# Supplementary material for: Genome-wide association studies identify loci controlling specialized seed metabolites in Arabidopsis
Source: Plant Physiol. 2023 Sep 27;194(3):1705–21. doi: 10.1093/plphys/kiad511 (PMC10904349; doi:10.1093/plphys/kiad511)
Supplement: kiad511_Supplementary_Data [file kiad511_supplementary_data.zip]

Archive with 13 entries (12 files):
- PP2023RA01091D_Supplemental_Tables.xlsx
- Supplemental Dataset S1_gwas_complete_met_all_trueLociLOD_neg Thomas Naake.txt
- Supplemental Dataset S2_gwas_complete_met_all_trueLociLOD_pos Thomas Naake.txt
- Supplemental Dataset S3_gwas_complete_met_all_trueLociLOD_rep12_normalized_neg Thomas Naake.txt
- Supplemental Dataset S4_peaktable Thomas Naake/
- Supplemental Dataset S4_peaktable Thomas Naake/rep1_negative_match.csv
- Supplemental Dataset S4_peaktable Thomas Naake/rep1_positive_match.csv
- Supplemental Dataset S4_peaktable Thomas Naake/rep2_negative_match.csv
- Supplemental Dataset S4_peaktable Thomas Naake/rep2_positive_match.csv
- Supplemental Dataset S4_peaktable Thomas Naake/rep_zhu_negative_match.csv
- Supplemental-Data (2).pdf
- SupplementalData Thomas Naake.pdf
- Supplemental_Dataset_S5_QTL seed Thomas Naake.xls
