# Supplementary material for: Genome-wide association studies identify loci controlling specialized seed metabolites in Arabidopsis
Source: Plant Physiol. 2023 Sep 27;194(3):1705–21. doi: 10.1093/plphys/kiad511 (PMC10904349; doi:10.1093/plphys/kiad511)
Supplement: kiad511_Supplementary_Data [file kiad511_supplementary_data.zip › Supplemental Dataset S1_gwas_complete_met_all_trueLociLOD_neg Thomas Naake.txt]

locusID_seed1	bestSNP_lod_seed1	locus_tag_seed1	locusID_seed2	bestSNP_lod_seed2	locus_tag_seed2	locusID_leaf2	bestSNP_lod_leaf2	locus_tag_leaf2	met_rep1	mz_rep1	rt_rep1	met_rep2	mz_rep2	rt_rep2
288	10.1521442637338	AT5G39185..AT5G48790	405	10.620351523657	AT5G47690..AT5G48790	NA	NA		Cluster_00001	111.773431864	7.69326220926	Cluster_000003	111.773441218	7.77643049757
NA	NA		NA	NA		392	5.68042483980115	AT5G35950..AT5G36340	Cluster_00001	111.773431864	7.69326220926	Cluster_000003	111.773441218	7.77643049757
19	6.14115142778144	AT1G27580..AT1G30820	NA	NA		NA	NA		Cluster_00002	148.288605718	6.70620376071	Cluster_000007	148.288689745	6.77791100563
NA	NA		347	6.97127238903073	AT5G06180..AT5G12050	NA	NA		Cluster_00002	148.288605718	6.70620376071	Cluster_000007	148.288689745	6.77791100563
NA	NA		275	5.52065447863635	AT4G00180..AT4G03695	NA	NA		Cluster_00002	148.288605718	6.70620376071	Cluster_000007	148.288689745	6.77791100563
NA	NA		NA	NA		6	5.93490520431189	AT1G03740..AT1G04090	Cluster_00002	148.288605718	6.70620376071	Cluster_000007	148.288689745	6.77791100563
NA	NA		198	5.36800665106859	AT2G33980..AT2G34670	NA	NA		Cluster_00003	152.287484248	6.17369198034	Cluster_000009	152.287504846	6.23931525501
NA	NA		NA	NA		78	11.849866905048	AT1G60060..AT1G61370	Cluster_00003	152.287484248	6.17369198034	Cluster_000009	152.287504846	6.23931525501
NA	NA		NA	NA		77	6.65569068516351	AT1G59312..AT1G60050	Cluster_00003	152.287484248	6.17369198034	Cluster_000009	152.287504846	6.23931525501
NA	NA		NA	NA		81	5.35606920399603	AT1G63050..AT1G66850	Cluster_00003	152.287484248	6.17369198034	Cluster_000009	152.287504846	6.23931525501
226	6.18601324632389	AT4G09820..AT4G13255	NA	NA		NA	NA		Cluster_00004	445.585118897	6.83916418167	Cluster_054759	445.593886337	6.72140753064
227	5.76393911753309	AT4G13256..AT4G16880	NA	NA		NA	NA		Cluster_00004	445.585118897	6.83916418167	Cluster_054759	445.593886337	6.72140753064
288	5.82410136381291	AT5G39185..AT5G48790	405	8.77057345480146	AT5G47690..AT5G48790	NA	NA		Cluster_00004	445.585118897	6.83916418167	Cluster_054759	445.593886337	6.72140753064
NA	NA		409	5.89960359501049	AT5G50700..AT5G53500	NA	NA		Cluster_00004	445.585118897	6.83916418167	Cluster_054759	445.593886337	6.72140753064
288	10.4275998276269	AT5G39185..AT5G48790	405	10.4275274132102	AT5G47690..AT5G48790	NA	NA		Cluster_00006	446.842058326	7.69287689113	Cluster_000034	446.841480129	7.77511475602
250	16.6943938092026	AT5G15540..AT5G25160	352	19.6007230450668	AT5G22600..AT5G25180	NA	NA		Cluster_00007	447.825767067	6.29734925717	Cluster_000038	447.824412312	6.49034777242
190	6.83889240816847	AT4G00005..AT4G03770	275	6.445271229007	AT4G00180..AT4G03695	NA	NA		Cluster_00007	447.825767067	6.29734925717	Cluster_000038	447.824412312	6.49034777242
NA	NA		NA	NA		262	5.32559424290876	AT3G45350..AT3G47240	Cluster_00007	447.825767067	6.29734925717	Cluster_000038	447.824412312	6.49034777242
83	5.67669587299516	AT2G04170..AT2G06430	NA	NA		NA	NA		Cluster_00014	629.009950333	6.83707508259	Cluster_079785	629.01844786	7.10658687933
60	5.48232696032759	AT1G61390..AT1G63400	NA	NA		NA	NA		Cluster_00014	629.009950333	6.83707508259	Cluster_079785	629.01844786	7.10658687933
160	5.46552163549284	AT3G22237..AT3G25700	NA	NA		NA	NA		Cluster_00014	629.009950333	6.83707508259	Cluster_079785	629.01844786	7.10658687933
NA	NA		102	7.59011418212147	AT1G78020..AT1G80410	NA	NA		Cluster_00014	629.009950333	6.83707508259	Cluster_079785	629.01844786	7.10658687933
NA	NA		313	5.42938789600848	AT4G08430..AT4G08880	NA	NA		Cluster_00014	629.009950333	6.83707508259	Cluster_079785	629.01844786	7.10658687933
NA	NA		NA	NA		337	7.71640461180699	AT5G01010..AT5G01445	Cluster_00014	629.009950333	6.83707508259	Cluster_079785	629.01844786	7.10658687933
NA	NA		NA	NA		359	5.72328967778763	AT5G29040..AT5G29550	Cluster_00014	629.009950333	6.83707508259	Cluster_079785	629.01844786	7.10658687933
NA	NA		NA	NA		24	5.52482478436402	AT1G27180..AT1G27570	Cluster_00014	629.009950333	6.83707508259	Cluster_079785	629.01844786	7.10658687933
NA	NA		NA	NA		225	9.01711574729661	AT3G15640..AT3G22231	Cluster_00014	629.009950333	6.83707508259	Cluster_079785	629.01844786	7.10658687933
NA	NA		NA	NA		220	5.58328659184976	AT3G13140..AT3G13682	Cluster_00014	629.009950333	6.83707508259	Cluster_079785	629.01844786	7.10658687933
NA	NA		NA	NA		277	6.3830834089967	AT4G04010..AT4G05130	Cluster_00014	629.009950333	6.83707508259	Cluster_079785	629.01844786	7.10658687933
NA	NA		NA	NA		406	5.46916859890025	AT5G55896..AT5G57123	Cluster_00014	629.009950333	6.83707508259	Cluster_079785	629.01844786	7.10658687933
NA	NA		NA	NA		320	6.60600228966037	AT4G22300..AT4G27180	Cluster_00014	629.009950333	6.83707508259	Cluster_079785	629.01844786	7.10658687933
NA	NA		NA	NA		400	5.69745486257862	AT5G48560..AT5G50530	Cluster_00014	629.009950333	6.83707508259	Cluster_079785	629.01844786	7.10658687933
NA	NA		NA	NA		313	5.87454340003301	AT4G10500..AT4G13255	Cluster_00014	629.009950333	6.83707508259	Cluster_079785	629.01844786	7.10658687933
NA	NA		NA	NA		218	5.36007190308098	AT3G07580..AT3G11940	Cluster_00014	629.009950333	6.83707508259	Cluster_079785	629.01844786	7.10658687933
NA	NA		NA	NA		153	5.43116664218496	AT2G16540..AT2G20190	Cluster_00014	629.009950333	6.83707508259	Cluster_079785	629.01844786	7.10658687933
13	6.17024069534771	AT1G18460..AT1G19260	NA	NA		NA	NA		Cluster_00022	716.708455257	7.29642884304	Cluster_009005	716.710287648	7.22603657904
97	5.80397678731672	AT2G10490..AT2G11005	NA	NA		NA	NA		Cluster_00022	716.708455257	7.29642884304	Cluster_009005	716.710287648	7.22603657904
183	6.98706345494973	AT3G43570..AT3G44720	NA	NA		NA	NA		Cluster_00022	716.708455257	7.29642884304	Cluster_009005	716.710287648	7.22603657904
245	6.07842336101209	AT5G02940..AT5G05760	NA	NA		NA	NA		Cluster_00022	716.708455257	7.29642884304	Cluster_009005	716.710287648	7.22603657904
294	5.47795941385161	AT5G57126..AT5G62680	417	5.37471620408654	AT5G60290..AT5G61420	NA	NA		Cluster_00022	716.708455257	7.29642884304	Cluster_009005	716.710287648	7.22603657904
294	5.47795941385161	AT5G57126..AT5G62680	415	5.48589843584403	AT5G56610..AT5G59630	NA	NA		Cluster_00022	716.708455257	7.29642884304	Cluster_009005	716.710287648	7.22603657904
288	5.45957820521835	AT5G39185..AT5G48790	NA	NA		NA	NA		Cluster_00022	716.708455257	7.29642884304	Cluster_009005	716.710287648	7.22603657904
NA	NA		201	6.22217590804514	AT2G35610..AT2G35945	NA	NA		Cluster_00022	716.708455257	7.29642884304	Cluster_009005	716.710287648	7.22603657904
NA	NA		184	5.9320990564495	AT2G28310..AT2G28520	NA	NA		Cluster_00022	716.708455257	7.29642884304	Cluster_009005	716.710287648	7.22603657904
NA	NA		198	5.96722292580474	AT2G33980..AT2G34670	NA	NA		Cluster_00022	716.708455257	7.29642884304	Cluster_009005	716.710287648	7.22603657904
NA	NA		212	5.85549583904372	AT2G46040..AT2G46620	NA	NA		Cluster_00022	716.708455257	7.29642884304	Cluster_009005	716.710287648	7.22603657904
NA	NA		90	5.47177869104374	AT1G70000..AT1G70370	NA	NA		Cluster_00022	716.708455257	7.29642884304	Cluster_009005	716.710287648	7.22603657904
NA	NA		86	6.12540008375243	AT1G66860..AT1G68480	NA	NA		Cluster_00022	716.708455257	7.29642884304	Cluster_009005	716.710287648	7.22603657904
NA	NA		278	5.34247286640891	AT4G03811..AT4G04393	NA	NA		Cluster_00022	716.708455257	7.29642884304	Cluster_009005	716.710287648	7.22603657904
NA	NA		215	6.36123584824345	AT2G46840..AT2G48150	NA	NA		Cluster_00022	716.708455257	7.29642884304	Cluster_009005	716.710287648	7.22603657904
NA	NA		219	5.67221543614202	AT3G01490..AT3G03820	NA	NA		Cluster_00022	716.708455257	7.29642884304	Cluster_009005	716.710287648	7.22603657904
NA	NA		267	5.55152632853514	AT3G55734..AT3G57660	NA	NA		Cluster_00022	716.708455257	7.29642884304	Cluster_009005	716.710287648	7.22603657904
NA	NA		231	5.41909480520317	AT3G22235..AT3G23430	NA	NA		Cluster_00022	716.708455257	7.29642884304	Cluster_009005	716.710287648	7.22603657904
NA	NA		225	5.52525405781635	AT3G09290..AT3G11890	NA	NA		Cluster_00022	716.708455257	7.29642884304	Cluster_009005	716.710287648	7.22603657904
NA	NA		348	5.88134254940596	AT5G12060..AT5G15530	NA	NA		Cluster_00022	716.708455257	7.29642884304	Cluster_009005	716.710287648	7.22603657904
NA	NA		316	5.71610614668271	AT4G09820..AT4G12260	NA	NA		Cluster_00022	716.708455257	7.29642884304	Cluster_009005	716.710287648	7.22603657904
NA	NA		347	5.49599994980927	AT5G06180..AT5G12050	NA	NA		Cluster_00022	716.708455257	7.29642884304	Cluster_009005	716.710287648	7.22603657904
NA	NA		233	5.35323575098471	AT3G23530..AT3G26525	NA	NA		Cluster_00022	716.708455257	7.29642884304	Cluster_009005	716.710287648	7.22603657904
NA	NA		351	5.44453028859897	AT5G17560..AT5G22590	NA	NA		Cluster_00022	716.708455257	7.29642884304	Cluster_009005	716.710287648	7.22603657904
295	6.61462183405801	AT5G62690..AT5G67630	NA	NA		NA	NA		Cluster_00038	786.970005624	6.84402580609	Cluster_000141	786.97347162	6.91112077424
81	5.38555447519589	AT2G02640..AT2G03930	NA	NA		NA	NA		Cluster_00038	786.970005624	6.84402580609	Cluster_000141	786.97347162	6.91112077424
244	5.52454666178854	AT5G01010..AT5G02910	NA	NA		NA	NA		Cluster_00038	786.970005624	6.84402580609	Cluster_000141	786.97347162	6.91112077424
75	5.52625522776515	AT1G77480..AT1G81001	NA	NA		NA	NA		Cluster_00038	786.970005624	6.84402580609	Cluster_000141	786.97347162	6.91112077424
160	5.63870820362918	AT3G22237..AT3G25700	NA	NA		NA	NA		Cluster_00038	786.970005624	6.84402580609	Cluster_000141	786.97347162	6.91112077424
NA	NA		NA	NA		26	7.41629947057248	AT1G28870..AT1G30820	Cluster_00038	786.970005624	6.84402580609	Cluster_000141	786.97347162	6.91112077424
NA	NA		NA	NA		273	5.42102611376093	AT3G61028..AT3G63530	Cluster_00038	786.970005624	6.84402580609	Cluster_000141	786.97347162	6.91112077424
67	6.53991324247013	AT1G69140..AT1G70370	NA	NA		NA	NA		Cluster_00040	792.696202076	6.84613399913	Cluster_096873	792.695838479	6.62435071917
NA	NA		NA	NA		12	6.31909848303782	AT1G09860..AT1G11590	Cluster_00040	792.696202076	6.84613399913	Cluster_096873	792.695838479	6.62435071917
NA	NA		NA	NA		229	5.32372983425339	AT3G24385..AT3G25700	Cluster_00040	792.696202076	6.84613399913	Cluster_096873	792.695838479	6.62435071917
14	7.54762484843305	AT1G19310..AT1G21830	NA	NA		NA	NA		Cluster_00041	802.203496202	6.8515087532	Cluster_011386	802.197321296	6.56659038185
124	5.83505247390193	AT2G24580..AT2G25150	NA	NA		NA	NA		Cluster_00041	802.203496202	6.8515087532	Cluster_011386	802.197321296	6.56659038185
156	6.64091498812231	AT3G09180..AT3G11964	NA	NA		NA	NA		Cluster_00041	802.203496202	6.8515087532	Cluster_011386	802.197321296	6.56659038185
281	5.64271400725023	AT5G35200..AT5G35630	NA	NA		NA	NA		Cluster_00041	802.203496202	6.8515087532	Cluster_011386	802.197321296	6.56659038185
252	6.14809793668923	AT5G26580..AT5G28335	NA	NA		NA	NA		Cluster_00041	802.203496202	6.8515087532	Cluster_011386	802.197321296	6.56659038185
250	10.7913038959932	AT5G15540..AT5G25160	NA	NA		NA	NA		Cluster_00041	802.203496202	6.8515087532	Cluster_011386	802.197321296	6.56659038185
245	5.66760271955837	AT5G02940..AT5G05760	NA	NA		NA	NA		Cluster_00041	802.203496202	6.8515087532	Cluster_011386	802.197321296	6.56659038185
227	6.31803576876353	AT4G13256..AT4G16880	NA	NA		NA	NA		Cluster_00041	802.203496202	6.8515087532	Cluster_011386	802.197321296	6.56659038185
295	5.69243973237195	AT5G62690..AT5G67630	NA	NA		NA	NA		Cluster_00041	802.203496202	6.8515087532	Cluster_011386	802.197321296	6.56659038185
288	6.41124497765554	AT5G39185..AT5G48790	NA	NA		NA	NA		Cluster_00041	802.203496202	6.8515087532	Cluster_011386	802.197321296	6.56659038185
NA	NA		189	5.88446079723475	AT2G29610..AT2G29830	NA	NA		Cluster_00041	802.203496202	6.8515087532	Cluster_011386	802.197321296	6.56659038185
NA	NA		257	6.44881482337273	AT3G44560..AT3G45130	NA	NA		Cluster_00041	802.203496202	6.8515087532	Cluster_011386	802.197321296	6.56659038185
NA	NA		316	7.06283679542434	AT4G09820..AT4G12260	NA	NA		Cluster_00041	802.203496202	6.8515087532	Cluster_011386	802.197321296	6.56659038185
NA	NA		NA	NA		407	6.69620404928084	AT5G57130..AT5G58730	Cluster_00041	802.203496202	6.8515087532	Cluster_011386	802.197321296	6.56659038185
NA	NA		376	7.43626724338018	AT5G32433..AT5G32481	NA	NA		Cluster_00052	894.680174028	12.7802142672	Cluster_103991	894.670970506	12.8520060525
NA	NA		378	6.26490977761067	AT5G32518..AT5G32621	NA	NA		Cluster_00052	894.680174028	12.7802142672	Cluster_103991	894.670970506	12.8520060525
NA	NA		91	7.47911225500004	AT1G70380..AT1G70920	NA	NA		Cluster_00052	894.680174028	12.7802142672	Cluster_103991	894.670970506	12.8520060525
NA	NA		260	5.8393817478109	AT3G48190..AT3G48190	NA	NA		Cluster_00052	894.680174028	12.7802142672	Cluster_103991	894.670970506	12.8520060525
NA	NA		155	7.75998062919858	AT2G16540..AT2G16940	153	5.61159310147292	AT2G16540..AT2G20190	Cluster_00052	894.680174028	12.7802142672	Cluster_103991	894.670970506	12.8520060525
NA	NA		387	6.0006287856789	AT5G34460..AT5G34836	NA	NA		Cluster_00052	894.680174028	12.7802142672	Cluster_103991	894.670970506	12.8520060525
NA	NA		384	6.13616818727152	AT5G33388..AT5G33422	NA	NA		Cluster_00052	894.680174028	12.7802142672	Cluster_103991	894.670970506	12.8520060525
NA	NA		358	7.3971377608746	AT5G28390..AT5G28590	NA	NA		Cluster_00052	894.680174028	12.7802142672	Cluster_103991	894.670970506	12.8520060525
NA	NA		190	7.28700311901923	AT2G29870..AT2G30350	NA	NA		Cluster_00052	894.680174028	12.7802142672	Cluster_103991	894.670970506	12.8520060525
NA	NA		65	7.63430893216187	AT1G49320..AT1G50760	NA	NA		Cluster_00052	894.680174028	12.7802142672	Cluster_103991	894.670970506	12.8520060525
NA	NA		63	8.38627514207393	AT1G47250..AT1G49200	60	8.46961539260851	AT1G45191..AT1G49190	Cluster_00052	894.680174028	12.7802142672	Cluster_103991	894.670970506	12.8520060525
NA	NA		342	6.742049576576	AT4G35280..AT4G36610	NA	NA		Cluster_00052	894.680174028	12.7802142672	Cluster_103991	894.670970506	12.8520060525
NA	NA		383	5.65955064571267	AT5G33234..AT5G33383	NA	NA		Cluster_00052	894.680174028	12.7802142672	Cluster_103991	894.670970506	12.8520060525
NA	NA		404	7.14779689196465	AT5G45600..AT5G47660	NA	NA		Cluster_00052	894.680174028	12.7802142672	Cluster_103991	894.670970506	12.8520060525
NA	NA		398	6.04510243126513	AT5G39185..AT5G40000	NA	NA		Cluster_00052	894.680174028	12.7802142672	Cluster_103991	894.670970506	12.8520060525
NA	NA		417	6.11170272746667	AT5G60290..AT5G61420	NA	NA		Cluster_00052	894.680174028	12.7802142672	Cluster_103991	894.670970506	12.8520060525
NA	NA		2	5.87888019915691	AT1G01040..AT1G02074	2	10.1797546898221	AT1G01040..AT1G02205	Cluster_00052	894.680174028	12.7802142672	Cluster_103991	894.670970506	12.8520060525
NA	NA		252	6.68865683846338	AT3G42760..AT3G43357	NA	NA		Cluster_00052	894.680174028	12.7802142672	Cluster_103991	894.670970506	12.8520060525
NA	NA		267	6.63501359346434	AT3G55734..AT3G57660	NA	NA		Cluster_00052	894.680174028	12.7802142672	Cluster_103991	894.670970506	12.8520060525
NA	NA		14	6.19602019037085	AT1G10585..AT1G12420	13	5.64839264212036	AT1G11592..AT1G15460	Cluster_00052	894.680174028	12.7802142672	Cluster_103991	894.670970506	12.8520060525
NA	NA		236	6.54962164529953	AT3G30670..AT3G31375	NA	NA		Cluster_00052	894.680174028	12.7802142672	Cluster_103991	894.670970506	12.8520060525
NA	NA		255	6.26273046972021	AT3G43625..AT3G44425	NA	NA		Cluster_00052	894.680174028	12.7802142672	Cluster_103991	894.670970506	12.8520060525
NA	NA		62	5.33234477944167	AT1G45233..AT1G47240	NA	NA		Cluster_00052	894.680174028	12.7802142672	Cluster_103991	894.670970506	12.8520060525
NA	NA		314	6.22034623190827	AT4G08890..AT4G09200	NA	NA		Cluster_00052	894.680174028	12.7802142672	Cluster_103991	894.670970506	12.8520060525
NA	NA		351	7.87675098916136	AT5G17560..AT5G22590	347	6.94564396141767	AT5G17550..AT5G22490	Cluster_00052	894.680174028	12.7802142672	Cluster_103991	894.670970506	12.8520060525
NA	NA		181	6.52847441702903	AT2G25050..AT2G28110	NA	NA		Cluster_00052	894.680174028	12.7802142672	Cluster_103991	894.670970506	12.8520060525
NA	NA		278	5.5105654876052	AT4G03811..AT4G04393	NA	NA		Cluster_00052	894.680174028	12.7802142672	Cluster_103991	894.670970506	12.8520060525
NA	NA		230	6.28937547466075	AT3G19960..AT3G22231	NA	NA		Cluster_00052	894.680174028	12.7802142672	Cluster_103991	894.670970506	12.8520060525
NA	NA		27	6.78391281109557	AT1G28140..AT1G33900	25	5.83965541204242	AT1G27580..AT1G28770	Cluster_00052	894.680174028	12.7802142672	Cluster_103991	894.670970506	12.8520060525
NA	NA		156	6.33295165586682	AT2G16955..AT2G19170	NA	NA		Cluster_00052	894.680174028	12.7802142672	Cluster_103991	894.670970506	12.8520060525
NA	NA		234	6.17614081588884	AT3G26530..AT3G29110	NA	NA		Cluster_00052	894.680174028	12.7802142672	Cluster_103991	894.670970506	12.8520060525
NA	NA		251	5.42670331442144	AT3G42047..AT3G42750	NA	NA		Cluster_00052	894.680174028	12.7802142672	Cluster_103991	894.670970506	12.8520060525
NA	NA		259	5.50186038662077	AT3G46370..AT3G48185	NA	NA		Cluster_00052	894.680174028	12.7802142672	Cluster_103991	894.670970506	12.8520060525
NA	NA		275	7.73683114379024	AT4G00180..AT4G03695	NA	NA		Cluster_00052	894.680174028	12.7802142672	Cluster_103991	894.670970506	12.8520060525
NA	NA		233	5.76697131215357	AT3G23530..AT3G26525	NA	NA		Cluster_00052	894.680174028	12.7802142672	Cluster_103991	894.670970506	12.8520060525
NA	NA		229	6.25734975659708	AT3G13420..AT3G19950	NA	NA		Cluster_00052	894.680174028	12.7802142672	Cluster_103991	894.670970506	12.8520060525
NA	NA		347	5.52535002676994	AT5G06180..AT5G12050	NA	NA		Cluster_00052	894.680174028	12.7802142672	Cluster_103991	894.670970506	12.8520060525
NA	NA		318	5.46768534985441	AT4G13256..AT4G16880	315	8.07160049814627	AT4G13455..AT4G16890	Cluster_00052	894.680174028	12.7802142672	Cluster_103991	894.670970506	12.8520060525
NA	NA		352	5.93191255191413	AT5G22600..AT5G25180	NA	NA		Cluster_00052	894.680174028	12.7802142672	Cluster_103991	894.670970506	12.8520060525
NA	NA		NA	NA		2	10.1797546898221	AT1G01040..AT1G02205	Cluster_00052	894.680174028	12.7802142672	Cluster_103991	894.670970506	12.8520060525
NA	NA		NA	NA		147	6.7247053711588	AT2G14920..AT2G15145	Cluster_00052	894.680174028	12.7802142672	Cluster_103991	894.670970506	12.8520060525
NA	NA		NA	NA		32	8.21072078793102	AT1G35110..AT1G36520	Cluster_00052	894.680174028	12.7802142672	Cluster_103991	894.670970506	12.8520060525
NA	NA		NA	NA		17	6.2920894946514	AT1G18120..AT1G19400	Cluster_00052	894.680174028	12.7802142672	Cluster_103991	894.670970506	12.8520060525
NA	NA		NA	NA		326	5.54613445361813	AT4G29800..AT4G30080	Cluster_00052	894.680174028	12.7802142672	Cluster_103991	894.670970506	12.8520060525
NA	NA		NA	NA		333	5.65870359579942	AT4G37110..AT4G37750	Cluster_00052	894.680174028	12.7802142672	Cluster_103991	894.670970506	12.8520060525
NA	NA		NA	NA		354	6.39291699222713	AT5G27810..AT5G28335	Cluster_00052	894.680174028	12.7802142672	Cluster_103991	894.670970506	12.8520060525
NA	NA		NA	NA		159	5.60354838016369	AT2G22430..AT2G23290	Cluster_00052	894.680174028	12.7802142672	Cluster_103991	894.670970506	12.8520060525
251	5.89286862665056	AT5G25170..AT5G26610	NA	NA		NA	NA		Cluster_00053	894.932504222	13.5898973156	Cluster_013404	894.932615528	13.4783691011
159	5.3630408538549	AT3G13430..AT3G22231	NA	NA		NA	NA		Cluster_00053	894.932504222	13.5898973156	Cluster_013404	894.932615528	13.4783691011
NA	NA		132	7.90203472001025	AT2G10470..AT2G11005	NA	NA		Cluster_00053	894.932504222	13.5898973156	Cluster_013404	894.932615528	13.4783691011
NA	NA		18	8.1084118991169	AT1G15470..AT1G17960	NA	NA		Cluster_00053	894.932504222	13.5898973156	Cluster_013404	894.932615528	13.4783691011
NA	NA		156	8.81623398294898	AT2G16955..AT2G19170	NA	NA		Cluster_00053	894.932504222	13.5898973156	Cluster_013404	894.932615528	13.4783691011
NA	NA		343	7.19287407889008	AT4G36640..AT4G37950	NA	NA		Cluster_00053	894.932504222	13.5898973156	Cluster_013404	894.932615528	13.4783691011
NA	NA		278	6.24918316927424	AT4G03811..AT4G04393	NA	NA		Cluster_00053	894.932504222	13.5898973156	Cluster_013404	894.932615528	13.4783691011
NA	NA		225	6.74029383587053	AT3G09290..AT3G11890	NA	NA		Cluster_00053	894.932504222	13.5898973156	Cluster_013404	894.932615528	13.4783691011
NA	NA		348	6.79452663601987	AT5G12060..AT5G15530	NA	NA		Cluster_00053	894.932504222	13.5898973156	Cluster_013404	894.932615528	13.4783691011
NA	NA		316	7.17350313425049	AT4G09820..AT4G12260	NA	NA		Cluster_00053	894.932504222	13.5898973156	Cluster_013404	894.932615528	13.4783691011
NA	NA		235	6.57447339133304	AT3G29120..AT3G30665	NA	NA		Cluster_00053	894.932504222	13.5898973156	Cluster_013404	894.932615528	13.4783691011
NA	NA		15	5.50689484419392	AT1G12423..AT1G15160	NA	NA		Cluster_00053	894.932504222	13.5898973156	Cluster_013404	894.932615528	13.4783691011
NA	NA		267	5.33542890859998	AT3G55734..AT3G57660	NA	NA		Cluster_00053	894.932504222	13.5898973156	Cluster_013404	894.932615528	13.4783691011
NA	NA		234	5.73781517077826	AT3G26530..AT3G29110	NA	NA		Cluster_00053	894.932504222	13.5898973156	Cluster_013404	894.932615528	13.4783691011
9	12.4551291192791	AT1G12423..AT1G13620	NA	NA		NA	NA		Cluster_00057	897.061336906	6.17271307724	Cluster_104148	897.066691013	5.94709890171
227	8.72537081714732	AT4G13256..AT4G16880	NA	NA		NA	NA		Cluster_00057	897.061336906	6.17271307724	Cluster_104148	897.066691013	5.94709890171
60	7.58595196863554	AT1G61390..AT1G63400	NA	NA		NA	NA		Cluster_00057	897.061336906	6.17271307724	Cluster_104148	897.066691013	5.94709890171
3	6.12101776391866	AT1G01073..AT1G02205	NA	NA		NA	NA		Cluster_00057	897.061336906	6.17271307724	Cluster_104148	897.066691013	5.94709890171
245	6.21323640915238	AT5G02940..AT5G05760	345	5.45370040150796	AT5G01010..AT5G05700	NA	NA		Cluster_00057	897.061336906	6.17271307724	Cluster_104148	897.066691013	5.94709890171
165	5.66425788823167	AT3G28310..AT3G29110	NA	NA		234	6.37414160984834	AT3G28310..AT3G28857	Cluster_00057	897.061336906	6.17271307724	Cluster_104148	897.066691013	5.94709890171
68	6.24790834490936	AT1G70380..AT1G75990	NA	NA		NA	NA		Cluster_00057	897.061336906	6.17271307724	Cluster_104148	897.066691013	5.94709890171
19	5.50659592725339	AT1G27580..AT1G30820	NA	NA		26	5.66237373598055	AT1G28870..AT1G30820	Cluster_00057	897.061336906	6.17271307724	Cluster_104148	897.066691013	5.94709890171
231	5.94614445714319	AT4G21363..AT4G27180	NA	NA		NA	NA		Cluster_00057	897.061336906	6.17271307724	Cluster_104148	897.066691013	5.94709890171
20	5.86118946767343	AT1G30825..AT1G34805	NA	NA		NA	NA		Cluster_00057	897.061336906	6.17271307724	Cluster_104148	897.066691013	5.94709890171
153	5.59343006104956	AT3G01015..AT3G06483	219	8.27230091877867	AT3G01490..AT3G03820	NA	NA		Cluster_00057	897.061336906	6.17271307724	Cluster_104148	897.066691013	5.94709890171
288	5.60089898144978	AT5G39185..AT5G48790	404	6.92999832449125	AT5G45600..AT5G47660	NA	NA		Cluster_00057	897.061336906	6.17271307724	Cluster_104148	897.066691013	5.94709890171
NA	NA		263	10.7650136239756	AT3G50140..AT3G54460	NA	NA		Cluster_00057	897.061336906	6.17271307724	Cluster_104148	897.066691013	5.94709890171
NA	NA		102	8.29773130853753	AT1G78020..AT1G80410	NA	NA		Cluster_00057	897.061336906	6.17271307724	Cluster_104148	897.066691013	5.94709890171
NA	NA		424	6.80534944869565	AT5G65800..AT5G67630	NA	NA		Cluster_00057	897.061336906	6.17271307724	Cluster_104148	897.066691013	5.94709890171
NA	NA		209	5.98645415035358	AT2G41900..AT2G43470	NA	NA		Cluster_00057	897.061336906	6.17271307724	Cluster_104148	897.066691013	5.94709890171
NA	NA		140	5.88773321981906	AT2G12835..AT2G13580	NA	NA		Cluster_00057	897.061336906	6.17271307724	Cluster_104148	897.066691013	5.94709890171
NA	NA		333	5.53811418529945	AT4G28980..AT4G30080	NA	NA		Cluster_00057	897.061336906	6.17271307724	Cluster_104148	897.066691013	5.94709890171
NA	NA		60	5.40737398219076	AT1G44010..AT1G45190	NA	NA		Cluster_00057	897.061336906	6.17271307724	Cluster_104148	897.066691013	5.94709890171
NA	NA		32	5.78655904101805	AT1G35110..AT1G35630	NA	NA		Cluster_00057	897.061336906	6.17271307724	Cluster_104148	897.066691013	5.94709890171
NA	NA		252	5.85235323314567	AT3G42760..AT3G43357	NA	NA		Cluster_00057	897.061336906	6.17271307724	Cluster_104148	897.066691013	5.94709890171
NA	NA		83	6.22067307952604	AT1G63690..AT1G66390	NA	NA		Cluster_00057	897.061336906	6.17271307724	Cluster_104148	897.066691013	5.94709890171
NA	NA		197	5.58650236919849	AT2G31550..AT2G33880	NA	NA		Cluster_00057	897.061336906	6.17271307724	Cluster_104148	897.066691013	5.94709890171
NA	NA		210	5.31310587736001	AT2G43500..AT2G45800	NA	NA		Cluster_00057	897.061336906	6.17271307724	Cluster_104148	897.066691013	5.94709890171
NA	NA		348	5.37005724611495	AT5G12060..AT5G15530	NA	NA		Cluster_00057	897.061336906	6.17271307724	Cluster_104148	897.066691013	5.94709890171
151	5.76248223776254	AT2G45430..AT2G46680	210	7.2776290577788	AT2G43500..AT2G45800	NA	NA		Cluster_00060	900.947313543	13.9935695418	Cluster_013560	900.949132729	13.7956250328
NA	NA		31	5.80605092554604	AT1G34836..AT1G35060	NA	NA		Cluster_00060	900.947313543	13.9935695418	Cluster_013560	900.949132729	13.7956250328
NA	NA		223	9.33519365855871	AT3G06580..AT3G09170	NA	NA		Cluster_00060	900.947313543	13.9935695418	Cluster_013560	900.949132729	13.7956250328
NA	NA		195	5.92893022008698	AT2G31140..AT2G31460	NA	NA		Cluster_00060	900.947313543	13.9935695418	Cluster_013560	900.949132729	13.7956250328
NA	NA		270	5.88682376623516	AT3G59720..AT3G60110	NA	NA		Cluster_00060	900.947313543	13.9935695418	Cluster_013560	900.949132729	13.7956250328
NA	NA		10	6.82106785579101	AT1G08105..AT1G08735	NA	NA		Cluster_00060	900.947313543	13.9935695418	Cluster_013560	900.949132729	13.7956250328
NA	NA		24	8.26757261782796	AT1G22500..AT1G24793	NA	NA		Cluster_00060	900.947313543	13.9935695418	Cluster_013560	900.949132729	13.7956250328
NA	NA		259	8.41796553659589	AT3G46370..AT3G48185	NA	NA		Cluster_00060	900.947313543	13.9935695418	Cluster_013560	900.949132729	13.7956250328
NA	NA		9	7.59292918521793	AT1G05290..AT1G08090	NA	NA		Cluster_00060	900.947313543	13.9935695418	Cluster_013560	900.949132729	13.7956250328
NA	NA		258	5.93951747008117	AT3G45140..AT3G46340	NA	NA		Cluster_00060	900.947313543	13.9935695418	Cluster_013560	900.949132729	13.7956250328
NA	NA		339	6.17917788088619	AT4G32290..AT4G34760	NA	NA		Cluster_00060	900.947313543	13.9935695418	Cluster_013560	900.949132729	13.7956250328
NA	NA		322	5.7836459416132	AT4G19320..AT4G20510	NA	NA		Cluster_00060	900.947313543	13.9935695418	Cluster_013560	900.949132729	13.7956250328
NA	NA		396	5.80416326573878	AT5G36870..AT5G38000	NA	NA		Cluster_00060	900.947313543	13.9935695418	Cluster_013560	900.949132729	13.7956250328
NA	NA		92	5.68025938956329	AT1G70990..AT1G72910	NA	NA		Cluster_00060	900.947313543	13.9935695418	Cluster_013560	900.949132729	13.7956250328
NA	NA		347	6.45132122628013	AT5G06180..AT5G12050	NA	NA		Cluster_00060	900.947313543	13.9935695418	Cluster_013560	900.949132729	13.7956250328
NA	NA		181	5.51947212788484	AT2G25050..AT2G28110	NA	NA		Cluster_00060	900.947313543	13.9935695418	Cluster_013560	900.949132729	13.7956250328
NA	NA		233	5.66691946394515	AT3G23530..AT3G26525	NA	NA		Cluster_00060	900.947313543	13.9935695418	Cluster_013560	900.949132729	13.7956250328
NA	NA		229	5.82876958276395	AT3G13420..AT3G19950	NA	NA		Cluster_00060	900.947313543	13.9935695418	Cluster_013560	900.949132729	13.7956250328
226	9.01254533023568	AT4G09820..AT4G13255	NA	NA		NA	NA		Cluster_00063	907.938821379	10.8706528734	Cluster_104727	907.940248155	10.7251828148
230	7.42931257694979	AT4G20725..AT4G21350	NA	NA		NA	NA		Cluster_00063	907.938821379	10.8706528734	Cluster_104727	907.940248155	10.7251828148
56	5.82490443766086	AT1G54350..AT1G55130	NA	NA		NA	NA		Cluster_00063	907.938821379	10.8706528734	Cluster_104727	907.940248155	10.7251828148
139	6.30870326314335	AT2G31140..AT2G33880	NA	NA		NA	NA		Cluster_00063	907.938821379	10.8706528734	Cluster_104727	907.940248155	10.7251828148
229	5.90927256253583	AT4G19230..AT4G20520	NA	NA		NA	NA		Cluster_00063	907.938821379	10.8706528734	Cluster_104727	907.940248155	10.7251828148
239	5.55474875328164	AT4G30290..AT4G32212	NA	NA		NA	NA		Cluster_00063	907.938821379	10.8706528734	Cluster_104727	907.940248155	10.7251828148
288	6.60484772354588	AT5G39185..AT5G48790	NA	NA		NA	NA		Cluster_00063	907.938821379	10.8706528734	Cluster_104727	907.940248155	10.7251828148
NA	NA		162	10.8730020847458	AT2G21237..AT2G21640	NA	NA		Cluster_00063	907.938821379	10.8706528734	Cluster_104727	907.940248155	10.7251828148
NA	NA		110	6.31720382127376	AT2G02640..AT2G02830	NA	NA		Cluster_00063	907.938821379	10.8706528734	Cluster_104727	907.940248155	10.7251828148
NA	NA		414	6.4258866486569	AT5G56270..AT5G56600	NA	NA		Cluster_00063	907.938821379	10.8706528734	Cluster_104727	907.940248155	10.7251828148
NA	NA		103	5.3112964833219	AT1G80460..AT1G80670	NA	NA		Cluster_00063	907.938821379	10.8706528734	Cluster_104727	907.940248155	10.7251828148
NA	NA		136	6.0361130468069	AT2G11830..AT2G12210	NA	NA		Cluster_00063	907.938821379	10.8706528734	Cluster_104727	907.940248155	10.7251828148
NA	NA		245	5.44365149615828	AT3G32893..AT3G33055	NA	NA		Cluster_00063	907.938821379	10.8706528734	Cluster_104727	907.940248155	10.7251828148
NA	NA		13	6.05419787594584	AT1G09620..AT1G10570	NA	NA		Cluster_00063	907.938821379	10.8706528734	Cluster_104727	907.940248155	10.7251828148
NA	NA		413	7.12518263210139	AT5G54520..AT5G56260	NA	NA		Cluster_00063	907.938821379	10.8706528734	Cluster_104727	907.940248155	10.7251828148
NA	NA		86	6.54582763061171	AT1G66860..AT1G68480	NA	NA		Cluster_00063	907.938821379	10.8706528734	Cluster_104727	907.940248155	10.7251828148
NA	NA		220	6.27218234997189	AT3G03860..AT3G05430	NA	NA		Cluster_00063	907.938821379	10.8706528734	Cluster_104727	907.940248155	10.7251828148
NA	NA		273	6.73389933205375	AT3G60950..AT3G63500	NA	NA		Cluster_00063	907.938821379	10.8706528734	Cluster_104727	907.940248155	10.7251828148
NA	NA		269	5.45837416807604	AT3G58650..AT3G59710	NA	NA		Cluster_00063	907.938821379	10.8706528734	Cluster_104727	907.940248155	10.7251828148
NA	NA		92	6.23740496528359	AT1G70990..AT1G72910	NA	NA		Cluster_00063	907.938821379	10.8706528734	Cluster_104727	907.940248155	10.7251828148
NA	NA		259	6.6335661954386	AT3G46370..AT3G48185	NA	NA		Cluster_00063	907.938821379	10.8706528734	Cluster_104727	907.940248155	10.7251828148
NA	NA		117	5.79549880370704	AT2G05580..AT2G06310	NA	NA		Cluster_00063	907.938821379	10.8706528734	Cluster_104727	907.940248155	10.7251828148
NA	NA		278	5.44347819112072	AT4G03811..AT4G04393	NA	NA		Cluster_00063	907.938821379	10.8706528734	Cluster_104727	907.940248155	10.7251828148
NA	NA		111	5.59757896955297	AT2G02835..AT2G03930	NA	NA		Cluster_00063	907.938821379	10.8706528734	Cluster_104727	907.940248155	10.7251828148
NA	NA		396	5.72116325966423	AT5G36870..AT5G38000	NA	NA		Cluster_00063	907.938821379	10.8706528734	Cluster_104727	907.940248155	10.7251828148
NA	NA		207	5.40408895615943	AT2G39220..AT2G40770	NA	NA		Cluster_00063	907.938821379	10.8706528734	Cluster_104727	907.940248155	10.7251828148
NA	NA		15	5.68955590256364	AT1G12423..AT1G15160	NA	NA		Cluster_00063	907.938821379	10.8706528734	Cluster_104727	907.940248155	10.7251828148
NA	NA		225	5.33374462964714	AT3G09290..AT3G11890	NA	NA		Cluster_00063	907.938821379	10.8706528734	Cluster_104727	907.940248155	10.7251828148
NA	NA		229	6.26602474449842	AT3G13420..AT3G19950	NA	NA		Cluster_00063	907.938821379	10.8706528734	Cluster_104727	907.940248155	10.7251828148
NA	NA		279	5.36024351706984	AT4G04394..AT4G05130	NA	NA		Cluster_00063	907.938821379	10.8706528734	Cluster_104727	907.940248155	10.7251828148
NA	NA		409	5.30299707355215	AT5G50700..AT5G53500	NA	NA		Cluster_00063	907.938821379	10.8706528734	Cluster_104727	907.940248155	10.7251828148
NA	NA		318	5.58951537739577	AT4G13256..AT4G16880	NA	NA		Cluster_00063	907.938821379	10.8706528734	Cluster_104727	907.940248155	10.7251828148
NA	NA		275	6.12380511477711	AT4G00180..AT4G03695	NA	NA		Cluster_00063	907.938821379	10.8706528734	Cluster_104727	907.940248155	10.7251828148
NA	NA		328	8.61869683496816	AT4G26050..AT4G27180	NA	NA		Cluster_00064	908.443488139	11.1804306608	Cluster_013739	908.441604692	11.3895398239
NA	NA		184	6.36584351120679	AT2G28310..AT2G28520	NA	NA		Cluster_00064	908.443488139	11.1804306608	Cluster_013739	908.441604692	11.3895398239
NA	NA		8	7.21272010387923	AT1G03910..AT1G05270	NA	NA		Cluster_00064	908.443488139	11.1804306608	Cluster_013739	908.441604692	11.3895398239
NA	NA		399	7.74724552106361	AT5G40010..AT5G41310	NA	NA		Cluster_00064	908.443488139	11.1804306608	Cluster_013739	908.441604692	11.3895398239
NA	NA		227	6.30757710417814	AT3G11980..AT3G13120	NA	NA		Cluster_00064	908.443488139	11.1804306608	Cluster_013739	908.441604692	11.3895398239
NA	NA		105	6.19506531671567	AT2G01026..AT2G01430	NA	NA		Cluster_00064	908.443488139	11.1804306608	Cluster_013739	908.441604692	11.3895398239
NA	NA		198	5.7705178599821	AT2G33980..AT2G34670	NA	NA		Cluster_00064	908.443488139	11.1804306608	Cluster_013739	908.441604692	11.3895398239
NA	NA		202	6.58655383019513	AT2G35990..AT2G37435	NA	NA		Cluster_00064	908.443488139	11.1804306608	Cluster_013739	908.441604692	11.3895398239
NA	NA		268	5.66733859435244	AT3G57670..AT3G58640	NA	NA		Cluster_00064	908.443488139	11.1804306608	Cluster_013739	908.441604692	11.3895398239
NA	NA		13	5.98112413722552	AT1G09620..AT1G10570	NA	NA		Cluster_00064	908.443488139	11.1804306608	Cluster_013739	908.441604692	11.3895398239
NA	NA		356	6.53667439811694	AT5G27280..AT5G28235	NA	NA		Cluster_00064	908.443488139	11.1804306608	Cluster_013739	908.441604692	11.3895398239
NA	NA		81	5.8042159399988	AT1G62355..AT1G62970	NA	NA		Cluster_00064	908.443488139	11.1804306608	Cluster_013739	908.441604692	11.3895398239
NA	NA		258	6.28493863194029	AT3G45140..AT3G46340	NA	NA		Cluster_00064	908.443488139	11.1804306608	Cluster_013739	908.441604692	11.3895398239
NA	NA		353	6.08765793887749	AT5G25190..AT5G26620	NA	NA		Cluster_00064	908.443488139	11.1804306608	Cluster_013739	908.441604692	11.3895398239
NA	NA		350	6.3550709182351	AT5G15700..AT5G17540	NA	NA		Cluster_00064	908.443488139	11.1804306608	Cluster_013739	908.441604692	11.3895398239
NA	NA		257	5.32232908209468	AT3G44560..AT3G45130	NA	NA		Cluster_00064	908.443488139	11.1804306608	Cluster_013739	908.441604692	11.3895398239
NA	NA		76	5.33695395544426	AT1G57360..AT1G58766	NA	NA		Cluster_00064	908.443488139	11.1804306608	Cluster_013739	908.441604692	11.3895398239
NA	NA		413	6.00564908494566	AT5G54520..AT5G56260	NA	NA		Cluster_00064	908.443488139	11.1804306608	Cluster_013739	908.441604692	11.3895398239
NA	NA		314	5.34258356450753	AT4G08890..AT4G09200	NA	NA		Cluster_00064	908.443488139	11.1804306608	Cluster_013739	908.441604692	11.3895398239
NA	NA		225	5.67508016289283	AT3G09290..AT3G11890	NA	NA		Cluster_00064	908.443488139	11.1804306608	Cluster_013739	908.441604692	11.3895398239
NA	NA		345	5.44352785017659	AT5G01010..AT5G05700	NA	NA		Cluster_00064	908.443488139	11.1804306608	Cluster_013739	908.441604692	11.3895398239
NA	NA		318	5.46384823055887	AT4G13256..AT4G16880	NA	NA		Cluster_00064	908.443488139	11.1804306608	Cluster_013739	908.441604692	11.3895398239
NA	NA		342	8.37920052903537	AT4G35280..AT4G36610	NA	NA		Cluster_00065	908.944968683	12.269137093	Cluster_104786	908.943590284	12.1043395295
NA	NA		316	8.0791959216014	AT4G09820..AT4G12260	NA	NA		Cluster_00065	908.944968683	12.269137093	Cluster_104786	908.943590284	12.1043395295
NA	NA		219	6.04384272495487	AT3G01490..AT3G03820	NA	NA		Cluster_00065	908.944968683	12.269137093	Cluster_104786	908.943590284	12.1043395295
NA	NA		251	5.68549929131372	AT3G42047..AT3G42750	NA	NA		Cluster_00065	908.944968683	12.269137093	Cluster_104786	908.943590284	12.1043395295
NA	NA		231	5.60599954437048	AT3G22235..AT3G23430	NA	NA		Cluster_00065	908.944968683	12.269137093	Cluster_104786	908.943590284	12.1043395295
NA	NA		348	6.13286761654682	AT5G12060..AT5G15530	NA	NA		Cluster_00065	908.944968683	12.269137093	Cluster_104786	908.943590284	12.1043395295
NA	NA		318	5.38981009630653	AT4G13256..AT4G16880	NA	NA		Cluster_00065	908.944968683	12.269137093	Cluster_104786	908.943590284	12.1043395295
99	7.54580050355934	AT2G11420..AT2G11820	NA	NA		NA	NA		Cluster_00067	915.15917207	7.10274353178	Cluster_105116	915.158947001	7.32062738072
61	7.80399141148977	AT1G63410..AT1G66570	NA	NA		NA	NA		Cluster_00067	915.15917207	7.10274353178	Cluster_105116	915.158947001	7.32062738072
250	10.3681529259466	AT5G15540..AT5G25160	352	6.92007192940511	AT5G22600..AT5G25180	NA	NA		Cluster_00067	915.15917207	7.10274353178	Cluster_105116	915.158947001	7.32062738072
250	10.3681529259466	AT5G15540..AT5G25160	351	5.5311861399342	AT5G17560..AT5G22590	NA	NA		Cluster_00067	915.15917207	7.10274353178	Cluster_105116	915.158947001	7.32062738072
239	5.32030265623361	AT4G30290..AT4G32212	NA	NA		NA	NA		Cluster_00067	915.15917207	7.10274353178	Cluster_105116	915.158947001	7.32062738072
294	5.54212500047437	AT5G57126..AT5G62680	NA	NA		NA	NA		Cluster_00067	915.15917207	7.10274353178	Cluster_105116	915.158947001	7.32062738072
190	5.88604372363971	AT4G00005..AT4G03770	275	8.18803140434109	AT4G00180..AT4G03695	NA	NA		Cluster_00067	915.15917207	7.10274353178	Cluster_105116	915.158947001	7.32062738072
NA	NA		423	7.99555232056849	AT5G62690..AT5G65790	NA	NA		Cluster_00067	915.15917207	7.10274353178	Cluster_105116	915.158947001	7.32062738072
NA	NA		234	5.70812468307986	AT3G26530..AT3G29110	NA	NA		Cluster_00067	915.15917207	7.10274353178	Cluster_105116	915.158947001	7.32062738072
225	5.8856044639657	AT4G09270..AT4G09810	NA	NA		NA	NA		Cluster_00083	938.785257735	6.17802170442	Cluster_106274	938.780847051	6.17947145516
294	7.44878744536874	AT5G57126..AT5G62680	415	5.95765132630163	AT5G56610..AT5G59630	NA	NA		Cluster_00083	938.785257735	6.17802170442	Cluster_106274	938.780847051	6.17947145516
291	6.0647573863033	AT5G50700..AT5G54510	409	7.69918270146393	AT5G50700..AT5G53500	NA	NA		Cluster_00083	938.785257735	6.17802170442	Cluster_106274	938.780847051	6.17947145516
227	5.56589759706762	AT4G13256..AT4G16880	318	6.43120262652178	AT4G13256..AT4G16880	NA	NA		Cluster_00083	938.785257735	6.17802170442	Cluster_106274	938.780847051	6.17947145516
NA	NA		367	9.65062903455397	AT5G30584..AT5G32082	NA	NA		Cluster_00083	938.785257735	6.17802170442	Cluster_106274	938.780847051	6.17947145516
NA	NA		51	6.00925157943333	AT1G42680..AT1G42740	NA	NA		Cluster_00083	938.785257735	6.17802170442	Cluster_106274	938.780847051	6.17947145516
NA	NA		383	8.54346550384462	AT5G33234..AT5G33383	NA	NA		Cluster_00083	938.785257735	6.17802170442	Cluster_106274	938.780847051	6.17947145516
NA	NA		12	8.32794703731742	AT1G08840..AT1G09600	NA	NA		Cluster_00083	938.785257735	6.17802170442	Cluster_106274	938.780847051	6.17947145516
NA	NA		61	6.77549217757108	AT1G45191..AT1G45227	NA	NA		Cluster_00083	938.785257735	6.17802170442	Cluster_106274	938.780847051	6.17947145516
NA	NA		337	7.42268704808525	AT4G31020..AT4G32212	NA	NA		Cluster_00083	938.785257735	6.17802170442	Cluster_106274	938.780847051	6.17947145516
NA	NA		320	8.17766578593723	AT4G17760..AT4G19220	NA	NA		Cluster_00083	938.785257735	6.17802170442	Cluster_106274	938.780847051	6.17947145516
NA	NA		398	6.4369199617932	AT5G39185..AT5G40000	NA	NA		Cluster_00083	938.785257735	6.17802170442	Cluster_106274	938.780847051	6.17947145516
NA	NA		188	5.91535259478464	AT2G28840..AT2G29605	NA	NA		Cluster_00083	938.785257735	6.17802170442	Cluster_106274	938.780847051	6.17947145516
NA	NA		359	6.02120494896463	AT5G28596..AT5G28845	NA	NA		Cluster_00083	938.785257735	6.17802170442	Cluster_106274	938.780847051	6.17947145516
NA	NA		18	7.29030092197985	AT1G15470..AT1G17960	NA	NA		Cluster_00083	938.785257735	6.17802170442	Cluster_106274	938.780847051	6.17947145516
NA	NA		391	5.79578512063854	AT5G35200..AT5G35525	NA	NA		Cluster_00083	938.785257735	6.17802170442	Cluster_106274	938.780847051	6.17947145516
NA	NA		339	6.11397167283328	AT4G32290..AT4G34760	NA	NA		Cluster_00083	938.785257735	6.17802170442	Cluster_106274	938.780847051	6.17947145516
NA	NA		348	6.38490191988517	AT5G12060..AT5G15530	NA	NA		Cluster_00083	938.785257735	6.17802170442	Cluster_106274	938.780847051	6.17947145516
NA	NA		225	5.71424078004108	AT3G09290..AT3G11890	NA	NA		Cluster_00083	938.785257735	6.17802170442	Cluster_106274	938.780847051	6.17947145516
NA	NA		324	5.97549606261285	AT4G21363..AT4G24540	NA	NA		Cluster_00083	938.785257735	6.17802170442	Cluster_106274	938.780847051	6.17947145516
NA	NA		279	5.61879744130543	AT4G04394..AT4G05130	NA	NA		Cluster_00083	938.785257735	6.17802170442	Cluster_106274	938.780847051	6.17947145516
NA	NA		21	5.63497132062655	AT1G19800..AT1G21480	NA	NA		Cluster_00083	938.785257735	6.17802170442	Cluster_106274	938.780847051	6.17947145516
NA	NA		345	6.05150080855541	AT5G01010..AT5G05700	NA	NA		Cluster_00083	938.785257735	6.17802170442	Cluster_106274	938.780847051	6.17947145516
NA	NA		351	6.50584689539369	AT5G17560..AT5G22590	NA	NA		Cluster_00083	938.785257735	6.17802170442	Cluster_106274	938.780847051	6.17947145516
NA	NA		263	5.405795547298	AT3G50140..AT3G54460	NA	NA		Cluster_00083	938.785257735	6.17802170442	Cluster_106274	938.780847051	6.17947145516
NA	NA		275	6.26428080485124	AT4G00180..AT4G03695	NA	NA		Cluster_00083	938.785257735	6.17802170442	Cluster_106274	938.780847051	6.17947145516
NA	NA		352	6.00650532866602	AT5G22600..AT5G25180	NA	NA		Cluster_00083	938.785257735	6.17802170442	Cluster_106274	938.780847051	6.17947145516
NA	NA		229	5.31827039271964	AT3G13420..AT3G19950	NA	NA		Cluster_00083	938.785257735	6.17802170442	Cluster_106274	938.780847051	6.17947145516
NA	NA		405	5.49322706435648	AT5G47690..AT5G48790	NA	NA		Cluster_00089	946.134335761	6.9078118265	Cluster_014525	946.142689366	6.90606224839
NA	NA		NA	NA		127	6.3833880108392	AT2G09956..AT2G10460	Cluster_00089	946.134335761	6.9078118265	Cluster_014525	946.142689366	6.90606224839
NA	NA		NA	NA		147	6.00442847423823	AT2G14920..AT2G15145	Cluster_00089	946.134335761	6.9078118265	Cluster_014525	946.142689366	6.90606224839
NA	NA		NA	NA		313	7.981477201319	AT4G10500..AT4G13255	Cluster_00089	946.134335761	6.9078118265	Cluster_014525	946.142689366	6.90606224839
NA	NA		NA	NA		329	7.24096906381293	AT4G32295..AT4G34740	Cluster_00089	946.134335761	6.9078118265	Cluster_014525	946.142689366	6.90606224839
NA	NA		NA	NA		274	7.11842781924588	AT4G00005..AT4G01950	Cluster_00089	946.134335761	6.9078118265	Cluster_014525	946.142689366	6.90606224839
NA	NA		NA	NA		164	5.63276528415204	AT2G24120..AT2G24915	Cluster_00089	946.134335761	6.9078118265	Cluster_014525	946.142689366	6.90606224839
NA	NA		NA	NA		404	5.69060472946398	AT5G53775..AT5G54510	Cluster_00089	946.134335761	6.9078118265	Cluster_014525	946.142689366	6.90606224839
NA	NA		NA	NA		110	6.37735843811172	AT2G04180..AT2G05880	Cluster_00089	946.134335761	6.9078118265	Cluster_014525	946.142689366	6.90606224839
NA	NA		NA	NA		74	6.02465263453097	AT1G55140..AT1G56860	Cluster_00089	946.134335761	6.9078118265	Cluster_014525	946.142689366	6.90606224839
NA	NA		NA	NA		218	6.57147341459308	AT3G07580..AT3G11940	Cluster_00089	946.134335761	6.9078118265	Cluster_014525	946.142689366	6.90606224839
NA	NA		NA	NA		80	6.11518717525559	AT1G61490..AT1G63030	Cluster_00089	946.134335761	6.9078118265	Cluster_014525	946.142689366	6.90606224839
NA	NA		NA	NA		312	5.70550757807384	AT4G09820..AT4G10490	Cluster_00089	946.134335761	6.9078118265	Cluster_014525	946.142689366	6.90606224839
NA	NA		NA	NA		409	5.62456902552732	AT5G60440..AT5G62680	Cluster_00089	946.134335761	6.9078118265	Cluster_014525	946.142689366	6.90606224839
NA	NA		NA	NA		354	5.37847817597745	AT5G27810..AT5G28335	Cluster_00089	946.134335761	6.9078118265	Cluster_014525	946.142689366	6.90606224839
NA	NA		NA	NA		235	5.5765323365362	AT3G28860..AT3G29450	Cluster_00089	946.134335761	6.9078118265	Cluster_014525	946.142689366	6.90606224839
NA	NA		NA	NA		100	5.54757909634296	AT1G77500..AT1G80680	Cluster_00089	946.134335761	6.9078118265	Cluster_014525	946.142689366	6.90606224839
NA	NA		NA	NA		81	5.91582914260339	AT1G63050..AT1G66850	Cluster_00089	946.134335761	6.9078118265	Cluster_014525	946.142689366	6.90606224839
NA	NA		NA	NA		153	5.35896437480375	AT2G16540..AT2G20190	Cluster_00089	946.134335761	6.9078118265	Cluster_014525	946.142689366	6.90606224839
205	5.57136283727324	AT4G06626..AT4G06700	NA	NA		NA	NA		Cluster_00093	959.621334892	5.87853072261	Cluster_014767	959.629576261	5.95425457012
25	5.80118383839754	AT1G36580..AT1G37070	NA	NA		NA	NA		Cluster_00093	959.621334892	5.87853072261	Cluster_014767	959.629576261	5.95425457012
103	6.00581281972914	AT2G12835..AT2G13860	NA	NA		NA	NA		Cluster_00093	959.621334892	5.87853072261	Cluster_014767	959.629576261	5.95425457012
293	5.43168491371652	AT5G55896..AT5G57123	NA	NA		NA	NA		Cluster_00093	959.621334892	5.87853072261	Cluster_014767	959.629576261	5.95425457012
184	5.99176332223571	AT3G44730..AT3G47250	NA	NA		262	6.90762765626804	AT3G45350..AT3G47240	Cluster_00093	959.621334892	5.87853072261	Cluster_014767	959.629576261	5.95425457012
NA	NA		NA	NA		338	10.1792649808298	AT5G01450..AT5G02830	Cluster_00093	959.621334892	5.87853072261	Cluster_014767	959.629576261	5.95425457012
NA	NA		NA	NA		75	8.99385063672413	AT1G57370..AT1G58350	Cluster_00093	959.621334892	5.87853072261	Cluster_014767	959.629576261	5.95425457012
NA	NA		NA	NA		325	6.24345868108966	AT4G29700..AT4G29790	Cluster_00093	959.621334892	5.87853072261	Cluster_014767	959.629576261	5.95425457012
NA	NA		NA	NA		153	9.75012766143419	AT2G16540..AT2G20190	Cluster_00093	959.621334892	5.87853072261	Cluster_014767	959.629576261	5.95425457012
NA	NA		NA	NA		68	5.93734325537912	AT1G52620..AT1G52930	Cluster_00093	959.621334892	5.87853072261	Cluster_014767	959.629576261	5.95425457012
NA	NA		NA	NA		207	5.64579911097293	AT2G45680..AT2G46150	Cluster_00093	959.621334892	5.87853072261	Cluster_014767	959.629576261	5.95425457012
NA	NA		NA	NA		166	6.63171909173413	AT2G25000..AT2G25780	Cluster_00093	959.621334892	5.87853072261	Cluster_014767	959.629576261	5.95425457012
NA	NA		NA	NA		220	6.36172671342054	AT3G13140..AT3G13682	Cluster_00093	959.621334892	5.87853072261	Cluster_014767	959.629576261	5.95425457012
NA	NA		NA	NA		230	6.29044421460003	AT3G25710..AT3G26230	Cluster_00093	959.621334892	5.87853072261	Cluster_014767	959.629576261	5.95425457012
NA	NA		NA	NA		274	7.7275078004341	AT4G00005..AT4G01950	Cluster_00093	959.621334892	5.87853072261	Cluster_014767	959.629576261	5.95425457012
NA	NA		NA	NA		196	5.41171778613133	AT2G38530..AT2G39180	Cluster_00093	959.621334892	5.87853072261	Cluster_014767	959.629576261	5.95425457012
NA	NA		NA	NA		228	6.08339374972351	AT3G23530..AT3G24380	Cluster_00093	959.621334892	5.87853072261	Cluster_014767	959.629576261	5.95425457012
NA	NA		NA	NA		26	7.23495205741792	AT1G28870..AT1G30820	Cluster_00093	959.621334892	5.87853072261	Cluster_014767	959.629576261	5.95425457012
NA	NA		NA	NA		164	5.68652443380055	AT2G24120..AT2G24915	Cluster_00093	959.621334892	5.87853072261	Cluster_014767	959.629576261	5.95425457012
NA	NA		NA	NA		19	6.35507317952692	AT1G20070..AT1G21950	Cluster_00093	959.621334892	5.87853072261	Cluster_014767	959.629576261	5.95425457012
NA	NA		NA	NA		266	6.49029139418333	AT3G51840..AT3G53580	Cluster_00093	959.621334892	5.87853072261	Cluster_014767	959.629576261	5.95425457012
NA	NA		NA	NA		17	5.92521414529512	AT1G18120..AT1G19400	Cluster_00093	959.621334892	5.87853072261	Cluster_014767	959.629576261	5.95425457012
NA	NA		NA	NA		91	5.81890278405374	AT1G73690..AT1G75230	Cluster_00093	959.621334892	5.87853072261	Cluster_014767	959.629576261	5.95425457012
NA	NA		NA	NA		110	6.50370121548497	AT2G04180..AT2G05880	Cluster_00093	959.621334892	5.87853072261	Cluster_014767	959.629576261	5.95425457012
NA	NA		NA	NA		353	5.42983895821279	AT5G27280..AT5G27807	Cluster_00093	959.621334892	5.87853072261	Cluster_014767	959.629576261	5.95425457012
NA	NA		NA	NA		316	6.54939265590336	AT4G16900..AT4G19220	Cluster_00093	959.621334892	5.87853072261	Cluster_014767	959.629576261	5.95425457012
NA	NA		NA	NA		344	5.697946770092	AT5G13180..AT5G14800	Cluster_00093	959.621334892	5.87853072261	Cluster_014767	959.629576261	5.95425457012
NA	NA		NA	NA		29	5.47941230120622	AT1G33950..AT1G34600	Cluster_00093	959.621334892	5.87853072261	Cluster_014767	959.629576261	5.95425457012
NA	NA		NA	NA		407	5.36242479848229	AT5G57130..AT5G58730	Cluster_00093	959.621334892	5.87853072261	Cluster_014767	959.629576261	5.95425457012
NA	NA		NA	NA		346	5.83137690835162	AT5G15690..AT5G17540	Cluster_00093	959.621334892	5.87853072261	Cluster_014767	959.629576261	5.95425457012
NA	NA		NA	NA		90	6.01860764588353	AT1G70590..AT1G73680	Cluster_00093	959.621334892	5.87853072261	Cluster_014767	959.629576261	5.95425457012
NA	NA		NA	NA		32	5.55510166450821	AT1G35110..AT1G36520	Cluster_00093	959.621334892	5.87853072261	Cluster_014767	959.629576261	5.95425457012
NA	NA		NA	NA		74	5.46336125100476	AT1G55140..AT1G56860	Cluster_00093	959.621334892	5.87853072261	Cluster_014767	959.629576261	5.95425457012
NA	NA		NA	NA		238	5.49871460138883	AT3G30670..AT3G31375	Cluster_00093	959.621334892	5.87853072261	Cluster_014767	959.629576261	5.95425457012
NA	NA		NA	NA		277	5.69473251580345	AT4G04010..AT4G05130	Cluster_00093	959.621334892	5.87853072261	Cluster_014767	959.629576261	5.95425457012
NA	NA		NA	NA		343	5.61063182543901	AT5G07740..AT5G13170	Cluster_00093	959.621334892	5.87853072261	Cluster_014767	959.629576261	5.95425457012
NA	NA		NA	NA		313	5.43806439049833	AT4G10500..AT4G13255	Cluster_00093	959.621334892	5.87853072261	Cluster_014767	959.629576261	5.95425457012
NA	NA		NA	NA		347	5.48026626909665	AT5G17550..AT5G22490	Cluster_00093	959.621334892	5.87853072261	Cluster_014767	959.629576261	5.95425457012
NA	NA		NA	NA		225	5.45523643904951	AT3G15640..AT3G22231	Cluster_00093	959.621334892	5.87853072261	Cluster_014767	959.629576261	5.95425457012
NA	NA		405	5.37008706114407	AT5G47690..AT5G48790	NA	NA		Cluster_00098	965.620630828	6.83841481354	Cluster_014873	965.624674512	6.90605914276
198	6.80903155827479	AT4G06499..AT4G06510	NA	NA		NA	NA		Cluster_00099	969.622285945	5.88360463757	Cluster_000188	969.622858552	5.95733518831
129	6.13466093863503	AT2G28540..AT2G28690	NA	NA		NA	NA		Cluster_00099	969.622285945	5.88360463757	Cluster_000188	969.622858552	5.95733518831
234	6.6709920760185	AT4G27960..AT4G28530	NA	NA		NA	NA		Cluster_00099	969.622285945	5.88360463757	Cluster_000188	969.622858552	5.95733518831
150	6.48390590659558	AT2G44680..AT2G45420	NA	NA		NA	NA		Cluster_00099	969.622285945	5.88360463757	Cluster_000188	969.622858552	5.95733518831
204	5.48144090132367	AT4G06587..AT4G06624	NA	NA		NA	NA		Cluster_00099	969.622285945	5.88360463757	Cluster_000188	969.622858552	5.95733518831
161	6.86459798239917	AT3G25710..AT3G26525	NA	NA		NA	NA		Cluster_00099	969.622285945	5.88360463757	Cluster_000188	969.622858552	5.95733518831
205	5.4591103182356	AT4G06626..AT4G06700	NA	NA		NA	NA		Cluster_00099	969.622285945	5.88360463757	Cluster_000188	969.622858552	5.95733518831
164	5.38529041664987	AT3G27710..AT3G28300	NA	NA		NA	NA		Cluster_00099	969.622285945	5.88360463757	Cluster_000188	969.622858552	5.95733518831
242	5.61218842453677	AT4G35280..AT4G37790	NA	NA		NA	NA		Cluster_00099	969.622285945	5.88360463757	Cluster_000188	969.622858552	5.95733518831
248	5.9935020110328	AT5G07230..AT5G14500	NA	NA		NA	NA		Cluster_00099	969.622285945	5.88360463757	Cluster_000188	969.622858552	5.95733518831
231	5.69820630009093	AT4G21363..AT4G27180	NA	NA		NA	NA		Cluster_00099	969.622285945	5.88360463757	Cluster_000188	969.622858552	5.95733518831
153	5.30295290736354	AT3G01015..AT3G06483	NA	NA		NA	NA		Cluster_00099	969.622285945	5.88360463757	Cluster_000188	969.622858552	5.95733518831
288	5.72157587759978	AT5G39185..AT5G48790	NA	NA		NA	NA		Cluster_00099	969.622285945	5.88360463757	Cluster_000188	969.622858552	5.95733518831
250	5.66189508482033	AT5G15540..AT5G25160	NA	NA		NA	NA		Cluster_00099	969.622285945	5.88360463757	Cluster_000188	969.622858552	5.95733518831
NA	NA		86	5.59899391776072	AT1G66860..AT1G68480	NA	NA		Cluster_00099	969.622285945	5.88360463757	Cluster_000188	969.622858552	5.95733518831
NA	NA		267	5.60379599166222	AT3G55734..AT3G57660	NA	NA		Cluster_00099	969.622285945	5.88360463757	Cluster_000188	969.622858552	5.95733518831
8	7.49868106273641	AT1G08110..AT1G12420	NA	NA		NA	NA		Cluster_00101	974.462488159	12.3371057851	Cluster_015024	974.461751122	12.5739413075
295	5.96008840783639	AT5G62690..AT5G67630	NA	NA		NA	NA		Cluster_00101	974.462488159	12.3371057851	Cluster_015024	974.461751122	12.5739413075
228	5.52270208312034	AT4G16900..AT4G19220	NA	NA		NA	NA		Cluster_00101	974.462488159	12.3371057851	Cluster_015024	974.461751122	12.5739413075
248	5.41074680278416	AT5G07230..AT5G14500	NA	NA		NA	NA		Cluster_00101	974.462488159	12.3371057851	Cluster_015024	974.461751122	12.5739413075
231	5.40566988129107	AT4G21363..AT4G27180	NA	NA		NA	NA		Cluster_00101	974.462488159	12.3371057851	Cluster_015024	974.461751122	12.5739413075
288	5.98675940604366	AT5G39185..AT5G48790	NA	NA		NA	NA		Cluster_00101	974.462488159	12.3371057851	Cluster_015024	974.461751122	12.5739413075
250	5.61642099561639	AT5G15540..AT5G25160	NA	NA		NA	NA		Cluster_00101	974.462488159	12.3371057851	Cluster_015024	974.461751122	12.5739413075
NA	NA		254	5.76322231338294	AT3G43570..AT3G43610	NA	NA		Cluster_00101	974.462488159	12.3371057851	Cluster_015024	974.461751122	12.5739413075
NA	NA		410	5.32928166260553	AT5G53510..AT5G54200	NA	NA		Cluster_00101	974.462488159	12.3371057851	Cluster_015024	974.461751122	12.5739413075
NA	NA		356	6.14406069563974	AT5G27280..AT5G28235	NA	NA		Cluster_00101	974.462488159	12.3371057851	Cluster_015024	974.461751122	12.5739413075
NA	NA		80	5.45121055218598	AT1G61390..AT1G62350	NA	NA		Cluster_00101	974.462488159	12.3371057851	Cluster_015024	974.461751122	12.5739413075
NA	NA		318	5.71588808884157	AT4G13256..AT4G16880	NA	NA		Cluster_00101	974.462488159	12.3371057851	Cluster_015024	974.461751122	12.5739413075
23	5.73835149765443	AT1G35530..AT1G36530	NA	NA		NA	NA		Cluster_00105	996.106783472	6.83991617222	Cluster_015357	996.104679963	6.90585120935
NA	NA		110	5.64706842617083	AT2G02640..AT2G02830	NA	NA		Cluster_00105	996.106783472	6.83991617222	Cluster_015357	996.104679963	6.90585120935
NA	NA		221	6.14731790063513	AT3G05450..AT3G06483	NA	NA		Cluster_00105	996.106783472	6.83991617222	Cluster_015357	996.104679963	6.90585120935
NA	NA		405	6.40450280051394	AT5G47690..AT5G48790	NA	NA		Cluster_00105	996.106783472	6.83991617222	Cluster_015357	996.104679963	6.90585120935
NA	NA		404	5.39436145700641	AT5G45600..AT5G47660	NA	NA		Cluster_00105	996.106783472	6.83991617222	Cluster_015357	996.104679963	6.90585120935
NA	NA		NA	NA		383	6.83379501198148	AT5G34431..AT5G34602	Cluster_00105	996.106783472	6.83991617222	Cluster_015357	996.104679963	6.90585120935
NA	NA		NA	NA		372	5.67262918541288	AT5G32433..AT5G32481	Cluster_00105	996.106783472	6.83991617222	Cluster_015357	996.104679963	6.90585120935
NA	NA		NA	NA		70	6.09203918702963	AT1G53780..AT1G53880	Cluster_00105	996.106783472	6.83991617222	Cluster_015357	996.104679963	6.90585120935
NA	NA		NA	NA		346	7.95842853966933	AT5G15690..AT5G17540	Cluster_00105	996.106783472	6.83991617222	Cluster_015357	996.104679963	6.90585120935
NA	NA		NA	NA		48	6.11133503540671	AT1G42430..AT1G42600	Cluster_00105	996.106783472	6.83991617222	Cluster_015357	996.104679963	6.90585120935
NA	NA		NA	NA		25	6.75829064851728	AT1G27580..AT1G28770	Cluster_00105	996.106783472	6.83991617222	Cluster_015357	996.104679963	6.90585120935
NA	NA		NA	NA		337	5.75696279470773	AT5G01010..AT5G01445	Cluster_00105	996.106783472	6.83991617222	Cluster_015357	996.104679963	6.90585120935
NA	NA		NA	NA		352	7.43939853145464	AT5G25200..AT5G27270	Cluster_00105	996.106783472	6.83991617222	Cluster_015357	996.104679963	6.90585120935
NA	NA		NA	NA		13	6.87961114394625	AT1G11592..AT1G15460	Cluster_00105	996.106783472	6.83991617222	Cluster_015357	996.104679963	6.90585120935
NA	NA		NA	NA		411	5.43265281089353	AT5G64490..AT5G65790	Cluster_00105	996.106783472	6.83991617222	Cluster_015357	996.104679963	6.90585120935
NA	NA		NA	NA		153	5.52636446884147	AT2G16540..AT2G20190	Cluster_00105	996.106783472	6.83991617222	Cluster_015357	996.104679963	6.90585120935
8	6.66167023776134	AT1G08110..AT1G12420	NA	NA		NA	NA		Cluster_00109	1015.71197848	6.89110620127	Cluster_015653	1015.71262413	6.84432050624
14	6.00979633301657	AT1G19310..AT1G21830	NA	NA		NA	NA		Cluster_00109	1015.71197848	6.89110620127	Cluster_015653	1015.71262413	6.84432050624
186	6.60002499823567	AT3G48745..AT3G53550	NA	NA		NA	NA		Cluster_00109	1015.71197848	6.89110620127	Cluster_015653	1015.71262413	6.84432050624
182	6.41358793944538	AT3G42253..AT3G43566	NA	NA		NA	NA		Cluster_00109	1015.71197848	6.89110620127	Cluster_015653	1015.71262413	6.84432050624
286	5.44820066880482	AT5G38005..AT5G39095	NA	NA		NA	NA		Cluster_00109	1015.71197848	6.89110620127	Cluster_015653	1015.71262413	6.84432050624
251	5.48407623504456	AT5G25170..AT5G26610	NA	NA		352	5.61921353720154	AT5G25200..AT5G27270	Cluster_00109	1015.71197848	6.89110620127	Cluster_015653	1015.71262413	6.84432050624
188	6.24772155298733	AT3G54600..AT3G61020	NA	NA		NA	NA		Cluster_00109	1015.71197848	6.89110620127	Cluster_015653	1015.71262413	6.84432050624
156	5.66543315372196	AT3G09180..AT3G11964	NA	NA		NA	NA		Cluster_00109	1015.71197848	6.89110620127	Cluster_015653	1015.71262413	6.84432050624
59	5.32795400680273	AT1G59312..AT1G61370	NA	NA		NA	NA		Cluster_00109	1015.71197848	6.89110620127	Cluster_015653	1015.71262413	6.84432050624
248	5.63553357764515	AT5G07230..AT5G14500	NA	NA		NA	NA		Cluster_00109	1015.71197848	6.89110620127	Cluster_015653	1015.71262413	6.84432050624
250	5.88242575201933	AT5G15540..AT5G25160	NA	NA		NA	NA		Cluster_00109	1015.71197848	6.89110620127	Cluster_015653	1015.71262413	6.84432050624
NA	NA		NA	NA		151	5.79701332098235	AT2G15840..AT2G16120	Cluster_00109	1015.71197848	6.89110620127	Cluster_015653	1015.71262413	6.84432050624
NA	NA		NA	NA		327	5.38456453868069	AT4G30090..AT4G30190	Cluster_00109	1015.71197848	6.89110620127	Cluster_015653	1015.71262413	6.84432050624
NA	NA		NA	NA		316	7.26507550571231	AT4G16900..AT4G19220	Cluster_00109	1015.71197848	6.89110620127	Cluster_015653	1015.71262413	6.84432050624
NA	NA		NA	NA		214	6.20758451214673	AT3G02125..AT3G03852	Cluster_00109	1015.71197848	6.89110620127	Cluster_015653	1015.71262413	6.84432050624
NA	NA		NA	NA		216	5.74494005032641	AT3G04717..AT3G06483	Cluster_00109	1015.71197848	6.89110620127	Cluster_015653	1015.71262413	6.84432050624
NA	NA		NA	NA		397	5.68256287399959	AT5G42600..AT5G43513	Cluster_00109	1015.71197848	6.89110620127	Cluster_015653	1015.71262413	6.84432050624
NA	NA		NA	NA		226	5.68271175579169	AT3G22235..AT3G23430	Cluster_00109	1015.71197848	6.89110620127	Cluster_015653	1015.71262413	6.84432050624
NA	NA		NA	NA		60	5.61388507970197	AT1G45191..AT1G49190	Cluster_00109	1015.71197848	6.89110620127	Cluster_015653	1015.71262413	6.84432050624
NA	NA		NA	NA		153	5.6810387192193	AT2G16540..AT2G20190	Cluster_00109	1015.71197848	6.89110620127	Cluster_015653	1015.71262413	6.84432050624
NA	NA		NA	NA		225	5.73876431248376	AT3G15640..AT3G22231	Cluster_00109	1015.71197848	6.89110620127	Cluster_015653	1015.71262413	6.84432050624
181	5.52073052294509	AT3G42047..AT3G42252	NA	NA		254	5.79259885881236	AT3G42047..AT3G42252	Cluster_00111	1031.16067873	6.70493427767	Cluster_015899	1031.16196027	6.77851967763
241	6.09360013542068	AT4G32300..AT4G35270	NA	NA		329	6.9029613218341	AT4G32295..AT4G34740	Cluster_00111	1031.16067873	6.70493427767	Cluster_015899	1031.16196027	6.77851967763
68	6.1107392596674	AT1G70380..AT1G75990	NA	NA		NA	NA		Cluster_00111	1031.16067873	6.70493427767	Cluster_015899	1031.16196027	6.77851967763
20	6.35812255126941	AT1G30825..AT1G34805	NA	NA		27	7.24741970355119	AT1G30825..AT1G31990	Cluster_00111	1031.16067873	6.70493427767	Cluster_015899	1031.16196027	6.77851967763
188	6.13942840090904	AT3G54600..AT3G61020	NA	NA		NA	NA		Cluster_00111	1031.16067873	6.70493427767	Cluster_015899	1031.16196027	6.77851967763
NA	NA		NA	NA		208	6.90986242769799	AT2G46160..AT2G46680	Cluster_00111	1031.16067873	6.70493427767	Cluster_015899	1031.16196027	6.77851967763
NA	NA		NA	NA		276	6.74842314421576	AT4G03800..AT4G03980	Cluster_00111	1031.16067873	6.70493427767	Cluster_015899	1031.16196027	6.77851967763
NA	NA		NA	NA		361	5.57547825149635	AT5G29580..AT5G30495	Cluster_00111	1031.16067873	6.70493427767	Cluster_015899	1031.16196027	6.77851967763
NA	NA		NA	NA		186	6.58267054810656	AT2G34710..AT2G35290	Cluster_00111	1031.16067873	6.70493427767	Cluster_015899	1031.16196027	6.77851967763
NA	NA		NA	NA		319	7.3242580212431	AT4G20715..AT4G22290	Cluster_00111	1031.16067873	6.70493427767	Cluster_015899	1031.16196027	6.77851967763
NA	NA		NA	NA		411	6.89316525284764	AT5G64490..AT5G65790	Cluster_00111	1031.16067873	6.70493427767	Cluster_015899	1031.16196027	6.77851967763
NA	NA		NA	NA		18	5.86843318348156	AT1G19440..AT1G20060	Cluster_00111	1031.16067873	6.70493427767	Cluster_015899	1031.16196027	6.77851967763
NA	NA		NA	NA		57	5.91397789394074	AT1G43750..AT1G44010	Cluster_00111	1031.16067873	6.70493427767	Cluster_015899	1031.16196027	6.77851967763
NA	NA		NA	NA		397	7.10525797829866	AT5G42600..AT5G43513	Cluster_00111	1031.16067873	6.70493427767	Cluster_015899	1031.16196027	6.77851967763
NA	NA		NA	NA		17	6.42098334618467	AT1G18120..AT1G19400	Cluster_00111	1031.16067873	6.70493427767	Cluster_015899	1031.16196027	6.77851967763
NA	NA		NA	NA		110	6.97461647125356	AT2G04180..AT2G05880	Cluster_00111	1031.16067873	6.70493427767	Cluster_015899	1031.16196027	6.77851967763
NA	NA		NA	NA		132	6.18887455199432	AT2G11420..AT2G12120	Cluster_00111	1031.16067873	6.70493427767	Cluster_015899	1031.16196027	6.77851967763
NA	NA		NA	NA		235	6.46698274856352	AT3G28860..AT3G29450	Cluster_00111	1031.16067873	6.70493427767	Cluster_015899	1031.16196027	6.77851967763
NA	NA		NA	NA		74	6.37071763682778	AT1G55140..AT1G56860	Cluster_00111	1031.16067873	6.70493427767	Cluster_015899	1031.16196027	6.77851967763
NA	NA		NA	NA		3	5.41773221467164	AT1G02210..AT1G03010	Cluster_00111	1031.16067873	6.70493427767	Cluster_015899	1031.16196027	6.77851967763
NA	NA		NA	NA		345	5.45077604608004	AT5G14810..AT5G15650	Cluster_00111	1031.16067873	6.70493427767	Cluster_015899	1031.16196027	6.77851967763
NA	NA		NA	NA		256	6.71660563424317	AT3G42510..AT3G43357	Cluster_00111	1031.16067873	6.70493427767	Cluster_015899	1031.16196027	6.77851967763
NA	NA		NA	NA		229	6.12653849457219	AT3G24385..AT3G25700	Cluster_00111	1031.16067873	6.70493427767	Cluster_015899	1031.16196027	6.77851967763
NA	NA		NA	NA		318	6.08289107683182	AT4G19330..AT4G20520	Cluster_00111	1031.16067873	6.70493427767	Cluster_015899	1031.16196027	6.77851967763
NA	NA		NA	NA		81	6.84599872082268	AT1G63050..AT1G66850	Cluster_00111	1031.16067873	6.70493427767	Cluster_015899	1031.16196027	6.77851967763
NA	NA		NA	NA		395	5.55024236515493	AT5G39205..AT5G40610	Cluster_00111	1031.16067873	6.70493427767	Cluster_015899	1031.16196027	6.77851967763
NA	NA		NA	NA		338	5.49535985018688	AT5G01450..AT5G02830	Cluster_00111	1031.16067873	6.70493427767	Cluster_015899	1031.16196027	6.77851967763
NA	NA		NA	NA		274	5.86992038193293	AT4G00005..AT4G01950	Cluster_00111	1031.16067873	6.70493427767	Cluster_015899	1031.16196027	6.77851967763
NA	NA		NA	NA		398	5.89439261939501	AT5G43518..AT5G45500	Cluster_00111	1031.16067873	6.70493427767	Cluster_015899	1031.16196027	6.77851967763
NA	NA		NA	NA		233	5.42996501513575	AT3G26940..AT3G28300	Cluster_00111	1031.16067873	6.70493427767	Cluster_015899	1031.16196027	6.77851967763
NA	NA		NA	NA		225	6.66530211384693	AT3G15640..AT3G22231	Cluster_00111	1031.16067873	6.70493427767	Cluster_015899	1031.16196027	6.77851967763
NA	NA		NA	NA		218	5.67027724136162	AT3G07580..AT3G11940	Cluster_00111	1031.16067873	6.70493427767	Cluster_015899	1031.16196027	6.77851967763
NA	NA		NA	NA		275	5.69353747445415	AT4G01960..AT4G03760	Cluster_00111	1031.16067873	6.70493427767	Cluster_015899	1031.16196027	6.77851967763
NA	NA		NA	NA		320	5.38197849608594	AT4G22300..AT4G27180	Cluster_00111	1031.16067873	6.70493427767	Cluster_015899	1031.16196027	6.77851967763
7	5.44243769928832	AT1G04110..AT1G08090	NA	NA		NA	NA		Cluster_00117	1051.69090065	6.18404446439	Cluster_016175	1051.69021042	6.26048822089
NA	NA		263	5.3321739777964	AT3G50140..AT3G54460	NA	NA		Cluster_00117	1051.69090065	6.18404446439	Cluster_016175	1051.69021042	6.26048822089
NA	NA		NA	NA		188	5.71109515034912	AT2G35605..AT2G35910	Cluster_00117	1051.69090065	6.18404446439	Cluster_016175	1051.69021042	6.26048822089
NA	NA		NA	NA		21	5.80120416088156	AT1G25209..AT1G25580	Cluster_00117	1051.69090065	6.18404446439	Cluster_016175	1051.69021042	6.26048822089
NA	NA		NA	NA		379	5.30277805985946	AT5G33232..AT5G33384	Cluster_00117	1051.69090065	6.18404446439	Cluster_016175	1051.69021042	6.26048822089
NA	NA		NA	NA		231	5.49699759286836	AT3G26240..AT3G26800	Cluster_00117	1051.69090065	6.18404446439	Cluster_016175	1051.69021042	6.26048822089
NA	NA		NA	NA		328	5.81699527592042	AT4G30220..AT4G32285	Cluster_00117	1051.69090065	6.18404446439	Cluster_016175	1051.69021042	6.26048822089
NA	NA		NA	NA		277	5.30603759117027	AT4G04010..AT4G05130	Cluster_00117	1051.69090065	6.18404446439	Cluster_016175	1051.69021042	6.26048822089
NA	NA		NA	NA		349	5.50013650290967	AT5G22600..AT5G24530	Cluster_00117	1051.69090065	6.18404446439	Cluster_016175	1051.69021042	6.26048822089
NA	NA		NA	NA		347	5.50925002910954	AT5G17550..AT5G22490	Cluster_00117	1051.69090065	6.18404446439	Cluster_016175	1051.69021042	6.26048822089
244	6.84614288447351	AT5G01010..AT5G02910	NA	NA		338	5.98255044623126	AT5G01450..AT5G02830	Cluster_00121	1073.67279731	6.18587696742	Cluster_016432	1073.67228248	6.26058852158
161	5.8792469925955	AT3G25710..AT3G26525	NA	NA		NA	NA		Cluster_00121	1073.67279731	6.18587696742	Cluster_016432	1073.67228248	6.26058852158
188	7.10767809510424	AT3G54600..AT3G61020	NA	NA		NA	NA		Cluster_00121	1073.67279731	6.18587696742	Cluster_016432	1073.67228248	6.26058852158
63	5.86911194197104	AT1G66860..AT1G68480	NA	NA		82	5.41342635963297	AT1G66860..AT1G68480	Cluster_00121	1073.67279731	6.18587696742	Cluster_016432	1073.67228248	6.26058852158
113	6.24205581716256	AT2G16130..AT2G18900	NA	NA		NA	NA		Cluster_00121	1073.67279731	6.18587696742	Cluster_016432	1073.67228248	6.26058852158
295	6.59100617215874	AT5G62690..AT5G67630	NA	NA		NA	NA		Cluster_00121	1073.67279731	6.18587696742	Cluster_016432	1073.67228248	6.26058852158
8	5.67626444126234	AT1G08110..AT1G12420	NA	NA		13	6.60353965767397	AT1G11592..AT1G15460	Cluster_00121	1073.67279731	6.18587696742	Cluster_016432	1073.67228248	6.26058852158
186	5.89776563547237	AT3G48745..AT3G53550	NA	NA		NA	NA		Cluster_00121	1073.67279731	6.18587696742	Cluster_016432	1073.67228248	6.26058852158
231	5.41428595854495	AT4G21363..AT4G27180	NA	NA		NA	NA		Cluster_00121	1073.67279731	6.18587696742	Cluster_016432	1073.67228248	6.26058852158
250	5.33535981625906	AT5G15540..AT5G25160	NA	NA		347	6.55834847768715	AT5G17550..AT5G22490	Cluster_00121	1073.67279731	6.18587696742	Cluster_016432	1073.67228248	6.26058852158
NA	NA		NA	NA		401	9.54228958664497	AT5G50700..AT5G53410	Cluster_00121	1073.67279731	6.18587696742	Cluster_016432	1073.67228248	6.26058852158
NA	NA		NA	NA		352	9.09953517060368	AT5G25200..AT5G27270	Cluster_00121	1073.67279731	6.18587696742	Cluster_016432	1073.67228248	6.26058852158
NA	NA		NA	NA		57	6.81850691061567	AT1G43750..AT1G44010	Cluster_00121	1073.67279731	6.18587696742	Cluster_016432	1073.67228248	6.26058852158
NA	NA		NA	NA		27	6.76028545820537	AT1G30825..AT1G31990	Cluster_00121	1073.67279731	6.18587696742	Cluster_016432	1073.67228248	6.26058852158
NA	NA		NA	NA		26	7.30163018163166	AT1G28870..AT1G30820	Cluster_00121	1073.67279731	6.18587696742	Cluster_016432	1073.67228248	6.26058852158
NA	NA		NA	NA		186	5.48858478813727	AT2G34710..AT2G35290	Cluster_00121	1073.67279731	6.18587696742	Cluster_016432	1073.67228248	6.26058852158
NA	NA		NA	NA		237	6.6547116828347	AT3G29647..AT3G30665	Cluster_00121	1073.67279731	6.18587696742	Cluster_016432	1073.67228248	6.26058852158
NA	NA		NA	NA		77	5.73190693492412	AT1G59312..AT1G60050	Cluster_00121	1073.67279731	6.18587696742	Cluster_016432	1073.67228248	6.26058852158
NA	NA		NA	NA		28	6.30447682493712	AT1G31983..AT1G33930	Cluster_00121	1073.67279731	6.18587696742	Cluster_016432	1073.67228248	6.26058852158
NA	NA		NA	NA		355	5.46442449425303	AT5G28400..AT5G28845	Cluster_00121	1073.67279731	6.18587696742	Cluster_016432	1073.67228248	6.26058852158
NA	NA		NA	NA		313	5.91193361220835	AT4G10500..AT4G13255	Cluster_00121	1073.67279731	6.18587696742	Cluster_016432	1073.67228248	6.26058852158
231	9.68622188802301	AT4G21363..AT4G27180	NA	NA		NA	NA		Cluster_00126	1092.62379083	13.2524011486	Cluster_016632	1092.61477248	13.2828768815
164	7.03354358839927	AT3G27710..AT3G28300	NA	NA		NA	NA		Cluster_00126	1092.62379083	13.2524011486	Cluster_016632	1092.61477248	13.2828768815
224	5.811911399019	AT4G08895..AT4G09200	NA	NA		NA	NA		Cluster_00126	1092.62379083	13.2524011486	Cluster_016632	1092.61477248	13.2828768815
170	5.46068145460562	AT3G31377..AT3G31902	NA	NA		NA	NA		Cluster_00126	1092.62379083	13.2524011486	Cluster_016632	1092.61477248	13.2828768815
295	7.52264680962983	AT5G62690..AT5G67630	NA	NA		NA	NA		Cluster_00126	1092.62379083	13.2524011486	Cluster_016632	1092.61477248	13.2828768815
61	6.20408049138087	AT1G63410..AT1G66570	NA	NA		NA	NA		Cluster_00126	1092.62379083	13.2524011486	Cluster_016632	1092.61477248	13.2828768815
188	6.08914495029687	AT3G54600..AT3G61020	NA	NA		NA	NA		Cluster_00126	1092.62379083	13.2524011486	Cluster_016632	1092.61477248	13.2828768815
291	5.54112178603543	AT5G50700..AT5G54510	NA	NA		NA	NA		Cluster_00126	1092.62379083	13.2524011486	Cluster_016632	1092.61477248	13.2828768815
NA	NA		367	6.12929537829916	AT5G30584..AT5G32082	NA	NA		Cluster_00126	1092.62379083	13.2524011486	Cluster_016632	1092.61477248	13.2828768815
NA	NA		75	6.00194604784879	AT1G55152..AT1G56860	NA	NA		Cluster_00126	1092.62379083	13.2524011486	Cluster_016632	1092.61477248	13.2828768815
NA	NA		219	6.27299167743674	AT3G01490..AT3G03820	NA	NA		Cluster_00126	1092.62379083	13.2524011486	Cluster_016632	1092.61477248	13.2828768815
NA	NA		197	5.82061721493762	AT2G31550..AT2G33880	NA	NA		Cluster_00126	1092.62379083	13.2524011486	Cluster_016632	1092.61477248	13.2828768815
NA	NA		32	5.3140907500471	AT1G35110..AT1G35630	NA	NA		Cluster_00126	1092.62379083	13.2524011486	Cluster_016632	1092.61477248	13.2828768815
NA	NA		406	5.39536483363747	AT5G48800..AT5G49850	NA	NA		Cluster_00126	1092.62379083	13.2524011486	Cluster_016632	1092.61477248	13.2828768815
NA	NA		93	5.33821099673045	AT1G72950..AT1G75980	NA	NA		Cluster_00126	1092.62379083	13.2524011486	Cluster_016632	1092.61477248	13.2828768815
NA	NA		353	5.36261127599619	AT5G25190..AT5G26620	NA	NA		Cluster_00126	1092.62379083	13.2524011486	Cluster_016632	1092.61477248	13.2828768815
NA	NA		275	5.77236419434739	AT4G00180..AT4G03695	NA	NA		Cluster_00126	1092.62379083	13.2524011486	Cluster_016632	1092.61477248	13.2828768815
NA	NA		351	5.46389384893611	AT5G17560..AT5G22590	347	5.83335105842698	AT5G17550..AT5G22490	Cluster_00126	1092.62379083	13.2524011486	Cluster_016632	1092.61477248	13.2828768815
NA	NA		NA	NA		248	9.28646006023732	AT3G32393..AT3G33055	Cluster_00126	1092.62379083	13.2524011486	Cluster_016632	1092.61477248	13.2828768815
NA	NA		NA	NA		252	9.83859297982586	AT3G33106..AT3G34299	Cluster_00126	1092.62379083	13.2524011486	Cluster_016632	1092.61477248	13.2828768815
NA	NA		NA	NA		380	7.19372205533991	AT5G33388..AT5G33424	Cluster_00126	1092.62379083	13.2524011486	Cluster_016632	1092.61477248	13.2828768815
NA	NA		NA	NA		101	6.14186600527209	AT1G80690..AT1G81001	Cluster_00126	1092.62379083	13.2524011486	Cluster_016632	1092.61477248	13.2828768815
NA	NA		NA	NA		48	6.24067190741215	AT1G42430..AT1G42600	Cluster_00126	1092.62379083	13.2524011486	Cluster_016632	1092.61477248	13.2828768815
NA	NA		NA	NA		15	7.22009449455506	AT1G16640..AT1G17980	Cluster_00126	1092.62379083	13.2524011486	Cluster_016632	1092.61477248	13.2828768815
NA	NA		NA	NA		255	5.57092232759363	AT3G42253..AT3G42474	Cluster_00126	1092.62379083	13.2524011486	Cluster_016632	1092.61477248	13.2828768815
NA	NA		NA	NA		228	6.33717276993326	AT3G23530..AT3G24380	Cluster_00126	1092.62379083	13.2524011486	Cluster_016632	1092.61477248	13.2828768815
NA	NA		NA	NA		395	6.29094613956381	AT5G39205..AT5G40610	Cluster_00126	1092.62379083	13.2524011486	Cluster_016632	1092.61477248	13.2828768815
NA	NA		NA	NA		393	6.71716251901608	AT5G36870..AT5G38000	Cluster_00126	1092.62379083	13.2524011486	Cluster_016632	1092.61477248	13.2828768815
NA	NA		NA	NA		219	5.96922404939877	AT3G11970..AT3G13120	Cluster_00126	1092.62379083	13.2524011486	Cluster_016632	1092.61477248	13.2828768815
NA	NA		NA	NA		216	6.31340356638032	AT3G04717..AT3G06483	Cluster_00126	1092.62379083	13.2524011486	Cluster_016632	1092.61477248	13.2828768815
NA	NA		NA	NA		29	5.96004063497279	AT1G33950..AT1G34600	Cluster_00126	1092.62379083	13.2524011486	Cluster_016632	1092.61477248	13.2828768815
NA	NA		NA	NA		80	6.26791010709382	AT1G61490..AT1G63030	Cluster_00126	1092.62379083	13.2524011486	Cluster_016632	1092.61477248	13.2828768815
NA	NA		NA	NA		277	6.37784972600644	AT4G04010..AT4G05130	Cluster_00126	1092.62379083	13.2524011486	Cluster_016632	1092.61477248	13.2828768815
NA	NA		NA	NA		234	5.69567959612157	AT3G28310..AT3G28857	Cluster_00126	1092.62379083	13.2524011486	Cluster_016632	1092.61477248	13.2828768815
NA	NA		NA	NA		407	5.51724605692525	AT5G57130..AT5G58730	Cluster_00126	1092.62379083	13.2524011486	Cluster_016632	1092.61477248	13.2828768815
NA	NA		NA	NA		20	6.33899216384395	AT1G21980..AT1G24807	Cluster_00126	1092.62379083	13.2524011486	Cluster_016632	1092.61477248	13.2828768815
NA	NA		NA	NA		406	5.35073301993417	AT5G55896..AT5G57123	Cluster_00126	1092.62379083	13.2524011486	Cluster_016632	1092.61477248	13.2828768815
NA	NA		NA	NA		256	6.05543101864376	AT3G42510..AT3G43357	Cluster_00126	1092.62379083	13.2524011486	Cluster_016632	1092.61477248	13.2828768815
NA	NA		NA	NA		398	5.84008909923613	AT5G43518..AT5G45500	Cluster_00126	1092.62379083	13.2524011486	Cluster_016632	1092.61477248	13.2828768815
NA	NA		NA	NA		229	5.34558152846163	AT3G24385..AT3G25700	Cluster_00126	1092.62379083	13.2524011486	Cluster_016632	1092.61477248	13.2828768815
101	12.3116851365084	AT2G12305..AT2G12640	NA	NA		NA	NA		Cluster_00131	1111.31615902	6.91692247494	Cluster_112165	1111.31411164	6.89034125312
10	7.7008891767524	AT1G13630..AT1G15160	NA	NA		NA	NA		Cluster_00131	1111.31615902	6.91692247494	Cluster_112165	1111.31411164	6.89034125312
235	6.00983829720061	AT4G28540..AT4G28970	NA	NA		NA	NA		Cluster_00131	1111.31615902	6.91692247494	Cluster_112165	1111.31411164	6.89034125312
189	7.52638271090969	AT3G61028..AT3G63530	NA	NA		NA	NA		Cluster_00131	1111.31615902	6.91692247494	Cluster_112165	1111.31411164	6.89034125312
7	7.61230221710238	AT1G04110..AT1G08090	NA	NA		NA	NA		Cluster_00131	1111.31615902	6.91692247494	Cluster_112165	1111.31411164	6.89034125312
163	6.47256901390326	AT3G26805..AT3G27700	NA	NA		NA	NA		Cluster_00131	1111.31615902	6.91692247494	Cluster_112165	1111.31411164	6.89034125312
295	8.06250835919197	AT5G62690..AT5G67630	NA	NA		410	5.942377429198	AT5G62690..AT5G64440	Cluster_00131	1111.31615902	6.91692247494	Cluster_112165	1111.31411164	6.89034125312
295	8.06250835919197	AT5G62690..AT5G67630	NA	NA		412	5.70515078027653	AT5G65800..AT5G66940	Cluster_00131	1111.31615902	6.91692247494	Cluster_112165	1111.31411164	6.89034125312
4	5.71129778371114	AT1G02210..AT1G03280	NA	NA		NA	NA		Cluster_00131	1111.31615902	6.91692247494	Cluster_112165	1111.31411164	6.89034125312
241	6.69227857692979	AT4G32300..AT4G35270	NA	NA		NA	NA		Cluster_00131	1111.31615902	6.91692247494	Cluster_112165	1111.31411164	6.89034125312
291	6.79990694257601	AT5G50700..AT5G54510	NA	NA		NA	NA		Cluster_00131	1111.31615902	6.91692247494	Cluster_112165	1111.31411164	6.89034125312
16	6.49291850222667	AT1G21900..AT1G24793	NA	NA		NA	NA		Cluster_00131	1111.31615902	6.91692247494	Cluster_112165	1111.31411164	6.89034125312
61	6.86066600841725	AT1G63410..AT1G66570	NA	NA		NA	NA		Cluster_00131	1111.31615902	6.91692247494	Cluster_112165	1111.31411164	6.89034125312
190	9.58070979741125	AT4G00005..AT4G03770	NA	NA		274	5.89145061286479	AT4G00005..AT4G01950	Cluster_00131	1111.31615902	6.91692247494	Cluster_112165	1111.31411164	6.89034125312
113	6.53408569570289	AT2G16130..AT2G18900	NA	NA		NA	NA		Cluster_00131	1111.31615902	6.91692247494	Cluster_112165	1111.31411164	6.89034125312
9	5.39732566928701	AT1G12423..AT1G13620	NA	NA		NA	NA		Cluster_00131	1111.31615902	6.91692247494	Cluster_112165	1111.31411164	6.89034125312
292	5.33038664351481	AT5G54520..AT5G55890	NA	NA		NA	NA		Cluster_00131	1111.31615902	6.91692247494	Cluster_112165	1111.31411164	6.89034125312
252	5.98596353926979	AT5G26580..AT5G28335	NA	NA		NA	NA		Cluster_00131	1111.31615902	6.91692247494	Cluster_112165	1111.31411164	6.89034125312
14	5.55420035930737	AT1G19310..AT1G21830	NA	NA		NA	NA		Cluster_00131	1111.31615902	6.91692247494	Cluster_112165	1111.31411164	6.89034125312
226	6.34510823249029	AT4G09820..AT4G13255	NA	NA		NA	NA		Cluster_00131	1111.31615902	6.91692247494	Cluster_112165	1111.31411164	6.89034125312
20	6.29770376402836	AT1G30825..AT1G34805	NA	NA		27	6.83790578207627	AT1G30825..AT1G31990	Cluster_00131	1111.31615902	6.91692247494	Cluster_112165	1111.31411164	6.89034125312
248	6.44270785034141	AT5G07230..AT5G14500	NA	NA		NA	NA		Cluster_00131	1111.31615902	6.91692247494	Cluster_112165	1111.31411164	6.89034125312
288	7.4549032278954	AT5G39185..AT5G48790	NA	NA		NA	NA		Cluster_00131	1111.31615902	6.91692247494	Cluster_112165	1111.31411164	6.89034125312
8	5.39821336117058	AT1G08110..AT1G12420	NA	NA		12	7.0823789257758	AT1G09860..AT1G11590	Cluster_00131	1111.31615902	6.91692247494	Cluster_112165	1111.31411164	6.89034125312
231	5.30690814504973	AT4G21363..AT4G27180	NA	NA		319	5.37179566365608	AT4G20715..AT4G22290	Cluster_00131	1111.31615902	6.91692247494	Cluster_112165	1111.31411164	6.89034125312
NA	NA		NA	NA		292	6.4233601064891	AT4G07031..AT4G07339	Cluster_00131	1111.31615902	6.91692247494	Cluster_112165	1111.31411164	6.89034125312
NA	NA		NA	NA		220	6.2791344421317	AT3G13140..AT3G13682	Cluster_00131	1111.31615902	6.91692247494	Cluster_112165	1111.31411164	6.89034125312
NA	NA		NA	NA		234	6.42273538221966	AT3G28310..AT3G28857	Cluster_00131	1111.31615902	6.91692247494	Cluster_112165	1111.31411164	6.89034125312
NA	NA		NA	NA		91	6.08766293573056	AT1G73690..AT1G75230	Cluster_00131	1111.31615902	6.91692247494	Cluster_112165	1111.31411164	6.89034125312
NA	NA		NA	NA		60	6.98278115174958	AT1G45191..AT1G49190	Cluster_00131	1111.31615902	6.91692247494	Cluster_112165	1111.31411164	6.89034125312
NA	NA		NA	NA		216	5.93030626520625	AT3G04717..AT3G06483	Cluster_00131	1111.31615902	6.91692247494	Cluster_112165	1111.31411164	6.89034125312
NA	NA		NA	NA		238	6.16223482732716	AT3G30670..AT3G31375	Cluster_00131	1111.31615902	6.91692247494	Cluster_112165	1111.31411164	6.89034125312
NA	NA		NA	NA		409	5.82503111447194	AT5G60440..AT5G62680	Cluster_00131	1111.31615902	6.91692247494	Cluster_112165	1111.31411164	6.89034125312
NA	NA		NA	NA		225	7.4140831444333	AT3G15640..AT3G22231	Cluster_00131	1111.31615902	6.91692247494	Cluster_112165	1111.31411164	6.89034125312
NA	NA		NA	NA		69	5.40239904171773	AT1G52950..AT1G53720	Cluster_00131	1111.31615902	6.91692247494	Cluster_112165	1111.31411164	6.89034125312
NA	NA		NA	NA		211	5.48327055089449	AT2G46830..AT2G48150	Cluster_00131	1111.31615902	6.91692247494	Cluster_112165	1111.31411164	6.89034125312
NA	NA		NA	NA		80	5.76803358076559	AT1G61490..AT1G63030	Cluster_00131	1111.31615902	6.91692247494	Cluster_112165	1111.31411164	6.89034125312
NA	NA		NA	NA		235	5.39106642313701	AT3G28860..AT3G29450	Cluster_00131	1111.31615902	6.91692247494	Cluster_112165	1111.31411164	6.89034125312
NA	NA		NA	NA		268	5.56710202424676	AT3G54680..AT3G60110	Cluster_00131	1111.31615902	6.91692247494	Cluster_112165	1111.31411164	6.89034125312
288	9.68742822839423	AT5G39185..AT5G48790	405	6.85305910968379	AT5G47690..AT5G48790	NA	NA		Cluster_00140	1141.2196928	7.69210139237	Cluster_017140	1141.22316313	7.77821163147
NA	NA		186	5.36842269461712	AT2G28640..AT2G28680	NA	NA		Cluster_00140	1141.2196928	7.69210139237	Cluster_017140	1141.22316313	7.77821163147
NA	NA		318	5.61968903629135	AT4G13256..AT4G16880	NA	NA		Cluster_00140	1141.2196928	7.69210139237	Cluster_017140	1141.22316313	7.77821163147
NA	NA		NA	NA		22	7.08103307850894	AT1G25784..AT1G26960	Cluster_00140	1141.2196928	7.69210139237	Cluster_017140	1141.22316313	7.77821163147
NA	NA		NA	NA		390	6.72361172541635	AT5G35200..AT5G35640	Cluster_00140	1141.2196928	7.69210139237	Cluster_017140	1141.22316313	7.77821163147
NA	NA		NA	NA		200	6.19644859924365	AT2G41220..AT2G41900	Cluster_00140	1141.2196928	7.69210139237	Cluster_017140	1141.22316313	7.77821163147
NA	NA		NA	NA		261	5.54614701660963	AT3G44730..AT3G45330	Cluster_00140	1141.2196928	7.69210139237	Cluster_017140	1141.22316313	7.77821163147
NA	NA		NA	NA		394	5.69145213745448	AT5G38005..AT5G39160	Cluster_00140	1141.2196928	7.69210139237	Cluster_017140	1141.22316313	7.77821163147
NA	NA		NA	NA		19	5.54489973606562	AT1G20070..AT1G21950	Cluster_00140	1141.2196928	7.69210139237	Cluster_017140	1141.22316313	7.77821163147
NA	NA		NA	NA		328	5.52062659879606	AT4G30220..AT4G32285	Cluster_00140	1141.2196928	7.69210139237	Cluster_017140	1141.22316313	7.77821163147
NA	NA		NA	NA		237	5.60730316435134	AT3G29647..AT3G30665	Cluster_00140	1141.2196928	7.69210139237	Cluster_017140	1141.22316313	7.77821163147
NA	NA		NA	NA		235	5.38575817269323	AT3G28860..AT3G29450	Cluster_00140	1141.2196928	7.69210139237	Cluster_017140	1141.22316313	7.77821163147
NA	NA		NA	NA		28	5.4869702497758	AT1G31983..AT1G33930	Cluster_00140	1141.2196928	7.69210139237	Cluster_017140	1141.22316313	7.77821163147
NA	NA		NA	NA		256	5.33538320658322	AT3G42510..AT3G43357	Cluster_00140	1141.2196928	7.69210139237	Cluster_017140	1141.22316313	7.77821163147
248	7.20639709262038	AT5G07230..AT5G14500	NA	NA		343	5.55119433779246	AT5G07740..AT5G13170	Cluster_00145	1155.31615455	7.2072105312	Cluster_017298	1155.31931843	7.27293832144
60	5.49596614123832	AT1G61390..AT1G63400	NA	NA		NA	NA		Cluster_00145	1155.31615455	7.2072105312	Cluster_017298	1155.31931843	7.27293832144
16	5.36266544540734	AT1G21900..AT1G24793	NA	NA		NA	NA		Cluster_00145	1155.31615455	7.2072105312	Cluster_017298	1155.31931843	7.27293832144
113	5.33348097235416	AT2G16130..AT2G18900	NA	NA		NA	NA		Cluster_00145	1155.31615455	7.2072105312	Cluster_017298	1155.31931843	7.27293832144
NA	NA		85	5.47262274220447	AT1G66580..AT1G66855	NA	NA		Cluster_00145	1155.31615455	7.2072105312	Cluster_017298	1155.31931843	7.27293832144
NA	NA		352	7.72805220701164	AT5G22600..AT5G25180	349	5.33034074835173	AT5G22600..AT5G24530	Cluster_00145	1155.31615455	7.2072105312	Cluster_017298	1155.31931843	7.27293832144
NA	NA		NA	NA		26	9.88517073602665	AT1G28870..AT1G30820	Cluster_00145	1155.31615455	7.2072105312	Cluster_017298	1155.31931843	7.27293832144
NA	NA		NA	NA		226	9.30668536278317	AT3G22235..AT3G23430	Cluster_00145	1155.31615455	7.2072105312	Cluster_017298	1155.31931843	7.27293832144
NA	NA		NA	NA		219	6.12262246303315	AT3G11970..AT3G13120	Cluster_00145	1155.31615455	7.2072105312	Cluster_017298	1155.31931843	7.27293832144
NA	NA		NA	NA		17	5.47516670881959	AT1G18120..AT1G19400	Cluster_00145	1155.31615455	7.2072105312	Cluster_017298	1155.31931843	7.27293832144
NA	NA		NA	NA		315	5.41300583784979	AT4G13455..AT4G16890	Cluster_00145	1155.31615455	7.2072105312	Cluster_017298	1155.31931843	7.27293832144
NA	NA		NA	NA		26	8.98097586592443	AT1G28870..AT1G30820	Cluster_00158	1189.81464288	6.625842148	Cluster_000211	1189.81371281	6.69011844613
NA	NA		NA	NA		173	5.44931612453186	AT2G28540..AT2G28630	Cluster_00158	1189.81464288	6.625842148	Cluster_000211	1189.81371281	6.69011844613
NA	NA		NA	NA		161	5.79108852817873	AT2G23340..AT2G23720	Cluster_00158	1189.81464288	6.625842148	Cluster_000211	1189.81371281	6.69011844613
NA	NA		NA	NA		82	7.01630721766841	AT1G66860..AT1G68480	Cluster_00158	1189.81464288	6.625842148	Cluster_000211	1189.81371281	6.69011844613
NA	NA		NA	NA		78	6.80936630083413	AT1G60060..AT1G61370	Cluster_00158	1189.81464288	6.625842148	Cluster_000211	1189.81371281	6.69011844613
NA	NA		NA	NA		343	6.67219991619196	AT5G07740..AT5G13170	Cluster_00158	1189.81464288	6.625842148	Cluster_000211	1189.81371281	6.69011844613
NA	NA		NA	NA		238	5.68618932245011	AT3G30670..AT3G31375	Cluster_00158	1189.81464288	6.625842148	Cluster_000211	1189.81371281	6.69011844613
NA	NA		NA	NA		233	5.41796285636947	AT3G26940..AT3G28300	Cluster_00158	1189.81464288	6.625842148	Cluster_000211	1189.81371281	6.69011844613
NA	NA		NA	NA		273	5.64687121332083	AT3G61028..AT3G63530	Cluster_00158	1189.81464288	6.625842148	Cluster_000211	1189.81371281	6.69011844613
NA	NA		NA	NA		277	5.35212393264529	AT4G04010..AT4G05130	Cluster_00158	1189.81464288	6.625842148	Cluster_000211	1189.81371281	6.69011844613
45	6.60300360269696	AT1G43230..AT1G43745	NA	NA		NA	NA		Cluster_00171	1267.73957212	6.1743571559	Cluster_018158	1267.74001217	6.23369183031
126	5.75337627922268	AT2G26695..AT2G27990	NA	NA		NA	NA		Cluster_00171	1267.73957212	6.1743571559	Cluster_018158	1267.74001217	6.23369183031
20	6.71623649086246	AT1G30825..AT1G34805	NA	NA		NA	NA		Cluster_00171	1267.73957212	6.1743571559	Cluster_018158	1267.74001217	6.23369183031
229	5.49363828311046	AT4G19230..AT4G20520	NA	NA		NA	NA		Cluster_00171	1267.73957212	6.1743571559	Cluster_018158	1267.74001217	6.23369183031
192	5.44368842582784	AT4G04395..AT4G05130	NA	NA		NA	NA		Cluster_00171	1267.73957212	6.1743571559	Cluster_018158	1267.74001217	6.23369183031
190	6.55421863209713	AT4G00005..AT4G03770	NA	NA		NA	NA		Cluster_00171	1267.73957212	6.1743571559	Cluster_018158	1267.74001217	6.23369183031
188	5.33645735142708	AT3G54600..AT3G61020	NA	NA		NA	NA		Cluster_00171	1267.73957212	6.1743571559	Cluster_018158	1267.74001217	6.23369183031
63	5.35913717231678	AT1G66860..AT1G68480	NA	NA		NA	NA		Cluster_00174	1303.26780721	6.39861073259	Cluster_018340	1303.27519972	6.36900474078
289	5.89575200405687	AT5G48800..AT5G50450	NA	NA		400	8.6393817825627	AT5G48560..AT5G50530	Cluster_00174	1303.26780721	6.39861073259	Cluster_018340	1303.27519972	6.36900474078
NA	NA		NA	NA		400	8.6393817825627	AT5G48560..AT5G50530	Cluster_00174	1303.26780721	6.39861073259	Cluster_018340	1303.27519972	6.36900474078
NA	NA		NA	NA		153	6.92079387520794	AT2G16540..AT2G20190	Cluster_00174	1303.26780721	6.39861073259	Cluster_018340	1303.27519972	6.36900474078
NA	NA		NA	NA		69	5.30219977858885	AT1G52950..AT1G53720	Cluster_00174	1303.26780721	6.39861073259	Cluster_018340	1303.27519972	6.36900474078
NA	NA		NA	NA		225	5.45564241378105	AT3G15640..AT3G22231	Cluster_00174	1303.26780721	6.39861073259	Cluster_018340	1303.27519972	6.36900474078
NA	NA		264	6.23705711928719	AT3G54470..AT3G54580	NA	NA		Cluster_00179	1334.25497434	6.90800647343	Cluster_018534	1334.25717472	6.98553025136
NA	NA		210	5.81176108234141	AT2G43500..AT2G45800	NA	NA		Cluster_00179	1334.25497434	6.90800647343	Cluster_018534	1334.25717472	6.98553025136
NA	NA		347	6.35357310994842	AT5G06180..AT5G12050	NA	NA		Cluster_00179	1334.25497434	6.90800647343	Cluster_018534	1334.25717472	6.98553025136
67	5.87323064744458	AT1G69140..AT1G70370	NA	NA		NA	NA		Cluster_00188	1441.32162524	6.19433622189	Cluster_019004	1441.32542807	6.26444010391
16	5.46343379203766	AT1G21900..AT1G24793	NA	NA		NA	NA		Cluster_00188	1441.32162524	6.19433622189	Cluster_019004	1441.32542807	6.26444010391
NA	NA		190	6.09735039772473	AT2G29870..AT2G30350	NA	NA		Cluster_00188	1441.32162524	6.19433622189	Cluster_019004	1441.32542807	6.26444010391
NA	NA		37	6.17715156854278	AT1G36580..AT1G37070	NA	NA		Cluster_00188	1441.32162524	6.19433622189	Cluster_019004	1441.32542807	6.26444010391
NA	NA		258	6.85308499211949	AT3G45140..AT3G46340	NA	NA		Cluster_00188	1441.32162524	6.19433622189	Cluster_019004	1441.32542807	6.26444010391
NA	NA		273	6.24452016423862	AT3G60950..AT3G63500	NA	NA		Cluster_00188	1441.32162524	6.19433622189	Cluster_019004	1441.32542807	6.26444010391
NA	NA		318	6.70535864596658	AT4G13256..AT4G16880	315	7.05434267858608	AT4G13455..AT4G16890	Cluster_00188	1441.32162524	6.19433622189	Cluster_019004	1441.32542807	6.26444010391
NA	NA		316	5.40335529256477	AT4G09820..AT4G12260	NA	NA		Cluster_00188	1441.32162524	6.19433622189	Cluster_019004	1441.32542807	6.26444010391
NA	NA		NA	NA		329	8.02846471755729	AT4G32295..AT4G34740	Cluster_00188	1441.32162524	6.19433622189	Cluster_019004	1441.32542807	6.26444010391
NA	NA		NA	NA		200	6.25282189455793	AT2G41220..AT2G41900	Cluster_00188	1441.32162524	6.19433622189	Cluster_019004	1441.32542807	6.26444010391
NA	NA		NA	NA		324	5.53333897573838	AT4G28980..AT4G29690	Cluster_00188	1441.32162524	6.19433622189	Cluster_019004	1441.32542807	6.26444010391
NA	NA		NA	NA		238	6.58329727366829	AT3G30670..AT3G31375	Cluster_00188	1441.32162524	6.19433622189	Cluster_019004	1441.32542807	6.26444010391
NA	NA		NA	NA		219	5.79379488576666	AT3G11970..AT3G13120	Cluster_00188	1441.32162524	6.19433622189	Cluster_019004	1441.32542807	6.26444010391
NA	NA		NA	NA		350	5.41123781379724	AT5G24557..AT5G25160	Cluster_00188	1441.32162524	6.19433622189	Cluster_019004	1441.32542807	6.26444010391
NA	NA		NA	NA		81	6.31762044154752	AT1G63050..AT1G66850	Cluster_00188	1441.32162524	6.19433622189	Cluster_019004	1441.32542807	6.26444010391
NA	NA		NA	NA		399	5.82031904644589	AT5G45510..AT5G48550	Cluster_00188	1441.32162524	6.19433622189	Cluster_019004	1441.32542807	6.26444010391
NA	NA		NA	NA		401	5.62102665373768	AT5G50700..AT5G53410	Cluster_00188	1441.32162524	6.19433622189	Cluster_019004	1441.32542807	6.26444010391
NA	NA		NA	NA		352	5.54486117736519	AT5G25200..AT5G27270	Cluster_00188	1441.32162524	6.19433622189	Cluster_019004	1441.32542807	6.26444010391
NA	NA		NA	NA		13	5.47179222326769	AT1G11592..AT1G15460	Cluster_00188	1441.32162524	6.19433622189	Cluster_019004	1441.32542807	6.26444010391
NA	NA		NA	NA		28	5.36516796566961	AT1G31983..AT1G33930	Cluster_00188	1441.32162524	6.19433622189	Cluster_019004	1441.32542807	6.26444010391
291	5.82773502409495	AT5G50700..AT5G54510	NA	NA		NA	NA		Cluster_00191	767.833060197	6.46177381838	Cluster_094706	767.834544558	6.3029698822
59	5.35939117135751	AT1G59312..AT1G61370	NA	NA		NA	NA		Cluster_00191	767.833060197	6.46177381838	Cluster_094706	767.834544558	6.3029698822
74	7.09813057842421	AT1G76820..AT1G77420	NA	NA		NA	NA		Cluster_00192	767.833008261	6.53972111261	Cluster_094706	767.834544558	6.3029698822
16	7.80343503812626	AT1G21900..AT1G24793	NA	NA		NA	NA		Cluster_00192	767.833008261	6.53972111261	Cluster_094706	767.834544558	6.3029698822
220	5.56694600990111	AT4G07915..AT4G08040	NA	NA		NA	NA		Cluster_00192	767.833008261	6.53972111261	Cluster_094706	767.834544558	6.3029698822
191	5.53776630425187	AT4G03800..AT4G04390	NA	NA		NA	NA		Cluster_00192	767.833008261	6.53972111261	Cluster_094706	767.834544558	6.3029698822
295	6.84225599799695	AT5G62690..AT5G67630	NA	NA		NA	NA		Cluster_00192	767.833008261	6.53972111261	Cluster_094706	767.834544558	6.3029698822
145	5.68639329491342	AT2G35960..AT2G39180	NA	NA		NA	NA		Cluster_00192	767.833008261	6.53972111261	Cluster_094706	767.834544558	6.3029698822
159	6.62917566033228	AT3G13430..AT3G22231	NA	NA		NA	NA		Cluster_00192	767.833008261	6.53972111261	Cluster_094706	767.834544558	6.3029698822
113	5.46183385276766	AT2G16130..AT2G18900	NA	NA		NA	NA		Cluster_00192	767.833008261	6.53972111261	Cluster_094706	767.834544558	6.3029698822
248	5.60576160329562	AT5G07230..AT5G14500	NA	NA		NA	NA		Cluster_00192	767.833008261	6.53972111261	Cluster_094706	767.834544558	6.3029698822
231	5.44746105363402	AT4G21363..AT4G27180	NA	NA		NA	NA		Cluster_00192	767.833008261	6.53972111261	Cluster_094706	767.834544558	6.3029698822
20	5.34288505897896	AT1G30825..AT1G34805	NA	NA		NA	NA		Cluster_00192	767.833008261	6.53972111261	Cluster_094706	767.834544558	6.3029698822
NA	NA		334	6.02857634725676	AT4G30090..AT4G30190	NA	NA		Cluster_00193	767.832986568	5.996644157	Cluster_000273	767.834640447	6.06820554923
NA	NA		NA	NA		316	5.58684145790023	AT4G16900..AT4G19220	Cluster_00193	767.832986568	5.996644157	Cluster_000273	767.834640447	6.06820554923
NA	NA		NA	NA		396	5.31333581316057	AT5G40620..AT5G42591	Cluster_00193	767.832986568	5.996644157	Cluster_000273	767.834640447	6.06820554923
46	5.83695292575865	AT1G43750..AT1G44010	NA	NA		NA	NA		Cluster_00195	767.832239107	5.87684722911	Cluster_000273	767.834640447	6.06820554923
25	5.60045132925751	AT1G36580..AT1G37070	NA	NA		NA	NA		Cluster_00195	767.832239107	5.87684722911	Cluster_000273	767.834640447	6.06820554923
7	6.12038848731545	AT1G04110..AT1G08090	NA	NA		NA	NA		Cluster_00195	767.832239107	5.87684722911	Cluster_000273	767.834640447	6.06820554923
289	5.50779415852872	AT5G48800..AT5G50450	NA	NA		NA	NA		Cluster_00195	767.832239107	5.87684722911	Cluster_000273	767.834640447	6.06820554923
186	5.64881216804199	AT3G48745..AT3G53550	NA	NA		NA	NA		Cluster_00195	767.832239107	5.87684722911	Cluster_000273	767.834640447	6.06820554923
51	5.33322412714833	AT1G47250..AT1G49190	NA	NA		NA	NA		Cluster_00195	767.832239107	5.87684722911	Cluster_000273	767.834640447	6.06820554923
160	5.73167631705172	AT3G22237..AT3G25700	NA	NA		NA	NA		Cluster_00195	767.832239107	5.87684722911	Cluster_000273	767.834640447	6.06820554923
231	5.76254238723854	AT4G21363..AT4G27180	NA	NA		NA	NA		Cluster_00195	767.832239107	5.87684722911	Cluster_000273	767.834640447	6.06820554923
250	7.31050882827006	AT5G15540..AT5G25160	NA	NA		NA	NA		Cluster_00195	767.832239107	5.87684722911	Cluster_000273	767.834640447	6.06820554923
288	6.35861751890082	AT5G39185..AT5G48790	NA	NA		396	5.31333581316057	AT5G40620..AT5G42591	Cluster_00195	767.832239107	5.87684722911	Cluster_000273	767.834640447	6.06820554923
NA	NA		334	6.02857634725676	AT4G30090..AT4G30190	NA	NA		Cluster_00195	767.832239107	5.87684722911	Cluster_000273	767.834640447	6.06820554923
NA	NA		NA	NA		316	5.58684145790023	AT4G16900..AT4G19220	Cluster_00195	767.832239107	5.87684722911	Cluster_000273	767.834640447	6.06820554923
NA	NA		391	5.30905092540176	AT5G35200..AT5G35525	NA	NA		Cluster_00196	767.831469703	6.68708185462	Cluster_094707	767.83156621	6.40045744804
165	5.54540194811185	AT3G28310..AT3G29110	NA	NA		NA	NA		Cluster_00197	767.831505622	6.85903768937	Cluster_094704	767.831313363	6.75933391163
166	5.3359378077207	AT3G29120..AT3G29643	NA	NA		NA	NA		Cluster_00198	767.833874609	7.42776202384	Cluster_000274	767.833782229	7.50145973684
113	5.60343337432933	AT2G16130..AT2G18900	NA	NA		NA	NA		Cluster_00198	767.833874609	7.42776202384	Cluster_000274	767.833782229	7.50145973684
NA	NA		83	5.87550404003396	AT1G63690..AT1G66390	NA	NA		Cluster_00198	767.833874609	7.42776202384	Cluster_000274	767.833782229	7.50145973684
159	5.33286560510181	AT3G13430..AT3G22231	NA	NA		NA	NA		Cluster_00200	772.493564499	6.48735033365	Cluster_000275	772.493958879	6.55965175248
NA	NA		264	5.72538742897963	AT3G54470..AT3G54580	NA	NA		Cluster_00201	772.491931294	5.75098844105	Cluster_095150	772.493723759	5.82570342228
278	5.92851667957907	AT5G34844..AT5G34885	NA	NA		NA	NA		Cluster_00202	773.166669454	5.34429654505	Cluster_000276	773.16594453	5.50455318386
160	5.70503867546385	AT3G22237..AT3G25700	NA	NA		NA	NA		Cluster_00202	773.166669454	5.34429654505	Cluster_000276	773.16594453	5.50455318386
20	5.48309002527282	AT1G30825..AT1G34805	NA	NA		NA	NA		Cluster_00202	773.166669454	5.34429654505	Cluster_000276	773.16594453	5.50455318386
NA	NA		NA	NA		184	6.18536932639631	AT2G33980..AT2G34600	Cluster_00202	773.166669454	5.34429654505	Cluster_000276	773.16594453	5.50455318386
NA	NA		NA	NA		343	5.88832860448305	AT5G07740..AT5G13170	Cluster_00202	773.166669454	5.34429654505	Cluster_000276	773.16594453	5.50455318386
231	5.33455217775406	AT4G21363..AT4G27180	NA	NA		NA	NA		Cluster_00203	773.164406837	5.44081867994	Cluster_000276	773.16594453	5.50455318386
NA	NA		NA	NA		184	6.18536932639631	AT2G33980..AT2G34600	Cluster_00203	773.164406837	5.44081867994	Cluster_000276	773.16594453	5.50455318386
NA	NA		NA	NA		343	5.88832860448305	AT5G07740..AT5G13170	Cluster_00203	773.164406837	5.44081867994	Cluster_000276	773.16594453	5.50455318386
188	5.85811834172303	AT3G54600..AT3G61020	NA	NA		NA	NA		Cluster_00204	775.160812725	6.53969528833	Cluster_000279	775.163133958	6.60448771411
246	5.62622502610607	AT5G05770..AT5G06120	NA	NA		NA	NA		Cluster_00205	785.470457957	6.53775604942	Cluster_096313	785.470195957	6.61348413756
25	5.40356538647622	AT1G36580..AT1G37070	NA	NA		NA	NA		Cluster_00205	785.470457957	6.53775604942	Cluster_096313	785.470195957	6.61348413756
169	5.83431773404672	AT3G30670..AT3G31375	NA	NA		NA	NA		Cluster_00205	785.470457957	6.53775604942	Cluster_096313	785.470195957	6.61348413756
19	5.46661993336391	AT1G27580..AT1G30820	NA	NA		NA	NA		Cluster_00205	785.470457957	6.53775604942	Cluster_096313	785.470195957	6.61348413756
NA	NA		32	5.45254860159163	AT1G35110..AT1G35630	NA	NA		Cluster_00205	785.470457957	6.53775604942	Cluster_096313	785.470195957	6.61348413756
224	6.19795056728357	AT4G08895..AT4G09200	NA	NA		NA	NA		Cluster_00207	832.507228293	6.5193720671	Cluster_099948	832.508379764	6.44400333606
227	5.80925570913925	AT4G13256..AT4G16880	318	6.95909779836856	AT4G13256..AT4G16880	NA	NA		Cluster_00207	832.507228293	6.5193720671	Cluster_099948	832.508379764	6.44400333606
NA	NA		395	5.44369909423004	AT5G36080..AT5G36310	NA	NA		Cluster_00207	832.507228293	6.5193720671	Cluster_099948	832.508379764	6.44400333606
NA	NA		111	6.19678923840326	AT2G02835..AT2G03930	NA	NA		Cluster_00207	832.507228293	6.5193720671	Cluster_099948	832.508379764	6.44400333606
NA	NA		408	5.31449313156696	AT5G50150..AT5G50530	NA	NA		Cluster_00207	832.507228293	6.5193720671	Cluster_099948	832.508379764	6.44400333606
NA	NA		219	5.87216687780143	AT3G01490..AT3G03820	NA	NA		Cluster_00207	832.507228293	6.5193720671	Cluster_099948	832.508379764	6.44400333606
NA	NA		352	9.43094843088742	AT5G22600..AT5G25180	NA	NA		Cluster_00207	832.507228293	6.5193720671	Cluster_099948	832.508379764	6.44400333606
NA	NA		27	6.04006151993851	AT1G28140..AT1G33900	NA	NA		Cluster_00207	832.507228293	6.5193720671	Cluster_099948	832.508379764	6.44400333606
283	6.01602564922137	AT5G36080..AT5G36340	NA	NA		NA	NA		Cluster_00208	843.164274052	6.4087686154	Cluster_000301	843.16528559	6.45518779483
83	5.78880310055218	AT2G04170..AT2G06430	NA	NA		110	5.61173406000603	AT2G04180..AT2G05880	Cluster_00208	843.164274052	6.4087686154	Cluster_000301	843.16528559	6.45518779483
NA	NA		8	5.39097997093095	AT1G03910..AT1G05270	NA	NA		Cluster_00208	843.164274052	6.4087686154	Cluster_000301	843.16528559	6.45518779483
NA	NA		405	5.68048194322016	AT5G47690..AT5G48790	NA	NA		Cluster_00208	843.164274052	6.4087686154	Cluster_000301	843.16528559	6.45518779483
NA	NA		NA	NA		190	5.57728063447418	AT2G35990..AT2G36390	Cluster_00208	843.164274052	6.4087686154	Cluster_000301	843.16528559	6.45518779483
NA	NA		NA	NA		156	5.3260604929376	AT2G21610..AT2G22121	Cluster_00208	843.164274052	6.4087686154	Cluster_000301	843.16528559	6.45518779483
NA	NA		NA	NA		344	6.01311556887163	AT5G13180..AT5G14800	Cluster_00208	843.164274052	6.4087686154	Cluster_000301	843.16528559	6.45518779483
NA	NA		NA	NA		166	5.56563831720199	AT2G25000..AT2G25780	Cluster_00208	843.164274052	6.4087686154	Cluster_000301	843.16528559	6.45518779483
NA	NA		NA	NA		214	6.02986318296712	AT3G02125..AT3G03852	Cluster_00208	843.164274052	6.4087686154	Cluster_000301	843.16528559	6.45518779483
NA	NA		NA	NA		100	6.10418513545428	AT1G77500..AT1G80680	Cluster_00208	843.164274052	6.4087686154	Cluster_000301	843.16528559	6.45518779483
NA	NA		NA	NA		29	5.35906381283968	AT1G33950..AT1G34600	Cluster_00208	843.164274052	6.4087686154	Cluster_000301	843.16528559	6.45518779483
NA	NA		NA	NA		167	5.37246645032768	AT2G25790..AT2G27230	Cluster_00208	843.164274052	6.4087686154	Cluster_000301	843.16528559	6.45518779483
NA	NA		NA	NA		273	6.03183760440311	AT3G61028..AT3G63530	Cluster_00208	843.164274052	6.4087686154	Cluster_000301	843.16528559	6.45518779483
NA	NA		NA	NA		12	5.32407475543004	AT1G09860..AT1G11590	Cluster_00208	843.164274052	6.4087686154	Cluster_000301	843.16528559	6.45518779483
NA	NA		NA	NA		352	5.76262637996799	AT5G25200..AT5G27270	Cluster_00208	843.164274052	6.4087686154	Cluster_000301	843.16528559	6.45518779483
NA	NA		NA	NA		349	6.39146115885266	AT5G22600..AT5G24530	Cluster_00208	843.164274052	6.4087686154	Cluster_000301	843.16528559	6.45518779483
NA	NA		NA	NA		90	5.37280301056391	AT1G70590..AT1G73680	Cluster_00208	843.164274052	6.4087686154	Cluster_000301	843.16528559	6.45518779483
NA	NA		NA	NA		347	5.90408302928245	AT5G17550..AT5G22490	Cluster_00208	843.164274052	6.4087686154	Cluster_000301	843.16528559	6.45518779483
NA	NA		NA	NA		265	5.36246433406932	AT3G48235..AT3G51830	Cluster_00208	843.164274052	6.4087686154	Cluster_000301	843.16528559	6.45518779483
NA	NA		NA	NA		343	5.34400693038491	AT5G07740..AT5G13170	Cluster_00208	843.164274052	6.4087686154	Cluster_000301	843.16528559	6.45518779483
63	6.32384206074617	AT1G66860..AT1G68480	NA	NA		NA	NA		Cluster_00209	863.854756355	6.62243090349	Cluster_000307	863.854808964	6.69369054801
67	5.87022541164741	AT1G69140..AT1G70370	NA	NA		NA	NA		Cluster_00209	863.854756355	6.62243090349	Cluster_000307	863.854808964	6.69369054801
NA	NA		166	6.08035826071966	AT2G22430..AT2G22750	NA	NA		Cluster_00209	863.854756355	6.62243090349	Cluster_000307	863.854808964	6.69369054801
NA	NA		230	5.41804356059526	AT3G19960..AT3G22231	NA	NA		Cluster_00209	863.854756355	6.62243090349	Cluster_000307	863.854808964	6.69369054801
NA	NA		324	5.39899384002753	AT4G21363..AT4G24540	NA	NA		Cluster_00209	863.854756355	6.62243090349	Cluster_000307	863.854808964	6.69369054801
NA	NA		NA	NA		261	5.66621323639892	AT3G44730..AT3G45330	Cluster_00209	863.854756355	6.62243090349	Cluster_000307	863.854808964	6.69369054801
41	6.65703136335533	AT1G42430..AT1G42605	NA	NA		NA	NA		Cluster_00210	863.852960762	6.33698479898	Cluster_102109	863.854500805	6.18660077197
227	9.68155180590582	AT4G13256..AT4G16880	NA	NA		NA	NA		Cluster_00210	863.852960762	6.33698479898	Cluster_102109	863.854500805	6.18660077197
170	5.5812981726809	AT3G31377..AT3G31902	NA	NA		NA	NA		Cluster_00210	863.852960762	6.33698479898	Cluster_102109	863.854500805	6.18660077197
74	6.14673785250209	AT1G76820..AT1G77420	NA	NA		NA	NA		Cluster_00210	863.852960762	6.33698479898	Cluster_102109	863.854500805	6.18660077197
281	6.30820812065758	AT5G35200..AT5G35630	NA	NA		NA	NA		Cluster_00210	863.852960762	6.33698479898	Cluster_102109	863.854500805	6.18660077197
249	5.7014381981773	AT5G14520..AT5G15530	NA	NA		NA	NA		Cluster_00210	863.852960762	6.33698479898	Cluster_102109	863.854500805	6.18660077197
292	5.40188062396049	AT5G54520..AT5G55890	NA	NA		NA	NA		Cluster_00210	863.852960762	6.33698479898	Cluster_102109	863.854500805	6.18660077197
159	6.57036921483198	AT3G13430..AT3G22231	NA	NA		NA	NA		Cluster_00210	863.852960762	6.33698479898	Cluster_102109	863.854500805	6.18660077197
295	5.43468494080168	AT5G62690..AT5G67630	NA	NA		NA	NA		Cluster_00210	863.852960762	6.33698479898	Cluster_102109	863.854500805	6.18660077197
227	5.58634637441106	AT4G13256..AT4G16880	NA	NA		NA	NA		Cluster_00213	868.513487187	6.48984799492	Cluster_102422	868.513801405	6.34509621429
NA	NA		398	5.75254246091898	AT5G39185..AT5G40000	NA	NA		Cluster_00213	868.513487187	6.48984799492	Cluster_102422	868.513801405	6.34509621429
226	5.51216705901013	AT4G09820..AT4G13255	NA	NA		NA	NA		Cluster_00214	868.847954273	6.24134366365	Cluster_102440	868.849645796	6.37372923426
NA	NA		234	5.43410575827952	AT3G26530..AT3G29110	235	5.58094561591647	AT3G28860..AT3G29450	Cluster_00214	868.847954273	6.24134366365	Cluster_102440	868.849645796	6.37372923426
NA	NA		NA	NA		314	8.91627766342348	AT4G13256..AT4G13450	Cluster_00214	868.847954273	6.24134366365	Cluster_102440	868.849645796	6.37372923426
NA	NA		NA	NA		215	8.26318907138606	AT3G03855..AT3G04715	Cluster_00214	868.847954273	6.24134366365	Cluster_102440	868.849645796	6.37372923426
NA	NA		NA	NA		66	5.70752321957061	AT1G52120..AT1G52440	Cluster_00214	868.847954273	6.24134366365	Cluster_102440	868.849645796	6.37372923426
NA	NA		NA	NA		77	6.64362918338592	AT1G59312..AT1G60050	Cluster_00214	868.847954273	6.24134366365	Cluster_102440	868.849645796	6.37372923426
NA	NA		NA	NA		405	6.47618267400973	AT5G54520..AT5G55893	Cluster_00214	868.847954273	6.24134366365	Cluster_102440	868.849645796	6.37372923426
NA	NA		NA	NA		218	7.07510611103109	AT3G07580..AT3G11940	Cluster_00214	868.847954273	6.24134366365	Cluster_102440	868.849645796	6.37372923426
NA	NA		NA	NA		15	6.06291197521154	AT1G16640..AT1G17980	Cluster_00214	868.847954273	6.24134366365	Cluster_102440	868.849645796	6.37372923426
NA	NA		NA	NA		266	6.24676130630227	AT3G51840..AT3G53580	Cluster_00214	868.847954273	6.24134366365	Cluster_102440	868.849645796	6.37372923426
NA	NA		NA	NA		346	5.94583639818681	AT5G15690..AT5G17540	Cluster_00214	868.847954273	6.24134366365	Cluster_102440	868.849645796	6.37372923426
NA	NA		NA	NA		412	5.37341117141256	AT5G65800..AT5G66940	Cluster_00214	868.847954273	6.24134366365	Cluster_102440	868.849645796	6.37372923426
NA	NA		NA	NA		315	5.63513502167262	AT4G13455..AT4G16890	Cluster_00214	868.847954273	6.24134366365	Cluster_102440	868.849645796	6.37372923426
133	7.03741191621028	AT2G29290..AT2G29960	NA	NA		NA	NA		Cluster_00215	870.178815979	0.501962087901	Cluster_102537	870.182566564	0.575651793125
16	8.51243211299614	AT1G21900..AT1G24793	NA	NA		NA	NA		Cluster_00215	870.178815979	0.501962087901	Cluster_102537	870.182566564	0.575651793125
12	5.96953168738535	AT1G18060..AT1G18450	NA	NA		NA	NA		Cluster_00215	870.178815979	0.501962087901	Cluster_102537	870.182566564	0.575651793125
234	6.23641282334867	AT4G27960..AT4G28530	NA	NA		NA	NA		Cluster_00215	870.178815979	0.501962087901	Cluster_102537	870.182566564	0.575651793125
235	5.61924330815432	AT4G28540..AT4G28970	NA	NA		NA	NA		Cluster_00215	870.178815979	0.501962087901	Cluster_102537	870.182566564	0.575651793125
23	6.49990167488	AT1G35530..AT1G36530	NA	NA		NA	NA		Cluster_00215	870.178815979	0.501962087901	Cluster_102537	870.182566564	0.575651793125
181	5.68890207582877	AT3G42047..AT3G42252	NA	NA		NA	NA		Cluster_00215	870.178815979	0.501962087901	Cluster_102537	870.182566564	0.575651793125
236	5.75700472091321	AT4G28980..AT4G30080	NA	NA		NA	NA		Cluster_00215	870.178815979	0.501962087901	Cluster_102537	870.182566564	0.575651793125
10	5.73761558995334	AT1G13630..AT1G15160	NA	NA		NA	NA		Cluster_00215	870.178815979	0.501962087901	Cluster_102537	870.182566564	0.575651793125
164	5.99369024540306	AT3G27710..AT3G28300	NA	NA		NA	NA		Cluster_00215	870.178815979	0.501962087901	Cluster_102537	870.182566564	0.575651793125
113	6.80986677590027	AT2G16130..AT2G18900	NA	NA		NA	NA		Cluster_00215	870.178815979	0.501962087901	Cluster_102537	870.182566564	0.575651793125
243	6.21914776739609	AT4G37800..AT4G40090	NA	NA		NA	NA		Cluster_00215	870.178815979	0.501962087901	Cluster_102537	870.182566564	0.575651793125
161	5.48043848887021	AT3G25710..AT3G26525	NA	NA		NA	NA		Cluster_00215	870.178815979	0.501962087901	Cluster_102537	870.182566564	0.575651793125
184	6.28688155015442	AT3G44730..AT3G47250	NA	NA		NA	NA		Cluster_00215	870.178815979	0.501962087901	Cluster_102537	870.182566564	0.575651793125
61	6.18934643073412	AT1G63410..AT1G66570	NA	NA		NA	NA		Cluster_00215	870.178815979	0.501962087901	Cluster_102537	870.182566564	0.575651793125
291	5.94933952685716	AT5G50700..AT5G54510	NA	NA		NA	NA		Cluster_00215	870.178815979	0.501962087901	Cluster_102537	870.182566564	0.575651793125
51	5.76088951763582	AT1G47250..AT1G49190	NA	NA		NA	NA		Cluster_00215	870.178815979	0.501962087901	Cluster_102537	870.182566564	0.575651793125
250	9.13038445931853	AT5G15540..AT5G25160	NA	NA		NA	NA		Cluster_00215	870.178815979	0.501962087901	Cluster_102537	870.182566564	0.575651793125
160	5.80342376540816	AT3G22237..AT3G25700	NA	NA		NA	NA		Cluster_00215	870.178815979	0.501962087901	Cluster_102537	870.182566564	0.575651793125
188	5.51789480621033	AT3G54600..AT3G61020	NA	NA		NA	NA		Cluster_00215	870.178815979	0.501962087901	Cluster_102537	870.182566564	0.575651793125
248	5.67678513684274	AT5G07230..AT5G14500	NA	NA		NA	NA		Cluster_00215	870.178815979	0.501962087901	Cluster_102537	870.182566564	0.575651793125
291	5.67711632004333	AT5G50700..AT5G54510	NA	NA		NA	NA		Cluster_00216	871.180758437	6.12256409414	Cluster_012840	871.181053361	5.97285397396
NA	NA		318	6.81176247153693	AT4G13256..AT4G16880	NA	NA		Cluster_00216	871.180758437	6.12256409414	Cluster_012840	871.181053361	5.97285397396
NA	NA		181	5.54453497069585	AT2G25050..AT2G28110	NA	NA		Cluster_00216	871.180758437	6.12256409414	Cluster_012840	871.181053361	5.97285397396
NA	NA		NA	NA		221	7.32545694960618	AT3G13700..AT3G14940	Cluster_00216	871.180758437	6.12256409414	Cluster_012840	871.181053361	5.97285397396
NA	NA		NA	NA		161	5.42219700292081	AT2G23340..AT2G23720	Cluster_00216	871.180758437	6.12256409414	Cluster_012840	871.181053361	5.97285397396
NA	NA		NA	NA		393	6.10079273864685	AT5G36870..AT5G38000	Cluster_00216	871.180758437	6.12256409414	Cluster_012840	871.181053361	5.97285397396
NA	NA		NA	NA		32	5.51869134854886	AT1G35110..AT1G36520	Cluster_00216	871.180758437	6.12256409414	Cluster_012840	871.181053361	5.97285397396
NA	NA		NA	NA		343	6.18426839419181	AT5G07740..AT5G13170	Cluster_00216	871.180758437	6.12256409414	Cluster_012840	871.181053361	5.97285397396
NA	NA		NA	NA		226	5.51908527893738	AT3G22235..AT3G23430	Cluster_00216	871.180758437	6.12256409414	Cluster_012840	871.181053361	5.97285397396
NA	NA		NA	NA		346	5.33808542182297	AT5G15690..AT5G17540	Cluster_00216	871.180758437	6.12256409414	Cluster_012840	871.181053361	5.97285397396
NA	NA		NA	NA		278	11.2649250681647	AT4G05133..AT4G05595	Cluster_00217	871.180060919	6.62333350443	Cluster_000314	871.181843319	6.69421963777
NA	NA		NA	NA		404	5.46336638272517	AT5G53775..AT5G54510	Cluster_00217	871.180060919	6.62333350443	Cluster_000314	871.181843319	6.69421963777
NA	NA		NA	NA		266	5.90116641532471	AT3G51840..AT3G53580	Cluster_00217	871.180060919	6.62333350443	Cluster_000314	871.181843319	6.69421963777
NA	NA		NA	NA		13	5.93625595098137	AT1G11592..AT1G15460	Cluster_00217	871.180060919	6.62333350443	Cluster_000314	871.181843319	6.69421963777
NA	NA		NA	NA		20	5.465444850803	AT1G21980..AT1G24807	Cluster_00217	871.180060919	6.62333350443	Cluster_000314	871.181843319	6.69421963777
NA	NA		NA	NA		343	5.61732348075987	AT5G07740..AT5G13170	Cluster_00217	871.180060919	6.62333350443	Cluster_000314	871.181843319	6.69421963777
NA	NA		NA	NA		225	5.4069902678314	AT3G15640..AT3G22231	Cluster_00217	871.180060919	6.62333350443	Cluster_000314	871.181843319	6.69421963777
NA	NA		324	5.30411948508589	AT4G21363..AT4G24540	NA	NA		Cluster_00220	878.170651766	6.61230738676	Cluster_013000	878.167967471	6.74747644008
NA	NA		NA	NA		412	7.69709432831025	AT5G65800..AT5G66940	Cluster_00220	878.170651766	6.61230738676	Cluster_013000	878.167967471	6.74747644008
NA	NA		NA	NA		263	7.60591384398797	AT3G47270..AT3G48200	Cluster_00220	878.170651766	6.61230738676	Cluster_013000	878.167967471	6.74747644008
NA	NA		NA	NA		141	5.38827463675975	AT2G14310..AT2G14430	Cluster_00220	878.170651766	6.61230738676	Cluster_013000	878.167967471	6.74747644008
NA	NA		NA	NA		137	5.96800906385674	AT2G13274..AT2G13975	Cluster_00220	878.170651766	6.61230738676	Cluster_013000	878.167967471	6.74747644008
NA	NA		NA	NA		408	6.32616959974176	AT5G58780..AT5G60410	Cluster_00220	878.170651766	6.61230738676	Cluster_013000	878.167967471	6.74747644008
NA	NA		NA	NA		392	5.33681957630753	AT5G35950..AT5G36340	Cluster_00220	878.170651766	6.61230738676	Cluster_013000	878.167967471	6.74747644008
NA	NA		NA	NA		347	7.46521452230532	AT5G17550..AT5G22490	Cluster_00220	878.170651766	6.61230738676	Cluster_013000	878.167967471	6.74747644008
NA	NA		NA	NA		268	6.91369156062536	AT3G54680..AT3G60110	Cluster_00220	878.170651766	6.61230738676	Cluster_013000	878.167967471	6.74747644008
NA	NA		NA	NA		343	6.00281937031285	AT5G07740..AT5G13170	Cluster_00220	878.170651766	6.61230738676	Cluster_013000	878.167967471	6.74747644008
NA	NA		NA	NA		349	5.9178754458023	AT5G22600..AT5G24530	Cluster_00220	878.170651766	6.61230738676	Cluster_013000	878.167967471	6.74747644008
NA	NA		347	5.54639037355409	AT5G06180..AT5G12050	NA	NA		Cluster_00222	881.491975073	6.62625921547	Cluster_103281	881.492181642	6.69360430706
113	5.91598296395717	AT2G16130..AT2G18900	NA	NA		NA	NA		Cluster_00234	928.52846774	6.58333011902	Cluster_105790	928.529687713	6.65101081214
NA	NA		15	5.99748497099224	AT1G12423..AT1G15160	NA	NA		Cluster_00234	928.52846774	6.58333011902	Cluster_105790	928.529687713	6.65101081214
NA	NA		352	6.57996518784899	AT5G22600..AT5G25180	NA	NA		Cluster_00234	928.52846774	6.58333011902	Cluster_105790	928.529687713	6.65101081214
61	6.69711129413485	AT1G63410..AT1G66570	NA	NA		NA	NA		Cluster_00237	939.18418071	6.50192942136	Cluster_000357	939.186366732	6.56642879871
20	6.69484552884142	AT1G30825..AT1G34805	NA	NA		NA	NA		Cluster_00237	939.18418071	6.50192942136	Cluster_000357	939.186366732	6.56642879871
160	6.32502741277707	AT3G22237..AT3G25700	NA	NA		NA	NA		Cluster_00237	939.18418071	6.50192942136	Cluster_000357	939.186366732	6.56642879871
NA	NA		NA	NA		152	5.38547136300936	AT2G16180..AT2G16535	Cluster_00237	939.18418071	6.50192942136	Cluster_000357	939.186366732	6.56642879871
NA	NA		NA	NA		13	6.77164180242913	AT1G11592..AT1G15460	Cluster_00237	939.18418071	6.50192942136	Cluster_000357	939.186366732	6.56642879871
NA	NA		NA	NA		91	5.53370526056281	AT1G73690..AT1G75230	Cluster_00237	939.18418071	6.50192942136	Cluster_000357	939.186366732	6.56642879871
NA	NA		NA	NA		347	5.94927733536996	AT5G17550..AT5G22490	Cluster_00237	939.18418071	6.50192942136	Cluster_000357	939.186366732	6.56642879871
NA	NA		NA	NA		153	5.42665984134714	AT2G16540..AT2G20190	Cluster_00237	939.18418071	6.50192942136	Cluster_000357	939.186366732	6.56642879871
168	9.1933311994723	AT3G29781..AT3G30665	NA	NA		NA	NA		Cluster_00242	953.195601358	7.20555607173	Cluster_106969	953.192248578	7.11726029984
80	8.0007752482278	AT2G02200..AT2G02630	NA	NA		NA	NA		Cluster_00242	953.195601358	7.20555607173	Cluster_106969	953.192248578	7.11726029984
182	8.44172297748172	AT3G42253..AT3G43566	NA	NA		NA	NA		Cluster_00242	953.195601358	7.20555607173	Cluster_106969	953.192248578	7.11726029984
241	7.58855771215331	AT4G32300..AT4G35270	NA	NA		NA	NA		Cluster_00242	953.195601358	7.20555607173	Cluster_106969	953.192248578	7.11726029984
243	7.47527258802218	AT4G37800..AT4G40090	NA	NA		NA	NA		Cluster_00242	953.195601358	7.20555607173	Cluster_106969	953.192248578	7.11726029984
292	6.44450166649921	AT5G54520..AT5G55890	NA	NA		NA	NA		Cluster_00242	953.195601358	7.20555607173	Cluster_106969	953.192248578	7.11726029984
58	5.97778037753448	AT1G57340..AT1G58766	76	5.81218667688155	AT1G57360..AT1G58766	NA	NA		Cluster_00242	953.195601358	7.20555607173	Cluster_106969	953.192248578	7.11726029984
186	6.22180784962885	AT3G48745..AT3G53550	NA	NA		NA	NA		Cluster_00242	953.195601358	7.20555607173	Cluster_106969	953.192248578	7.11726029984
160	6.45120930510766	AT3G22237..AT3G25700	233	5.32669777951143	AT3G23530..AT3G26525	229	5.33911363539941	AT3G24385..AT3G25700	Cluster_00242	953.195601358	7.20555607173	Cluster_106969	953.192248578	7.11726029984
75	5.46335851212101	AT1G77480..AT1G81001	NA	NA		NA	NA		Cluster_00242	953.195601358	7.20555607173	Cluster_106969	953.192248578	7.11726029984
159	6.59641506670373	AT3G13430..AT3G22231	229	6.70721967146283	AT3G13420..AT3G19950	NA	NA		Cluster_00242	953.195601358	7.20555607173	Cluster_106969	953.192248578	7.11726029984
188	5.61947860057559	AT3G54600..AT3G61020	273	6.19192546062967	AT3G60950..AT3G63500	NA	NA		Cluster_00242	953.195601358	7.20555607173	Cluster_106969	953.192248578	7.11726029984
250	7.5845481939674	AT5G15540..AT5G25160	351	6.06460292838069	AT5G17560..AT5G22590	347	5.8288348587077	AT5G17550..AT5G22490	Cluster_00242	953.195601358	7.20555607173	Cluster_106969	953.192248578	7.11726029984
20	5.51384055768708	AT1G30825..AT1G34805	28	9.01228363862394	AT1G33950..AT1G34520	NA	NA		Cluster_00242	953.195601358	7.20555607173	Cluster_106969	953.192248578	7.11726029984
20	5.51384055768708	AT1G30825..AT1G34805	27	5.89980769002955	AT1G28140..AT1G33900	NA	NA		Cluster_00242	953.195601358	7.20555607173	Cluster_106969	953.192248578	7.11726029984
NA	NA		50	7.51691081803914	AT1G42490..AT1G42605	NA	NA		Cluster_00242	953.195601358	7.20555607173	Cluster_106969	953.192248578	7.11726029984
NA	NA		125	5.44224595634677	AT2G07620..AT2G07773	NA	NA		Cluster_00242	953.195601358	7.20555607173	Cluster_106969	953.192248578	7.11726029984
NA	NA		259	9.11200539774315	AT3G46370..AT3G48185	NA	NA		Cluster_00242	953.195601358	7.20555607173	Cluster_106969	953.192248578	7.11726029984
NA	NA		197	8.76051486656598	AT2G31550..AT2G33880	NA	NA		Cluster_00242	953.195601358	7.20555607173	Cluster_106969	953.192248578	7.11726029984
NA	NA		111	7.90106249360753	AT2G02835..AT2G03930	NA	NA		Cluster_00242	953.195601358	7.20555607173	Cluster_106969	953.192248578	7.11726029984
NA	NA		331	6.35866396965072	AT4G27960..AT4G28530	NA	NA		Cluster_00242	953.195601358	7.20555607173	Cluster_106969	953.192248578	7.11726029984
NA	NA		327	5.80420358851105	AT4G25550..AT4G26040	NA	NA		Cluster_00242	953.195601358	7.20555607173	Cluster_106969	953.192248578	7.11726029984
NA	NA		424	7.34501487123453	AT5G65800..AT5G67630	NA	NA		Cluster_00242	953.195601358	7.20555607173	Cluster_106969	953.192248578	7.11726029984
NA	NA		141	5.40199206713297	AT2G13590..AT2G13860	NA	NA		Cluster_00242	953.195601358	7.20555607173	Cluster_106969	953.192248578	7.11726029984
NA	NA		100	5.50838068460377	AT1G76940..AT1G77390	NA	NA		Cluster_00242	953.195601358	7.20555607173	Cluster_106969	953.192248578	7.11726029984
NA	NA		12	5.5986547562606	AT1G08840..AT1G09600	NA	NA		Cluster_00242	953.195601358	7.20555607173	Cluster_106969	953.192248578	7.11726029984
NA	NA		333	5.98571054172596	AT4G28980..AT4G30080	NA	NA		Cluster_00242	953.195601358	7.20555607173	Cluster_106969	953.192248578	7.11726029984
NA	NA		348	7.39753692480389	AT5G12060..AT5G15530	NA	NA		Cluster_00242	953.195601358	7.20555607173	Cluster_106969	953.192248578	7.11726029984
NA	NA		105	5.43839640032644	AT2G01026..AT2G01430	NA	NA		Cluster_00242	953.195601358	7.20555607173	Cluster_106969	953.192248578	7.11726029984
NA	NA		72	5.91069408190567	AT1G52950..AT1G53880	NA	NA		Cluster_00242	953.195601358	7.20555607173	Cluster_106969	953.192248578	7.11726029984
NA	NA		397	6.23947971890321	AT5G38005..AT5G39160	NA	NA		Cluster_00242	953.195601358	7.20555607173	Cluster_106969	953.192248578	7.11726029984
NA	NA		117	6.03583714698817	AT2G05580..AT2G06310	NA	NA		Cluster_00242	953.195601358	7.20555607173	Cluster_106969	953.192248578	7.11726029984
NA	NA		207	5.7853249434433	AT2G39220..AT2G40770	NA	NA		Cluster_00242	953.195601358	7.20555607173	Cluster_106969	953.192248578	7.11726029984
NA	NA		409	6.33285140473454	AT5G50700..AT5G53500	NA	NA		Cluster_00242	953.195601358	7.20555607173	Cluster_106969	953.192248578	7.11726029984
NA	NA		219	6.14531254080066	AT3G01490..AT3G03820	NA	NA		Cluster_00242	953.195601358	7.20555607173	Cluster_106969	953.192248578	7.11726029984
NA	NA		93	5.30839534403799	AT1G72950..AT1G75980	NA	NA		Cluster_00242	953.195601358	7.20555607173	Cluster_106969	953.192248578	7.11726029984
NA	NA		83	5.65833161966897	AT1G63690..AT1G66390	NA	NA		Cluster_00242	953.195601358	7.20555607173	Cluster_106969	953.192248578	7.11726029984
NA	NA		318	6.25092146966284	AT4G13256..AT4G16880	NA	NA		Cluster_00242	953.195601358	7.20555607173	Cluster_106969	953.192248578	7.11726029984
NA	NA		275	7.15433687914652	AT4G00180..AT4G03695	NA	NA		Cluster_00242	953.195601358	7.20555607173	Cluster_106969	953.192248578	7.11726029984
NA	NA		316	5.80873668555881	AT4G09820..AT4G12260	NA	NA		Cluster_00242	953.195601358	7.20555607173	Cluster_106969	953.192248578	7.11726029984
NA	NA		NA	NA		77	7.38883600375486	AT1G59312..AT1G60050	Cluster_00242	953.195601358	7.20555607173	Cluster_106969	953.192248578	7.11726029984
NA	NA		NA	NA		7	7.41334040990541	AT1G04110..AT1G08090	Cluster_00242	953.195601358	7.20555607173	Cluster_106969	953.192248578	7.11726029984
NA	NA		NA	NA		215	6.09872466653045	AT3G03855..AT3G04715	Cluster_00242	953.195601358	7.20555607173	Cluster_106969	953.192248578	7.11726029984
NA	NA		NA	NA		337	5.69673711739173	AT5G01010..AT5G01445	Cluster_00242	953.195601358	7.20555607173	Cluster_106969	953.192248578	7.11726029984
NA	NA		NA	NA		60	7.33599473273951	AT1G45191..AT1G49190	Cluster_00242	953.195601358	7.20555607173	Cluster_106969	953.192248578	7.11726029984
NA	NA		NA	NA		216	5.45936670271199	AT3G04717..AT3G06483	Cluster_00242	953.195601358	7.20555607173	Cluster_106969	953.192248578	7.11726029984
NA	NA		NA	NA		397	5.4873610682531	AT5G42600..AT5G43513	Cluster_00242	953.195601358	7.20555607173	Cluster_106969	953.192248578	7.11726029984
169	5.79828407944614	AT3G30670..AT3G31375	NA	NA		NA	NA		Cluster_00246	958.863974588	6.89120447945	Cluster_000376	958.865697913	7.03991396849
NA	NA		NA	NA		388	6.20598130275773	AT5G35046..AT5G35142	Cluster_00246	958.863974588	6.89120447945	Cluster_000376	958.865697913	7.03991396849
NA	NA		NA	NA		226	8.22971993302776	AT3G22235..AT3G23430	Cluster_00246	958.863974588	6.89120447945	Cluster_000376	958.865697913	7.03991396849
NA	NA		NA	NA		100	6.9742326397124	AT1G77500..AT1G80680	Cluster_00246	958.863974588	6.89120447945	Cluster_000376	958.865697913	7.03991396849
NA	NA		NA	NA		413	5.94044496521327	AT5G66950..AT5G67630	Cluster_00246	958.863974588	6.89120447945	Cluster_000376	958.865697913	7.03991396849
NA	NA		NA	NA		390	5.51641241614893	AT5G35200..AT5G35640	Cluster_00246	958.863974588	6.89120447945	Cluster_000376	958.865697913	7.03991396849
NA	NA		NA	NA		401	6.14789525319642	AT5G50700..AT5G53410	Cluster_00246	958.863974588	6.89120447945	Cluster_000376	958.865697913	7.03991396849
NA	NA		NA	NA		7	6.132761795642	AT1G04110..AT1G08090	Cluster_00246	958.863974588	6.89120447945	Cluster_000376	958.865697913	7.03991396849
NA	NA		NA	NA		315	6.51604201172085	AT4G13455..AT4G16890	Cluster_00246	958.863974588	6.89120447945	Cluster_000376	958.865697913	7.03991396849
NA	NA		NA	NA		320	5.97256967654179	AT4G22300..AT4G27180	Cluster_00246	958.863974588	6.89120447945	Cluster_000376	958.865697913	7.03991396849
NA	NA		NA	NA		347	6.03619937789893	AT5G17550..AT5G22490	Cluster_00246	958.863974588	6.89120447945	Cluster_000376	958.865697913	7.03991396849
NA	NA		NA	NA		256	5.45180335473653	AT3G42510..AT3G43357	Cluster_00246	958.863974588	6.89120447945	Cluster_000376	958.865697913	7.03991396849
NA	NA		NA	NA		233	8.22103780158174	AT3G26940..AT3G28300	Cluster_00248	959.538420084	6.62058396175	Cluster_000378	959.538163568	6.76773302155
NA	NA		NA	NA		69	7.23978229315573	AT1G52950..AT1G53720	Cluster_00248	959.538420084	6.62058396175	Cluster_000378	959.538163568	6.76773302155
NA	NA		NA	NA		401	6.0716858678338	AT5G50700..AT5G53410	Cluster_00248	959.538420084	6.62058396175	Cluster_000378	959.538163568	6.76773302155
NA	NA		NA	NA		399	5.9196542925413	AT5G45510..AT5G48550	Cluster_00248	959.538420084	6.62058396175	Cluster_000378	959.538163568	6.76773302155
NA	NA		NA	NA		66	5.44243269919855	AT1G52120..AT1G52440	Cluster_00252	959.871591302	6.83919067467	Cluster_000380	959.874718892	7.03328755526
NA	NA		NA	NA		66	5.44243269919855	AT1G52120..AT1G52440	Cluster_00253	959.871807605	6.9778794446	Cluster_000380	959.874718892	7.03328755526
113	5.66161392503159	AT2G16130..AT2G18900	NA	NA		NA	NA		Cluster_00255	960.209835738	7.51330722664	Cluster_000385	960.206652771	7.71906735938
NA	NA		207	7.33402662397641	AT2G39220..AT2G40770	NA	NA		Cluster_00255	960.209835738	7.51330722664	Cluster_000385	960.206652771	7.71906735938
NA	NA		202	6.03339518138349	AT2G35990..AT2G37435	190	5.46723013089288	AT2G35990..AT2G36390	Cluster_00255	960.209835738	7.51330722664	Cluster_000385	960.206652771	7.71906735938
NA	NA		267	6.05957951772927	AT3G55734..AT3G57660	268	5.3136434482373	AT3G54680..AT3G60110	Cluster_00255	960.209835738	7.51330722664	Cluster_000385	960.206652771	7.71906735938
NA	NA		339	5.691148896332	AT4G32290..AT4G34760	NA	NA		Cluster_00255	960.209835738	7.51330722664	Cluster_000385	960.206652771	7.71906735938
NA	NA		251	5.37582583311848	AT3G42047..AT3G42750	NA	NA		Cluster_00255	960.209835738	7.51330722664	Cluster_000385	960.206652771	7.71906735938
NA	NA		351	5.70295482897914	AT5G17560..AT5G22590	NA	NA		Cluster_00255	960.209835738	7.51330722664	Cluster_000385	960.206652771	7.71906735938
NA	NA		27	5.3616977935714	AT1G28140..AT1G33900	26	6.44717185258674	AT1G28870..AT1G30820	Cluster_00255	960.209835738	7.51330722664	Cluster_000385	960.206652771	7.71906735938
NA	NA		27	5.3616977935714	AT1G28140..AT1G33900	28	5.43633864993639	AT1G31983..AT1G33930	Cluster_00255	960.209835738	7.51330722664	Cluster_000385	960.206652771	7.71906735938
NA	NA		NA	NA		240	6.98310187705303	AT3G31906..AT3G31915	Cluster_00255	960.209835738	7.51330722664	Cluster_000385	960.206652771	7.71906735938
NA	NA		NA	NA		386	5.54992590006411	AT5G34844..AT5G34887	Cluster_00255	960.209835738	7.51330722664	Cluster_000385	960.206652771	7.71906735938
NA	NA		NA	NA		12	6.88147491808347	AT1G09860..AT1G11590	Cluster_00255	960.209835738	7.51330722664	Cluster_000385	960.206652771	7.71906735938
NA	NA		NA	NA		225	8.07433650038137	AT3G15640..AT3G22231	Cluster_00255	960.209835738	7.51330722664	Cluster_000385	960.206652771	7.71906735938
NA	NA		NA	NA		399	6.47439384559091	AT5G45510..AT5G48550	Cluster_00255	960.209835738	7.51330722664	Cluster_000385	960.206652771	7.71906735938
NA	NA		NA	NA		409	5.91679558743919	AT5G60440..AT5G62680	Cluster_00255	960.209835738	7.51330722664	Cluster_000385	960.206652771	7.71906735938
NA	NA		NA	NA		69	5.50365990379377	AT1G52950..AT1G53720	Cluster_00255	960.209835738	7.51330722664	Cluster_000385	960.206652771	7.71906735938
NA	NA		NA	NA		233	5.91779708025721	AT3G26940..AT3G28300	Cluster_00255	960.209835738	7.51330722664	Cluster_000385	960.206652771	7.71906735938
NA	NA		NA	NA		218	5.95657262582271	AT3G07580..AT3G11940	Cluster_00255	960.209835738	7.51330722664	Cluster_000385	960.206652771	7.71906735938
NA	NA		NA	NA		265	5.73271258658142	AT3G48235..AT3G51830	Cluster_00255	960.209835738	7.51330722664	Cluster_000385	960.206652771	7.71906735938
NA	NA		NA	NA		400	5.57195171676646	AT5G48560..AT5G50530	Cluster_00255	960.209835738	7.51330722664	Cluster_000385	960.206652771	7.71906735938
NA	NA		NA	NA		13	5.50663505791041	AT1G11592..AT1G15460	Cluster_00255	960.209835738	7.51330722664	Cluster_000385	960.206652771	7.71906735938
NA	NA		NA	NA		313	5.6760284045556	AT4G10500..AT4G13255	Cluster_00255	960.209835738	7.51330722664	Cluster_000385	960.206652771	7.71906735938
NA	NA		181	7.29253317055424	AT2G25050..AT2G28110	NA	NA		Cluster_00256	960.877168715	6.59927000153	Cluster_000185	960.881392559	6.50681266335
NA	NA		413	6.35314696151583	AT5G54520..AT5G56260	NA	NA		Cluster_00256	960.877168715	6.59927000153	Cluster_000185	960.881392559	6.50681266335
NA	NA		15	5.70956905041767	AT1G12423..AT1G15160	NA	NA		Cluster_00256	960.877168715	6.59927000153	Cluster_000185	960.881392559	6.50681266335
NA	NA		229	6.33808016182544	AT3G13420..AT3G19950	NA	NA		Cluster_00256	960.877168715	6.59927000153	Cluster_000185	960.881392559	6.50681266335
NA	NA		352	5.55102051159936	AT5G22600..AT5G25180	NA	NA		Cluster_00256	960.877168715	6.59927000153	Cluster_000185	960.881392559	6.50681266335
NA	NA		NA	NA		110	5.52045004795796	AT2G04180..AT2G05880	Cluster_00256	960.877168715	6.59927000153	Cluster_000185	960.881392559	6.50681266335
235	8.40044031765348	AT4G28540..AT4G28970	NA	NA		NA	NA		Cluster_00258	963.497385856	0.505838523884	Cluster_107535	963.491851088	0.609845633275
236	6.91662693020459	AT4G28980..AT4G30080	NA	NA		NA	NA		Cluster_00258	963.497385856	0.505838523884	Cluster_107535	963.491851088	0.609845633275
234	5.80534117045767	AT4G27960..AT4G28530	NA	NA		NA	NA		Cluster_00258	963.497385856	0.505838523884	Cluster_107535	963.491851088	0.609845633275
160	7.87415914916934	AT3G22237..AT3G25700	NA	NA		NA	NA		Cluster_00258	963.497385856	0.505838523884	Cluster_107535	963.491851088	0.609845633275
123	5.60317841293829	AT2G23870..AT2G24570	NA	NA		NA	NA		Cluster_00258	963.497385856	0.505838523884	Cluster_107535	963.491851088	0.609845633275
16	6.90848261515156	AT1G21900..AT1G24793	NA	NA		NA	NA		Cluster_00258	963.497385856	0.505838523884	Cluster_107535	963.491851088	0.609845633275
52	5.64808779602463	AT1G49200..AT1G50990	NA	NA		NA	NA		Cluster_00258	963.497385856	0.505838523884	Cluster_107535	963.491851088	0.609845633275
149	6.1942716698698	AT2G41220..AT2G44660	NA	NA		NA	NA		Cluster_00258	963.497385856	0.505838523884	Cluster_107535	963.491851088	0.609845633275
182	6.23384638225033	AT3G42253..AT3G43566	NA	NA		NA	NA		Cluster_00258	963.497385856	0.505838523884	Cluster_107535	963.491851088	0.609845633275
7	5.89355605726895	AT1G04110..AT1G08090	NA	NA		NA	NA		Cluster_00258	963.497385856	0.505838523884	Cluster_107535	963.491851088	0.609845633275
192	5.49052449537256	AT4G04395..AT4G05130	NA	NA		NA	NA		Cluster_00258	963.497385856	0.505838523884	Cluster_107535	963.491851088	0.609845633275
186	5.89759121539828	AT3G48745..AT3G53550	NA	NA		NA	NA		Cluster_00258	963.497385856	0.505838523884	Cluster_107535	963.491851088	0.609845633275
61	5.88134328409454	AT1G63410..AT1G66570	NA	NA		NA	NA		Cluster_00258	963.497385856	0.505838523884	Cluster_107535	963.491851088	0.609845633275
68	5.74358225045315	AT1G70380..AT1G75990	NA	NA		NA	NA		Cluster_00258	963.497385856	0.505838523884	Cluster_107535	963.491851088	0.609845633275
250	5.7473551908178	AT5G15540..AT5G25160	NA	NA		NA	NA		Cluster_00258	963.497385856	0.505838523884	Cluster_107535	963.491851088	0.609845633275
288	5.31139013926949	AT5G39185..AT5G48790	NA	NA		NA	NA		Cluster_00258	963.497385856	0.505838523884	Cluster_107535	963.491851088	0.609845633275
NA	NA		NA	NA		252	5.60367633892925	AT3G33106..AT3G34299	Cluster_00258	963.497385856	0.505838523884	Cluster_107535	963.491851088	0.609845633275
20	5.41745361113746	AT1G30825..AT1G34805	NA	NA		NA	NA		Cluster_00259	964.198283517	6.52656169288	Cluster_000390	964.19834023	6.58752563459
NA	NA		NA	NA		123	5.86685396106087	AT2G07620..AT2G07773	Cluster_00259	964.198283517	6.52656169288	Cluster_000390	964.19834023	6.58752563459
NA	NA		NA	NA		164	5.90410967234156	AT2G24120..AT2G24915	Cluster_00259	964.198283517	6.52656169288	Cluster_000390	964.19834023	6.58752563459
NA	NA		NA	NA		220	5.90539829010156	AT3G13140..AT3G13682	Cluster_00259	964.198283517	6.52656169288	Cluster_000390	964.19834023	6.58752563459
NA	NA		NA	NA		128	5.93240316164566	AT2G10490..AT2G11005	Cluster_00259	964.198283517	6.52656169288	Cluster_000390	964.19834023	6.58752563459
NA	NA		NA	NA		344	5.9989392029552	AT5G13180..AT5G14800	Cluster_00259	964.198283517	6.52656169288	Cluster_000390	964.19834023	6.58752563459
NA	NA		NA	NA		217	5.61037652111664	AT3G06490..AT3G07570	Cluster_00259	964.198283517	6.52656169288	Cluster_000390	964.19834023	6.58752563459
NA	NA		NA	NA		411	5.59295000827206	AT5G64490..AT5G65790	Cluster_00259	964.198283517	6.52656169288	Cluster_000390	964.19834023	6.58752563459
NA	NA		NA	NA		266	5.75450123217013	AT3G51840..AT3G53580	Cluster_00259	964.198283517	6.52656169288	Cluster_000390	964.19834023	6.58752563459
NA	NA		NA	NA		412	5.46545440529675	AT5G65800..AT5G66940	Cluster_00259	964.198283517	6.52656169288	Cluster_000390	964.19834023	6.58752563459
NA	NA		NA	NA		256	5.93436318134329	AT3G42510..AT3G43357	Cluster_00259	964.198283517	6.52656169288	Cluster_000390	964.19834023	6.58752563459
NA	NA		NA	NA		398	5.85138560095565	AT5G43518..AT5G45500	Cluster_00259	964.198283517	6.52656169288	Cluster_000390	964.19834023	6.58752563459
NA	NA		NA	NA		313	5.92860467377971	AT4G10500..AT4G13255	Cluster_00259	964.198283517	6.52656169288	Cluster_000390	964.19834023	6.58752563459
NA	NA		NA	NA		20	5.49340723780563	AT1G21980..AT1G24807	Cluster_00259	964.198283517	6.52656169288	Cluster_000390	964.19834023	6.58752563459
90	5.30466767443956	AT2G07680..AT2G07880	NA	NA		NA	NA		Cluster_00260	964.53666427	7.01582798021	Cluster_000391	964.534209937	7.12258455097
175	6.31365022644517	AT3G32893..AT3G33055	NA	NA		NA	NA		Cluster_00260	964.53666427	7.01582798021	Cluster_000391	964.534209937	7.12258455097
231	8.79287935732963	AT4G21363..AT4G27180	NA	NA		NA	NA		Cluster_00260	964.53666427	7.01582798021	Cluster_000391	964.534209937	7.12258455097
149	7.49861368019441	AT2G41220..AT2G44660	NA	NA		NA	NA		Cluster_00260	964.53666427	7.01582798021	Cluster_000391	964.534209937	7.12258455097
159	8.16764263944978	AT3G13430..AT3G22231	NA	NA		NA	NA		Cluster_00260	964.53666427	7.01582798021	Cluster_000391	964.534209937	7.12258455097
147	6.18031338143701	AT2G39220..AT2G40750	NA	NA		NA	NA		Cluster_00260	964.53666427	7.01582798021	Cluster_000391	964.534209937	7.12258455097
114	5.5361373768026	AT2G18938..AT2G20300	NA	NA		NA	NA		Cluster_00260	964.53666427	7.01582798021	Cluster_000391	964.534209937	7.12258455097
228	6.76260452104719	AT4G16900..AT4G19220	NA	NA		NA	NA		Cluster_00260	964.53666427	7.01582798021	Cluster_000391	964.534209937	7.12258455097
251	5.65552580563431	AT5G25170..AT5G26610	NA	NA		NA	NA		Cluster_00260	964.53666427	7.01582798021	Cluster_000391	964.534209937	7.12258455097
61	6.24939465536861	AT1G63410..AT1G66570	NA	NA		NA	NA		Cluster_00260	964.53666427	7.01582798021	Cluster_000391	964.534209937	7.12258455097
160	6.31676819538745	AT3G22237..AT3G25700	NA	NA		NA	NA		Cluster_00260	964.53666427	7.01582798021	Cluster_000391	964.534209937	7.12258455097
250	8.81755895749516	AT5G15540..AT5G25160	NA	NA		NA	NA		Cluster_00260	964.53666427	7.01582798021	Cluster_000391	964.534209937	7.12258455097
68	5.76366279763173	AT1G70380..AT1G75990	NA	NA		NA	NA		Cluster_00260	964.53666427	7.01582798021	Cluster_000391	964.534209937	7.12258455097
NA	NA		227	5.70908599462505	AT3G11980..AT3G13120	NA	NA		Cluster_00260	964.53666427	7.01582798021	Cluster_000391	964.534209937	7.12258455097
267	5.69297827838917	AT5G32345..AT5G32345	NA	NA		NA	NA		Cluster_00261	964.536111876	6.34472957964	Cluster_107579	964.533361587	6.2829784112
244	6.64882824252836	AT5G01010..AT5G02910	NA	NA		NA	NA		Cluster_00261	964.536111876	6.34472957964	Cluster_107579	964.533361587	6.2829784112
165	5.31568418735352	AT3G28310..AT3G29110	NA	NA		NA	NA		Cluster_00261	964.536111876	6.34472957964	Cluster_107579	964.533361587	6.2829784112
68	5.34720373366284	AT1G70380..AT1G75990	NA	NA		NA	NA		Cluster_00261	964.536111876	6.34472957964	Cluster_107579	964.533361587	6.2829784112
NA	NA		397	5.37235455500907	AT5G38005..AT5G39160	NA	NA		Cluster_00261	964.536111876	6.34472957964	Cluster_107579	964.533361587	6.2829784112
NA	NA		233	5.72474549752992	AT3G23530..AT3G26525	NA	NA		Cluster_00261	964.536111876	6.34472957964	Cluster_107579	964.533361587	6.2829784112
166	7.03121964284796	AT3G29120..AT3G29643	NA	NA		NA	NA		Cluster_00262	964.531549074	5.94910951065	Cluster_107578	964.536296069	6.02347682794
241	7.30555083223961	AT4G32300..AT4G35270	NA	NA		NA	NA		Cluster_00262	964.531549074	5.94910951065	Cluster_107578	964.536296069	6.02347682794
291	6.93217291372933	AT5G50700..AT5G54510	NA	NA		NA	NA		Cluster_00262	964.531549074	5.94910951065	Cluster_107578	964.536296069	6.02347682794
149	6.48693976631594	AT2G41220..AT2G44660	NA	NA		NA	NA		Cluster_00262	964.531549074	5.94910951065	Cluster_107578	964.536296069	6.02347682794
20	6.60472123358449	AT1G30825..AT1G34805	NA	NA		NA	NA		Cluster_00262	964.531549074	5.94910951065	Cluster_107578	964.536296069	6.02347682794
57	5.37238990144327	AT1G55140..AT1G56910	NA	NA		NA	NA		Cluster_00262	964.531549074	5.94910951065	Cluster_107578	964.536296069	6.02347682794
231	6.43483284784322	AT4G21363..AT4G27180	NA	NA		NA	NA		Cluster_00262	964.531549074	5.94910951065	Cluster_107578	964.536296069	6.02347682794
182	5.54897288373623	AT3G42253..AT3G43566	NA	NA		NA	NA		Cluster_00262	964.531549074	5.94910951065	Cluster_107578	964.536296069	6.02347682794
250	7.29563621370979	AT5G15540..AT5G25160	NA	NA		NA	NA		Cluster_00262	964.531549074	5.94910951065	Cluster_107578	964.536296069	6.02347682794
NA	NA		259	6.20097374115626	AT3G46370..AT3G48185	NA	NA		Cluster_00262	964.531549074	5.94910951065	Cluster_107578	964.536296069	6.02347682794
125	5.74423108562278	AT2G25160..AT2G26692	NA	NA		NA	NA		Cluster_00263	964.535255592	7.12187150209	Cluster_107576	964.531960182	7.03700782786
169	5.61422524148735	AT3G30670..AT3G31375	NA	NA		NA	NA		Cluster_00263	964.535255592	7.12187150209	Cluster_107576	964.531960182	7.03700782786
183	5.30766847681644	AT3G43570..AT3G44720	NA	NA		NA	NA		Cluster_00263	964.535255592	7.12187150209	Cluster_107576	964.531960182	7.03700782786
NA	NA		262	5.79764761711404	AT3G48745..AT3G50130	NA	NA		Cluster_00263	964.535255592	7.12187150209	Cluster_107576	964.531960182	7.03700782786
NA	NA		353	5.73076806964293	AT5G25190..AT5G26620	NA	NA		Cluster_00263	964.535255592	7.12187150209	Cluster_107576	964.531960182	7.03700782786
NA	NA		423	5.59678210303266	AT5G62690..AT5G65790	NA	NA		Cluster_00263	964.535255592	7.12187150209	Cluster_107576	964.531960182	7.03700782786
NA	NA		346	6.35303869715322	AT5G05730..AT5G06110	NA	NA		Cluster_00265	964.869905246	6.77030721879	Cluster_107603	964.866658071	6.83792671971
185	10.5931506037067	AT3G47270..AT3G48740	NA	NA		NA	NA		Cluster_00266	964.872370566	5.90097774875	Cluster_107602	964.868844832	6.13342772914
269	5.59698537901198	AT5G32433..AT5G32481	NA	NA		NA	NA		Cluster_00266	964.872370566	5.90097774875	Cluster_107602	964.868844832	6.13342772914
157	6.53647796948429	AT3G11970..AT3G13110	NA	NA		NA	NA		Cluster_00266	964.872370566	5.90097774875	Cluster_107602	964.868844832	6.13342772914
193	5.67587411804671	AT4G05133..AT4G05610	NA	NA		NA	NA		Cluster_00266	964.872370566	5.90097774875	Cluster_107602	964.868844832	6.13342772914
189	5.41951902262189	AT3G61028..AT3G63530	NA	NA		NA	NA		Cluster_00266	964.872370566	5.90097774875	Cluster_107602	964.868844832	6.13342772914
NA	NA		21	5.37955023562105	AT1G19800..AT1G21480	NA	NA		Cluster_00266	964.872370566	5.90097774875	Cluster_107602	964.868844832	6.13342772914
NA	NA		NA	NA		359	5.38951109045888	AT5G29040..AT5G29550	Cluster_00266	964.872370566	5.90097774875	Cluster_107602	964.868844832	6.13342772914
NA	NA		NA	NA		159	7.74211006926337	AT2G22430..AT2G23290	Cluster_00266	964.872370566	5.90097774875	Cluster_107602	964.868844832	6.13342772914
NA	NA		NA	NA		344	7.04400327060688	AT5G13180..AT5G14800	Cluster_00266	964.872370566	5.90097774875	Cluster_107602	964.868844832	6.13342772914
NA	NA		NA	NA		154	5.80807478173007	AT2G20208..AT2G21250	Cluster_00266	964.872370566	5.90097774875	Cluster_107602	964.868844832	6.13342772914
NA	NA		NA	NA		323	5.56584708554207	AT4G28540..AT4G28950	Cluster_00266	964.872370566	5.90097774875	Cluster_107602	964.868844832	6.13342772914
NA	NA		NA	NA		341	6.02865571368107	AT5G06180..AT5G07030	Cluster_00266	964.872370566	5.90097774875	Cluster_107602	964.868844832	6.13342772914
NA	NA		NA	NA		102	5.43380926537232	AT2G01037..AT2G01670	Cluster_00266	964.872370566	5.90097774875	Cluster_107602	964.868844832	6.13342772914
NA	NA		NA	NA		248	5.55945194192572	AT3G32393..AT3G33055	Cluster_00266	964.872370566	5.90097774875	Cluster_107602	964.868844832	6.13342772914
NA	NA		NA	NA		354	6.55265497154009	AT5G27810..AT5G28335	Cluster_00266	964.872370566	5.90097774875	Cluster_107602	964.868844832	6.13342772914
NA	NA		NA	NA		200	5.8052578007954	AT2G41220..AT2G41900	Cluster_00266	964.872370566	5.90097774875	Cluster_107602	964.868844832	6.13342772914
NA	NA		NA	NA		183	6.31195874566201	AT2G31820..AT2G33880	Cluster_00266	964.872370566	5.90097774875	Cluster_107602	964.868844832	6.13342772914
NA	NA		NA	NA		266	6.19961461112331	AT3G51840..AT3G53580	Cluster_00266	964.872370566	5.90097774875	Cluster_107602	964.868844832	6.13342772914
NA	NA		NA	NA		14	5.70185527238803	AT1G15470..AT1G16620	Cluster_00266	964.872370566	5.90097774875	Cluster_107602	964.868844832	6.13342772914
NA	NA		NA	NA		69	5.70569176017535	AT1G52950..AT1G53720	Cluster_00266	964.872370566	5.90097774875	Cluster_107602	964.868844832	6.13342772914
NA	NA		NA	NA		198	6.07090368060701	AT2G39220..AT2G41010	Cluster_00266	964.872370566	5.90097774875	Cluster_107602	964.868844832	6.13342772914
NA	NA		NA	NA		15	5.7897970229369	AT1G16640..AT1G17980	Cluster_00266	964.872370566	5.90097774875	Cluster_107602	964.868844832	6.13342772914
NA	NA		NA	NA		82	5.36640545836211	AT1G66860..AT1G68480	Cluster_00266	964.872370566	5.90097774875	Cluster_107602	964.868844832	6.13342772914
NA	NA		NA	NA		256	5.92937956644871	AT3G42510..AT3G43357	Cluster_00266	964.872370566	5.90097774875	Cluster_107602	964.868844832	6.13342772914
NA	NA		NA	NA		277	5.78720662234392	AT4G04010..AT4G05130	Cluster_00266	964.872370566	5.90097774875	Cluster_107602	964.868844832	6.13342772914
NA	NA		NA	NA		343	5.7769337226628	AT5G07740..AT5G13170	Cluster_00266	964.872370566	5.90097774875	Cluster_107602	964.868844832	6.13342772914
NA	NA		NA	NA		218	5.49120689165765	AT3G07580..AT3G11940	Cluster_00266	964.872370566	5.90097774875	Cluster_107602	964.868844832	6.13342772914
NA	NA		NA	NA		275	6.13492197149879	AT4G01960..AT4G03760	Cluster_00266	964.872370566	5.90097774875	Cluster_107602	964.868844832	6.13342772914
NA	NA		NA	NA		274	5.35722508485057	AT4G00005..AT4G01950	Cluster_00266	964.872370566	5.90097774875	Cluster_107602	964.868844832	6.13342772914
NA	NA		NA	NA		225	6.12846088382254	AT3G15640..AT3G22231	Cluster_00266	964.872370566	5.90097774875	Cluster_107602	964.868844832	6.13342772914
NA	NA		NA	NA		320	5.47515026637733	AT4G22300..AT4G27180	Cluster_00266	964.872370566	5.90097774875	Cluster_107602	964.868844832	6.13342772914
NA	NA		NA	NA		347	5.50644885540347	AT5G17550..AT5G22490	Cluster_00266	964.872370566	5.90097774875	Cluster_107602	964.868844832	6.13342772914
NA	NA		NA	NA		81	5.35694788332615	AT1G63050..AT1G66850	Cluster_00266	964.872370566	5.90097774875	Cluster_107602	964.868844832	6.13342772914
60	7.88729181313579	AT1G61390..AT1G63400	NA	NA		NA	NA		Cluster_00268	965.203989843	6.06501721304	Cluster_000393	965.207133105	6.18223871947
107	5.45258892891726	AT2G14190..AT2G14550	NA	NA		NA	NA		Cluster_00268	965.203989843	6.06501721304	Cluster_000393	965.207133105	6.18223871947
52	6.53713286922366	AT1G49200..AT1G50990	NA	NA		NA	NA		Cluster_00268	965.203989843	6.06501721304	Cluster_000393	965.207133105	6.18223871947
149	6.62955443357661	AT2G41220..AT2G44660	NA	NA		NA	NA		Cluster_00268	965.203989843	6.06501721304	Cluster_000393	965.207133105	6.18223871947
75	5.3921158095409	AT1G77480..AT1G81001	NA	NA		NA	NA		Cluster_00268	965.203989843	6.06501721304	Cluster_000393	965.207133105	6.18223871947
186	5.33833920158442	AT3G48745..AT3G53550	NA	NA		NA	NA		Cluster_00268	965.203989843	6.06501721304	Cluster_000393	965.207133105	6.18223871947
NA	NA		NA	NA		243	5.9975026776854	AT3G32040..AT3G32164	Cluster_00270	967.536084512	6.68967492745	Cluster_000396	967.538299441	6.75831699936
NA	NA		NA	NA		134	5.83085991296609	AT2G12320..AT2G12640	Cluster_00270	967.536084512	6.68967492745	Cluster_000396	967.538299441	6.75831699936
NA	NA		NA	NA		399	6.24517443997421	AT5G45510..AT5G48550	Cluster_00270	967.536084512	6.68967492745	Cluster_000396	967.538299441	6.75831699936
NA	NA		NA	NA		69	5.44344891425414	AT1G52950..AT1G53720	Cluster_00270	967.536084512	6.68967492745	Cluster_000396	967.538299441	6.75831699936
NA	NA		NA	NA		28	5.88210571477469	AT1G31983..AT1G33930	Cluster_00270	967.536084512	6.68967492745	Cluster_000396	967.538299441	6.75831699936
NA	NA		NA	NA		218	5.94333376368076	AT3G07580..AT3G11940	Cluster_00270	967.536084512	6.68967492745	Cluster_000396	967.538299441	6.75831699936
NA	NA		NA	NA		80	5.32174685896814	AT1G61490..AT1G63030	Cluster_00270	967.536084512	6.68967492745	Cluster_000396	967.538299441	6.75831699936
NA	NA		NA	NA		268	5.49775357858392	AT3G54680..AT3G60110	Cluster_00270	967.536084512	6.68967492745	Cluster_000396	967.538299441	6.75831699936
NA	NA		NA	NA		225	5.34012854395813	AT3G15640..AT3G22231	Cluster_00270	967.536084512	6.68967492745	Cluster_000396	967.538299441	6.75831699936
NA	NA		132	5.64402270241947	AT2G10470..AT2G11005	NA	NA		Cluster_00273	974.527912729	6.67803925972	Cluster_108048	974.53120698	6.6707118814
NA	NA		316	5.45346291244863	AT4G09820..AT4G12260	NA	NA		Cluster_00273	974.527912729	6.67803925972	Cluster_108048	974.53120698	6.6707118814
226	9.83755968929035	AT4G09820..AT4G13255	NA	NA		NA	NA		Cluster_00274	977.847060703	6.83959247208	Cluster_108215	977.849396141	6.7542005431
185	8.14459065732736	AT3G47270..AT3G48740	NA	NA		NA	NA		Cluster_00274	977.847060703	6.83959247208	Cluster_108215	977.849396141	6.7542005431
17	8.04794409525883	AT1G25209..AT1G27150	NA	NA		NA	NA		Cluster_00274	977.847060703	6.83959247208	Cluster_108215	977.849396141	6.7542005431
228	7.51648301715405	AT4G16900..AT4G19220	NA	NA		NA	NA		Cluster_00274	977.847060703	6.83959247208	Cluster_108215	977.849396141	6.7542005431
292	6.13886827795201	AT5G54520..AT5G55890	NA	NA		NA	NA		Cluster_00274	977.847060703	6.83959247208	Cluster_108215	977.849396141	6.7542005431
227	7.67839532408382	AT4G13256..AT4G16880	NA	NA		NA	NA		Cluster_00274	977.847060703	6.83959247208	Cluster_108215	977.849396141	6.7542005431
153	7.12562766273751	AT3G01015..AT3G06483	219	5.34347513542179	AT3G01490..AT3G03820	NA	NA		Cluster_00274	977.847060703	6.83959247208	Cluster_108215	977.849396141	6.7542005431
7	6.42820887352594	AT1G04110..AT1G08090	NA	NA		NA	NA		Cluster_00274	977.847060703	6.83959247208	Cluster_108215	977.849396141	6.7542005431
245	6.25315243215799	AT5G02940..AT5G05760	NA	NA		NA	NA		Cluster_00274	977.847060703	6.83959247208	Cluster_108215	977.849396141	6.7542005431
295	6.84000351063554	AT5G62690..AT5G67630	NA	NA		NA	NA		Cluster_00274	977.847060703	6.83959247208	Cluster_108215	977.849396141	6.7542005431
113	5.97964958489467	AT2G16130..AT2G18900	NA	NA		NA	NA		Cluster_00274	977.847060703	6.83959247208	Cluster_108215	977.849396141	6.7542005431
294	6.11030094396722	AT5G57126..AT5G62680	NA	NA		NA	NA		Cluster_00274	977.847060703	6.83959247208	Cluster_108215	977.849396141	6.7542005431
159	6.8844113093828	AT3G13430..AT3G22231	NA	NA		NA	NA		Cluster_00274	977.847060703	6.83959247208	Cluster_108215	977.849396141	6.7542005431
60	5.48035313232089	AT1G61390..AT1G63400	NA	NA		NA	NA		Cluster_00274	977.847060703	6.83959247208	Cluster_108215	977.849396141	6.7542005431
20	6.03444180627586	AT1G30825..AT1G34805	27	5.38079631265814	AT1G28140..AT1G33900	NA	NA		Cluster_00274	977.847060703	6.83959247208	Cluster_108215	977.849396141	6.7542005431
160	5.87213288961632	AT3G22237..AT3G25700	NA	NA		NA	NA		Cluster_00274	977.847060703	6.83959247208	Cluster_108215	977.849396141	6.7542005431
188	5.64329185829252	AT3G54600..AT3G61020	NA	NA		NA	NA		Cluster_00274	977.847060703	6.83959247208	Cluster_108215	977.849396141	6.7542005431
231	5.43791405640486	AT4G21363..AT4G27180	NA	NA		NA	NA		Cluster_00274	977.847060703	6.83959247208	Cluster_108215	977.849396141	6.7542005431
NA	NA		397	6.52175099423021	AT5G38005..AT5G39160	NA	NA		Cluster_00274	977.847060703	6.83959247208	Cluster_108215	977.849396141	6.7542005431
NA	NA		132	5.31451272917865	AT2G10470..AT2G11005	NA	NA		Cluster_00274	977.847060703	6.83959247208	Cluster_108215	977.849396141	6.7542005431
NA	NA		396	5.79194992695869	AT5G36870..AT5G38000	NA	NA		Cluster_00274	977.847060703	6.83959247208	Cluster_108215	977.849396141	6.7542005431
NA	NA		24	5.57285950072223	AT1G22500..AT1G24793	NA	NA		Cluster_00274	977.847060703	6.83959247208	Cluster_108215	977.849396141	6.7542005431
NA	NA		83	5.31883156366638	AT1G63690..AT1G66390	NA	NA		Cluster_00274	977.847060703	6.83959247208	Cluster_108215	977.849396141	6.7542005431
286	6.50079585754694	AT5G38005..AT5G39095	NA	NA		NA	NA		Cluster_00283	1019.62418494	11.9416608011	Cluster_109728	1019.62787389	11.9265314871
NA	NA		229	7.58124791552432	AT3G13420..AT3G19950	NA	NA		Cluster_00283	1019.62418494	11.9416608011	Cluster_109728	1019.62787389	11.9265314871
NA	NA		18	6.36389708632834	AT1G15470..AT1G17960	NA	NA		Cluster_00283	1019.62418494	11.9416608011	Cluster_109728	1019.62787389	11.9265314871
NA	NA		140	5.7106040990287	AT2G12835..AT2G13580	NA	NA		Cluster_00283	1019.62418494	11.9416608011	Cluster_109728	1019.62787389	11.9265314871
NA	NA		32	5.5787500586466	AT1G35110..AT1G35630	NA	NA		Cluster_00283	1019.62418494	11.9416608011	Cluster_109728	1019.62787389	11.9265314871
NA	NA		83	5.50067429953932	AT1G63690..AT1G66390	NA	NA		Cluster_00283	1019.62418494	11.9416608011	Cluster_109728	1019.62787389	11.9265314871
NA	NA		NA	NA		124	5.34864663190479	AT2G07680..AT2G07880	Cluster_00283	1019.62418494	11.9416608011	Cluster_109728	1019.62787389	11.9265314871
NA	NA		NA	NA		127	6.13164641014765	AT2G09956..AT2G10460	Cluster_00283	1019.62418494	11.9416608011	Cluster_109728	1019.62787389	11.9265314871
NA	NA		NA	NA		191	5.47050276791327	AT2G36400..AT2G36680	Cluster_00283	1019.62418494	11.9416608011	Cluster_109728	1019.62787389	11.9265314871
NA	NA		NA	NA		119	5.9966235011317	AT2G06950..AT2G07395	Cluster_00283	1019.62418494	11.9416608011	Cluster_109728	1019.62787389	11.9265314871
NA	NA		NA	NA		128	5.52364046062229	AT2G10490..AT2G11005	Cluster_00283	1019.62418494	11.9416608011	Cluster_109728	1019.62787389	11.9265314871
NA	NA		NA	NA		336	5.64357570060604	AT4G38290..AT4G40090	Cluster_00283	1019.62418494	11.9416608011	Cluster_109728	1019.62787389	11.9265314871
19	6.34879590437163	AT1G27580..AT1G30820	27	6.32216132924431	AT1G28140..AT1G33900	NA	NA		Cluster_00287	1024.88030783	6.36905338146	Cluster_109906	1024.8838776	6.53717561543
113	5.60179199378876	AT2G16130..AT2G18900	156	9.27897441258128	AT2G16955..AT2G19170	NA	NA		Cluster_00287	1024.88030783	6.36905338146	Cluster_109906	1024.8838776	6.53717561543
113	5.60179199378876	AT2G16130..AT2G18900	155	6.81344304959367	AT2G16540..AT2G16940	NA	NA		Cluster_00287	1024.88030783	6.36905338146	Cluster_109906	1024.8838776	6.53717561543
228	5.42007867512525	AT4G16900..AT4G19220	NA	NA		NA	NA		Cluster_00287	1024.88030783	6.36905338146	Cluster_109906	1024.8838776	6.53717561543
159	6.06610450074422	AT3G13430..AT3G22231	229	7.28291368359839	AT3G13420..AT3G19950	225	5.90986015101103	AT3G15640..AT3G22231	Cluster_00287	1024.88030783	6.36905338146	Cluster_109906	1024.8838776	6.53717561543
159	6.06610450074422	AT3G13430..AT3G22231	230	6.54840418092938	AT3G19960..AT3G22231	NA	NA		Cluster_00287	1024.88030783	6.36905338146	Cluster_109906	1024.8838776	6.53717561543
NA	NA		385	6.7037630758228	AT5G33427..AT5G33438	NA	NA		Cluster_00287	1024.88030783	6.36905338146	Cluster_109906	1024.8838776	6.53717561543
NA	NA		393	7.17982392699949	AT5G35570..AT5G35640	NA	NA		Cluster_00287	1024.88030783	6.36905338146	Cluster_109906	1024.8838776	6.53717561543
NA	NA		400	6.90641595519123	AT5G41315..AT5G41600	NA	NA		Cluster_00287	1024.88030783	6.36905338146	Cluster_109906	1024.8838776	6.53717561543
NA	NA		342	8.05543654832679	AT4G35280..AT4G36610	NA	NA		Cluster_00287	1024.88030783	6.36905338146	Cluster_109906	1024.8838776	6.53717561543
NA	NA		152	6.89931096383126	AT2G15345..AT2G15900	NA	NA		Cluster_00287	1024.88030783	6.36905338146	Cluster_109906	1024.8838776	6.53717561543
NA	NA		220	7.35229490406621	AT3G03860..AT3G05430	NA	NA		Cluster_00287	1024.88030783	6.36905338146	Cluster_109906	1024.8838776	6.53717561543
NA	NA		407	6.63172793963016	AT5G49860..AT5G50140	NA	NA		Cluster_00287	1024.88030783	6.36905338146	Cluster_109906	1024.8838776	6.53717561543
NA	NA		24	7.9947573429582	AT1G22500..AT1G24793	20	5.50505349142714	AT1G21980..AT1G24807	Cluster_00287	1024.88030783	6.36905338146	Cluster_109906	1024.8838776	6.53717561543
NA	NA		202	7.32160445096268	AT2G35990..AT2G37435	NA	NA		Cluster_00287	1024.88030783	6.36905338146	Cluster_109906	1024.8838776	6.53717561543
NA	NA		324	8.20298900779895	AT4G21363..AT4G24540	NA	NA		Cluster_00287	1024.88030783	6.36905338146	Cluster_109906	1024.8838776	6.53717561543
NA	NA		252	7.33344592686815	AT3G42760..AT3G43357	NA	NA		Cluster_00287	1024.88030783	6.36905338146	Cluster_109906	1024.8838776	6.53717561543
NA	NA		63	7.70642114353546	AT1G47250..AT1G49200	60	5.68205520966921	AT1G45191..AT1G49190	Cluster_00287	1024.88030783	6.36905338146	Cluster_109906	1024.8838776	6.53717561543
NA	NA		71	5.76666515730997	AT1G51950..AT1G52940	NA	NA		Cluster_00287	1024.88030783	6.36905338146	Cluster_109906	1024.8838776	6.53717561543
NA	NA		207	6.48846374282807	AT2G39220..AT2G40770	NA	NA		Cluster_00287	1024.88030783	6.36905338146	Cluster_109906	1024.8838776	6.53717561543
NA	NA		278	6.25072281367785	AT4G03811..AT4G04393	277	6.27011577608782	AT4G04010..AT4G05130	Cluster_00287	1024.88030783	6.36905338146	Cluster_109906	1024.8838776	6.53717561543
NA	NA		80	6.39660519262553	AT1G61390..AT1G62350	80	5.32869362846512	AT1G61490..AT1G63030	Cluster_00287	1024.88030783	6.36905338146	Cluster_109906	1024.8838776	6.53717561543
NA	NA		323	5.69111748238626	AT4G20715..AT4G21362	NA	NA		Cluster_00287	1024.88030783	6.36905338146	Cluster_109906	1024.8838776	6.53717561543
NA	NA		122	7.17081103201891	AT2G06890..AT2G07360	NA	NA		Cluster_00287	1024.88030783	6.36905338146	Cluster_109906	1024.8838776	6.53717561543
NA	NA		225	6.30129923723344	AT3G09290..AT3G11890	NA	NA		Cluster_00287	1024.88030783	6.36905338146	Cluster_109906	1024.8838776	6.53717561543
NA	NA		345	7.35952822590323	AT5G01010..AT5G05700	NA	NA		Cluster_00287	1024.88030783	6.36905338146	Cluster_109906	1024.8838776	6.53717561543
NA	NA		339	5.45397697529847	AT4G32290..AT4G34760	329	6.10312132065339	AT4G32295..AT4G34740	Cluster_00287	1024.88030783	6.36905338146	Cluster_109906	1024.8838776	6.53717561543
NA	NA		396	5.34327452643773	AT5G36870..AT5G38000	NA	NA		Cluster_00287	1024.88030783	6.36905338146	Cluster_109906	1024.8838776	6.53717561543
NA	NA		347	5.91670008347364	AT5G06180..AT5G12050	343	5.568383158821	AT5G07740..AT5G13170	Cluster_00287	1024.88030783	6.36905338146	Cluster_109906	1024.8838776	6.53717561543
NA	NA		263	5.55609288428324	AT3G50140..AT3G54460	265	5.38259571535464	AT3G48235..AT3G51830	Cluster_00287	1024.88030783	6.36905338146	Cluster_109906	1024.8838776	6.53717561543
NA	NA		318	5.69022247305876	AT4G13256..AT4G16880	NA	NA		Cluster_00287	1024.88030783	6.36905338146	Cluster_109906	1024.8838776	6.53717561543
NA	NA		NA	NA		282	5.56213277126293	AT4G06484..AT4G06510	Cluster_00287	1024.88030783	6.36905338146	Cluster_109906	1024.8838776	6.53717561543
NA	NA		NA	NA		103	6.06491882205014	AT2G01680..AT2G02061	Cluster_00287	1024.88030783	6.36905338146	Cluster_109906	1024.8838776	6.53717561543
NA	NA		NA	NA		71	5.40573275066803	AT1G53900..AT1G54280	Cluster_00287	1024.88030783	6.36905338146	Cluster_109906	1024.8838776	6.53717561543
NA	NA		NA	NA		234	6.25612018831826	AT3G28310..AT3G28857	Cluster_00287	1024.88030783	6.36905338146	Cluster_109906	1024.8838776	6.53717561543
NA	NA		NA	NA		219	5.94740095719514	AT3G11970..AT3G13120	Cluster_00287	1024.88030783	6.36905338146	Cluster_109906	1024.8838776	6.53717561543
NA	NA		NA	NA		318	6.39594245768259	AT4G19330..AT4G20520	Cluster_00287	1024.88030783	6.36905338146	Cluster_109906	1024.8838776	6.53717561543
NA	NA		NA	NA		324	5.39508168641432	AT4G28980..AT4G29690	Cluster_00287	1024.88030783	6.36905338146	Cluster_109906	1024.8838776	6.53717561543
NA	NA		NA	NA		391	5.32296697172628	AT5G35650..AT5G35945	Cluster_00287	1024.88030783	6.36905338146	Cluster_109906	1024.8838776	6.53717561543
NA	NA		NA	NA		203	5.64077170847423	AT2G42190..AT2G43140	Cluster_00287	1024.88030783	6.36905338146	Cluster_109906	1024.8838776	6.53717561543
NA	NA		NA	NA		107	5.5752130509159	AT2G03110..AT2G03938	Cluster_00287	1024.88030783	6.36905338146	Cluster_109906	1024.8838776	6.53717561543
NA	NA		NA	NA		262	6.06519425827566	AT3G45350..AT3G47240	Cluster_00287	1024.88030783	6.36905338146	Cluster_109906	1024.8838776	6.53717561543
NA	NA		NA	NA		312	5.49907180965694	AT4G09820..AT4G10490	Cluster_00287	1024.88030783	6.36905338146	Cluster_109906	1024.8838776	6.53717561543
NA	NA		NA	NA		214	5.53217263014742	AT3G02125..AT3G03852	Cluster_00287	1024.88030783	6.36905338146	Cluster_109906	1024.8838776	6.53717561543
NA	NA		NA	NA		344	5.37116398538399	AT5G13180..AT5G14800	Cluster_00287	1024.88030783	6.36905338146	Cluster_109906	1024.8838776	6.53717561543
NA	NA		NA	NA		110	5.68333677866222	AT2G04180..AT2G05880	Cluster_00287	1024.88030783	6.36905338146	Cluster_109906	1024.8838776	6.53717561543
NA	NA		NA	NA		78	5.47428710705871	AT1G60060..AT1G61370	Cluster_00287	1024.88030783	6.36905338146	Cluster_109906	1024.8838776	6.53717561543
NA	NA		NA	NA		347	6.34687191795299	AT5G17550..AT5G22490	Cluster_00287	1024.88030783	6.36905338146	Cluster_109906	1024.8838776	6.53717561543
NA	NA		NA	NA		259	5.32031137821986	AT3G43574..AT3G44540	Cluster_00287	1024.88030783	6.36905338146	Cluster_109906	1024.8838776	6.53717561543
NA	NA		NA	NA		399	5.44050620944152	AT5G45510..AT5G48550	Cluster_00287	1024.88030783	6.36905338146	Cluster_109906	1024.8838776	6.53717561543
NA	NA		NA	NA		274	5.36442188994125	AT4G00005..AT4G01950	Cluster_00287	1024.88030783	6.36905338146	Cluster_109906	1024.8838776	6.53717561543
281	5.51336026555474	AT5G35200..AT5G35630	NA	NA		NA	NA		Cluster_00289	1028.61884016	11.8496613321	Cluster_110025	1028.61484016	11.7154746619
68	5.72131187784176	AT1G70380..AT1G75990	NA	NA		NA	NA		Cluster_00289	1028.61884016	11.8496613321	Cluster_110025	1028.61484016	11.7154746619
227	5.33627428571901	AT4G13256..AT4G16880	NA	NA		NA	NA		Cluster_00289	1028.61884016	11.8496613321	Cluster_110025	1028.61484016	11.7154746619
NA	NA		166	8.84046091874805	AT2G22430..AT2G22750	NA	NA		Cluster_00289	1028.61884016	11.8496613321	Cluster_110025	1028.61484016	11.7154746619
NA	NA		225	8.30845754074834	AT3G09290..AT3G11890	NA	NA		Cluster_00289	1028.61884016	11.8496613321	Cluster_110025	1028.61484016	11.7154746619
NA	NA		139	5.58825598100257	AT2G12646..AT2G12830	NA	NA		Cluster_00289	1028.61884016	11.8496613321	Cluster_110025	1028.61484016	11.7154746619
NA	NA		52	5.31108163785033	AT1G42852..AT1G43150	NA	NA		Cluster_00289	1028.61884016	11.8496613321	Cluster_110025	1028.61484016	11.7154746619
NA	NA		181	6.41496897930408	AT2G25050..AT2G28110	NA	NA		Cluster_00289	1028.61884016	11.8496613321	Cluster_110025	1028.61484016	11.7154746619
NA	NA		140	5.63851151965225	AT2G12835..AT2G13580	NA	NA		Cluster_00289	1028.61884016	11.8496613321	Cluster_110025	1028.61484016	11.7154746619
NA	NA		262	5.51946187897197	AT3G48745..AT3G50130	NA	NA		Cluster_00289	1028.61884016	11.8496613321	Cluster_110025	1028.61484016	11.7154746619
90	6.10518411323971	AT2G07680..AT2G07880	NA	NA		NA	NA		Cluster_00292	1035.53962985	6.5674049024	Cluster_110225	1035.54336653	6.63129788674
193	6.16935212590138	AT4G05133..AT4G05610	NA	NA		NA	NA		Cluster_00292	1035.53962985	6.5674049024	Cluster_110225	1035.54336653	6.63129788674
63	6.03913389806618	AT1G66860..AT1G68480	NA	NA		NA	NA		Cluster_00292	1035.53962985	6.5674049024	Cluster_110225	1035.54336653	6.63129788674
60	5.62180454064534	AT1G61390..AT1G63400	NA	NA		NA	NA		Cluster_00292	1035.53962985	6.5674049024	Cluster_110225	1035.54336653	6.63129788674
291	5.63358361339117	AT5G50700..AT5G54510	NA	NA		NA	NA		Cluster_00292	1035.53962985	6.5674049024	Cluster_110225	1035.54336653	6.63129788674
227	6.13677654968272	AT4G13256..AT4G16880	NA	NA		NA	NA		Cluster_00292	1035.53962985	6.5674049024	Cluster_110225	1035.54336653	6.63129788674
295	5.67599958352257	AT5G62690..AT5G67630	NA	NA		NA	NA		Cluster_00292	1035.53962985	6.5674049024	Cluster_110225	1035.54336653	6.63129788674
159	6.15519691576321	AT3G13430..AT3G22231	NA	NA		NA	NA		Cluster_00292	1035.53962985	6.5674049024	Cluster_110225	1035.54336653	6.63129788674
20	5.80424799118468	AT1G30825..AT1G34805	NA	NA		NA	NA		Cluster_00299	1055.22588837	6.85046684355	Cluster_000449	1055.2270099	6.91663066557
NA	NA		92	5.53934604342743	AT1G70990..AT1G72910	NA	NA		Cluster_00301	1055.89720614	6.7387024661	Cluster_000453	1055.89087882	6.96300428811
NA	NA		NA	NA		136	7.11048590057681	AT2G12835..AT2G13270	Cluster_00301	1055.89720614	6.7387024661	Cluster_000453	1055.89087882	6.96300428811
NA	NA		NA	NA		158	5.81478095519721	AT2G22200..AT2G22426	Cluster_00301	1055.89720614	6.7387024661	Cluster_000453	1055.89087882	6.96300428811
NA	NA		NA	NA		112	5.34265487240322	AT2G06440..AT2G06590	Cluster_00301	1055.89720614	6.7387024661	Cluster_000453	1055.89087882	6.96300428811
NA	NA		NA	NA		106	5.74865278740206	AT2G02835..AT2G03100	Cluster_00301	1055.89720614	6.7387024661	Cluster_000453	1055.89087882	6.96300428811
NA	NA		NA	NA		134	6.5195869229785	AT2G12320..AT2G12640	Cluster_00301	1055.89720614	6.7387024661	Cluster_000453	1055.89087882	6.96300428811
NA	NA		NA	NA		192	6.14620462428285	AT2G36690..AT2G37950	Cluster_00301	1055.89720614	6.7387024661	Cluster_000453	1055.89087882	6.96300428811
NA	NA		NA	NA		336	6.07529783285948	AT4G38290..AT4G40090	Cluster_00301	1055.89720614	6.7387024661	Cluster_000453	1055.89087882	6.96300428811
NA	NA		NA	NA		233	5.97050480460101	AT3G26940..AT3G28300	Cluster_00301	1055.89720614	6.7387024661	Cluster_000453	1055.89087882	6.96300428811
NA	NA		NA	NA		211	5.39701093536141	AT2G46830..AT2G48150	Cluster_00301	1055.89720614	6.7387024661	Cluster_000453	1055.89087882	6.96300428811
NA	NA		NA	NA		25	5.42106412538454	AT1G27580..AT1G28770	Cluster_00301	1055.89720614	6.7387024661	Cluster_000453	1055.89087882	6.96300428811
NA	NA		NA	NA		226	5.55482965643477	AT3G22235..AT3G23430	Cluster_00301	1055.89720614	6.7387024661	Cluster_000453	1055.89087882	6.96300428811
NA	NA		NA	NA		277	5.46231702212964	AT4G04010..AT4G05130	Cluster_00301	1055.89720614	6.7387024661	Cluster_000453	1055.89087882	6.96300428811
NA	NA		275	5.56883713026036	AT4G00180..AT4G03695	NA	NA		Cluster_00303	1056.56284606	6.1998215847	Cluster_000458	1056.56552913	6.28016374024
NA	NA		NA	NA		59	6.03098254272666	AT1G44890..AT1G45190	Cluster_00303	1056.56284606	6.1998215847	Cluster_000458	1056.56552913	6.28016374024
NA	NA		NA	NA		27	6.91563053154499	AT1G30825..AT1G31990	Cluster_00303	1056.56284606	6.1998215847	Cluster_000458	1056.56552913	6.28016374024
NA	NA		NA	NA		82	6.91251794843683	AT1G66860..AT1G68480	Cluster_00303	1056.56284606	6.1998215847	Cluster_000458	1056.56552913	6.28016374024
NA	NA		NA	NA		217	5.98622638500665	AT3G06490..AT3G07570	Cluster_00303	1056.56284606	6.1998215847	Cluster_000458	1056.56552913	6.28016374024
NA	NA		NA	NA		26	5.72362657861995	AT1G28870..AT1G30820	Cluster_00303	1056.56284606	6.1998215847	Cluster_000458	1056.56552913	6.28016374024
NA	NA		NA	NA		355	5.30308054862248	AT5G28400..AT5G28845	Cluster_00303	1056.56284606	6.1998215847	Cluster_000458	1056.56552913	6.28016374024
145	7.87701054040525	AT2G35960..AT2G39180	NA	NA		NA	NA		Cluster_00304	1056.56421594	6.58823635156	Cluster_000459	1056.56648781	6.8038552281
221	5.53594529867651	AT4G08053..AT4G08109	NA	NA		NA	NA		Cluster_00304	1056.56421594	6.58823635156	Cluster_000459	1056.56648781	6.8038552281
223	6.44518304175484	AT4G08347..AT4G08876	NA	NA		NA	NA		Cluster_00304	1056.56421594	6.58823635156	Cluster_000459	1056.56648781	6.8038552281
281	6.1123785729132	AT5G35200..AT5G35630	NA	NA		NA	NA		Cluster_00304	1056.56421594	6.58823635156	Cluster_000459	1056.56648781	6.8038552281
114	5.57208166343241	AT2G18938..AT2G20300	NA	NA		NA	NA		Cluster_00304	1056.56421594	6.58823635156	Cluster_000459	1056.56648781	6.8038552281
157	5.53588541632526	AT3G11970..AT3G13110	NA	NA		NA	NA		Cluster_00304	1056.56421594	6.58823635156	Cluster_000459	1056.56648781	6.8038552281
152	5.35806288477986	AT2G46685..AT2G48150	NA	NA		NA	NA		Cluster_00304	1056.56421594	6.58823635156	Cluster_000459	1056.56648781	6.8038552281
57	5.48822145159742	AT1G55140..AT1G56910	NA	NA		NA	NA		Cluster_00304	1056.56421594	6.58823635156	Cluster_000459	1056.56648781	6.8038552281
23	5.40645370874321	AT1G35530..AT1G36530	NA	NA		32	5.57426208714378	AT1G35110..AT1G36520	Cluster_00304	1056.56421594	6.58823635156	Cluster_000459	1056.56648781	6.8038552281
252	5.95238747443662	AT5G26580..AT5G28335	NA	NA		NA	NA		Cluster_00304	1056.56421594	6.58823635156	Cluster_000459	1056.56648781	6.8038552281
190	7.33191543995208	AT4G00005..AT4G03770	NA	NA		274	5.51843369620608	AT4G00005..AT4G01950	Cluster_00304	1056.56421594	6.58823635156	Cluster_000459	1056.56648781	6.8038552281
184	5.82840861967511	AT3G44730..AT3G47250	NA	NA		NA	NA		Cluster_00304	1056.56421594	6.58823635156	Cluster_000459	1056.56648781	6.8038552281
186	5.50967479938931	AT3G48745..AT3G53550	NA	NA		NA	NA		Cluster_00304	1056.56421594	6.58823635156	Cluster_000459	1056.56648781	6.8038552281
NA	NA		102	5.34761516274019	AT1G78020..AT1G80410	NA	NA		Cluster_00304	1056.56421594	6.58823635156	Cluster_000459	1056.56648781	6.8038552281
NA	NA		210	5.69647618308014	AT2G43500..AT2G45800	NA	NA		Cluster_00304	1056.56421594	6.58823635156	Cluster_000459	1056.56648781	6.8038552281
NA	NA		83	5.68682942678264	AT1G63690..AT1G66390	NA	NA		Cluster_00304	1056.56421594	6.58823635156	Cluster_000459	1056.56648781	6.8038552281
NA	NA		NA	NA		213	6.85830596842541	AT3G01085..AT3G02080	Cluster_00304	1056.56421594	6.58823635156	Cluster_000459	1056.56648781	6.8038552281
NA	NA		NA	NA		238	6.45967068744114	AT3G30670..AT3G31375	Cluster_00304	1056.56421594	6.58823635156	Cluster_000459	1056.56648781	6.8038552281
NA	NA		NA	NA		110	5.62803179385475	AT2G04180..AT2G05880	Cluster_00304	1056.56421594	6.58823635156	Cluster_000459	1056.56648781	6.8038552281
NA	NA		NA	NA		60	5.83882979373186	AT1G45191..AT1G49190	Cluster_00304	1056.56421594	6.58823635156	Cluster_000459	1056.56648781	6.8038552281
NA	NA		NA	NA		320	5.49446207965283	AT4G22300..AT4G27180	Cluster_00304	1056.56421594	6.58823635156	Cluster_000459	1056.56648781	6.8038552281
NA	NA		NA	NA		315	5.44503673391348	AT4G13455..AT4G16890	Cluster_00304	1056.56421594	6.58823635156	Cluster_000459	1056.56648781	6.8038552281
19	6.65074203543132	AT1G27580..AT1G30820	NA	NA		NA	NA		Cluster_00305	1056.56488548	7.52103191121	Cluster_000460	1056.56541902	7.75043093221
231	5.32148912876594	AT4G21363..AT4G27180	NA	NA		NA	NA		Cluster_00305	1056.56488548	7.52103191121	Cluster_000460	1056.56541902	7.75043093221
NA	NA		83	7.08459521286026	AT1G63690..AT1G66390	NA	NA		Cluster_00305	1056.56488548	7.52103191121	Cluster_000460	1056.56541902	7.75043093221
NA	NA		263	6.81073954406484	AT3G50140..AT3G54460	NA	NA		Cluster_00305	1056.56488548	7.52103191121	Cluster_000460	1056.56541902	7.75043093221
NA	NA		15	6.36027183476384	AT1G12423..AT1G15160	NA	NA		Cluster_00305	1056.56488548	7.52103191121	Cluster_000460	1056.56541902	7.75043093221
NA	NA		409	5.76921777638067	AT5G50700..AT5G53500	NA	NA		Cluster_00305	1056.56488548	7.52103191121	Cluster_000460	1056.56541902	7.75043093221
NA	NA		229	6.49177579068076	AT3G13420..AT3G19950	NA	NA		Cluster_00305	1056.56488548	7.52103191121	Cluster_000460	1056.56541902	7.75043093221
NA	NA		413	5.31500817810124	AT5G54520..AT5G56260	NA	NA		Cluster_00305	1056.56488548	7.52103191121	Cluster_000460	1056.56541902	7.75043093221
NA	NA		86	5.53557853071665	AT1G66860..AT1G68480	NA	NA		Cluster_00309	1059.88408373	6.833896195	Cluster_000463	1059.88425511	6.66527796767
NA	NA		NA	NA		412	8.20667050328273	AT5G65800..AT5G66940	Cluster_00309	1059.88408373	6.833896195	Cluster_000463	1059.88425511	6.66527796767
NA	NA		NA	NA		182	5.35405610576628	AT2G31470..AT2G31800	Cluster_00309	1059.88408373	6.833896195	Cluster_000463	1059.88425511	6.66527796767
NA	NA		NA	NA		180	5.44951537253198	AT2G31081..AT2G31360	Cluster_00309	1059.88408373	6.833896195	Cluster_000463	1059.88425511	6.66527796767
NA	NA		NA	NA		101	5.89483612613466	AT1G80690..AT1G81001	Cluster_00309	1059.88408373	6.833896195	Cluster_000463	1059.88425511	6.66527796767
NA	NA		NA	NA		347	8.71711224997001	AT5G17550..AT5G22490	Cluster_00309	1059.88408373	6.833896195	Cluster_000463	1059.88425511	6.66527796767
NA	NA		NA	NA		273	6.96509835110378	AT3G61028..AT3G63530	Cluster_00309	1059.88408373	6.833896195	Cluster_000463	1059.88425511	6.66527796767
NA	NA		NA	NA		217	5.86390118074535	AT3G06490..AT3G07570	Cluster_00309	1059.88408373	6.833896195	Cluster_000463	1059.88425511	6.66527796767
NA	NA		NA	NA		62	5.69297602135801	AT1G49250..AT1G50380	Cluster_00309	1059.88408373	6.833896195	Cluster_000463	1059.88425511	6.66527796767
NA	NA		NA	NA		395	5.57871722862744	AT5G39205..AT5G40610	Cluster_00309	1059.88408373	6.833896195	Cluster_000463	1059.88425511	6.66527796767
NA	NA		NA	NA		265	6.50585409915542	AT3G48235..AT3G51830	Cluster_00309	1059.88408373	6.833896195	Cluster_000463	1059.88425511	6.66527796767
NA	NA		NA	NA		228	5.40071527115256	AT3G23530..AT3G24380	Cluster_00309	1059.88408373	6.833896195	Cluster_000463	1059.88425511	6.66527796767
NA	NA		NA	NA		153	6.51521582903452	AT2G16540..AT2G20190	Cluster_00309	1059.88408373	6.833896195	Cluster_000463	1059.88425511	6.66527796767
NA	NA		NA	NA		13	6.04442930932441	AT1G11592..AT1G15460	Cluster_00309	1059.88408373	6.833896195	Cluster_000463	1059.88425511	6.66527796767
NA	NA		NA	NA		233	5.60611428745546	AT3G26940..AT3G28300	Cluster_00309	1059.88408373	6.833896195	Cluster_000463	1059.88425511	6.66527796767
NA	NA		NA	NA		229	5.42568519528735	AT3G24385..AT3G25700	Cluster_00309	1059.88408373	6.833896195	Cluster_000463	1059.88425511	6.66527796767
NA	NA		NA	NA		277	5.55564528139742	AT4G04010..AT4G05130	Cluster_00309	1059.88408373	6.833896195	Cluster_000463	1059.88425511	6.66527796767
NA	NA		NA	NA		225	6.20220750016163	AT3G15640..AT3G22231	Cluster_00309	1059.88408373	6.833896195	Cluster_000463	1059.88425511	6.66527796767
NA	NA		NA	NA		315	5.58147882909011	AT4G13455..AT4G16890	Cluster_00309	1059.88408373	6.833896195	Cluster_000463	1059.88425511	6.66527796767
NA	NA		271	6.06079836827152	AT3G60120..AT3G60540	NA	NA		Cluster_00311	1060.55748013	6.37659828265	Cluster_000466	1060.55664266	6.12152154799
NA	NA		316	5.48570187238848	AT4G09820..AT4G12260	NA	NA		Cluster_00311	1060.55748013	6.37659828265	Cluster_000466	1060.55664266	6.12152154799
NA	NA		NA	NA		412	7.83707751913313	AT5G65800..AT5G66940	Cluster_00311	1060.55748013	6.37659828265	Cluster_000466	1060.55664266	6.12152154799
NA	NA		NA	NA		405	6.49670557162147	AT5G54520..AT5G55893	Cluster_00311	1060.55748013	6.37659828265	Cluster_000466	1060.55664266	6.12152154799
NA	NA		NA	NA		17	5.79458130136478	AT1G18120..AT1G19400	Cluster_00311	1060.55748013	6.37659828265	Cluster_000466	1060.55664266	6.12152154799
NA	NA		NA	NA		273	6.20813629309177	AT3G61028..AT3G63530	Cluster_00311	1060.55748013	6.37659828265	Cluster_000466	1060.55664266	6.12152154799
NA	NA		NA	NA		216	5.61889043441163	AT3G04717..AT3G06483	Cluster_00311	1060.55748013	6.37659828265	Cluster_000466	1060.55664266	6.12152154799
NA	NA		NA	NA		90	6.2699789676845	AT1G70590..AT1G73680	Cluster_00311	1060.55748013	6.37659828265	Cluster_000466	1060.55664266	6.12152154799
NA	NA		NA	NA		397	5.69226886485102	AT5G42600..AT5G43513	Cluster_00311	1060.55748013	6.37659828265	Cluster_000466	1060.55664266	6.12152154799
NA	NA		NA	NA		410	5.41678044381906	AT5G62690..AT5G64440	Cluster_00311	1060.55748013	6.37659828265	Cluster_000466	1060.55664266	6.12152154799
NA	NA		NA	NA		225	7.12147177024953	AT3G15640..AT3G22231	Cluster_00311	1060.55748013	6.37659828265	Cluster_000466	1060.55664266	6.12152154799
NA	NA		NA	NA		218	6.08397953652442	AT3G07580..AT3G11940	Cluster_00311	1060.55748013	6.37659828265	Cluster_000466	1060.55664266	6.12152154799
NA	NA		NA	NA		256	5.45070710556418	AT3G42510..AT3G43357	Cluster_00311	1060.55748013	6.37659828265	Cluster_000466	1060.55664266	6.12152154799
295	6.0219564468239	AT5G62690..AT5G67630	NA	NA		NA	NA		Cluster_00313	1060.88708695	6.20856175447	Cluster_110986	1060.89052763	6.1755578016
NA	NA		231	6.34644762755754	AT3G22235..AT3G23430	NA	NA		Cluster_00313	1060.88708695	6.20856175447	Cluster_110986	1060.89052763	6.1755578016
NA	NA		318	5.69353739149086	AT4G13256..AT4G16880	NA	NA		Cluster_00313	1060.88708695	6.20856175447	Cluster_110986	1060.89052763	6.1755578016
144	5.5623115075032	AT2G35790..AT2G35945	NA	NA		NA	NA		Cluster_00314	1061.22487397	5.89067816535	Cluster_110993	1061.22719744	5.77995944778
282	5.55540432619344	AT5G35650..AT5G36075	NA	NA		NA	NA		Cluster_00314	1061.22487397	5.89067816535	Cluster_110993	1061.22719744	5.77995944778
125	6.11342069047689	AT2G25160..AT2G26692	NA	NA		NA	NA		Cluster_00314	1061.22487397	5.89067816535	Cluster_110993	1061.22719744	5.77995944778
160	6.7515281020962	AT3G22237..AT3G25700	NA	NA		NA	NA		Cluster_00314	1061.22487397	5.89067816535	Cluster_110993	1061.22719744	5.77995944778
68	6.52933619028718	AT1G70380..AT1G75990	NA	NA		NA	NA		Cluster_00314	1061.22487397	5.89067816535	Cluster_110993	1061.22719744	5.77995944778
188	5.88093750882826	AT3G54600..AT3G61020	NA	NA		NA	NA		Cluster_00314	1061.22487397	5.89067816535	Cluster_110993	1061.22719744	5.77995944778
184	5.55323007133142	AT3G44730..AT3G47250	NA	NA		NA	NA		Cluster_00314	1061.22487397	5.89067816535	Cluster_110993	1061.22719744	5.77995944778
NA	NA		352	6.21571207472007	AT5G22600..AT5G25180	NA	NA		Cluster_00314	1061.22487397	5.89067816535	Cluster_110993	1061.22719744	5.77995944778
NA	NA		NA	NA		329	5.96844827998137	AT4G32295..AT4G34740	Cluster_00314	1061.22487397	5.89067816535	Cluster_110993	1061.22719744	5.77995944778
NA	NA		NA	NA		153	5.31910805957967	AT2G16540..AT2G20190	Cluster_00314	1061.22487397	5.89067816535	Cluster_110993	1061.22719744	5.77995944778
159	5.37957675911367	AT3G13430..AT3G22231	NA	NA		NA	NA		Cluster_00315	1061.56169743	5.81032029822	Cluster_111012	1061.56206176	5.87957161361
NA	NA		351	5.50010320918294	AT5G17560..AT5G22590	NA	NA		Cluster_00315	1061.56169743	5.81032029822	Cluster_111012	1061.56206176	5.87957161361
NA	NA		NA	NA		172	6.74029908727671	AT2G28160..AT2G28520	Cluster_00315	1061.56169743	5.81032029822	Cluster_111012	1061.56206176	5.87957161361
NA	NA		NA	NA		32	7.34651638889282	AT1G35110..AT1G36520	Cluster_00315	1061.56169743	5.81032029822	Cluster_111012	1061.56206176	5.87957161361
NA	NA		NA	NA		17	5.97125007524911	AT1G18120..AT1G19400	Cluster_00315	1061.56169743	5.81032029822	Cluster_111012	1061.56206176	5.87957161361
NA	NA		NA	NA		411	5.9424599428769	AT5G64490..AT5G65790	Cluster_00315	1061.56169743	5.81032029822	Cluster_111012	1061.56206176	5.87957161361
NA	NA		NA	NA		69	5.69381225786278	AT1G52950..AT1G53720	Cluster_00315	1061.56169743	5.81032029822	Cluster_111012	1061.56206176	5.87957161361
NA	NA		NA	NA		25	5.823478089958	AT1G27580..AT1G28770	Cluster_00315	1061.56169743	5.81032029822	Cluster_111012	1061.56206176	5.87957161361
NA	NA		NA	NA		273	5.51785176109878	AT3G61028..AT3G63530	Cluster_00315	1061.56169743	5.81032029822	Cluster_111012	1061.56206176	5.87957161361
NA	NA		274	5.56420545444479	AT4G00026..AT4G00170	NA	NA		Cluster_00316	1062.23690586	6.626150377	Cluster_111030	1062.23754717	6.36017124769
NA	NA		122	5.64184561242127	AT2G06890..AT2G07360	NA	NA		Cluster_00316	1062.23690586	6.626150377	Cluster_111030	1062.23754717	6.36017124769
NA	NA		NA	NA		263	5.67176974737202	AT3G47270..AT3G48200	Cluster_00316	1062.23690586	6.626150377	Cluster_111030	1062.23754717	6.36017124769
NA	NA		NA	NA		78	5.96860750437822	AT1G60060..AT1G61370	Cluster_00316	1062.23690586	6.626150377	Cluster_111030	1062.23754717	6.36017124769
NA	NA		NA	NA		98	6.54128144541958	AT1G76780..AT1G76911	Cluster_00317	1063.22129657	6.74926598352	Cluster_000474	1063.22340329	6.81445322169
NA	NA		NA	NA		110	9.18032789559398	AT2G04180..AT2G05880	Cluster_00317	1063.22129657	6.74926598352	Cluster_000474	1063.22340329	6.81445322169
NA	NA		NA	NA		180	6.32541643493114	AT2G31081..AT2G31360	Cluster_00317	1063.22129657	6.74926598352	Cluster_000474	1063.22340329	6.81445322169
NA	NA		NA	NA		184	7.68116008721475	AT2G33980..AT2G34600	Cluster_00317	1063.22129657	6.74926598352	Cluster_000474	1063.22340329	6.81445322169
NA	NA		NA	NA		386	6.08863178362912	AT5G34844..AT5G34887	Cluster_00317	1063.22129657	6.74926598352	Cluster_000474	1063.22340329	6.81445322169
NA	NA		NA	NA		203	7.38246091609613	AT2G42190..AT2G43140	Cluster_00317	1063.22129657	6.74926598352	Cluster_000474	1063.22340329	6.81445322169
NA	NA		NA	NA		337	6.40251324164721	AT5G01010..AT5G01445	Cluster_00317	1063.22129657	6.74926598352	Cluster_000474	1063.22340329	6.81445322169
NA	NA		NA	NA		91	7.0315168709498	AT1G73690..AT1G75230	Cluster_00317	1063.22129657	6.74926598352	Cluster_000474	1063.22340329	6.81445322169
NA	NA		NA	NA		314	6.04819889414339	AT4G13256..AT4G13450	Cluster_00317	1063.22129657	6.74926598352	Cluster_000474	1063.22340329	6.81445322169
NA	NA		NA	NA		329	7.65872567968618	AT4G32295..AT4G34740	Cluster_00317	1063.22129657	6.74926598352	Cluster_000474	1063.22340329	6.81445322169
NA	NA		NA	NA		228	6.44704970105554	AT3G23530..AT3G24380	Cluster_00317	1063.22129657	6.74926598352	Cluster_000474	1063.22340329	6.81445322169
NA	NA		NA	NA		65	5.86894857915456	AT1G51230..AT1G52110	Cluster_00317	1063.22129657	6.74926598352	Cluster_000474	1063.22340329	6.81445322169
NA	NA		NA	NA		393	6.99273386445271	AT5G36870..AT5G38000	Cluster_00317	1063.22129657	6.74926598352	Cluster_000474	1063.22340329	6.81445322169
NA	NA		NA	NA		355	6.89649724241107	AT5G28400..AT5G28845	Cluster_00317	1063.22129657	6.74926598352	Cluster_000474	1063.22340329	6.81445322169
NA	NA		NA	NA		216	6.6935476546917	AT3G04717..AT3G06483	Cluster_00317	1063.22129657	6.74926598352	Cluster_000474	1063.22340329	6.81445322169
NA	NA		NA	NA		137	5.9402881075729	AT2G13274..AT2G13975	Cluster_00317	1063.22129657	6.74926598352	Cluster_000474	1063.22340329	6.81445322169
NA	NA		NA	NA		331	6.40654526281205	AT4G35280..AT4G36610	Cluster_00317	1063.22129657	6.74926598352	Cluster_000474	1063.22340329	6.81445322169
NA	NA		NA	NA		22	6.51982364185636	AT1G25784..AT1G26960	Cluster_00317	1063.22129657	6.74926598352	Cluster_000474	1063.22340329	6.81445322169
NA	NA		NA	NA		320	7.47280980973094	AT4G22300..AT4G27180	Cluster_00317	1063.22129657	6.74926598352	Cluster_000474	1063.22340329	6.81445322169
NA	NA		NA	NA		347	7.28394350881319	AT5G17550..AT5G22490	Cluster_00317	1063.22129657	6.74926598352	Cluster_000474	1063.22340329	6.81445322169
NA	NA		NA	NA		74	6.08806950622817	AT1G55140..AT1G56860	Cluster_00317	1063.22129657	6.74926598352	Cluster_000474	1063.22340329	6.81445322169
NA	NA		NA	NA		309	5.97992923785693	AT4G08430..AT4G08876	Cluster_00317	1063.22129657	6.74926598352	Cluster_000474	1063.22340329	6.81445322169
NA	NA		NA	NA		265	6.53692590174896	AT3G48235..AT3G51830	Cluster_00317	1063.22129657	6.74926598352	Cluster_000474	1063.22340329	6.81445322169
NA	NA		NA	NA		26	6.18773434886355	AT1G28870..AT1G30820	Cluster_00317	1063.22129657	6.74926598352	Cluster_000474	1063.22340329	6.81445322169
NA	NA		NA	NA		100	5.99865825447741	AT1G77500..AT1G80680	Cluster_00317	1063.22129657	6.74926598352	Cluster_000474	1063.22340329	6.81445322169
NA	NA		NA	NA		398	6.29182397419545	AT5G43518..AT5G45500	Cluster_00317	1063.22129657	6.74926598352	Cluster_000474	1063.22340329	6.81445322169
NA	NA		NA	NA		394	5.64493982308489	AT5G38005..AT5G39160	Cluster_00317	1063.22129657	6.74926598352	Cluster_000474	1063.22340329	6.81445322169
NA	NA		NA	NA		315	6.9474592680924	AT4G13455..AT4G16890	Cluster_00317	1063.22129657	6.74926598352	Cluster_000474	1063.22340329	6.81445322169
NA	NA		NA	NA		409	5.44705788123715	AT5G60440..AT5G62680	Cluster_00317	1063.22129657	6.74926598352	Cluster_000474	1063.22340329	6.81445322169
NA	NA		NA	NA		316	6.03871152160378	AT4G16900..AT4G19220	Cluster_00317	1063.22129657	6.74926598352	Cluster_000474	1063.22340329	6.81445322169
NA	NA		NA	NA		225	6.70996627997982	AT3G15640..AT3G22231	Cluster_00317	1063.22129657	6.74926598352	Cluster_000474	1063.22340329	6.81445322169
NA	NA		NA	NA		275	5.55925164485478	AT4G01960..AT4G03760	Cluster_00317	1063.22129657	6.74926598352	Cluster_000474	1063.22340329	6.81445322169
61	7.61892257371404	AT1G63410..AT1G66570	82	5.6373122934046	AT1G62975..AT1G63680	NA	NA		Cluster_00319	1065.55181173	6.755974019	Cluster_000478	1065.55030941	6.93732459154
17	6.52002052067226	AT1G25209..AT1G27150	NA	NA		NA	NA		Cluster_00319	1065.55181173	6.755974019	Cluster_000478	1065.55030941	6.93732459154
11	6.59233569375533	AT1G15170..AT1G17980	NA	NA		NA	NA		Cluster_00319	1065.55181173	6.755974019	Cluster_000478	1065.55030941	6.93732459154
52	5.82300363346143	AT1G49200..AT1G50990	NA	NA		NA	NA		Cluster_00319	1065.55181173	6.755974019	Cluster_000478	1065.55030941	6.93732459154
81	5.94945289597119	AT2G02640..AT2G03930	NA	NA		NA	NA		Cluster_00319	1065.55181173	6.755974019	Cluster_000478	1065.55030941	6.93732459154
153	6.91672720523408	AT3G01015..AT3G06483	NA	NA		NA	NA		Cluster_00319	1065.55181173	6.755974019	Cluster_000478	1065.55030941	6.93732459154
60	5.70341432667497	AT1G61390..AT1G63400	82	5.6373122934046	AT1G62975..AT1G63680	NA	NA		Cluster_00319	1065.55181173	6.755974019	Cluster_000478	1065.55030941	6.93732459154
54	5.36958512679277	AT1G52120..AT1G53880	NA	NA		NA	NA		Cluster_00319	1065.55181173	6.755974019	Cluster_000478	1065.55030941	6.93732459154
188	5.87246410241618	AT3G54600..AT3G61020	NA	NA		NA	NA		Cluster_00319	1065.55181173	6.755974019	Cluster_000478	1065.55030941	6.93732459154
250	6.77891729720771	AT5G15540..AT5G25160	NA	NA		NA	NA		Cluster_00319	1065.55181173	6.755974019	Cluster_000478	1065.55030941	6.93732459154
NA	NA		263	6.18241347899709	AT3G50140..AT3G54460	NA	NA		Cluster_00319	1065.55181173	6.755974019	Cluster_000478	1065.55030941	6.93732459154
99	5.49816705705242	AT2G11420..AT2G11820	NA	NA		NA	NA		Cluster_00320	1065.54885269	6.64127356183	Cluster_000477	1065.55144071	6.72037498161
182	5.65594933194665	AT3G42253..AT3G43566	NA	NA		NA	NA		Cluster_00320	1065.54885269	6.64127356183	Cluster_000477	1065.55144071	6.72037498161
NA	NA		401	5.31239819926696	AT5G41610..AT5G45230	NA	NA		Cluster_00320	1065.54885269	6.64127356183	Cluster_000477	1065.55144071	6.72037498161
70	6.13483053758902	AT1G76340..AT1G76490	NA	NA		NA	NA		Cluster_00325	1070.54837056	6.73916642669	Cluster_000491	1070.54949886	6.73615616792
25	5.36093692874878	AT1G36580..AT1G37070	NA	NA		NA	NA		Cluster_00325	1070.54837056	6.73916642669	Cluster_000491	1070.54949886	6.73615616792
231	5.40604489522047	AT4G21363..AT4G27180	NA	NA		320	7.69412286050584	AT4G22300..AT4G27180	Cluster_00325	1070.54837056	6.73916642669	Cluster_000491	1070.54949886	6.73615616792
159	5.74959491874012	AT3G13430..AT3G22231	NA	NA		225	6.32399819230175	AT3G15640..AT3G22231	Cluster_00325	1070.54837056	6.73916642669	Cluster_000491	1070.54949886	6.73615616792
NA	NA		316	5.58566160154435	AT4G09820..AT4G12260	313	5.62586026608865	AT4G10500..AT4G13255	Cluster_00325	1070.54837056	6.73916642669	Cluster_000491	1070.54949886	6.73615616792
NA	NA		NA	NA		413	7.37543360474174	AT5G66950..AT5G67630	Cluster_00325	1070.54837056	6.73916642669	Cluster_000491	1070.54949886	6.73615616792
NA	NA		NA	NA		218	8.65303562927893	AT3G07580..AT3G11940	Cluster_00325	1070.54837056	6.73916642669	Cluster_000491	1070.54949886	6.73615616792
NA	NA		NA	NA		401	7.96084696388579	AT5G50700..AT5G53410	Cluster_00325	1070.54837056	6.73916642669	Cluster_000491	1070.54949886	6.73615616792
NA	NA		NA	NA		336	7.60066441342722	AT4G38290..AT4G40090	Cluster_00325	1070.54837056	6.73916642669	Cluster_000491	1070.54949886	6.73615616792
NA	NA		NA	NA		393	7.48354882544483	AT5G36870..AT5G38000	Cluster_00325	1070.54837056	6.73916642669	Cluster_000491	1070.54949886	6.73615616792
NA	NA		NA	NA		26	7.97849202515552	AT1G28870..AT1G30820	Cluster_00325	1070.54837056	6.73916642669	Cluster_000491	1070.54949886	6.73615616792
NA	NA		NA	NA		183	7.26678376004543	AT2G31820..AT2G33880	Cluster_00325	1070.54837056	6.73916642669	Cluster_000491	1070.54949886	6.73615616792
NA	NA		NA	NA		228	6.40421386496136	AT3G23530..AT3G24380	Cluster_00325	1070.54837056	6.73916642669	Cluster_000491	1070.54949886	6.73615616792
NA	NA		NA	NA		314	5.70299392049266	AT4G13256..AT4G13450	Cluster_00325	1070.54837056	6.73916642669	Cluster_000491	1070.54949886	6.73615616792
NA	NA		NA	NA		255	5.49393547300847	AT3G42253..AT3G42474	Cluster_00325	1070.54837056	6.73916642669	Cluster_000491	1070.54949886	6.73615616792
NA	NA		NA	NA		229	6.81342566027757	AT3G24385..AT3G25700	Cluster_00325	1070.54837056	6.73916642669	Cluster_000491	1070.54949886	6.73615616792
NA	NA		NA	NA		13	7.32581157516996	AT1G11592..AT1G15460	Cluster_00325	1070.54837056	6.73916642669	Cluster_000491	1070.54949886	6.73615616792
NA	NA		NA	NA		69	6.36577088029674	AT1G52950..AT1G53720	Cluster_00325	1070.54837056	6.73916642669	Cluster_000491	1070.54949886	6.73615616792
NA	NA		NA	NA		411	6.54443223224602	AT5G64490..AT5G65790	Cluster_00325	1070.54837056	6.73916642669	Cluster_000491	1070.54949886	6.73615616792
NA	NA		NA	NA		391	5.56683221145745	AT5G35650..AT5G35945	Cluster_00325	1070.54837056	6.73916642669	Cluster_000491	1070.54949886	6.73615616792
NA	NA		NA	NA		315	7.89428879314405	AT4G13455..AT4G16890	Cluster_00325	1070.54837056	6.73916642669	Cluster_000491	1070.54949886	6.73615616792
NA	NA		NA	NA		329	6.18436295671926	AT4G32295..AT4G34740	Cluster_00325	1070.54837056	6.73916642669	Cluster_000491	1070.54949886	6.73615616792
NA	NA		NA	NA		394	5.83852782203177	AT5G38005..AT5G39160	Cluster_00325	1070.54837056	6.73916642669	Cluster_000491	1070.54949886	6.73615616792
NA	NA		NA	NA		28	6.22661857626459	AT1G31983..AT1G33930	Cluster_00325	1070.54837056	6.73916642669	Cluster_000491	1070.54949886	6.73615616792
NA	NA		NA	NA		405	5.52409726030317	AT5G54520..AT5G55893	Cluster_00325	1070.54837056	6.73916642669	Cluster_000491	1070.54949886	6.73615616792
NA	NA		NA	NA		234	5.49939529751906	AT3G28310..AT3G28857	Cluster_00325	1070.54837056	6.73916642669	Cluster_000491	1070.54949886	6.73615616792
NA	NA		NA	NA		19	5.45528379421723	AT1G20070..AT1G21950	Cluster_00325	1070.54837056	6.73916642669	Cluster_000491	1070.54949886	6.73615616792
NA	NA		NA	NA		80	5.61208279389703	AT1G61490..AT1G63030	Cluster_00325	1070.54837056	6.73916642669	Cluster_000491	1070.54949886	6.73615616792
NA	NA		NA	NA		400	5.61342738283346	AT5G48560..AT5G50530	Cluster_00325	1070.54837056	6.73916642669	Cluster_000491	1070.54949886	6.73615616792
NA	NA		NA	NA		268	6.072575489061	AT3G54680..AT3G60110	Cluster_00325	1070.54837056	6.73916642669	Cluster_000491	1070.54949886	6.73615616792
NA	NA		NA	NA		7	5.35946196133968	AT1G04110..AT1G08090	Cluster_00325	1070.54837056	6.73916642669	Cluster_000491	1070.54949886	6.73615616792
NA	NA		83	10.99708128305	AT1G63690..AT1G66390	NA	NA		Cluster_00326	1073.5348628	6.74815940141	Cluster_111331	1073.53595913	6.59150231501
NA	NA		37	9.07774164304561	AT1G36580..AT1G37070	NA	NA		Cluster_00326	1073.5348628	6.74815940141	Cluster_111331	1073.53595913	6.59150231501
NA	NA		68	7.24488838771913	AT1G51290..AT1G51370	NA	NA		Cluster_00326	1073.5348628	6.74815940141	Cluster_111331	1073.53595913	6.59150231501
NA	NA		333	7.84491367727217	AT4G28980..AT4G30080	NA	NA		Cluster_00326	1073.5348628	6.74815940141	Cluster_111331	1073.53595913	6.59150231501
NA	NA		115	5.50415408670801	AT2G04990..AT2G05230	NA	NA		Cluster_00326	1073.5348628	6.74815940141	Cluster_111331	1073.53595913	6.59150231501
NA	NA		19	5.76470250913465	AT1G18060..AT1G19400	NA	NA		Cluster_00326	1073.5348628	6.74815940141	Cluster_111331	1073.53595913	6.59150231501
NA	NA		343	5.78866805750702	AT4G36640..AT4G37950	NA	NA		Cluster_00326	1073.5348628	6.74815940141	Cluster_111331	1073.53595913	6.59150231501
NA	NA		318	7.37127113889798	AT4G13256..AT4G16880	NA	NA		Cluster_00326	1073.5348628	6.74815940141	Cluster_111331	1073.53595913	6.59150231501
NA	NA		415	6.26267057759138	AT5G56610..AT5G59630	NA	NA		Cluster_00326	1073.5348628	6.74815940141	Cluster_111331	1073.53595913	6.59150231501
NA	NA		339	6.22545555836769	AT4G32290..AT4G34760	NA	NA		Cluster_00326	1073.5348628	6.74815940141	Cluster_111331	1073.53595913	6.59150231501
NA	NA		75	5.83051757642396	AT1G55152..AT1G56860	NA	NA		Cluster_00326	1073.5348628	6.74815940141	Cluster_111331	1073.53595913	6.59150231501
NA	NA		230	6.44674564349796	AT3G19960..AT3G22231	NA	NA		Cluster_00326	1073.5348628	6.74815940141	Cluster_111331	1073.53595913	6.59150231501
NA	NA		424	5.7809373407302	AT5G65800..AT5G67630	NA	NA		Cluster_00326	1073.5348628	6.74815940141	Cluster_111331	1073.53595913	6.59150231501
NA	NA		347	6.10470369094788	AT5G06180..AT5G12050	NA	NA		Cluster_00326	1073.5348628	6.74815940141	Cluster_111331	1073.53595913	6.59150231501
NA	NA		63	6.05782954014422	AT1G47250..AT1G49200	NA	NA		Cluster_00326	1073.5348628	6.74815940141	Cluster_111331	1073.53595913	6.59150231501
NA	NA		27	6.22107209659595	AT1G28140..AT1G33900	NA	NA		Cluster_00326	1073.5348628	6.74815940141	Cluster_111331	1073.53595913	6.59150231501
NA	NA		351	5.80392137820363	AT5G17560..AT5G22590	NA	NA		Cluster_00326	1073.5348628	6.74815940141	Cluster_111331	1073.53595913	6.59150231501
NA	NA		352	5.44041289652799	AT5G22600..AT5G25180	NA	NA		Cluster_00326	1073.5348628	6.74815940141	Cluster_111331	1073.53595913	6.59150231501
223	6.51721718087664	AT4G08347..AT4G08876	NA	NA		NA	NA		Cluster_00367	1151.9137245	7.81179220743	Cluster_112996	1151.91568118	7.71127676659
19	5.34456040350932	AT1G27580..AT1G30820	27	5.99165412981607	AT1G28140..AT1G33900	NA	NA		Cluster_00367	1151.9137245	7.81179220743	Cluster_112996	1151.91568118	7.71127676659
295	5.39135263988298	AT5G62690..AT5G67630	423	5.49180514940789	AT5G62690..AT5G65790	NA	NA		Cluster_00367	1151.9137245	7.81179220743	Cluster_112996	1151.91568118	7.71127676659
288	5.76520125454093	AT5G39185..AT5G48790	399	7.6361758716293	AT5G40010..AT5G41310	NA	NA		Cluster_00367	1151.9137245	7.81179220743	Cluster_112996	1151.91568118	7.71127676659
NA	NA		255	7.88976578772554	AT3G43625..AT3G44425	NA	NA		Cluster_00367	1151.9137245	7.81179220743	Cluster_112996	1151.91568118	7.71127676659
NA	NA		119	5.51396389669887	AT2G06440..AT2G06580	NA	NA		Cluster_00367	1151.9137245	7.81179220743	Cluster_112996	1151.91568118	7.71127676659
NA	NA		23	6.21853461717838	AT1G21940..AT1G22490	NA	NA		Cluster_00367	1151.9137245	7.81179220743	Cluster_112996	1151.91568118	7.71127676659
NA	NA		320	7.70036736913214	AT4G17760..AT4G19220	NA	NA		Cluster_00367	1151.9137245	7.81179220743	Cluster_112996	1151.91568118	7.71127676659
NA	NA		131	5.60100975317794	AT2G09953..AT2G10450	NA	NA		Cluster_00367	1151.9137245	7.81179220743	Cluster_112996	1151.91568118	7.71127676659
NA	NA		235	7.80000577017244	AT3G29120..AT3G30665	NA	NA		Cluster_00367	1151.9137245	7.81179220743	Cluster_112996	1151.91568118	7.71127676659
NA	NA		358	6.11147941455582	AT5G28390..AT5G28590	NA	NA		Cluster_00367	1151.9137245	7.81179220743	Cluster_112996	1151.91568118	7.71127676659
NA	NA		347	8.21840252734423	AT5G06180..AT5G12050	NA	NA		Cluster_00367	1151.9137245	7.81179220743	Cluster_112996	1151.91568118	7.71127676659
NA	NA		273	6.9627532499156	AT3G60950..AT3G63500	NA	NA		Cluster_00367	1151.9137245	7.81179220743	Cluster_112996	1151.91568118	7.71127676659
NA	NA		117	6.33676246514017	AT2G05580..AT2G06310	NA	NA		Cluster_00367	1151.9137245	7.81179220743	Cluster_112996	1151.91568118	7.71127676659
NA	NA		155	5.47918132041425	AT2G16540..AT2G16940	NA	NA		Cluster_00367	1151.9137245	7.81179220743	Cluster_112996	1151.91568118	7.71127676659
NA	NA		88	5.3543602527568	AT1G68810..AT1G69780	NA	NA		Cluster_00367	1151.9137245	7.81179220743	Cluster_112996	1151.91568118	7.71127676659
NA	NA		231	6.21950281127536	AT3G22235..AT3G23430	NA	NA		Cluster_00367	1151.9137245	7.81179220743	Cluster_112996	1151.91568118	7.71127676659
NA	NA		262	5.65214598165606	AT3G48745..AT3G50130	NA	NA		Cluster_00367	1151.9137245	7.81179220743	Cluster_112996	1151.91568118	7.71127676659
NA	NA		92	5.76413955603333	AT1G70990..AT1G72910	NA	NA		Cluster_00367	1151.9137245	7.81179220743	Cluster_112996	1151.91568118	7.71127676659
NA	NA		316	6.2871371762936	AT4G09820..AT4G12260	NA	NA		Cluster_00367	1151.9137245	7.81179220743	Cluster_112996	1151.91568118	7.71127676659
NA	NA		233	5.6685552787915	AT3G23530..AT3G26525	NA	NA		Cluster_00367	1151.9137245	7.81179220743	Cluster_112996	1151.91568118	7.71127676659
NA	NA		345	5.32571035081286	AT5G01010..AT5G05700	NA	NA		Cluster_00367	1151.9137245	7.81179220743	Cluster_112996	1151.91568118	7.71127676659
227	5.59137030889638	AT4G13256..AT4G16880	NA	NA		NA	NA		Cluster_00368	1152.24446827	6.70358112923	Cluster_000533	1152.24994854	6.77618372316
226	5.84878214939171	AT4G09820..AT4G13255	NA	NA		NA	NA		Cluster_00369	1152.24904803	7.29157988023	Cluster_017260	1152.24970552	7.2455999639
NA	NA		411	5.36842691879046	AT5G54225..AT5G54380	NA	NA		Cluster_00369	1152.24904803	7.29157988023	Cluster_017260	1152.24970552	7.2455999639
NA	NA		155	6.65275853372689	AT2G16540..AT2G16940	NA	NA		Cluster_00369	1152.24904803	7.29157988023	Cluster_017260	1152.24970552	7.2455999639
NA	NA		257	7.84622219052234	AT3G44560..AT3G45130	NA	NA		Cluster_00369	1152.24904803	7.29157988023	Cluster_017260	1152.24970552	7.2455999639
NA	NA		18	6.57065195158747	AT1G15470..AT1G17960	NA	NA		Cluster_00369	1152.24904803	7.29157988023	Cluster_017260	1152.24970552	7.2455999639
NA	NA		328	5.36726123984336	AT4G26050..AT4G27180	NA	NA		Cluster_00369	1152.24904803	7.29157988023	Cluster_017260	1152.24970552	7.2455999639
NA	NA		234	6.03457184786207	AT3G26530..AT3G29110	NA	NA		Cluster_00369	1152.24904803	7.29157988023	Cluster_017260	1152.24970552	7.2455999639
71	5.4640394347241	AT1G76500..AT1G76590	NA	NA		NA	NA		Cluster_00371	1152.91719169	7.18700277118	Cluster_113024	1152.91398856	6.96754471326
NA	NA		207	7.06642586653564	AT2G39220..AT2G40770	NA	NA		Cluster_00371	1152.91719169	7.18700277118	Cluster_113024	1152.91398856	6.96754471326
NA	NA		409	7.46548202894711	AT5G50700..AT5G53500	NA	NA		Cluster_00371	1152.91719169	7.18700277118	Cluster_113024	1152.91398856	6.96754471326
14	8.49245203344007	AT1G19310..AT1G21830	NA	NA		NA	NA		Cluster_00375	1153.58382382	7.07421532677	Cluster_000537	1153.58912938	6.86122649219
19	6.14014480649396	AT1G27580..AT1G30820	NA	NA		NA	NA		Cluster_00375	1153.58382382	7.07421532677	Cluster_000537	1153.58912938	6.86122649219
242	5.65544285731717	AT4G35280..AT4G37790	NA	NA		NA	NA		Cluster_00375	1153.58382382	7.07421532677	Cluster_000537	1153.58912938	6.86122649219
8	5.91875074744865	AT1G08110..AT1G12420	NA	NA		NA	NA		Cluster_00375	1153.58382382	7.07421532677	Cluster_000537	1153.58912938	6.86122649219
190	5.58824919173554	AT4G00005..AT4G03770	NA	NA		NA	NA		Cluster_00375	1153.58382382	7.07421532677	Cluster_000537	1153.58912938	6.86122649219
250	5.71131084196585	AT5G15540..AT5G25160	NA	NA		NA	NA		Cluster_00375	1153.58382382	7.07421532677	Cluster_000537	1153.58912938	6.86122649219
123	5.81413864753901	AT2G23870..AT2G24570	NA	NA		NA	NA		Cluster_00378	1156.5735123	6.41492076979	Cluster_113100	1156.5765411	6.70334014669
188	5.30575507268711	AT3G54600..AT3G61020	NA	NA		NA	NA		Cluster_00378	1156.5735123	6.41492076979	Cluster_113100	1156.5765411	6.70334014669
NA	NA		232	5.45615694529479	AT3G23440..AT3G23510	NA	NA		Cluster_00378	1156.5735123	6.41492076979	Cluster_113100	1156.5765411	6.70334014669
NA	NA		235	5.37179971196354	AT3G29120..AT3G30665	NA	NA		Cluster_00378	1156.5735123	6.41492076979	Cluster_113100	1156.5765411	6.70334014669
254	5.53101707420106	AT5G28596..AT5G28845	NA	NA		NA	NA		Cluster_00379	1156.57043608	6.95995603061	Cluster_113100	1156.5765411	6.70334014669
68	5.50119509346326	AT1G70380..AT1G75990	NA	NA		NA	NA		Cluster_00379	1156.57043608	6.95995603061	Cluster_113100	1156.5765411	6.70334014669
NA	NA		232	5.45615694529479	AT3G23440..AT3G23510	NA	NA		Cluster_00379	1156.57043608	6.95995603061	Cluster_113100	1156.5765411	6.70334014669
NA	NA		235	5.37179971196354	AT3G29120..AT3G30665	NA	NA		Cluster_00379	1156.57043608	6.95995603061	Cluster_113100	1156.5765411	6.70334014669
183	7.01595175514725	AT3G43570..AT3G44720	NA	NA		NA	NA		Cluster_00382	1156.91187018	7.34949771313	Cluster_113106	1156.90946365	7.16724781499
293	5.30195076998411	AT5G55896..AT5G57123	NA	NA		NA	NA		Cluster_00382	1156.91187018	7.34949771313	Cluster_113106	1156.90946365	7.16724781499
NA	NA		268	6.32030264016731	AT3G57670..AT3G58640	NA	NA		Cluster_00382	1156.91187018	7.34949771313	Cluster_113106	1156.90946365	7.16724781499
139	5.75440809891789	AT2G31140..AT2G33880	NA	NA		NA	NA		Cluster_00384	1157.57705544	6.43162082531	Cluster_017318	1157.5785621	6.42518357487
NA	NA		352	5.31264416205705	AT5G22600..AT5G25180	NA	NA		Cluster_00384	1157.57705544	6.43162082531	Cluster_017318	1157.5785621	6.42518357487
295	5.48039613011303	AT5G62690..AT5G67630	NA	NA		NA	NA		Cluster_00385	1157.58166552	6.71950675948	Cluster_017318	1157.5785621	6.42518357487
NA	NA		352	5.31264416205705	AT5G22600..AT5G25180	NA	NA		Cluster_00385	1157.58166552	6.71950675948	Cluster_017318	1157.5785621	6.42518357487
148	5.41644035656037	AT2G40745..AT2G41210	NA	NA		NA	NA		Cluster_00390	1159.2408948	6.78957208174	Cluster_017338	1159.24104838	6.49184004924
NA	NA		10	5.56598413900722	AT1G08105..AT1G08735	NA	NA		Cluster_00390	1159.2408948	6.78957208174	Cluster_017338	1159.24104838	6.49184004924
NA	NA		NA	NA		338	6.20344120784113	AT5G01450..AT5G02830	Cluster_00390	1159.2408948	6.78957208174	Cluster_017338	1159.24104838	6.49184004924
NA	NA		NA	NA		320	6.96503898889337	AT4G22300..AT4G27180	Cluster_00390	1159.2408948	6.78957208174	Cluster_017338	1159.24104838	6.49184004924
NA	NA		NA	NA		331	7.38014734822683	AT4G35280..AT4G36610	Cluster_00391	1159.23893501	6.9496111526	Cluster_017341	1159.2442918	6.84421256212
NA	NA		NA	NA		398	7.74035381105921	AT5G43518..AT5G45500	Cluster_00391	1159.23893501	6.9496111526	Cluster_017341	1159.2442918	6.84421256212
NA	NA		NA	NA		409	6.75145926305947	AT5G60440..AT5G62680	Cluster_00391	1159.23893501	6.9496111526	Cluster_017341	1159.2442918	6.84421256212
NA	NA		NA	NA		347	7.71550747435631	AT5G17550..AT5G22490	Cluster_00391	1159.23893501	6.9496111526	Cluster_017341	1159.2442918	6.84421256212
NA	NA		NA	NA		13	6.84434904566244	AT1G11592..AT1G15460	Cluster_00391	1159.23893501	6.9496111526	Cluster_017341	1159.2442918	6.84421256212
NA	NA		NA	NA		81	6.76727602577382	AT1G63050..AT1G66850	Cluster_00391	1159.23893501	6.9496111526	Cluster_017341	1159.2442918	6.84421256212
NA	NA		NA	NA		346	5.75664942374077	AT5G15690..AT5G17540	Cluster_00391	1159.23893501	6.9496111526	Cluster_017341	1159.2442918	6.84421256212
NA	NA		NA	NA		274	5.92884079913345	AT4G00005..AT4G01950	Cluster_00391	1159.23893501	6.9496111526	Cluster_017341	1159.2442918	6.84421256212
NA	NA		NA	NA		20	5.44594793685719	AT1G21980..AT1G24807	Cluster_00391	1159.23893501	6.9496111526	Cluster_017341	1159.2442918	6.84421256212
153	6.67201460471907	AT3G01015..AT3G06483	NA	NA		NA	NA		Cluster_00397	1164.90038994	6.62224683671	Cluster_000554	1164.90434001	6.86365614875
183	5.68759160546235	AT3G43570..AT3G44720	NA	NA		NA	NA		Cluster_00397	1164.90038994	6.62224683671	Cluster_000554	1164.90434001	6.86365614875
295	5.77143297087905	AT5G62690..AT5G67630	NA	NA		NA	NA		Cluster_00397	1164.90038994	6.62224683671	Cluster_000554	1164.90434001	6.86365614875
226	5.82881126366532	AT4G09820..AT4G13255	NA	NA		NA	NA		Cluster_00397	1164.90038994	6.62224683671	Cluster_000554	1164.90434001	6.86365614875
68	5.39049068459314	AT1G70380..AT1G75990	NA	NA		NA	NA		Cluster_00397	1164.90038994	6.62224683671	Cluster_000554	1164.90434001	6.86365614875
20	5.32491655738744	AT1G30825..AT1G34805	NA	NA		27	5.46621166820349	AT1G30825..AT1G31990	Cluster_00397	1164.90038994	6.62224683671	Cluster_000554	1164.90434001	6.86365614875
NA	NA		NA	NA		112	5.31088082553751	AT2G06440..AT2G06590	Cluster_00397	1164.90038994	6.62224683671	Cluster_000554	1164.90434001	6.86365614875
NA	NA		NA	NA		103	5.61919418590253	AT2G01680..AT2G02061	Cluster_00397	1164.90038994	6.62224683671	Cluster_000554	1164.90434001	6.86365614875
NA	NA		NA	NA		56	5.37116573670345	AT1G43310..AT1G43745	Cluster_00397	1164.90038994	6.62224683671	Cluster_000554	1164.90434001	6.86365614875
NA	NA		NA	NA		132	5.68068527069778	AT2G11420..AT2G12120	Cluster_00397	1164.90038994	6.62224683671	Cluster_000554	1164.90434001	6.86365614875
NA	NA		NA	NA		32	6.177627908748	AT1G35110..AT1G36520	Cluster_00397	1164.90038994	6.62224683671	Cluster_000554	1164.90434001	6.86365614875
NA	NA		NA	NA		225	7.15932369087542	AT3G15640..AT3G22231	Cluster_00397	1164.90038994	6.62224683671	Cluster_000554	1164.90434001	6.86365614875
NA	NA		NA	NA		401	5.87340052656447	AT5G50700..AT5G53410	Cluster_00397	1164.90038994	6.62224683671	Cluster_000554	1164.90434001	6.86365614875
NA	NA		NA	NA		237	5.46709812779274	AT3G29647..AT3G30665	Cluster_00397	1164.90038994	6.62224683671	Cluster_000554	1164.90434001	6.86365614875
NA	NA		NA	NA		343	5.56106050567278	AT5G07740..AT5G13170	Cluster_00397	1164.90038994	6.62224683671	Cluster_000554	1164.90434001	6.86365614875
NA	NA		NA	NA		347	5.33776550544624	AT5G17550..AT5G22490	Cluster_00397	1164.90038994	6.62224683671	Cluster_000554	1164.90434001	6.86365614875
53	5.32389091992388	AT1G51010..AT1G52110	NA	NA		NA	NA		Cluster_00442	1247.268757	6.54752184758	Cluster_000620	1247.26978991	6.7393515856
160	6.82961513538528	AT3G22237..AT3G25700	NA	NA		NA	NA		Cluster_00442	1247.268757	6.54752184758	Cluster_000620	1247.26978991	6.7393515856
292	5.51144425384497	AT5G54520..AT5G55890	NA	NA		NA	NA		Cluster_00442	1247.268757	6.54752184758	Cluster_000620	1247.26978991	6.7393515856
19	5.89322122307368	AT1G27580..AT1G30820	NA	NA		NA	NA		Cluster_00442	1247.268757	6.54752184758	Cluster_000620	1247.26978991	6.7393515856
113	5.3017750090762	AT2G16130..AT2G18900	NA	NA		NA	NA		Cluster_00442	1247.268757	6.54752184758	Cluster_000620	1247.26978991	6.7393515856
231	5.91154672689448	AT4G21363..AT4G27180	NA	NA		NA	NA		Cluster_00442	1247.268757	6.54752184758	Cluster_000620	1247.26978991	6.7393515856
182	5.33510155927782	AT3G42253..AT3G43566	NA	NA		NA	NA		Cluster_00442	1247.268757	6.54752184758	Cluster_000620	1247.26978991	6.7393515856
248	5.76938451964615	AT5G07230..AT5G14500	NA	NA		NA	NA		Cluster_00442	1247.268757	6.54752184758	Cluster_000620	1247.26978991	6.7393515856
NA	NA		22	6.04665739075393	AT1G21490..AT1G21925	NA	NA		Cluster_00442	1247.268757	6.54752184758	Cluster_000620	1247.26978991	6.7393515856
NA	NA		110	6.63825363582099	AT2G02640..AT2G02830	NA	NA		Cluster_00442	1247.268757	6.54752184758	Cluster_000620	1247.26978991	6.7393515856
NA	NA		82	6.53973722186126	AT1G62975..AT1G63680	NA	NA		Cluster_00442	1247.268757	6.54752184758	Cluster_000620	1247.26978991	6.7393515856
NA	NA		9	7.27077713943659	AT1G05290..AT1G08090	NA	NA		Cluster_00442	1247.268757	6.54752184758	Cluster_000620	1247.26978991	6.7393515856
NA	NA		81	5.77085224195599	AT1G62355..AT1G62970	NA	NA		Cluster_00442	1247.268757	6.54752184758	Cluster_000620	1247.26978991	6.7393515856
NA	NA		398	5.30894713029212	AT5G39185..AT5G40000	NA	NA		Cluster_00442	1247.268757	6.54752184758	Cluster_000620	1247.26978991	6.7393515856
NA	NA		72	5.694327586536	AT1G52950..AT1G53880	NA	NA		Cluster_00442	1247.268757	6.54752184758	Cluster_000620	1247.26978991	6.7393515856
NA	NA		255	5.76460375787616	AT3G43625..AT3G44425	NA	NA		Cluster_00442	1247.268757	6.54752184758	Cluster_000620	1247.26978991	6.7393515856
NA	NA		102	5.46144067471357	AT1G78020..AT1G80410	NA	NA		Cluster_00442	1247.268757	6.54752184758	Cluster_000620	1247.26978991	6.7393515856
NA	NA		267	5.66350697833371	AT3G55734..AT3G57660	NA	NA		Cluster_00442	1247.268757	6.54752184758	Cluster_000620	1247.26978991	6.7393515856
NA	NA		318	6.08520577647636	AT4G13256..AT4G16880	NA	NA		Cluster_00442	1247.268757	6.54752184758	Cluster_000620	1247.26978991	6.7393515856
NA	NA		63	5.58766301413597	AT1G47250..AT1G49200	NA	NA		Cluster_00442	1247.268757	6.54752184758	Cluster_000620	1247.26978991	6.7393515856
NA	NA		21	6.57955716370854	AT1G19800..AT1G21480	NA	NA		Cluster_00444	1247.93594442	6.8480285726	Cluster_000622	1247.93591572	6.91203344964
NA	NA		NA	NA		103	6.60414795441545	AT2G01680..AT2G02061	Cluster_00444	1247.93594442	6.8480285726	Cluster_000622	1247.93591572	6.91203344964
NA	NA		NA	NA		184	6.33237845649531	AT2G33980..AT2G34600	Cluster_00444	1247.93594442	6.8480285726	Cluster_000622	1247.93591572	6.91203344964
NA	NA		NA	NA		326	5.57622237303895	AT4G29800..AT4G30080	Cluster_00444	1247.93594442	6.8480285726	Cluster_000622	1247.93591572	6.91203344964
NA	NA		NA	NA		413	5.87463086577769	AT5G66950..AT5G67630	Cluster_00444	1247.93594442	6.8480285726	Cluster_000622	1247.93591572	6.91203344964
NA	NA		NA	NA		234	6.28333375314634	AT3G28310..AT3G28857	Cluster_00444	1247.93594442	6.8480285726	Cluster_000622	1247.93591572	6.91203344964
NA	NA		NA	NA		69	6.10289107052157	AT1G52950..AT1G53720	Cluster_00444	1247.93594442	6.8480285726	Cluster_000622	1247.93591572	6.91203344964
NA	NA		NA	NA		192	5.86942286357813	AT2G36690..AT2G37950	Cluster_00444	1247.93594442	6.8480285726	Cluster_000622	1247.93591572	6.91203344964
NA	NA		NA	NA		28	6.48511666370251	AT1G31983..AT1G33930	Cluster_00444	1247.93594442	6.8480285726	Cluster_000622	1247.93591572	6.91203344964
NA	NA		NA	NA		203	5.60974622470471	AT2G42190..AT2G43140	Cluster_00444	1247.93594442	6.8480285726	Cluster_000622	1247.93591572	6.91203344964
NA	NA		NA	NA		338	5.65888880265225	AT5G01450..AT5G02830	Cluster_00444	1247.93594442	6.8480285726	Cluster_000622	1247.93591572	6.91203344964
NA	NA		NA	NA		355	5.51488088696609	AT5G28400..AT5G28845	Cluster_00444	1247.93594442	6.8480285726	Cluster_000622	1247.93591572	6.91203344964
NA	NA		NA	NA		396	6.08833601670188	AT5G40620..AT5G42591	Cluster_00444	1247.93594442	6.8480285726	Cluster_000622	1247.93591572	6.91203344964
NA	NA		NA	NA		211	5.32404468236618	AT2G46830..AT2G48150	Cluster_00444	1247.93594442	6.8480285726	Cluster_000622	1247.93591572	6.91203344964
NA	NA		NA	NA		401	6.05656597952158	AT5G50700..AT5G53410	Cluster_00444	1247.93594442	6.8480285726	Cluster_000622	1247.93591572	6.91203344964
NA	NA		NA	NA		319	5.50635326407622	AT4G20715..AT4G22290	Cluster_00444	1247.93594442	6.8480285726	Cluster_000622	1247.93591572	6.91203344964
NA	NA		NA	NA		315	6.68638068686679	AT4G13455..AT4G16890	Cluster_00444	1247.93594442	6.8480285726	Cluster_000622	1247.93591572	6.91203344964
NA	NA		NA	NA		394	5.35987942328293	AT5G38005..AT5G39160	Cluster_00444	1247.93594442	6.8480285726	Cluster_000622	1247.93591572	6.91203344964
NA	NA		NA	NA		347	6.247405917927	AT5G17550..AT5G22490	Cluster_00444	1247.93594442	6.8480285726	Cluster_000622	1247.93591572	6.91203344964
NA	NA		NA	NA		13	5.43033933120636	AT1G11592..AT1G15460	Cluster_00444	1247.93594442	6.8480285726	Cluster_000622	1247.93591572	6.91203344964
NA	NA		NA	NA		81	5.53468195267901	AT1G63050..AT1G66850	Cluster_00444	1247.93594442	6.8480285726	Cluster_000622	1247.93591572	6.91203344964
295	8.66287365992112	AT5G62690..AT5G67630	424	5.56819650234135	AT5G65800..AT5G67630	NA	NA		Cluster_00445	1247.93575092	6.44092157508	Cluster_114431	1247.93712322	6.43403535917
291	5.96146633654037	AT5G50700..AT5G54510	NA	NA		NA	NA		Cluster_00445	1247.93575092	6.44092157508	Cluster_114431	1247.93712322	6.43403535917
288	6.12749836974357	AT5G39185..AT5G48790	NA	NA		NA	NA		Cluster_00445	1247.93575092	6.44092157508	Cluster_114431	1247.93712322	6.43403535917
NA	NA		6	5.34041426736213	AT1G03300..AT1G03720	NA	NA		Cluster_00445	1247.93575092	6.44092157508	Cluster_114431	1247.93712322	6.43403535917
NA	NA		117	5.71014013373894	AT2G05580..AT2G06310	NA	NA		Cluster_00445	1247.93575092	6.44092157508	Cluster_114431	1247.93712322	6.43403535917
NA	NA		258	5.60544917656621	AT3G45140..AT3G46340	NA	NA		Cluster_00445	1247.93575092	6.44092157508	Cluster_114431	1247.93712322	6.43403535917
NA	NA		320	5.6182161645322	AT4G17760..AT4G19220	NA	NA		Cluster_00445	1247.93575092	6.44092157508	Cluster_114431	1247.93712322	6.43403535917
NA	NA		215	5.56130625561824	AT2G46840..AT2G48150	NA	NA		Cluster_00445	1247.93575092	6.44092157508	Cluster_114431	1247.93712322	6.43403535917
NA	NA		347	5.58890532114069	AT5G06180..AT5G12050	NA	NA		Cluster_00445	1247.93575092	6.44092157508	Cluster_114431	1247.93712322	6.43403535917
153	6.45264828358274	AT3G01015..AT3G06483	219	5.84119705424257	AT3G01490..AT3G03820	NA	NA		Cluster_00446	1248.26898397	6.35016681786	Cluster_018037	1248.26823109	6.23844306728
231	6.52435499269619	AT4G21363..AT4G27180	NA	NA		NA	NA		Cluster_00446	1248.26898397	6.35016681786	Cluster_018037	1248.26823109	6.23844306728
68	5.86912563926967	AT1G70380..AT1G75990	NA	NA		NA	NA		Cluster_00446	1248.26898397	6.35016681786	Cluster_018037	1248.26823109	6.23844306728
NA	NA		228	6.12065590566027	AT3G13140..AT3G13405	NA	NA		Cluster_00446	1248.26898397	6.35016681786	Cluster_018037	1248.26823109	6.23844306728
NA	NA		150	5.51217542990024	AT2G14935..AT2G15130	NA	NA		Cluster_00446	1248.26898397	6.35016681786	Cluster_018037	1248.26823109	6.23844306728
NA	NA		398	5.51110709058388	AT5G39185..AT5G40000	NA	NA		Cluster_00446	1248.26898397	6.35016681786	Cluster_018037	1248.26823109	6.23844306728
NA	NA		156	5.5653816216167	AT2G16955..AT2G19170	NA	NA		Cluster_00446	1248.26898397	6.35016681786	Cluster_018037	1248.26823109	6.23844306728
256	6.53378519910264	AT5G28897..AT5G28950	NA	NA		NA	NA		Cluster_00447	1248.2685163	7.35785340249	Cluster_000624	1248.26624013	7.34703980317
251	7.65502809750899	AT5G25170..AT5G26610	NA	NA		NA	NA		Cluster_00447	1248.2685163	7.35785340249	Cluster_000624	1248.26624013	7.34703980317
57	5.84421406471795	AT1G55140..AT1G56910	NA	NA		NA	NA		Cluster_00447	1248.2685163	7.35785340249	Cluster_000624	1248.26624013	7.34703980317
294	6.17307709329591	AT5G57126..AT5G62680	NA	NA		NA	NA		Cluster_00447	1248.2685163	7.35785340249	Cluster_000624	1248.26624013	7.34703980317
19	5.80123624349088	AT1G27580..AT1G30820	NA	NA		NA	NA		Cluster_00447	1248.2685163	7.35785340249	Cluster_000624	1248.26624013	7.34703980317
NA	NA		344	7.81046428602259	AT4G37970..AT4G40090	NA	NA		Cluster_00450	1252.25895659	6.95299853464	Cluster_114481	1252.25533005	7.21835983681
NA	NA		409	7.72311003889464	AT5G50700..AT5G53500	NA	NA		Cluster_00450	1252.25895659	6.95299853464	Cluster_114481	1252.25533005	7.21835983681
NA	NA		398	5.90619429265909	AT5G39185..AT5G40000	NA	NA		Cluster_00450	1252.25895659	6.95299853464	Cluster_114481	1252.25533005	7.21835983681
NA	NA		424	6.73414362645126	AT5G65800..AT5G67630	NA	NA		Cluster_00450	1252.25895659	6.95299853464	Cluster_114481	1252.25533005	7.21835983681
NA	NA		391	5.47191542491088	AT5G35200..AT5G35525	NA	NA		Cluster_00450	1252.25895659	6.95299853464	Cluster_114481	1252.25533005	7.21835983681
NA	NA		230	6.83708166457106	AT3G19960..AT3G22231	NA	NA		Cluster_00450	1252.25895659	6.95299853464	Cluster_114481	1252.25533005	7.21835983681
NA	NA		401	5.50228385852787	AT5G41610..AT5G45230	NA	NA		Cluster_00450	1252.25895659	6.95299853464	Cluster_114481	1252.25533005	7.21835983681
NA	NA		352	5.73014794275657	AT5G22600..AT5G25180	NA	NA		Cluster_00450	1252.25895659	6.95299853464	Cluster_114481	1252.25533005	7.21835983681
117	5.59199447386225	AT2G22430..AT2G22750	NA	NA		NA	NA		Cluster_00451	1253.26281047	6.6193023197	Cluster_114500	1253.2677622	6.44106755241
43	5.3903923545412	AT1G42852..AT1G43150	NA	NA		NA	NA		Cluster_00451	1253.26281047	6.6193023197	Cluster_114500	1253.2677622	6.44106755241
292	5.64610425542574	AT5G54520..AT5G55890	NA	NA		NA	NA		Cluster_00451	1253.26281047	6.6193023197	Cluster_114500	1253.2677622	6.44106755241
7	5.42196909598512	AT1G04110..AT1G08090	NA	NA		NA	NA		Cluster_00451	1253.26281047	6.6193023197	Cluster_114500	1253.2677622	6.44106755241
188	5.3016203785494	AT3G54600..AT3G61020	272	5.62490387827	AT3G60565..AT3G60940	NA	NA		Cluster_00451	1253.26281047	6.6193023197	Cluster_114500	1253.2677622	6.44106755241
188	5.3016203785494	AT3G54600..AT3G61020	273	6.14499228337179	AT3G60950..AT3G63500	NA	NA		Cluster_00451	1253.26281047	6.6193023197	Cluster_114500	1253.2677622	6.44106755241
NA	NA		342	9.23488714967588	AT4G35280..AT4G36610	NA	NA		Cluster_00451	1253.26281047	6.6193023197	Cluster_114500	1253.2677622	6.44106755241
NA	NA		421	6.85143329821816	AT5G62230..AT5G62600	NA	NA		Cluster_00451	1253.26281047	6.6193023197	Cluster_114500	1253.2677622	6.44106755241
NA	NA		151	5.85536538748428	AT2G15200..AT2G15310	NA	NA		Cluster_00451	1253.26281047	6.6193023197	Cluster_114500	1253.2677622	6.44106755241
NA	NA		236	7.98777273680371	AT3G30670..AT3G31375	NA	NA		Cluster_00451	1253.26281047	6.6193023197	Cluster_114500	1253.2677622	6.44106755241
NA	NA		105	6.32778142781286	AT2G01026..AT2G01430	NA	NA		Cluster_00451	1253.26281047	6.6193023197	Cluster_114500	1253.2677622	6.44106755241
NA	NA		393	5.59596558782544	AT5G35570..AT5G35640	NA	NA		Cluster_00451	1253.26281047	6.6193023197	Cluster_114500	1253.2677622	6.44106755241
NA	NA		228	5.35475489655187	AT3G13140..AT3G13405	NA	NA		Cluster_00451	1253.26281047	6.6193023197	Cluster_114500	1253.2677622	6.44106755241
NA	NA		76	6.16943798546751	AT1G57360..AT1G58766	NA	NA		Cluster_00451	1253.26281047	6.6193023197	Cluster_114500	1253.2677622	6.44106755241
NA	NA		408	5.38749573608394	AT5G50150..AT5G50530	NA	NA		Cluster_00451	1253.26281047	6.6193023197	Cluster_114500	1253.2677622	6.44106755241
NA	NA		323	5.39537265322466	AT4G20715..AT4G21362	NA	NA		Cluster_00451	1253.26281047	6.6193023197	Cluster_114500	1253.2677622	6.44106755241
NA	NA		117	5.68925859034897	AT2G05580..AT2G06310	NA	NA		Cluster_00451	1253.26281047	6.6193023197	Cluster_114500	1253.2677622	6.44106755241
NA	NA		339	6.12071988754953	AT4G32290..AT4G34760	NA	NA		Cluster_00451	1253.26281047	6.6193023197	Cluster_114500	1253.2677622	6.44106755241
NA	NA		92	5.74739920742822	AT1G70990..AT1G72910	NA	NA		Cluster_00451	1253.26281047	6.6193023197	Cluster_114500	1253.2677622	6.44106755241
NA	NA		233	6.43778809668725	AT3G23530..AT3G26525	NA	NA		Cluster_00451	1253.26281047	6.6193023197	Cluster_114500	1253.2677622	6.44106755241
NA	NA		83	6.14286306339244	AT1G63690..AT1G66390	NA	NA		Cluster_00451	1253.26281047	6.6193023197	Cluster_114500	1253.2677622	6.44106755241
NA	NA		234	6.2782724790954	AT3G26530..AT3G29110	NA	NA		Cluster_00451	1253.26281047	6.6193023197	Cluster_114500	1253.2677622	6.44106755241
NA	NA		406	5.47068782209874	AT5G48800..AT5G49850	NA	NA		Cluster_00451	1253.26281047	6.6193023197	Cluster_114500	1253.2677622	6.44106755241
NA	NA		423	5.66137054002732	AT5G62690..AT5G65790	NA	NA		Cluster_00451	1253.26281047	6.6193023197	Cluster_114500	1253.2677622	6.44106755241
NA	NA		348	5.69459467004606	AT5G12060..AT5G15530	NA	NA		Cluster_00451	1253.26281047	6.6193023197	Cluster_114500	1253.2677622	6.44106755241
NA	NA		27	5.97761500713853	AT1G28140..AT1G33900	NA	NA		Cluster_00451	1253.26281047	6.6193023197	Cluster_114500	1253.2677622	6.44106755241
NA	NA		318	5.54149991982062	AT4G13256..AT4G16880	NA	NA		Cluster_00451	1253.26281047	6.6193023197	Cluster_114500	1253.2677622	6.44106755241
3	6.61776375431664	AT1G01073..AT1G02205	NA	NA		NA	NA		Cluster_00453	1255.26786996	6.84022730115	Cluster_114518	1255.25930076	6.59826210726
153	5.87485038236434	AT3G01015..AT3G06483	NA	NA		NA	NA		Cluster_00453	1255.26786996	6.84022730115	Cluster_114518	1255.25930076	6.59826210726
295	5.53222671697192	AT5G62690..AT5G67630	NA	NA		NA	NA		Cluster_00453	1255.26786996	6.84022730115	Cluster_114518	1255.25930076	6.59826210726
NA	NA		83	9.39365565521446	AT1G63690..AT1G66390	NA	NA		Cluster_00453	1255.26786996	6.84022730115	Cluster_114518	1255.25930076	6.59826210726
NA	NA		320	7.49766870036235	AT4G17760..AT4G19220	NA	NA		Cluster_00453	1255.26786996	6.84022730115	Cluster_114518	1255.25930076	6.59826210726
NA	NA		91	5.66507408697122	AT1G70380..AT1G70920	NA	NA		Cluster_00453	1255.26786996	6.84022730115	Cluster_114518	1255.25930076	6.59826210726
NA	NA		408	6.040294803336	AT5G50150..AT5G50530	NA	NA		Cluster_00453	1255.26786996	6.84022730115	Cluster_114518	1255.25930076	6.59826210726
NA	NA		395	5.43108040174555	AT5G36080..AT5G36310	NA	NA		Cluster_00453	1255.26786996	6.84022730115	Cluster_114518	1255.25930076	6.59826210726
NA	NA		280	5.7250030920981	AT4G05133..AT4G05610	NA	NA		Cluster_00453	1255.26786996	6.84022730115	Cluster_114518	1255.25930076	6.59826210726
NA	NA		404	6.32729511256571	AT5G45600..AT5G47660	NA	NA		Cluster_00453	1255.26786996	6.84022730115	Cluster_114518	1255.25930076	6.59826210726
NA	NA		114	5.362173131507	AT2G04170..AT2G04970	NA	NA		Cluster_00453	1255.26786996	6.84022730115	Cluster_114518	1255.25930076	6.59826210726
NA	NA		231	5.89765038667573	AT3G22235..AT3G23430	NA	NA		Cluster_00453	1255.26786996	6.84022730115	Cluster_114518	1255.25930076	6.59826210726
NA	NA		92	5.77736733029244	AT1G70990..AT1G72910	NA	NA		Cluster_00453	1255.26786996	6.84022730115	Cluster_114518	1255.25930076	6.59826210726
NA	NA		25	5.79284516471766	AT1G25209..AT1G27135	NA	NA		Cluster_00453	1255.26786996	6.84022730115	Cluster_114518	1255.25930076	6.59826210726
NA	NA		263	6.24517390154953	AT3G50140..AT3G54460	NA	NA		Cluster_00453	1255.26786996	6.84022730115	Cluster_114518	1255.25930076	6.59826210726
NA	NA		317	5.44946449153885	AT4G12270..AT4G13255	NA	NA		Cluster_00453	1255.26786996	6.84022730115	Cluster_114518	1255.25930076	6.59826210726
NA	NA		325	5.93311706219976	AT4G24550..AT4G25100	NA	NA		Cluster_00453	1255.26786996	6.84022730115	Cluster_114518	1255.25930076	6.59826210726
NA	NA		197	5.52370574614346	AT2G31550..AT2G33880	NA	NA		Cluster_00453	1255.26786996	6.84022730115	Cluster_114518	1255.25930076	6.59826210726
NA	NA		215	6.10084918005319	AT2G46840..AT2G48150	NA	NA		Cluster_00453	1255.26786996	6.84022730115	Cluster_114518	1255.25930076	6.59826210726
NA	NA		233	6.15613806526243	AT3G23530..AT3G26525	NA	NA		Cluster_00453	1255.26786996	6.84022730115	Cluster_114518	1255.25930076	6.59826210726
NA	NA		312	5.67790447349421	AT4G08131..AT4G08406	NA	NA		Cluster_00453	1255.26786996	6.84022730115	Cluster_114518	1255.25930076	6.59826210726
NA	NA		27	5.88133404490893	AT1G28140..AT1G33900	NA	NA		Cluster_00453	1255.26786996	6.84022730115	Cluster_114518	1255.25930076	6.59826210726
NA	NA		229	5.53896441116084	AT3G13420..AT3G19950	NA	NA		Cluster_00453	1255.26786996	6.84022730115	Cluster_114518	1255.25930076	6.59826210726
NA	NA		351	5.66755678525682	AT5G17560..AT5G22590	NA	NA		Cluster_00453	1255.26786996	6.84022730115	Cluster_114518	1255.25930076	6.59826210726
NA	NA		352	5.83003427003653	AT5G22600..AT5G25180	NA	NA		Cluster_00453	1255.26786996	6.84022730115	Cluster_114518	1255.25930076	6.59826210726
171	5.69880736582758	AT3G31906..AT3G32205	NA	NA		NA	NA		Cluster_00496	1313.50704831	11.7911556542	Cluster_115055	1313.51160107	11.7797926747
236	6.6735909501033	AT4G28980..AT4G30080	NA	NA		NA	NA		Cluster_00496	1313.50704831	11.7911556542	Cluster_115055	1313.51160107	11.7797926747
159	5.50859799638478	AT3G13430..AT3G22231	229	6.14957181802963	AT3G13420..AT3G19950	225	6.69757147723306	AT3G15640..AT3G22231	Cluster_00496	1313.50704831	11.7911556542	Cluster_115055	1313.51160107	11.7797926747
NA	NA		363	6.85363674785199	AT5G29015..AT5G29036	NA	NA		Cluster_00496	1313.50704831	11.7911556542	Cluster_115055	1313.51160107	11.7797926747
NA	NA		278	8.6143437387252	AT4G03811..AT4G04393	NA	NA		Cluster_00496	1313.50704831	11.7911556542	Cluster_115055	1313.51160107	11.7797926747
NA	NA		86	7.36444495770932	AT1G66860..AT1G68480	NA	NA		Cluster_00496	1313.50704831	11.7911556542	Cluster_115055	1313.51160107	11.7797926747
NA	NA		319	7.21775037576158	AT4G16900..AT4G17750	NA	NA		Cluster_00496	1313.50704831	11.7911556542	Cluster_115055	1313.51160107	11.7797926747
NA	NA		235	8.08989678817247	AT3G29120..AT3G30665	237	5.75944289091602	AT3G29647..AT3G30665	Cluster_00496	1313.50704831	11.7911556542	Cluster_115055	1313.51160107	11.7797926747
NA	NA		35	6.2360704955671	AT1G35920..AT1G36520	NA	NA		Cluster_00496	1313.50704831	11.7911556542	Cluster_115055	1313.51160107	11.7797926747
NA	NA		37	6.24765678946508	AT1G36580..AT1G37070	NA	NA		Cluster_00496	1313.50704831	11.7911556542	Cluster_115055	1313.51160107	11.7797926747
NA	NA		251	6.85381519925043	AT3G42047..AT3G42750	NA	NA		Cluster_00496	1313.50704831	11.7911556542	Cluster_115055	1313.51160107	11.7797926747
NA	NA		347	7.95305858945721	AT5G06180..AT5G12050	NA	NA		Cluster_00496	1313.50704831	11.7911556542	Cluster_115055	1313.51160107	11.7797926747
NA	NA		8	5.969959544882	AT1G03910..AT1G05270	NA	NA		Cluster_00496	1313.50704831	11.7911556542	Cluster_115055	1313.51160107	11.7797926747
NA	NA		91	5.37488093638759	AT1G70380..AT1G70920	90	5.95562859228362	AT1G70590..AT1G73680	Cluster_00496	1313.50704831	11.7911556542	Cluster_115055	1313.51160107	11.7797926747
NA	NA		318	7.69509810572178	AT4G13256..AT4G16880	315	5.62406072511195	AT4G13455..AT4G16890	Cluster_00496	1313.50704831	11.7911556542	Cluster_115055	1313.51160107	11.7797926747
NA	NA		2	5.56852652542529	AT1G01040..AT1G02074	NA	NA		Cluster_00496	1313.50704831	11.7911556542	Cluster_115055	1313.51160107	11.7797926747
NA	NA		111	5.55182022295832	AT2G02835..AT2G03930	NA	NA		Cluster_00496	1313.50704831	11.7911556542	Cluster_115055	1313.51160107	11.7797926747
NA	NA		417	5.40625972532369	AT5G60290..AT5G61420	NA	NA		Cluster_00496	1313.50704831	11.7911556542	Cluster_115055	1313.51160107	11.7797926747
NA	NA		397	5.62072697126338	AT5G38005..AT5G39160	NA	NA		Cluster_00496	1313.50704831	11.7911556542	Cluster_115055	1313.51160107	11.7797926747
NA	NA		80	5.55503680624821	AT1G61390..AT1G62350	NA	NA		Cluster_00496	1313.50704831	11.7911556542	Cluster_115055	1313.51160107	11.7797926747
NA	NA		406	5.42399136402587	AT5G48800..AT5G49850	NA	NA		Cluster_00496	1313.50704831	11.7911556542	Cluster_115055	1313.51160107	11.7797926747
NA	NA		273	5.56765685252502	AT3G60950..AT3G63500	273	6.57759125959796	AT3G61028..AT3G63530	Cluster_00496	1313.50704831	11.7911556542	Cluster_115055	1313.51160107	11.7797926747
NA	NA		83	5.72016692812296	AT1G63690..AT1G66390	NA	NA		Cluster_00496	1313.50704831	11.7911556542	Cluster_115055	1313.51160107	11.7797926747
NA	NA		181	5.33575886813423	AT2G25050..AT2G28110	NA	NA		Cluster_00496	1313.50704831	11.7911556542	Cluster_115055	1313.51160107	11.7797926747
NA	NA		275	6.88735036938452	AT4G00180..AT4G03695	NA	NA		Cluster_00496	1313.50704831	11.7911556542	Cluster_115055	1313.51160107	11.7797926747
NA	NA		345	5.58790565747308	AT5G01010..AT5G05700	NA	NA		Cluster_00496	1313.50704831	11.7911556542	Cluster_115055	1313.51160107	11.7797926747
NA	NA		27	5.56134531399415	AT1G28140..AT1G33900	NA	NA		Cluster_00496	1313.50704831	11.7911556542	Cluster_115055	1313.51160107	11.7797926747
NA	NA		NA	NA		9	7.1597382770667	AT1G08300..AT1G08730	Cluster_00496	1313.50704831	11.7911556542	Cluster_115055	1313.51160107	11.7797926747
NA	NA		NA	NA		252	7.19641510297404	AT3G33106..AT3G34299	Cluster_00496	1313.50704831	11.7911556542	Cluster_115055	1313.51160107	11.7797926747
NA	NA		NA	NA		248	6.72746343578707	AT3G32393..AT3G33055	Cluster_00496	1313.50704831	11.7911556542	Cluster_115055	1313.51160107	11.7797926747
NA	NA		NA	NA		76	5.74529470907917	AT1G58360..AT1G58766	Cluster_00496	1313.50704831	11.7911556542	Cluster_115055	1313.51160107	11.7797926747
NA	NA		NA	NA		19	7.13736397451522	AT1G20070..AT1G21950	Cluster_00496	1313.50704831	11.7911556542	Cluster_115055	1313.51160107	11.7797926747
NA	NA		NA	NA		111	6.31552420377249	AT2G05890..AT2G06430	Cluster_00496	1313.50704831	11.7911556542	Cluster_115055	1313.51160107	11.7797926747
NA	NA		NA	NA		215	6.21878536939793	AT3G03855..AT3G04715	Cluster_00496	1313.50704831	11.7911556542	Cluster_115055	1313.51160107	11.7797926747
NA	NA		NA	NA		259	5.94050154135611	AT3G43574..AT3G44540	Cluster_00496	1313.50704831	11.7911556542	Cluster_115055	1313.51160107	11.7797926747
NA	NA		NA	NA		329	5.34826533429941	AT4G32295..AT4G34740	Cluster_00496	1313.50704831	11.7911556542	Cluster_115055	1313.51160107	11.7797926747
NA	NA		NA	NA		320	5.6129274425167	AT4G22300..AT4G27180	Cluster_00496	1313.50704831	11.7911556542	Cluster_115055	1313.51160107	11.7797926747
NA	NA		NA	NA		398	5.37377377378923	AT5G43518..AT5G45500	Cluster_00496	1313.50704831	11.7911556542	Cluster_115055	1313.51160107	11.7797926747
NA	NA		NA	NA		347	5.51411045318596	AT5G17550..AT5G22490	Cluster_00496	1313.50704831	11.7911556542	Cluster_115055	1313.51160107	11.7797926747
288	6.13663164474256	AT5G39185..AT5G48790	NA	NA		NA	NA		Cluster_00516	1343.62230003	6.95280443307	Cluster_115274	1343.62268485	7.02049241997
NA	NA		80	5.44201766165263	AT1G61390..AT1G62350	NA	NA		Cluster_00516	1343.62230003	6.95280443307	Cluster_115274	1343.62268485	7.02049241997
3	5.71639901251271	AT1G01073..AT1G02205	NA	NA		NA	NA		Cluster_00518	1344.28760094	7.35833893081	Cluster_115281	1344.28703318	7.26451128677
19	6.6257507538094	AT1G27580..AT1G30820	27	5.40444827670128	AT1G28140..AT1G33900	NA	NA		Cluster_00518	1344.28760094	7.35833893081	Cluster_115281	1344.28703318	7.26451128677
8	5.89391788193099	AT1G08110..AT1G12420	13	6.23280749349565	AT1G09620..AT1G10570	NA	NA		Cluster_00518	1344.28760094	7.35833893081	Cluster_115281	1344.28703318	7.26451128677
20	5.49490930083943	AT1G30825..AT1G34805	NA	NA		NA	NA		Cluster_00518	1344.28760094	7.35833893081	Cluster_115281	1344.28703318	7.26451128677
250	6.51327427543679	AT5G15540..AT5G25160	NA	NA		NA	NA		Cluster_00518	1344.28760094	7.35833893081	Cluster_115281	1344.28703318	7.26451128677
NA	NA		233	6.11679800706023	AT3G23530..AT3G26525	NA	NA		Cluster_00518	1344.28760094	7.35833893081	Cluster_115281	1344.28703318	7.26451128677
63	5.52422106880705	AT1G66860..AT1G68480	86	5.36666110541411	AT1G66860..AT1G68480	NA	NA		Cluster_00521	1348.9509142	6.98423991679	Cluster_115321	1348.94950239	7.0292105835
NA	NA		233	8.11742241940848	AT3G23530..AT3G26525	NA	NA		Cluster_00521	1348.9509142	6.98423991679	Cluster_115321	1348.94950239	7.0292105835
NA	NA		12	5.5751323691499	AT1G08840..AT1G09600	NA	NA		Cluster_00521	1348.9509142	6.98423991679	Cluster_115321	1348.94950239	7.0292105835
NA	NA		410	5.60040850340275	AT5G53510..AT5G54200	NA	NA		Cluster_00521	1348.9509142	6.98423991679	Cluster_115321	1348.94950239	7.0292105835
NA	NA		111	6.19081758415218	AT2G02835..AT2G03930	NA	NA		Cluster_00521	1348.9509142	6.98423991679	Cluster_115321	1348.94950239	7.0292105835
NA	NA		78	5.52102068802182	AT1G60060..AT1G60995	NA	NA		Cluster_00521	1348.9509142	6.98423991679	Cluster_115321	1348.94950239	7.0292105835
NA	NA		397	5.39989112889874	AT5G38005..AT5G39160	NA	NA		Cluster_00521	1348.9509142	6.98423991679	Cluster_115321	1348.94950239	7.0292105835
NA	NA		27	5.63760648373138	AT1G28140..AT1G33900	NA	NA		Cluster_00521	1348.9509142	6.98423991679	Cluster_115321	1348.94950239	7.0292105835
288	7.57059857359907	AT5G39185..AT5G48790	NA	NA		NA	NA		Cluster_00559	1415.21001092	7.6926324435	Cluster_018906	1415.21572924	7.78155878592
NA	NA		279	5.35006005272727	AT4G04394..AT4G05130	NA	NA		Cluster_00588	190.99082398	5.48839670544	Cluster_023638	190.998012903	5.37048128884
NA	NA		NA	NA		78	5.70075928001508	AT1G60060..AT1G61370	Cluster_00588	190.99082398	5.48839670544	Cluster_023638	190.998012903	5.37048128884
NA	NA		NA	NA		256	5.36421597577965	AT3G42510..AT3G43357	Cluster_00588	190.99082398	5.48839670544	Cluster_023638	190.998012903	5.37048128884
273	8.05076486611204	AT5G33234..AT5G33384	NA	NA		NA	NA		Cluster_00589	190.990818221	5.89951157846	Cluster_023642	190.998004922	6.06606926125
226	9.68230572879313	AT4G09820..AT4G13255	NA	NA		NA	NA		Cluster_00589	190.990818221	5.89951157846	Cluster_023642	190.998004922	6.06606926125
241	8.30198821752069	AT4G32300..AT4G35270	NA	NA		NA	NA		Cluster_00589	190.990818221	5.89951157846	Cluster_023642	190.998004922	6.06606926125
225	6.43345445413129	AT4G09270..AT4G09810	NA	NA		NA	NA		Cluster_00589	190.990818221	5.89951157846	Cluster_023642	190.998004922	6.06606926125
227	8.43020143989289	AT4G13256..AT4G16880	NA	NA		NA	NA		Cluster_00589	190.990818221	5.89951157846	Cluster_023642	190.998004922	6.06606926125
169	6.74409478020418	AT3G30670..AT3G31375	NA	NA		NA	NA		Cluster_00589	190.990818221	5.89951157846	Cluster_023642	190.998004922	6.06606926125
124	5.70766952223935	AT2G24580..AT2G25150	NA	NA		NA	NA		Cluster_00589	190.990818221	5.89951157846	Cluster_023642	190.998004922	6.06606926125
291	6.94769015025046	AT5G50700..AT5G54510	NA	NA		NA	NA		Cluster_00589	190.990818221	5.89951157846	Cluster_023642	190.998004922	6.06606926125
157	5.49028806464117	AT3G11970..AT3G13110	NA	NA		NA	NA		Cluster_00589	190.990818221	5.89951157846	Cluster_023642	190.998004922	6.06606926125
52	5.57547241082312	AT1G49200..AT1G50990	NA	NA		NA	NA		Cluster_00589	190.990818221	5.89951157846	Cluster_023642	190.998004922	6.06606926125
244	5.61029338331932	AT5G01010..AT5G02910	NA	NA		NA	NA		Cluster_00589	190.990818221	5.89951157846	Cluster_023642	190.998004922	6.06606926125
153	5.98267760191761	AT3G01015..AT3G06483	NA	NA		NA	NA		Cluster_00589	190.990818221	5.89951157846	Cluster_023642	190.998004922	6.06606926125
60	5.40827731576814	AT1G61390..AT1G63400	NA	NA		NA	NA		Cluster_00589	190.990818221	5.89951157846	Cluster_023642	190.998004922	6.06606926125
190	6.43832397040124	AT4G00005..AT4G03770	NA	NA		NA	NA		Cluster_00589	190.990818221	5.89951157846	Cluster_023642	190.998004922	6.06606926125
288	6.86690027915056	AT5G39185..AT5G48790	NA	NA		NA	NA		Cluster_00589	190.990818221	5.89951157846	Cluster_023642	190.998004922	6.06606926125
250	7.53984729965928	AT5G15540..AT5G25160	NA	NA		NA	NA		Cluster_00589	190.990818221	5.89951157846	Cluster_023642	190.998004922	6.06606926125
159	5.96764519718885	AT3G13430..AT3G22231	NA	NA		NA	NA		Cluster_00589	190.990818221	5.89951157846	Cluster_023642	190.998004922	6.06606926125
231	5.54378617870398	AT4G21363..AT4G27180	NA	NA		NA	NA		Cluster_00589	190.990818221	5.89951157846	Cluster_023642	190.998004922	6.06606926125
293	6.81946115339888	AT5G55896..AT5G57123	NA	NA		NA	NA		Cluster_00590	190.990754895	5.67538125084	Cluster_023639	190.997837069	5.41307585825
242	7.08601332530958	AT4G35280..AT4G37790	NA	NA		NA	NA		Cluster_00590	190.990754895	5.67538125084	Cluster_023639	190.997837069	5.41307585825
169	6.14368345207644	AT3G30670..AT3G31375	NA	NA		NA	NA		Cluster_00590	190.990754895	5.67538125084	Cluster_023639	190.997837069	5.41307585825
51	6.13618535405884	AT1G47250..AT1G49190	NA	NA		NA	NA		Cluster_00590	190.990754895	5.67538125084	Cluster_023639	190.997837069	5.41307585825
149	5.86789737752234	AT2G41220..AT2G44660	NA	NA		NA	NA		Cluster_00590	190.990754895	5.67538125084	Cluster_023639	190.997837069	5.41307585825
11	5.5750938564979	AT1G15170..AT1G17980	NA	NA		NA	NA		Cluster_00590	190.990754895	5.67538125084	Cluster_023639	190.997837069	5.41307585825
245	5.35505501261122	AT5G02940..AT5G05760	NA	NA		NA	NA		Cluster_00590	190.990754895	5.67538125084	Cluster_023639	190.997837069	5.41307585825
227	6.36634287719804	AT4G13256..AT4G16880	NA	NA		315	5.50641849435713	AT4G13455..AT4G16890	Cluster_00590	190.990754895	5.67538125084	Cluster_023639	190.997837069	5.41307585825
156	5.34472926786466	AT3G09180..AT3G11964	NA	NA		NA	NA		Cluster_00590	190.990754895	5.67538125084	Cluster_023639	190.997837069	5.41307585825
NA	NA		NA	NA		315	5.50641849435713	AT4G13455..AT4G16890	Cluster_00590	190.990754895	5.67538125084	Cluster_023639	190.997837069	5.41307585825
12	5.93463259492745	AT1G18060..AT1G18450	NA	NA		NA	NA		Cluster_00593	191.026992064	7.44597039695	Cluster_023662	191.018491585	7.74005640508
13	5.4975647920315	AT1G18460..AT1G19260	NA	NA		NA	NA		Cluster_00593	191.026992064	7.44597039695	Cluster_023662	191.018491585	7.74005640508
242	5.57594834182861	AT4G35280..AT4G37790	NA	NA		NA	NA		Cluster_00593	191.026992064	7.44597039695	Cluster_023662	191.018491585	7.74005640508
NA	NA		101	5.3329331333987	AT1G77460..AT1G78000	NA	NA		Cluster_00593	191.026992064	7.44597039695	Cluster_023662	191.018491585	7.74005640508
NA	NA		NA	NA		230	5.91613676576768	AT3G25710..AT3G26230	Cluster_00594	192.016590256	7.07426890182	Cluster_000877	192.016884128	6.90057374855
244	6.27040136961097	AT5G01010..AT5G02910	345	6.08508560303533	AT5G01010..AT5G05700	NA	NA		Cluster_00595	198.03491813	8.44256032752	Cluster_024211	198.040423959	8.34616863157
NA	NA		320	9.4768255463962	AT4G17760..AT4G19220	NA	NA		Cluster_00595	198.03491813	8.44256032752	Cluster_024211	198.040423959	8.34616863157
NA	NA		210	8.31820467782484	AT2G43500..AT2G45800	NA	NA		Cluster_00595	198.03491813	8.44256032752	Cluster_024211	198.040423959	8.34616863157
NA	NA		367	5.5107960106844	AT5G30584..AT5G32082	NA	NA		Cluster_00595	198.03491813	8.44256032752	Cluster_024211	198.040423959	8.34616863157
NA	NA		336	5.33672436958834	AT4G30470..AT4G31000	NA	NA		Cluster_00595	198.03491813	8.44256032752	Cluster_024211	198.040423959	8.34616863157
NA	NA		255	6.33144518268563	AT3G43625..AT3G44425	259	5.99500341993745	AT3G43574..AT3G44540	Cluster_00595	198.03491813	8.44256032752	Cluster_024211	198.040423959	8.34616863157
NA	NA		60	5.7292998388045	AT1G44010..AT1G45190	NA	NA		Cluster_00595	198.03491813	8.44256032752	Cluster_024211	198.040423959	8.34616863157
NA	NA		404	6.25719930255077	AT5G45600..AT5G47660	NA	NA		Cluster_00595	198.03491813	8.44256032752	Cluster_024211	198.040423959	8.34616863157
NA	NA		415	6.01055021622722	AT5G56610..AT5G59630	NA	NA		Cluster_00595	198.03491813	8.44256032752	Cluster_024211	198.040423959	8.34616863157
NA	NA		93	5.55505189793194	AT1G72950..AT1G75980	NA	NA		Cluster_00595	198.03491813	8.44256032752	Cluster_024211	198.040423959	8.34616863157
NA	NA		24	5.42107127907768	AT1G22500..AT1G24793	NA	NA		Cluster_00595	198.03491813	8.44256032752	Cluster_024211	198.040423959	8.34616863157
NA	NA		348	5.46131263649578	AT5G12060..AT5G15530	343	6.18506015373753	AT5G07740..AT5G13170	Cluster_00595	198.03491813	8.44256032752	Cluster_024211	198.040423959	8.34616863157
NA	NA		27	5.78849537035893	AT1G28140..AT1G33900	25	5.35806225665923	AT1G27580..AT1G28770	Cluster_00595	198.03491813	8.44256032752	Cluster_024211	198.040423959	8.34616863157
NA	NA		316	5.42017238907221	AT4G09820..AT4G12260	NA	NA		Cluster_00595	198.03491813	8.44256032752	Cluster_024211	198.040423959	8.34616863157
NA	NA		401	5.30023238884454	AT5G41610..AT5G45230	NA	NA		Cluster_00595	198.03491813	8.44256032752	Cluster_024211	198.040423959	8.34616863157
NA	NA		351	5.43169751324465	AT5G17560..AT5G22590	347	7.22876192868268	AT5G17550..AT5G22490	Cluster_00595	198.03491813	8.44256032752	Cluster_024211	198.040423959	8.34616863157
NA	NA		NA	NA		261	10.6760470389199	AT3G44730..AT3G45330	Cluster_00595	198.03491813	8.44256032752	Cluster_024211	198.040423959	8.34616863157
NA	NA		NA	NA		5	5.60117929109918	AT1G03300..AT1G03730	Cluster_00595	198.03491813	8.44256032752	Cluster_024211	198.040423959	8.34616863157
NA	NA		NA	NA		400	7.56426896408038	AT5G48560..AT5G50530	Cluster_00595	198.03491813	8.44256032752	Cluster_024211	198.040423959	8.34616863157
NA	NA		NA	NA		410	6.90646447660818	AT5G62690..AT5G64440	Cluster_00595	198.03491813	8.44256032752	Cluster_024211	198.040423959	8.34616863157
NA	NA		NA	NA		167	6.51403437354758	AT2G25790..AT2G27230	Cluster_00595	198.03491813	8.44256032752	Cluster_024211	198.040423959	8.34616863157
NA	NA		NA	NA		265	7.16414483902598	AT3G48235..AT3G51830	Cluster_00595	198.03491813	8.44256032752	Cluster_024211	198.040423959	8.34616863157
NA	NA		NA	NA		192	5.99831431821589	AT2G36690..AT2G37950	Cluster_00595	198.03491813	8.44256032752	Cluster_024211	198.040423959	8.34616863157
NA	NA		NA	NA		307	5.6236986217893	AT4G08114..AT4G08345	Cluster_00595	198.03491813	8.44256032752	Cluster_024211	198.040423959	8.34616863157
NA	NA		NA	NA		262	6.63320461777363	AT3G45350..AT3G47240	Cluster_00595	198.03491813	8.44256032752	Cluster_024211	198.040423959	8.34616863157
NA	NA		NA	NA		80	6.5350872044843	AT1G61490..AT1G63030	Cluster_00595	198.03491813	8.44256032752	Cluster_024211	198.040423959	8.34616863157
NA	NA		NA	NA		412	5.94044293321496	AT5G65800..AT5G66940	Cluster_00595	198.03491813	8.44256032752	Cluster_024211	198.040423959	8.34616863157
NA	NA		NA	NA		221	5.90957563538522	AT3G13700..AT3G14940	Cluster_00595	198.03491813	8.44256032752	Cluster_024211	198.040423959	8.34616863157
NA	NA		NA	NA		394	5.98358189197786	AT5G38005..AT5G39160	Cluster_00595	198.03491813	8.44256032752	Cluster_024211	198.040423959	8.34616863157
NA	NA		NA	NA		405	5.55576609487184	AT5G54520..AT5G55893	Cluster_00595	198.03491813	8.44256032752	Cluster_024211	198.040423959	8.34616863157
NA	NA		NA	NA		74	5.71566895649898	AT1G55140..AT1G56860	Cluster_00595	198.03491813	8.44256032752	Cluster_024211	198.040423959	8.34616863157
NA	NA		NA	NA		349	6.70655425623618	AT5G22600..AT5G24530	Cluster_00595	198.03491813	8.44256032752	Cluster_024211	198.040423959	8.34616863157
NA	NA		NA	NA		275	6.70723600616249	AT4G01960..AT4G03760	Cluster_00595	198.03491813	8.44256032752	Cluster_024211	198.040423959	8.34616863157
NA	NA		NA	NA		268	5.68340929060971	AT3G54680..AT3G60110	Cluster_00595	198.03491813	8.44256032752	Cluster_024211	198.040423959	8.34616863157
225	5.75930308052586	AT4G09270..AT4G09810	NA	NA		NA	NA		Cluster_00598	205.042810481	8.819704523	Cluster_024707	205.05009077	8.53464271282
254	5.57327129676383	AT5G28596..AT5G28845	NA	NA		NA	NA		Cluster_00598	205.042810481	8.819704523	Cluster_024707	205.05009077	8.53464271282
NA	NA		118	8.29366162511528	AT2G06330..AT2G06420	NA	NA		Cluster_00598	205.042810481	8.819704523	Cluster_024707	205.05009077	8.53464271282
NA	NA		318	9.65402130945826	AT4G13256..AT4G16880	NA	NA		Cluster_00598	205.042810481	8.819704523	Cluster_024707	205.05009077	8.53464271282
NA	NA		250	5.3787095762817	AT3G37820..AT3G41345	NA	NA		Cluster_00598	205.042810481	8.819704523	Cluster_024707	205.05009077	8.53464271282
NA	NA		217	5.41041557226754	AT3G01085..AT3G01360	NA	NA		Cluster_00598	205.042810481	8.819704523	Cluster_024707	205.05009077	8.53464271282
NA	NA		209	5.95129870743866	AT2G41900..AT2G43470	NA	NA		Cluster_00598	205.042810481	8.819704523	Cluster_024707	205.05009077	8.53464271282
NA	NA		258	6.05440603334443	AT3G45140..AT3G46340	NA	NA		Cluster_00598	205.042810481	8.819704523	Cluster_024707	205.05009077	8.53464271282
NA	NA		207	5.59764801420066	AT2G39220..AT2G40770	NA	NA		Cluster_00598	205.042810481	8.819704523	Cluster_024707	205.05009077	8.53464271282
NA	NA		233	5.6223324833603	AT3G23530..AT3G26525	NA	NA		Cluster_00598	205.042810481	8.819704523	Cluster_024707	205.05009077	8.53464271282
101	8.18366246019442	AT2G12305..AT2G12640	NA	NA		NA	NA		Cluster_00599	206.032529682	8.80196602662	Cluster_000900	206.032549373	8.56826305786
62	6.17040126790539	AT1G66580..AT1G66850	NA	NA		NA	NA		Cluster_00599	206.032529682	8.80196602662	Cluster_000900	206.032549373	8.56826305786
294	9.39230500791939	AT5G57126..AT5G62680	NA	NA		NA	NA		Cluster_00599	206.032529682	8.80196602662	Cluster_000900	206.032549373	8.56826305786
20	9.63094772519531	AT1G30825..AT1G34805	NA	NA		NA	NA		Cluster_00599	206.032529682	8.80196602662	Cluster_000900	206.032549373	8.56826305786
147	7.54377803790968	AT2G39220..AT2G40750	NA	NA		NA	NA		Cluster_00599	206.032529682	8.80196602662	Cluster_000900	206.032549373	8.56826305786
7	6.74523083691976	AT1G04110..AT1G08090	NA	NA		NA	NA		Cluster_00599	206.032529682	8.80196602662	Cluster_000900	206.032549373	8.56826305786
145	6.16063588038421	AT2G35960..AT2G39180	NA	NA		NA	NA		Cluster_00599	206.032529682	8.80196602662	Cluster_000900	206.032549373	8.56826305786
126	5.69471048168775	AT2G26695..AT2G27990	NA	NA		NA	NA		Cluster_00599	206.032529682	8.80196602662	Cluster_000900	206.032549373	8.56826305786
229	5.75701727643858	AT4G19230..AT4G20520	NA	NA		NA	NA		Cluster_00599	206.032529682	8.80196602662	Cluster_000900	206.032549373	8.56826305786
242	5.6885290178901	AT4G35280..AT4G37790	NA	NA		NA	NA		Cluster_00599	206.032529682	8.80196602662	Cluster_000900	206.032549373	8.56826305786
286	5.55291028237017	AT5G38005..AT5G39095	NA	NA		NA	NA		Cluster_00599	206.032529682	8.80196602662	Cluster_000900	206.032549373	8.56826305786
160	5.97650212031556	AT3G22237..AT3G25700	NA	NA		NA	NA		Cluster_00599	206.032529682	8.80196602662	Cluster_000900	206.032549373	8.56826305786
228	5.45515542442914	AT4G16900..AT4G19220	NA	NA		NA	NA		Cluster_00599	206.032529682	8.80196602662	Cluster_000900	206.032549373	8.56826305786
159	6.24413931681015	AT3G13430..AT3G22231	NA	NA		NA	NA		Cluster_00599	206.032529682	8.80196602662	Cluster_000900	206.032549373	8.56826305786
226	5.58450096145333	AT4G09820..AT4G13255	NA	NA		NA	NA		Cluster_00599	206.032529682	8.80196602662	Cluster_000900	206.032549373	8.56826305786
190	5.39288623245195	AT4G00005..AT4G03770	NA	NA		NA	NA		Cluster_00599	206.032529682	8.80196602662	Cluster_000900	206.032549373	8.56826305786
NA	NA		258	5.50691446069743	AT3G45140..AT3G46340	NA	NA		Cluster_00599	206.032529682	8.80196602662	Cluster_000900	206.032549373	8.56826305786
245	7.84937455280658	AT5G02940..AT5G05760	NA	NA		NA	NA		Cluster_00600	206.032511836	9.05069695509	Cluster_000897	206.032692909	9.24829086792
163	6.69544269116014	AT3G26805..AT3G27700	NA	NA		NA	NA		Cluster_00600	206.032511836	9.05069695509	Cluster_000897	206.032692909	9.24829086792
231	7.67287009175708	AT4G21363..AT4G27180	NA	NA		NA	NA		Cluster_00600	206.032511836	9.05069695509	Cluster_000897	206.032692909	9.24829086792
253	5.35448993579889	AT5G28390..AT5G28590	NA	NA		NA	NA		Cluster_00600	206.032511836	9.05069695509	Cluster_000897	206.032692909	9.24829086792
22	5.72407767740616	AT1G35110..AT1G35520	NA	NA		NA	NA		Cluster_00600	206.032511836	9.05069695509	Cluster_000897	206.032692909	9.24829086792
11	5.76631989579487	AT1G15170..AT1G17980	NA	NA		NA	NA		Cluster_00600	206.032511836	9.05069695509	Cluster_000897	206.032692909	9.24829086792
227	6.85192086384981	AT4G13256..AT4G16880	NA	NA		NA	NA		Cluster_00600	206.032511836	9.05069695509	Cluster_000897	206.032692909	9.24829086792
16	5.46663334121349	AT1G21900..AT1G24793	NA	NA		NA	NA		Cluster_00600	206.032511836	9.05069695509	Cluster_000897	206.032692909	9.24829086792
226	5.38413072223006	AT4G09820..AT4G13255	NA	NA		NA	NA		Cluster_00600	206.032511836	9.05069695509	Cluster_000897	206.032692909	9.24829086792
NA	NA		24	5.81557413798652	AT1G22500..AT1G24793	NA	NA		Cluster_00601	206.03257385	8.19660183102	Cluster_000899	206.03280531	8.37587605206
NA	NA		NA	NA		44	5.30911702913234	AT1G41830..AT1G41900	Cluster_00604	213.012007238	7.81601225532	Cluster_000929	213.011682342	8.05727723522
NA	NA		NA	NA		56	5.71091309754999	AT1G43310..AT1G43745	Cluster_00604	213.012007238	7.81601225532	Cluster_000929	213.011682342	8.05727723522
NA	NA		NA	NA		211	5.85744041078968	AT2G46830..AT2G48150	Cluster_00604	213.012007238	7.81601225532	Cluster_000929	213.011682342	8.05727723522
NA	NA		NA	NA		319	5.96027680509205	AT4G20715..AT4G22290	Cluster_00604	213.012007238	7.81601225532	Cluster_000929	213.011682342	8.05727723522
NA	NA		NA	NA		7	5.31717546627408	AT1G04110..AT1G08090	Cluster_00604	213.012007238	7.81601225532	Cluster_000929	213.011682342	8.05727723522
NA	NA		NA	NA		44	5.30911702913234	AT1G41830..AT1G41900	Cluster_00605	213.011423017	7.99020967349	Cluster_000929	213.011682342	8.05727723522
NA	NA		NA	NA		56	5.71091309754999	AT1G43310..AT1G43745	Cluster_00605	213.011423017	7.99020967349	Cluster_000929	213.011682342	8.05727723522
NA	NA		NA	NA		211	5.85744041078968	AT2G46830..AT2G48150	Cluster_00605	213.011423017	7.99020967349	Cluster_000929	213.011682342	8.05727723522
NA	NA		NA	NA		319	5.96027680509205	AT4G20715..AT4G22290	Cluster_00605	213.011423017	7.99020967349	Cluster_000929	213.011682342	8.05727723522
NA	NA		NA	NA		7	5.31717546627408	AT1G04110..AT1G08090	Cluster_00605	213.011423017	7.99020967349	Cluster_000929	213.011682342	8.05727723522
16	6.16074970071468	AT1G21900..AT1G24793	NA	NA		NA	NA		Cluster_00606	213.011595853	8.37387556212	Cluster_000918	213.01179874	8.33608820592
NA	NA		244	5.43857760537973	AT3G32393..AT3G32890	NA	NA		Cluster_00606	213.011595853	8.37387556212	Cluster_000918	213.01179874	8.33608820592
NA	NA		344	5.74709807615145	AT4G37970..AT4G40090	NA	NA		Cluster_00606	213.011595853	8.37387556212	Cluster_000918	213.01179874	8.33608820592
NA	NA		318	6.95791228471152	AT4G13256..AT4G16880	NA	NA		Cluster_00606	213.011595853	8.37387556212	Cluster_000918	213.01179874	8.33608820592
NA	NA		230	5.71749031317308	AT3G19960..AT3G22231	NA	NA		Cluster_00606	213.011595853	8.37387556212	Cluster_000918	213.01179874	8.33608820592
NA	NA		NA	NA		153	5.62053589971262	AT2G16540..AT2G20190	Cluster_00606	213.011595853	8.37387556212	Cluster_000918	213.01179874	8.33608820592
28	5.31235380530694	AT1G37801..AT1G38149	NA	NA		NA	NA		Cluster_00607	213.011494338	8.5300563183	Cluster_025264	213.010676061	8.60956863644
250	5.45874368678004	AT5G15540..AT5G25160	NA	NA		350	5.5246551421396	AT5G24557..AT5G25160	Cluster_00607	213.011494338	8.5300563183	Cluster_025264	213.010676061	8.60956863644
NA	NA		NA	NA		350	5.5246551421396	AT5G24557..AT5G25160	Cluster_00607	213.011494338	8.5300563183	Cluster_025264	213.010676061	8.60956863644
NA	NA		NA	NA		313	5.3486698153738	AT4G10500..AT4G13255	Cluster_00607	213.011494338	8.5300563183	Cluster_025264	213.010676061	8.60956863644
NA	NA		NA	NA		350	5.5246551421396	AT5G24557..AT5G25160	Cluster_00608	213.011053363	8.88639510664	Cluster_025264	213.010676061	8.60956863644
NA	NA		NA	NA		313	5.3486698153738	AT4G10500..AT4G13255	Cluster_00608	213.011053363	8.88639510664	Cluster_025264	213.010676061	8.60956863644
12	6.66932221167676	AT1G18060..AT1G18450	NA	NA		NA	NA		Cluster_00612	213.011373327	9.58681970683	Cluster_000923	213.011861308	9.80714612207
169	6.16708733981639	AT3G30670..AT3G31375	NA	NA		NA	NA		Cluster_00612	213.011373327	9.58681970683	Cluster_000923	213.011861308	9.80714612207
149	5.76247109652304	AT2G41220..AT2G44660	NA	NA		NA	NA		Cluster_00612	213.011373327	9.58681970683	Cluster_000923	213.011861308	9.80714612207
139	5.41495867657807	AT2G31140..AT2G33880	NA	NA		NA	NA		Cluster_00612	213.011373327	9.58681970683	Cluster_000923	213.011861308	9.80714612207
83	5.61822719723057	AT2G04170..AT2G06430	NA	NA		NA	NA		Cluster_00612	213.011373327	9.58681970683	Cluster_000923	213.011861308	9.80714612207
NA	NA		252	6.23337652164542	AT3G42760..AT3G43357	NA	NA		Cluster_00612	213.011373327	9.58681970683	Cluster_000923	213.011861308	9.80714612207
NA	NA		102	5.61459376960193	AT1G78020..AT1G80410	NA	NA		Cluster_00612	213.011373327	9.58681970683	Cluster_000923	213.011861308	9.80714612207
NA	NA		230	5.57167798753583	AT3G19960..AT3G22231	NA	NA		Cluster_00612	213.011373327	9.58681970683	Cluster_000923	213.011861308	9.80714612207
18	5.55029901347824	AT1G27180..AT1G27570	NA	NA		NA	NA		Cluster_00613	213.011448816	9.71339369954	Cluster_000923	213.011861308	9.80714612207
230	5.49682116191179	AT4G20725..AT4G21350	NA	NA		NA	NA		Cluster_00613	213.011448816	9.71339369954	Cluster_000923	213.011861308	9.80714612207
59	5.94849936808219	AT1G59312..AT1G61370	NA	NA		NA	NA		Cluster_00613	213.011448816	9.71339369954	Cluster_000923	213.011861308	9.80714612207
159	5.78077117115189	AT3G13430..AT3G22231	230	5.57167798753583	AT3G19960..AT3G22231	NA	NA		Cluster_00613	213.011448816	9.71339369954	Cluster_000923	213.011861308	9.80714612207
NA	NA		252	6.23337652164542	AT3G42760..AT3G43357	NA	NA		Cluster_00613	213.011448816	9.71339369954	Cluster_000923	213.011861308	9.80714612207
NA	NA		102	5.61459376960193	AT1G78020..AT1G80410	NA	NA		Cluster_00613	213.011448816	9.71339369954	Cluster_000923	213.011861308	9.80714612207
168	6.24521470741692	AT3G29781..AT3G30665	NA	NA		NA	NA		Cluster_00614	213.011800119	9.88512370103	Cluster_025266	213.014887591	10.1089175767
185	5.84975267831845	AT3G47270..AT3G48740	NA	NA		NA	NA		Cluster_00614	213.011800119	9.88512370103	Cluster_025266	213.014887591	10.1089175767
159	5.66293306918956	AT3G13430..AT3G22231	NA	NA		NA	NA		Cluster_00614	213.011800119	9.88512370103	Cluster_025266	213.014887591	10.1089175767
NA	NA		NA	NA		218	5.79615125189861	AT3G07580..AT3G11940	Cluster_00614	213.011800119	9.88512370103	Cluster_025266	213.014887591	10.1089175767
NA	NA		NA	NA		153	5.5655829052613	AT2G16540..AT2G20190	Cluster_00614	213.011800119	9.88512370103	Cluster_025266	213.014887591	10.1089175767
59	6.58283935932366	AT1G59312..AT1G61370	NA	NA		NA	NA		Cluster_00615	213.010901549	9.94969708037	Cluster_025266	213.014887591	10.1089175767
68	6.11265366208149	AT1G70380..AT1G75990	NA	NA		NA	NA		Cluster_00615	213.010901549	9.94969708037	Cluster_025266	213.014887591	10.1089175767
153	5.67293430111988	AT3G01015..AT3G06483	NA	NA		NA	NA		Cluster_00615	213.010901549	9.94969708037	Cluster_025266	213.014887591	10.1089175767
NA	NA		NA	NA		218	5.79615125189861	AT3G07580..AT3G11940	Cluster_00615	213.010901549	9.94969708037	Cluster_025266	213.014887591	10.1089175767
NA	NA		NA	NA		153	5.5655829052613	AT2G16540..AT2G20190	Cluster_00615	213.010901549	9.94969708037	Cluster_025266	213.014887591	10.1089175767
241	6.78770981675992	AT4G32300..AT4G35270	NA	NA		NA	NA		Cluster_00616	213.011522977	10.1125292008	Cluster_025266	213.014887591	10.1089175767
NA	NA		NA	NA		218	5.79615125189861	AT3G07580..AT3G11940	Cluster_00616	213.011522977	10.1125292008	Cluster_025266	213.014887591	10.1089175767
NA	NA		NA	NA		153	5.5655829052613	AT2G16540..AT2G20190	Cluster_00616	213.011522977	10.1125292008	Cluster_025266	213.014887591	10.1089175767
161	5.63647270587145	AT3G25710..AT3G26525	NA	NA		NA	NA		Cluster_00617	213.011647602	10.2757137985	Cluster_025266	213.014887591	10.1089175767
11	5.63651005773846	AT1G15170..AT1G17980	NA	NA		NA	NA		Cluster_00617	213.011647602	10.2757137985	Cluster_025266	213.014887591	10.1089175767
291	5.40074179905251	AT5G50700..AT5G54510	NA	NA		NA	NA		Cluster_00617	213.011647602	10.2757137985	Cluster_025266	213.014887591	10.1089175767
NA	NA		NA	NA		218	5.79615125189861	AT3G07580..AT3G11940	Cluster_00617	213.011647602	10.2757137985	Cluster_025266	213.014887591	10.1089175767
NA	NA		NA	NA		153	5.5655829052613	AT2G16540..AT2G20190	Cluster_00617	213.011647602	10.2757137985	Cluster_025266	213.014887591	10.1089175767
NA	NA		NA	NA		218	5.79615125189861	AT3G07580..AT3G11940	Cluster_00618	213.01140882	10.3505034053	Cluster_025266	213.014887591	10.1089175767
NA	NA		NA	NA		153	5.5655829052613	AT2G16540..AT2G20190	Cluster_00618	213.01140882	10.3505034053	Cluster_025266	213.014887591	10.1089175767
107	5.90449992683656	AT2G14190..AT2G14550	NA	NA		NA	NA		Cluster_00619	213.011242943	10.6298076052	Cluster_000924	213.011034229	10.3739595926
152	5.95644816360321	AT2G46685..AT2G48150	NA	NA		NA	NA		Cluster_00619	213.011242943	10.6298076052	Cluster_000924	213.011034229	10.3739595926
103	6.01576267969314	AT2G12835..AT2G13860	NA	NA		NA	NA		Cluster_00619	213.011242943	10.6298076052	Cluster_000924	213.011034229	10.3739595926
231	6.37790660738094	AT4G21363..AT4G27180	NA	NA		NA	NA		Cluster_00619	213.011242943	10.6298076052	Cluster_000924	213.011034229	10.3739595926
149	5.38979400120367	AT2G41220..AT2G44660	NA	NA		NA	NA		Cluster_00619	213.011242943	10.6298076052	Cluster_000924	213.011034229	10.3739595926
250	5.43042607444355	AT5G15540..AT5G25160	NA	NA		NA	NA		Cluster_00619	213.011242943	10.6298076052	Cluster_000924	213.011034229	10.3739595926
NA	NA		NA	NA		279	5.64961896852597	AT4G05613..AT4G05636	Cluster_00619	213.011242943	10.6298076052	Cluster_000924	213.011034229	10.3739595926
NA	NA		NA	NA		393	5.31261020824847	AT5G36870..AT5G38000	Cluster_00619	213.011242943	10.6298076052	Cluster_000924	213.011034229	10.3739595926
NA	NA		NA	NA		256	5.66120434471033	AT3G42510..AT3G43357	Cluster_00619	213.011242943	10.6298076052	Cluster_000924	213.011034229	10.3739595926
79	8.47269988844451	AT2G01680..AT2G02180	NA	NA		NA	NA		Cluster_00620	213.011769727	10.9609233467	Cluster_000926	213.011870912	11.0417737939
248	5.60285825225522	AT5G07230..AT5G14500	NA	NA		NA	NA		Cluster_00620	213.011769727	10.9609233467	Cluster_000926	213.011870912	11.0417737939
NA	NA		99	6.03755168436746	AT1G76820..AT1G76911	NA	NA		Cluster_00620	213.011769727	10.9609233467	Cluster_000926	213.011870912	11.0417737939
NA	NA		24	5.98235243504555	AT1G22500..AT1G24793	NA	NA		Cluster_00620	213.011769727	10.9609233467	Cluster_000926	213.011870912	11.0417737939
NA	NA		NA	NA		263	6.59652008628071	AT3G47270..AT3G48200	Cluster_00620	213.011769727	10.9609233467	Cluster_000926	213.011870912	11.0417737939
NA	NA		NA	NA		354	6.63240131092347	AT5G27810..AT5G28335	Cluster_00620	213.011769727	10.9609233467	Cluster_000926	213.011870912	11.0417737939
NA	NA		NA	NA		312	6.25332227611596	AT4G09820..AT4G10490	Cluster_00620	213.011769727	10.9609233467	Cluster_000926	213.011870912	11.0417737939
NA	NA		NA	NA		337	5.49333482188674	AT5G01010..AT5G01445	Cluster_00620	213.011769727	10.9609233467	Cluster_000926	213.011870912	11.0417737939
NA	NA		NA	NA		204	5.35183452849982	AT2G43150..AT2G44610	Cluster_00620	213.011769727	10.9609233467	Cluster_000926	213.011870912	11.0417737939
NA	NA		NA	NA		352	5.55527113937645	AT5G25200..AT5G27270	Cluster_00620	213.011769727	10.9609233467	Cluster_000926	213.011870912	11.0417737939
NA	NA		NA	NA		90	5.50906155961672	AT1G70590..AT1G73680	Cluster_00620	213.011769727	10.9609233467	Cluster_000926	213.011870912	11.0417737939
NA	NA		NA	NA		225	5.76612512908711	AT3G15640..AT3G22231	Cluster_00620	213.011769727	10.9609233467	Cluster_000926	213.011870912	11.0417737939
60	6.01149149478374	AT1G61390..AT1G63400	NA	NA		NA	NA		Cluster_00621	213.011492963	11.5370048989	Cluster_000928	213.012064938	11.7758519889
250	5.50745801954786	AT5G15540..AT5G25160	NA	NA		NA	NA		Cluster_00621	213.011492963	11.5370048989	Cluster_000928	213.012064938	11.7758519889
NA	NA		NA	NA		338	6.04984112260292	AT5G01450..AT5G02830	Cluster_00621	213.011492963	11.5370048989	Cluster_000928	213.012064938	11.7758519889
NA	NA		NA	NA		256	6.0068374053421	AT3G42510..AT3G43357	Cluster_00621	213.011492963	11.5370048989	Cluster_000928	213.012064938	11.7758519889
NA	NA		NA	NA		399	5.35144753924172	AT5G45510..AT5G48550	Cluster_00621	213.011492963	11.5370048989	Cluster_000928	213.012064938	11.7758519889
289	5.81623038313702	AT5G48800..AT5G50450	NA	NA		NA	NA		Cluster_00622	213.011410837	11.6452578756	Cluster_000928	213.012064938	11.7758519889
288	5.97091695373464	AT5G39185..AT5G48790	NA	NA		399	5.35144753924172	AT5G45510..AT5G48550	Cluster_00622	213.011410837	11.6452578756	Cluster_000928	213.012064938	11.7758519889
159	5.34848143344568	AT3G13430..AT3G22231	NA	NA		NA	NA		Cluster_00622	213.011410837	11.6452578756	Cluster_000928	213.012064938	11.7758519889
NA	NA		NA	NA		338	6.04984112260292	AT5G01450..AT5G02830	Cluster_00622	213.011410837	11.6452578756	Cluster_000928	213.012064938	11.7758519889
NA	NA		NA	NA		256	6.0068374053421	AT3G42510..AT3G43357	Cluster_00622	213.011410837	11.6452578756	Cluster_000928	213.012064938	11.7758519889
145	5.43900492310424	AT2G35960..AT2G39180	NA	NA		NA	NA		Cluster_00623	213.011266296	11.8329452256	Cluster_000928	213.012064938	11.7758519889
288	5.96077462879307	AT5G39185..AT5G48790	NA	NA		399	5.35144753924172	AT5G45510..AT5G48550	Cluster_00623	213.011266296	11.8329452256	Cluster_000928	213.012064938	11.7758519889
NA	NA		NA	NA		338	6.04984112260292	AT5G01450..AT5G02830	Cluster_00623	213.011266296	11.8329452256	Cluster_000928	213.012064938	11.7758519889
NA	NA		NA	NA		256	6.0068374053421	AT3G42510..AT3G43357	Cluster_00623	213.011266296	11.8329452256	Cluster_000928	213.012064938	11.7758519889
NA	NA		NA	NA		338	6.04984112260292	AT5G01450..AT5G02830	Cluster_00624	213.011503487	12.0435653766	Cluster_000928	213.012064938	11.7758519889
NA	NA		NA	NA		256	6.0068374053421	AT3G42510..AT3G43357	Cluster_00624	213.011503487	12.0435653766	Cluster_000928	213.012064938	11.7758519889
NA	NA		NA	NA		399	5.35144753924172	AT5G45510..AT5G48550	Cluster_00624	213.011503487	12.0435653766	Cluster_000928	213.012064938	11.7758519889
3	8.4834996422998	AT1G01073..AT1G02205	NA	NA		NA	NA		Cluster_00641	214.009571299	8.37063668306	Cluster_000938	214.009718641	8.34345132425
242	7.94495496250248	AT4G35280..AT4G37790	NA	NA		NA	NA		Cluster_00641	214.009571299	8.37063668306	Cluster_000938	214.009718641	8.34345132425
5	5.92571652152024	AT1G03300..AT1G03982	NA	NA		NA	NA		Cluster_00641	214.009571299	8.37063668306	Cluster_000938	214.009718641	8.34345132425
162	5.6429025888787	AT3G26530..AT3G26800	NA	NA		NA	NA		Cluster_00641	214.009571299	8.37063668306	Cluster_000938	214.009718641	8.34345132425
83	7.42013486972182	AT2G04170..AT2G06430	NA	NA		NA	NA		Cluster_00641	214.009571299	8.37063668306	Cluster_000938	214.009718641	8.34345132425
193	6.35104927136197	AT4G05133..AT4G05610	NA	NA		NA	NA		Cluster_00641	214.009571299	8.37063668306	Cluster_000938	214.009718641	8.34345132425
126	6.47417600661252	AT2G26695..AT2G27990	NA	NA		NA	NA		Cluster_00641	214.009571299	8.37063668306	Cluster_000938	214.009718641	8.34345132425
149	6.87884848573788	AT2G41220..AT2G44660	NA	NA		NA	NA		Cluster_00641	214.009571299	8.37063668306	Cluster_000938	214.009718641	8.34345132425
155	6.03877615269968	AT3G06560..AT3G09170	NA	NA		NA	NA		Cluster_00641	214.009571299	8.37063668306	Cluster_000938	214.009718641	8.34345132425
190	9.91242667860268	AT4G00005..AT4G03770	NA	NA		NA	NA		Cluster_00641	214.009571299	8.37063668306	Cluster_000938	214.009718641	8.34345132425
8	6.65759158157651	AT1G08110..AT1G12420	NA	NA		NA	NA		Cluster_00641	214.009571299	8.37063668306	Cluster_000938	214.009718641	8.34345132425
161	5.59233807942807	AT3G25710..AT3G26525	NA	NA		NA	NA		Cluster_00641	214.009571299	8.37063668306	Cluster_000938	214.009718641	8.34345132425
60	6.17480210082832	AT1G61390..AT1G63400	NA	NA		NA	NA		Cluster_00641	214.009571299	8.37063668306	Cluster_000938	214.009718641	8.34345132425
81	5.58337509310708	AT2G02640..AT2G03930	NA	NA		NA	NA		Cluster_00641	214.009571299	8.37063668306	Cluster_000938	214.009718641	8.34345132425
54	5.84345230153817	AT1G52120..AT1G53880	NA	NA		NA	NA		Cluster_00641	214.009571299	8.37063668306	Cluster_000938	214.009718641	8.34345132425
229	5.6095918126871	AT4G19230..AT4G20520	NA	NA		NA	NA		Cluster_00641	214.009571299	8.37063668306	Cluster_000938	214.009718641	8.34345132425
20	6.0958528799866	AT1G30825..AT1G34805	NA	NA		NA	NA		Cluster_00641	214.009571299	8.37063668306	Cluster_000938	214.009718641	8.34345132425
61	5.39169264972989	AT1G63410..AT1G66570	NA	NA		NA	NA		Cluster_00641	214.009571299	8.37063668306	Cluster_000938	214.009718641	8.34345132425
227	5.96309733033706	AT4G13256..AT4G16880	NA	NA		NA	NA		Cluster_00641	214.009571299	8.37063668306	Cluster_000938	214.009718641	8.34345132425
226	5.50533182081255	AT4G09820..AT4G13255	NA	NA		NA	NA		Cluster_00641	214.009571299	8.37063668306	Cluster_000938	214.009718641	8.34345132425
288	6.37699106476213	AT5G39185..AT5G48790	NA	NA		NA	NA		Cluster_00641	214.009571299	8.37063668306	Cluster_000938	214.009718641	8.34345132425
NA	NA		109	5.76748878112299	AT2G02200..AT2G02630	NA	NA		Cluster_00641	214.009571299	8.37063668306	Cluster_000938	214.009718641	8.34345132425
NA	NA		197	5.6345977634076	AT2G31550..AT2G33880	NA	NA		Cluster_00641	214.009571299	8.37063668306	Cluster_000938	214.009718641	8.34345132425
NA	NA		NA	NA		261	5.72819952398861	AT3G44730..AT3G45330	Cluster_00641	214.009571299	8.37063668306	Cluster_000938	214.009718641	8.34345132425
99	5.60369116746788	AT2G11420..AT2G11820	NA	NA		NA	NA		Cluster_00644	220.048143951	10.9951179242	Cluster_000948	220.048212949	11.2143237254
149	5.98895668985127	AT2G41220..AT2G44660	NA	NA		NA	NA		Cluster_00644	220.048143951	10.9951179242	Cluster_000948	220.048212949	11.2143237254
239	5.35011448519809	AT4G30290..AT4G32212	NA	NA		NA	NA		Cluster_00644	220.048143951	10.9951179242	Cluster_000948	220.048212949	11.2143237254
228	5.84079349541591	AT4G16900..AT4G19220	NA	NA		NA	NA		Cluster_00644	220.048143951	10.9951179242	Cluster_000948	220.048212949	11.2143237254
133	5.74695411711945	AT2G29290..AT2G29960	NA	NA		NA	NA		Cluster_00645	226.485037181	0.671083061187	Cluster_000964	226.484802479	0.741825726838
151	5.79270374948234	AT2G45430..AT2G46680	NA	NA		NA	NA		Cluster_00645	226.485037181	0.671083061187	Cluster_000964	226.484802479	0.741825726838
139	6.37219759425056	AT2G31140..AT2G33880	NA	NA		NA	NA		Cluster_00645	226.485037181	0.671083061187	Cluster_000964	226.484802479	0.741825726838
8	6.27638370685705	AT1G08110..AT1G12420	NA	NA		NA	NA		Cluster_00645	226.485037181	0.671083061187	Cluster_000964	226.484802479	0.741825726838
292	5.41717174337347	AT5G54520..AT5G55890	NA	NA		NA	NA		Cluster_00645	226.485037181	0.671083061187	Cluster_000964	226.484802479	0.741825726838
155	5.35260329768805	AT3G06560..AT3G09170	NA	NA		NA	NA		Cluster_00645	226.485037181	0.671083061187	Cluster_000964	226.484802479	0.741825726838
189	5.53093289924807	AT3G61028..AT3G63530	NA	NA		NA	NA		Cluster_00645	226.485037181	0.671083061187	Cluster_000964	226.484802479	0.741825726838
248	6.48851962459228	AT5G07230..AT5G14500	NA	NA		NA	NA		Cluster_00645	226.485037181	0.671083061187	Cluster_000964	226.484802479	0.741825726838
242	5.32873372064943	AT4G35280..AT4G37790	NA	NA		NA	NA		Cluster_00645	226.485037181	0.671083061187	Cluster_000964	226.484802479	0.741825726838
288	7.1788557855542	AT5G39185..AT5G48790	NA	NA		NA	NA		Cluster_00645	226.485037181	0.671083061187	Cluster_000964	226.484802479	0.741825726838
184	5.3255773610757	AT3G44730..AT3G47250	NA	NA		NA	NA		Cluster_00645	226.485037181	0.671083061187	Cluster_000964	226.484802479	0.741825726838
250	6.47367977423706	AT5G15540..AT5G25160	NA	NA		NA	NA		Cluster_00645	226.485037181	0.671083061187	Cluster_000964	226.484802479	0.741825726838
57	10.8210767601614	AT1G55140..AT1G56910	NA	NA		NA	NA		Cluster_00649	227.056041052	12.2067924926	Cluster_000968	227.056444743	11.9877507819
139	9.59773305275471	AT2G31140..AT2G33880	NA	NA		NA	NA		Cluster_00649	227.056041052	12.2067924926	Cluster_000968	227.056444743	11.9877507819
67	6.9809023656453	AT1G69140..AT1G70370	NA	NA		NA	NA		Cluster_00649	227.056041052	12.2067924926	Cluster_000968	227.056444743	11.9877507819
185	7.14635028880633	AT3G47270..AT3G48740	259	6.83523920810129	AT3G46370..AT3G48185	NA	NA		Cluster_00649	227.056041052	12.2067924926	Cluster_000968	227.056444743	11.9877507819
51	7.35307505052579	AT1G47250..AT1G49190	NA	NA		NA	NA		Cluster_00649	227.056041052	12.2067924926	Cluster_000968	227.056444743	11.9877507819
11	6.98975184856125	AT1G15170..AT1G17980	NA	NA		NA	NA		Cluster_00649	227.056041052	12.2067924926	Cluster_000968	227.056444743	11.9877507819
159	7.90248223896657	AT3G13430..AT3G22231	NA	NA		NA	NA		Cluster_00649	227.056041052	12.2067924926	Cluster_000968	227.056444743	11.9877507819
286	5.68387772407733	AT5G38005..AT5G39095	NA	NA		NA	NA		Cluster_00649	227.056041052	12.2067924926	Cluster_000968	227.056444743	11.9877507819
292	5.36105721028915	AT5G54520..AT5G55890	NA	NA		NA	NA		Cluster_00649	227.056041052	12.2067924926	Cluster_000968	227.056444743	11.9877507819
81	5.50961283659984	AT2G02640..AT2G03930	NA	NA		NA	NA		Cluster_00649	227.056041052	12.2067924926	Cluster_000968	227.056444743	11.9877507819
54	5.62654445977336	AT1G52120..AT1G53880	NA	NA		NA	NA		Cluster_00649	227.056041052	12.2067924926	Cluster_000968	227.056444743	11.9877507819
113	5.7948195500884	AT2G16130..AT2G18900	NA	NA		NA	NA		Cluster_00649	227.056041052	12.2067924926	Cluster_000968	227.056444743	11.9877507819
61	6.00846889414067	AT1G63410..AT1G66570	NA	NA		NA	NA		Cluster_00649	227.056041052	12.2067924926	Cluster_000968	227.056444743	11.9877507819
20	6.14583741598091	AT1G30825..AT1G34805	NA	NA		NA	NA		Cluster_00649	227.056041052	12.2067924926	Cluster_000968	227.056444743	11.9877507819
160	5.93920983085398	AT3G22237..AT3G25700	233	9.38271121491985	AT3G23530..AT3G26525	NA	NA		Cluster_00649	227.056041052	12.2067924926	Cluster_000968	227.056444743	11.9877507819
75	5.30793588761947	AT1G77480..AT1G81001	NA	NA		NA	NA		Cluster_00649	227.056041052	12.2067924926	Cluster_000968	227.056444743	11.9877507819
231	6.03195395744522	AT4G21363..AT4G27180	NA	NA		319	5.70519108791539	AT4G20715..AT4G22290	Cluster_00649	227.056041052	12.2067924926	Cluster_000968	227.056444743	11.9877507819
153	5.65141344522086	AT3G01015..AT3G06483	NA	NA		NA	NA		Cluster_00649	227.056041052	12.2067924926	Cluster_000968	227.056444743	11.9877507819
250	5.30966607911518	AT5G15540..AT5G25160	NA	NA		NA	NA		Cluster_00649	227.056041052	12.2067924926	Cluster_000968	227.056444743	11.9877507819
NA	NA		273	9.79604778556675	AT3G60950..AT3G63500	NA	NA		Cluster_00649	227.056041052	12.2067924926	Cluster_000968	227.056444743	11.9877507819
NA	NA		345	12.3764479919914	AT5G01010..AT5G05700	NA	NA		Cluster_00649	227.056041052	12.2067924926	Cluster_000968	227.056444743	11.9877507819
NA	NA		234	9.26667498472087	AT3G26530..AT3G29110	NA	NA		Cluster_00649	227.056041052	12.2067924926	Cluster_000968	227.056444743	11.9877507819
NA	NA		322	7.7149982729264	AT4G19320..AT4G20510	NA	NA		Cluster_00649	227.056041052	12.2067924926	Cluster_000968	227.056444743	11.9877507819
NA	NA		269	6.48052282898572	AT3G58650..AT3G59710	NA	NA		Cluster_00649	227.056041052	12.2067924926	Cluster_000968	227.056444743	11.9877507819
NA	NA		393	5.73767648498097	AT5G35570..AT5G35640	NA	NA		Cluster_00649	227.056041052	12.2067924926	Cluster_000968	227.056444743	11.9877507819
NA	NA		266	6.34886829271597	AT3G55258..AT3G55730	NA	NA		Cluster_00649	227.056041052	12.2067924926	Cluster_000968	227.056444743	11.9877507819
NA	NA		383	5.46419824112592	AT5G33234..AT5G33383	NA	NA		Cluster_00649	227.056041052	12.2067924926	Cluster_000968	227.056444743	11.9877507819
NA	NA		315	6.32069895341614	AT4G09316..AT4G09810	NA	NA		Cluster_00649	227.056041052	12.2067924926	Cluster_000968	227.056444743	11.9877507819
NA	NA		415	6.66473885871616	AT5G56610..AT5G59630	NA	NA		Cluster_00649	227.056041052	12.2067924926	Cluster_000968	227.056444743	11.9877507819
NA	NA		80	6.14757025771484	AT1G61390..AT1G62350	NA	NA		Cluster_00649	227.056041052	12.2067924926	Cluster_000968	227.056444743	11.9877507819
NA	NA		313	5.99671491432779	AT4G08430..AT4G08880	NA	NA		Cluster_00649	227.056041052	12.2067924926	Cluster_000968	227.056444743	11.9877507819
NA	NA		356	6.10071856818703	AT5G27280..AT5G28235	NA	NA		Cluster_00649	227.056041052	12.2067924926	Cluster_000968	227.056444743	11.9877507819
NA	NA		401	7.35235780232592	AT5G41610..AT5G45230	NA	NA		Cluster_00649	227.056041052	12.2067924926	Cluster_000968	227.056444743	11.9877507819
NA	NA		344	5.99581010607849	AT4G37970..AT4G40090	NA	NA		Cluster_00649	227.056041052	12.2067924926	Cluster_000968	227.056444743	11.9877507819
NA	NA		423	6.34362522598757	AT5G62690..AT5G65790	NA	NA		Cluster_00649	227.056041052	12.2067924926	Cluster_000968	227.056444743	11.9877507819
NA	NA		406	6.17747560853051	AT5G48800..AT5G49850	NA	NA		Cluster_00649	227.056041052	12.2067924926	Cluster_000968	227.056444743	11.9877507819
NA	NA		316	5.51251799923387	AT4G09820..AT4G12260	NA	NA		Cluster_00649	227.056041052	12.2067924926	Cluster_000968	227.056444743	11.9877507819
NA	NA		NA	NA		322	6.1762625043347	AT4G27960..AT4G28530	Cluster_00649	227.056041052	12.2067924926	Cluster_000968	227.056444743	11.9877507819
NA	NA		NA	NA		167	5.80379740905841	AT2G25790..AT2G27230	Cluster_00649	227.056041052	12.2067924926	Cluster_000968	227.056444743	11.9877507819
NA	NA		NA	NA		355	5.49246745399802	AT5G28400..AT5G28845	Cluster_00649	227.056041052	12.2067924926	Cluster_000968	227.056444743	11.9877507819
NA	NA		NA	NA		315	6.49577674135107	AT4G13455..AT4G16890	Cluster_00649	227.056041052	12.2067924926	Cluster_000968	227.056444743	11.9877507819
16	5.50717676855101	AT1G21900..AT1G24793	NA	NA		NA	NA		Cluster_00650	234.06390392	12.2857324193	Cluster_000980	234.063589007	12.5449513213
NA	NA		NA	NA		93	6.61714177868846	AT1G75500..AT1G76260	Cluster_00650	234.06390392	12.2857324193	Cluster_000980	234.063589007	12.5449513213
NA	NA		NA	NA		231	5.99800845833905	AT3G26240..AT3G26800	Cluster_00650	234.06390392	12.2857324193	Cluster_000980	234.063589007	12.5449513213
NA	NA		NA	NA		318	6.0119840968213	AT4G19330..AT4G20520	Cluster_00650	234.06390392	12.2857324193	Cluster_000980	234.063589007	12.5449513213
NA	NA		NA	NA		400	6.07406518496507	AT5G48560..AT5G50530	Cluster_00650	234.06390392	12.2857324193	Cluster_000980	234.063589007	12.5449513213
NA	NA		NA	NA		399	5.71543393469596	AT5G45510..AT5G48550	Cluster_00650	234.06390392	12.2857324193	Cluster_000980	234.063589007	12.5449513213
250	6.34527249037064	AT5G15540..AT5G25160	NA	NA		NA	NA		Cluster_00651	234.063710158	13.117005026	Cluster_000981	234.063832469	12.8378042115
226	6.20944564356195	AT4G09820..AT4G13255	NA	NA		NA	NA		Cluster_00652	234.063769512	13.4638758126	Cluster_000983	234.063548074	13.4668252283
250	5.41722401297329	AT5G15540..AT5G25160	NA	NA		NA	NA		Cluster_00652	234.063769512	13.4638758126	Cluster_000983	234.063548074	13.4668252283
NA	NA		NA	NA		103	6.09271187616713	AT2G01680..AT2G02061	Cluster_00652	234.063769512	13.4638758126	Cluster_000983	234.063548074	13.4668252283
232	5.75966756649234	AT4G27210..AT4G27890	NA	NA		NA	NA		Cluster_00655	234.064014061	14.0596794469	Cluster_000984	234.064095637	14.2827971889
190	5.86646416347222	AT4G00005..AT4G03770	NA	NA		NA	NA		Cluster_00655	234.064014061	14.0596794469	Cluster_000984	234.064095637	14.2827971889
221	6.34430176781908	AT4G08053..AT4G08109	NA	NA		NA	NA		Cluster_00656	234.064198156	12.0687495565	Cluster_000978	234.064070413	12.0058924502
46	5.66460686624176	AT1G43750..AT1G44010	NA	NA		NA	NA		Cluster_00656	234.064198156	12.0687495565	Cluster_000978	234.064070413	12.0058924502
79	6.06969720538848	AT2G01680..AT2G02180	NA	NA		NA	NA		Cluster_00656	234.064198156	12.0687495565	Cluster_000978	234.064070413	12.0058924502
59	6.60128529083188	AT1G59312..AT1G61370	NA	NA		NA	NA		Cluster_00656	234.064198156	12.0687495565	Cluster_000978	234.064070413	12.0058924502
161	5.88151791734451	AT3G25710..AT3G26525	NA	NA		NA	NA		Cluster_00656	234.064198156	12.0687495565	Cluster_000978	234.064070413	12.0058924502
8	6.49980410416057	AT1G08110..AT1G12420	NA	NA		NA	NA		Cluster_00656	234.064198156	12.0687495565	Cluster_000978	234.064070413	12.0058924502
22	5.45830268416819	AT1G35110..AT1G35520	NA	NA		NA	NA		Cluster_00656	234.064198156	12.0687495565	Cluster_000978	234.064070413	12.0058924502
182	6.5989085179347	AT3G42253..AT3G43566	NA	NA		NA	NA		Cluster_00656	234.064198156	12.0687495565	Cluster_000978	234.064070413	12.0058924502
183	5.70724761668937	AT3G43570..AT3G44720	NA	NA		NA	NA		Cluster_00656	234.064198156	12.0687495565	Cluster_000978	234.064070413	12.0058924502
241	5.76581287537368	AT4G32300..AT4G35270	NA	NA		NA	NA		Cluster_00656	234.064198156	12.0687495565	Cluster_000978	234.064070413	12.0058924502
61	5.81836526132459	AT1G63410..AT1G66570	NA	NA		NA	NA		Cluster_00656	234.064198156	12.0687495565	Cluster_000978	234.064070413	12.0058924502
190	6.69393706186372	AT4G00005..AT4G03770	NA	NA		NA	NA		Cluster_00656	234.064198156	12.0687495565	Cluster_000978	234.064070413	12.0058924502
186	5.5455750649368	AT3G48745..AT3G53550	NA	NA		NA	NA		Cluster_00656	234.064198156	12.0687495565	Cluster_000978	234.064070413	12.0058924502
184	5.37030234475899	AT3G44730..AT3G47250	NA	NA		NA	NA		Cluster_00656	234.064198156	12.0687495565	Cluster_000978	234.064070413	12.0058924502
228	5.37035040784566	AT4G16900..AT4G19220	NA	NA		NA	NA		Cluster_00656	234.064198156	12.0687495565	Cluster_000978	234.064070413	12.0058924502
294	5.30185645580761	AT5G57126..AT5G62680	NA	NA		NA	NA		Cluster_00656	234.064198156	12.0687495565	Cluster_000978	234.064070413	12.0058924502
227	5.67720382929838	AT4G13256..AT4G16880	NA	NA		NA	NA		Cluster_00656	234.064198156	12.0687495565	Cluster_000978	234.064070413	12.0058924502
231	5.30253279593749	AT4G21363..AT4G27180	NA	NA		NA	NA		Cluster_00656	234.064198156	12.0687495565	Cluster_000978	234.064070413	12.0058924502
159	5.33053867505328	AT3G13430..AT3G22231	NA	NA		NA	NA		Cluster_00656	234.064198156	12.0687495565	Cluster_000978	234.064070413	12.0058924502
NA	NA		177	5.36757711826618	AT2G23880..AT2G24570	NA	NA		Cluster_00656	234.064198156	12.0687495565	Cluster_000978	234.064070413	12.0058924502
7	11.0743853960074	AT1G04110..AT1G08090	NA	NA		NA	NA		Cluster_00657	234.06360423	11.7231831155	Cluster_000978	234.064070413	12.0058924502
80	7.49068288747339	AT2G02200..AT2G02630	NA	NA		NA	NA		Cluster_00657	234.06360423	11.7231831155	Cluster_000978	234.064070413	12.0058924502
161	7.74864960872528	AT3G25710..AT3G26525	NA	NA		NA	NA		Cluster_00657	234.06360423	11.7231831155	Cluster_000978	234.064070413	12.0058924502
223	7.81674389083839	AT4G08347..AT4G08876	NA	NA		NA	NA		Cluster_00657	234.06360423	11.7231831155	Cluster_000978	234.064070413	12.0058924502
149	7.91117080915477	AT2G41220..AT2G44660	NA	NA		NA	NA		Cluster_00657	234.06360423	11.7231831155	Cluster_000978	234.064070413	12.0058924502
147	6.6983616293674	AT2G39220..AT2G40750	NA	NA		NA	NA		Cluster_00657	234.06360423	11.7231831155	Cluster_000978	234.064070413	12.0058924502
100	5.49663742017695	AT2G11830..AT2G12210	NA	NA		NA	NA		Cluster_00657	234.06360423	11.7231831155	Cluster_000978	234.064070413	12.0058924502
83	6.82902475415319	AT2G04170..AT2G06430	NA	NA		NA	NA		Cluster_00657	234.06360423	11.7231831155	Cluster_000978	234.064070413	12.0058924502
163	6.01792939503472	AT3G26805..AT3G27700	NA	NA		NA	NA		Cluster_00657	234.06360423	11.7231831155	Cluster_000978	234.064070413	12.0058924502
252	6.7730242408714	AT5G26580..AT5G28335	NA	NA		NA	NA		Cluster_00657	234.06360423	11.7231831155	Cluster_000978	234.064070413	12.0058924502
81	5.93700301669171	AT2G02640..AT2G03930	NA	NA		NA	NA		Cluster_00657	234.06360423	11.7231831155	Cluster_000978	234.064070413	12.0058924502
103	5.8799836793553	AT2G12835..AT2G13860	NA	NA		NA	NA		Cluster_00657	234.06360423	11.7231831155	Cluster_000978	234.064070413	12.0058924502
67	5.61082831233919	AT1G69140..AT1G70370	NA	NA		NA	NA		Cluster_00657	234.06360423	11.7231831155	Cluster_000978	234.064070413	12.0058924502
248	6.77816832022958	AT5G07230..AT5G14500	NA	NA		NA	NA		Cluster_00657	234.06360423	11.7231831155	Cluster_000978	234.064070413	12.0058924502
165	5.45261782496836	AT3G28310..AT3G29110	NA	NA		NA	NA		Cluster_00657	234.06360423	11.7231831155	Cluster_000978	234.064070413	12.0058924502
160	6.30386305585435	AT3G22237..AT3G25700	NA	NA		NA	NA		Cluster_00657	234.06360423	11.7231831155	Cluster_000978	234.064070413	12.0058924502
288	7.74294077424705	AT5G39185..AT5G48790	NA	NA		NA	NA		Cluster_00657	234.06360423	11.7231831155	Cluster_000978	234.064070413	12.0058924502
294	6.08127713906309	AT5G57126..AT5G62680	NA	NA		NA	NA		Cluster_00657	234.06360423	11.7231831155	Cluster_000978	234.064070413	12.0058924502
61	5.96279316987618	AT1G63410..AT1G66570	NA	NA		NA	NA		Cluster_00657	234.06360423	11.7231831155	Cluster_000978	234.064070413	12.0058924502
113	5.60715905005212	AT2G16130..AT2G18900	NA	NA		NA	NA		Cluster_00657	234.06360423	11.7231831155	Cluster_000978	234.064070413	12.0058924502
183	5.30325238515204	AT3G43570..AT3G44720	NA	NA		NA	NA		Cluster_00657	234.06360423	11.7231831155	Cluster_000978	234.064070413	12.0058924502
184	5.65441699620193	AT3G44730..AT3G47250	NA	NA		NA	NA		Cluster_00657	234.06360423	11.7231831155	Cluster_000978	234.064070413	12.0058924502
190	6.59854417539988	AT4G00005..AT4G03770	NA	NA		NA	NA		Cluster_00657	234.06360423	11.7231831155	Cluster_000978	234.064070413	12.0058924502
186	5.55645098570029	AT3G48745..AT3G53550	NA	NA		NA	NA		Cluster_00657	234.06360423	11.7231831155	Cluster_000978	234.064070413	12.0058924502
159	5.60667996878674	AT3G13430..AT3G22231	NA	NA		NA	NA		Cluster_00657	234.06360423	11.7231831155	Cluster_000978	234.064070413	12.0058924502
NA	NA		177	5.36757711826618	AT2G23880..AT2G24570	NA	NA		Cluster_00657	234.06360423	11.7231831155	Cluster_000978	234.064070413	12.0058924502
100	7.82996592758045	AT2G11830..AT2G12210	NA	NA		NA	NA		Cluster_00658	234.06400497	11.5419835573	Cluster_000977	234.064102792	11.6490394149
230	7.95901478401148	AT4G20725..AT4G21350	NA	NA		NA	NA		Cluster_00658	234.06400497	11.5419835573	Cluster_000977	234.064102792	11.6490394149
271	5.83668279328823	AT5G32540..AT5G33050	NA	NA		NA	NA		Cluster_00658	234.06400497	11.5419835573	Cluster_000977	234.064102792	11.6490394149
167	7.53151029012802	AT3G29647..AT3G29780	NA	NA		NA	NA		Cluster_00658	234.06400497	11.5419835573	Cluster_000977	234.064102792	11.6490394149
174	5.55529738171601	AT3G32393..AT3G32890	NA	NA		NA	NA		Cluster_00658	234.06400497	11.5419835573	Cluster_000977	234.064102792	11.6490394149
149	9.16849693223527	AT2G41220..AT2G44660	NA	NA		NA	NA		Cluster_00658	234.06400497	11.5419835573	Cluster_000977	234.064102792	11.6490394149
151	7.47465742496655	AT2G45430..AT2G46680	NA	NA		NA	NA		Cluster_00658	234.06400497	11.5419835573	Cluster_000977	234.064102792	11.6490394149
123	6.42014570740112	AT2G23870..AT2G24570	NA	NA		NA	NA		Cluster_00658	234.06400497	11.5419835573	Cluster_000977	234.064102792	11.6490394149
232	6.59723657383201	AT4G27210..AT4G27890	NA	NA		NA	NA		Cluster_00658	234.06400497	11.5419835573	Cluster_000977	234.064102792	11.6490394149
117	6.08673094345145	AT2G22430..AT2G22750	NA	NA		NA	NA		Cluster_00658	234.06400497	11.5419835573	Cluster_000977	234.064102792	11.6490394149
165	7.45202359584274	AT3G28310..AT3G29110	NA	NA		NA	NA		Cluster_00658	234.06400497	11.5419835573	Cluster_000977	234.064102792	11.6490394149
58	7.07360209544713	AT1G57340..AT1G58766	NA	NA		NA	NA		Cluster_00658	234.06400497	11.5419835573	Cluster_000977	234.064102792	11.6490394149
188	8.31010690089324	AT3G54600..AT3G61020	NA	NA		NA	NA		Cluster_00658	234.06400497	11.5419835573	Cluster_000977	234.064102792	11.6490394149
160	8.44246166827647	AT3G22237..AT3G25700	NA	NA		NA	NA		Cluster_00658	234.06400497	11.5419835573	Cluster_000977	234.064102792	11.6490394149
136	5.45358683205406	AT2G30670..AT2G30990	NA	NA		NA	NA		Cluster_00658	234.06400497	11.5419835573	Cluster_000977	234.064102792	11.6490394149
220	5.54071388893285	AT4G07915..AT4G08040	NA	NA		NA	NA		Cluster_00658	234.06400497	11.5419835573	Cluster_000977	234.064102792	11.6490394149
175	5.66880564456309	AT3G32893..AT3G33055	NA	NA		NA	NA		Cluster_00658	234.06400497	11.5419835573	Cluster_000977	234.064102792	11.6490394149
168	6.79594348500763	AT3G29781..AT3G30665	NA	NA		NA	NA		Cluster_00658	234.06400497	11.5419835573	Cluster_000977	234.064102792	11.6490394149
124	6.13751323606696	AT2G24580..AT2G25150	NA	NA		NA	NA		Cluster_00658	234.06400497	11.5419835573	Cluster_000977	234.064102792	11.6490394149
171	5.44868342407224	AT3G31906..AT3G32205	NA	NA		NA	NA		Cluster_00658	234.06400497	11.5419835573	Cluster_000977	234.064102792	11.6490394149
228	7.78706789704636	AT4G16900..AT4G19220	NA	NA		NA	NA		Cluster_00658	234.06400497	11.5419835573	Cluster_000977	234.064102792	11.6490394149
252	7.37239089969858	AT5G26580..AT5G28335	NA	NA		NA	NA		Cluster_00658	234.06400497	11.5419835573	Cluster_000977	234.064102792	11.6490394149
7	7.2912156029317	AT1G04110..AT1G08090	NA	NA		NA	NA		Cluster_00658	234.06400497	11.5419835573	Cluster_000977	234.064102792	11.6490394149
152	6.53588688257849	AT2G46685..AT2G48150	NA	NA		NA	NA		Cluster_00658	234.06400497	11.5419835573	Cluster_000977	234.064102792	11.6490394149
3	5.8290948040396	AT1G01073..AT1G02205	NA	NA		NA	NA		Cluster_00658	234.06400497	11.5419835573	Cluster_000977	234.064102792	11.6490394149
161	6.24448954239031	AT3G25710..AT3G26525	NA	NA		NA	NA		Cluster_00658	234.06400497	11.5419835573	Cluster_000977	234.064102792	11.6490394149
182	7.3243758742367	AT3G42253..AT3G43566	NA	NA		NA	NA		Cluster_00658	234.06400497	11.5419835573	Cluster_000977	234.064102792	11.6490394149
52	6.2060656590741	AT1G49200..AT1G50990	NA	NA		NA	NA		Cluster_00658	234.06400497	11.5419835573	Cluster_000977	234.064102792	11.6490394149
169	6.46684953407619	AT3G30670..AT3G31375	NA	NA		NA	NA		Cluster_00658	234.06400497	11.5419835573	Cluster_000977	234.064102792	11.6490394149
227	7.90376319587287	AT4G13256..AT4G16880	NA	NA		NA	NA		Cluster_00658	234.06400497	11.5419835573	Cluster_000977	234.064102792	11.6490394149
185	6.3900862063119	AT3G47270..AT3G48740	NA	NA		NA	NA		Cluster_00658	234.06400497	11.5419835573	Cluster_000977	234.064102792	11.6490394149
189	6.35631030676541	AT3G61028..AT3G63530	NA	NA		NA	NA		Cluster_00658	234.06400497	11.5419835573	Cluster_000977	234.064102792	11.6490394149
186	6.97334548293062	AT3G48745..AT3G53550	NA	NA		NA	NA		Cluster_00658	234.06400497	11.5419835573	Cluster_000977	234.064102792	11.6490394149
155	6.01770272232141	AT3G06560..AT3G09170	NA	NA		NA	NA		Cluster_00658	234.06400497	11.5419835573	Cluster_000977	234.064102792	11.6490394149
229	6.3925194925049	AT4G19230..AT4G20520	NA	NA		NA	NA		Cluster_00658	234.06400497	11.5419835573	Cluster_000977	234.064102792	11.6490394149
103	6.24712092547672	AT2G12835..AT2G13860	NA	NA		NA	NA		Cluster_00658	234.06400497	11.5419835573	Cluster_000977	234.064102792	11.6490394149
184	6.85470999993919	AT3G44730..AT3G47250	NA	NA		NA	NA		Cluster_00658	234.06400497	11.5419835573	Cluster_000977	234.064102792	11.6490394149
68	6.96204425540645	AT1G70380..AT1G75990	NA	NA		NA	NA		Cluster_00658	234.06400497	11.5419835573	Cluster_000977	234.064102792	11.6490394149
245	6.28785944446317	AT5G02940..AT5G05760	NA	NA		NA	NA		Cluster_00658	234.06400497	11.5419835573	Cluster_000977	234.064102792	11.6490394149
75	6.28820814856796	AT1G77480..AT1G81001	NA	NA		NA	NA		Cluster_00658	234.06400497	11.5419835573	Cluster_000977	234.064102792	11.6490394149
83	6.30941080771377	AT2G04170..AT2G06430	NA	NA		NA	NA		Cluster_00658	234.06400497	11.5419835573	Cluster_000977	234.064102792	11.6490394149
113	6.53471547425009	AT2G16130..AT2G18900	NA	NA		NA	NA		Cluster_00658	234.06400497	11.5419835573	Cluster_000977	234.064102792	11.6490394149
190	8.79518030218523	AT4G00005..AT4G03770	NA	NA		NA	NA		Cluster_00658	234.06400497	11.5419835573	Cluster_000977	234.064102792	11.6490394149
281	5.61708249496466	AT5G35200..AT5G35630	NA	NA		NA	NA		Cluster_00658	234.06400497	11.5419835573	Cluster_000977	234.064102792	11.6490394149
291	6.42444169562012	AT5G50700..AT5G54510	NA	NA		NA	NA		Cluster_00658	234.06400497	11.5419835573	Cluster_000977	234.064102792	11.6490394149
284	5.75084524091822	AT5G36870..AT5G37790	NA	NA		NA	NA		Cluster_00658	234.06400497	11.5419835573	Cluster_000977	234.064102792	11.6490394149
156	6.13577345548225	AT3G09180..AT3G11964	NA	NA		NA	NA		Cluster_00658	234.06400497	11.5419835573	Cluster_000977	234.064102792	11.6490394149
59	6.0338447734131	AT1G59312..AT1G61370	NA	NA		NA	NA		Cluster_00658	234.06400497	11.5419835573	Cluster_000977	234.064102792	11.6490394149
251	5.53128734276403	AT5G25170..AT5G26610	NA	NA		NA	NA		Cluster_00658	234.06400497	11.5419835573	Cluster_000977	234.064102792	11.6490394149
288	7.85253168365629	AT5G39185..AT5G48790	NA	NA		NA	NA		Cluster_00658	234.06400497	11.5419835573	Cluster_000977	234.064102792	11.6490394149
60	5.78311408956481	AT1G61390..AT1G63400	NA	NA		NA	NA		Cluster_00658	234.06400497	11.5419835573	Cluster_000977	234.064102792	11.6490394149
294	6.13648542975068	AT5G57126..AT5G62680	NA	NA		NA	NA		Cluster_00658	234.06400497	11.5419835573	Cluster_000977	234.064102792	11.6490394149
51	5.82534565940006	AT1G47250..AT1G49190	NA	NA		NA	NA		Cluster_00658	234.06400497	11.5419835573	Cluster_000977	234.064102792	11.6490394149
231	6.43837382802441	AT4G21363..AT4G27180	NA	NA		NA	NA		Cluster_00658	234.06400497	11.5419835573	Cluster_000977	234.064102792	11.6490394149
11	5.48516876251176	AT1G15170..AT1G17980	NA	NA		NA	NA		Cluster_00658	234.06400497	11.5419835573	Cluster_000977	234.064102792	11.6490394149
241	5.44669862399048	AT4G32300..AT4G35270	NA	NA		NA	NA		Cluster_00658	234.06400497	11.5419835573	Cluster_000977	234.064102792	11.6490394149
20	6.17511068379524	AT1G30825..AT1G34805	NA	NA		NA	NA		Cluster_00658	234.06400497	11.5419835573	Cluster_000977	234.064102792	11.6490394149
295	5.9325638344314	AT5G62690..AT5G67630	NA	NA		NA	NA		Cluster_00658	234.06400497	11.5419835573	Cluster_000977	234.064102792	11.6490394149
250	7.71268882021513	AT5G15540..AT5G25160	NA	NA		NA	NA		Cluster_00658	234.06400497	11.5419835573	Cluster_000977	234.064102792	11.6490394149
159	6.00838171557125	AT3G13430..AT3G22231	NA	NA		NA	NA		Cluster_00658	234.06400497	11.5419835573	Cluster_000977	234.064102792	11.6490394149
248	5.36867542840087	AT5G07230..AT5G14500	NA	NA		NA	NA		Cluster_00658	234.06400497	11.5419835573	Cluster_000977	234.064102792	11.6490394149
221	6.16760650257815	AT4G08053..AT4G08109	NA	NA		NA	NA		Cluster_00663	235.061911246	12.5367020187	Cluster_000989	235.061836078	12.8118722298
160	5.81116281796972	AT3G22237..AT3G25700	NA	NA		NA	NA		Cluster_00663	235.061911246	12.5367020187	Cluster_000989	235.061836078	12.8118722298
288	6.79696771798101	AT5G39185..AT5G48790	NA	NA		NA	NA		Cluster_00663	235.061911246	12.5367020187	Cluster_000989	235.061836078	12.8118722298
NA	NA		347	9.79842717750324	AT5G06180..AT5G12050	NA	NA		Cluster_00667	241.072223807	14.0149953315	Cluster_001002	241.071951746	13.7938309839
NA	NA		236	6.20188856613016	AT3G30670..AT3G31375	NA	NA		Cluster_00667	241.072223807	14.0149953315	Cluster_001002	241.071951746	13.7938309839
NA	NA		333	5.42826799991943	AT4G28980..AT4G30080	NA	NA		Cluster_00667	241.072223807	14.0149953315	Cluster_001002	241.071951746	13.7938309839
NA	NA		409	6.33291889301234	AT5G50700..AT5G53500	NA	NA		Cluster_00667	241.072223807	14.0149953315	Cluster_001002	241.071951746	13.7938309839
NA	NA		15	6.02681045771732	AT1G12423..AT1G15160	NA	NA		Cluster_00667	241.072223807	14.0149953315	Cluster_001002	241.071951746	13.7938309839
108	5.95838962639071	AT2G14560..AT2G14770	NA	NA		NA	NA		Cluster_00668	241.071455123	14.1678692497	Cluster_001004	241.070762226	14.1808327061
NA	NA		169	6.28374994852053	AT2G23067..AT2G23260	NA	NA		Cluster_00668	241.071455123	14.1678692497	Cluster_001004	241.070762226	14.1808327061
NA	NA		79	6.06061502134059	AT1G61000..AT1G61380	NA	NA		Cluster_00668	241.071455123	14.1678692497	Cluster_001004	241.070762226	14.1808327061
NA	NA		82	6.33846124755889	AT1G62975..AT1G63680	81	5.49392962134293	AT1G63050..AT1G66850	Cluster_00668	241.071455123	14.1678692497	Cluster_001004	241.070762226	14.1808327061
NA	NA		24	7.07819111031324	AT1G22500..AT1G24793	NA	NA		Cluster_00668	241.071455123	14.1678692497	Cluster_001004	241.070762226	14.1808327061
NA	NA		28	6.00392897162701	AT1G33950..AT1G34520	NA	NA		Cluster_00668	241.071455123	14.1678692497	Cluster_001004	241.070762226	14.1808327061
NA	NA		140	6.08753378507035	AT2G12835..AT2G13580	NA	NA		Cluster_00668	241.071455123	14.1678692497	Cluster_001004	241.070762226	14.1808327061
NA	NA		92	6.11678123979067	AT1G70990..AT1G72910	90	5.34463824608243	AT1G70590..AT1G73680	Cluster_00668	241.071455123	14.1678692497	Cluster_001004	241.070762226	14.1808327061
NA	NA		415	5.90682337565362	AT5G56610..AT5G59630	NA	NA		Cluster_00668	241.071455123	14.1678692497	Cluster_001004	241.070762226	14.1808327061
NA	NA		417	5.33500562902372	AT5G60290..AT5G61420	NA	NA		Cluster_00668	241.071455123	14.1678692497	Cluster_001004	241.070762226	14.1808327061
NA	NA		267	5.44146250738588	AT3G55734..AT3G57660	NA	NA		Cluster_00668	241.071455123	14.1678692497	Cluster_001004	241.070762226	14.1808327061
NA	NA		263	5.68178842825056	AT3G50140..AT3G54460	267	5.83621583981319	AT3G53600..AT3G54670	Cluster_00668	241.071455123	14.1678692497	Cluster_001004	241.070762226	14.1808327061
NA	NA		339	5.34159857772602	AT4G32290..AT4G34760	NA	NA		Cluster_00668	241.071455123	14.1678692497	Cluster_001004	241.070762226	14.1808327061
NA	NA		234	5.62724698635401	AT3G26530..AT3G29110	NA	NA		Cluster_00668	241.071455123	14.1678692497	Cluster_001004	241.070762226	14.1808327061
NA	NA		233	5.38064273604751	AT3G23530..AT3G26525	NA	NA		Cluster_00668	241.071455123	14.1678692497	Cluster_001004	241.070762226	14.1808327061
NA	NA		352	6.31193544763193	AT5G22600..AT5G25180	NA	NA		Cluster_00668	241.071455123	14.1678692497	Cluster_001004	241.070762226	14.1808327061
NA	NA		NA	NA		15	7.09259845104246	AT1G16640..AT1G17980	Cluster_00668	241.071455123	14.1678692497	Cluster_001004	241.070762226	14.1808327061
[truncated: 282,128 more rows]
