# Supplementary material for: Genome-wide association studies identify loci controlling specialized seed metabolites in Arabidopsis
Source: Plant Physiol. 2023 Sep 27;194(3):1705–21. doi: 10.1093/plphys/kiad511 (PMC10904349; doi:10.1093/plphys/kiad511)
Supplement: kiad511_Supplementary_Data [file kiad511_supplementary_data.zip › Supplemental Dataset S2_gwas_complete_met_all_trueLociLOD_pos Thomas Naake.txt]

locusID_seed1	bestSNP_lod_seed1	locus_tag_seed1	locusID_seed2	bestSNP_lod_seed2	locus_tag_seed2	locusID_leaf2	bestSNP_lod_leaf2	locus_tag_leaf2	met_rep1	mz_rep1	rt_rep1	met_rep2	mz_rep2	rt_rep2
178	5.47621242815737	AT4G09820..AT4G13255	227	8.39339022547788	AT4G09820..AT4G16892	NA	NA		Cluster_00004	114.552219584	7.64185857674	Cluster_000006	114.552437038	7.64042374343
NA	NA		NA	NA		11	5.36047776140983	AT1G18620..AT1G21830	Cluster_00004	114.552219584	7.64185857674	Cluster_000006	114.552437038	7.64042374343
51	5.50572156527028	AT1G77460..AT1G81001	NA	NA		NA	NA		Cluster_00010	258.975623678	8.195608024	Cluster_085720	258.983445079	8.00833309565
NA	NA		NA	NA		214	5.86080138687259	AT4G06546..AT4G06581	Cluster_00010	258.975623678	8.195608024	Cluster_085720	258.983445079	8.00833309565
194	19.5080702284847	AT5G15540..AT5G25160	257	14.9971542967798	AT5G20080..AT5G27270	NA	NA		Cluster_00011	268.020918996	3.92911241793	Cluster_016827	268.021240287	4.05145404267
151	7.75894574770463	AT4G00005..AT4G03795	194	9.0688461835506	AT4G00970..AT4G03795	NA	NA		Cluster_00011	268.020918996	3.92911241793	Cluster_016827	268.021240287	4.05145404267
NA	NA		123	5.58742847933971	AT2G22805..AT2G23330	NA	NA		Cluster_00011	268.020918996	3.92911241793	Cluster_016827	268.021240287	4.05145404267
116	5.55929155762523	AT2G46685..AT2G47810	NA	NA		NA	NA		Cluster_00013	278.638767293	13.5673497101	Cluster_018163	278.639122346	13.4945564322
NA	NA		NA	NA		147	5.56811711844434	AT2G35990..AT2G36530	Cluster_00013	278.638767293	13.5673497101	Cluster_018163	278.639122346	13.4945564322
NA	NA		NA	NA		166	6.55467770696971	AT3G03855..AT3G05545	Cluster_00013	278.638767293	13.5673497101	Cluster_018163	278.639122346	13.4945564322
NA	NA		NA	NA		259	6.17634752925692	AT5G06150..AT5G14800	Cluster_00013	278.638767293	13.5673497101	Cluster_018163	278.639122346	13.4945564322
NA	NA		NA	NA		258	5.34404524296345	AT5G02840..AT5G06120	Cluster_00013	278.638767293	13.5673497101	Cluster_018163	278.639122346	13.4945564322
NA	NA		NA	NA		14	5.84076385627588	AT1G26558..AT1G34795	Cluster_00013	278.638767293	13.5673497101	Cluster_018163	278.639122346	13.4945564322
NA	NA		NA	NA		17	6.58566739153575	AT1G36590..AT1G37070	Cluster_00015	285.047779511	4.00508929471	Cluster_018976	285.057771888	4.07278162732
NA	NA		NA	NA		295	7.11103709815577	AT5G35650..AT5G36340	Cluster_00015	285.047779511	4.00508929471	Cluster_018976	285.057771888	4.07278162732
NA	NA		NA	NA		204	6.0840357365831	AT4G00005..AT4G03770	Cluster_00015	285.047779511	4.00508929471	Cluster_018976	285.057771888	4.07278162732
3	5.89867638042345	AT1G01090..AT1G03880	NA	NA		NA	NA		Cluster_00016	285.988599234	3.23474975543	Cluster_019090	285.989076153	3.4205494391
194	9.07395502119556	AT5G15540..AT5G25160	257	13.6985964693623	AT5G20080..AT5G27270	263	8.81516434052026	AT5G17550..AT5G26620	Cluster_00016	285.988599234	3.23474975543	Cluster_019090	285.989076153	3.4205494391
NA	NA		NA	NA		204	5.32398215396663	AT4G00005..AT4G03770	Cluster_00016	285.988599234	3.23474975543	Cluster_019090	285.989076153	3.4205494391
182	8.33364984102096	AT4G20715..AT4G21362	NA	NA		NA	NA		Cluster_00017	293.925514438	3.53716396986	Cluster_092880	293.924766652	3.4109929043
170	5.37145049140693	AT4G07786..AT4G07840	NA	NA		NA	NA		Cluster_00017	293.925514438	3.53716396986	Cluster_092880	293.924766652	3.4109929043
144	6.49988943403935	AT3G44550..AT3G45340	NA	NA		NA	NA		Cluster_00017	293.925514438	3.53716396986	Cluster_092880	293.924766652	3.4109929043
229	5.78379582788578	AT5G36870..AT5G37790	NA	NA		NA	NA		Cluster_00017	293.925514438	3.53716396986	Cluster_092880	293.924766652	3.4109929043
237	5.86084485222482	AT5G50700..AT5G53500	299	5.94022640569938	AT5G50700..AT5G53500	NA	NA		Cluster_00017	293.925514438	3.53716396986	Cluster_092880	293.924766652	3.4109929043
125	5.46578888040713	AT3G24385..AT3G28300	163	5.91731574817712	AT3G22237..AT3G26525	NA	NA		Cluster_00017	293.925514438	3.53716396986	Cluster_092880	293.924766652	3.4109929043
234	5.32784364432622	AT5G42600..AT5G45500	NA	NA		300	7.34119451757814	AT5G44230..AT5G45082	Cluster_00017	293.925514438	3.53716396986	Cluster_092880	293.924766652	3.4109929043
10	5.73008879983721	AT1G25209..AT1G34805	15	6.3920956626716	AT1G25209..AT1G28135	NA	NA		Cluster_00017	293.925514438	3.53716396986	Cluster_092880	293.924766652	3.4109929043
10	5.73008879983721	AT1G25209..AT1G34805	16	6.87614329653516	AT1G28140..AT1G31990	NA	NA		Cluster_00017	293.925514438	3.53716396986	Cluster_092880	293.924766652	3.4109929043
179	5.33655872817801	AT4G13256..AT4G16890	NA	NA		239	8.65262719567226	AT4G13256..AT4G16892	Cluster_00017	293.925514438	3.53716396986	Cluster_092880	293.924766652	3.4109929043
123	5.38687008862133	AT3G13420..AT3G22231	NA	NA		NA	NA		Cluster_00017	293.925514438	3.53716396986	Cluster_092880	293.924766652	3.4109929043
194	5.351525424547	AT5G15540..AT5G25160	257	6.45458499846032	AT5G20080..AT5G27270	262	5.37934056414649	AT5G15710..AT5G17540	Cluster_00017	293.925514438	3.53716396986	Cluster_092880	293.924766652	3.4109929043
194	5.351525424547	AT5G15540..AT5G25160	257	6.45458499846032	AT5G20080..AT5G27270	263	6.659241820172	AT5G17550..AT5G26620	Cluster_00017	293.925514438	3.53716396986	Cluster_092880	293.924766652	3.4109929043
NA	NA		201	6.04967836225699	AT4G06516..AT4G06542	NA	NA		Cluster_00017	293.925514438	3.53716396986	Cluster_092880	293.924766652	3.4109929043
NA	NA		82	7.58582648414227	AT2G04170..AT2G05450	NA	NA		Cluster_00017	293.925514438	3.53716396986	Cluster_092880	293.924766652	3.4109929043
NA	NA		291	5.32401381935737	AT5G35045..AT5G35190	NA	NA		Cluster_00017	293.925514438	3.53716396986	Cluster_092880	293.924766652	3.4109929043
NA	NA		142	5.86432858914956	AT2G34770..AT2G35700	NA	NA		Cluster_00017	293.925514438	3.53716396986	Cluster_092880	293.924766652	3.4109929043
NA	NA		13	5.36227191466419	AT1G21900..AT1G22490	NA	NA		Cluster_00017	293.925514438	3.53716396986	Cluster_092880	293.924766652	3.4109929043
NA	NA		153	6.52811165134745	AT3G01015..AT3G05430	NA	NA		Cluster_00017	293.925514438	3.53716396986	Cluster_092880	293.924766652	3.4109929043
NA	NA		139	5.76805876129929	AT2G31550..AT2G34600	NA	NA		Cluster_00017	293.925514438	3.53716396986	Cluster_092880	293.924766652	3.4109929043
NA	NA		53	5.47816425540859	AT1G55140..AT1G56920	NA	NA		Cluster_00017	293.925514438	3.53716396986	Cluster_092880	293.924766652	3.4109929043
NA	NA		9	5.33725633633743	AT1G18580..AT1G21000	NA	NA		Cluster_00017	293.925514438	3.53716396986	Cluster_092880	293.924766652	3.4109929043
NA	NA		179	5.88605197554744	AT3G42047..AT3G43550	NA	NA		Cluster_00017	293.925514438	3.53716396986	Cluster_092880	293.924766652	3.4109929043
NA	NA		195	5.4451875771875	AT4G03800..AT4G05595	NA	NA		Cluster_00017	293.925514438	3.53716396986	Cluster_092880	293.924766652	3.4109929043
NA	NA		NA	NA		91	7.00852453681682	AT2G07680..AT2G07880	Cluster_00017	293.925514438	3.53716396986	Cluster_092880	293.924766652	3.4109929043
NA	NA		NA	NA		157	7.38086421764486	AT2G41220..AT2G43140	Cluster_00017	293.925514438	3.53716396986	Cluster_092880	293.924766652	3.4109929043
NA	NA		NA	NA		167	6.4141057264261	AT3G05560..AT3G06483	Cluster_00017	293.925514438	3.53716396986	Cluster_092880	293.924766652	3.4109929043
NA	NA		NA	NA		170	8.02420962953361	AT3G07360..AT3G13010	Cluster_00017	293.925514438	3.53716396986	Cluster_092880	293.924766652	3.4109929043
NA	NA		NA	NA		7	7.04319226496643	AT1G08105..AT1G12060	Cluster_00017	293.925514438	3.53716396986	Cluster_092880	293.924766652	3.4109929043
NA	NA		NA	NA		240	5.95649806861589	AT4G16900..AT4G19220	Cluster_00017	293.925514438	3.53716396986	Cluster_092880	293.924766652	3.4109929043
NA	NA		NA	NA		56	5.94597647959626	AT1G62975..AT1G66540	Cluster_00017	293.925514438	3.53716396986	Cluster_092880	293.924766652	3.4109929043
NA	NA		NA	NA		175	5.72245756214202	AT3G28310..AT3G30665	Cluster_00017	293.925514438	3.53716396986	Cluster_092880	293.924766652	3.4109929043
NA	NA		NA	NA		259	5.52772898170108	AT5G06150..AT5G14800	Cluster_00017	293.925514438	3.53716396986	Cluster_092880	293.924766652	3.4109929043
53	7.58780034262295	AT2G01037..AT2G02180	NA	NA		NA	NA		Cluster_00020	306.686438713	6.5415471851	Cluster_000137	306.686678153	6.64929338392
74	6.24920346048556	AT2G11420..AT2G12210	NA	NA		NA	NA		Cluster_00020	306.686438713	6.5415471851	Cluster_000137	306.686678153	6.64929338392
8	5.97259758460757	AT1G18060..AT1G23910	NA	NA		NA	NA		Cluster_00020	306.686438713	6.5415471851	Cluster_000137	306.686678153	6.64929338392
194	5.92469032459574	AT5G15540..AT5G25160	NA	NA		NA	NA		Cluster_00020	306.686438713	6.5415471851	Cluster_000137	306.686678153	6.64929338392
NA	NA		57	8.82949738847189	AT1G59725..AT1G61370	NA	NA		Cluster_00020	306.686438713	6.5415471851	Cluster_000137	306.686678153	6.64929338392
NA	NA		250	5.46845928726198	AT5G01010..AT5G06120	NA	NA		Cluster_00020	306.686438713	6.5415471851	Cluster_000137	306.686678153	6.64929338392
NA	NA		227	6.04544491853218	AT4G09820..AT4G16892	NA	NA		Cluster_00020	306.686438713	6.5415471851	Cluster_000137	306.686678153	6.64929338392
NA	NA		NA	NA		106	5.78975430823313	AT2G14310..AT2G14440	Cluster_00020	306.686438713	6.5415471851	Cluster_000137	306.686678153	6.64929338392
NA	NA		NA	NA		14	6.42514317134594	AT1G26558..AT1G34795	Cluster_00020	306.686438713	6.5415471851	Cluster_000137	306.686678153	6.64929338392
229	7.45943548376813	AT5G36870..AT5G37790	NA	NA		NA	NA		Cluster_00021	306.686987527	6.00338066719	Cluster_021805	306.688046936	5.76890649132
72	6.44549411404302	AT2G09953..AT2G10480	NA	NA		NA	NA		Cluster_00021	306.686987527	6.00338066719	Cluster_021805	306.688046936	5.76890649132
73	6.53866285743105	AT2G10490..AT2G11410	NA	NA		NA	NA		Cluster_00021	306.686987527	6.00338066719	Cluster_021805	306.688046936	5.76890649132
192	6.79695456704212	AT5G01010..AT5G06120	NA	NA		NA	NA		Cluster_00021	306.686987527	6.00338066719	Cluster_021805	306.688046936	5.76890649132
152	5.39696398868108	AT4G03800..AT4G05610	NA	NA		NA	NA		Cluster_00021	306.686987527	6.00338066719	Cluster_021805	306.688046936	5.76890649132
183	5.54227599149159	AT4G21363..AT4G27180	NA	NA		NA	NA		Cluster_00021	306.686987527	6.00338066719	Cluster_021805	306.688046936	5.76890649132
179	5.34208697519528	AT4G13256..AT4G16890	NA	NA		NA	NA		Cluster_00021	306.686987527	6.00338066719	Cluster_021805	306.688046936	5.76890649132
194	5.98244465690747	AT5G15540..AT5G25160	NA	NA		NA	NA		Cluster_00021	306.686987527	6.00338066719	Cluster_021805	306.688046936	5.76890649132
NA	NA		252	7.80619702990349	AT5G13180..AT5G15530	NA	NA		Cluster_00021	306.686987527	6.00338066719	Cluster_021805	306.688046936	5.76890649132
NA	NA		153	5.88605478923245	AT3G01015..AT3G05430	NA	NA		Cluster_00021	306.686987527	6.00338066719	Cluster_021805	306.688046936	5.76890649132
NA	NA		17	5.63622368022194	AT1G31983..AT1G33850	NA	NA		Cluster_00021	306.686987527	6.00338066719	Cluster_021805	306.688046936	5.76890649132
NA	NA		164	6.02741615149262	AT3G26530..AT3G30665	NA	NA		Cluster_00021	306.686987527	6.00338066719	Cluster_021805	306.688046936	5.76890649132
NA	NA		297	5.96209708745905	AT5G45510..AT5G50140	306	5.5199757659462	AT5G49880..AT5G50530	Cluster_00021	306.686987527	6.00338066719	Cluster_021805	306.688046936	5.76890649132
NA	NA		127	7.11353931928674	AT2G24930..AT2G27770	NA	NA		Cluster_00022	311.167367803	3.87443926729	Cluster_022403	311.168177308	3.76599353373
NA	NA		156	5.32299997536322	AT3G66652..AT3G07980	NA	NA		Cluster_00022	311.167367803	3.87443926729	Cluster_022403	311.168177308	3.76599353373
NA	NA		249	6.01073317091853	AT4G37800..AT4G40090	NA	NA		Cluster_00022	311.167367803	3.87443926729	Cluster_022403	311.168177308	3.76599353373
NA	NA		299	6.10459909137494	AT5G50700..AT5G53500	NA	NA		Cluster_00022	311.167367803	3.87443926729	Cluster_022403	311.168177308	3.76599353373
NA	NA		186	5.34344938990682	AT3G48745..AT3G54590	NA	NA		Cluster_00022	311.167367803	3.87443926729	Cluster_022403	311.168177308	3.76599353373
NA	NA		NA	NA		167	9.2418185686899	AT3G05560..AT3G06483	Cluster_00022	311.167367803	3.87443926729	Cluster_022403	311.168177308	3.76599353373
NA	NA		NA	NA		115	5.57875711962829	AT2G16540..AT2G16950	Cluster_00022	311.167367803	3.87443926729	Cluster_022403	311.168177308	3.76599353373
NA	NA		NA	NA		267	5.35280241369974	AT5G28596..AT5G28894	Cluster_00022	311.167367803	3.87443926729	Cluster_022403	311.168177308	3.76599353373
NA	NA		NA	NA		79	5.36821715608872	AT2G01580..AT2G02830	Cluster_00022	311.167367803	3.87443926729	Cluster_022403	311.168177308	3.76599353373
NA	NA		NA	NA		314	5.36952607285653	AT5G65800..AT5G67630	Cluster_00022	311.167367803	3.87443926729	Cluster_022403	311.168177308	3.76599353373
NA	NA		NA	NA		8	5.77240110198526	AT1G12070..AT1G16540	Cluster_00022	311.167367803	3.87443926729	Cluster_022403	311.168177308	3.76599353373
NA	NA		NA	NA		12	5.44982753659977	AT1G21835..AT1G24822	Cluster_00022	311.167367803	3.87443926729	Cluster_022403	311.168177308	3.76599353373
NA	NA		NA	NA		204	5.69444686185025	AT4G00005..AT4G03770	Cluster_00022	311.167367803	3.87443926729	Cluster_022403	311.168177308	3.76599353373
194	5.67967251836309	AT5G15540..AT5G25160	NA	NA		NA	NA		Cluster_00023	313.676539012	6.99793374675	Cluster_022718	313.67680485	6.87674546467
NA	NA		188	5.96737543707564	AT3G54960..AT3G60110	NA	NA		Cluster_00023	313.676539012	6.99793374675	Cluster_022718	313.67680485	6.87674546467
45	6.26578741788997	AT1G68490..AT1G68795	NA	NA		NA	NA		Cluster_00026	313.676070617	15.2679403302	Cluster_000157	313.676579904	15.2525760062
127	6.66928911372187	AT3G29460..AT3G30190	NA	NA		NA	NA		Cluster_00026	313.676070617	15.2679403302	Cluster_000157	313.676579904	15.2525760062
144	6.02912484850045	AT3G44550..AT3G45340	NA	NA		NA	NA		Cluster_00026	313.676070617	15.2679403302	Cluster_000157	313.676579904	15.2525760062
143	5.99113170454208	AT3G43570..AT3G44540	NA	NA		NA	NA		Cluster_00026	313.676070617	15.2679403302	Cluster_000157	313.676579904	15.2525760062
57	5.53925630181479	AT2G05240..AT2G06310	NA	NA		NA	NA		Cluster_00026	313.676070617	15.2679403302	Cluster_000157	313.676579904	15.2525760062
116	7.41532637741391	AT2G46685..AT2G47810	NA	NA		NA	NA		Cluster_00026	313.676070617	15.2679403302	Cluster_000157	313.676579904	15.2525760062
93	6.00172585985812	AT2G24920..AT2G28110	NA	NA		NA	NA		Cluster_00026	313.676070617	15.2679403302	Cluster_000157	313.676579904	15.2525760062
7	6.10126655729199	AT1G13260..AT1G17980	NA	NA		NA	NA		Cluster_00026	313.676070617	15.2679403302	Cluster_000157	313.676579904	15.2525760062
234	6.44411830670448	AT5G42600..AT5G45500	NA	NA		NA	NA		Cluster_00026	313.676070617	15.2679403302	Cluster_000157	313.676579904	15.2525760062
47	5.35513306978661	AT1G70380..AT1G76270	NA	NA		NA	NA		Cluster_00026	313.676070617	15.2679403302	Cluster_000157	313.676579904	15.2525760062
142	5.30244006547345	AT3G42047..AT3G43550	NA	NA		NA	NA		Cluster_00026	313.676070617	15.2679403302	Cluster_000157	313.676579904	15.2525760062
10	5.84415782164783	AT1G25209..AT1G34805	NA	NA		NA	NA		Cluster_00026	313.676070617	15.2679403302	Cluster_000157	313.676579904	15.2525760062
193	5.31764096964171	AT5G06180..AT5G15530	NA	NA		NA	NA		Cluster_00026	313.676070617	15.2679403302	Cluster_000157	313.676579904	15.2525760062
NA	NA		NA	NA		295	6.2040087180874	AT5G35650..AT5G36340	Cluster_00027	313.676629067	4.5517392521	Cluster_022719	313.678133386	4.53534644604
NA	NA		NA	NA		259	7.11124092894334	AT5G06150..AT5G14800	Cluster_00027	313.676629067	4.5517392521	Cluster_022719	313.678133386	4.53534644604
NA	NA		NA	NA		44	5.75454449815337	AT1G47250..AT1G49770	Cluster_00027	313.676629067	4.5517392521	Cluster_022719	313.678133386	4.53534644604
NA	NA		NA	NA		205	5.57412271735731	AT4G03800..AT4G05130	Cluster_00027	313.676629067	4.5517392521	Cluster_022719	313.678133386	4.53534644604
NA	NA		NA	NA		199	5.39700642384627	AT3G56130..AT3G60110	Cluster_00027	313.676629067	4.5517392521	Cluster_022719	313.678133386	4.53534644604
NA	NA		NA	NA		170	5.52156402337333	AT3G07360..AT3G13010	Cluster_00027	313.676629067	4.5517392521	Cluster_022719	313.678133386	4.53534644604
NA	NA		23	7.57894157289111	AT1G37012..AT1G37405	NA	NA		Cluster_00028	313.676679329	6.23476817057	Cluster_022716	313.676747465	6.20901245918
NA	NA		152	5.97350975533563	AT2G46810..AT2G48150	NA	NA		Cluster_00028	313.676679329	6.23476817057	Cluster_022716	313.676747465	6.20901245918
NA	NA		180	5.76333210838442	AT3G43570..AT3G44540	NA	NA		Cluster_00028	313.676679329	6.23476817057	Cluster_022716	313.676747465	6.20901245918
NA	NA		163	5.3534698352487	AT3G22237..AT3G26525	NA	NA		Cluster_00028	313.676679329	6.23476817057	Cluster_022716	313.676747465	6.20901245918
NA	NA		NA	NA		251	5.7448150852223	AT4G30200..AT4G32140	Cluster_00028	313.676679329	6.23476817057	Cluster_022716	313.676747465	6.20901245918
NA	NA		NA	NA		311	5.9524631904177	AT5G57126..AT5G62680	Cluster_00028	313.676679329	6.23476817057	Cluster_022716	313.676747465	6.20901245918
NA	NA		120	5.76449326887768	AT2G20230..AT2G22230	NA	NA		Cluster_00031	314.01995656	5.24297879696	Cluster_022741	314.020518406	5.389778823
NA	NA		254	5.47027431223976	AT5G15700..AT5G17540	NA	NA		Cluster_00031	314.01995656	5.24297879696	Cluster_022741	314.020518406	5.389778823
NA	NA		256	5.39850548273212	AT5G17890..AT5G20060	NA	NA		Cluster_00031	314.01995656	5.24297879696	Cluster_022741	314.020518406	5.389778823
NA	NA		257	5.71588231467261	AT5G20080..AT5G27270	NA	NA		Cluster_00031	314.01995656	5.24297879696	Cluster_022741	314.020518406	5.389778823
NA	NA		163	7.48306727892322	AT3G22237..AT3G26525	NA	NA		Cluster_00032	314.692855457	7.03395560391	Cluster_022850	314.693463853	7.1852207942
NA	NA		297	5.90530412879053	AT5G45510..AT5G50140	NA	NA		Cluster_00032	314.692855457	7.03395560391	Cluster_022850	314.693463853	7.1852207942
NA	NA		NA	NA		239	9.76745501426394	AT4G13256..AT4G16892	Cluster_00032	314.692855457	7.03395560391	Cluster_022850	314.693463853	7.1852207942
NA	NA		NA	NA		260	6.41196489564484	AT5G14810..AT5G15530	Cluster_00032	314.692855457	7.03395560391	Cluster_022850	314.693463853	7.1852207942
NA	NA		NA	NA		295	6.81294041847381	AT5G35650..AT5G36340	Cluster_00032	314.692855457	7.03395560391	Cluster_022850	314.693463853	7.1852207942
NA	NA		NA	NA		166	6.12802897293978	AT3G03855..AT3G05545	Cluster_00032	314.692855457	7.03395560391	Cluster_022850	314.693463853	7.1852207942
NA	NA		NA	NA		205	6.96039004629842	AT4G03800..AT4G05130	Cluster_00032	314.692855457	7.03395560391	Cluster_022850	314.693463853	7.1852207942
NA	NA		NA	NA		165	6.24004507042341	AT3G01085..AT3G03852	Cluster_00032	314.692855457	7.03395560391	Cluster_022850	314.693463853	7.1852207942
NA	NA		NA	NA		81	6.28163025332964	AT2G05060..AT2G06430	Cluster_00032	314.692855457	7.03395560391	Cluster_022850	314.693463853	7.1852207942
NA	NA		NA	NA		55	5.63591437308527	AT1G61900..AT1G62970	Cluster_00032	314.692855457	7.03395560391	Cluster_022850	314.693463853	7.1852207942
NA	NA		NA	NA		242	5.78094781985088	AT4G19320..AT4G20520	Cluster_00032	314.692855457	7.03395560391	Cluster_022850	314.693463853	7.1852207942
NA	NA		NA	NA		116	5.33667545743314	AT2G16955..AT2G18690	Cluster_00032	314.692855457	7.03395560391	Cluster_022850	314.693463853	7.1852207942
NA	NA		NA	NA		297	5.324651384487	AT5G37795..AT5G39160	Cluster_00032	314.692855457	7.03395560391	Cluster_022850	314.693463853	7.1852207942
NA	NA		NA	NA		196	5.39574231395157	AT3G46370..AT3G48740	Cluster_00032	314.692855457	7.03395560391	Cluster_022850	314.693463853	7.1852207942
NA	NA		NA	NA		311	5.606100983601	AT5G57126..AT5G62680	Cluster_00032	314.692855457	7.03395560391	Cluster_022850	314.693463853	7.1852207942
NA	NA		NA	NA		259	5.75418203725469	AT5G06150..AT5G14800	Cluster_00032	314.692855457	7.03395560391	Cluster_022850	314.693463853	7.1852207942
NA	NA		NA	NA		263	6.36784542761423	AT5G17550..AT5G26620	Cluster_00032	314.692855457	7.03395560391	Cluster_022850	314.693463853	7.1852207942
NA	NA		NA	NA		172	5.46915929777685	AT3G13430..AT3G22231	Cluster_00032	314.692855457	7.03395560391	Cluster_022850	314.693463853	7.1852207942
6	6.58565078919085	AT1G12070..AT1G13250	NA	NA		NA	NA		Cluster_00033	315.016328509	6.31001979917	Cluster_022873	315.017043555	6.49394711941
119	6.02462714771098	AT3G05430..AT3G06483	NA	NA		NA	NA		Cluster_00033	315.016328509	6.31001979917	Cluster_022873	315.017043555	6.49394711941
5	5.32158480018388	AT1G08740..AT1G12050	NA	NA		NA	NA		Cluster_00033	315.016328509	6.31001979917	Cluster_022873	315.017043555	6.49394711941
236	5.71127995613675	AT5G46250..AT5G50530	NA	NA		NA	NA		Cluster_00033	315.016328509	6.31001979917	Cluster_022873	315.017043555	6.49394711941
7	5.41118083314293	AT1G13260..AT1G17980	NA	NA		NA	NA		Cluster_00033	315.016328509	6.31001979917	Cluster_022873	315.017043555	6.49394711941
10	5.40780283558003	AT1G25209..AT1G34805	NA	NA		NA	NA		Cluster_00033	315.016328509	6.31001979917	Cluster_022873	315.017043555	6.49394711941
194	5.56134349586824	AT5G15540..AT5G25160	NA	NA		NA	NA		Cluster_00033	315.016328509	6.31001979917	Cluster_022873	315.017043555	6.49394711941
NA	NA		185	7.16647622538996	AT3G47270..AT3G48740	NA	NA		Cluster_00033	315.016328509	6.31001979917	Cluster_022873	315.017043555	6.49394711941
NA	NA		58	5.39903098934289	AT1G61390..AT1G62350	54	5.76112026726942	AT1G61390..AT1G61890	Cluster_00033	315.016328509	6.31001979917	Cluster_022873	315.017043555	6.49394711941
NA	NA		NA	NA		107	6.18514362944128	AT2G14455..AT2G14770	Cluster_00033	315.016328509	6.31001979917	Cluster_022873	315.017043555	6.49394711941
NA	NA		NA	NA		310	6.7636147992959	AT5G56605..AT5G57123	Cluster_00033	315.016328509	6.31001979917	Cluster_022873	315.017043555	6.49394711941
NA	NA		NA	NA		258	7.75151502217642	AT5G02840..AT5G06120	Cluster_00033	315.016328509	6.31001979917	Cluster_022873	315.017043555	6.49394711941
NA	NA		NA	NA		254	6.86188949828834	AT4G35280..AT4G37070	Cluster_00033	315.016328509	6.31001979917	Cluster_022873	315.017043555	6.49394711941
NA	NA		NA	NA		314	6.44635946792435	AT5G65800..AT5G67630	Cluster_00033	315.016328509	6.31001979917	Cluster_022873	315.017043555	6.49394711941
NA	NA		NA	NA		237	5.88019519068513	AT4G09370..AT4G10490	Cluster_00033	315.016328509	6.31001979917	Cluster_022873	315.017043555	6.49394711941
NA	NA		NA	NA		172	6.6682460538117	AT3G13430..AT3G22231	Cluster_00033	315.016328509	6.31001979917	Cluster_022873	315.017043555	6.49394711941
NA	NA		NA	NA		309	5.47050476057115	AT5G53780..AT5G56600	Cluster_00033	315.016328509	6.31001979917	Cluster_022873	315.017043555	6.49394711941
NA	NA		NA	NA		12	5.31673842461238	AT1G21835..AT1G24822	Cluster_00033	315.016328509	6.31001979917	Cluster_022873	315.017043555	6.49394711941
NA	NA		NA	NA		175	5.50427256735018	AT3G28310..AT3G30665	Cluster_00033	315.016328509	6.31001979917	Cluster_022873	315.017043555	6.49394711941
NA	NA		NA	NA		239	5.51009604420683	AT4G13256..AT4G16892	Cluster_00033	315.016328509	6.31001979917	Cluster_022873	315.017043555	6.49394711941
NA	NA		65	5.32308659130892	AT1G70380..AT1G73670	NA	NA		Cluster_00037	319.151810175	3.13752095029	Cluster_098278	319.14970938	3.21204656228
NA	NA		NA	NA		8	5.76583459518335	AT1G12070..AT1G16540	Cluster_00037	319.151810175	3.13752095029	Cluster_098278	319.14970938	3.21204656228
NA	NA		NA	NA		204	5.56092802674029	AT4G00005..AT4G03770	Cluster_00037	319.151810175	3.13752095029	Cluster_098278	319.14970938	3.21204656228
146	7.15930335847126	AT3G47270..AT3G54590	NA	NA		NA	NA		Cluster_00040	325.020194728	5.90106487533	Cluster_024146	325.02119868	6.03230349956
NA	NA		194	7.29062650198463	AT4G00970..AT4G03795	NA	NA		Cluster_00040	325.020194728	5.90106487533	Cluster_024146	325.02119868	6.03230349956
NA	NA		NA	NA		18	8.01056658845756	AT1G37080..AT1G37140	Cluster_00040	325.020194728	5.90106487533	Cluster_024146	325.02119868	6.03230349956
NA	NA		NA	NA		266	6.80544612117771	AT5G28410..AT5G28593	Cluster_00040	325.020194728	5.90106487533	Cluster_024146	325.02119868	6.03230349956
NA	NA		NA	NA		36	5.74950303019283	AT1G43030..AT1G43210	Cluster_00040	325.020194728	5.90106487533	Cluster_024146	325.02119868	6.03230349956
NA	NA		NA	NA		45	5.47618587508964	AT1G49780..AT1G50840	Cluster_00040	325.020194728	5.90106487533	Cluster_024146	325.02119868	6.03230349956
NA	NA		NA	NA		81	6.3766637160359	AT2G05060..AT2G06430	Cluster_00040	325.020194728	5.90106487533	Cluster_024146	325.02119868	6.03230349956
NA	NA		NA	NA		195	5.97946328984932	AT3G44730..AT3G46340	Cluster_00040	325.020194728	5.90106487533	Cluster_024146	325.02119868	6.03230349956
NA	NA		NA	NA		256	5.31298451760912	AT4G38220..AT4G40090	Cluster_00040	325.020194728	5.90106487533	Cluster_024146	325.02119868	6.03230349956
NA	NA		NA	NA		14	6.78823986343563	AT1G26558..AT1G34795	Cluster_00040	325.020194728	5.90106487533	Cluster_024146	325.02119868	6.03230349956
NA	NA		NA	NA		265	5.39435984126848	AT5G27280..AT5G28335	Cluster_00040	325.020194728	5.90106487533	Cluster_024146	325.02119868	6.03230349956
NA	NA		NA	NA		174	5.89070564813684	AT3G24880..AT3G28300	Cluster_00040	325.020194728	5.90106487533	Cluster_024146	325.02119868	6.03230349956
NA	NA		NA	NA		298	5.32038777215373	AT5G39190..AT5G43513	Cluster_00040	325.020194728	5.90106487533	Cluster_024146	325.02119868	6.03230349956
124	5.43455464861353	AT3G22237..AT3G24380	NA	NA		NA	NA		Cluster_00041	329.682857806	7.16370315536	Cluster_000196	329.683444899	7.14847294688
NA	NA		3	5.59260823904697	AT1G01090..AT1G03880	NA	NA		Cluster_00041	329.682857806	7.16370315536	Cluster_000196	329.683444899	7.14847294688
NA	NA		186	6.05589900571751	AT3G48745..AT3G54590	NA	NA		Cluster_00041	329.682857806	7.16370315536	Cluster_000196	329.683444899	7.14847294688
NA	NA		7	5.37775591032017	AT1G15170..AT1G17980	NA	NA		Cluster_00041	329.682857806	7.16370315536	Cluster_000196	329.683444899	7.14847294688
NA	NA		NA	NA		265	5.62260713059207	AT5G27280..AT5G28335	Cluster_00041	329.682857806	7.16370315536	Cluster_000196	329.683444899	7.14847294688
NA	NA		NA	NA		14	5.48633233052057	AT1G26558..AT1G34795	Cluster_00041	329.682857806	7.16370315536	Cluster_000196	329.683444899	7.14847294688
10	5.56378377611348	AT1G25209..AT1G34805	NA	NA		14	10.4130381416053	AT1G26558..AT1G34795	Cluster_00042	329.683401433	9.27801343343	Cluster_024748	329.68357224	9.38418675463
NA	NA		247	5.70628681392514	AT4G37110..AT4G37760	NA	NA		Cluster_00042	329.683401433	9.27801343343	Cluster_024748	329.68357224	9.38418675463
NA	NA		65	5.94377095491595	AT1G70380..AT1G73670	NA	NA		Cluster_00042	329.683401433	9.27801343343	Cluster_024748	329.68357224	9.38418675463
NA	NA		185	5.5529086914338	AT3G47270..AT3G48740	NA	NA		Cluster_00042	329.683401433	9.27801343343	Cluster_024748	329.68357224	9.38418675463
NA	NA		NA	NA		250	8.98294224169044	AT4G29700..AT4G30190	Cluster_00042	329.683401433	9.27801343343	Cluster_024748	329.68357224	9.38418675463
NA	NA		NA	NA		198	8.64407854583399	AT3G54610..AT3G56120	Cluster_00042	329.683401433	9.27801343343	Cluster_024748	329.68357224	9.38418675463
NA	NA		NA	NA		251	7.01987758542814	AT4G30200..AT4G32140	Cluster_00042	329.683401433	9.27801343343	Cluster_024748	329.68357224	9.38418675463
NA	NA		NA	NA		43	6.03895559035638	AT1G45191..AT1G47240	Cluster_00042	329.683401433	9.27801343343	Cluster_024748	329.68357224	9.38418675463
NA	NA		NA	NA		262	8.16428267879414	AT5G15710..AT5G17540	Cluster_00042	329.683401433	9.27801343343	Cluster_024748	329.68357224	9.38418675463
NA	NA		NA	NA		172	8.77637621499779	AT3G13430..AT3G22231	Cluster_00042	329.683401433	9.27801343343	Cluster_024748	329.68357224	9.38418675463
NA	NA		NA	NA		126	5.9270235550252	AT2G24920..AT2G25780	Cluster_00042	329.683401433	9.27801343343	Cluster_024748	329.68357224	9.38418675463
NA	NA		NA	NA		8	7.01086974153607	AT1G12070..AT1G16540	Cluster_00042	329.683401433	9.27801343343	Cluster_024748	329.68357224	9.38418675463
NA	NA		NA	NA		123	5.97654391896541	AT2G22430..AT2G23330	Cluster_00042	329.683401433	9.27801343343	Cluster_024748	329.68357224	9.38418675463
NA	NA		NA	NA		74	5.50483101729573	AT1G77460..AT1G78172	Cluster_00042	329.683401433	9.27801343343	Cluster_024748	329.68357224	9.38418675463
NA	NA		NA	NA		176	6.00853025751292	AT3G30670..AT3G31375	Cluster_00042	329.683401433	9.27801343343	Cluster_024748	329.68357224	9.38418675463
NA	NA		NA	NA		6	5.94224221559588	AT1G03457..AT1G08090	Cluster_00042	329.683401433	9.27801343343	Cluster_024748	329.68357224	9.38418675463
NA	NA		NA	NA		239	6.46640265318928	AT4G13256..AT4G16892	Cluster_00042	329.683401433	9.27801343343	Cluster_024748	329.68357224	9.38418675463
NA	NA		NA	NA		7	5.64056399136917	AT1G08105..AT1G12060	Cluster_00042	329.683401433	9.27801343343	Cluster_024748	329.68357224	9.38418675463
NA	NA		NA	NA		170	5.76531939103317	AT3G07360..AT3G13010	Cluster_00042	329.683401433	9.27801343343	Cluster_024748	329.68357224	9.38418675463
NA	NA		NA	NA		259	5.7124910917503	AT5G06150..AT5G14800	Cluster_00042	329.683401433	9.27801343343	Cluster_024748	329.68357224	9.38418675463
NA	NA		NA	NA		175	5.43412430106717	AT3G28310..AT3G30665	Cluster_00042	329.683401433	9.27801343343	Cluster_024748	329.68357224	9.38418675463
82	6.8687481503973	AT2G14790..AT2G15130	NA	NA		NA	NA		Cluster_00044	339.036975274	0.693945372994	Cluster_102365	339.03754388	0.762965587928
192	8.84447344889809	AT5G01010..AT5G06120	NA	NA		NA	NA		Cluster_00044	339.036975274	0.693945372994	Cluster_102365	339.03754388	0.762965587928
43	9.5693015634879	AT1G61390..AT1G67330	NA	NA		56	6.06038510839324	AT1G62975..AT1G66540	Cluster_00044	339.036975274	0.693945372994	Cluster_102365	339.03754388	0.762965587928
114	7.47667426270646	AT2G43150..AT2G45670	NA	NA		NA	NA		Cluster_00044	339.036975274	0.693945372994	Cluster_102365	339.03754388	0.762965587928
177	6.98034816062595	AT4G09316..AT4G09810	NA	NA		NA	NA		Cluster_00044	339.036975274	0.693945372994	Cluster_102365	339.03754388	0.762965587928
94	6.18080906457338	AT2G28120..AT2G28830	NA	NA		NA	NA		Cluster_00044	339.036975274	0.693945372994	Cluster_102365	339.03754388	0.762965587928
150	7.18684022239616	AT3G60950..AT3G63530	NA	NA		NA	NA		Cluster_00044	339.036975274	0.693945372994	Cluster_102365	339.03754388	0.762965587928
229	6.29478149733664	AT5G36870..AT5G37790	NA	NA		NA	NA		Cluster_00044	339.036975274	0.693945372994	Cluster_102365	339.03754388	0.762965587928
8	7.16799274291605	AT1G18060..AT1G23910	NA	NA		NA	NA		Cluster_00044	339.036975274	0.693945372994	Cluster_102365	339.03754388	0.762965587928
143	6.05637238615669	AT3G43570..AT3G44540	NA	NA		NA	NA		Cluster_00044	339.036975274	0.693945372994	Cluster_102365	339.03754388	0.762965587928
127	5.90996430966717	AT3G29460..AT3G30190	NA	NA		NA	NA		Cluster_00044	339.036975274	0.693945372994	Cluster_102365	339.03754388	0.762965587928
225	5.38379927411658	AT5G35200..AT5G35550	NA	NA		NA	NA		Cluster_00044	339.036975274	0.693945372994	Cluster_102365	339.03754388	0.762965587928
12	6.54834402219576	AT1G35110..AT1G37070	NA	NA		NA	NA		Cluster_00044	339.036975274	0.693945372994	Cluster_102365	339.03754388	0.762965587928
73	5.46713278214882	AT2G10490..AT2G11410	NA	NA		NA	NA		Cluster_00044	339.036975274	0.693945372994	Cluster_102365	339.03754388	0.762965587928
87	6.5714081420989	AT2G16540..AT2G21250	NA	NA		NA	NA		Cluster_00044	339.036975274	0.693945372994	Cluster_102365	339.03754388	0.762965587928
42	5.89461711731595	AT1G59312..AT1G61370	NA	NA		NA	NA		Cluster_00044	339.036975274	0.693945372994	Cluster_102365	339.03754388	0.762965587928
145	5.80172625983265	AT3G45350..AT3G47250	NA	NA		NA	NA		Cluster_00044	339.036975274	0.693945372994	Cluster_102365	339.03754388	0.762965587928
174	5.49195764373198	AT4G08113..AT4G08876	NA	NA		NA	NA		Cluster_00044	339.036975274	0.693945372994	Cluster_102365	339.03754388	0.762965587928
148	6.04134409653272	AT3G55250..AT3G60160	NA	NA		NA	NA		Cluster_00044	339.036975274	0.693945372994	Cluster_102365	339.03754388	0.762965587928
152	5.95109434500917	AT4G03800..AT4G05610	NA	NA		NA	NA		Cluster_00044	339.036975274	0.693945372994	Cluster_102365	339.03754388	0.762965587928
123	6.81482320869571	AT3G13420..AT3G22231	NA	NA		NA	NA		Cluster_00044	339.036975274	0.693945372994	Cluster_102365	339.03754388	0.762965587928
35	5.67413524784792	AT1G47770..AT1G50960	NA	NA		NA	NA		Cluster_00044	339.036975274	0.693945372994	Cluster_102365	339.03754388	0.762965587928
125	6.03538903457824	AT3G24385..AT3G28300	NA	NA		NA	NA		Cluster_00044	339.036975274	0.693945372994	Cluster_102365	339.03754388	0.762965587928
239	5.69505148088818	AT5G54520..AT5G62680	NA	NA		311	5.92794141471563	AT5G57126..AT5G62680	Cluster_00044	339.036975274	0.693945372994	Cluster_102365	339.03754388	0.762965587928
178	5.54440249809356	AT4G09820..AT4G13255	NA	NA		NA	NA		Cluster_00044	339.036975274	0.693945372994	Cluster_102365	339.03754388	0.762965587928
234	5.46493625646769	AT5G42600..AT5G45500	NA	NA		NA	NA		Cluster_00044	339.036975274	0.693945372994	Cluster_102365	339.03754388	0.762965587928
151	5.4527959759452	AT4G00005..AT4G03795	NA	NA		NA	NA		Cluster_00044	339.036975274	0.693945372994	Cluster_102365	339.03754388	0.762965587928
194	6.46187348314297	AT5G15540..AT5G25160	NA	NA		NA	NA		Cluster_00044	339.036975274	0.693945372994	Cluster_102365	339.03754388	0.762965587928
179	5.30814035862616	AT4G13256..AT4G16890	NA	NA		NA	NA		Cluster_00044	339.036975274	0.693945372994	Cluster_102365	339.03754388	0.762965587928
NA	NA		297	5.35034148319198	AT5G45510..AT5G50140	NA	NA		Cluster_00044	339.036975274	0.693945372994	Cluster_102365	339.03754388	0.762965587928
4	7.66672039992378	AT1G03910..AT1G08735	NA	NA		NA	NA		Cluster_00047	346.685385801	7.59234386704	Cluster_026670	346.686341151	7.3395778747
152	7.27201198036775	AT4G03800..AT4G05610	NA	NA		NA	NA		Cluster_00047	346.685385801	7.59234386704	Cluster_026670	346.686341151	7.3395778747
108	5.77674741556075	AT2G35950..AT2G38110	NA	NA		NA	NA		Cluster_00047	346.685385801	7.59234386704	Cluster_026670	346.686341151	7.3395778747
183	6.35537316998811	AT4G21363..AT4G27180	NA	NA		244	8.40769074872176	AT4G21363..AT4G23496	Cluster_00047	346.685385801	7.59234386704	Cluster_026670	346.686341151	7.3395778747
151	6.49080908192893	AT4G00005..AT4G03795	NA	NA		NA	NA		Cluster_00047	346.685385801	7.59234386704	Cluster_026670	346.686341151	7.3395778747
148	5.71664062209963	AT3G55250..AT3G60160	NA	NA		NA	NA		Cluster_00047	346.685385801	7.59234386704	Cluster_026670	346.686341151	7.3395778747
178	5.5261529376683	AT4G09820..AT4G13255	NA	NA		NA	NA		Cluster_00047	346.685385801	7.59234386704	Cluster_026670	346.686341151	7.3395778747
NA	NA		247	5.37263093737761	AT4G37110..AT4G37760	NA	NA		Cluster_00047	346.685385801	7.59234386704	Cluster_026670	346.686341151	7.3395778747
NA	NA		NA	NA		55	6.04656103422606	AT1G61900..AT1G62970	Cluster_00047	346.685385801	7.59234386704	Cluster_026670	346.686341151	7.3395778747
NA	NA		NA	NA		14	7.11889711536817	AT1G26558..AT1G34795	Cluster_00047	346.685385801	7.59234386704	Cluster_026670	346.686341151	7.3395778747
NA	NA		NA	NA		12	5.36275085088477	AT1G21835..AT1G24822	Cluster_00047	346.685385801	7.59234386704	Cluster_026670	346.686341151	7.3395778747
NA	NA		NA	NA		170	5.49300729944843	AT3G07360..AT3G13010	Cluster_00047	346.685385801	7.59234386704	Cluster_026670	346.686341151	7.3395778747
NA	NA		NA	NA		172	6.00356048336456	AT3G13430..AT3G22231	Cluster_00047	346.685385801	7.59234386704	Cluster_026670	346.686341151	7.3395778747
NA	NA		NA	NA		239	5.63994404108491	AT4G13256..AT4G16892	Cluster_00047	346.685385801	7.59234386704	Cluster_026670	346.686341151	7.3395778747
NA	NA		NA	NA		263	5.37779007505527	AT5G17550..AT5G26620	Cluster_00047	346.685385801	7.59234386704	Cluster_026670	346.686341151	7.3395778747
103	5.99843721763128	AT2G33980..AT2G34570	NA	NA		NA	NA		Cluster_00049	351.677680818	8.78329980741	Cluster_027211	351.6785395	8.76062176418
192	8.17677973614566	AT5G01010..AT5G06120	NA	NA		NA	NA		Cluster_00049	351.677680818	8.78329980741	Cluster_027211	351.6785395	8.76062176418
102	7.37683167481617	AT2G31081..AT2G33880	NA	NA		NA	NA		Cluster_00049	351.677680818	8.78329980741	Cluster_027211	351.6785395	8.76062176418
114	5.86680258049515	AT2G43150..AT2G45670	NA	NA		NA	NA		Cluster_00049	351.677680818	8.78329980741	Cluster_027211	351.6785395	8.76062176418
46	5.46402597597012	AT1G68800..AT1G70370	NA	NA		NA	NA		Cluster_00049	351.677680818	8.78329980741	Cluster_027211	351.6785395	8.76062176418
87	6.47954470040995	AT2G16540..AT2G21250	117	5.68857886295019	AT2G16540..AT2G18690	NA	NA		Cluster_00049	351.677680818	8.78329980741	Cluster_027211	351.6785395	8.76062176418
8	6.10487587326889	AT1G18060..AT1G23910	NA	NA		NA	NA		Cluster_00049	351.677680818	8.78329980741	Cluster_027211	351.6785395	8.76062176418
124	5.64722413279011	AT3G22237..AT3G24380	163	5.47487221213796	AT3G22237..AT3G26525	NA	NA		Cluster_00049	351.677680818	8.78329980741	Cluster_027211	351.6785395	8.76062176418
236	5.65647113071513	AT5G46250..AT5G50530	297	6.93913323723548	AT5G45510..AT5G50140	NA	NA		Cluster_00049	351.677680818	8.78329980741	Cluster_027211	351.6785395	8.76062176418
234	5.47891892061894	AT5G42600..AT5G45500	NA	NA		NA	NA		Cluster_00049	351.677680818	8.78329980741	Cluster_027211	351.6785395	8.76062176418
179	5.30453935449542	AT4G13256..AT4G16890	227	6.7981126678501	AT4G09820..AT4G16892	NA	NA		Cluster_00049	351.677680818	8.78329980741	Cluster_027211	351.6785395	8.76062176418
10	5.5177484586381	AT1G25209..AT1G34805	16	5.81857016398465	AT1G28140..AT1G31990	NA	NA		Cluster_00049	351.677680818	8.78329980741	Cluster_027211	351.6785395	8.76062176418
NA	NA		144	7.05382600092553	AT2G35990..AT2G37920	NA	NA		Cluster_00049	351.677680818	8.78329980741	Cluster_027211	351.6785395	8.76062176418
NA	NA		55	5.53852119821506	AT1G57765..AT1G58766	NA	NA		Cluster_00049	351.677680818	8.78329980741	Cluster_027211	351.6785395	8.76062176418
NA	NA		161	5.84940246777832	AT3G13480..AT3G15500	NA	NA		Cluster_00049	351.677680818	8.78329980741	Cluster_027211	351.6785395	8.76062176418
NA	NA		229	5.6859239880904	AT4G19330..AT4G20520	NA	NA		Cluster_00049	351.677680818	8.78329980741	Cluster_027211	351.6785395	8.76062176418
NA	NA		224	5.37914387399475	AT4G08347..AT4G08876	NA	NA		Cluster_00049	351.677680818	8.78329980741	Cluster_027211	351.6785395	8.76062176418
NA	NA		179	5.91225127848153	AT3G42047..AT3G43550	NA	NA		Cluster_00049	351.677680818	8.78329980741	Cluster_027211	351.6785395	8.76062176418
NA	NA		4	5.66221478850365	AT1G03920..AT1G08730	NA	NA		Cluster_00049	351.677680818	8.78329980741	Cluster_027211	351.6785395	8.76062176418
NA	NA		NA	NA		263	12.8040962523373	AT5G17550..AT5G26620	Cluster_00049	351.677680818	8.78329980741	Cluster_027211	351.6785395	8.76062176418
103	6.10323631340786	AT2G33980..AT2G34570	NA	NA		NA	NA		Cluster_00050	352.685454701	7.65565109732	Cluster_027327	352.686026285	7.65171021453
92	5.99674102765332	AT2G24580..AT2G24915	NA	NA		NA	NA		Cluster_00050	352.685454701	7.65565109732	Cluster_027327	352.686026285	7.65171021453
197	6.96430635625522	AT5G28390..AT5G28845	NA	NA		NA	NA		Cluster_00050	352.685454701	7.65565109732	Cluster_027327	352.686026285	7.65171021453
196	6.45103900119324	AT5G27280..AT5G28335	NA	NA		NA	NA		Cluster_00050	352.685454701	7.65565109732	Cluster_027327	352.686026285	7.65171021453
187	5.39415556660709	AT4G30200..AT4G31441	NA	NA		NA	NA		Cluster_00050	352.685454701	7.65565109732	Cluster_027327	352.686026285	7.65171021453
121	5.48396082125997	AT3G09330..AT3G13120	NA	NA		NA	NA		Cluster_00050	352.685454701	7.65565109732	Cluster_027327	352.686026285	7.65171021453
87	5.60261603781753	AT2G16540..AT2G21250	NA	NA		NA	NA		Cluster_00050	352.685454701	7.65565109732	Cluster_027327	352.686026285	7.65171021453
179	5.56861867047696	AT4G13256..AT4G16890	227	5.44929011303724	AT4G09820..AT4G16892	NA	NA		Cluster_00050	352.685454701	7.65565109732	Cluster_027327	352.686026285	7.65171021453
234	5.32548965868045	AT5G42600..AT5G45500	NA	NA		300	6.33411708274146	AT5G44230..AT5G45082	Cluster_00050	352.685454701	7.65565109732	Cluster_027327	352.686026285	7.65171021453
10	5.4072563574576	AT1G25209..AT1G34805	NA	NA		14	5.5222583424958	AT1G26558..AT1G34795	Cluster_00050	352.685454701	7.65565109732	Cluster_027327	352.686026285	7.65171021453
NA	NA		22	5.35171861511325	AT1G35100..AT1G37000	NA	NA		Cluster_00050	352.685454701	7.65565109732	Cluster_027327	352.686026285	7.65171021453
124	6.35438003429004	AT3G22237..AT3G24380	NA	NA		NA	NA		Cluster_00051	352.685843678	6.43171677228	Cluster_105220	352.686173148	6.2598145083
239	5.56092178645315	AT5G54520..AT5G62680	NA	NA		NA	NA		Cluster_00051	352.685843678	6.43171677228	Cluster_105220	352.686173148	6.2598145083
NA	NA		247	5.57520234263993	AT4G37110..AT4G37760	NA	NA		Cluster_00051	352.685843678	6.43171677228	Cluster_105220	352.686173148	6.2598145083
NA	NA		154	5.31877216397083	AT3G05450..AT3G06483	NA	NA		Cluster_00051	352.685843678	6.43171677228	Cluster_105220	352.686173148	6.2598145083
NA	NA		NA	NA		123	6.03423109026847	AT2G22430..AT2G23330	Cluster_00051	352.685843678	6.43171677228	Cluster_105220	352.686173148	6.2598145083
NA	NA		NA	NA		264	5.30652271980612	AT5G26580..AT5G27270	Cluster_00051	352.685843678	6.43171677228	Cluster_105220	352.686173148	6.2598145083
NA	NA		NA	NA		262	6.86993742071172	AT5G15710..AT5G17540	Cluster_00051	352.685843678	6.43171677228	Cluster_105220	352.686173148	6.2598145083
NA	NA		NA	NA		120	5.44639013240761	AT2G20250..AT2G21890	Cluster_00051	352.685843678	6.43171677228	Cluster_105220	352.686173148	6.2598145083
NA	NA		NA	NA		253	6.07801963323888	AT4G32300..AT4G35260	Cluster_00051	352.685843678	6.43171677228	Cluster_105220	352.686173148	6.2598145083
NA	NA		NA	NA		265	5.90940232204144	AT5G27280..AT5G28335	Cluster_00051	352.685843678	6.43171677228	Cluster_105220	352.686173148	6.2598145083
NA	NA		NA	NA		16	5.80062072095128	AT1G35110..AT1G36580	Cluster_00051	352.685843678	6.43171677228	Cluster_105220	352.686173148	6.2598145083
NA	NA		NA	NA		296	5.58495034435214	AT5G36870..AT5G37790	Cluster_00051	352.685843678	6.43171677228	Cluster_105220	352.686173148	6.2598145083
NA	NA		NA	NA		157	5.5041960020725	AT2G41220..AT2G43140	Cluster_00051	352.685843678	6.43171677228	Cluster_105220	352.686173148	6.2598145083
NA	NA		NA	NA		80	5.46198788174302	AT2G02835..AT2G05050	Cluster_00051	352.685843678	6.43171677228	Cluster_105220	352.686173148	6.2598145083
NA	NA		NA	NA		307	5.33759052633645	AT5G50700..AT5G53500	Cluster_00051	352.685843678	6.43171677228	Cluster_105220	352.686173148	6.2598145083
NA	NA		NA	NA		175	5.44182214890522	AT3G28310..AT3G30665	Cluster_00051	352.685843678	6.43171677228	Cluster_105220	352.686173148	6.2598145083
NA	NA		NA	NA		204	5.32270915759639	AT4G00005..AT4G03770	Cluster_00051	352.685843678	6.43171677228	Cluster_105220	352.686173148	6.2598145083
159	6.44184181723744	AT4G06587..AT4G06624	NA	NA		NA	NA		Cluster_00052	352.685644076	7.11039958346	Cluster_105221	352.686901861	6.95699866954
153	5.53126129156666	AT4G05613..AT4G05636	NA	NA		NA	NA		Cluster_00052	352.685644076	7.11039958346	Cluster_105221	352.686901861	6.95699866954
157	6.55835132244503	AT4G06511..AT4G06572	NA	NA		NA	NA		Cluster_00052	352.685644076	7.11039958346	Cluster_105221	352.686901861	6.95699866954
156	5.48001423924522	AT4G06487..AT4G06510	NA	NA		NA	NA		Cluster_00052	352.685644076	7.11039958346	Cluster_105221	352.686901861	6.95699866954
161	5.83100363561676	AT4G06656..AT4G06702	NA	NA		NA	NA		Cluster_00052	352.685644076	7.11039958346	Cluster_105221	352.686901861	6.95699866954
160	5.93209452035337	AT4G06626..AT4G06654	NA	NA		NA	NA		Cluster_00052	352.685644076	7.11039958346	Cluster_105221	352.686901861	6.95699866954
125	5.77457199220941	AT3G24385..AT3G28300	NA	NA		NA	NA		Cluster_00052	352.685644076	7.11039958346	Cluster_105221	352.686901861	6.95699866954
55	7.28790756923195	AT2G02835..AT2G04160	NA	NA		NA	NA		Cluster_00054	355.636826576	9.35473122316	Cluster_027612	355.628468322	9.37307218053
5	6.58250043385466	AT1G08740..AT1G12050	NA	NA		7	5.33474794768228	AT1G08105..AT1G12060	Cluster_00054	355.636826576	9.35473122316	Cluster_027612	355.628468322	9.37307218053
51	6.40190072643676	AT1G77460..AT1G81001	NA	NA		74	6.32580413297764	AT1G77460..AT1G78172	Cluster_00054	355.636826576	9.35473122316	Cluster_027612	355.628468322	9.37307218053
123	7.3494297346234	AT3G13420..AT3G22231	NA	NA		NA	NA		Cluster_00054	355.636826576	9.35473122316	Cluster_027612	355.628468322	9.37307218053
34	5.34651813240415	AT1G45233..AT1G47765	NA	NA		44	6.39039311994572	AT1G47250..AT1G49770	Cluster_00054	355.636826576	9.35473122316	Cluster_027612	355.628468322	9.37307218053
125	6.39498082031211	AT3G24385..AT3G28300	164	8.27788195810195	AT3G26530..AT3G30665	NA	NA		Cluster_00054	355.636826576	9.35473122316	Cluster_027612	355.628468322	9.37307218053
180	5.69920651449382	AT4G16900..AT4G19320	NA	NA		NA	NA		Cluster_00054	355.636826576	9.35473122316	Cluster_027612	355.628468322	9.37307218053
4	5.45948817822714	AT1G03910..AT1G08735	NA	NA		NA	NA		Cluster_00054	355.636826576	9.35473122316	Cluster_027612	355.628468322	9.37307218053
194	6.69703830409909	AT5G15540..AT5G25160	NA	NA		263	5.92793466527637	AT5G17550..AT5G26620	Cluster_00054	355.636826576	9.35473122316	Cluster_027612	355.628468322	9.37307218053
NA	NA		43	6.35401623590431	AT1G43245..AT1G43600	NA	NA		Cluster_00054	355.636826576	9.35473122316	Cluster_027612	355.628468322	9.37307218053
NA	NA		118	6.11379820866247	AT2G18700..AT2G19803	NA	NA		Cluster_00054	355.636826576	9.35473122316	Cluster_027612	355.628468322	9.37307218053
NA	NA		53	5.70089462107797	AT1G55140..AT1G56920	NA	NA		Cluster_00054	355.636826576	9.35473122316	Cluster_027612	355.628468322	9.37307218053
NA	NA		50	5.3354490758908	AT1G52130..AT1G53880	47	5.60561485022235	AT1G51010..AT1G53880	Cluster_00054	355.636826576	9.35473122316	Cluster_027612	355.628468322	9.37307218053
NA	NA		65	5.63168883586161	AT1G70380..AT1G73670	NA	NA		Cluster_00054	355.636826576	9.35473122316	Cluster_027612	355.628468322	9.37307218053
NA	NA		150	5.3721294007336	AT2G43150..AT2G46710	160	5.38446817635801	AT2G44680..AT2G45660	Cluster_00054	355.636826576	9.35473122316	Cluster_027612	355.628468322	9.37307218053
NA	NA		227	6.55811211044384	AT4G09820..AT4G16892	NA	NA		Cluster_00054	355.636826576	9.35473122316	Cluster_027612	355.628468322	9.37307218053
NA	NA		303	5.72030981434191	AT5G62690..AT5G67630	312	7.29014395232808	AT5G62690..AT5G64030	Cluster_00054	355.636826576	9.35473122316	Cluster_027612	355.628468322	9.37307218053
NA	NA		303	5.72030981434191	AT5G62690..AT5G67630	313	6.321009890698	AT5G64050..AT5G65790	Cluster_00054	355.636826576	9.35473122316	Cluster_027612	355.628468322	9.37307218053
NA	NA		303	5.72030981434191	AT5G62690..AT5G67630	314	5.71587530624893	AT5G65800..AT5G67630	Cluster_00054	355.636826576	9.35473122316	Cluster_027612	355.628468322	9.37307218053
NA	NA		NA	NA		301	7.24579938163704	AT5G45085..AT5G45230	Cluster_00054	355.636826576	9.35473122316	Cluster_027612	355.628468322	9.37307218053
NA	NA		NA	NA		73	7.43567074234501	AT1G76940..AT1G77420	Cluster_00054	355.636826576	9.35473122316	Cluster_027612	355.628468322	9.37307218053
NA	NA		NA	NA		57	5.96375133255963	AT1G66580..AT1G67330	Cluster_00054	355.636826576	9.35473122316	Cluster_027612	355.628468322	9.37307218053
NA	NA		NA	NA		135	5.50217523026022	AT2G29990..AT2G30460	Cluster_00054	355.636826576	9.35473122316	Cluster_027612	355.628468322	9.37307218053
NA	NA		NA	NA		255	5.60149903759642	AT4G37080..AT4G38200	Cluster_00054	355.636826576	9.35473122316	Cluster_027612	355.628468322	9.37307218053
NA	NA		NA	NA		56	6.78003530681352	AT1G62975..AT1G66540	Cluster_00054	355.636826576	9.35473122316	Cluster_027612	355.628468322	9.37307218053
NA	NA		NA	NA		8	6.37450369375123	AT1G12070..AT1G16540	Cluster_00054	355.636826576	9.35473122316	Cluster_027612	355.628468322	9.37307218053
NA	NA		NA	NA		155	5.59306398175385	AT2G39400..AT2G41040	Cluster_00054	355.636826576	9.35473122316	Cluster_027612	355.628468322	9.37307218053
NA	NA		NA	NA		198	5.7920723623205	AT3G54610..AT3G56120	Cluster_00054	355.636826576	9.35473122316	Cluster_027612	355.628468322	9.37307218053
NA	NA		NA	NA		245	6.1850719708079	AT4G23500..AT4G27180	Cluster_00054	355.636826576	9.35473122316	Cluster_027612	355.628468322	9.37307218053
NA	NA		NA	NA		52	5.40010186442624	AT1G57350..AT1G58725	Cluster_00054	355.636826576	9.35473122316	Cluster_027612	355.628468322	9.37307218053
NA	NA		NA	NA		9	5.53954468163815	AT1G16550..AT1G17980	Cluster_00054	355.636826576	9.35473122316	Cluster_027612	355.628468322	9.37307218053
NA	NA		NA	NA		55	5.37134197053971	AT1G61900..AT1G62970	Cluster_00054	355.636826576	9.35473122316	Cluster_027612	355.628468322	9.37307218053
NA	NA		NA	NA		197	5.59560100328046	AT3G48745..AT3G54590	Cluster_00054	355.636826576	9.35473122316	Cluster_027612	355.628468322	9.37307218053
NA	NA		NA	NA		204	6.61825745668766	AT4G00005..AT4G03770	Cluster_00054	355.636826576	9.35473122316	Cluster_027612	355.628468322	9.37307218053
NA	NA		NA	NA		51	7.76598473924367	AT1G55325..AT1G56920	Cluster_00056	359.693093636	7.33179434892	Cluster_028046	359.6940628	7.33543685901
NA	NA		NA	NA		109	5.34637487295868	AT2G14935..AT2G15170	Cluster_00056	359.693093636	7.33179434892	Cluster_028046	359.6940628	7.33543685901
NA	NA		NA	NA		62	5.6840447120294	AT1G70020..AT1G70370	Cluster_00056	359.693093636	7.33179434892	Cluster_028046	359.6940628	7.33543685901
NA	NA		NA	NA		120	6.02312909418774	AT2G20250..AT2G21890	Cluster_00056	359.693093636	7.33179434892	Cluster_028046	359.6940628	7.33543685901
NA	NA		NA	NA		55	5.9200638897427	AT1G61900..AT1G62970	Cluster_00056	359.693093636	7.33179434892	Cluster_028046	359.6940628	7.33543685901
NA	NA		NA	NA		80	5.67873745264208	AT2G02835..AT2G05050	Cluster_00056	359.693093636	7.33179434892	Cluster_028046	359.6940628	7.33543685901
NA	NA		NA	NA		172	5.87949268230033	AT3G13430..AT3G22231	Cluster_00056	359.693093636	7.33179434892	Cluster_028046	359.6940628	7.33543685901
NA	NA		NA	NA		263	6.2070976063828	AT5G17550..AT5G26620	Cluster_00056	359.693093636	7.33179434892	Cluster_028046	359.6940628	7.33543685901
NA	NA		NA	NA		204	5.50099869681921	AT4G00005..AT4G03770	Cluster_00056	359.693093636	7.33179434892	Cluster_028046	359.6940628	7.33543685901
93	5.30536555618878	AT2G24920..AT2G28110	NA	NA		NA	NA		Cluster_00057	362.470695138	3.44034151566	Cluster_000277	362.47189134	3.39535687466
NA	NA		82	6.01535525393856	AT2G04170..AT2G05450	NA	NA		Cluster_00057	362.470695138	3.44034151566	Cluster_000277	362.47189134	3.39535687466
NA	NA		165	5.83450865794516	AT3G30670..AT3G31810	NA	NA		Cluster_00057	362.470695138	3.44034151566	Cluster_000277	362.47189134	3.39535687466
NA	NA		299	5.81845672940317	AT5G50700..AT5G53500	NA	NA		Cluster_00057	362.470695138	3.44034151566	Cluster_000277	362.47189134	3.39535687466
NA	NA		232	5.30508485003754	AT4G25450..AT4G27180	NA	NA		Cluster_00057	362.470695138	3.44034151566	Cluster_000277	362.47189134	3.39535687466
NA	NA		NA	NA		172	6.43646053677426	AT3G13430..AT3G22231	Cluster_00057	362.470695138	3.44034151566	Cluster_000277	362.47189134	3.39535687466
NA	NA		NA	NA		14	5.77731851520845	AT1G26558..AT1G34795	Cluster_00057	362.470695138	3.44034151566	Cluster_000277	362.47189134	3.39535687466
195	7.71508638025123	AT5G25170..AT5G27270	NA	NA		NA	NA		Cluster_00058	365.705590669	5.47359353554	Cluster_000286	365.705860994	5.23976394068
44	5.66250226343556	AT1G67340..AT1G68480	NA	NA		NA	NA		Cluster_00058	365.705590669	5.47359353554	Cluster_000286	365.705860994	5.23976394068
234	7.22223492472897	AT5G42600..AT5G45500	NA	NA		298	5.36936539385904	AT5G39190..AT5G43513	Cluster_00058	365.705590669	5.47359353554	Cluster_000286	365.705860994	5.23976394068
3	5.92400981446576	AT1G01090..AT1G03880	NA	NA		NA	NA		Cluster_00058	365.705590669	5.47359353554	Cluster_000286	365.705860994	5.23976394068
233	6.51649756760983	AT5G39185..AT5G42590	NA	NA		NA	NA		Cluster_00058	365.705590669	5.47359353554	Cluster_000286	365.705860994	5.23976394068
237	5.45188862795453	AT5G50700..AT5G53500	NA	NA		NA	NA		Cluster_00058	365.705590669	5.47359353554	Cluster_000286	365.705860994	5.23976394068
7	5.37821558671256	AT1G13260..AT1G17980	NA	NA		NA	NA		Cluster_00058	365.705590669	5.47359353554	Cluster_000286	365.705860994	5.23976394068
NA	NA		224	6.48886265810232	AT4G08347..AT4G08876	NA	NA		Cluster_00058	365.705590669	5.47359353554	Cluster_000286	365.705860994	5.23976394068
NA	NA		15	6.37458174641783	AT1G25209..AT1G28135	NA	NA		Cluster_00058	365.705590669	5.47359353554	Cluster_000286	365.705860994	5.23976394068
NA	NA		256	5.42375224302526	AT5G17890..AT5G20060	NA	NA		Cluster_00058	365.705590669	5.47359353554	Cluster_000286	365.705860994	5.23976394068
NA	NA		227	6.00773726406692	AT4G09820..AT4G16892	NA	NA		Cluster_00058	365.705590669	5.47359353554	Cluster_000286	365.705860994	5.23976394068
NA	NA		162	5.414856293238	AT3G15510..AT3G22231	NA	NA		Cluster_00058	365.705590669	5.47359353554	Cluster_000286	365.705860994	5.23976394068
NA	NA		NA	NA		253	5.7457150330122	AT4G32300..AT4G35260	Cluster_00058	365.705590669	5.47359353554	Cluster_000286	365.705860994	5.23976394068
194	10.0013366629706	AT5G15540..AT5G25160	NA	NA		NA	NA		Cluster_00060	377.126453492	5.47743746907	Cluster_029762	377.118042311	5.75640876863
239	5.63434694165817	AT5G54520..AT5G62680	NA	NA		NA	NA		Cluster_00060	377.126453492	5.47743746907	Cluster_029762	377.118042311	5.75640876863
43	5.32896892639134	AT1G61390..AT1G67330	NA	NA		NA	NA		Cluster_00060	377.126453492	5.47743746907	Cluster_029762	377.118042311	5.75640876863
NA	NA		292	5.42002518515468	AT5G35200..AT5G36340	NA	NA		Cluster_00060	377.126453492	5.47743746907	Cluster_029762	377.118042311	5.75640876863
NA	NA		16	5.36524804405825	AT1G28140..AT1G31990	NA	NA		Cluster_00060	377.126453492	5.47743746907	Cluster_029762	377.118042311	5.75640876863
NA	NA		NA	NA		192	5.44658954504595	AT3G42047..AT3G42252	Cluster_00060	377.126453492	5.47743746907	Cluster_029762	377.118042311	5.75640876863
225	5.5386366248581	AT5G35200..AT5G35550	NA	NA		NA	NA		Cluster_00061	381.616887396	6.03693782341	Cluster_030243	381.617658082	6.08950499486
234	5.55647271593337	AT5G42600..AT5G45500	NA	NA		NA	NA		Cluster_00061	381.616887396	6.03693782341	Cluster_030243	381.617658082	6.08950499486
NA	NA		161	6.09740518356849	AT3G13480..AT3G15500	NA	NA		Cluster_00061	381.616887396	6.03693782341	Cluster_030243	381.617658082	6.08950499486
NA	NA		224	5.9238809186944	AT4G08347..AT4G08876	NA	NA		Cluster_00061	381.616887396	6.03693782341	Cluster_030243	381.617658082	6.08950499486
NA	NA		297	7.43161512252554	AT5G45510..AT5G50140	NA	NA		Cluster_00061	381.616887396	6.03693782341	Cluster_030243	381.617658082	6.08950499486
NA	NA		188	6.02178096070102	AT3G54960..AT3G60110	NA	NA		Cluster_00061	381.616887396	6.03693782341	Cluster_030243	381.617658082	6.08950499486
NA	NA		228	5.64236919375805	AT4G16900..AT4G19260	NA	NA		Cluster_00061	381.616887396	6.03693782341	Cluster_030243	381.617658082	6.08950499486
NA	NA		303	5.37068709701469	AT5G62690..AT5G67630	NA	NA		Cluster_00061	381.616887396	6.03693782341	Cluster_030243	381.617658082	6.08950499486
NA	NA		NA	NA		6	6.00325993354483	AT1G03457..AT1G08090	Cluster_00061	381.616887396	6.03693782341	Cluster_030243	381.617658082	6.08950499486
NA	NA		NA	NA		142	5.45280722534465	AT2G31820..AT2G33880	Cluster_00061	381.616887396	6.03693782341	Cluster_030243	381.617658082	6.08950499486
NA	NA		NA	NA		44	5.74825066310191	AT1G47250..AT1G49770	Cluster_00061	381.616887396	6.03693782341	Cluster_030243	381.617658082	6.08950499486
NA	NA		NA	NA		204	5.84731435164962	AT4G00005..AT4G03770	Cluster_00061	381.616887396	6.03693782341	Cluster_030243	381.617658082	6.08950499486
10	6.1957808964514	AT1G25209..AT1G34805	NA	NA		NA	NA		Cluster_00068	399.094882286	6.10298498053	Cluster_031837	399.093664055	5.84991088649
NA	NA		154	6.71895600331134	AT3G05450..AT3G06483	NA	NA		Cluster_00068	399.094882286	6.10298498053	Cluster_031837	399.093664055	5.84991088649
195	5.45263504173888	AT5G25170..AT5G27270	NA	NA		NA	NA		Cluster_00072	418.627990486	8.10249555267	Cluster_117959	418.621626693	8.24634951995
121	5.33786296451037	AT3G09330..AT3G13120	NA	NA		NA	NA		Cluster_00072	418.627990486	8.10249555267	Cluster_117959	418.621626693	8.24634951995
NA	NA		38	9.59864431992059	AT1G42375..AT1G42650	NA	NA		Cluster_00072	418.627990486	8.10249555267	Cluster_117959	418.621626693	8.24634951995
NA	NA		76	7.5316966080328	AT2G01240..AT2G01570	NA	NA		Cluster_00072	418.627990486	8.10249555267	Cluster_117959	418.621626693	8.24634951995
NA	NA		53	9.23690674780784	AT1G55140..AT1G56920	NA	NA		Cluster_00072	418.627990486	8.10249555267	Cluster_117959	418.621626693	8.24634951995
NA	NA		89	7.36241032773367	AT2G06830..AT2G06950	NA	NA		Cluster_00072	418.627990486	8.10249555267	Cluster_117959	418.621626693	8.24634951995
NA	NA		133	5.95921287326195	AT2G28720..AT2G28880	NA	NA		Cluster_00072	418.627990486	8.10249555267	Cluster_117959	418.621626693	8.24634951995
NA	NA		7	8.67121516967866	AT1G15170..AT1G17980	NA	NA		Cluster_00072	418.627990486	8.10249555267	Cluster_117959	418.621626693	8.24634951995
NA	NA		65	8.09123535128402	AT1G70380..AT1G73670	NA	NA		Cluster_00072	418.627990486	8.10249555267	Cluster_117959	418.621626693	8.24634951995
NA	NA		295	7.41989305795968	AT5G39185..AT5G41310	NA	NA		Cluster_00072	418.627990486	8.10249555267	Cluster_117959	418.621626693	8.24634951995
NA	NA		74	7.65105521192424	AT1G77480..AT1G81001	NA	NA		Cluster_00072	418.627990486	8.10249555267	Cluster_117959	418.621626693	8.24634951995
NA	NA		232	6.76190134978228	AT4G25450..AT4G27180	NA	NA		Cluster_00072	418.627990486	8.10249555267	Cluster_117959	418.621626693	8.24634951995
NA	NA		223	6.245082902186	AT4G08113..AT4G08345	NA	NA		Cluster_00072	418.627990486	8.10249555267	Cluster_117959	418.621626693	8.24634951995
NA	NA		162	8.35719593195143	AT3G15510..AT3G22231	NA	NA		Cluster_00072	418.627990486	8.10249555267	Cluster_117959	418.621626693	8.24634951995
NA	NA		258	6.67990959162109	AT5G27300..AT5G28235	NA	NA		Cluster_00072	418.627990486	8.10249555267	Cluster_117959	418.621626693	8.24634951995
NA	NA		164	7.58632688057576	AT3G26530..AT3G30665	NA	NA		Cluster_00072	418.627990486	8.10249555267	Cluster_117959	418.621626693	8.24634951995
NA	NA		186	7.0683267726135	AT3G48745..AT3G54590	NA	NA		Cluster_00072	418.627990486	8.10249555267	Cluster_117959	418.621626693	8.24634951995
NA	NA		195	6.98257294053632	AT4G03800..AT4G05595	NA	NA		Cluster_00072	418.627990486	8.10249555267	Cluster_117959	418.621626693	8.24634951995
NA	NA		64	5.46405472922355	AT1G68810..AT1G70370	NA	NA		Cluster_00072	418.627990486	8.10249555267	Cluster_117959	418.621626693	8.24634951995
NA	NA		301	6.60395285298439	AT5G54520..AT5G62220	NA	NA		Cluster_00072	418.627990486	8.10249555267	Cluster_117959	418.621626693	8.24634951995
NA	NA		239	5.43896134346483	AT4G30470..AT4G32212	NA	NA		Cluster_00072	418.627990486	8.10249555267	Cluster_117959	418.621626693	8.24634951995
NA	NA		6	6.10457223243449	AT1G09620..AT1G15160	NA	NA		Cluster_00072	418.627990486	8.10249555267	Cluster_117959	418.621626693	8.24634951995
NA	NA		296	6.5914961621075	AT5G41315..AT5G45500	NA	NA		Cluster_00072	418.627990486	8.10249555267	Cluster_117959	418.621626693	8.24634951995
NA	NA		292	5.35026777811929	AT5G35200..AT5G36340	NA	NA		Cluster_00072	418.627990486	8.10249555267	Cluster_117959	418.621626693	8.24634951995
NA	NA		47	5.46617160743085	AT1G45233..AT1G49230	NA	NA		Cluster_00072	418.627990486	8.10249555267	Cluster_117959	418.621626693	8.24634951995
NA	NA		303	5.9394031413531	AT5G62690..AT5G67630	NA	NA		Cluster_00072	418.627990486	8.10249555267	Cluster_117959	418.621626693	8.24634951995
NA	NA		17	5.3761511321761	AT1G31983..AT1G33850	NA	NA		Cluster_00072	418.627990486	8.10249555267	Cluster_117959	418.621626693	8.24634951995
NA	NA		59	5.79321866770086	AT1G62370..AT1G67930	NA	NA		Cluster_00072	418.627990486	8.10249555267	Cluster_117959	418.621626693	8.24634951995
NA	NA		297	5.89785045755947	AT5G45510..AT5G50140	NA	NA		Cluster_00072	418.627990486	8.10249555267	Cluster_117959	418.621626693	8.24634951995
NA	NA		163	5.48210573355363	AT3G22237..AT3G26525	NA	NA		Cluster_00072	418.627990486	8.10249555267	Cluster_117959	418.621626693	8.24634951995
NA	NA		227	5.84475391563659	AT4G09820..AT4G16892	NA	NA		Cluster_00072	418.627990486	8.10249555267	Cluster_117959	418.621626693	8.24634951995
NA	NA		NA	NA		124	7.73527368586678	AT2G23340..AT2G23755	Cluster_00072	418.627990486	8.10249555267	Cluster_117959	418.621626693	8.24634951995
NA	NA		NA	NA		123	14.2765259657094	AT2G22430..AT2G23330	Cluster_00072	418.627990486	8.10249555267	Cluster_117959	418.621626693	8.24634951995
67	5.35420004705746	AT2G07680..AT2G07880	NA	NA		NA	NA		Cluster_00074	425.607133692	7.09993612467	Cluster_119246	425.607511807	7.16861931115
115	7.46090729506774	AT2G45680..AT2G46680	NA	NA		NA	NA		Cluster_00074	425.607133692	7.09993612467	Cluster_119246	425.607511807	7.16861931115
143	7.22473688080298	AT3G43570..AT3G44540	NA	NA		NA	NA		Cluster_00074	425.607133692	7.09993612467	Cluster_119246	425.607511807	7.16861931115
87	7.33247415753486	AT2G16540..AT2G21250	NA	NA		115	8.38347351697066	AT2G16540..AT2G16950	Cluster_00074	425.607133692	7.09993612467	Cluster_119246	425.607511807	7.16861931115
87	7.33247415753486	AT2G16540..AT2G21250	NA	NA		116	6.43111313448024	AT2G16955..AT2G18690	Cluster_00074	425.607133692	7.09993612467	Cluster_119246	425.607511807	7.16861931115
77	6.2881273468076	AT2G12835..AT2G13860	NA	NA		NA	NA		Cluster_00074	425.607133692	7.09993612467	Cluster_119246	425.607511807	7.16861931115
111	5.95577652775271	AT2G39190..AT2G41210	NA	NA		NA	NA		Cluster_00074	425.607133692	7.09993612467	Cluster_119246	425.607511807	7.16861931115
93	6.21596959661244	AT2G24920..AT2G28110	NA	NA		NA	NA		Cluster_00074	425.607133692	7.09993612467	Cluster_119246	425.607511807	7.16861931115
40	5.40210689906357	AT1G55140..AT1G56910	NA	NA		51	5.91606457176117	AT1G55325..AT1G56920	Cluster_00074	425.607133692	7.09993612467	Cluster_119246	425.607511807	7.16861931115
126	5.95692012054082	AT3G28310..AT3G29450	NA	NA		175	5.39032660611886	AT3G28310..AT3G30665	Cluster_00074	425.607133692	7.09993612467	Cluster_119246	425.607511807	7.16861931115
125	6.55730938463007	AT3G24385..AT3G28300	NA	NA		NA	NA		Cluster_00074	425.607133692	7.09993612467	Cluster_119246	425.607511807	7.16861931115
181	5.54083310926205	AT4G19330..AT4G20520	NA	NA		NA	NA		Cluster_00074	425.607133692	7.09993612467	Cluster_119246	425.607511807	7.16861931115
4	5.96360219235791	AT1G03910..AT1G08735	4	5.32555083098154	AT1G03920..AT1G08730	NA	NA		Cluster_00074	425.607133692	7.09993612467	Cluster_119246	425.607511807	7.16861931115
180	6.11697364040968	AT4G16900..AT4G19320	NA	NA		240	5.88707913975283	AT4G16900..AT4G19220	Cluster_00074	425.607133692	7.09993612467	Cluster_119246	425.607511807	7.16861931115
124	5.59059140714675	AT3G22237..AT3G24380	NA	NA		NA	NA		Cluster_00074	425.607133692	7.09993612467	Cluster_119246	425.607511807	7.16861931115
5	5.50491989684097	AT1G08740..AT1G12050	NA	NA		NA	NA		Cluster_00074	425.607133692	7.09993612467	Cluster_119246	425.607511807	7.16861931115
116	6.03726384977079	AT2G46685..AT2G47810	NA	NA		NA	NA		Cluster_00074	425.607133692	7.09993612467	Cluster_119246	425.607511807	7.16861931115
51	5.36448990933012	AT1G77460..AT1G81001	NA	NA		NA	NA		Cluster_00074	425.607133692	7.09993612467	Cluster_119246	425.607511807	7.16861931115
237	5.32098750254263	AT5G50700..AT5G53500	NA	NA		NA	NA		Cluster_00074	425.607133692	7.09993612467	Cluster_119246	425.607511807	7.16861931115
236	6.02911025640973	AT5G46250..AT5G50530	NA	NA		NA	NA		Cluster_00074	425.607133692	7.09993612467	Cluster_119246	425.607511807	7.16861931115
234	5.87916916432117	AT5G42600..AT5G45500	NA	NA		299	6.25208627297593	AT5G43516..AT5G44220	Cluster_00074	425.607133692	7.09993612467	Cluster_119246	425.607511807	7.16861931115
234	5.87916916432117	AT5G42600..AT5G45500	NA	NA		298	6.26177853701887	AT5G39190..AT5G43513	Cluster_00074	425.607133692	7.09993612467	Cluster_119246	425.607511807	7.16861931115
193	6.14936099447447	AT5G06180..AT5G15530	NA	NA		259	7.49084646840176	AT5G06150..AT5G14800	Cluster_00074	425.607133692	7.09993612467	Cluster_119246	425.607511807	7.16861931115
239	5.76722077638935	AT5G54520..AT5G62680	NA	NA		NA	NA		Cluster_00074	425.607133692	7.09993612467	Cluster_119246	425.607511807	7.16861931115
10	6.15220825192753	AT1G25209..AT1G34805	NA	NA		NA	NA		Cluster_00074	425.607133692	7.09993612467	Cluster_119246	425.607511807	7.16861931115
151	5.71169282332431	AT4G00005..AT4G03795	NA	NA		NA	NA		Cluster_00074	425.607133692	7.09993612467	Cluster_119246	425.607511807	7.16861931115
NA	NA		136	5.47442557083728	AT2G30400..AT2G30770	NA	NA		Cluster_00074	425.607133692	7.09993612467	Cluster_119246	425.607511807	7.16861931115
NA	NA		58	6.03018801505419	AT1G61390..AT1G62350	NA	NA		Cluster_00074	425.607133692	7.09993612467	Cluster_119246	425.607511807	7.16861931115
NA	NA		NA	NA		217	7.43898917670565	AT4G06626..AT4G06700	Cluster_00074	425.607133692	7.09993612467	Cluster_119246	425.607511807	7.16861931115
NA	NA		NA	NA		85	6.17789263633465	AT2G06770..AT2G06885	Cluster_00074	425.607133692	7.09993612467	Cluster_119246	425.607511807	7.16861931115
NA	NA		NA	NA		170	9.31736777270325	AT3G07360..AT3G13010	Cluster_00074	425.607133692	7.09993612467	Cluster_119246	425.607511807	7.16861931115
NA	NA		NA	NA		233	6.80191951040578	AT4G08131..AT4G08345	Cluster_00074	425.607133692	7.09993612467	Cluster_119246	425.607511807	7.16861931115
NA	NA		NA	NA		254	7.97835301927825	AT4G35280..AT4G37070	Cluster_00074	425.607133692	7.09993612467	Cluster_119246	425.607511807	7.16861931115
NA	NA		NA	NA		285	6.1698198833117	AT5G33232..AT5G33384	Cluster_00074	425.607133692	7.09993612467	Cluster_119246	425.607511807	7.16861931115
NA	NA		NA	NA		56	8.30305893845977	AT1G62975..AT1G66540	Cluster_00074	425.607133692	7.09993612467	Cluster_119246	425.607511807	7.16861931115
NA	NA		NA	NA		198	7.53820872528505	AT3G54610..AT3G56120	Cluster_00074	425.607133692	7.09993612467	Cluster_119246	425.607511807	7.16861931115
NA	NA		NA	NA		263	14.1234284603041	AT5G17550..AT5G26620	Cluster_00074	425.607133692	7.09993612467	Cluster_119246	425.607511807	7.16861931115
NA	NA		NA	NA		249	5.76631399869467	AT4G28980..AT4G29690	Cluster_00074	425.607133692	7.09993612467	Cluster_119246	425.607511807	7.16861931115
NA	NA		NA	NA		9	6.78692257198979	AT1G16550..AT1G17980	Cluster_00074	425.607133692	7.09993612467	Cluster_119246	425.607511807	7.16861931115
NA	NA		NA	NA		314	6.70309256106783	AT5G65800..AT5G67630	Cluster_00074	425.607133692	7.09993612467	Cluster_119246	425.607511807	7.16861931115
NA	NA		NA	NA		8	7.30568420898255	AT1G12070..AT1G16540	Cluster_00074	425.607133692	7.09993612467	Cluster_119246	425.607511807	7.16861931115
NA	NA		NA	NA		44	7.21675449790485	AT1G47250..AT1G49770	Cluster_00074	425.607133692	7.09993612467	Cluster_119246	425.607511807	7.16861931115
NA	NA		NA	NA		58	6.62676576679582	AT1G67340..AT1G68480	Cluster_00074	425.607133692	7.09993612467	Cluster_119246	425.607511807	7.16861931115
NA	NA		NA	NA		250	5.79087064947985	AT4G29700..AT4G30190	Cluster_00074	425.607133692	7.09993612467	Cluster_119246	425.607511807	7.16861931115
NA	NA		NA	NA		78	5.42733022365456	AT2G01037..AT2G01570	Cluster_00074	425.607133692	7.09993612467	Cluster_119246	425.607511807	7.16861931115
NA	NA		NA	NA		65	5.91987934402036	AT1G73687..AT1G75230	Cluster_00074	425.607133692	7.09993612467	Cluster_119246	425.607511807	7.16861931115
NA	NA		NA	NA		125	5.81588897418823	AT2G23790..AT2G24915	Cluster_00074	425.607133692	7.09993612467	Cluster_119246	425.607511807	7.16861931115
NA	NA		NA	NA		157	6.58918397684979	AT2G41220..AT2G43140	Cluster_00074	425.607133692	7.09993612467	Cluster_119246	425.607511807	7.16861931115
NA	NA		NA	NA		297	6.58991640176964	AT5G37795..AT5G39160	Cluster_00074	425.607133692	7.09993612467	Cluster_119246	425.607511807	7.16861931115
NA	NA		NA	NA		80	6.50887909300598	AT2G02835..AT2G05050	Cluster_00074	425.607133692	7.09993612467	Cluster_119246	425.607511807	7.16861931115
NA	NA		NA	NA		239	7.19947122737546	AT4G13256..AT4G16892	Cluster_00074	425.607133692	7.09993612467	Cluster_119246	425.607511807	7.16861931115
NA	NA		NA	NA		172	7.47624949729931	AT3G13430..AT3G22231	Cluster_00074	425.607133692	7.09993612467	Cluster_119246	425.607511807	7.16861931115
NA	NA		NA	NA		166	5.36494159000331	AT3G03855..AT3G05545	Cluster_00074	425.607133692	7.09993612467	Cluster_119246	425.607511807	7.16861931115
NA	NA		NA	NA		245	6.14251319200092	AT4G23500..AT4G27180	Cluster_00074	425.607133692	7.09993612467	Cluster_119246	425.607511807	7.16861931115
NA	NA		NA	NA		47	5.94980937399114	AT1G51010..AT1G53880	Cluster_00074	425.607133692	7.09993612467	Cluster_119246	425.607511807	7.16861931115
NA	NA		NA	NA		79	5.4532270487486	AT2G01580..AT2G02830	Cluster_00074	425.607133692	7.09993612467	Cluster_119246	425.607511807	7.16861931115
180	6.23182865996014	AT4G16900..AT4G19320	NA	NA		NA	NA		Cluster_00077	428.776654156	8.28379620948	Cluster_034423	428.777684959	8.32350834637
152	5.94503420857572	AT4G03800..AT4G05610	NA	NA		NA	NA		Cluster_00077	428.776654156	8.28379620948	Cluster_034423	428.777684959	8.32350834637
178	5.60960118569924	AT4G09820..AT4G13255	NA	NA		NA	NA		Cluster_00079	438.610877726	0.704592935948	Cluster_035185	438.611045968	0.735809649077
NA	NA		242	6.41656981957874	AT4G32540..AT4G34710	NA	NA		Cluster_00079	438.610877726	0.704592935948	Cluster_035185	438.611045968	0.735809649077
NA	NA		303	7.5180677545104	AT5G62690..AT5G67630	NA	NA		Cluster_00079	438.610877726	0.704592935948	Cluster_035185	438.611045968	0.735809649077
NA	NA		NA	NA		142	5.91833801449008	AT2G31820..AT2G33880	Cluster_00079	438.610877726	0.704592935948	Cluster_035185	438.611045968	0.735809649077
NA	NA		NA	NA		298	5.5026141221362	AT5G39190..AT5G43513	Cluster_00079	438.610877726	0.704592935948	Cluster_035185	438.611045968	0.735809649077
106	5.41613906238666	AT2G34770..AT2G35540	NA	NA		NA	NA		Cluster_00085	451.803436475	14.3071232082	Cluster_036201	451.804763521	14.3656287347
116	8.1079210420656	AT2G46685..AT2G47810	NA	NA		NA	NA		Cluster_00085	451.803436475	14.3071232082	Cluster_036201	451.804763521	14.3656287347
128	5.85587262351108	AT3G30200..AT3G30665	NA	NA		NA	NA		Cluster_00085	451.803436475	14.3071232082	Cluster_036201	451.804763521	14.3656287347
127	5.56131189643676	AT3G29460..AT3G30190	NA	NA		NA	NA		Cluster_00085	451.803436475	14.3071232082	Cluster_036201	451.804763521	14.3656287347
196	5.5352947963186	AT5G27280..AT5G28335	NA	NA		NA	NA		Cluster_00085	451.803436475	14.3071232082	Cluster_036201	451.804763521	14.3656287347
4	5.62783103431393	AT1G03910..AT1G08735	NA	NA		NA	NA		Cluster_00085	451.803436475	14.3071232082	Cluster_036201	451.804763521	14.3656287347
148	5.90477731558189	AT3G55250..AT3G60160	NA	NA		NA	NA		Cluster_00085	451.803436475	14.3071232082	Cluster_036201	451.804763521	14.3656287347
7	5.70507529403968	AT1G13260..AT1G17980	NA	NA		NA	NA		Cluster_00085	451.803436475	14.3071232082	Cluster_036201	451.804763521	14.3656287347
233	5.32935217139727	AT5G39185..AT5G42590	NA	NA		NA	NA		Cluster_00085	451.803436475	14.3071232082	Cluster_036201	451.804763521	14.3656287347
183	5.38174073227392	AT4G21363..AT4G27180	NA	NA		NA	NA		Cluster_00085	451.803436475	14.3071232082	Cluster_036201	451.804763521	14.3656287347
123	5.6855244090228	AT3G13420..AT3G22231	NA	NA		NA	NA		Cluster_00085	451.803436475	14.3071232082	Cluster_036201	451.804763521	14.3656287347
NA	NA		NA	NA		262	8.10133121949864	AT5G15710..AT5G17540	Cluster_00085	451.803436475	14.3071232082	Cluster_036201	451.804763521	14.3656287347
NA	NA		NA	NA		251	5.59525720970665	AT4G30200..AT4G32140	Cluster_00085	451.803436475	14.3071232082	Cluster_036201	451.804763521	14.3656287347
3	7.98169472773156	AT1G01090..AT1G03880	3	9.09029664159361	AT1G01090..AT1G03880	NA	NA		Cluster_00088	454.979152837	4.38448208201	Cluster_124381	454.980347477	4.4664780233
237	7.50516058682793	AT5G50700..AT5G53500	NA	NA		NA	NA		Cluster_00088	454.979152837	4.38448208201	Cluster_124381	454.980347477	4.4664780233
29	5.51016262194944	AT1G42680..AT1G43210	NA	NA		NA	NA		Cluster_00088	454.979152837	4.38448208201	Cluster_124381	454.980347477	4.4664780233
127	6.61905016945781	AT3G29460..AT3G30190	NA	NA		NA	NA		Cluster_00088	454.979152837	4.38448208201	Cluster_124381	454.980347477	4.4664780233
7	7.29118248320943	AT1G13260..AT1G17980	NA	NA		NA	NA		Cluster_00088	454.979152837	4.38448208201	Cluster_124381	454.980347477	4.4664780233
40	6.35426597444032	AT1G55140..AT1G56910	NA	NA		NA	NA		Cluster_00088	454.979152837	4.38448208201	Cluster_124381	454.980347477	4.4664780233
41	5.9599276988463	AT1G57340..AT1G58766	NA	NA		NA	NA		Cluster_00088	454.979152837	4.38448208201	Cluster_124381	454.980347477	4.4664780233
56	6.20301904137521	AT2G04170..AT2G05230	NA	NA		NA	NA		Cluster_00088	454.979152837	4.38448208201	Cluster_124381	454.980347477	4.4664780233
144	5.83281412564659	AT3G44550..AT3G45340	NA	NA		NA	NA		Cluster_00088	454.979152837	4.38448208201	Cluster_124381	454.980347477	4.4664780233
51	6.45336375783054	AT1G77460..AT1G81001	74	5.3273597721453	AT1G77480..AT1G81001	NA	NA		Cluster_00088	454.979152837	4.38448208201	Cluster_124381	454.980347477	4.4664780233
12	6.68924606129628	AT1G35110..AT1G37070	NA	NA		NA	NA		Cluster_00088	454.979152837	4.38448208201	Cluster_124381	454.980347477	4.4664780233
195	6.25759475630164	AT5G25170..AT5G27270	NA	NA		263	6.07950134171406	AT5G17550..AT5G26620	Cluster_00088	454.979152837	4.38448208201	Cluster_124381	454.980347477	4.4664780233
178	6.78462311770931	AT4G09820..AT4G13255	NA	NA		NA	NA		Cluster_00088	454.979152837	4.38448208201	Cluster_124381	454.980347477	4.4664780233
152	5.93868325374949	AT4G03800..AT4G05610	NA	NA		NA	NA		Cluster_00088	454.979152837	4.38448208201	Cluster_124381	454.980347477	4.4664780233
179	5.92969610530809	AT4G13256..AT4G16890	NA	NA		239	5.34233518077155	AT4G13256..AT4G16892	Cluster_00088	454.979152837	4.38448208201	Cluster_124381	454.980347477	4.4664780233
146	5.70891602122427	AT3G47270..AT3G54590	186	5.52627063578347	AT3G48745..AT3G54590	NA	NA		Cluster_00088	454.979152837	4.38448208201	Cluster_124381	454.980347477	4.4664780233
194	6.18457649519831	AT5G15540..AT5G25160	256	5.55924903464394	AT5G17890..AT5G20060	NA	NA		Cluster_00088	454.979152837	4.38448208201	Cluster_124381	454.980347477	4.4664780233
NA	NA		238	5.62068149248857	AT4G30200..AT4G30460	NA	NA		Cluster_00088	454.979152837	4.38448208201	Cluster_124381	454.980347477	4.4664780233
NA	NA		260	5.69290373872047	AT5G28390..AT5G28845	NA	NA		Cluster_00088	454.979152837	4.38448208201	Cluster_124381	454.980347477	4.4664780233
NA	NA		154	5.35895803991014	AT3G05450..AT3G06483	NA	NA		Cluster_00088	454.979152837	4.38448208201	Cluster_124381	454.980347477	4.4664780233
NA	NA		297	7.063194536586	AT5G45510..AT5G50140	NA	NA		Cluster_00088	454.979152837	4.38448208201	Cluster_124381	454.980347477	4.4664780233
NA	NA		301	6.45811931580186	AT5G54520..AT5G62220	309	5.30393300380372	AT5G53780..AT5G56600	Cluster_00088	454.979152837	4.38448208201	Cluster_124381	454.980347477	4.4664780233
NA	NA		117	5.73038506808299	AT2G16540..AT2G18690	NA	NA		Cluster_00088	454.979152837	4.38448208201	Cluster_124381	454.980347477	4.4664780233
NA	NA		149	5.67165354086603	AT2G40780..AT2G43140	NA	NA		Cluster_00088	454.979152837	4.38448208201	Cluster_124381	454.980347477	4.4664780233
NA	NA		47	5.34583380034856	AT1G45233..AT1G49230	NA	NA		Cluster_00088	454.979152837	4.38448208201	Cluster_124381	454.980347477	4.4664780233
NA	NA		162	5.73931108464105	AT3G15510..AT3G22231	NA	NA		Cluster_00088	454.979152837	4.38448208201	Cluster_124381	454.980347477	4.4664780233
NA	NA		NA	NA		258	5.59530040484654	AT5G02840..AT5G06120	Cluster_00088	454.979152837	4.38448208201	Cluster_124381	454.980347477	4.4664780233
116	8.3319052306262	AT2G46685..AT2G47810	NA	NA		NA	NA		Cluster_00091	460.797956268	14.8203197294	Cluster_036876	460.799138235	14.8773834427
106	5.41729770696091	AT2G34770..AT2G35540	NA	NA		NA	NA		Cluster_00091	460.797956268	14.8203197294	Cluster_036876	460.799138235	14.8773834427
127	5.73396822809452	AT3G29460..AT3G30190	NA	NA		NA	NA		Cluster_00091	460.797956268	14.8203197294	Cluster_036876	460.799138235	14.8773834427
128	5.70312571409051	AT3G30200..AT3G30665	NA	NA		NA	NA		Cluster_00091	460.797956268	14.8203197294	Cluster_036876	460.799138235	14.8773834427
55	5.34587308138341	AT2G02835..AT2G04160	NA	NA		NA	NA		Cluster_00091	460.797956268	14.8203197294	Cluster_036876	460.799138235	14.8773834427
4	5.52325179597206	AT1G03910..AT1G08735	NA	NA		NA	NA		Cluster_00091	460.797956268	14.8203197294	Cluster_036876	460.799138235	14.8773834427
196	5.34599341283749	AT5G27280..AT5G28335	NA	NA		NA	NA		Cluster_00091	460.797956268	14.8203197294	Cluster_036876	460.799138235	14.8773834427
148	5.63347892488361	AT3G55250..AT3G60160	NA	NA		NA	NA		Cluster_00091	460.797956268	14.8203197294	Cluster_036876	460.799138235	14.8773834427
183	5.67331874828122	AT4G21363..AT4G27180	NA	NA		NA	NA		Cluster_00091	460.797956268	14.8203197294	Cluster_036876	460.799138235	14.8773834427
7	5.42079802982208	AT1G13260..AT1G17980	NA	NA		NA	NA		Cluster_00091	460.797956268	14.8203197294	Cluster_036876	460.799138235	14.8773834427
123	6.000523239012	AT3G13420..AT3G22231	NA	NA		NA	NA		Cluster_00091	460.797956268	14.8203197294	Cluster_036876	460.799138235	14.8773834427
87	12.0313447123161	AT2G16540..AT2G21250	NA	NA		NA	NA		Cluster_00092	465.684015211	6.6414732279	Cluster_126187	465.685129013	6.6517988654
150	9.19446161637034	AT3G60950..AT3G63530	NA	NA		NA	NA		Cluster_00092	465.684015211	6.6414732279	Cluster_126187	465.685129013	6.6517988654
121	8.38054692486942	AT3G09330..AT3G13120	NA	NA		NA	NA		Cluster_00092	465.684015211	6.6414732279	Cluster_126187	465.685129013	6.6517988654
42	7.31225084976263	AT1G59312..AT1G61370	NA	NA		NA	NA		Cluster_00092	465.684015211	6.6414732279	Cluster_126187	465.685129013	6.6517988654
41	6.25489077848456	AT1G57340..AT1G58766	NA	NA		NA	NA		Cluster_00092	465.684015211	6.6414732279	Cluster_126187	465.685129013	6.6517988654
174	6.70774791419222	AT4G08113..AT4G08876	NA	NA		NA	NA		Cluster_00092	465.684015211	6.6414732279	Cluster_126187	465.685129013	6.6517988654
192	6.87708947422748	AT5G01010..AT5G06120	NA	NA		NA	NA		Cluster_00092	465.684015211	6.6414732279	Cluster_126187	465.685129013	6.6517988654
7	6.09097696418856	AT1G13260..AT1G17980	NA	NA		NA	NA		Cluster_00092	465.684015211	6.6414732279	Cluster_126187	465.685129013	6.6517988654
10	6.92653447080039	AT1G25209..AT1G34805	17	5.88946870238186	AT1G31983..AT1G33850	NA	NA		Cluster_00092	465.684015211	6.6414732279	Cluster_126187	465.685129013	6.6517988654
152	5.95164602324546	AT4G03800..AT4G05610	NA	NA		205	5.52292421504201	AT4G03800..AT4G05130	Cluster_00092	465.684015211	6.6414732279	Cluster_126187	465.685129013	6.6517988654
193	6.31024173765603	AT5G06180..AT5G15530	NA	NA		NA	NA		Cluster_00092	465.684015211	6.6414732279	Cluster_126187	465.685129013	6.6517988654
8	5.71042991891374	AT1G18060..AT1G23910	NA	NA		NA	NA		Cluster_00092	465.684015211	6.6414732279	Cluster_126187	465.685129013	6.6517988654
234	5.34269849585248	AT5G42600..AT5G45500	296	5.67495196959586	AT5G41315..AT5G45500	299	5.46781276068058	AT5G43516..AT5G44220	Cluster_00092	465.684015211	6.6414732279	Cluster_126187	465.685129013	6.6517988654
183	5.38536387628756	AT4G21363..AT4G27180	NA	NA		244	5.95521702773635	AT4G21363..AT4G23496	Cluster_00092	465.684015211	6.6414732279	Cluster_126187	465.685129013	6.6517988654
NA	NA		NA	NA		33	6.16693026864906	AT1G42430..AT1G42600	Cluster_00092	465.684015211	6.6414732279	Cluster_126187	465.685129013	6.6517988654
NA	NA		NA	NA		51	7.18633209054613	AT1G55325..AT1G56920	Cluster_00092	465.684015211	6.6414732279	Cluster_126187	465.685129013	6.6517988654
NA	NA		NA	NA		237	6.55871908325399	AT4G09370..AT4G10490	Cluster_00092	465.684015211	6.6414732279	Cluster_126187	465.685129013	6.6517988654
NA	NA		NA	NA		190	5.325648088509	AT3G33106..AT3G34299	Cluster_00092	465.684015211	6.6414732279	Cluster_126187	465.685129013	6.6517988654
NA	NA		NA	NA		58	5.68465540909656	AT1G67340..AT1G68480	Cluster_00092	465.684015211	6.6414732279	Cluster_126187	465.685129013	6.6517988654
NA	NA		NA	NA		248	5.33729252502294	AT4G27960..AT4G28960	Cluster_00092	465.684015211	6.6414732279	Cluster_126187	465.685129013	6.6517988654
NA	NA		NA	NA		80	6.18889770325095	AT2G02835..AT2G05050	Cluster_00092	465.684015211	6.6414732279	Cluster_126187	465.685129013	6.6517988654
NA	NA		NA	NA		295	5.33955603999319	AT5G35650..AT5G36340	Cluster_00092	465.684015211	6.6414732279	Cluster_126187	465.685129013	6.6517988654
NA	NA		NA	NA		242	5.46098695315822	AT4G19320..AT4G20520	Cluster_00092	465.684015211	6.6414732279	Cluster_126187	465.685129013	6.6517988654
NA	NA		NA	NA		172	6.74702271568895	AT3G13430..AT3G22231	Cluster_00092	465.684015211	6.6414732279	Cluster_126187	465.685129013	6.6517988654
NA	NA		NA	NA		307	5.56340666158902	AT5G50700..AT5G53500	Cluster_00092	465.684015211	6.6414732279	Cluster_126187	465.685129013	6.6517988654
NA	NA		NA	NA		197	5.63721600117128	AT3G48745..AT3G54590	Cluster_00092	465.684015211	6.6414732279	Cluster_126187	465.685129013	6.6517988654
NA	NA		NA	NA		238	5.55177788707622	AT4G10500..AT4G13255	Cluster_00092	465.684015211	6.6414732279	Cluster_126187	465.685129013	6.6517988654
NA	NA		NA	NA		204	5.39887422205785	AT4G00005..AT4G03770	Cluster_00092	465.684015211	6.6414732279	Cluster_126187	465.685129013	6.6517988654
238	5.68719375641015	AT5G53510..AT5G54510	NA	NA		NA	NA		Cluster_00095	473.604766991	4.38566047436	Cluster_127560	473.605921955	4.4680833521
74	5.70820835208597	AT2G11420..AT2G12210	NA	NA		NA	NA		Cluster_00095	473.604766991	4.38566047436	Cluster_127560	473.605921955	4.4680833521
NA	NA		NA	NA		258	7.54748709609492	AT5G02840..AT5G06120	Cluster_00095	473.604766991	4.38566047436	Cluster_127560	473.605921955	4.4680833521
NA	NA		195	6.7840743914456	AT4G03800..AT4G05595	NA	NA		Cluster_00096	477.059752988	6.10218784512	Cluster_128044	477.068508471	6.36333268097
NA	NA		192	6.24550077521971	AT3G61028..AT3G63530	NA	NA		Cluster_00096	477.059752988	6.10218784512	Cluster_128044	477.068508471	6.36333268097
NA	NA		193	5.52466016982994	AT4G00005..AT4G00960	NA	NA		Cluster_00096	477.059752988	6.10218784512	Cluster_128044	477.068508471	6.36333268097
NA	NA		148	5.31438986972809	AT2G39190..AT2G40770	NA	NA		Cluster_00096	477.059752988	6.10218784512	Cluster_128044	477.068508471	6.36333268097
NA	NA		242	5.55621834871314	AT4G32540..AT4G34710	NA	NA		Cluster_00096	477.059752988	6.10218784512	Cluster_128044	477.068508471	6.36333268097
NA	NA		149	5.80235529045728	AT2G40780..AT2G43140	NA	NA		Cluster_00096	477.059752988	6.10218784512	Cluster_128044	477.068508471	6.36333268097
NA	NA		164	6.53911389134274	AT3G26530..AT3G30665	NA	NA		Cluster_00096	477.059752988	6.10218784512	Cluster_128044	477.068508471	6.36333268097
NA	NA		185	5.34800034267886	AT3G47270..AT3G48740	NA	NA		Cluster_00096	477.059752988	6.10218784512	Cluster_128044	477.068508471	6.36333268097
NA	NA		293	5.32712985455268	AT5G36840..AT5G38000	NA	NA		Cluster_00096	477.059752988	6.10218784512	Cluster_128044	477.068508471	6.36333268097
NA	NA		292	5.38998708614941	AT5G35200..AT5G36340	NA	NA		Cluster_00096	477.059752988	6.10218784512	Cluster_128044	477.068508471	6.36333268097
NA	NA		150	5.58583428868951	AT2G43150..AT2G46710	NA	NA		Cluster_00096	477.059752988	6.10218784512	Cluster_128044	477.068508471	6.36333268097
NA	NA		250	5.7394149228665	AT5G01010..AT5G06120	NA	NA		Cluster_00096	477.059752988	6.10218784512	Cluster_128044	477.068508471	6.36333268097
NA	NA		6	5.56379741367672	AT1G09620..AT1G15160	NA	NA		Cluster_00096	477.059752988	6.10218784512	Cluster_128044	477.068508471	6.36333268097
NA	NA		251	5.50297338794965	AT5G06180..AT5G13170	NA	NA		Cluster_00096	477.059752988	6.10218784512	Cluster_128044	477.068508471	6.36333268097
NA	NA		162	5.61774986662496	AT3G15510..AT3G22231	NA	NA		Cluster_00096	477.059752988	6.10218784512	Cluster_128044	477.068508471	6.36333268097
NA	NA		227	5.98324744596852	AT4G09820..AT4G16892	NA	NA		Cluster_00096	477.059752988	6.10218784512	Cluster_128044	477.068508471	6.36333268097
NA	NA		194	5.43055434981299	AT4G00970..AT4G03795	NA	NA		Cluster_00096	477.059752988	6.10218784512	Cluster_128044	477.068508471	6.36333268097
NA	NA		257	5.49187049078472	AT5G20080..AT5G27270	NA	NA		Cluster_00096	477.059752988	6.10218784512	Cluster_128044	477.068508471	6.36333268097
NA	NA		232	5.55722323657748	AT4G25450..AT4G27180	NA	NA		Cluster_00097	480.585650725	4.52516260887	Cluster_038359	480.586582936	4.60556748993
NA	NA		194	5.32934533038529	AT4G00970..AT4G03795	NA	NA		Cluster_00097	480.585650725	4.52516260887	Cluster_038359	480.586582936	4.60556748993
NA	NA		227	5.69118548386851	AT4G09820..AT4G16892	NA	NA		Cluster_00097	480.585650725	4.52516260887	Cluster_038359	480.586582936	4.60556748993
NA	NA		NA	NA		14	6.29629966688885	AT1G26558..AT1G34795	Cluster_00097	480.585650725	4.52516260887	Cluster_038359	480.586582936	4.60556748993
NA	NA		NA	NA		309	7.55497908575365	AT5G53780..AT5G56600	Cluster_00098	480.578183716	6.45117350263	Cluster_128585	480.579194994	6.5241848322
NA	NA		NA	NA		314	6.44895446244812	AT5G65800..AT5G67630	Cluster_00098	480.578183716	6.45117350263	Cluster_128585	480.579194994	6.5241848322
NA	NA		NA	NA		306	5.60395762595311	AT5G49880..AT5G50530	Cluster_00098	480.578183716	6.45117350263	Cluster_128585	480.579194994	6.5241848322
NA	NA		NA	NA		159	5.87764177921358	AT2G43500..AT2G44660	Cluster_00098	480.578183716	6.45117350263	Cluster_128585	480.579194994	6.5241848322
NA	NA		NA	NA		128	5.80222917747171	AT2G26695..AT2G28110	Cluster_00098	480.578183716	6.45117350263	Cluster_128585	480.579194994	6.5241848322
NA	NA		NA	NA		244	6.15714746032966	AT4G21363..AT4G23496	Cluster_00098	480.578183716	6.45117350263	Cluster_128585	480.579194994	6.5241848322
NA	NA		NA	NA		157	5.69689102093027	AT2G41220..AT2G43140	Cluster_00098	480.578183716	6.45117350263	Cluster_128585	480.579194994	6.5241848322
NA	NA		NA	NA		7	6.02912020442105	AT1G08105..AT1G12060	Cluster_00098	480.578183716	6.45117350263	Cluster_128585	480.579194994	6.5241848322
NA	NA		NA	NA		8	6.08193569981361	AT1G12070..AT1G16540	Cluster_00098	480.578183716	6.45117350263	Cluster_128585	480.579194994	6.5241848322
NA	NA		NA	NA		56	6.1567526596393	AT1G62975..AT1G66540	Cluster_00098	480.578183716	6.45117350263	Cluster_128585	480.579194994	6.5241848322
NA	NA		NA	NA		245	5.60314313893837	AT4G23500..AT4G27180	Cluster_00098	480.578183716	6.45117350263	Cluster_128585	480.579194994	6.5241848322
NA	NA		NA	NA		44	5.59043928717669	AT1G47250..AT1G49770	Cluster_00098	480.578183716	6.45117350263	Cluster_128585	480.579194994	6.5241848322
36	5.41495625336642	AT1G50970..AT1G52940	NA	NA		NA	NA		Cluster_00100	489.679824625	9.19912063616	Cluster_039022	489.680794598	9.29144705238
51	6.00893748595461	AT1G77460..AT1G81001	74	5.41950412593469	AT1G77480..AT1G81001	NA	NA		Cluster_00100	489.679824625	9.19912063616	Cluster_039022	489.680794598	9.29144705238
192	5.95258935570912	AT5G01010..AT5G06120	NA	NA		NA	NA		Cluster_00100	489.679824625	9.19912063616	Cluster_039022	489.680794598	9.29144705238
237	5.36774489617842	AT5G50700..AT5G53500	NA	NA		NA	NA		Cluster_00100	489.679824625	9.19912063616	Cluster_039022	489.680794598	9.29144705238
236	5.71202129659616	AT5G46250..AT5G50530	NA	NA		NA	NA		Cluster_00100	489.679824625	9.19912063616	Cluster_039022	489.680794598	9.29144705238
7	5.50892745586981	AT1G13260..AT1G17980	NA	NA		NA	NA		Cluster_00100	489.679824625	9.19912063616	Cluster_039022	489.680794598	9.29144705238
NA	NA		117	6.21472030604655	AT2G16540..AT2G18690	NA	NA		Cluster_00100	489.679824625	9.19912063616	Cluster_039022	489.680794598	9.29144705238
NA	NA		229	5.43076297294967	AT4G19330..AT4G20520	NA	NA		Cluster_00100	489.679824625	9.19912063616	Cluster_039022	489.680794598	9.29144705238
NA	NA		163	5.66550812363199	AT3G22237..AT3G26525	NA	NA		Cluster_00100	489.679824625	9.19912063616	Cluster_039022	489.680794598	9.29144705238
240	5.78480127587052	AT5G62690..AT5G65790	NA	NA		NA	NA		Cluster_00101	495.071723144	6.8397255157	Cluster_039426	495.069390225	6.90850913773
183	5.42564103977724	AT4G21363..AT4G27180	231	5.70165113293184	AT4G21363..AT4G25440	NA	NA		Cluster_00101	495.071723144	6.8397255157	Cluster_039426	495.069390225	6.90850913773
179	5.31168231094928	AT4G13256..AT4G16890	227	5.65106250214649	AT4G09820..AT4G16892	NA	NA		Cluster_00101	495.071723144	6.8397255157	Cluster_039426	495.069390225	6.90850913773
194	6.12459898249345	AT5G15540..AT5G25160	NA	NA		NA	NA		Cluster_00101	495.071723144	6.8397255157	Cluster_039426	495.069390225	6.90850913773
NA	NA		297	6.41786152637746	AT5G45510..AT5G50140	NA	NA		Cluster_00101	495.071723144	6.8397255157	Cluster_039426	495.069390225	6.90850913773
NA	NA		228	5.74146316873576	AT4G16900..AT4G19260	NA	NA		Cluster_00101	495.071723144	6.8397255157	Cluster_039426	495.069390225	6.90850913773
NA	NA		195	5.48664961657227	AT4G03800..AT4G05595	NA	NA		Cluster_00101	495.071723144	6.8397255157	Cluster_039426	495.069390225	6.90850913773
NA	NA		NA	NA		90	5.75411938212182	AT2G07620..AT2G07773	Cluster_00101	495.071723144	6.8397255157	Cluster_039426	495.069390225	6.90850913773
NA	NA		NA	NA		160	5.33693913284557	AT2G44680..AT2G45660	Cluster_00101	495.071723144	6.8397255157	Cluster_039426	495.069390225	6.90850913773
NA	NA		NA	NA		55	5.41611640768563	AT1G61900..AT1G62970	Cluster_00101	495.071723144	6.8397255157	Cluster_039426	495.069390225	6.90850913773
NA	NA		NA	NA		6	5.30334158925744	AT1G03457..AT1G08090	Cluster_00101	495.071723144	6.8397255157	Cluster_039426	495.069390225	6.90850913773
NA	NA		194	9.33002127775893	AT4G00970..AT4G03795	NA	NA		Cluster_00107	518.048717534	3.8510592503	Cluster_040899	518.048468125	3.81258456129
NA	NA		195	5.75634181911109	AT4G03800..AT4G05595	NA	NA		Cluster_00107	518.048717534	3.8510592503	Cluster_040899	518.048468125	3.81258456129
NA	NA		251	5.79863304994422	AT5G06180..AT5G13170	NA	NA		Cluster_00107	518.048717534	3.8510592503	Cluster_040899	518.048468125	3.81258456129
NA	NA		NA	NA		126	5.9169356260611	AT2G24920..AT2G25780	Cluster_00107	518.048717534	3.8510592503	Cluster_040899	518.048468125	3.81258456129
221	7.09338206717214	AT5G34844..AT5G34885	NA	NA		NA	NA		Cluster_00110	529.61379492	7.41375201494	Cluster_041586	529.615800592	7.48159162653
41	8.51140794484887	AT1G57340..AT1G58766	55	6.13337954564289	AT1G57765..AT1G58766	NA	NA		Cluster_00110	529.61379492	7.41375201494	Cluster_041586	529.615800592	7.48159162653
216	7.21925696396082	AT5G33232..AT5G33384	282	7.83962981218631	AT5G33251..AT5G33384	NA	NA		Cluster_00110	529.61379492	7.41375201494	Cluster_041586	529.615800592	7.48159162653
91	7.67245323177593	AT2G23300..AT2G24570	124	5.49059563212314	AT2G23340..AT2G23770	NA	NA		Cluster_00110	529.61379492	7.41375201494	Cluster_041586	529.615800592	7.48159162653
10	8.94624360540534	AT1G25209..AT1G34805	19	5.9541057908684	AT1G33950..AT1G34520	14	5.50841913374108	AT1G26558..AT1G34795	Cluster_00110	529.61379492	7.41375201494	Cluster_041586	529.615800592	7.48159162653
229	6.80198330820572	AT5G36870..AT5G37790	NA	NA		NA	NA		Cluster_00110	529.61379492	7.41375201494	Cluster_041586	529.615800592	7.48159162653
38	5.65519541875984	AT1G53900..AT1G54280	NA	NA		NA	NA		Cluster_00110	529.61379492	7.41375201494	Cluster_041586	529.615800592	7.48159162653
240	7.42134092241558	AT5G62690..AT5G65790	NA	NA		NA	NA		Cluster_00110	529.61379492	7.41375201494	Cluster_041586	529.615800592	7.48159162653
179	8.09275604350076	AT4G13256..AT4G16890	NA	NA		NA	NA		Cluster_00110	529.61379492	7.41375201494	Cluster_041586	529.615800592	7.48159162653
186	5.90297504086498	AT4G28980..AT4G30190	NA	NA		NA	NA		Cluster_00110	529.61379492	7.41375201494	Cluster_041586	529.615800592	7.48159162653
174	6.62802193925463	AT4G08113..AT4G08876	224	5.9760326152612	AT4G08347..AT4G08876	NA	NA		Cluster_00110	529.61379492	7.41375201494	Cluster_041586	529.615800592	7.48159162653
118	6.90535813943054	AT3G01015..AT3G05420	NA	NA		NA	NA		Cluster_00110	529.61379492	7.41375201494	Cluster_041586	529.615800592	7.48159162653
123	7.91902603026973	AT3G13420..AT3G22231	162	5.68988659862452	AT3G15510..AT3G22231	NA	NA		Cluster_00110	529.61379492	7.41375201494	Cluster_041586	529.615800592	7.48159162653
124	6.58043212877278	AT3G22237..AT3G24380	NA	NA		NA	NA		Cluster_00110	529.61379492	7.41375201494	Cluster_041586	529.615800592	7.48159162653
236	7.76516135480068	AT5G46250..AT5G50530	NA	NA		NA	NA		Cluster_00110	529.61379492	7.41375201494	Cluster_041586	529.615800592	7.48159162653
192	6.98269951113818	AT5G01010..AT5G06120	NA	NA		NA	NA		Cluster_00110	529.61379492	7.41375201494	Cluster_041586	529.615800592	7.48159162653
180	6.82414817549247	AT4G16900..AT4G19320	NA	NA		NA	NA		Cluster_00110	529.61379492	7.41375201494	Cluster_041586	529.615800592	7.48159162653
42	6.59732881925739	AT1G59312..AT1G61370	NA	NA		NA	NA		Cluster_00110	529.61379492	7.41375201494	Cluster_041586	529.615800592	7.48159162653
127	5.76880497459932	AT3G29460..AT3G30190	NA	NA		175	5.62749546195	AT3G28310..AT3G30665	Cluster_00110	529.61379492	7.41375201494	Cluster_041586	529.615800592	7.48159162653
47	6.61520713439924	AT1G70380..AT1G76270	NA	NA		NA	NA		Cluster_00110	529.61379492	7.41375201494	Cluster_041586	529.615800592	7.48159162653
196	6.07419747574319	AT5G27280..AT5G28335	NA	NA		NA	NA		Cluster_00110	529.61379492	7.41375201494	Cluster_041586	529.615800592	7.48159162653
241	5.94315559921753	AT5G65800..AT5G67630	NA	NA		NA	NA		Cluster_00110	529.61379492	7.41375201494	Cluster_041586	529.615800592	7.48159162653
193	7.227749030407	AT5G06180..AT5G15530	251	8.8471359361447	AT5G06180..AT5G13170	NA	NA		Cluster_00110	529.61379492	7.41375201494	Cluster_041586	529.615800592	7.48159162653
193	7.227749030407	AT5G06180..AT5G15530	252	5.37180624598666	AT5G13180..AT5G15530	NA	NA		Cluster_00110	529.61379492	7.41375201494	Cluster_041586	529.615800592	7.48159162653
190	5.46174409752386	AT4G35280..AT4G37790	245	5.31077281353603	AT4G35280..AT4G36580	NA	NA		Cluster_00110	529.61379492	7.41375201494	Cluster_041586	529.615800592	7.48159162653
43	6.37329638161568	AT1G61390..AT1G67330	59	5.31063002325185	AT1G62370..AT1G67930	NA	NA		Cluster_00110	529.61379492	7.41375201494	Cluster_041586	529.615800592	7.48159162653
7	5.81712141854297	AT1G13260..AT1G17980	6	6.74284130337285	AT1G09620..AT1G15160	NA	NA		Cluster_00110	529.61379492	7.41375201494	Cluster_041586	529.615800592	7.48159162653
233	5.6762600967124	AT5G39185..AT5G42590	NA	NA		NA	NA		Cluster_00110	529.61379492	7.41375201494	Cluster_041586	529.615800592	7.48159162653
152	5.57436935783234	AT4G03800..AT4G05610	195	8.18455894624602	AT4G03800..AT4G05595	NA	NA		Cluster_00110	529.61379492	7.41375201494	Cluster_041586	529.615800592	7.48159162653
151	6.06521569267317	AT4G00005..AT4G03795	NA	NA		NA	NA		Cluster_00110	529.61379492	7.41375201494	Cluster_041586	529.615800592	7.48159162653
239	5.73714973234741	AT5G54520..AT5G62680	301	5.64057950946532	AT5G54520..AT5G62220	NA	NA		Cluster_00110	529.61379492	7.41375201494	Cluster_041586	529.615800592	7.48159162653
125	5.53400698502445	AT3G24385..AT3G28300	NA	NA		NA	NA		Cluster_00110	529.61379492	7.41375201494	Cluster_041586	529.615800592	7.48159162653
194	5.6968469741672	AT5G15540..AT5G25160	256	7.08312002885503	AT5G17890..AT5G20060	NA	NA		Cluster_00110	529.61379492	7.41375201494	Cluster_041586	529.615800592	7.48159162653
194	5.6968469741672	AT5G15540..AT5G25160	254	6.3367117884251	AT5G15700..AT5G17540	NA	NA		Cluster_00110	529.61379492	7.41375201494	Cluster_041586	529.615800592	7.48159162653
NA	NA		292	6.99674270011847	AT5G35200..AT5G36340	294	6.74839622774441	AT5G35200..AT5G35640	Cluster_00110	529.61379492	7.41375201494	Cluster_041586	529.615800592	7.48159162653
NA	NA		126	5.44835087152982	AT2G24580..AT2G24915	NA	NA		Cluster_00110	529.61379492	7.41375201494	Cluster_041586	529.615800592	7.48159162653
NA	NA		294	6.52620577120967	AT5G38005..AT5G39160	NA	NA		Cluster_00110	529.61379492	7.41375201494	Cluster_041586	529.615800592	7.48159162653
NA	NA		3	6.16290347344057	AT1G01090..AT1G03880	NA	NA		Cluster_00110	529.61379492	7.41375201494	Cluster_041586	529.615800592	7.48159162653
NA	NA		120	5.42314071836813	AT2G20230..AT2G22230	NA	NA		Cluster_00110	529.61379492	7.41375201494	Cluster_041586	529.615800592	7.48159162653
NA	NA		117	5.86682354626992	AT2G16540..AT2G18690	NA	NA		Cluster_00110	529.61379492	7.41375201494	Cluster_041586	529.615800592	7.48159162653
NA	NA		14	5.52395890289289	AT1G22500..AT1G24807	NA	NA		Cluster_00110	529.61379492	7.41375201494	Cluster_041586	529.615800592	7.48159162653
NA	NA		NA	NA		157	6.21868128631949	AT2G41220..AT2G43140	Cluster_00110	529.61379492	7.41375201494	Cluster_041586	529.615800592	7.48159162653
NA	NA		NA	NA		251	5.5420836044645	AT4G30200..AT4G32140	Cluster_00110	529.61379492	7.41375201494	Cluster_041586	529.615800592	7.48159162653
NA	NA		NA	NA		195	5.56682718681982	AT3G44730..AT3G46340	Cluster_00110	529.61379492	7.41375201494	Cluster_041586	529.615800592	7.48159162653
NA	NA		NA	NA		11	5.56510766811999	AT1G18620..AT1G21830	Cluster_00110	529.61379492	7.41375201494	Cluster_041586	529.615800592	7.48159162653
NA	NA		NA	NA		193	5.35492885027063	AT3G42253..AT3G43550	Cluster_00110	529.61379492	7.41375201494	Cluster_041586	529.615800592	7.48159162653
194	6.58248101239509	AT5G15540..AT5G25160	NA	NA		263	5.79367972422865	AT5G17550..AT5G26620	Cluster_00111	531.832593939	9.75550090604	Cluster_041703	531.835277726	9.7886094085
NA	NA		250	5.76369435450774	AT5G01010..AT5G06120	NA	NA		Cluster_00111	531.832593939	9.75550090604	Cluster_041703	531.835277726	9.7886094085
53	6.20597231828987	AT2G01037..AT2G02180	NA	NA		NA	NA		Cluster_00112	535.996501976	6.29258379256	Cluster_041945	535.997622174	6.46596735869
194	13.4876183904886	AT5G15540..AT5G25160	257	5.31590064444433	AT5G20080..AT5G27270	NA	NA		Cluster_00112	535.996501976	6.29258379256	Cluster_041945	535.997622174	6.46596735869
NA	NA		65	8.03233632349032	AT1G70380..AT1G73670	63	5.62843045722349	AT1G70380..AT1G73500	Cluster_00112	535.996501976	6.29258379256	Cluster_041945	535.997622174	6.46596735869
NA	NA		124	5.39140884122384	AT2G23340..AT2G23770	NA	NA		Cluster_00112	535.996501976	6.29258379256	Cluster_041945	535.997622174	6.46596735869
NA	NA		185	7.04959068159932	AT3G47270..AT3G48740	NA	NA		Cluster_00112	535.996501976	6.29258379256	Cluster_041945	535.997622174	6.46596735869
NA	NA		148	6.16084969602104	AT2G39190..AT2G40770	NA	NA		Cluster_00112	535.996501976	6.29258379256	Cluster_041945	535.997622174	6.46596735869
NA	NA		156	5.69088134126321	AT3G66652..AT3G07980	NA	NA		Cluster_00112	535.996501976	6.29258379256	Cluster_041945	535.997622174	6.46596735869
NA	NA		230	5.38724071594306	AT4G20730..AT4G21360	NA	NA		Cluster_00112	535.996501976	6.29258379256	Cluster_041945	535.997622174	6.46596735869
NA	NA		15	6.03823166699757	AT1G25209..AT1G28135	NA	NA		Cluster_00112	535.996501976	6.29258379256	Cluster_041945	535.997622174	6.46596735869
NA	NA		50	5.53504524578694	AT1G52130..AT1G53880	47	5.69075708315286	AT1G51010..AT1G53880	Cluster_00112	535.996501976	6.29258379256	Cluster_041945	535.997622174	6.46596735869
NA	NA		250	6.2985742141178	AT5G01010..AT5G06120	NA	NA		Cluster_00112	535.996501976	6.29258379256	Cluster_041945	535.997622174	6.46596735869
NA	NA		251	5.95419879434493	AT5G06180..AT5G13170	NA	NA		Cluster_00112	535.996501976	6.29258379256	Cluster_041945	535.997622174	6.46596735869
NA	NA		164	6.19990051608404	AT3G26530..AT3G30665	NA	NA		Cluster_00112	535.996501976	6.29258379256	Cluster_041945	535.997622174	6.46596735869
NA	NA		NA	NA		260	6.75775272607198	AT5G14810..AT5G15530	Cluster_00112	535.996501976	6.29258379256	Cluster_041945	535.997622174	6.46596735869
NA	NA		NA	NA		49	6.09467400214962	AT1G54350..AT1G55130	Cluster_00112	535.996501976	6.29258379256	Cluster_041945	535.997622174	6.46596735869
NA	NA		NA	NA		157	7.36597481655825	AT2G41220..AT2G43140	Cluster_00112	535.996501976	6.29258379256	Cluster_041945	535.997622174	6.46596735869
NA	NA		NA	NA		59	5.55446209342402	AT1G68490..AT1G68795	Cluster_00112	535.996501976	6.29258379256	Cluster_041945	535.997622174	6.46596735869
NA	NA		NA	NA		41	5.58298585948867	AT1G44045..AT1G44880	Cluster_00112	535.996501976	6.29258379256	Cluster_041945	535.997622174	6.46596735869
NA	NA		NA	NA		74	5.85170378477704	AT1G77460..AT1G78172	Cluster_00112	535.996501976	6.29258379256	Cluster_041945	535.997622174	6.46596735869
NA	NA		NA	NA		97	5.93983021919018	AT2G11430..AT2G12210	Cluster_00112	535.996501976	6.29258379256	Cluster_041945	535.997622174	6.46596735869
NA	NA		NA	NA		6	6.42571184949003	AT1G03457..AT1G08090	Cluster_00112	535.996501976	6.29258379256	Cluster_041945	535.997622174	6.46596735869
110	5.62367107378606	AT2G38530..AT2G39180	NA	NA		NA	NA		Cluster_00118	559.879394823	15.4159313592	Cluster_141298	559.880705048	15.5194973938
82	5.33517507112722	AT2G14790..AT2G15130	NA	NA		NA	NA		Cluster_00118	559.879394823	15.4159313592	Cluster_141298	559.880705048	15.5194973938
196	6.74526916594428	AT5G27280..AT5G28335	NA	NA		NA	NA		Cluster_00118	559.879394823	15.4159313592	Cluster_141298	559.880705048	15.5194973938
102	5.91077717640358	AT2G31081..AT2G33880	NA	NA		NA	NA		Cluster_00118	559.879394823	15.4159313592	Cluster_141298	559.880705048	15.5194973938
239	6.65359268637224	AT5G54520..AT5G62680	NA	NA		NA	NA		Cluster_00118	559.879394823	15.4159313592	Cluster_141298	559.880705048	15.5194973938
55	5.47689196315003	AT2G02835..AT2G04160	NA	NA		NA	NA		Cluster_00118	559.879394823	15.4159313592	Cluster_141298	559.880705048	15.5194973938
179	6.31922071421533	AT4G13256..AT4G16890	NA	NA		239	6.93003593011509	AT4G13256..AT4G16892	Cluster_00118	559.879394823	15.4159313592	Cluster_141298	559.880705048	15.5194973938
193	6.31031783104996	AT5G06180..AT5G15530	NA	NA		NA	NA		Cluster_00118	559.879394823	15.4159313592	Cluster_141298	559.880705048	15.5194973938
43	5.81081209294454	AT1G61390..AT1G67330	NA	NA		NA	NA		Cluster_00118	559.879394823	15.4159313592	Cluster_141298	559.880705048	15.5194973938
194	5.32454881571262	AT5G15540..AT5G25160	257	5.45432326796626	AT5G20080..AT5G27270	263	6.19674086406903	AT5G17550..AT5G26620	Cluster_00118	559.879394823	15.4159313592	Cluster_141298	559.880705048	15.5194973938
NA	NA		57	6.36679638786171	AT1G59725..AT1G61370	NA	NA		Cluster_00118	559.879394823	15.4159313592	Cluster_141298	559.880705048	15.5194973938
NA	NA		NA	NA		126	6.6912092926065	AT2G24920..AT2G25780	Cluster_00118	559.879394823	15.4159313592	Cluster_141298	559.880705048	15.5194973938
NA	NA		NA	NA		197	7.96910416303011	AT3G48745..AT3G54590	Cluster_00118	559.879394823	15.4159313592	Cluster_141298	559.880705048	15.5194973938
NA	NA		NA	NA		176	6.82733001320283	AT3G30670..AT3G31375	Cluster_00118	559.879394823	15.4159313592	Cluster_141298	559.880705048	15.5194973938
NA	NA		NA	NA		74	5.41666206951662	AT1G77460..AT1G78172	Cluster_00118	559.879394823	15.4159313592	Cluster_141298	559.880705048	15.5194973938
NA	NA		NA	NA		234	5.65081715941497	AT4G08347..AT4G08876	Cluster_00118	559.879394823	15.4159313592	Cluster_141298	559.880705048	15.5194973938
NA	NA		NA	NA		193	6.21688401720226	AT3G42253..AT3G43550	Cluster_00118	559.879394823	15.4159313592	Cluster_141298	559.880705048	15.5194973938
NA	NA		NA	NA		81	5.34219641715617	AT2G05060..AT2G06430	Cluster_00118	559.879394823	15.4159313592	Cluster_141298	559.880705048	15.5194973938
NA	NA		NA	NA		175	6.05755089937805	AT3G28310..AT3G30665	Cluster_00118	559.879394823	15.4159313592	Cluster_141298	559.880705048	15.5194973938
NA	NA		NA	NA		14	6.5297975199632	AT1G26558..AT1G34795	Cluster_00118	559.879394823	15.4159313592	Cluster_141298	559.880705048	15.5194973938
NA	NA		NA	NA		172	5.60716905242342	AT3G13430..AT3G22231	Cluster_00118	559.879394823	15.4159313592	Cluster_141298	559.880705048	15.5194973938
NA	NA		257	9.98219764149983	AT5G20080..AT5G27270	NA	NA		Cluster_00120	573.019414091	9.02644125501	Cluster_043840	573.020032254	9.28815125098
NA	NA		15	5.33537875075346	AT1G25209..AT1G28135	NA	NA		Cluster_00120	573.019414091	9.02644125501	Cluster_043840	573.020032254	9.28815125098
NA	NA		194	5.83568467711067	AT4G00970..AT4G03795	NA	NA		Cluster_00120	573.019414091	9.02644125501	Cluster_043840	573.020032254	9.28815125098
237	5.32799616305373	AT5G50700..AT5G53500	NA	NA		NA	NA		Cluster_00121	592.037291453	4.88618476241	Cluster_145718	592.036314268	4.86693130226
NA	NA		227	7.6566127629071	AT4G09820..AT4G16892	NA	NA		Cluster_00121	592.037291453	4.88618476241	Cluster_145718	592.036314268	4.86693130226
NA	NA		257	6.94217364801299	AT5G20080..AT5G27270	263	7.24948678339907	AT5G17550..AT5G26620	Cluster_00121	592.037291453	4.88618476241	Cluster_145718	592.036314268	4.86693130226
NA	NA		NA	NA		95	5.67602241503379	AT2G10465..AT2G11005	Cluster_00121	592.037291453	4.88618476241	Cluster_145718	592.036314268	4.86693130226
NA	NA		NA	NA		259	5.34547498280102	AT5G06150..AT5G14800	Cluster_00121	592.037291453	4.88618476241	Cluster_145718	592.036314268	4.86693130226
106	5.52902154519017	AT2G34770..AT2G35540	NA	NA		NA	NA		Cluster_00122	605.89507871	14.2075628321	Cluster_045092	605.89652479	14.2641620758
116	8.27755807101994	AT2G46685..AT2G47810	NA	NA		NA	NA		Cluster_00122	605.89507871	14.2075628321	Cluster_045092	605.89652479	14.2641620758
128	5.82468686297212	AT3G30200..AT3G30665	NA	NA		NA	NA		Cluster_00122	605.89507871	14.2075628321	Cluster_045092	605.89652479	14.2641620758
127	5.56074697201246	AT3G29460..AT3G30190	NA	NA		NA	NA		Cluster_00122	605.89507871	14.2075628321	Cluster_045092	605.89652479	14.2641620758
93	5.83901755743092	AT2G24920..AT2G28110	NA	NA		NA	NA		Cluster_00122	605.89507871	14.2075628321	Cluster_045092	605.89652479	14.2641620758
4	5.50815318917342	AT1G03910..AT1G08735	NA	NA		NA	NA		Cluster_00122	605.89507871	14.2075628321	Cluster_045092	605.89652479	14.2641620758
148	5.74537328487951	AT3G55250..AT3G60160	NA	NA		NA	NA		Cluster_00122	605.89507871	14.2075628321	Cluster_045092	605.89652479	14.2641620758
7	5.52526158873173	AT1G13260..AT1G17980	NA	NA		NA	NA		Cluster_00122	605.89507871	14.2075628321	Cluster_045092	605.89652479	14.2641620758
233	5.36498412971535	AT5G39185..AT5G42590	NA	NA		NA	NA		Cluster_00122	605.89507871	14.2075628321	Cluster_045092	605.89652479	14.2641620758
123	5.89752844558388	AT3G13420..AT3G22231	NA	NA		NA	NA		Cluster_00122	605.89507871	14.2075628321	Cluster_045092	605.89652479	14.2641620758
183	5.42295428455836	AT4G21363..AT4G27180	NA	NA		NA	NA		Cluster_00122	605.89507871	14.2075628321	Cluster_045092	605.89652479	14.2641620758
NA	NA		NA	NA		116	5.60293361167118	AT2G16955..AT2G18690	Cluster_00122	605.89507871	14.2075628321	Cluster_045092	605.89652479	14.2641620758
NA	NA		NA	NA		259	5.40135391658559	AT5G06150..AT5G14800	Cluster_00122	605.89507871	14.2075628321	Cluster_045092	605.89652479	14.2641620758
111	8.70500414697488	AT2G39190..AT2G41210	NA	NA		NA	NA		Cluster_00136	902.192154923	5.99017713162	Cluster_000699	902.190683292	6.11942575543
NA	NA		254	23.61639335276	AT5G15700..AT5G17540	NA	NA		Cluster_00136	902.192154923	5.99017713162	Cluster_000699	902.190683292	6.11942575543
NA	NA		257	6.60600179050629	AT5G20080..AT5G27270	NA	NA		Cluster_00138	974.24900392	0.828607490815	Cluster_176432	974.250826035	0.848901443781
NA	NA		NA	NA		213	6.83247855848841	AT4G06516..AT4G06542	Cluster_00138	974.24900392	0.828607490815	Cluster_176432	974.250826035	0.848901443781
NA	NA		NA	NA		216	6.98417872853342	AT4G06587..AT4G06624	Cluster_00138	974.24900392	0.828607490815	Cluster_176432	974.250826035	0.848901443781
NA	NA		NA	NA		207	5.37167639540925	AT4G05613..AT4G05634	Cluster_00138	974.24900392	0.828607490815	Cluster_176432	974.250826035	0.848901443781
NA	NA		NA	NA		211	5.50703565173807	AT4G06487..AT4G06506	Cluster_00138	974.24900392	0.828607490815	Cluster_176432	974.250826035	0.848901443781
NA	NA		NA	NA		233	6.91668388804417	AT4G08131..AT4G08345	Cluster_00138	974.24900392	0.828607490815	Cluster_176432	974.250826035	0.848901443781
NA	NA		NA	NA		117	6.00150477552931	AT2G18700..AT2G18969	Cluster_00138	974.24900392	0.828607490815	Cluster_176432	974.250826035	0.848901443781
NA	NA		NA	NA		94	5.98212193955882	AT2G09900..AT2G10460	Cluster_00138	974.24900392	0.828607490815	Cluster_176432	974.250826035	0.848901443781
NA	NA		NA	NA		217	5.84908041266991	AT4G06626..AT4G06700	Cluster_00138	974.24900392	0.828607490815	Cluster_176432	974.250826035	0.848901443781
NA	NA		NA	NA		214	5.32176412303581	AT4G06546..AT4G06581	Cluster_00138	974.24900392	0.828607490815	Cluster_176432	974.250826035	0.848901443781
NA	NA		NA	NA		304	6.03711901308135	AT5G47960..AT5G48550	Cluster_00138	974.24900392	0.828607490815	Cluster_176432	974.250826035	0.848901443781
NA	NA		NA	NA		311	7.95668859987304	AT5G57126..AT5G62680	Cluster_00138	974.24900392	0.828607490815	Cluster_176432	974.250826035	0.848901443781
NA	NA		NA	NA		231	5.48746104116443	AT4G07943..AT4G08109	Cluster_00138	974.24900392	0.828607490815	Cluster_176432	974.250826035	0.848901443781
NA	NA		NA	NA		206	5.93107326569817	AT4G05133..AT4G05595	Cluster_00138	974.24900392	0.828607490815	Cluster_176432	974.250826035	0.848901443781
NA	NA		NA	NA		199	6.42253572901151	AT3G56130..AT3G60110	Cluster_00138	974.24900392	0.828607490815	Cluster_176432	974.250826035	0.848901443781
NA	NA		NA	NA		47	5.78167930793175	AT1G51010..AT1G53880	Cluster_00138	974.24900392	0.828607490815	Cluster_176432	974.250826035	0.848901443781
NA	NA		NA	NA		12	5.67425520643279	AT1G21835..AT1G24822	Cluster_00138	974.24900392	0.828607490815	Cluster_176432	974.250826035	0.848901443781
NA	NA		NA	NA		205	5.42695900428873	AT4G03800..AT4G05130	Cluster_00138	974.24900392	0.828607490815	Cluster_176432	974.250826035	0.848901443781
NA	NA		NA	NA		175	5.32874387422443	AT3G28310..AT3G30665	Cluster_00138	974.24900392	0.828607490815	Cluster_176432	974.250826035	0.848901443781
114	8.17202721891631	AT2G43150..AT2G45670	150	5.94686757732509	AT2G43150..AT2G46710	NA	NA		Cluster_00151	1099.67356874	13.089396622	Cluster_179836	1099.67453459	12.7898845005
56	8.19760336537325	AT2G04170..AT2G05230	NA	NA		NA	NA		Cluster_00151	1099.67356874	13.089396622	Cluster_179836	1099.67453459	12.7898845005
229	6.87817299200851	AT5G36870..AT5G37790	NA	NA		NA	NA		Cluster_00151	1099.67356874	13.089396622	Cluster_179836	1099.67453459	12.7898845005
235	6.08318640140511	AT5G45510..AT5G46240	NA	NA		NA	NA		Cluster_00151	1099.67356874	13.089396622	Cluster_179836	1099.67453459	12.7898845005
142	7.72270900760747	AT3G42047..AT3G43550	NA	NA		NA	NA		Cluster_00151	1099.67356874	13.089396622	Cluster_179836	1099.67453459	12.7898845005
55	6.4888414659965	AT2G02835..AT2G04160	81	5.86871027733884	AT2G03933..AT2G04160	NA	NA		Cluster_00151	1099.67356874	13.089396622	Cluster_179836	1099.67453459	12.7898845005
233	7.24484849084798	AT5G39185..AT5G42590	NA	NA		NA	NA		Cluster_00151	1099.67356874	13.089396622	Cluster_179836	1099.67453459	12.7898845005
119	5.48564048711473	AT3G05430..AT3G06483	NA	NA		NA	NA		Cluster_00151	1099.67356874	13.089396622	Cluster_179836	1099.67453459	12.7898845005
87	6.75421096134296	AT2G16540..AT2G21250	120	6.98033866099846	AT2G20230..AT2G22230	NA	NA		Cluster_00151	1099.67356874	13.089396622	Cluster_179836	1099.67453459	12.7898845005
51	6.07059770606175	AT1G77460..AT1G81001	NA	NA		NA	NA		Cluster_00151	1099.67356874	13.089396622	Cluster_179836	1099.67453459	12.7898845005
180	6.43746181679439	AT4G16900..AT4G19320	NA	NA		NA	NA		Cluster_00151	1099.67356874	13.089396622	Cluster_179836	1099.67453459	12.7898845005
189	6.0149734700952	AT4G32290..AT4G35260	NA	NA		NA	NA		Cluster_00151	1099.67356874	13.089396622	Cluster_179836	1099.67453459	12.7898845005
183	6.65806974515778	AT4G21363..AT4G27180	NA	NA		NA	NA		Cluster_00151	1099.67356874	13.089396622	Cluster_179836	1099.67453459	12.7898845005
234	6.61126143845095	AT5G42600..AT5G45500	NA	NA		NA	NA		Cluster_00151	1099.67356874	13.089396622	Cluster_179836	1099.67453459	12.7898845005
179	6.92934335919889	AT4G13256..AT4G16890	NA	NA		NA	NA		Cluster_00151	1099.67356874	13.089396622	Cluster_179836	1099.67453459	12.7898845005
151	7.61922942802623	AT4G00005..AT4G03795	NA	NA		NA	NA		Cluster_00151	1099.67356874	13.089396622	Cluster_179836	1099.67453459	12.7898845005
5	5.76025511250099	AT1G08740..AT1G12050	NA	NA		NA	NA		Cluster_00151	1099.67356874	13.089396622	Cluster_179836	1099.67453459	12.7898845005
126	5.7842791050586	AT3G28310..AT3G29450	164	6.24971449442829	AT3G26530..AT3G30665	NA	NA		Cluster_00151	1099.67356874	13.089396622	Cluster_179836	1099.67453459	12.7898845005
35	5.90710635021476	AT1G47770..AT1G50960	NA	NA		NA	NA		Cluster_00151	1099.67356874	13.089396622	Cluster_179836	1099.67453459	12.7898845005
124	5.61332085762985	AT3G22237..AT3G24380	163	5.6231970254195	AT3G22237..AT3G26525	NA	NA		Cluster_00151	1099.67356874	13.089396622	Cluster_179836	1099.67453459	12.7898845005
10	6.44509852380543	AT1G25209..AT1G34805	NA	NA		NA	NA		Cluster_00151	1099.67356874	13.089396622	Cluster_179836	1099.67453459	12.7898845005
193	6.25738465515791	AT5G06180..AT5G15530	251	6.1795797197376	AT5G06180..AT5G13170	NA	NA		Cluster_00151	1099.67356874	13.089396622	Cluster_179836	1099.67453459	12.7898845005
148	5.48279282669871	AT3G55250..AT3G60160	188	9.01667240008879	AT3G54960..AT3G60110	NA	NA		Cluster_00151	1099.67356874	13.089396622	Cluster_179836	1099.67453459	12.7898845005
239	5.59334600505508	AT5G54520..AT5G62680	NA	NA		NA	NA		Cluster_00151	1099.67356874	13.089396622	Cluster_179836	1099.67453459	12.7898845005
43	5.47706216165218	AT1G61390..AT1G67330	NA	NA		NA	NA		Cluster_00151	1099.67356874	13.089396622	Cluster_179836	1099.67453459	12.7898845005
NA	NA		100	6.10067241491574	AT2G10490..AT2G11005	NA	NA		Cluster_00151	1099.67356874	13.089396622	Cluster_179836	1099.67453459	12.7898845005
NA	NA		105	5.94838364725989	AT2G12305..AT2G12640	NA	NA		Cluster_00151	1099.67356874	13.089396622	Cluster_179836	1099.67453459	12.7898845005
NA	NA		192	6.31498201090614	AT3G61028..AT3G63530	NA	NA		Cluster_00151	1099.67356874	13.089396622	Cluster_179836	1099.67453459	12.7898845005
NA	NA		185	5.91002589920141	AT3G47270..AT3G48740	NA	NA		Cluster_00151	1099.67356874	13.089396622	Cluster_179836	1099.67453459	12.7898845005
NA	NA		299	6.15699812399455	AT5G50700..AT5G53500	NA	NA		Cluster_00151	1099.67356874	13.089396622	Cluster_179836	1099.67453459	12.7898845005
NA	NA		195	6.26272372356862	AT4G03800..AT4G05595	NA	NA		Cluster_00151	1099.67356874	13.089396622	Cluster_179836	1099.67453459	12.7898845005
NA	NA		7	5.31180044123079	AT1G15170..AT1G17980	NA	NA		Cluster_00151	1099.67356874	13.089396622	Cluster_179836	1099.67453459	12.7898845005
144	6.0930234711571	AT3G44550..AT3G45340	NA	NA		194	6.06227705475449	AT3G43572..AT3G44720	Cluster_00176	233.44520739	7.6543443612	Cluster_000792	233.445652066	7.64434727847
NA	NA		NA	NA		9	9.67332030868422	AT1G16550..AT1G17980	Cluster_00176	233.44520739	7.6543443612	Cluster_000792	233.445652066	7.64434727847
NA	NA		NA	NA		293	7.39590019097369	AT5G35046..AT5G35190	Cluster_00176	233.44520739	7.6543443612	Cluster_000792	233.445652066	7.64434727847
NA	NA		NA	NA		193	9.91616725448211	AT3G42253..AT3G43550	Cluster_00176	233.44520739	7.6543443612	Cluster_000792	233.445652066	7.64434727847
NA	NA		NA	NA		314	7.76932094071149	AT5G65800..AT5G67630	Cluster_00176	233.44520739	7.6543443612	Cluster_000792	233.445652066	7.64434727847
NA	NA		NA	NA		285	5.8102865621913	AT5G33232..AT5G33384	Cluster_00176	233.44520739	7.6543443612	Cluster_000792	233.445652066	7.64434727847
NA	NA		NA	NA		16	7.1701567477222	AT1G35110..AT1G36580	Cluster_00176	233.44520739	7.6543443612	Cluster_000792	233.445652066	7.64434727847
NA	NA		NA	NA		205	6.90976439902884	AT4G03800..AT4G05130	Cluster_00176	233.44520739	7.6543443612	Cluster_000792	233.445652066	7.64434727847
NA	NA		NA	NA		172	8.28896500681195	AT3G13430..AT3G22231	Cluster_00176	233.44520739	7.6543443612	Cluster_000792	233.445652066	7.64434727847
NA	NA		NA	NA		143	5.35779938837716	AT2G33980..AT2G34670	Cluster_00176	233.44520739	7.6543443612	Cluster_000792	233.445652066	7.64434727847
NA	NA		NA	NA		166	5.67200600191502	AT3G03855..AT3G05545	Cluster_00176	233.44520739	7.6543443612	Cluster_000792	233.445652066	7.64434727847
NA	NA		NA	NA		123	5.49230817094545	AT2G22430..AT2G23330	Cluster_00176	233.44520739	7.6543443612	Cluster_000792	233.445652066	7.64434727847
NA	NA		NA	NA		14	7.56773294762701	AT1G26558..AT1G34795	Cluster_00176	233.44520739	7.6543443612	Cluster_000792	233.445652066	7.64434727847
NA	NA		NA	NA		7	6.08895220789372	AT1G08105..AT1G12060	Cluster_00176	233.44520739	7.6543443612	Cluster_000792	233.445652066	7.64434727847
NA	NA		NA	NA		262	6.02396147958358	AT5G15710..AT5G17540	Cluster_00176	233.44520739	7.6543443612	Cluster_000792	233.445652066	7.64434727847
NA	NA		NA	NA		79	5.39872174572691	AT2G01580..AT2G02830	Cluster_00176	233.44520739	7.6543443612	Cluster_000792	233.445652066	7.64434727847
NA	NA		NA	NA		298	6.41240871067488	AT5G39190..AT5G43513	Cluster_00176	233.44520739	7.6543443612	Cluster_000792	233.445652066	7.64434727847
NA	NA		NA	NA		173	5.83049542411371	AT3G22237..AT3G24870	Cluster_00176	233.44520739	7.6543443612	Cluster_000792	233.445652066	7.64434727847
NA	NA		NA	NA		307	5.49678091514902	AT5G50700..AT5G53500	Cluster_00176	233.44520739	7.6543443612	Cluster_000792	233.445652066	7.64434727847
NA	NA		NA	NA		56	5.79376154532605	AT1G62975..AT1G66540	Cluster_00176	233.44520739	7.6543443612	Cluster_000792	233.445652066	7.64434727847
NA	NA		NA	NA		6	5.47574458276404	AT1G03457..AT1G08090	Cluster_00176	233.44520739	7.6543443612	Cluster_000792	233.445652066	7.64434727847
NA	NA		NA	NA		174	5.64628871784275	AT3G24880..AT3G28300	Cluster_00176	233.44520739	7.6543443612	Cluster_000792	233.445652066	7.64434727847
NA	NA		NA	NA		239	5.86004802072862	AT4G13256..AT4G16892	Cluster_00176	233.44520739	7.6543443612	Cluster_000792	233.445652066	7.64434727847
NA	NA		NA	NA		259	5.64305842805922	AT5G06150..AT5G14800	Cluster_00176	233.44520739	7.6543443612	Cluster_000792	233.445652066	7.64434727847
NA	NA		NA	NA		314	5.33447063175783	AT5G65800..AT5G67630	Cluster_00179	261.783972287	7.65343512904	Cluster_000823	261.784466041	7.64625434884
NA	NA		NA	NA		265	7.94377237448684	AT5G27280..AT5G28335	Cluster_00182	278.562520767	0.7226591124	Cluster_000844	278.562855734	0.754885825782
125	5.80534575798024	AT3G24385..AT3G28300	NA	NA		NA	NA		Cluster_00185	282.137031344	6.9584897144	Cluster_090549	282.13343483	6.86551311743
NA	NA		NA	NA		56	5.32516891873774	AT1G62975..AT1G66540	Cluster_00185	282.137031344	6.9584897144	Cluster_090549	282.13343483	6.86551311743
103	6.56730662754087	AT2G33980..AT2G34570	NA	NA		NA	NA		Cluster_00187	287.462703009	6.9549290144	Cluster_000857	287.463156484	6.95698390139
102	6.42672236835893	AT2G31081..AT2G33880	NA	NA		NA	NA		Cluster_00187	287.462703009	6.9549290144	Cluster_000857	287.463156484	6.95698390139
34	5.39791757662004	AT1G45233..AT1G47765	NA	NA		NA	NA		Cluster_00187	287.462703009	6.9549290144	Cluster_000857	287.463156484	6.95698390139
179	6.01477869327463	AT4G13256..AT4G16890	NA	NA		NA	NA		Cluster_00187	287.462703009	6.9549290144	Cluster_000857	287.463156484	6.95698390139
10	5.33829610971558	AT1G25209..AT1G34805	NA	NA		NA	NA		Cluster_00187	287.462703009	6.9549290144	Cluster_000857	287.463156484	6.95698390139
NA	NA		NA	NA		56	5.85727254966005	AT1G62975..AT1G66540	Cluster_00187	287.462703009	6.9549290144	Cluster_000857	287.463156484	6.95698390139
NA	NA		249	6.27002592341211	AT4G37800..AT4G40090	NA	NA		Cluster_00188	292.577452742	3.85121883375	Cluster_019982	292.578628747	3.75175002352
NA	NA		247	5.30431959379511	AT4G37110..AT4G37760	NA	NA		Cluster_00188	292.577452742	3.85121883375	Cluster_019982	292.578628747	3.75175002352
NA	NA		224	6.031689758624	AT4G08347..AT4G08876	NA	NA		Cluster_00188	292.577452742	3.85121883375	Cluster_019982	292.578628747	3.75175002352
NA	NA		231	5.95186948232793	AT4G21363..AT4G25440	NA	NA		Cluster_00188	292.577452742	3.85121883375	Cluster_019982	292.578628747	3.75175002352
NA	NA		162	5.49782474331542	AT3G15510..AT3G22231	NA	NA		Cluster_00188	292.577452742	3.85121883375	Cluster_019982	292.578628747	3.75175002352
NA	NA		303	5.81450864399581	AT5G62690..AT5G67630	NA	NA		Cluster_00189	292.577755966	4.40008204346	Cluster_019983	292.586023938	4.38885563202
NA	NA		NA	NA		305	7.42707195425573	AT5G48560..AT5G49870	Cluster_00189	292.577755966	4.40008204346	Cluster_019983	292.586023938	4.38885563202
NA	NA		NA	NA		255	6.35857839703967	AT4G37080..AT4G38200	Cluster_00189	292.577755966	4.40008204346	Cluster_019983	292.586023938	4.38885563202
NA	NA		NA	NA		128	6.14874640175914	AT2G26695..AT2G28110	Cluster_00189	292.577755966	4.40008204346	Cluster_019983	292.586023938	4.38885563202
NA	NA		NA	NA		244	6.01640050343813	AT4G21363..AT4G23496	Cluster_00189	292.577755966	4.40008204346	Cluster_019983	292.586023938	4.38885563202
NA	NA		NA	NA		157	5.8177172608042	AT2G41220..AT2G43140	Cluster_00189	292.577755966	4.40008204346	Cluster_019983	292.586023938	4.38885563202
NA	NA		NA	NA		193	6.2011205545262	AT3G42253..AT3G43550	Cluster_00189	292.577755966	4.40008204346	Cluster_019983	292.586023938	4.38885563202
NA	NA		NA	NA		309	5.8522992469713	AT5G53780..AT5G56600	Cluster_00189	292.577755966	4.40008204346	Cluster_019983	292.586023938	4.38885563202
NA	NA		NA	NA		76	5.35027474019805	AT1G78270..AT1G80410	Cluster_00189	292.577755966	4.40008204346	Cluster_019983	292.586023938	4.38885563202
NA	NA		NA	NA		12	5.81736151258497	AT1G21835..AT1G24822	Cluster_00189	292.577755966	4.40008204346	Cluster_019983	292.586023938	4.38885563202
NA	NA		NA	NA		197	6.09252238992003	AT3G48745..AT3G54590	Cluster_00189	292.577755966	4.40008204346	Cluster_019983	292.586023938	4.38885563202
189	5.63970325669669	AT4G32290..AT4G35260	NA	NA		NA	NA		Cluster_00191	294.861283639	6.01503061881	Cluster_000875	294.860961473	5.93859584238
NA	NA		296	6.94914495219847	AT5G41315..AT5G45500	NA	NA		Cluster_00191	294.861283639	6.01503061881	Cluster_000875	294.860961473	5.93859584238
NA	NA		229	5.33489637985199	AT4G19330..AT4G20520	NA	NA		Cluster_00191	294.861283639	6.01503061881	Cluster_000875	294.860961473	5.93859584238
NA	NA		164	5.72399968993521	AT3G26530..AT3G30665	NA	NA		Cluster_00191	294.861283639	6.01503061881	Cluster_000875	294.860961473	5.93859584238
NA	NA		NA	NA		14	6.23565612282792	AT1G26558..AT1G34795	Cluster_00191	294.861283639	6.01503061881	Cluster_000875	294.860961473	5.93859584238
103	7.70225028097736	AT2G33980..AT2G34570	NA	NA		NA	NA		Cluster_00192	302.125922163	6.95357646372	Cluster_000889	302.126401611	6.95805068002
101	6.32279967584366	AT2G30670..AT2G31080	NA	NA		NA	NA		Cluster_00192	302.125922163	6.95357646372	Cluster_000889	302.126401611	6.95805068002
102	7.95105639737908	AT2G31081..AT2G33880	NA	NA		NA	NA		Cluster_00192	302.125922163	6.95357646372	Cluster_000889	302.126401611	6.95805068002
7	5.6592559677832	AT1G13260..AT1G17980	NA	NA		NA	NA		Cluster_00192	302.125922163	6.95357646372	Cluster_000889	302.126401611	6.95805068002
179	5.8816045776628	AT4G13256..AT4G16890	NA	NA		NA	NA		Cluster_00192	302.125922163	6.95357646372	Cluster_000889	302.126401611	6.95805068002
194	5.38862645427834	AT5G15540..AT5G25160	254	5.69802888616264	AT5G15700..AT5G17540	NA	NA		Cluster_00192	302.125922163	6.95357646372	Cluster_000889	302.126401611	6.95805068002
NA	NA		NA	NA		170	8.92478740741979	AT3G07360..AT3G13010	Cluster_00192	302.125922163	6.95357646372	Cluster_000889	302.126401611	6.95805068002
10	6.61043963837523	AT1G25209..AT1G34805	NA	NA		NA	NA		Cluster_00195	303.457478731	3.65145605641	Cluster_094973	303.457856129	3.86850379585
NA	NA		165	5.89173389997522	AT3G30670..AT3G31810	NA	NA		Cluster_00195	303.457478731	3.65145605641	Cluster_094973	303.457856129	3.86850379585
NA	NA		80	5.34110272335085	AT2G02835..AT2G03930	NA	NA		Cluster_00195	303.457478731	3.65145605641	Cluster_094973	303.457856129	3.86850379585
NA	NA		117	5.67279245295799	AT2G16540..AT2G18690	NA	NA		Cluster_00195	303.457478731	3.65145605641	Cluster_094973	303.457856129	3.86850379585
NA	NA		296	6.48784065079671	AT5G41315..AT5G45500	NA	NA		Cluster_00195	303.457478731	3.65145605641	Cluster_094973	303.457856129	3.86850379585
26	6.33489756899171	AT1G41830..AT1G41900	NA	NA		NA	NA		Cluster_00196	303.457541989	3.75611067286	Cluster_094973	303.457856129	3.86850379585
96	6.34168863063893	AT2G28890..AT2G29120	NA	NA		NA	NA		Cluster_00196	303.457541989	3.75611067286	Cluster_094973	303.457856129	3.86850379585
173	7.30769604477416	AT4G07915..AT4G08111	NA	NA		NA	NA		Cluster_00196	303.457541989	3.75611067286	Cluster_094973	303.457856129	3.86850379585
98	6.47350884978922	AT2G29870..AT2G30340	NA	NA		NA	NA		Cluster_00196	303.457541989	3.75611067286	Cluster_094973	303.457856129	3.86850379585
193	8.30788426916377	AT5G06180..AT5G15530	NA	NA		NA	NA		Cluster_00196	303.457541989	3.75611067286	Cluster_094973	303.457856129	3.86850379585
8	7.05699151826241	AT1G18060..AT1G23910	NA	NA		NA	NA		Cluster_00196	303.457541989	3.75611067286	Cluster_094973	303.457856129	3.86850379585
235	5.39636110053967	AT5G45510..AT5G46240	NA	NA		NA	NA		Cluster_00196	303.457541989	3.75611067286	Cluster_094973	303.457856129	3.86850379585
56	5.68116698048618	AT2G04170..AT2G05230	NA	NA		NA	NA		Cluster_00196	303.457541989	3.75611067286	Cluster_094973	303.457856129	3.86850379585
123	6.94057142224167	AT3G13420..AT3G22231	NA	NA		NA	NA		Cluster_00196	303.457541989	3.75611067286	Cluster_094973	303.457856129	3.86850379585
93	5.83366703662031	AT2G24920..AT2G28110	NA	NA		NA	NA		Cluster_00196	303.457541989	3.75611067286	Cluster_094973	303.457856129	3.86850379585
146	5.51235134533437	AT3G47270..AT3G54590	NA	NA		NA	NA		Cluster_00196	303.457541989	3.75611067286	Cluster_094973	303.457856129	3.86850379585
NA	NA		165	5.89173389997522	AT3G30670..AT3G31810	NA	NA		Cluster_00196	303.457541989	3.75611067286	Cluster_094973	303.457856129	3.86850379585
NA	NA		80	5.34110272335085	AT2G02835..AT2G03930	NA	NA		Cluster_00196	303.457541989	3.75611067286	Cluster_094973	303.457856129	3.86850379585
NA	NA		117	5.67279245295799	AT2G16540..AT2G18690	NA	NA		Cluster_00196	303.457541989	3.75611067286	Cluster_094973	303.457856129	3.86850379585
NA	NA		296	6.48784065079671	AT5G41315..AT5G45500	NA	NA		Cluster_00196	303.457541989	3.75611067286	Cluster_094973	303.457856129	3.86850379585
235	7.1276393872776	AT5G45510..AT5G46240	NA	NA		NA	NA		Cluster_00197	303.457369631	3.85538304174	Cluster_094973	303.457856129	3.86850379585
229	6.77812846999092	AT5G36870..AT5G37790	NA	NA		NA	NA		Cluster_00197	303.457369631	3.85538304174	Cluster_094973	303.457856129	3.86850379585
93	7.18678041163355	AT2G24920..AT2G28110	NA	NA		NA	NA		Cluster_00197	303.457369631	3.85538304174	Cluster_094973	303.457856129	3.86850379585
5	5.96195919145528	AT1G08740..AT1G12050	NA	NA		NA	NA		Cluster_00197	303.457369631	3.85538304174	Cluster_094973	303.457856129	3.86850379585
193	7.0566534060374	AT5G06180..AT5G15530	NA	NA		NA	NA		Cluster_00197	303.457369631	3.85538304174	Cluster_094973	303.457856129	3.86850379585
10	6.56846679042576	AT1G25209..AT1G34805	NA	NA		NA	NA		Cluster_00197	303.457369631	3.85538304174	Cluster_094973	303.457856129	3.86850379585
8	5.61406097245397	AT1G18060..AT1G23910	NA	NA		NA	NA		Cluster_00197	303.457369631	3.85538304174	Cluster_094973	303.457856129	3.86850379585
233	5.51720463248791	AT5G39185..AT5G42590	296	6.48784065079671	AT5G41315..AT5G45500	NA	NA		Cluster_00197	303.457369631	3.85538304174	Cluster_094973	303.457856129	3.86850379585
123	5.86446469410273	AT3G13420..AT3G22231	NA	NA		NA	NA		Cluster_00197	303.457369631	3.85538304174	Cluster_094973	303.457856129	3.86850379585
NA	NA		165	5.89173389997522	AT3G30670..AT3G31810	NA	NA		Cluster_00197	303.457369631	3.85538304174	Cluster_094973	303.457856129	3.86850379585
NA	NA		80	5.34110272335085	AT2G02835..AT2G03930	NA	NA		Cluster_00197	303.457369631	3.85538304174	Cluster_094973	303.457856129	3.86850379585
NA	NA		117	5.67279245295799	AT2G16540..AT2G18690	NA	NA		Cluster_00197	303.457369631	3.85538304174	Cluster_094973	303.457856129	3.86850379585
NA	NA		228	5.94420244760621	AT4G16900..AT4G19260	NA	NA		Cluster_00198	306.797928936	7.49447859454	Cluster_000904	306.798508965	7.49467395798
NA	NA		NA	NA		255	5.4160001300921	AT4G37080..AT4G38200	Cluster_00198	306.797928936	7.49447859454	Cluster_000904	306.798508965	7.49467395798
178	6.31941625502086	AT4G09820..AT4G13255	NA	NA		NA	NA		Cluster_00199	306.797716568	7.33148501436	Cluster_000903	306.798366865	7.33917735411
NA	NA		254	5.83569263591621	AT5G15700..AT5G17540	NA	NA		Cluster_00199	306.797716568	7.33148501436	Cluster_000903	306.798366865	7.33917735411
NA	NA		NA	NA		149	7.14049014383779	AT2G37390..AT2G38110	Cluster_00199	306.797716568	7.33148501436	Cluster_000903	306.798366865	7.33917735411
NA	NA		NA	NA		98	7.73517394025707	AT2G12250..AT2G12500	Cluster_00199	306.797716568	7.33148501436	Cluster_000903	306.798366865	7.33917735411
NA	NA		NA	NA		193	8.03434627868948	AT3G42253..AT3G43550	Cluster_00199	306.797716568	7.33148501436	Cluster_000903	306.798366865	7.33917735411
NA	NA		NA	NA		250	6.32023717141144	AT4G29700..AT4G30190	Cluster_00199	306.797716568	7.33148501436	Cluster_000903	306.798366865	7.33917735411
NA	NA		NA	NA		152	5.63004107135863	AT2G38530..AT2G39180	Cluster_00199	306.797716568	7.33148501436	Cluster_000903	306.798366865	7.33917735411
NA	NA		NA	NA		120	5.62091300269988	AT2G20250..AT2G21890	Cluster_00199	306.797716568	7.33148501436	Cluster_000903	306.798366865	7.33917735411
NA	NA		NA	NA		175	6.9230293551098	AT3G28310..AT3G30665	Cluster_00199	306.797716568	7.33148501436	Cluster_000903	306.798366865	7.33917735411
NA	NA		NA	NA		176	5.49907295972073	AT3G30670..AT3G31375	Cluster_00199	306.797716568	7.33148501436	Cluster_000903	306.798366865	7.33917735411
NA	NA		NA	NA		263	5.44583249803916	AT5G17550..AT5G26620	Cluster_00199	306.797716568	7.33148501436	Cluster_000903	306.798366865	7.33917735411
146	5.44295395004964	AT3G47270..AT3G54590	NA	NA		NA	NA		Cluster_00200	307.114867642	6.95600074348	Cluster_095631	307.121077692	7.2255675588
NA	NA		279	5.43570334241469	AT5G32630..AT5G32950	NA	NA		Cluster_00200	307.114867642	6.95600074348	Cluster_095631	307.121077692	7.2255675588
NA	NA		165	7.18719995479215	AT3G30670..AT3G31810	NA	NA		Cluster_00200	307.114867642	6.95600074348	Cluster_095631	307.121077692	7.2255675588
NA	NA		6	6.07524436506234	AT1G09620..AT1G15160	7	5.78004564533386	AT1G08105..AT1G12060	Cluster_00200	307.114867642	6.95600074348	Cluster_095631	307.121077692	7.2255675588
NA	NA		6	6.07524436506234	AT1G09620..AT1G15160	8	5.45287089455873	AT1G12070..AT1G16540	Cluster_00200	307.114867642	6.95600074348	Cluster_095631	307.121077692	7.2255675588
NA	NA		163	5.77352100408635	AT3G22237..AT3G26525	174	5.39224255064792	AT3G24880..AT3G28300	Cluster_00200	307.114867642	6.95600074348	Cluster_095631	307.121077692	7.2255675588
NA	NA		296	5.64863882831698	AT5G41315..AT5G45500	NA	NA		Cluster_00200	307.114867642	6.95600074348	Cluster_095631	307.121077692	7.2255675588
NA	NA		NA	NA		167	5.79931842796277	AT3G05560..AT3G06483	Cluster_00200	307.114867642	6.95600074348	Cluster_095631	307.121077692	7.2255675588
NA	NA		NA	NA		97	5.37054338273492	AT2G11430..AT2G12210	Cluster_00200	307.114867642	6.95600074348	Cluster_095631	307.121077692	7.2255675588
NA	NA		NA	NA		204	5.62288191465552	AT4G00005..AT4G03770	Cluster_00200	307.114867642	6.95600074348	Cluster_095631	307.121077692	7.2255675588
NA	NA		66	6.1440380979833	AT1G73680..AT1G75980	NA	NA		Cluster_00202	312.121750614	7.49671009111	Cluster_000913	312.122427846	7.50464968049
NA	NA		121	5.32693768692118	AT2G22250..AT2G22750	NA	NA		Cluster_00202	312.121750614	7.49671009111	Cluster_000913	312.122427846	7.50464968049
NA	NA		297	6.76047783889461	AT5G45510..AT5G50140	NA	NA		Cluster_00202	312.121750614	7.49671009111	Cluster_000913	312.122427846	7.50464968049
NA	NA		164	5.37431438013749	AT3G26530..AT3G30665	175	7.56841346187487	AT3G28310..AT3G30665	Cluster_00202	312.121750614	7.49671009111	Cluster_000913	312.122427846	7.50464968049
NA	NA		NA	NA		290	6.09558656895587	AT5G34844..AT5G34849	Cluster_00202	312.121750614	7.49671009111	Cluster_000913	312.122427846	7.50464968049
NA	NA		NA	NA		133	5.85034134974489	AT2G28900..AT2G29830	Cluster_00202	312.121750614	7.49671009111	Cluster_000913	312.122427846	7.50464968049
NA	NA		NA	NA		172	6.34934474621714	AT3G13430..AT3G22231	Cluster_00202	312.121750614	7.49671009111	Cluster_000913	312.122427846	7.50464968049
NA	NA		255	6.53930436476925	AT5G17550..AT5G17880	NA	NA		Cluster_00205	315.129841948	8.06511291283	Cluster_097388	315.133559637	7.82396957938
NA	NA		118	6.95478402604962	AT2G18700..AT2G19803	NA	NA		Cluster_00205	315.129841948	8.06511291283	Cluster_097388	315.133559637	7.82396957938
NA	NA		195	6.02341355750874	AT4G03800..AT4G05595	NA	NA		Cluster_00205	315.129841948	8.06511291283	Cluster_097388	315.133559637	7.82396957938
NA	NA		NA	NA		97	6.00846787324554	AT2G11430..AT2G12210	Cluster_00205	315.129841948	8.06511291283	Cluster_097388	315.133559637	7.82396957938
NA	NA		NA	NA		8	5.81914754736516	AT1G12070..AT1G16540	Cluster_00205	315.129841948	8.06511291283	Cluster_097388	315.133559637	7.82396957938
NA	NA		NA	NA		7	5.59674364798492	AT1G08105..AT1G12060	Cluster_00205	315.129841948	8.06511291283	Cluster_097388	315.133559637	7.82396957938
195	5.41620101416737	AT5G25170..AT5G27270	NA	NA		NA	NA		Cluster_00206	315.80153783	6.95396815664	Cluster_000920	315.801708137	6.9543291831
NA	NA		NA	NA		258	6.84586956893448	AT5G02840..AT5G06120	Cluster_00206	315.80153783	6.95396815664	Cluster_000920	315.801708137	6.9543291831
NA	NA		NA	NA		7	6.22981344701488	AT1G08105..AT1G12060	Cluster_00206	315.80153783	6.95396815664	Cluster_000920	315.801708137	6.9543291831
NA	NA		NA	NA		165	5.73878179492156	AT3G01085..AT3G03852	Cluster_00206	315.80153783	6.95396815664	Cluster_000920	315.801708137	6.9543291831
NA	NA		NA	NA		244	5.62219656785503	AT4G21363..AT4G23496	Cluster_00206	315.80153783	6.95396815664	Cluster_000920	315.801708137	6.9543291831
NA	NA		NA	NA		239	6.38794494218597	AT4G13256..AT4G16892	Cluster_00206	315.80153783	6.95396815664	Cluster_000920	315.801708137	6.9543291831
NA	NA		NA	NA		197	5.33601461314387	AT3G48745..AT3G54590	Cluster_00206	315.80153783	6.95396815664	Cluster_000920	315.801708137	6.9543291831
226	5.63725114399808	AT5G35555..AT5G35640	NA	NA		NA	NA		Cluster_00208	320.473285172	7.49464340123	Cluster_000931	320.474440427	7.35526608632
240	5.89070753228728	AT5G62690..AT5G65790	NA	NA		NA	NA		Cluster_00208	320.473285172	7.49464340123	Cluster_000931	320.474440427	7.35526608632
125	5.34171755819641	AT3G24385..AT3G28300	NA	NA		173	5.45273148793244	AT3G22237..AT3G24870	Cluster_00208	320.473285172	7.49464340123	Cluster_000931	320.474440427	7.35526608632
NA	NA		221	10.1966207838652	AT4G07943..AT4G08050	NA	NA		Cluster_00208	320.473285172	7.49464340123	Cluster_000931	320.474440427	7.35526608632
NA	NA		19	6.43781548439584	AT1G33950..AT1G34520	14	6.10017676521859	AT1G26558..AT1G34795	Cluster_00208	320.473285172	7.49464340123	Cluster_000931	320.474440427	7.35526608632
NA	NA		15	6.6684871688364	AT1G25209..AT1G28135	NA	NA		Cluster_00208	320.473285172	7.49464340123	Cluster_000931	320.474440427	7.35526608632
NA	NA		148	5.81618187027692	AT2G39190..AT2G40770	NA	NA		Cluster_00208	320.473285172	7.49464340123	Cluster_000931	320.474440427	7.35526608632
NA	NA		156	5.32863228561278	AT3G66652..AT3G07980	NA	NA		Cluster_00208	320.473285172	7.49464340123	Cluster_000931	320.474440427	7.35526608632
NA	NA		149	6.28226250035217	AT2G40780..AT2G43140	NA	NA		Cluster_00208	320.473285172	7.49464340123	Cluster_000931	320.474440427	7.35526608632
NA	NA		22	6.26537491896707	AT1G35100..AT1G37000	NA	NA		Cluster_00208	320.473285172	7.49464340123	Cluster_000931	320.474440427	7.35526608632
NA	NA		231	6.18298663340296	AT4G21363..AT4G25440	245	5.5331867076697	AT4G23500..AT4G27180	Cluster_00208	320.473285172	7.49464340123	Cluster_000931	320.474440427	7.35526608632
NA	NA		296	5.7799113906357	AT5G41315..AT5G45500	302	5.76007247147873	AT5G45240..AT5G47660	Cluster_00208	320.473285172	7.49464340123	Cluster_000931	320.474440427	7.35526608632
NA	NA		162	5.80150445029502	AT3G15510..AT3G22231	NA	NA		Cluster_00208	320.473285172	7.49464340123	Cluster_000931	320.474440427	7.35526608632
NA	NA		227	5.76855197647108	AT4G09820..AT4G16892	238	6.56188947459699	AT4G10500..AT4G13255	Cluster_00208	320.473285172	7.49464340123	Cluster_000931	320.474440427	7.35526608632
NA	NA		NA	NA		98	10.1271269227597	AT2G12250..AT2G12500	Cluster_00208	320.473285172	7.49464340123	Cluster_000931	320.474440427	7.35526608632
NA	NA		NA	NA		149	6.79888364022891	AT2G37390..AT2G38110	Cluster_00208	320.473285172	7.49464340123	Cluster_000931	320.474440427	7.35526608632
NA	NA		NA	NA		297	8.45248727566958	AT5G37795..AT5G39160	Cluster_00208	320.473285172	7.49464340123	Cluster_000931	320.474440427	7.35526608632
NA	NA		NA	NA		96	6.15558235334926	AT2G11010..AT2G11420	Cluster_00208	320.473285172	7.49464340123	Cluster_000931	320.474440427	7.35526608632
NA	NA		NA	NA		176	7.70146785732521	AT3G30670..AT3G31375	Cluster_00208	320.473285172	7.49464340123	Cluster_000931	320.474440427	7.35526608632
NA	NA		NA	NA		296	7.56118511153674	AT5G36870..AT5G37790	Cluster_00208	320.473285172	7.49464340123	Cluster_000931	320.474440427	7.35526608632
NA	NA		NA	NA		95	6.34475313230997	AT2G10465..AT2G11005	Cluster_00208	320.473285172	7.49464340123	Cluster_000931	320.474440427	7.35526608632
NA	NA		NA	NA		293	5.40325334344129	AT5G35046..AT5G35190	Cluster_00208	320.473285172	7.49464340123	Cluster_000931	320.474440427	7.35526608632
NA	NA		NA	NA		193	7.78265022687918	AT3G42253..AT3G43550	Cluster_00208	320.473285172	7.49464340123	Cluster_000931	320.474440427	7.35526608632
NA	NA		NA	NA		36	5.42736995429782	AT1G43030..AT1G43210	Cluster_00208	320.473285172	7.49464340123	Cluster_000931	320.474440427	7.35526608632
NA	NA		NA	NA		58	6.80157127099226	AT1G67340..AT1G68480	Cluster_00208	320.473285172	7.49464340123	Cluster_000931	320.474440427	7.35526608632
NA	NA		NA	NA		55	6.33272775147324	AT1G61900..AT1G62970	Cluster_00208	320.473285172	7.49464340123	Cluster_000931	320.474440427	7.35526608632
NA	NA		NA	NA		199	7.09690477152993	AT3G56130..AT3G60110	Cluster_00208	320.473285172	7.49464340123	Cluster_000931	320.474440427	7.35526608632
NA	NA		NA	NA		250	5.54612225600638	AT4G29700..AT4G30190	Cluster_00208	320.473285172	7.49464340123	Cluster_000931	320.474440427	7.35526608632
NA	NA		NA	NA		197	6.58352256721901	AT3G48745..AT3G54590	Cluster_00208	320.473285172	7.49464340123	Cluster_000931	320.474440427	7.35526608632
NA	NA		NA	NA		265	6.0092900074833	AT5G27280..AT5G28335	Cluster_00208	320.473285172	7.49464340123	Cluster_000931	320.474440427	7.35526608632
NA	NA		NA	NA		79	5.64857705368015	AT2G01580..AT2G02830	Cluster_00208	320.473285172	7.49464340123	Cluster_000931	320.474440427	7.35526608632
NA	NA		NA	NA		8	6.20760294229539	AT1G12070..AT1G16540	Cluster_00208	320.473285172	7.49464340123	Cluster_000931	320.474440427	7.35526608632
122	7.10177287591787	AT3G13140..AT3G13405	NA	NA		NA	NA		Cluster_00210	324.473475302	8.04729353614	Cluster_000946	324.474430431	8.0140379103
90	8.78676899147123	AT2G22240..AT2G23290	NA	NA		NA	NA		Cluster_00210	324.473475302	8.04729353614	Cluster_000946	324.474430431	8.0140379103
128	8.01176562407584	AT3G30200..AT3G30665	164	7.05565880879543	AT3G26530..AT3G30665	175	7.45748848383756	AT3G28310..AT3G30665	Cluster_00210	324.473475302	8.04729353614	Cluster_000946	324.474430431	8.0140379103
129	8.21348700923337	AT3G30670..AT3G31450	165	6.51259325573645	AT3G30670..AT3G31810	NA	NA		Cluster_00210	324.473475302	8.04729353614	Cluster_000946	324.474430431	8.0140379103
126	7.89371515540647	AT3G28310..AT3G29450	NA	NA		NA	NA		Cluster_00210	324.473475302	8.04729353614	Cluster_000946	324.474430431	8.0140379103
127	6.19786008674882	AT3G29460..AT3G30190	NA	NA		NA	NA		Cluster_00210	324.473475302	8.04729353614	Cluster_000946	324.474430431	8.0140379103
192	7.25449044541377	AT5G01010..AT5G06120	250	8.16365160224161	AT5G01010..AT5G06120	257	5.34375155641152	AT5G01010..AT5G02830	Cluster_00210	324.473475302	8.04729353614	Cluster_000946	324.474430431	8.0140379103
240	6.01203555502076	AT5G62690..AT5G65790	NA	NA		NA	NA		Cluster_00210	324.473475302	8.04729353614	Cluster_000946	324.474430431	8.0140379103
121	5.74782957256886	AT3G09330..AT3G13120	159	5.72441705000935	AT3G09290..AT3G11964	NA	NA		Cluster_00210	324.473475302	8.04729353614	Cluster_000946	324.474430431	8.0140379103
194	7.8342081904105	AT5G15540..AT5G25160	256	6.33043547863178	AT5G17890..AT5G20060	263	5.95100797685893	AT5G17550..AT5G26620	Cluster_00210	324.473475302	8.04729353614	Cluster_000946	324.474430431	8.0140379103
194	7.8342081904105	AT5G15540..AT5G25160	257	6.43580933980879	AT5G20080..AT5G27270	NA	NA		Cluster_00210	324.473475302	8.04729353614	Cluster_000946	324.474430431	8.0140379103
NA	NA		300	8.0141335062397	AT5G53510..AT5G54510	NA	NA		Cluster_00210	324.473475302	8.04729353614	Cluster_000946	324.474430431	8.0140379103
NA	NA		236	9.03093733066711	AT4G28540..AT4G30080	NA	NA		Cluster_00210	324.473475302	8.04729353614	Cluster_000946	324.474430431	8.0140379103
NA	NA		66	7.97431823066977	AT1G73680..AT1G75980	NA	NA		Cluster_00210	324.473475302	8.04729353614	Cluster_000946	324.474430431	8.0140379103
NA	NA		195	8.15393682530151	AT4G03800..AT4G05595	NA	NA		Cluster_00210	324.473475302	8.04729353614	Cluster_000946	324.474430431	8.0140379103
NA	NA		224	7.40107845076553	AT4G08347..AT4G08876	NA	NA		Cluster_00210	324.473475302	8.04729353614	Cluster_000946	324.474430431	8.0140379103
NA	NA		156	6.53118101802776	AT3G66652..AT3G07980	NA	NA		Cluster_00210	324.473475302	8.04729353614	Cluster_000946	324.474430431	8.0140379103
NA	NA		186	8.16689463894165	AT3G48745..AT3G54590	NA	NA		Cluster_00210	324.473475302	8.04729353614	Cluster_000946	324.474430431	8.0140379103
NA	NA		153	7.64591662220535	AT3G01015..AT3G05430	NA	NA		Cluster_00210	324.473475302	8.04729353614	Cluster_000946	324.474430431	8.0140379103
NA	NA		157	5.79748035302056	AT3G07990..AT3G09170	NA	NA		Cluster_00210	324.473475302	8.04729353614	Cluster_000946	324.474430431	8.0140379103
NA	NA		293	7.11912472525938	AT5G36840..AT5G38000	NA	NA		Cluster_00210	324.473475302	8.04729353614	Cluster_000946	324.474430431	8.0140379103
NA	NA		150	7.24852138755537	AT2G43150..AT2G46710	NA	NA		Cluster_00210	324.473475302	8.04729353614	Cluster_000946	324.474430431	8.0140379103
NA	NA		152	6.35996967085045	AT2G46810..AT2G48150	NA	NA		Cluster_00210	324.473475302	8.04729353614	Cluster_000946	324.474430431	8.0140379103
NA	NA		9	6.77563153958975	AT1G18580..AT1G21000	NA	NA		Cluster_00210	324.473475302	8.04729353614	Cluster_000946	324.474430431	8.0140379103
NA	NA		252	7.41919745942721	AT5G13180..AT5G15530	NA	NA		Cluster_00210	324.473475302	8.04729353614	Cluster_000946	324.474430431	8.0140379103
NA	NA		127	7.20143242384997	AT2G24930..AT2G27770	NA	NA		Cluster_00210	324.473475302	8.04729353614	Cluster_000946	324.474430431	8.0140379103
NA	NA		149	6.6643667700939	AT2G40780..AT2G43140	NA	NA		Cluster_00210	324.473475302	8.04729353614	Cluster_000946	324.474430431	8.0140379103
NA	NA		192	6.47714935363678	AT3G61028..AT3G63530	NA	NA		Cluster_00210	324.473475302	8.04729353614	Cluster_000946	324.474430431	8.0140379103
NA	NA		299	6.59078300401242	AT5G50700..AT5G53500	NA	NA		Cluster_00210	324.473475302	8.04729353614	Cluster_000946	324.474430431	8.0140379103
NA	NA		4	6.51621676836123	AT1G03920..AT1G08730	NA	NA		Cluster_00210	324.473475302	8.04729353614	Cluster_000946	324.474430431	8.0140379103
NA	NA		226	5.46794574634943	AT4G09316..AT4G09810	NA	NA		Cluster_00210	324.473475302	8.04729353614	Cluster_000946	324.474430431	8.0140379103
NA	NA		193	5.82783999618764	AT4G00005..AT4G00960	NA	NA		Cluster_00210	324.473475302	8.04729353614	Cluster_000946	324.474430431	8.0140379103
NA	NA		154	5.36526539692613	AT3G05450..AT3G06483	NA	NA		Cluster_00210	324.473475302	8.04729353614	Cluster_000946	324.474430431	8.0140379103
NA	NA		180	5.92532083399213	AT3G43570..AT3G44540	NA	NA		Cluster_00210	324.473475302	8.04729353614	Cluster_000946	324.474430431	8.0140379103
NA	NA		245	5.41360267609291	AT4G35280..AT4G36580	NA	NA		Cluster_00210	324.473475302	8.04729353614	Cluster_000946	324.474430431	8.0140379103
NA	NA		16	6.59183958822041	AT1G28140..AT1G31990	NA	NA		Cluster_00210	324.473475302	8.04729353614	Cluster_000946	324.474430431	8.0140379103
NA	NA		74	5.88576149560779	AT1G77480..AT1G81001	NA	NA		Cluster_00210	324.473475302	8.04729353614	Cluster_000946	324.474430431	8.0140379103
NA	NA		294	5.48480780776051	AT5G38005..AT5G39160	NA	NA		Cluster_00210	324.473475302	8.04729353614	Cluster_000946	324.474430431	8.0140379103
NA	NA		231	6.1413322019011	AT4G21363..AT4G25440	NA	NA		Cluster_00210	324.473475302	8.04729353614	Cluster_000946	324.474430431	8.0140379103
NA	NA		47	5.79918869213877	AT1G45233..AT1G49230	NA	NA		Cluster_00210	324.473475302	8.04729353614	Cluster_000946	324.474430431	8.0140379103
NA	NA		6	5.80323443403914	AT1G09620..AT1G15160	NA	NA		Cluster_00210	324.473475302	8.04729353614	Cluster_000946	324.474430431	8.0140379103
NA	NA		227	6.84036039308714	AT4G09820..AT4G16892	NA	NA		Cluster_00210	324.473475302	8.04729353614	Cluster_000946	324.474430431	8.0140379103
NA	NA		251	5.8782362014139	AT5G06180..AT5G13170	NA	NA		Cluster_00210	324.473475302	8.04729353614	Cluster_000946	324.474430431	8.0140379103
NA	NA		194	6.69611317337168	AT4G00970..AT4G03795	NA	NA		Cluster_00210	324.473475302	8.04729353614	Cluster_000946	324.474430431	8.0140379103
NA	NA		188	5.30145063612319	AT3G54960..AT3G60110	NA	NA		Cluster_00210	324.473475302	8.04729353614	Cluster_000946	324.474430431	8.0140379103
NA	NA		297	5.66256702884735	AT5G45510..AT5G50140	NA	NA		Cluster_00210	324.473475302	8.04729353614	Cluster_000946	324.474430431	8.0140379103
NA	NA		59	5.54589703333753	AT1G62370..AT1G67930	NA	NA		Cluster_00210	324.473475302	8.04729353614	Cluster_000946	324.474430431	8.0140379103
NA	NA		296	5.64697861998963	AT5G41315..AT5G45500	301	5.48203586625243	AT5G45085..AT5G45230	Cluster_00210	324.473475302	8.04729353614	Cluster_000946	324.474430431	8.0140379103
NA	NA		163	5.33366237649056	AT3G22237..AT3G26525	NA	NA		Cluster_00210	324.473475302	8.04729353614	Cluster_000946	324.474430431	8.0140379103
NA	NA		162	5.31705308524214	AT3G15510..AT3G22231	NA	NA		Cluster_00210	324.473475302	8.04729353614	Cluster_000946	324.474430431	8.0140379103
NA	NA		NA	NA		94	5.34297371560521	AT2G09900..AT2G10460	Cluster_00210	324.473475302	8.04729353614	Cluster_000946	324.474430431	8.0140379103
NA	NA		NA	NA		145	5.77180208286465	AT2G34770..AT2G35540	Cluster_00210	324.473475302	8.04729353614	Cluster_000946	324.474430431	8.0140379103
238	5.86990632779715	AT5G53510..AT5G54510	NA	NA		NA	NA		Cluster_00211	325.198969067	7.86775396255	Cluster_099540	325.200795048	7.65743040849
178	7.24818310016793	AT4G09820..AT4G13255	NA	NA		NA	NA		Cluster_00211	325.198969067	7.86775396255	Cluster_099540	325.200795048	7.65743040849
53	5.68708537650597	AT2G01037..AT2G02180	NA	NA		NA	NA		Cluster_00211	325.198969067	7.86775396255	Cluster_099540	325.200795048	7.65743040849
146	6.4480435131719	AT3G47270..AT3G54590	NA	NA		NA	NA		Cluster_00211	325.198969067	7.86775396255	Cluster_099540	325.200795048	7.65743040849
194	8.16317663060624	AT5G15540..AT5G25160	NA	NA		NA	NA		Cluster_00211	325.198969067	7.86775396255	Cluster_099540	325.200795048	7.65743040849
127	8.24158056803014	AT3G29460..AT3G30190	NA	NA		175	5.34791325729297	AT3G28310..AT3G30665	Cluster_00219	354.237051846	5.08948431251	Cluster_027508	354.245684922	5.12959267147
152	7.3648039534597	AT4G03800..AT4G05610	NA	NA		NA	NA		Cluster_00219	354.237051846	5.08948431251	Cluster_027508	354.245684922	5.12959267147
142	7.57719121820424	AT3G42047..AT3G43550	NA	NA		NA	NA		Cluster_00219	354.237051846	5.08948431251	Cluster_027508	354.245684922	5.12959267147
233	7.30326026005921	AT5G39185..AT5G42590	NA	NA		NA	NA		Cluster_00219	354.237051846	5.08948431251	Cluster_027508	354.245684922	5.12959267147
87	7.33821807738742	AT2G16540..AT2G21250	NA	NA		NA	NA		Cluster_00219	354.237051846	5.08948431251	Cluster_027508	354.245684922	5.12959267147
93	6.89084896693865	AT2G24920..AT2G28110	NA	NA		NA	NA		Cluster_00219	354.237051846	5.08948431251	Cluster_027508	354.245684922	5.12959267147
12	6.22338581221686	AT1G35110..AT1G37070	NA	NA		NA	NA		Cluster_00219	354.237051846	5.08948431251	Cluster_027508	354.245684922	5.12959267147
179	5.63171730848605	AT4G13256..AT4G16890	NA	NA		NA	NA		Cluster_00219	354.237051846	5.08948431251	Cluster_027508	354.245684922	5.12959267147
194	6.30470653102396	AT5G15540..AT5G25160	NA	NA		NA	NA		Cluster_00219	354.237051846	5.08948431251	Cluster_027508	354.245684922	5.12959267147
NA	NA		153	6.26966362380758	AT3G01015..AT3G05430	NA	NA		Cluster_00219	354.237051846	5.08948431251	Cluster_027508	354.245684922	5.12959267147
NA	NA		82	5.34258843792688	AT2G04170..AT2G05450	NA	NA		Cluster_00219	354.237051846	5.08948431251	Cluster_027508	354.245684922	5.12959267147
NA	NA		303	5.48271734629808	AT5G62690..AT5G67630	NA	NA		Cluster_00219	354.237051846	5.08948431251	Cluster_027508	354.245684922	5.12959267147
34	6.33825890762831	AT1G45233..AT1G47765	47	5.63376771760674	AT1G45233..AT1G49230	NA	NA		Cluster_00221	357.499580791	8.99634742997	Cluster_001011	357.49951629	8.95466693956
184	5.37863219984477	AT4G27210..AT4G28530	NA	NA		NA	NA		Cluster_00221	357.499580791	8.99634742997	Cluster_001011	357.49951629	8.95466693956
150	5.69910878060194	AT3G60950..AT3G63530	NA	NA		NA	NA		Cluster_00221	357.499580791	8.99634742997	Cluster_001011	357.49951629	8.95466693956
151	5.99727711373633	AT4G00005..AT4G03795	NA	NA		NA	NA		Cluster_00221	357.499580791	8.99634742997	Cluster_001011	357.49951629	8.95466693956
43	5.70653952694833	AT1G61390..AT1G67330	NA	NA		56	5.7473878620764	AT1G62975..AT1G66540	Cluster_00221	357.499580791	8.99634742997	Cluster_001011	357.49951629	8.95466693956
7	5.34244314277257	AT1G13260..AT1G17980	6	6.99430635750542	AT1G09620..AT1G15160	8	6.80816808207374	AT1G12070..AT1G16540	Cluster_00221	357.499580791	8.99634742997	Cluster_001011	357.49951629	8.95466693956
239	5.34480978045757	AT5G54520..AT5G62680	301	5.59804099342864	AT5G54520..AT5G62220	NA	NA		Cluster_00221	357.499580791	8.99634742997	Cluster_001011	357.49951629	8.95466693956
146	5.36813144257026	AT3G47270..AT3G54590	NA	NA		196	5.87145669969739	AT3G46370..AT3G48740	Cluster_00221	357.499580791	8.99634742997	Cluster_001011	357.49951629	8.95466693956
NA	NA		166	5.73216940147021	AT3G31906..AT3G31960	NA	NA		Cluster_00221	357.499580791	8.99634742997	Cluster_001011	357.49951629	8.95466693956
NA	NA		55	7.42170139566232	AT1G57765..AT1G58766	NA	NA		Cluster_00221	357.499580791	8.99634742997	Cluster_001011	357.49951629	8.95466693956
NA	NA		291	5.3534420141848	AT5G35045..AT5G35190	NA	NA		Cluster_00221	357.499580791	8.99634742997	Cluster_001011	357.49951629	8.95466693956
NA	NA		13	5.36885233276127	AT1G21900..AT1G22490	NA	NA		Cluster_00221	357.499580791	8.99634742997	Cluster_001011	357.49951629	8.95466693956
NA	NA		231	6.54095960496277	AT4G21363..AT4G25440	NA	NA		Cluster_00221	357.499580791	8.99634742997	Cluster_001011	357.49951629	8.95466693956
NA	NA		164	6.9286584071936	AT3G26530..AT3G30665	NA	NA		Cluster_00221	357.499580791	8.99634742997	Cluster_001011	357.49951629	8.95466693956
NA	NA		150	6.12789161184085	AT2G43150..AT2G46710	NA	NA		Cluster_00221	357.499580791	8.99634742997	Cluster_001011	357.49951629	8.95466693956
NA	NA		250	6.49893547594718	AT5G01010..AT5G06120	NA	NA		Cluster_00221	357.499580791	8.99634742997	Cluster_001011	357.49951629	8.95466693956
NA	NA		139	5.45357008799139	AT2G31550..AT2G34600	NA	NA		Cluster_00221	357.499580791	8.99634742997	Cluster_001011	357.49951629	8.95466693956
NA	NA		251	6.08022397498796	AT5G06180..AT5G13170	NA	NA		Cluster_00221	357.499580791	8.99634742997	Cluster_001011	357.49951629	8.95466693956
NA	NA		65	5.37331812082149	AT1G70380..AT1G73670	NA	NA		Cluster_00221	357.499580791	8.99634742997	Cluster_001011	357.49951629	8.95466693956
NA	NA		163	5.51988507250027	AT3G22237..AT3G26525	173	5.35675168052275	AT3G22237..AT3G24870	Cluster_00221	357.499580791	8.99634742997	Cluster_001011	357.49951629	8.95466693956
NA	NA		227	5.53941859864855	AT4G09820..AT4G16892	NA	NA		Cluster_00221	357.499580791	8.99634742997	Cluster_001011	357.49951629	8.95466693956
NA	NA		NA	NA		26	5.5058669528668	AT1G40390..AT1G40630	Cluster_00221	357.499580791	8.99634742997	Cluster_001011	357.49951629	8.95466693956
NA	NA		NA	NA		81	6.65878035079918	AT2G05060..AT2G06430	Cluster_00221	357.499580791	8.99634742997	Cluster_001011	357.49951629	8.95466693956
NA	NA		NA	NA		199	6.95817678225248	AT3G56130..AT3G60110	Cluster_00221	357.499580791	8.99634742997	Cluster_001011	357.49951629	8.95466693956
NA	NA		NA	NA		306	5.64205286899258	AT5G49880..AT5G50530	Cluster_00221	357.499580791	8.99634742997	Cluster_001011	357.49951629	8.95466693956
NA	NA		NA	NA		194	5.81111689309776	AT3G43572..AT3G44720	Cluster_00221	357.499580791	8.99634742997	Cluster_001011	357.49951629	8.95466693956
NA	NA		NA	NA		165	5.66141823835236	AT3G01085..AT3G03852	Cluster_00221	357.499580791	8.99634742997	Cluster_001011	357.49951629	8.95466693956
NA	NA		NA	NA		205	5.43927437619649	AT4G03800..AT4G05130	Cluster_00221	357.499580791	8.99634742997	Cluster_001011	357.49951629	8.95466693956
NA	NA		NA	NA		193	5.41778769202687	AT3G42253..AT3G43550	Cluster_00221	357.499580791	8.99634742997	Cluster_001011	357.49951629	8.95466693956
NA	NA		NA	NA		172	6.02347313671876	AT3G13430..AT3G22231	Cluster_00221	357.499580791	8.99634742997	Cluster_001011	357.49951629	8.95466693956
174	8.70489183939915	AT4G08113..AT4G08876	NA	NA		NA	NA		Cluster_00222	358.171187066	9.22900052676	Cluster_106356	358.167660857	8.95105647447
76	6.93519896558872	AT2G12646..AT2G12830	NA	NA		NA	NA		Cluster_00222	358.171187066	9.22900052676	Cluster_106356	358.167660857	8.95105647447
38	5.84135235347709	AT1G53900..AT1G54280	NA	NA		NA	NA		Cluster_00222	358.171187066	9.22900052676	Cluster_106356	358.167660857	8.95105647447
145	6.49171927795457	AT3G45350..AT3G47250	NA	NA		NA	NA		Cluster_00222	358.171187066	9.22900052676	Cluster_106356	358.167660857	8.95105647447
125	6.8866279701613	AT3G24385..AT3G28300	163	5.43007500278076	AT3G22237..AT3G26525	NA	NA		Cluster_00222	358.171187066	9.22900052676	Cluster_106356	358.167660857	8.95105647447
148	6.20860204706175	AT3G55250..AT3G60160	NA	NA		NA	NA		Cluster_00222	358.171187066	9.22900052676	Cluster_106356	358.167660857	8.95105647447
142	5.93292315727641	AT3G42047..AT3G43550	NA	NA		NA	NA		Cluster_00222	358.171187066	9.22900052676	Cluster_106356	358.167660857	8.95105647447
51	5.44267350151678	AT1G77460..AT1G81001	NA	NA		NA	NA		Cluster_00222	358.171187066	9.22900052676	Cluster_106356	358.167660857	8.95105647447
NA	NA		161	5.65784084224572	AT3G13480..AT3G15500	NA	NA		Cluster_00223	359.261356061	6.22755804483	Cluster_106631	359.262267513	6.11899205694
NA	NA		47	5.50983706826791	AT1G45233..AT1G49230	NA	NA		Cluster_00223	359.261356061	6.22755804483	Cluster_106631	359.262267513	6.11899205694
NA	NA		16	5.72125152119709	AT1G28140..AT1G31990	NA	NA		Cluster_00223	359.261356061	6.22755804483	Cluster_106631	359.262267513	6.11899205694
118	5.76261876975345	AT3G01015..AT3G05420	NA	NA		NA	NA		Cluster_00227	367.212911782	14.2492842487	Cluster_108175	367.210720267	14.3573195341
NA	NA		NA	NA		293	5.5163551505359	AT5G35046..AT5G35190	Cluster_00227	367.212911782	14.2492842487	Cluster_108175	367.210720267	14.3573195341
NA	NA		NA	NA		205	7.01814229125238	AT4G03800..AT4G05130	Cluster_00227	367.212911782	14.2492842487	Cluster_108175	367.210720267	14.3573195341
NA	NA		NA	NA		309	5.69758220392074	AT5G53780..AT5G56600	Cluster_00227	367.212911782	14.2492842487	Cluster_108175	367.210720267	14.3573195341
NA	NA		NA	NA		7	5.42239497313076	AT1G08105..AT1G12060	Cluster_00227	367.212911782	14.2492842487	Cluster_108175	367.210720267	14.3573195341
85	7.53229292750543	AT2G15460..AT2G15920	NA	NA		NA	NA		Cluster_00230	379.196214942	9.1510814432	Cluster_110551	379.18643074	9.05410999712
4	8.72372270799825	AT1G03910..AT1G08735	NA	NA		6	5.63548839680631	AT1G03457..AT1G08090	Cluster_00230	379.196214942	9.1510814432	Cluster_110551	379.18643074	9.05410999712
51	8.17970193634803	AT1G77460..AT1G81001	NA	NA		NA	NA		Cluster_00230	379.196214942	9.1510814432	Cluster_110551	379.18643074	9.05410999712
73	6.65872226587536	AT2G10490..AT2G11410	NA	NA		NA	NA		Cluster_00230	379.196214942	9.1510814432	Cluster_110551	379.18643074	9.05410999712
3	7.00365274420882	AT1G01090..AT1G03880	NA	NA		NA	NA		Cluster_00230	379.196214942	9.1510814432	Cluster_110551	379.18643074	9.05410999712
9	5.98180218302805	AT1G23920..AT1G24807	NA	NA		NA	NA		Cluster_00230	379.196214942	9.1510814432	Cluster_110551	379.18643074	9.05410999712
41	6.4646582141478	AT1G57340..AT1G58766	NA	NA		NA	NA		Cluster_00230	379.196214942	9.1510814432	Cluster_110551	379.18643074	9.05410999712
235	5.94907624355412	AT5G45510..AT5G46240	NA	NA		NA	NA		Cluster_00230	379.196214942	9.1510814432	Cluster_110551	379.18643074	9.05410999712
94	5.65629725525314	AT2G28120..AT2G28830	NA	NA		NA	NA		Cluster_00230	379.196214942	9.1510814432	Cluster_110551	379.18643074	9.05410999712
93	7.02629591003899	AT2G24920..AT2G28110	NA	NA		NA	NA		Cluster_00230	379.196214942	9.1510814432	Cluster_110551	379.18643074	9.05410999712
174	6.07049994812769	AT4G08113..AT4G08876	NA	NA		NA	NA		Cluster_00230	379.196214942	9.1510814432	Cluster_110551	379.18643074	9.05410999712
192	6.62755496197797	AT5G01010..AT5G06120	NA	NA		258	5.69352690009126	AT5G02840..AT5G06120	Cluster_00230	379.196214942	9.1510814432	Cluster_110551	379.18643074	9.05410999712
181	5.56683880457148	AT4G19330..AT4G20520	NA	NA		NA	NA		Cluster_00230	379.196214942	9.1510814432	Cluster_110551	379.18643074	9.05410999712
123	6.95611265669962	AT3G13420..AT3G22231	NA	NA		172	5.60628859013317	AT3G13430..AT3G22231	Cluster_00230	379.196214942	9.1510814432	Cluster_110551	379.18643074	9.05410999712
129	5.53453567814641	AT3G30670..AT3G31450	NA	NA		176	5.8063130692537	AT3G30670..AT3G31375	Cluster_00230	379.196214942	9.1510814432	Cluster_110551	379.18643074	9.05410999712
7	5.78155671564459	AT1G13260..AT1G17980	NA	NA		NA	NA		Cluster_00230	379.196214942	9.1510814432	Cluster_110551	379.18643074	9.05410999712
10	6.59353132713642	AT1G25209..AT1G34805	NA	NA		NA	NA		Cluster_00230	379.196214942	9.1510814432	Cluster_110551	379.18643074	9.05410999712
178	5.79487077456162	AT4G09820..AT4G13255	NA	NA		237	5.5628749454279	AT4G09370..AT4G10490	Cluster_00230	379.196214942	9.1510814432	Cluster_110551	379.18643074	9.05410999712
178	5.79487077456162	AT4G09820..AT4G13255	NA	NA		238	5.32033287928298	AT4G10500..AT4G13255	Cluster_00230	379.196214942	9.1510814432	Cluster_110551	379.18643074	9.05410999712
179	5.98878891133582	AT4G13256..AT4G16890	NA	NA		NA	NA		Cluster_00230	379.196214942	9.1510814432	Cluster_110551	379.18643074	9.05410999712
183	5.50065192700224	AT4G21363..AT4G27180	NA	NA		NA	NA		Cluster_00230	379.196214942	9.1510814432	Cluster_110551	379.18643074	9.05410999712
43	5.55224587322657	AT1G61390..AT1G67330	NA	NA		NA	NA		Cluster_00230	379.196214942	9.1510814432	Cluster_110551	379.18643074	9.05410999712
NA	NA		NA	NA		109	6.91824614580265	AT2G14935..AT2G15170	Cluster_00230	379.196214942	9.1510814432	Cluster_110551	379.18643074	9.05410999712
NA	NA		NA	NA		50	6.007639968156	AT1G55140..AT1G55310	Cluster_00230	379.196214942	9.1510814432	Cluster_110551	379.18643074	9.05410999712
NA	NA		NA	NA		98	8.72319960858723	AT2G12250..AT2G12500	Cluster_00230	379.196214942	9.1510814432	Cluster_110551	379.18643074	9.05410999712
NA	NA		NA	NA		97	6.96088968313068	AT2G11430..AT2G12210	Cluster_00230	379.196214942	9.1510814432	Cluster_110551	379.18643074	9.05410999712
NA	NA		NA	NA		295	6.25267658876382	AT5G35650..AT5G36340	Cluster_00230	379.196214942	9.1510814432	Cluster_110551	379.18643074	9.05410999712
NA	NA		NA	NA		311	7.10003713029911	AT5G57126..AT5G62680	Cluster_00230	379.196214942	9.1510814432	Cluster_110551	379.18643074	9.05410999712
NA	NA		NA	NA		305	6.173108588234	AT5G48560..AT5G49870	Cluster_00230	379.196214942	9.1510814432	Cluster_110551	379.18643074	9.05410999712
NA	NA		NA	NA		195	5.77801931709442	AT3G44730..AT3G46340	Cluster_00230	379.196214942	9.1510814432	Cluster_110551	379.18643074	9.05410999712
NA	NA		NA	NA		298	6.51318310277366	AT5G39190..AT5G43513	Cluster_00230	379.196214942	9.1510814432	Cluster_110551	379.18643074	9.05410999712
NA	NA		NA	NA		193	5.75201483813604	AT3G42253..AT3G43550	Cluster_00230	379.196214942	9.1510814432	Cluster_110551	379.18643074	9.05410999712
NA	NA		NA	NA		197	5.40601565249105	AT3G48745..AT3G54590	Cluster_00230	379.196214942	9.1510814432	Cluster_110551	379.18643074	9.05410999712
91	5.38106907896503	AT2G23300..AT2G24570	NA	NA		NA	NA		Cluster_00231	381.870320837	0.893109063995	Cluster_110989	381.870804074	0.945420528332
148	6.12116555760679	AT3G55250..AT3G60160	NA	NA		NA	NA		Cluster_00231	381.870320837	0.893109063995	Cluster_110989	381.870804074	0.945420528332
178	5.77583364066716	AT4G09820..AT4G13255	NA	NA		NA	NA		Cluster_00231	381.870320837	0.893109063995	Cluster_110989	381.870804074	0.945420528332
125	5.68838680414998	AT3G24385..AT3G28300	NA	NA		174	5.55597450864011	AT3G24880..AT3G28300	Cluster_00231	381.870320837	0.893109063995	Cluster_110989	381.870804074	0.945420528332
NA	NA		NA	NA		171	7.35444043628347	AT3G13050..AT3G13405	Cluster_00231	381.870320837	0.893109063995	Cluster_110989	381.870804074	0.945420528332
NA	NA		NA	NA		76	9.32481465422874	AT1G78270..AT1G80410	Cluster_00231	381.870320837	0.893109063995	Cluster_110989	381.870804074	0.945420528332
NA	NA		NA	NA		158	6.14538600705766	AT2G43150..AT2G43490	Cluster_00231	381.870320837	0.893109063995	Cluster_110989	381.870804074	0.945420528332
NA	NA		NA	NA		313	8.15799542999654	AT5G64050..AT5G65790	Cluster_00231	381.870320837	0.893109063995	Cluster_110989	381.870804074	0.945420528332
NA	NA		NA	NA		47	8.34019332280864	AT1G51010..AT1G53880	Cluster_00231	381.870320837	0.893109063995	Cluster_110989	381.870804074	0.945420528332
NA	NA		NA	NA		162	6.34716206935762	AT2G46170..AT2G46680	Cluster_00231	381.870320837	0.893109063995	Cluster_110989	381.870804074	0.945420528332
NA	NA		NA	NA		59	5.95546495514132	AT1G68490..AT1G68795	Cluster_00231	381.870320837	0.893109063995	Cluster_110989	381.870804074	0.945420528332
NA	NA		NA	NA		96	5.8935719808489	AT2G11010..AT2G11420	Cluster_00231	381.870320837	0.893109063995	Cluster_110989	381.870804074	0.945420528332
NA	NA		NA	NA		258	8.34022976696754	AT5G02840..AT5G06120	Cluster_00231	381.870320837	0.893109063995	Cluster_110989	381.870804074	0.945420528332
NA	NA		NA	NA		120	7.01822159176222	AT2G20250..AT2G21890	Cluster_00231	381.870320837	0.893109063995	Cluster_110989	381.870804074	0.945420528332
NA	NA		NA	NA		248	6.27402767639796	AT4G27960..AT4G28960	Cluster_00231	381.870320837	0.893109063995	Cluster_110989	381.870804074	0.945420528332
NA	NA		NA	NA		312	6.1685719124988	AT5G62690..AT5G64030	Cluster_00231	381.870320837	0.893109063995	Cluster_110989	381.870804074	0.945420528332
NA	NA		NA	NA		73	5.5303327887043	AT1G76940..AT1G77420	Cluster_00231	381.870320837	0.893109063995	Cluster_110989	381.870804074	0.945420528332
NA	NA		NA	NA		143	5.58466599045369	AT2G33980..AT2G34670	Cluster_00231	381.870320837	0.893109063995	Cluster_110989	381.870804074	0.945420528332
NA	NA		NA	NA		250	5.53260373713101	AT4G29700..AT4G30190	Cluster_00231	381.870320837	0.893109063995	Cluster_110989	381.870804074	0.945420528332
NA	NA		NA	NA		166	5.87328647119109	AT3G03855..AT3G05545	Cluster_00231	381.870320837	0.893109063995	Cluster_110989	381.870804074	0.945420528332
NA	NA		NA	NA		192	5.37696661116507	AT3G42047..AT3G42252	Cluster_00231	381.870320837	0.893109063995	Cluster_110989	381.870804074	0.945420528332
NA	NA		NA	NA		305	6.39954800423208	AT5G48560..AT5G49870	Cluster_00231	381.870320837	0.893109063995	Cluster_110989	381.870804074	0.945420528332
NA	NA		NA	NA		254	6.34991984601288	AT4G35280..AT4G37070	Cluster_00231	381.870320837	0.893109063995	Cluster_110989	381.870804074	0.945420528332
NA	NA		NA	NA		53	6.86864100554506	AT1G59312..AT1G61370	Cluster_00231	381.870320837	0.893109063995	Cluster_110989	381.870804074	0.945420528332
NA	NA		NA	NA		116	6.10786221277635	AT2G16955..AT2G18690	Cluster_00231	381.870320837	0.893109063995	Cluster_110989	381.870804074	0.945420528332
NA	NA		NA	NA		298	6.97291584957307	AT5G39190..AT5G43513	Cluster_00231	381.870320837	0.893109063995	Cluster_110989	381.870804074	0.945420528332
NA	NA		NA	NA		294	5.38691001979099	AT5G35200..AT5G35640	Cluster_00231	381.870320837	0.893109063995	Cluster_110989	381.870804074	0.945420528332
NA	NA		NA	NA		244	6.11550689879462	AT4G21363..AT4G23496	Cluster_00231	381.870320837	0.893109063995	Cluster_110989	381.870804074	0.945420528332
NA	NA		NA	NA		51	5.77449553037213	AT1G55325..AT1G56920	Cluster_00231	381.870320837	0.893109063995	Cluster_110989	381.870804074	0.945420528332
NA	NA		NA	NA		196	6.1853457494012	AT3G46370..AT3G48740	Cluster_00231	381.870320837	0.893109063995	Cluster_110989	381.870804074	0.945420528332
NA	NA		NA	NA		253	5.87525549609282	AT4G32300..AT4G35260	Cluster_00231	381.870320837	0.893109063995	Cluster_110989	381.870804074	0.945420528332
NA	NA		NA	NA		157	5.62124738812529	AT2G41220..AT2G43140	Cluster_00231	381.870320837	0.893109063995	Cluster_110989	381.870804074	0.945420528332
NA	NA		NA	NA		262	5.74668886041253	AT5G15710..AT5G17540	Cluster_00231	381.870320837	0.893109063995	Cluster_110989	381.870804074	0.945420528332
NA	NA		NA	NA		16	5.39733272395576	AT1G35110..AT1G36580	Cluster_00231	381.870320837	0.893109063995	Cluster_110989	381.870804074	0.945420528332
NA	NA		NA	NA		259	6.36803585085287	AT5G06150..AT5G14800	Cluster_00231	381.870320837	0.893109063995	Cluster_110989	381.870804074	0.945420528332
NA	NA		NA	NA		7	5.59368823841918	AT1G08105..AT1G12060	Cluster_00231	381.870320837	0.893109063995	Cluster_110989	381.870804074	0.945420528332
NA	NA		NA	NA		14	6.46854122147445	AT1G26558..AT1G34795	Cluster_00231	381.870320837	0.893109063995	Cluster_110989	381.870804074	0.945420528332
NA	NA		NA	NA		240	5.44575289861458	AT4G16900..AT4G19220	Cluster_00231	381.870320837	0.893109063995	Cluster_110989	381.870804074	0.945420528332
NA	NA		NA	NA		197	5.54124781444091	AT3G48745..AT3G54590	Cluster_00231	381.870320837	0.893109063995	Cluster_110989	381.870804074	0.945420528332
NA	NA		NA	NA		204	6.49486926847506	AT4G00005..AT4G03770	Cluster_00231	381.870320837	0.893109063995	Cluster_110989	381.870804074	0.945420528332
NA	NA		NA	NA		263	6.52759505270391	AT5G17550..AT5G26620	Cluster_00231	381.870320837	0.893109063995	Cluster_110989	381.870804074	0.945420528332
NA	NA		NA	NA		172	5.84568163415109	AT3G13430..AT3G22231	Cluster_00231	381.870320837	0.893109063995	Cluster_110989	381.870804074	0.945420528332
115	5.31970994567043	AT2G45680..AT2G46680	NA	NA		NA	NA		Cluster_00234	392.220023749	9.27004417171	Cluster_001067	392.220483324	9.293934823
NA	NA		180	5.3559550817006	AT3G43570..AT3G44540	NA	NA		Cluster_00234	392.220023749	9.27004417171	Cluster_001067	392.220483324	9.293934823
NA	NA		NA	NA		301	7.16679596403196	AT5G45085..AT5G45230	Cluster_00234	392.220023749	9.27004417171	Cluster_001067	392.220483324	9.293934823
NA	NA		NA	NA		97	6.47957362181204	AT2G11430..AT2G12210	Cluster_00234	392.220023749	9.27004417171	Cluster_001067	392.220483324	9.293934823
NA	NA		NA	NA		237	6.0782218535776	AT4G09370..AT4G10490	Cluster_00234	392.220023749	9.27004417171	Cluster_001067	392.220483324	9.293934823
NA	NA		NA	NA		6	6.12369698853104	AT1G03457..AT1G08090	Cluster_00234	392.220023749	9.27004417171	Cluster_001067	392.220483324	9.293934823
NA	NA		NA	NA		11	5.79222358208733	AT1G18620..AT1G21830	Cluster_00234	392.220023749	9.27004417171	Cluster_001067	392.220483324	9.293934823
NA	NA		NA	NA		238	6.4540835190404	AT4G10500..AT4G13255	Cluster_00234	392.220023749	9.27004417171	Cluster_001067	392.220483324	9.293934823
NA	NA		NA	NA		193	6.1064405462404	AT3G42253..AT3G43550	Cluster_00234	392.220023749	9.27004417171	Cluster_001067	392.220483324	9.293934823
NA	NA		NA	NA		309	5.4576459206291	AT5G53780..AT5G56600	Cluster_00234	392.220023749	9.27004417171	Cluster_001067	392.220483324	9.293934823
NA	NA		NA	NA		199	5.48676941720703	AT3G56130..AT3G60110	Cluster_00234	392.220023749	9.27004417171	Cluster_001067	392.220483324	9.293934823
228	5.59292384079651	AT5G36070..AT5G36340	NA	NA		NA	NA		Cluster_00238	403.2459283	9.49029582882	Cluster_115174	403.24471836	9.23861800863
NA	NA		232	7.31659008527366	AT4G25450..AT4G27180	NA	NA		Cluster_00238	403.2459283	9.49029582882	Cluster_115174	403.24471836	9.23861800863
NA	NA		153	7.98782120541666	AT3G01015..AT3G05430	NA	NA		Cluster_00238	403.2459283	9.49029582882	Cluster_115174	403.24471836	9.23861800863
NA	NA		159	6.93928182970689	AT3G09290..AT3G11964	NA	NA		Cluster_00238	403.2459283	9.49029582882	Cluster_115174	403.24471836	9.23861800863
NA	NA		76	5.31086989620603	AT2G01240..AT2G01570	NA	NA		Cluster_00238	403.2459283	9.49029582882	Cluster_115174	403.24471836	9.23861800863
NA	NA		179	7.04342455594869	AT3G42047..AT3G43550	NA	NA		Cluster_00238	403.2459283	9.49029582882	Cluster_115174	403.24471836	9.23861800863
NA	NA		117	6.30949485714883	AT2G16540..AT2G18690	NA	NA		Cluster_00238	403.2459283	9.49029582882	Cluster_115174	403.24471836	9.23861800863
NA	NA		6	6.59683050194619	AT1G09620..AT1G15160	NA	NA		Cluster_00238	403.2459283	9.49029582882	Cluster_115174	403.24471836	9.23861800863
NA	NA		150	5.75671865695087	AT2G43150..AT2G46710	NA	NA		Cluster_00238	403.2459283	9.49029582882	Cluster_115174	403.24471836	9.23861800863
NA	NA		59	5.35632748503307	AT1G62370..AT1G67930	NA	NA		Cluster_00238	403.2459283	9.49029582882	Cluster_115174	403.24471836	9.23861800863
NA	NA		NA	NA		9	5.38604126388056	AT1G16550..AT1G17980	Cluster_00238	403.2459283	9.49029582882	Cluster_115174	403.24471836	9.23861800863
NA	NA		NA	NA		239	5.66061906667085	AT4G13256..AT4G16892	Cluster_00238	403.2459283	9.49029582882	Cluster_115174	403.24471836	9.23861800863
232	6.61623340458719	AT5G38005..AT5G39160	NA	NA		NA	NA		Cluster_00239	408.547123684	9.38461792136	Cluster_116075	408.547700774	9.40803395669
237	5.83717385225471	AT5G50700..AT5G53500	NA	NA		NA	NA		Cluster_00239	408.547123684	9.38461792136	Cluster_116075	408.547700774	9.40803395669
111	5.35173024096709	AT2G39190..AT2G41210	NA	NA		NA	NA		Cluster_00239	408.547123684	9.38461792136	Cluster_116075	408.547700774	9.40803395669
NA	NA		151	6.38442678908581	AT2G46720..AT2G46790	NA	NA		Cluster_00239	408.547123684	9.38461792136	Cluster_116075	408.547700774	9.40803395669
NA	NA		51	5.40015684577869	AT1G53900..AT1G54280	NA	NA		Cluster_00239	408.547123684	9.38461792136	Cluster_116075	408.547700774	9.40803395669
NA	NA		107	5.67683441778892	AT2G12835..AT2G13390	NA	NA		Cluster_00239	408.547123684	9.38461792136	Cluster_116075	408.547700774	9.40803395669
NA	NA		256	5.93799513194674	AT5G17890..AT5G20060	NA	NA		Cluster_00239	408.547123684	9.38461792136	Cluster_116075	408.547700774	9.40803395669
NA	NA		159	5.48326213853813	AT3G09290..AT3G11964	NA	NA		Cluster_00239	408.547123684	9.38461792136	Cluster_116075	408.547700774	9.40803395669
NA	NA		164	6.2697499746319	AT3G26530..AT3G30665	NA	NA		Cluster_00239	408.547123684	9.38461792136	Cluster_116075	408.547700774	9.40803395669
NA	NA		195	5.69754334226907	AT4G03800..AT4G05595	205	5.4305287252038	AT4G03800..AT4G05130	Cluster_00239	408.547123684	9.38461792136	Cluster_116075	408.547700774	9.40803395669
NA	NA		NA	NA		51	7.81777510082989	AT1G55325..AT1G56920	Cluster_00239	408.547123684	9.38461792136	Cluster_116075	408.547700774	9.40803395669
NA	NA		NA	NA		300	5.54105430372303	AT5G44230..AT5G45082	Cluster_00239	408.547123684	9.38461792136	Cluster_116075	408.547700774	9.40803395669
NA	NA		NA	NA		142	5.54029156980917	AT2G31820..AT2G33880	Cluster_00239	408.547123684	9.38461792136	Cluster_116075	408.547700774	9.40803395669
NA	NA		256	11.082700288307	AT5G17890..AT5G20060	NA	NA		Cluster_00240	411.238891684	14.2084143099	Cluster_116623	411.2353851	14.3355735554
NA	NA		46	7.14911598056214	AT1G45090..AT1G45227	NA	NA		Cluster_00240	411.238891684	14.2084143099	Cluster_116623	411.2353851	14.3355735554
NA	NA		153	8.3278418646332	AT3G01015..AT3G05430	NA	NA		Cluster_00240	411.238891684	14.2084143099	Cluster_116623	411.2353851	14.3355735554
NA	NA		9	7.71374810057622	AT1G18580..AT1G21000	NA	NA		Cluster_00240	411.238891684	14.2084143099	Cluster_116623	411.2353851	14.3355735554
NA	NA		73	5.49390969835832	AT1G76940..AT1G77420	NA	NA		Cluster_00240	411.238891684	14.2084143099	Cluster_116623	411.2353851	14.3355735554
NA	NA		45	5.75475454811168	AT1G43750..AT1G45080	NA	NA		Cluster_00240	411.238891684	14.2084143099	Cluster_116623	411.2353851	14.3355735554
NA	NA		59	7.01576929880888	AT1G62370..AT1G67930	NA	NA		Cluster_00240	411.238891684	14.2084143099	Cluster_116623	411.2353851	14.3355735554
NA	NA		293	5.8467127609273	AT5G36840..AT5G38000	NA	NA		Cluster_00240	411.238891684	14.2084143099	Cluster_116623	411.2353851	14.3355735554
NA	NA		149	5.85809543044045	AT2G40780..AT2G43140	NA	NA		Cluster_00240	411.238891684	14.2084143099	Cluster_116623	411.2353851	14.3355735554
NA	NA		4	5.99963571975833	AT1G03920..AT1G08730	NA	NA		Cluster_00240	411.238891684	14.2084143099	Cluster_116623	411.2353851	14.3355735554
NA	NA		251	6.30642843432926	AT5G06180..AT5G13170	259	5.40258461195715	AT5G06150..AT5G14800	Cluster_00240	411.238891684	14.2084143099	Cluster_116623	411.2353851	14.3355735554
NA	NA		6	5.9850617565811	AT1G09620..AT1G15160	NA	NA		Cluster_00240	411.238891684	14.2084143099	Cluster_116623	411.2353851	14.3355735554
NA	NA		117	5.41313445044019	AT2G16540..AT2G18690	NA	NA		Cluster_00240	411.238891684	14.2084143099	Cluster_116623	411.2353851	14.3355735554
NA	NA		159	5.33274507206663	AT3G09290..AT3G11964	NA	NA		Cluster_00240	411.238891684	14.2084143099	Cluster_116623	411.2353851	14.3355735554
NA	NA		47	5.32107523975401	AT1G45233..AT1G49230	NA	NA		Cluster_00240	411.238891684	14.2084143099	Cluster_116623	411.2353851	14.3355735554
NA	NA		257	8.49137313381074	AT5G20080..AT5G27270	NA	NA		Cluster_00240	411.238891684	14.2084143099	Cluster_116623	411.2353851	14.3355735554
NA	NA		163	5.63372386236281	AT3G22237..AT3G26525	NA	NA		Cluster_00240	411.238891684	14.2084143099	Cluster_116623	411.2353851	14.3355735554
NA	NA		164	5.50835303265389	AT3G26530..AT3G30665	NA	NA		Cluster_00240	411.238891684	14.2084143099	Cluster_116623	411.2353851	14.3355735554
NA	NA		NA	NA		259	5.40258461195715	AT5G06150..AT5G14800	Cluster_00240	411.238891684	14.2084143099	Cluster_116623	411.2353851	14.3355735554
90	5.6640488218129	AT2G22240..AT2G23290	NA	NA		NA	NA		Cluster_00241	419.565049202	3.36760103291	Cluster_001146	419.565735839	3.5602320592
195	6.30468704257535	AT5G25170..AT5G27270	NA	NA		NA	NA		Cluster_00241	419.565049202	3.36760103291	Cluster_001146	419.565735839	3.5602320592
145	5.84210860165495	AT3G45350..AT3G47250	182	7.22662142993951	AT3G45140..AT3G45525	NA	NA		Cluster_00241	419.565049202	3.36760103291	Cluster_001146	419.565735839	3.5602320592
152	5.96422372409217	AT4G03800..AT4G05610	195	6.27880922683241	AT4G03800..AT4G05595	NA	NA		Cluster_00241	419.565049202	3.36760103291	Cluster_001146	419.565735839	3.5602320592
148	5.33784405558267	AT3G55250..AT3G60160	NA	NA		NA	NA		Cluster_00241	419.565049202	3.36760103291	Cluster_001146	419.565735839	3.5602320592
234	5.34605873860817	AT5G42600..AT5G45500	296	6.86725616459322	AT5G41315..AT5G45500	NA	NA		Cluster_00241	419.565049202	3.36760103291	Cluster_001146	419.565735839	3.5602320592
NA	NA		48	6.06270804753142	AT1G49240..AT1G50950	NA	NA		Cluster_00241	419.565049202	3.36760103291	Cluster_001146	419.565735839	3.5602320592
NA	NA		134	5.43721438010942	AT2G28890..AT2G30340	NA	NA		Cluster_00241	419.565049202	3.36760103291	Cluster_001146	419.565735839	3.5602320592
NA	NA		50	5.67191069410741	AT1G52130..AT1G53880	NA	NA		Cluster_00241	419.565049202	3.36760103291	Cluster_001146	419.565735839	3.5602320592
NA	NA		16	6.02811769462381	AT1G28140..AT1G31990	NA	NA		Cluster_00241	419.565049202	3.36760103291	Cluster_001146	419.565735839	3.5602320592
NA	NA		NA	NA		310	5.94618432620025	AT5G56605..AT5G57123	Cluster_00241	419.565049202	3.36760103291	Cluster_001146	419.565735839	3.5602320592
NA	NA		NA	NA		311	6.74352852150844	AT5G57126..AT5G62680	Cluster_00241	419.565049202	3.36760103291	Cluster_001146	419.565735839	3.5602320592
NA	NA		NA	NA		259	7.09325469453233	AT5G06150..AT5G14800	Cluster_00241	419.565049202	3.36760103291	Cluster_001146	419.565735839	3.5602320592
NA	NA		NA	NA		157	5.78854450093777	AT2G41220..AT2G43140	Cluster_00241	419.565049202	3.36760103291	Cluster_001146	419.565735839	3.5602320592
NA	NA		NA	NA		203	5.93693833687888	AT3G61028..AT3G63530	Cluster_00241	419.565049202	3.36760103291	Cluster_001146	419.565735839	3.5602320592
NA	NA		NA	NA		194	5.37508405307747	AT3G43572..AT3G44720	Cluster_00241	419.565049202	3.36760103291	Cluster_001146	419.565735839	3.5602320592
NA	NA		NA	NA		170	5.79257623602659	AT3G07360..AT3G13010	Cluster_00241	419.565049202	3.36760103291	Cluster_001146	419.565735839	3.5602320592
NA	NA		NA	NA		193	5.55060347567253	AT3G42253..AT3G43550	Cluster_00241	419.565049202	3.36760103291	Cluster_001146	419.565735839	3.5602320592
177	6.80086649635651	AT4G09316..AT4G09810	NA	NA		NA	NA		Cluster_00242	421.559209536	4.5517843419	Cluster_118470	421.560294674	4.58440936529
193	9.64086470415924	AT5G06180..AT5G15530	NA	NA		NA	NA		Cluster_00242	421.559209536	4.5517843419	Cluster_118470	421.560294674	4.58440936529
31	5.3673240071646	AT1G43750..AT1G44010	NA	NA		NA	NA		Cluster_00242	421.559209536	4.5517843419	Cluster_118470	421.560294674	4.58440936529
43	7.39148487050863	AT1G61390..AT1G67330	NA	NA		NA	NA		Cluster_00242	421.559209536	4.5517843419	Cluster_118470	421.560294674	4.58440936529
152	6.26091096260058	AT4G03800..AT4G05610	NA	NA		NA	NA		Cluster_00242	421.559209536	4.5517843419	Cluster_118470	421.560294674	4.58440936529
10	7.10879592533727	AT1G25209..AT1G34805	NA	NA		NA	NA		Cluster_00242	421.559209536	4.5517843419	Cluster_118470	421.560294674	4.58440936529
197	5.39808847530644	AT5G28390..AT5G28845	NA	NA		NA	NA		Cluster_00242	421.559209536	4.5517843419	Cluster_118470	421.560294674	4.58440936529
47	6.13082622748224	AT1G70380..AT1G76270	NA	NA		NA	NA		Cluster_00242	421.559209536	4.5517843419	Cluster_118470	421.560294674	4.58440936529
148	5.69879849105738	AT3G55250..AT3G60160	NA	NA		NA	NA		Cluster_00242	421.559209536	4.5517843419	Cluster_118470	421.560294674	4.58440936529
239	5.55426572621966	AT5G54520..AT5G62680	NA	NA		NA	NA		Cluster_00242	421.559209536	4.5517843419	Cluster_118470	421.560294674	4.58440936529
234	5.35708423294793	AT5G42600..AT5G45500	NA	NA		NA	NA		Cluster_00242	421.559209536	4.5517843419	Cluster_118470	421.560294674	4.58440936529
NA	NA		195	5.37887185817949	AT4G03800..AT4G05595	NA	NA		Cluster_00244	438.252079023	9.59365746146	Cluster_001187	438.25264171	9.62095991608
NA	NA		NA	NA		11	5.30635126696132	AT1G18620..AT1G21830	Cluster_00244	438.252079023	9.59365746146	Cluster_001187	438.25264171	9.62095991608
NA	NA		NA	NA		170	5.35637074735637	AT3G07360..AT3G13010	Cluster_00244	438.252079023	9.59365746146	Cluster_001187	438.25264171	9.62095991608
142	5.99953116142905	AT3G42047..AT3G43550	NA	NA		NA	NA		Cluster_00246	447.272286557	9.78848132727	Cluster_001206	447.273087395	9.81170708376
194	5.43982489760736	AT5G15540..AT5G25160	NA	NA		NA	NA		Cluster_00248	461.947686454	9.88126302937	Cluster_001227	461.948090618	9.90130408471
NA	NA		6	5.34750390945107	AT1G09620..AT1G15160	NA	NA		Cluster_00248	461.947686454	9.88126302937	Cluster_001227	461.948090618	9.90130408471
NA	NA		NA	NA		6	5.41623871851691	AT1G03457..AT1G08090	Cluster_00248	461.947686454	9.88126302937	Cluster_001227	461.948090618	9.90130408471
99	5.62004242618298	AT2G30360..AT2G30615	NA	NA		NA	NA		Cluster_00253	476.623084488	9.96941879072	Cluster_001256	476.624422243	9.99076418668
127	5.97117307818599	AT3G29460..AT3G30190	NA	NA		NA	NA		Cluster_00253	476.623084488	9.96941879072	Cluster_001256	476.624422243	9.99076418668
NA	NA		59	6.35702428841885	AT1G62370..AT1G67930	NA	NA		Cluster_00253	476.623084488	9.96941879072	Cluster_001256	476.624422243	9.99076418668
NA	NA		149	5.40833650957203	AT2G40780..AT2G43140	NA	NA		Cluster_00253	476.623084488	9.96941879072	Cluster_001256	476.624422243	9.99076418668
35	5.60729808311111	AT1G47770..AT1G50960	NA	NA		NA	NA		Cluster_00254	481.665387352	14.1440726306	Cluster_038433	481.658889545	14.2308655204
NA	NA		194	5.77502509866994	AT4G00970..AT4G03795	NA	NA		Cluster_00254	481.665387352	14.1440726306	Cluster_038433	481.658889545	14.2308655204
NA	NA		NA	NA		52	5.65280474690662	AT1G57350..AT1G58725	Cluster_00254	481.665387352	14.1440726306	Cluster_038433	481.658889545	14.2308655204
181	5.91484437109626	AT4G19330..AT4G20520	NA	NA		NA	NA		Cluster_00256	484.27905156	14.1522497426	Cluster_038649	484.282315484	14.3494475351
232	5.72828837583867	AT5G38005..AT5G39160	NA	NA		NA	NA		Cluster_00256	484.27905156	14.1522497426	Cluster_038649	484.282315484	14.3494475351
121	5.73868569559359	AT3G09330..AT3G13120	NA	NA		NA	NA		Cluster_00256	484.27905156	14.1522497426	Cluster_038649	484.282315484	14.3494475351
12	5.39762673515111	AT1G35110..AT1G37070	NA	NA		NA	NA		Cluster_00256	484.27905156	14.1522497426	Cluster_038649	484.282315484	14.3494475351
118	5.49970924955285	AT3G01015..AT3G05420	NA	NA		NA	NA		Cluster_00256	484.27905156	14.1522497426	Cluster_038649	484.282315484	14.3494475351
194	5.41297216214326	AT5G15540..AT5G25160	NA	NA		NA	NA		Cluster_00256	484.27905156	14.1522497426	Cluster_038649	484.282315484	14.3494475351
NA	NA		188	7.12330684522646	AT3G54960..AT3G60110	NA	NA		Cluster_00256	484.27905156	14.1522497426	Cluster_038649	484.282315484	14.3494475351
NA	NA		249	6.15038313113809	AT4G37800..AT4G40090	NA	NA		Cluster_00256	484.27905156	14.1522497426	Cluster_038649	484.282315484	14.3494475351
NA	NA		16	6.42880703374287	AT1G28140..AT1G31990	NA	NA		Cluster_00256	484.27905156	14.1522497426	Cluster_038649	484.282315484	14.3494475351
NA	NA		252	6.02187700566267	AT5G13180..AT5G15530	NA	NA		Cluster_00256	484.27905156	14.1522497426	Cluster_038649	484.282315484	14.3494475351
NA	NA		186	5.98621464255469	AT3G48745..AT3G54590	NA	NA		Cluster_00256	484.27905156	14.1522497426	Cluster_038649	484.282315484	14.3494475351
NA	NA		59	6.29021425315989	AT1G62370..AT1G67930	NA	NA		Cluster_00256	484.27905156	14.1522497426	Cluster_038649	484.282315484	14.3494475351
NA	NA		228	5.67014034985603	AT4G16900..AT4G19260	NA	NA		Cluster_00256	484.27905156	14.1522497426	Cluster_038649	484.282315484	14.3494475351
NA	NA		227	6.13051284774229	AT4G09820..AT4G16892	NA	NA		Cluster_00256	484.27905156	14.1522497426	Cluster_038649	484.282315484	14.3494475351
239	6.74850739194261	AT5G54520..AT5G62680	NA	NA		NA	NA		Cluster_00260	491.298569777	10.0521489935	Cluster_001280	491.298878812	10.0731404679
197	5.42436532344654	AT5G28390..AT5G28845	NA	NA		NA	NA		Cluster_00260	491.298569777	10.0521489935	Cluster_001280	491.298878812	10.0731404679
195	5.47040403885321	AT5G25170..AT5G27270	NA	NA		NA	NA		Cluster_00260	491.298569777	10.0521489935	Cluster_001280	491.298878812	10.0731404679
233	5.60832942266193	AT5G39185..AT5G42590	NA	NA		NA	NA		Cluster_00260	491.298569777	10.0521489935	Cluster_001280	491.298878812	10.0731404679
151	5.54448833366094	AT4G00005..AT4G03795	NA	NA		NA	NA		Cluster_00260	491.298569777	10.0521489935	Cluster_001280	491.298878812	10.0731404679
NA	NA		3	6.71126356544555	AT1G01090..AT1G03880	NA	NA		Cluster_00260	491.298569777	10.0521489935	Cluster_001280	491.298878812	10.0731404679
NA	NA		53	6.70136397739437	AT1G55140..AT1G56920	NA	NA		Cluster_00260	491.298569777	10.0521489935	Cluster_001280	491.298878812	10.0731404679
NA	NA		148	5.57478769248009	AT2G39190..AT2G40770	NA	NA		Cluster_00260	491.298569777	10.0521489935	Cluster_001280	491.298878812	10.0731404679
84	5.46391359125292	AT2G15200..AT2G15450	NA	NA		NA	NA		Cluster_00261	492.316259939	14.1288344433	Cluster_130494	492.30844406	14.0414948082
5	6.53228791367412	AT1G08740..AT1G12050	NA	NA		NA	NA		Cluster_00261	492.316259939	14.1288344433	Cluster_130494	492.30844406	14.0414948082
42	6.29548792289573	AT1G59312..AT1G61370	NA	NA		NA	NA		Cluster_00261	492.316259939	14.1288344433	Cluster_130494	492.30844406	14.0414948082
229	5.63144035356855	AT5G36870..AT5G37790	NA	NA		NA	NA		Cluster_00261	492.316259939	14.1288344433	Cluster_130494	492.30844406	14.0414948082
35	6.08548413063976	AT1G47770..AT1G50960	NA	NA		NA	NA		Cluster_00261	492.316259939	14.1288344433	Cluster_130494	492.30844406	14.0414948082
190	5.73589098339121	AT4G35280..AT4G37790	NA	NA		NA	NA		Cluster_00261	492.316259939	14.1288344433	Cluster_130494	492.30844406	14.0414948082
183	6.18775196633458	AT4G21363..AT4G27180	NA	NA		NA	NA		Cluster_00261	492.316259939	14.1288344433	Cluster_130494	492.30844406	14.0414948082
150	5.36545347038796	AT3G60950..AT3G63530	NA	NA		NA	NA		Cluster_00261	492.316259939	14.1288344433	Cluster_130494	492.30844406	14.0414948082
10	5.97272232594915	AT1G25209..AT1G34805	NA	NA		14	5.76259754617889	AT1G26558..AT1G34795	Cluster_00261	492.316259939	14.1288344433	Cluster_130494	492.30844406	14.0414948082
NA	NA		NA	NA		101	6.7663196497737	AT2G12835..AT2G13860	Cluster_00261	492.316259939	14.1288344433	Cluster_130494	492.30844406	14.0414948082
NA	NA		NA	NA		194	6.51282309998651	AT3G43572..AT3G44720	Cluster_00261	492.316259939	14.1288344433	Cluster_130494	492.30844406	14.0414948082
NA	NA		NA	NA		206	5.7341061165594	AT4G05133..AT4G05595	Cluster_00261	492.316259939	14.1288344433	Cluster_130494	492.30844406	14.0414948082
NA	NA		NA	NA		305	6.34420585403744	AT5G48560..AT5G49870	Cluster_00261	492.316259939	14.1288344433	Cluster_130494	492.30844406	14.0414948082
NA	NA		NA	NA		295	5.81567226877307	AT5G35650..AT5G36340	Cluster_00261	492.316259939	14.1288344433	Cluster_130494	492.30844406	14.0414948082
NA	NA		NA	NA		74	5.4099740100663	AT1G77460..AT1G78172	Cluster_00261	492.316259939	14.1288344433	Cluster_130494	492.30844406	14.0414948082
NA	NA		NA	NA		262	6.50008100421755	AT5G15710..AT5G17540	Cluster_00261	492.316259939	14.1288344433	Cluster_130494	492.30844406	14.0414948082
NA	NA		NA	NA		51	5.50758560363168	AT1G55325..AT1G56920	Cluster_00261	492.316259939	14.1288344433	Cluster_130494	492.30844406	14.0414948082
NA	NA		NA	NA		256	5.38068481127086	AT4G38220..AT4G40090	Cluster_00261	492.316259939	14.1288344433	Cluster_130494	492.30844406	14.0414948082
NA	NA		NA	NA		198	5.30691890811375	AT3G54610..AT3G56120	Cluster_00261	492.316259939	14.1288344433	Cluster_130494	492.30844406	14.0414948082
NA	NA		NA	NA		175	6.02985276701479	AT3G28310..AT3G30665	Cluster_00261	492.316259939	14.1288344433	Cluster_130494	492.30844406	14.0414948082
NA	NA		NA	NA		174	5.61470698189168	AT3G24880..AT3G28300	Cluster_00261	492.316259939	14.1288344433	Cluster_130494	492.30844406	14.0414948082
NA	NA		NA	NA		56	5.48007907209441	AT1G62975..AT1G66540	Cluster_00261	492.316259939	14.1288344433	Cluster_130494	492.30844406	14.0414948082
NA	NA		NA	NA		259	5.75617437288736	AT5G06150..AT5G14800	Cluster_00261	492.316259939	14.1288344433	Cluster_130494	492.30844406	14.0414948082
NA	NA		NA	NA		263	6.25406636890346	AT5G17550..AT5G26620	Cluster_00261	492.316259939	14.1288344433	Cluster_130494	492.30844406	14.0414948082
NA	NA		NA	NA		172	5.62451924871932	AT3G13430..AT3G22231	Cluster_00261	492.316259939	14.1288344433	Cluster_130494	492.30844406	14.0414948082
234	5.55259132066668	AT5G42600..AT5G45500	NA	NA		NA	NA		Cluster_00274	604.955947376	4.94508504247	Cluster_147514	604.958039422	4.93654042446
NA	NA		202	5.64310758911645	AT4G06545..AT4G06579	NA	NA		Cluster_00274	604.955947376	4.94508504247	Cluster_147514	604.958039422	4.93654042446
NA	NA		188	7.00433213495834	AT3G54960..AT3G60110	NA	NA		Cluster_00274	604.955947376	4.94508504247	Cluster_147514	604.958039422	4.93654042446
NA	NA		64	5.61388219788218	AT1G68810..AT1G70370	NA	NA		Cluster_00274	604.955947376	4.94508504247	Cluster_147514	604.958039422	4.93654042446
NA	NA		164	6.70838613186005	AT3G26530..AT3G30665	NA	NA		Cluster_00274	604.955947376	4.94508504247	Cluster_147514	604.958039422	4.93654042446
NA	NA		4	5.96883033096136	AT1G03920..AT1G08730	NA	NA		Cluster_00274	604.955947376	4.94508504247	Cluster_147514	604.958039422	4.93654042446
NA	NA		149	5.56551368966477	AT2G40780..AT2G43140	NA	NA		Cluster_00274	604.955947376	4.94508504247	Cluster_147514	604.958039422	4.93654042446
NA	NA		227	7.07817759232198	AT4G09820..AT4G16892	NA	NA		Cluster_00274	604.955947376	4.94508504247	Cluster_147514	604.958039422	4.93654042446
NA	NA		153	5.61339694852502	AT3G01015..AT3G05430	NA	NA		Cluster_00274	604.955947376	4.94508504247	Cluster_147514	604.958039422	4.93654042446
NA	NA		303	5.80493550262615	AT5G62690..AT5G67630	NA	NA		Cluster_00274	604.955947376	4.94508504247	Cluster_147514	604.958039422	4.93654042446
NA	NA		186	5.54280912157396	AT3G48745..AT3G54590	NA	NA		Cluster_00274	604.955947376	4.94508504247	Cluster_147514	604.958039422	4.93654042446
NA	NA		301	5.53937998321472	AT5G54520..AT5G62220	NA	NA		Cluster_00274	604.955947376	4.94508504247	Cluster_147514	604.958039422	4.93654042446
NA	NA		NA	NA		51	6.59296504085923	AT1G55325..AT1G56920	Cluster_00274	604.955947376	4.94508504247	Cluster_147514	604.958039422	4.93654042446
NA	NA		NA	NA		45	5.45511078055166	AT1G49780..AT1G50840	Cluster_00274	604.955947376	4.94508504247	Cluster_147514	604.958039422	4.93654042446
NA	NA		NA	NA		296	5.7687833015611	AT5G36870..AT5G37790	Cluster_00274	604.955947376	4.94508504247	Cluster_147514	604.958039422	4.93654042446
NA	NA		228	5.38239631806852	AT4G16900..AT4G19260	NA	NA		Cluster_00276	622.427174744	6.84111293289	Cluster_001446	622.42821565	6.90631740178
NA	NA		NA	NA		145	7.20430949969161	AT2G34770..AT2G35540	Cluster_00276	622.427174744	6.84111293289	Cluster_001446	622.42821565	6.90631740178
NA	NA		NA	NA		76	6.33060475420521	AT1G78270..AT1G80410	Cluster_00276	622.427174744	6.84111293289	Cluster_001446	622.42821565	6.90631740178
NA	NA		NA	NA		57	5.58410429246583	AT1G66580..AT1G67330	Cluster_00276	622.427174744	6.84111293289	Cluster_001446	622.42821565	6.90631740178
NA	NA		NA	NA		170	5.8853352114996	AT3G07360..AT3G13010	Cluster_00276	622.427174744	6.84111293289	Cluster_001446	622.42821565	6.90631740178
NA	NA		NA	NA		53	5.40554110255979	AT1G59312..AT1G61370	Cluster_00276	622.427174744	6.84111293289	Cluster_001446	622.42821565	6.90631740178
NA	NA		NA	NA		311	5.76550760937434	AT5G57126..AT5G62680	Cluster_00276	622.427174744	6.84111293289	Cluster_001446	622.42821565	6.90631740178
NA	NA		NA	NA		238	5.65335264480125	AT4G10500..AT4G13255	Cluster_00276	622.427174744	6.84111293289	Cluster_001446	622.42821565	6.90631740178
NA	NA		NA	NA		204	6.10314706668018	AT4G00005..AT4G03770	Cluster_00276	622.427174744	6.84111293289	Cluster_001446	622.42821565	6.90631740178
NA	NA		NA	NA		175	5.33701652603884	AT3G28310..AT3G30665	Cluster_00276	622.427174744	6.84111293289	Cluster_001446	622.42821565	6.90631740178
236	6.27362207923533	AT5G46250..AT5G50530	297	5.8242268280236	AT5G45510..AT5G50140	NA	NA		Cluster_00278	627.416869262	6.84139204315	Cluster_001454	627.417445983	6.90541239861
240	5.44344651822391	AT5G62690..AT5G65790	NA	NA		NA	NA		Cluster_00278	627.416869262	6.84139204315	Cluster_001454	627.417445983	6.90541239861
NA	NA		NA	NA		53	5.60248780100553	AT1G59312..AT1G61370	Cluster_00278	627.416869262	6.84139204315	Cluster_001454	627.417445983	6.90541239861
NA	NA		NA	NA		311	5.42663892836342	AT5G57126..AT5G62680	Cluster_00278	627.416869262	6.84139204315	Cluster_001454	627.417445983	6.90541239861
232	8.75172291327466	AT5G38005..AT5G39160	NA	NA		NA	NA		Cluster_00280	634.419858212	6.83324868353	Cluster_001457	634.421300339	6.90676924979
40	6.9799042888103	AT1G55140..AT1G56910	NA	NA		NA	NA		Cluster_00280	634.419858212	6.83324868353	Cluster_001457	634.421300339	6.90676924979
235	6.03442132681607	AT5G45510..AT5G46240	NA	NA		NA	NA		Cluster_00280	634.419858212	6.83324868353	Cluster_001457	634.421300339	6.90676924979
237	6.51076079531097	AT5G50700..AT5G53500	NA	NA		NA	NA		Cluster_00280	634.419858212	6.83324868353	Cluster_001457	634.421300339	6.90676924979
51	6.05814365759021	AT1G77460..AT1G81001	NA	NA		NA	NA		Cluster_00280	634.419858212	6.83324868353	Cluster_001457	634.421300339	6.90676924979
3	5.42198696266239	AT1G01090..AT1G03880	NA	NA		NA	NA		Cluster_00280	634.419858212	6.83324868353	Cluster_001457	634.421300339	6.90676924979
148	5.72071972222942	AT3G55250..AT3G60160	NA	NA		NA	NA		Cluster_00280	634.419858212	6.83324868353	Cluster_001457	634.421300339	6.90676924979
NA	NA		NA	NA		176	5.98115332858942	AT3G30670..AT3G31375	Cluster_00280	634.419858212	6.83324868353	Cluster_001457	634.421300339	6.90676924979
NA	NA		NA	NA		237	6.05699122660799	AT4G09370..AT4G10490	Cluster_00280	634.419858212	6.83324868353	Cluster_001457	634.421300339	6.90676924979
NA	NA		NA	NA		238	5.81446899239798	AT4G10500..AT4G13255	Cluster_00280	634.419858212	6.83324868353	Cluster_001457	634.421300339	6.90676924979
5	5.43697210966513	AT1G08740..AT1G12050	NA	NA		NA	NA		Cluster_00282	637.762428808	6.83813604636	Cluster_001462	637.764569272	6.90674192079
NA	NA		228	6.31507620249904	AT4G16900..AT4G19260	NA	NA		Cluster_00282	637.762428808	6.83813604636	Cluster_001462	637.764569272	6.90674192079
NA	NA		297	6.72692486593577	AT5G45510..AT5G50140	NA	NA		Cluster_00282	637.762428808	6.83813604636	Cluster_001462	637.764569272	6.90674192079
NA	NA		227	6.36861344257989	AT4G09820..AT4G16892	NA	NA		Cluster_00282	637.762428808	6.83813604636	Cluster_001462	637.764569272	6.90674192079
197	6.75994661802542	AT5G28390..AT5G28845	NA	NA		NA	NA		Cluster_00283	637.762851166	6.37054830851	Cluster_001461	637.763664681	6.43953075425
41	5.49368191256586	AT1G57340..AT1G58766	NA	NA		NA	NA		Cluster_00283	637.762851166	6.37054830851	Cluster_001461	637.763664681	6.43953075425
124	5.97083963998222	AT3G22237..AT3G24380	NA	NA		173	5.72070771891695	AT3G22237..AT3G24870	Cluster_00283	637.762851166	6.37054830851	Cluster_001461	637.763664681	6.43953075425
142	6.17966092563009	AT3G42047..AT3G43550	NA	NA		193	6.77942219448445	AT3G42253..AT3G43550	Cluster_00283	637.762851166	6.37054830851	Cluster_001461	637.763664681	6.43953075425
240	5.85293593880833	AT5G62690..AT5G65790	NA	NA		NA	NA		Cluster_00283	637.762851166	6.37054830851	Cluster_001461	637.763664681	6.43953075425
189	5.57289647076679	AT4G32290..AT4G35260	NA	NA		NA	NA		Cluster_00283	637.762851166	6.37054830851	Cluster_001461	637.763664681	6.43953075425
183	5.47211432560394	AT4G21363..AT4G27180	NA	NA		244	8.14993949517086	AT4G21363..AT4G23496	Cluster_00283	637.762851166	6.37054830851	Cluster_001461	637.763664681	6.43953075425
NA	NA		229	5.31187592112749	AT4G19330..AT4G20520	242	6.0324749871139	AT4G19320..AT4G20520	Cluster_00283	637.762851166	6.37054830851	Cluster_001461	637.763664681	6.43953075425
NA	NA		NA	NA		145	8.03328165269104	AT2G34770..AT2G35540	Cluster_00283	637.762851166	6.37054830851	Cluster_001461	637.763664681	6.43953075425
NA	NA		NA	NA		12	9.49076881080524	AT1G21835..AT1G24822	Cluster_00283	637.762851166	6.37054830851	Cluster_001461	637.763664681	6.43953075425
NA	NA		NA	NA		80	8.11149352728014	AT2G02835..AT2G05050	Cluster_00283	637.762851166	6.37054830851	Cluster_001461	637.763664681	6.43953075425
NA	NA		NA	NA		201	6.56858050474703	AT3G60164..AT3G60940	Cluster_00283	637.762851166	6.37054830851	Cluster_001461	637.763664681	6.43953075425
NA	NA		NA	NA		165	7.68055019321243	AT3G01085..AT3G03852	Cluster_00283	637.762851166	6.37054830851	Cluster_001461	637.763664681	6.43953075425
NA	NA		NA	NA		96	5.83153867284177	AT2G11010..AT2G11420	Cluster_00283	637.762851166	6.37054830851	Cluster_001461	637.763664681	6.43953075425
NA	NA		NA	NA		41	5.84161047522196	AT1G44045..AT1G44880	Cluster_00283	637.762851166	6.37054830851	Cluster_001461	637.763664681	6.43953075425
NA	NA		NA	NA		203	6.7752226761468	AT3G61028..AT3G63530	Cluster_00283	637.762851166	6.37054830851	Cluster_001461	637.763664681	6.43953075425
NA	NA		NA	NA		257	6.22733313686296	AT5G01010..AT5G02830	Cluster_00283	637.762851166	6.37054830851	Cluster_001461	637.763664681	6.43953075425
NA	NA		NA	NA		3	5.8342997670246	AT1G01100..AT1G03010	Cluster_00283	637.762851166	6.37054830851	Cluster_001461	637.763664681	6.43953075425
NA	NA		NA	NA		79	5.84159691979629	AT2G01580..AT2G02830	Cluster_00283	637.762851166	6.37054830851	Cluster_001461	637.763664681	6.43953075425
NA	NA		NA	NA		297	5.91723019461489	AT5G37795..AT5G39160	Cluster_00283	637.762851166	6.37054830851	Cluster_001461	637.763664681	6.43953075425
NA	NA		NA	NA		309	5.98555812651199	AT5G53780..AT5G56600	Cluster_00283	637.762851166	6.37054830851	Cluster_001461	637.763664681	6.43953075425
NA	NA		NA	NA		47	5.90446089758174	AT1G51010..AT1G53880	Cluster_00283	637.762851166	6.37054830851	Cluster_001461	637.763664681	6.43953075425
NA	NA		NA	NA		197	6.10728917461948	AT3G48745..AT3G54590	Cluster_00283	637.762851166	6.37054830851	Cluster_001461	637.763664681	6.43953075425
NA	NA		NA	NA		56	6.10613750727502	AT1G62975..AT1G66540	Cluster_00283	637.762851166	6.37054830851	Cluster_001461	637.763664681	6.43953075425
NA	NA		NA	NA		238	6.05408148557758	AT4G10500..AT4G13255	Cluster_00283	637.762851166	6.37054830851	Cluster_001461	637.763664681	6.43953075425
NA	NA		NA	NA		6	5.63677405371208	AT1G03457..AT1G08090	Cluster_00283	637.762851166	6.37054830851	Cluster_001461	637.763664681	6.43953075425
NA	NA		NA	NA		174	5.68134381873205	AT3G24880..AT3G28300	Cluster_00283	637.762851166	6.37054830851	Cluster_001461	637.763664681	6.43953075425
NA	NA		NA	NA		298	5.85761045370558	AT5G39190..AT5G43513	Cluster_00283	637.762851166	6.37054830851	Cluster_001461	637.763664681	6.43953075425
NA	NA		NA	NA		259	5.89693946598523	AT5G06150..AT5G14800	Cluster_00283	637.762851166	6.37054830851	Cluster_001461	637.763664681	6.43953075425
NA	NA		NA	NA		239	5.91091725048206	AT4G13256..AT4G16892	Cluster_00283	637.762851166	6.37054830851	Cluster_001461	637.763664681	6.43953075425
NA	NA		NA	NA		14	5.95325666074047	AT1G26558..AT1G34795	Cluster_00283	637.762851166	6.37054830851	Cluster_001461	637.763664681	6.43953075425
NA	NA		NA	NA		172	5.30370323773322	AT3G13430..AT3G22231	Cluster_00283	637.762851166	6.37054830851	Cluster_001461	637.763664681	6.43953075425
90	5.6640488218129	AT2G22240..AT2G23290	NA	NA		NA	NA		Cluster_00284	639.335068095	5.88599237398	Cluster_001466	639.336742532	5.90677000438
195	6.30468704257534	AT5G25170..AT5G27270	NA	NA		NA	NA		Cluster_00284	639.335068095	5.88599237398	Cluster_001466	639.336742532	5.90677000438
145	5.84210860165494	AT3G45350..AT3G47250	182	5.95951802390947	AT3G45140..AT3G45525	NA	NA		Cluster_00284	639.335068095	5.88599237398	Cluster_001466	639.336742532	5.90677000438
152	5.96422372409216	AT4G03800..AT4G05610	195	6.38893942103513	AT4G03800..AT4G05595	NA	NA		Cluster_00284	639.335068095	5.88599237398	Cluster_001466	639.336742532	5.90677000438
148	5.33784405558267	AT3G55250..AT3G60160	188	5.30592417595744	AT3G54960..AT3G60110	NA	NA		Cluster_00284	639.335068095	5.88599237398	Cluster_001466	639.336742532	5.90677000438
234	5.34605873860816	AT5G42600..AT5G45500	296	6.33465535288134	AT5G41315..AT5G45500	NA	NA		Cluster_00284	639.335068095	5.88599237398	Cluster_001466	639.336742532	5.90677000438
NA	NA		50	6.47904194314527	AT1G52130..AT1G53880	NA	NA		Cluster_00284	639.335068095	5.88599237398	Cluster_001466	639.336742532	5.90677000438
NA	NA		115	5.74802274600684	AT2G15200..AT2G16120	NA	NA		Cluster_00284	639.335068095	5.88599237398	Cluster_001466	639.336742532	5.90677000438
NA	NA		260	6.01168695206244	AT5G28390..AT5G28845	NA	NA		Cluster_00284	639.335068095	5.88599237398	Cluster_001466	639.336742532	5.90677000438
NA	NA		134	5.66150256357701	AT2G28890..AT2G30340	NA	NA		Cluster_00284	639.335068095	5.88599237398	Cluster_001466	639.336742532	5.90677000438
NA	NA		74	6.33101272707454	AT1G77480..AT1G81001	NA	NA		Cluster_00284	639.335068095	5.88599237398	Cluster_001466	639.336742532	5.90677000438
NA	NA		107	5.39392955260536	AT2G12835..AT2G13390	NA	NA		Cluster_00284	639.335068095	5.88599237398	Cluster_001466	639.336742532	5.90677000438
NA	NA		148	5.37657484031944	AT2G39190..AT2G40770	NA	NA		Cluster_00284	639.335068095	5.88599237398	Cluster_001466	639.336742532	5.90677000438
NA	NA		3	5.3397743340427	AT1G01090..AT1G03880	NA	NA		Cluster_00284	639.335068095	5.88599237398	Cluster_001466	639.336742532	5.90677000438
NA	NA		295	5.45167811120543	AT5G39185..AT5G41310	NA	NA		Cluster_00284	639.335068095	5.88599237398	Cluster_001466	639.336742532	5.90677000438
NA	NA		251	5.88552532528786	AT5G06180..AT5G13170	NA	NA		Cluster_00284	639.335068095	5.88599237398	Cluster_001466	639.336742532	5.90677000438
NA	NA		297	5.97085120581588	AT5G45510..AT5G50140	NA	NA		Cluster_00284	639.335068095	5.88599237398	Cluster_001466	639.336742532	5.90677000438
NA	NA		162	5.80270330945309	AT3G15510..AT3G22231	NA	NA		Cluster_00284	639.335068095	5.88599237398	Cluster_001466	639.336742532	5.90677000438
NA	NA		59	5.62250880743762	AT1G62370..AT1G67930	NA	NA		Cluster_00284	639.335068095	5.88599237398	Cluster_001466	639.336742532	5.90677000438
NA	NA		194	5.69514654413993	AT4G00970..AT4G03795	NA	NA		Cluster_00284	639.335068095	5.88599237398	Cluster_001466	639.336742532	5.90677000438
NA	NA		164	5.33886887498472	AT3G26530..AT3G30665	NA	NA		Cluster_00284	639.335068095	5.88599237398	Cluster_001466	639.336742532	5.90677000438
NA	NA		227	5.76100836268921	AT4G09820..AT4G16892	NA	NA		Cluster_00284	639.335068095	5.88599237398	Cluster_001466	639.336742532	5.90677000438
NA	NA		297	5.33631195286353	AT5G45510..AT5G50140	NA	NA		Cluster_00286	645.086519818	6.83880695022	Cluster_152574	645.087589393	6.90661504252
NA	NA		NA	NA		289	7.20025235615501	AT5G34431..AT5G34836	Cluster_00286	645.086519818	6.83880695022	Cluster_152574	645.087589393	6.90661504252
NA	NA		NA	NA		197	9.44789634546511	AT3G48745..AT3G54590	Cluster_00286	645.086519818	6.83880695022	Cluster_152574	645.087589393	6.90661504252
NA	NA		NA	NA		234	8.52259574294844	AT4G08347..AT4G08876	Cluster_00286	645.086519818	6.83880695022	Cluster_152574	645.087589393	6.90661504252
NA	NA		NA	NA		235	6.25460982412345	AT4G08895..AT4G09200	Cluster_00286	645.086519818	6.83880695022	Cluster_152574	645.087589393	6.90661504252
NA	NA		NA	NA		257	6.64909581323689	AT5G01010..AT5G02830	Cluster_00286	645.086519818	6.83880695022	Cluster_152574	645.087589393	6.90661504252
NA	NA		NA	NA		58	6.00339409611094	AT1G67340..AT1G68480	Cluster_00286	645.086519818	6.83880695022	Cluster_152574	645.087589393	6.90661504252
NA	NA		NA	NA		203	6.29828072195544	AT3G61028..AT3G63530	Cluster_00286	645.086519818	6.83880695022	Cluster_152574	645.087589393	6.90661504252
NA	NA		NA	NA		176	5.97474408995489	AT3G30670..AT3G31375	Cluster_00286	645.086519818	6.83880695022	Cluster_152574	645.087589393	6.90661504252
NA	NA		NA	NA		254	5.80483463449919	AT4G35280..AT4G37070	Cluster_00286	645.086519818	6.83880695022	Cluster_152574	645.087589393	6.90661504252
NA	NA		NA	NA		56	5.68845113198389	AT1G62975..AT1G66540	Cluster_00286	645.086519818	6.83880695022	Cluster_152574	645.087589393	6.90661504252
NA	NA		NA	NA		245	5.31699901830872	AT4G23500..AT4G27180	Cluster_00286	645.086519818	6.83880695022	Cluster_152574	645.087589393	6.90661504252
NA	NA		NA	NA		240	5.33571184701588	AT4G16900..AT4G19220	Cluster_00286	645.086519818	6.83880695022	Cluster_152574	645.087589393	6.90661504252
NA	NA		NA	NA		204	6.39379252112075	AT4G00005..AT4G03770	Cluster_00286	645.086519818	6.83880695022	Cluster_152574	645.087589393	6.90661504252
NA	NA		NA	NA		239	5.72194346189939	AT4G13256..AT4G16892	Cluster_00286	645.086519818	6.83880695022	Cluster_152574	645.087589393	6.90661504252
145	5.34470595694134	AT3G45350..AT3G47250	NA	NA		196	6.96287254412511	AT3G46370..AT3G48740	Cluster_00289	655.735449306	6.8389656772	Cluster_001480	655.737200273	6.90971091279
8	5.41276574294938	AT1G18060..AT1G23910	NA	NA		12	8.05068021590833	AT1G21835..AT1G24822	Cluster_00289	655.735449306	6.8389656772	Cluster_001480	655.737200273	6.90971091279
8	5.41276574294938	AT1G18060..AT1G23910	NA	NA		11	5.82052724073895	AT1G18620..AT1G21830	Cluster_00289	655.735449306	6.8389656772	Cluster_001480	655.737200273	6.90971091279
NA	NA		NA	NA		78	7.72108637297861	AT2G01037..AT2G01570	Cluster_00289	655.735449306	6.8389656772	Cluster_001480	655.737200273	6.90971091279
NA	NA		NA	NA		151	6.20153779202223	AT2G38325..AT2G38520	Cluster_00289	655.735449306	6.8389656772	Cluster_001480	655.737200273	6.90971091279
NA	NA		NA	NA		81	8.59748012894347	AT2G05060..AT2G06430	Cluster_00289	655.735449306	6.8389656772	Cluster_001480	655.737200273	6.90971091279
NA	NA		NA	NA		56	9.26495160317539	AT1G62975..AT1G66540	Cluster_00289	655.735449306	6.8389656772	Cluster_001480	655.737200273	6.90971091279
NA	NA		NA	NA		290	5.33314075276747	AT5G34844..AT5G34849	Cluster_00289	655.735449306	6.8389656772	Cluster_001480	655.737200273	6.90971091279
NA	NA		NA	NA		62	6.42176720703794	AT1G70020..AT1G70370	Cluster_00289	655.735449306	6.8389656772	Cluster_001480	655.737200273	6.90971091279
NA	NA		NA	NA		160	6.74732221116243	AT2G44680..AT2G45660	Cluster_00289	655.735449306	6.8389656772	Cluster_001480	655.737200273	6.90971091279
NA	NA		NA	NA		259	9.3941918026158	AT5G06150..AT5G14800	Cluster_00289	655.735449306	6.8389656772	Cluster_001480	655.737200273	6.90971091279
NA	NA		NA	NA		142	8.29425672828236	AT2G31820..AT2G33880	Cluster_00289	655.735449306	6.8389656772	Cluster_001480	655.737200273	6.90971091279
NA	NA		NA	NA		115	7.60544389056165	AT2G16540..AT2G16950	Cluster_00289	655.735449306	6.8389656772	Cluster_001480	655.737200273	6.90971091279
NA	NA		NA	NA		17	6.29897077547879	AT1G36590..AT1G37070	Cluster_00289	655.735449306	6.8389656772	Cluster_001480	655.737200273	6.90971091279
NA	NA		NA	NA		98	7.19516243110387	AT2G12250..AT2G12500	Cluster_00289	655.735449306	6.8389656772	Cluster_001480	655.737200273	6.90971091279
NA	NA		NA	NA		251	7.22514332628285	AT4G30200..AT4G32140	Cluster_00289	655.735449306	6.8389656772	Cluster_001480	655.737200273	6.90971091279
NA	NA		NA	NA		267	6.52932727913372	AT5G28596..AT5G28894	Cluster_00289	655.735449306	6.8389656772	Cluster_001480	655.737200273	6.90971091279
NA	NA		NA	NA		53	8.83647634328385	AT1G59312..AT1G61370	Cluster_00289	655.735449306	6.8389656772	Cluster_001480	655.737200273	6.90971091279
NA	NA		NA	NA		192	6.20649389198407	AT3G42047..AT3G42252	Cluster_00289	655.735449306	6.8389656772	Cluster_001480	655.737200273	6.90971091279
NA	NA		NA	NA		249	5.85084929663218	AT4G28980..AT4G29690	Cluster_00289	655.735449306	6.8389656772	Cluster_001480	655.737200273	6.90971091279
NA	NA		NA	NA		74	6.34194099022652	AT1G77460..AT1G78172	Cluster_00289	655.735449306	6.8389656772	Cluster_001480	655.737200273	6.90971091279
NA	NA		NA	NA		253	7.19242934842591	AT4G32300..AT4G35260	Cluster_00289	655.735449306	6.8389656772	Cluster_001480	655.737200273	6.90971091279
NA	NA		NA	NA		39	5.788940979522	AT1G43750..AT1G44000	Cluster_00289	655.735449306	6.8389656772	Cluster_001480	655.737200273	6.90971091279
NA	NA		NA	NA		52	6.52295999325122	AT1G57350..AT1G58725	Cluster_00289	655.735449306	6.8389656772	Cluster_001480	655.737200273	6.90971091279
NA	NA		NA	NA		45	5.86895565588714	AT1G49780..AT1G50840	Cluster_00289	655.735449306	6.8389656772	Cluster_001480	655.737200273	6.90971091279
NA	NA		NA	NA		157	6.61770212003341	AT2G41220..AT2G43140	Cluster_00289	655.735449306	6.8389656772	Cluster_001480	655.737200273	6.90971091279
NA	NA		NA	NA		313	6.3851346180791	AT5G64050..AT5G65790	Cluster_00289	655.735449306	6.8389656772	Cluster_001480	655.737200273	6.90971091279
NA	NA		NA	NA		163	6.08239689563879	AT2G46685..AT2G48150	Cluster_00289	655.735449306	6.8389656772	Cluster_001480	655.737200273	6.90971091279
NA	NA		NA	NA		7	6.73826198245997	AT1G08105..AT1G12060	Cluster_00289	655.735449306	6.8389656772	Cluster_001480	655.737200273	6.90971091279
NA	NA		NA	NA		159	5.53954602706131	AT2G43500..AT2G44660	Cluster_00289	655.735449306	6.8389656772	Cluster_001480	655.737200273	6.90971091279
NA	NA		NA	NA		197	6.7483879103181	AT3G48745..AT3G54590	Cluster_00289	655.735449306	6.8389656772	Cluster_001480	655.737200273	6.90971091279
NA	NA		NA	NA		123	5.3144745598113	AT2G22430..AT2G23330	Cluster_00289	655.735449306	6.8389656772	Cluster_001480	655.737200273	6.90971091279
NA	NA		NA	NA		9	5.59667707309524	AT1G16550..AT1G17980	Cluster_00289	655.735449306	6.8389656772	Cluster_001480	655.737200273	6.90971091279
NA	NA		NA	NA		194	5.77803337625594	AT3G43572..AT3G44720	Cluster_00289	655.735449306	6.8389656772	Cluster_001480	655.737200273	6.90971091279
NA	NA		NA	NA		299	5.45235855687728	AT5G43516..AT5G44220	Cluster_00289	655.735449306	6.8389656772	Cluster_001480	655.737200273	6.90971091279
NA	NA		NA	NA		238	6.24092009927544	AT4G10500..AT4G13255	Cluster_00289	655.735449306	6.8389656772	Cluster_001480	655.737200273	6.90971091279
NA	NA		NA	NA		205	5.63460298315076	AT4G03800..AT4G05130	Cluster_00289	655.735449306	6.8389656772	Cluster_001480	655.737200273	6.90971091279
NA	NA		NA	NA		245	5.48304046038946	AT4G23500..AT4G27180	Cluster_00289	655.735449306	6.8389656772	Cluster_001480	655.737200273	6.90971091279
NA	NA		NA	NA		175	5.54163222518916	AT3G28310..AT3G30665	Cluster_00289	655.735449306	6.8389656772	Cluster_001480	655.737200273	6.90971091279
NA	NA		NA	NA		239	5.7834261472701	AT4G13256..AT4G16892	Cluster_00289	655.735449306	6.8389656772	Cluster_001480	655.737200273	6.90971091279
NA	NA		NA	NA		263	5.84045197674802	AT5G17550..AT5G26620	Cluster_00289	655.735449306	6.8389656772	Cluster_001480	655.737200273	6.90971091279
31	5.4574125464954	AT1G43750..AT1G44010	NA	NA		NA	NA		Cluster_00291	661.740058028	6.84189062594	Cluster_001485	661.74021808	6.90840776997
129	6.88550582803437	AT3G30670..AT3G31450	NA	NA		NA	NA		Cluster_00291	661.740058028	6.84189062594	Cluster_001485	661.74021808	6.90840776997
3	5.81080130532659	AT1G01090..AT1G03880	NA	NA		NA	NA		Cluster_00291	661.740058028	6.84189062594	Cluster_001485	661.74021808	6.90840776997
143	5.35835751475935	AT3G43570..AT3G44540	NA	NA		194	6.12662158195675	AT3G43572..AT3G44720	Cluster_00291	661.740058028	6.84189062594	Cluster_001485	661.74021808	6.90840776997
43	6.53252620923195	AT1G61390..AT1G67330	NA	NA		56	5.69736774409577	AT1G62975..AT1G66540	Cluster_00291	661.740058028	6.84189062594	Cluster_001485	661.74021808	6.90840776997
237	5.54860373452065	AT5G50700..AT5G53500	NA	NA		NA	NA		Cluster_00291	661.740058028	6.84189062594	Cluster_001485	661.74021808	6.90840776997
47	5.85795601297834	AT1G70380..AT1G76270	NA	NA		NA	NA		Cluster_00291	661.740058028	6.84189062594	Cluster_001485	661.74021808	6.90840776997
118	5.61279496855861	AT3G01015..AT3G05420	NA	NA		NA	NA		Cluster_00291	661.740058028	6.84189062594	Cluster_001485	661.74021808	6.90840776997
10	6.38857668192091	AT1G25209..AT1G34805	NA	NA		14	6.30337187897979	AT1G26558..AT1G34795	Cluster_00291	661.740058028	6.84189062594	Cluster_001485	661.74021808	6.90840776997
193	5.45348329310508	AT5G06180..AT5G15530	NA	NA		NA	NA		Cluster_00291	661.740058028	6.84189062594	Cluster_001485	661.74021808	6.90840776997
146	5.3416616550069	AT3G47270..AT3G54590	NA	NA		NA	NA		Cluster_00291	661.740058028	6.84189062594	Cluster_001485	661.74021808	6.90840776997
123	5.65185109033639	AT3G13420..AT3G22231	NA	NA		172	11.9229632282143	AT3G13430..AT3G22231	Cluster_00291	661.740058028	6.84189062594	Cluster_001485	661.74021808	6.90840776997
194	6.08124978889889	AT5G15540..AT5G25160	NA	NA		NA	NA		Cluster_00291	661.740058028	6.84189062594	Cluster_001485	661.74021808	6.90840776997
NA	NA		NA	NA		101	10.6205305356298	AT2G12835..AT2G13860	Cluster_00291	661.740058028	6.84189062594	Cluster_001485	661.74021808	6.90840776997
NA	NA		NA	NA		141	6.29915233635474	AT2G31550..AT2G31800	Cluster_00291	661.740058028	6.84189062594	Cluster_001485	661.74021808	6.90840776997
NA	NA		NA	NA		142	9.0095877565824	AT2G31820..AT2G33880	Cluster_00291	661.740058028	6.84189062594	Cluster_001485	661.74021808	6.90840776997
NA	NA		NA	NA		135	7.16361537696135	AT2G29990..AT2G30460	Cluster_00291	661.740058028	6.84189062594	Cluster_001485	661.74021808	6.90840776997
NA	NA		NA	NA		300	7.5985001818465	AT5G44230..AT5G45082	Cluster_00291	661.740058028	6.84189062594	Cluster_001485	661.74021808	6.90840776997
NA	NA		NA	NA		85	5.74676191993642	AT2G06770..AT2G06885	Cluster_00291	661.740058028	6.84189062594	Cluster_001485	661.74021808	6.90840776997
NA	NA		NA	NA		81	8.02260220910455	AT2G05060..AT2G06430	Cluster_00291	661.740058028	6.84189062594	Cluster_001485	661.74021808	6.90840776997
NA	NA		NA	NA		245	7.47714450547514	AT4G23500..AT4G27180	Cluster_00291	661.740058028	6.84189062594	Cluster_001485	661.74021808	6.90840776997
NA	NA		NA	NA		73	5.800849205005	AT1G76940..AT1G77420	Cluster_00291	661.740058028	6.84189062594	Cluster_001485	661.74021808	6.90840776997
NA	NA		NA	NA		155	6.43107162083124	AT2G39400..AT2G41040	Cluster_00291	661.740058028	6.84189062594	Cluster_001485	661.74021808	6.90840776997
NA	NA		NA	NA		170	7.31674141275154	AT3G07360..AT3G13010	Cluster_00291	661.740058028	6.84189062594	Cluster_001485	661.74021808	6.90840776997
NA	NA		NA	NA		311	7.28645491565587	AT5G57126..AT5G62680	Cluster_00291	661.740058028	6.84189062594	Cluster_001485	661.74021808	6.90840776997
NA	NA		NA	NA		298	7.22874322736293	AT5G39190..AT5G43513	Cluster_00291	661.740058028	6.84189062594	Cluster_001485	661.74021808	6.90840776997
NA	NA		NA	NA		258	6.41168501489217	AT5G02840..AT5G06120	Cluster_00291	661.740058028	6.84189062594	Cluster_001485	661.74021808	6.90840776997
NA	NA		NA	NA		47	5.9345212387413	AT1G51010..AT1G53880	Cluster_00291	661.740058028	6.84189062594	Cluster_001485	661.74021808	6.90840776997
NA	NA		NA	NA		238	6.41263511268858	AT4G10500..AT4G13255	Cluster_00291	661.740058028	6.84189062594	Cluster_001485	661.74021808	6.90840776997
NA	NA		NA	NA		265	5.34371998869099	AT5G27280..AT5G28335	Cluster_00291	661.740058028	6.84189062594	Cluster_001485	661.74021808	6.90840776997
NA	NA		NA	NA		302	5.30749130599345	AT5G45240..AT5G47660	Cluster_00291	661.740058028	6.84189062594	Cluster_001485	661.74021808	6.90840776997
NA	NA		NA	NA		174	5.67889850957034	AT3G24880..AT3G28300	Cluster_00291	661.740058028	6.84189062594	Cluster_001485	661.74021808	6.90840776997
NA	NA		NA	NA		173	5.51287745774901	AT3G22237..AT3G24870	Cluster_00291	661.740058028	6.84189062594	Cluster_001485	661.74021808	6.90840776997
NA	NA		NA	NA		175	5.42564863439541	AT3G28310..AT3G30665	Cluster_00291	661.740058028	6.84189062594	Cluster_001485	661.74021808	6.90840776997
NA	NA		252	5.36558342860184	AT5G13180..AT5G15530	NA	NA		Cluster_00293	669.078180314	6.8414234071	Cluster_001495	669.078969779	6.90938400111
NA	NA		7	5.30765097200614	AT1G15170..AT1G17980	9	5.3754721842076	AT1G16550..AT1G17980	Cluster_00293	669.078180314	6.8414234071	Cluster_001495	669.078969779	6.90938400111
NA	NA		NA	NA		231	7.81502868769874	AT4G07943..AT4G08109	Cluster_00293	669.078180314	6.8414234071	Cluster_001495	669.078969779	6.90938400111
NA	NA		NA	NA		102	5.94113016722682	AT2G13870..AT2G13975	Cluster_00293	669.078180314	6.8414234071	Cluster_001495	669.078969779	6.90938400111
NA	NA		NA	NA		125	7.54379182024645	AT2G23790..AT2G24915	Cluster_00293	669.078180314	6.8414234071	Cluster_001495	669.078969779	6.90938400111
NA	NA		NA	NA		160	6.71803980069315	AT2G44680..AT2G45660	Cluster_00293	669.078180314	6.8414234071	Cluster_001495	669.078969779	6.90938400111
NA	NA		NA	NA		251	7.52421673765989	AT4G30200..AT4G32140	Cluster_00293	669.078180314	6.8414234071	Cluster_001495	669.078969779	6.90938400111
NA	NA		NA	NA		52	7.00515847196539	AT1G57350..AT1G58725	Cluster_00293	669.078180314	6.8414234071	Cluster_001495	669.078969779	6.90938400111
NA	NA		NA	NA		254	7.09177273794743	AT4G35280..AT4G37070	Cluster_00293	669.078180314	6.8414234071	Cluster_001495	669.078969779	6.90938400111
NA	NA		NA	NA		47	6.96937373442438	AT1G51010..AT1G53880	Cluster_00293	669.078180314	6.8414234071	Cluster_001495	669.078969779	6.90938400111
NA	NA		NA	NA		157	6.81375060048713	AT2G41220..AT2G43140	Cluster_00293	669.078180314	6.8414234071	Cluster_001495	669.078969779	6.90938400111
NA	NA		NA	NA		237	6.9509520639321	AT4G09370..AT4G10490	Cluster_00293	669.078180314	6.8414234071	Cluster_001495	669.078969779	6.90938400111
NA	NA		NA	NA		306	5.87874083525242	AT5G49880..AT5G50530	Cluster_00293	669.078180314	6.8414234071	Cluster_001495	669.078969779	6.90938400111
NA	NA		NA	NA		14	8.11400442660122	AT1G26558..AT1G34795	Cluster_00293	669.078180314	6.8414234071	Cluster_001495	669.078969779	6.90938400111
NA	NA		NA	NA		7	6.92624270046821	AT1G08105..AT1G12060	Cluster_00293	669.078180314	6.8414234071	Cluster_001495	669.078969779	6.90938400111
NA	NA		NA	NA		299	6.04480357924634	AT5G43516..AT5G44220	Cluster_00293	669.078180314	6.8414234071	Cluster_001495	669.078969779	6.90938400111
NA	NA		NA	NA		175	7.15353916333819	AT3G28310..AT3G30665	Cluster_00293	669.078180314	6.8414234071	Cluster_001495	669.078969779	6.90938400111
NA	NA		NA	NA		239	7.21225739038771	AT4G13256..AT4G16892	Cluster_00293	669.078180314	6.8414234071	Cluster_001495	669.078969779	6.90938400111
NA	NA		NA	NA		172	6.91112649077832	AT3G13430..AT3G22231	Cluster_00293	669.078180314	6.8414234071	Cluster_001495	669.078969779	6.90938400111
NA	NA		NA	NA		199	5.65822545784423	AT3G56130..AT3G60110	Cluster_00293	669.078180314	6.8414234071	Cluster_001495	669.078969779	6.90938400111
NA	NA		NA	NA		205	5.57047388986791	AT4G03800..AT4G05130	Cluster_00293	669.078180314	6.8414234071	Cluster_001495	669.078969779	6.90938400111
NA	NA		NA	NA		204	7.4047494369299	AT4G00005..AT4G03770	Cluster_00293	669.078180314	6.8414234071	Cluster_001495	669.078969779	6.90938400111
NA	NA		NA	NA		298	5.51215530269905	AT5G39190..AT5G43513	Cluster_00293	669.078180314	6.8414234071	Cluster_001495	669.078969779	6.90938400111
74	5.52097067261684	AT2G11420..AT2G12210	NA	NA		NA	NA		Cluster_00294	686.475535567	6.45967601928	Cluster_001510	686.475657833	6.52790183628
NA	NA		NA	NA		193	7.3138753706804	AT3G42253..AT3G43550	Cluster_00294	686.475535567	6.45967601928	Cluster_001510	686.475657833	6.52790183628
NA	NA		NA	NA		307	6.49188747596017	AT5G50700..AT5G53500	Cluster_00294	686.475535567	6.45967601928	Cluster_001510	686.475657833	6.52790183628
NA	NA		NA	NA		7	5.54564223909731	AT1G08105..AT1G12060	Cluster_00294	686.475535567	6.45967601928	Cluster_001510	686.475657833	6.52790183628
NA	NA		NA	NA		311	5.77932932518598	AT5G57126..AT5G62680	Cluster_00294	686.475535567	6.45967601928	Cluster_001510	686.475657833	6.52790183628
149	10.522813318745	AT3G60164..AT3G60935	NA	NA		NA	NA		Cluster_00304	777.73403937	9.74101443926	Cluster_001584	777.736840966	9.71499866789
108	7.82243336224419	AT2G35950..AT2G38110	NA	NA		NA	NA		Cluster_00304	777.73403937	9.74101443926	Cluster_001584	777.736840966	9.71499866789
193	7.11500531496938	AT5G06180..AT5G15530	NA	NA		259	6.34337266735006	AT5G06150..AT5G14800	Cluster_00304	777.73403937	9.74101443926	Cluster_001584	777.736840966	9.71499866789
151	6.67837705039596	AT4G00005..AT4G03795	NA	NA		NA	NA		Cluster_00304	777.73403937	9.74101443926	Cluster_001584	777.736840966	9.71499866789
178	5.91997461032424	AT4G09820..AT4G13255	NA	NA		NA	NA		Cluster_00304	777.73403937	9.74101443926	Cluster_001584	777.736840966	9.71499866789
152	5.56165144784262	AT4G03800..AT4G05610	NA	NA		NA	NA		Cluster_00304	777.73403937	9.74101443926	Cluster_001584	777.736840966	9.71499866789
142	5.36138498184747	AT3G42047..AT3G43550	NA	NA		NA	NA		Cluster_00304	777.73403937	9.74101443926	Cluster_001584	777.736840966	9.71499866789
194	5.35558767433649	AT5G15540..AT5G25160	NA	NA		263	5.75057432601391	AT5G17550..AT5G26620	Cluster_00304	777.73403937	9.74101443926	Cluster_001584	777.736840966	9.71499866789
NA	NA		NA	NA		41	7.73636095102425	AT1G44045..AT1G44880	Cluster_00304	777.73403937	9.74101443926	Cluster_001584	777.736840966	9.71499866789
NA	NA		NA	NA		52	6.82772887054744	AT1G57350..AT1G58725	Cluster_00304	777.73403937	9.74101443926	Cluster_001584	777.736840966	9.71499866789
NA	NA		NA	NA		11	7.63240088218337	AT1G18620..AT1G21830	Cluster_00304	777.73403937	9.74101443926	Cluster_001584	777.736840966	9.71499866789
NA	NA		NA	NA		114	5.41845169892133	AT2G16180..AT2G16535	Cluster_00304	777.73403937	9.74101443926	Cluster_001584	777.736840966	9.71499866789
NA	NA		NA	NA		253	7.02939800813215	AT4G32300..AT4G35260	Cluster_00304	777.73403937	9.74101443926	Cluster_001584	777.736840966	9.71499866789
NA	NA		NA	NA		118	5.78071281113189	AT2G18980..AT2G19990	Cluster_00304	777.73403937	9.74101443926	Cluster_001584	777.736840966	9.71499866789
NA	NA		NA	NA		77	5.31109126064242	AT1G80440..AT1G81001	Cluster_00304	777.73403937	9.74101443926	Cluster_001584	777.736840966	9.71499866789
NA	NA		NA	NA		298	6.99647952160855	AT5G39190..AT5G43513	Cluster_00304	777.73403937	9.74101443926	Cluster_001584	777.736840966	9.71499866789
NA	NA		NA	NA		194	5.60650758343274	AT3G43572..AT3G44720	Cluster_00304	777.73403937	9.74101443926	Cluster_001584	777.736840966	9.71499866789
NA	NA		NA	NA		307	5.72991455971425	AT5G50700..AT5G53500	Cluster_00304	777.73403937	9.74101443926	Cluster_001584	777.736840966	9.71499866789
NA	NA		NA	NA		199	5.43891960758429	AT3G56130..AT3G60110	Cluster_00304	777.73403937	9.74101443926	Cluster_001584	777.736840966	9.71499866789
NA	NA		NA	NA		302	5.35525426956241	AT5G45240..AT5G47660	Cluster_00304	777.73403937	9.74101443926	Cluster_001584	777.736840966	9.71499866789
NA	NA		NA	NA		240	5.32980482663235	AT4G16900..AT4G19220	Cluster_00304	777.73403937	9.74101443926	Cluster_001584	777.736840966	9.71499866789
NA	NA		NA	NA		172	5.58929486736325	AT3G13430..AT3G22231	Cluster_00304	777.73403937	9.74101443926	Cluster_001584	777.736840966	9.71499866789
195	6.98313928489563	AT5G25170..AT5G27270	NA	NA		NA	NA		Cluster_00305	780.460694041	7.70869587711	Cluster_165587	780.458831534	7.86807463627
10	7.21184388102593	AT1G25209..AT1G34805	NA	NA		NA	NA		Cluster_00305	780.460694041	7.70869587711	Cluster_165587	780.458831534	7.86807463627
146	6.38623608895731	AT3G47270..AT3G54590	NA	NA		NA	NA		Cluster_00305	780.460694041	7.70869587711	Cluster_165587	780.458831534	7.86807463627
234	6.05061643936184	AT5G42600..AT5G45500	NA	NA		NA	NA		Cluster_00305	780.460694041	7.70869587711	Cluster_165587	780.458831534	7.86807463627
8	5.56076053756952	AT1G18060..AT1G23910	NA	NA		NA	NA		Cluster_00305	780.460694041	7.70869587711	Cluster_165587	780.458831534	7.86807463627
239	5.4248045847328	AT5G54520..AT5G62680	NA	NA		NA	NA		Cluster_00305	780.460694041	7.70869587711	Cluster_165587	780.458831534	7.86807463627
NA	NA		179	10.9258966604073	AT3G42047..AT3G43550	NA	NA		Cluster_00305	780.460694041	7.70869587711	Cluster_165587	780.458831534	7.86807463627
NA	NA		5	6.7638359065087	AT1G08740..AT1G09600	NA	NA		Cluster_00305	780.460694041	7.70869587711	Cluster_165587	780.458831534	7.86807463627
NA	NA		82	6.81327164172674	AT2G04170..AT2G05450	NA	NA		Cluster_00305	780.460694041	7.70869587711	Cluster_165587	780.458831534	7.86807463627
NA	NA		102	5.55009504579274	AT2G11420..AT2G11820	NA	NA		Cluster_00305	780.460694041	7.70869587711	Cluster_165587	780.458831534	7.86807463627
NA	NA		125	5.41828049130723	AT2G23800..AT2G24570	NA	NA		Cluster_00305	780.460694041	7.70869587711	Cluster_165587	780.458831534	7.86807463627
NA	NA		64	5.59616653705275	AT1G68810..AT1G70370	NA	NA		Cluster_00305	780.460694041	7.70869587711	Cluster_165587	780.458831534	7.86807463627
NA	NA		162	6.75415124199709	AT3G15510..AT3G22231	NA	NA		Cluster_00305	780.460694041	7.70869587711	Cluster_165587	780.458831534	7.86807463627
NA	NA		254	5.36085860812245	AT5G15700..AT5G17540	NA	NA		Cluster_00305	780.460694041	7.70869587711	Cluster_165587	780.458831534	7.86807463627
NA	NA		4	5.36469984354896	AT1G03920..AT1G08730	NA	NA		Cluster_00305	780.460694041	7.70869587711	Cluster_165587	780.458831534	7.86807463627
NA	NA		303	5.53232310576697	AT5G62690..AT5G67630	NA	NA		Cluster_00305	780.460694041	7.70869587711	Cluster_165587	780.458831534	7.86807463627
NA	NA		NA	NA		203	5.45527722950852	AT3G61028..AT3G63530	Cluster_00305	780.460694041	7.70869587711	Cluster_165587	780.458831534	7.86807463627
77	5.34463983955586	AT2G12835..AT2G13860	NA	NA		NA	NA		Cluster_00306	782.494647894	6.53722310759	Cluster_001586	782.496610229	6.61184313438
NA	NA		NA	NA		273	6.51528832753728	AT5G29580..AT5G30495	Cluster_00306	782.494647894	6.53722310759	Cluster_001586	782.496610229	6.61184313438
NA	NA		NA	NA		43	7.00546165074318	AT1G45191..AT1G47240	Cluster_00306	782.494647894	6.53722310759	Cluster_001586	782.496610229	6.61184313438
NA	NA		NA	NA		237	8.62571427761461	AT4G09370..AT4G10490	Cluster_00306	782.494647894	6.53722310759	Cluster_001586	782.496610229	6.61184313438
NA	NA		NA	NA		257	6.35614825741709	AT5G01010..AT5G02830	Cluster_00306	782.494647894	6.53722310759	Cluster_001586	782.496610229	6.61184313438
NA	NA		NA	NA		65	5.53242982290345	AT1G73687..AT1G75230	Cluster_00306	782.494647894	6.53722310759	Cluster_001586	782.496610229	6.61184313438
NA	NA		NA	NA		234	5.84025056042499	AT4G08347..AT4G08876	Cluster_00306	782.494647894	6.53722310759	Cluster_001586	782.496610229	6.61184313438
NA	NA		NA	NA		245	6.10100576195301	AT4G23500..AT4G27180	Cluster_00306	782.494647894	6.53722310759	Cluster_001586	782.496610229	6.61184313438
NA	NA		NA	NA		197	6.26032217478754	AT3G48745..AT3G54590	Cluster_00306	782.494647894	6.53722310759	Cluster_001586	782.496610229	6.61184313438
NA	NA		NA	NA		14	6.81064459077412	AT1G26558..AT1G34795	Cluster_00306	782.494647894	6.53722310759	Cluster_001586	782.496610229	6.61184313438
NA	NA		NA	NA		56	6.05397576451868	AT1G62975..AT1G66540	Cluster_00306	782.494647894	6.53722310759	Cluster_001586	782.496610229	6.61184313438
NA	NA		NA	NA		259	5.80408319728427	AT5G06150..AT5G14800	Cluster_00306	782.494647894	6.53722310759	Cluster_001586	782.496610229	6.61184313438
NA	NA		NA	NA		239	5.56776929049179	AT4G13256..AT4G16892	Cluster_00306	782.494647894	6.53722310759	Cluster_001586	782.496610229	6.61184313438
NA	NA		NA	NA		172	5.39461139270251	AT3G13430..AT3G22231	Cluster_00306	782.494647894	6.53722310759	Cluster_001586	782.496610229	6.61184313438
90	5.66404882181289	AT2G22240..AT2G23290	NA	NA		NA	NA		Cluster_00311	824.098093412	8.08882972196	Cluster_001614	824.099757131	8.08042311393
195	6.30468704257536	AT5G25170..AT5G27270	NA	NA		NA	NA		Cluster_00311	824.098093412	8.08882972196	Cluster_001614	824.099757131	8.08042311393
145	5.84210860165495	AT3G45350..AT3G47250	182	6.17825887717645	AT3G45140..AT3G45525	NA	NA		Cluster_00311	824.098093412	8.08882972196	Cluster_001614	824.099757131	8.08042311393
152	5.96422372409218	AT4G03800..AT4G05610	195	6.33795630301504	AT4G03800..AT4G05595	NA	NA		Cluster_00311	824.098093412	8.08882972196	Cluster_001614	824.099757131	8.08042311393
148	5.33784405558267	AT3G55250..AT3G60160	NA	NA		NA	NA		Cluster_00311	824.098093412	8.08882972196	Cluster_001614	824.099757131	8.08042311393
234	5.34605873860817	AT5G42600..AT5G45500	296	6.30778180671492	AT5G41315..AT5G45500	NA	NA		Cluster_00311	824.098093412	8.08882972196	Cluster_001614	824.099757131	8.08042311393
NA	NA		206	5.42339543895386	AT4G06636..AT4G06700	NA	NA		Cluster_00311	824.098093412	8.08882972196	Cluster_001614	824.099757131	8.08042311393
NA	NA		115	5.94412173864113	AT2G15200..AT2G16120	NA	NA		Cluster_00311	824.098093412	8.08882972196	Cluster_001614	824.099757131	8.08042311393
NA	NA		50	6.44319317954843	AT1G52130..AT1G53880	NA	NA		Cluster_00311	824.098093412	8.08882972196	Cluster_001614	824.099757131	8.08042311393
NA	NA		260	6.27700044344718	AT5G28390..AT5G28845	NA	NA		Cluster_00311	824.098093412	8.08882972196	Cluster_001614	824.099757131	8.08042311393
NA	NA		134	5.56368572585076	AT2G28890..AT2G30340	NA	NA		Cluster_00311	824.098093412	8.08882972196	Cluster_001614	824.099757131	8.08042311393
NA	NA		74	6.22335953796078	AT1G77480..AT1G81001	NA	NA		Cluster_00311	824.098093412	8.08882972196	Cluster_001614	824.099757131	8.08042311393
NA	NA		107	5.33540097549518	AT2G12835..AT2G13390	NA	NA		Cluster_00311	824.098093412	8.08882972196	Cluster_001614	824.099757131	8.08042311393
NA	NA		148	5.62403975096721	AT2G39190..AT2G40770	NA	NA		Cluster_00311	824.098093412	8.08882972196	Cluster_001614	824.099757131	8.08042311393
NA	NA		295	5.36012048247346	AT5G39185..AT5G41310	NA	NA		Cluster_00311	824.098093412	8.08882972196	Cluster_001614	824.099757131	8.08042311393
NA	NA		59	5.84725233276393	AT1G62370..AT1G67930	NA	NA		Cluster_00311	824.098093412	8.08882972196	Cluster_001614	824.099757131	8.08042311393
NA	NA		251	5.79740190399393	AT5G06180..AT5G13170	259	5.82924704288382	AT5G06150..AT5G14800	Cluster_00311	824.098093412	8.08882972196	Cluster_001614	824.099757131	8.08042311393
NA	NA		297	5.91705674075792	AT5G45510..AT5G50140	NA	NA		Cluster_00311	824.098093412	8.08882972196	Cluster_001614	824.099757131	8.08042311393
NA	NA		227	6.00543199076728	AT4G09820..AT4G16892	NA	NA		Cluster_00311	824.098093412	8.08882972196	Cluster_001614	824.099757131	8.08042311393
NA	NA		194	5.64449344416699	AT4G00970..AT4G03795	204	6.90087353098679	AT4G00005..AT4G03770	Cluster_00311	824.098093412	8.08882972196	Cluster_001614	824.099757131	8.08042311393
NA	NA		162	5.44527097010353	AT3G15510..AT3G22231	NA	NA		Cluster_00311	824.098093412	8.08882972196	Cluster_001614	824.099757131	8.08042311393
NA	NA		NA	NA		165	6.50779557324718	AT3G01085..AT3G03852	Cluster_00311	824.098093412	8.08882972196	Cluster_001614	824.099757131	8.08042311393
NA	NA		NA	NA		12	6.18195928104786	AT1G21835..AT1G24822	Cluster_00311	824.098093412	8.08882972196	Cluster_001614	824.099757131	8.08042311393
NA	NA		NA	NA		80	5.66587983405391	AT2G02835..AT2G05050	Cluster_00311	824.098093412	8.08882972196	Cluster_001614	824.099757131	8.08042311393
NA	NA		NA	NA		53	12.1820292358072	AT1G59312..AT1G61370	Cluster_00315	836.153543597	6.7127029346	Cluster_001622	836.155267758	6.78085354486
NA	NA		NA	NA		249	6.05523365908553	AT4G28980..AT4G29690	Cluster_00315	836.153543597	6.7127029346	Cluster_001622	836.155267758	6.78085354486
NA	NA		NA	NA		149	5.42867274426446	AT2G37390..AT2G38110	Cluster_00315	836.153543597	6.7127029346	Cluster_001622	836.155267758	6.78085354486
NA	NA		NA	NA		260	5.47106436774063	AT5G14810..AT5G15530	Cluster_00315	836.153543597	6.7127029346	Cluster_001622	836.155267758	6.78085354486
NA	NA		NA	NA		116	6.1883327721744	AT2G16955..AT2G18690	Cluster_00315	836.153543597	6.7127029346	Cluster_001622	836.155267758	6.78085354486
NA	NA		NA	NA		55	5.81935400912905	AT1G61900..AT1G62970	Cluster_00315	836.153543597	6.7127029346	Cluster_001622	836.155267758	6.78085354486
NA	NA		NA	NA		80	6.33301225795615	AT2G02835..AT2G05050	Cluster_00315	836.153543597	6.7127029346	Cluster_001622	836.155267758	6.78085354486
NA	NA		NA	NA		205	6.22808425232385	AT4G03800..AT4G05130	Cluster_00315	836.153543597	6.7127029346	Cluster_001622	836.155267758	6.78085354486
NA	NA		NA	NA		240	6.13980832284268	AT4G16900..AT4G19220	Cluster_00315	836.153543597	6.7127029346	Cluster_001622	836.155267758	6.78085354486
NA	NA		NA	NA		262	5.42713749020039	AT5G15710..AT5G17540	Cluster_00315	836.153543597	6.7127029346	Cluster_001622	836.155267758	6.78085354486
NA	NA		NA	NA		298	5.72497298991957	AT5G39190..AT5G43513	Cluster_00315	836.153543597	6.7127029346	Cluster_001622	836.155267758	6.78085354486
NA	NA		NA	NA		170	5.37472642476852	AT3G07360..AT3G13010	Cluster_00315	836.153543597	6.7127029346	Cluster_001622	836.155267758	6.78085354486
NA	NA		NA	NA		197	5.41533470666719	AT3G48745..AT3G54590	Cluster_00315	836.153543597	6.7127029346	Cluster_001622	836.155267758	6.78085354486
NA	NA		NA	NA		239	5.73996318615557	AT4G13256..AT4G16892	Cluster_00315	836.153543597	6.7127029346	Cluster_001622	836.155267758	6.78085354486
NA	NA		NA	NA		259	5.65412775389958	AT5G06150..AT5G14800	Cluster_00315	836.153543597	6.7127029346	Cluster_001622	836.155267758	6.78085354486
NA	NA		NA	NA		14	5.68255413276753	AT1G26558..AT1G34795	Cluster_00315	836.153543597	6.7127029346	Cluster_001622	836.155267758	6.78085354486
NA	NA		NA	NA		172	5.38204246205347	AT3G13430..AT3G22231	Cluster_00315	836.153543597	6.7127029346	Cluster_001622	836.155267758	6.78085354486
189	5.6721226695129	AT4G32290..AT4G35260	NA	NA		NA	NA		Cluster_00331	920.488427335	6.83811754362	Cluster_001641	920.487704716	6.90660069276
NA	NA		NA	NA		237	6.69280088598572	AT4G09370..AT4G10490	Cluster_00331	920.488427335	6.83811754362	Cluster_001641	920.487704716	6.90660069276
NA	NA		NA	NA		80	5.61819070361965	AT2G02835..AT2G05050	Cluster_00331	920.488427335	6.83811754362	Cluster_001641	920.487704716	6.90660069276
NA	NA		NA	NA		12	5.74466305772622	AT1G21835..AT1G24822	Cluster_00331	920.488427335	6.83811754362	Cluster_001641	920.487704716	6.90660069276
90	6.00695803613402	AT2G22240..AT2G23290	NA	NA		NA	NA		Cluster_00336	935.15407479	7.69429892658	Cluster_174870	935.15714146	7.78132446309
145	5.650766413327	AT3G45350..AT3G47250	NA	NA		NA	NA		Cluster_00336	935.15407479	7.69429892658	Cluster_174870	935.15714146	7.78132446309
180	5.73816149317682	AT4G16900..AT4G19320	NA	NA		240	7.67375880645594	AT4G16900..AT4G19220	Cluster_00336	935.15407479	7.69429892658	Cluster_174870	935.15714146	7.78132446309
240	5.39347599603964	AT5G62690..AT5G65790	NA	NA		312	7.34181285418746	AT5G62690..AT5G64030	Cluster_00336	935.15407479	7.69429892658	Cluster_174870	935.15714146	7.78132446309
10	5.38697256024296	AT1G25209..AT1G34805	NA	NA		14	6.34847496403795	AT1G26558..AT1G34795	Cluster_00336	935.15407479	7.69429892658	Cluster_174870	935.15714146	7.78132446309
NA	NA		224	6.22929991440643	AT4G08347..AT4G08876	NA	NA		Cluster_00336	935.15407479	7.69429892658	Cluster_174870	935.15714146	7.78132446309
NA	NA		NA	NA		256	10.160578782047	AT4G38220..AT4G40090	Cluster_00336	935.15407479	7.69429892658	Cluster_174870	935.15714146	7.78132446309
NA	NA		NA	NA		54	9.02655985355177	AT1G61390..AT1G61890	Cluster_00336	935.15407479	7.69429892658	Cluster_174870	935.15714146	7.78132446309
NA	NA		NA	NA		157	8.90325772652459	AT2G41220..AT2G43140	Cluster_00336	935.15407479	7.69429892658	Cluster_174870	935.15714146	7.78132446309
NA	NA		NA	NA		159	8.06471163129818	AT2G43500..AT2G44660	Cluster_00336	935.15407479	7.69429892658	Cluster_174870	935.15714146	7.78132446309
NA	NA		NA	NA		233	7.10063556457542	AT4G08131..AT4G08345	Cluster_00336	935.15407479	7.69429892658	Cluster_174870	935.15714146	7.78132446309
NA	NA		NA	NA		36	6.52433996143031	AT1G43030..AT1G43210	Cluster_00336	935.15407479	7.69429892658	Cluster_174870	935.15714146	7.78132446309
NA	NA		NA	NA		101	7.11814296131056	AT2G12835..AT2G13860	Cluster_00336	935.15407479	7.69429892658	Cluster_174870	935.15714146	7.78132446309
NA	NA		NA	NA		42	5.79440929504745	AT1G44890..AT1G45190	Cluster_00336	935.15407479	7.69429892658	Cluster_174870	935.15714146	7.78132446309
NA	NA		NA	NA		160	6.08461532615154	AT2G44680..AT2G45660	Cluster_00336	935.15407479	7.69429892658	Cluster_174870	935.15714146	7.78132446309
NA	NA		NA	NA		97	6.20982216794659	AT2G11430..AT2G12210	Cluster_00336	935.15407479	7.69429892658	Cluster_174870	935.15714146	7.78132446309
NA	NA		NA	NA		115	5.37608208031672	AT2G16540..AT2G16950	Cluster_00336	935.15407479	7.69429892658	Cluster_174870	935.15714146	7.78132446309
NA	NA		NA	NA		60	5.34474445495239	AT1G68810..AT1G69780	Cluster_00336	935.15407479	7.69429892658	Cluster_174870	935.15714146	7.78132446309
NA	NA		NA	NA		53	6.27547702596603	AT1G59312..AT1G61370	Cluster_00336	935.15407479	7.69429892658	Cluster_174870	935.15714146	7.78132446309
NA	NA		NA	NA		116	5.68532537835958	AT2G16955..AT2G18690	Cluster_00336	935.15407479	7.69429892658	Cluster_174870	935.15714146	7.78132446309
NA	NA		NA	NA		257	5.59520967469338	AT5G01010..AT5G02830	Cluster_00336	935.15407479	7.69429892658	Cluster_174870	935.15714146	7.78132446309
NA	NA		NA	NA		172	7.15062404618079	AT3G13430..AT3G22231	Cluster_00336	935.15407479	7.69429892658	Cluster_174870	935.15714146	7.78132446309
NA	NA		NA	NA		8	5.95904318466107	AT1G12070..AT1G16540	Cluster_00336	935.15407479	7.69429892658	Cluster_174870	935.15714146	7.78132446309
NA	NA		NA	NA		6	5.71919458779589	AT1G03457..AT1G08090	Cluster_00336	935.15407479	7.69429892658	Cluster_174870	935.15714146	7.78132446309
NA	NA		NA	NA		175	6.08181936737128	AT3G28310..AT3G30665	Cluster_00336	935.15407479	7.69429892658	Cluster_174870	935.15714146	7.78132446309
NA	NA		NA	NA		199	5.49243012689103	AT3G56130..AT3G60110	Cluster_00336	935.15407479	7.69429892658	Cluster_174870	935.15714146	7.78132446309
NA	NA		NA	NA		170	5.7388518764155	AT3G07360..AT3G13010	Cluster_00336	935.15407479	7.69429892658	Cluster_174870	935.15714146	7.78132446309
NA	NA		NA	NA		174	5.52960535185416	AT3G24880..AT3G28300	Cluster_00336	935.15407479	7.69429892658	Cluster_174870	935.15714146	7.78132446309
NA	NA		NA	NA		263	5.58326062664058	AT5G17550..AT5G26620	Cluster_00336	935.15407479	7.69429892658	Cluster_174870	935.15714146	7.78132446309
149	5.61633609151465	AT3G60164..AT3G60935	NA	NA		NA	NA		Cluster_00337	938.917381383	12.5301027111	Cluster_051548	938.921157665	12.801888847
102	5.74726752401151	AT2G31081..AT2G33880	139	6.0057947503724	AT2G31550..AT2G34600	NA	NA		Cluster_00337	938.917381383	12.5301027111	Cluster_051548	938.921157665	12.801888847
151	5.70776671896072	AT4G00005..AT4G03795	NA	NA		NA	NA		Cluster_00337	938.917381383	12.5301027111	Cluster_051548	938.921157665	12.801888847
NA	NA		131	5.96457197048788	AT2G28315..AT2G28630	NA	NA		Cluster_00337	938.917381383	12.5301027111	Cluster_051548	938.921157665	12.801888847
NA	NA		142	6.25149137368069	AT2G34770..AT2G35700	NA	NA		Cluster_00337	938.917381383	12.5301027111	Cluster_051548	938.921157665	12.801888847
NA	NA		152	6.40645506617688	AT2G46810..AT2G48150	NA	NA		Cluster_00337	938.917381383	12.5301027111	Cluster_051548	938.921157665	12.801888847
NA	NA		252	5.92391652320287	AT5G13180..AT5G15530	259	7.58059781479804	AT5G06150..AT5G14800	Cluster_00337	938.917381383	12.5301027111	Cluster_051548	938.921157665	12.801888847
NA	NA		150	5.89405285531667	AT2G43150..AT2G46710	NA	NA		Cluster_00337	938.917381383	12.5301027111	Cluster_051548	938.921157665	12.801888847
NA	NA		159	5.56245053974067	AT3G09290..AT3G11964	NA	NA		Cluster_00337	938.917381383	12.5301027111	Cluster_051548	938.921157665	12.801888847
NA	NA		59	6.16839042251154	AT1G62370..AT1G67930	NA	NA		Cluster_00337	938.917381383	12.5301027111	Cluster_051548	938.921157665	12.801888847
NA	NA		153	5.72032397783935	AT3G01015..AT3G05430	NA	NA		Cluster_00337	938.917381383	12.5301027111	Cluster_051548	938.921157665	12.801888847
NA	NA		256	5.47862745535327	AT5G17890..AT5G20060	263	7.40207421606839	AT5G17550..AT5G26620	Cluster_00337	938.917381383	12.5301027111	Cluster_051548	938.921157665	12.801888847
NA	NA		188	5.59180786090296	AT3G54960..AT3G60110	NA	NA		Cluster_00337	938.917381383	12.5301027111	Cluster_051548	938.921157665	12.801888847
NA	NA		195	5.35824247195197	AT4G03800..AT4G05595	NA	NA		Cluster_00337	938.917381383	12.5301027111	Cluster_051548	938.921157665	12.801888847
NA	NA		301	5.53358357323917	AT5G54520..AT5G62220	311	6.20559843688962	AT5G57126..AT5G62680	Cluster_00337	938.917381383	12.5301027111	Cluster_051548	938.921157665	12.801888847
NA	NA		251	5.51750328370065	AT5G06180..AT5G13170	NA	NA		Cluster_00337	938.917381383	12.5301027111	Cluster_051548	938.921157665	12.801888847
NA	NA		163	5.45223316612546	AT3G22237..AT3G26525	NA	NA		Cluster_00337	938.917381383	12.5301027111	Cluster_051548	938.921157665	12.801888847
NA	NA		227	5.76285734642831	AT4G09820..AT4G16892	237	7.26488007252282	AT4G09370..AT4G10490	Cluster_00337	938.917381383	12.5301027111	Cluster_051548	938.921157665	12.801888847
NA	NA		NA	NA		294	9.67822948756543	AT5G35200..AT5G35640	Cluster_00337	938.917381383	12.5301027111	Cluster_051548	938.921157665	12.801888847
NA	NA		NA	NA		65	7.77614340004651	AT1G73687..AT1G75230	Cluster_00337	938.917381383	12.5301027111	Cluster_051548	938.921157665	12.801888847
NA	NA		NA	NA		64	5.62240424985076	AT1G73530..AT1G73670	Cluster_00337	938.917381383	12.5301027111	Cluster_051548	938.921157665	12.801888847
NA	NA		NA	NA		149	6.33850678658204	AT2G37390..AT2G38110	Cluster_00337	938.917381383	12.5301027111	Cluster_051548	938.921157665	12.801888847
NA	NA		NA	NA		8	8.68015109856652	AT1G12070..AT1G16540	Cluster_00337	938.917381383	12.5301027111	Cluster_051548	938.921157665	12.801888847
NA	NA		NA	NA		7	8.40465133367903	AT1G08105..AT1G12060	Cluster_00337	938.917381383	12.5301027111	Cluster_051548	938.921157665	12.801888847
NA	NA		NA	NA		194	7.266496238989	AT3G43572..AT3G44720	Cluster_00337	938.917381383	12.5301027111	Cluster_051548	938.921157665	12.801888847
NA	NA		NA	NA		297	7.40694825239016	AT5G37795..AT5G39160	Cluster_00337	938.917381383	12.5301027111	Cluster_051548	938.921157665	12.801888847
NA	NA		NA	NA		16	7.00538688127714	AT1G35110..AT1G36580	Cluster_00337	938.917381383	12.5301027111	Cluster_051548	938.921157665	12.801888847
NA	NA		NA	NA		76	6.15077587206204	AT1G78270..AT1G80410	Cluster_00337	938.917381383	12.5301027111	Cluster_051548	938.921157665	12.801888847
NA	NA		NA	NA		52	5.61183500719843	AT1G57350..AT1G58725	Cluster_00337	938.917381383	12.5301027111	Cluster_051548	938.921157665	12.801888847
NA	NA		NA	NA		14	7.14267153693126	AT1G26558..AT1G34795	Cluster_00337	938.917381383	12.5301027111	Cluster_051548	938.921157665	12.801888847
NA	NA		NA	NA		203	5.78726014318187	AT3G61028..AT3G63530	Cluster_00337	938.917381383	12.5301027111	Cluster_051548	938.921157665	12.801888847
NA	NA		78	5.44560655276658	AT2G02200..AT2G02620	NA	NA		Cluster_00341	1016.56573831	6.70644975444	Cluster_177748	1016.56588279	6.7744663078
NA	NA		183	6.03088782465431	AT3G45530..AT3G46345	NA	NA		Cluster_00341	1016.56573831	6.70644975444	Cluster_177748	1016.56588279	6.7744663078
NA	NA		47	6.06908324818354	AT1G45233..AT1G49230	NA	NA		Cluster_00341	1016.56573831	6.70644975444	Cluster_177748	1016.56588279	6.7744663078
NA	NA		186	6.09055375846667	AT3G48745..AT3G54590	NA	NA		Cluster_00341	1016.56573831	6.70644975444	Cluster_177748	1016.56588279	6.7744663078
NA	NA		195	5.42241635509647	AT4G03800..AT4G05595	NA	NA		Cluster_00341	1016.56573831	6.70644975444	Cluster_177748	1016.56588279	6.7744663078
NA	NA		150	6.01911935606039	AT2G43150..AT2G46710	NA	NA		Cluster_00344	1029.21602954	6.70481868047	Cluster_052262	1029.21054896	6.53093460682
NA	NA		163	6.11255847234895	AT3G22237..AT3G26525	NA	NA		Cluster_00344	1029.21602954	6.70481868047	Cluster_052262	1029.21054896	6.53093460682
NA	NA		NA	NA		107	5.56942060954214	AT2G14455..AT2G14770	Cluster_00344	1029.21602954	6.70481868047	Cluster_052262	1029.21054896	6.53093460682
144	5.6665875411358	AT3G44550..AT3G45340	NA	NA		NA	NA		Cluster_00345	1034.20691534	6.71662850679	Cluster_001663	1034.20712126	6.77380448577
NA	NA		195	5.34580572626613	AT4G03800..AT4G05595	NA	NA		Cluster_00345	1034.20691534	6.71662850679	Cluster_001663	1034.20712126	6.77380448577
NA	NA		NA	NA		44	5.88035525050054	AT1G47250..AT1G49770	Cluster_00345	1034.20691534	6.71662850679	Cluster_001663	1034.20712126	6.77380448577
NA	NA		NA	NA		298	5.88033273554603	AT5G39190..AT5G43513	Cluster_00345	1034.20691534	6.71662850679	Cluster_001663	1034.20712126	6.77380448577
47	9.97685090955268	AT1G70380..AT1G76270	NA	NA		63	6.01373499167334	AT1G70380..AT1G73500	Cluster_00346	1043.22317576	5.54969192866	Cluster_178487	1043.21529189	5.72204571237
221	6.22190246242358	AT5G34844..AT5G34885	NA	NA		NA	NA		Cluster_00346	1043.22317576	5.54969192866	Cluster_178487	1043.21529189	5.72204571237
46	6.17679065228513	AT1G68800..AT1G70370	NA	NA		NA	NA		Cluster_00346	1043.22317576	5.54969192866	Cluster_178487	1043.21529189	5.72204571237
92	5.35383273618672	AT2G24580..AT2G24915	NA	NA		NA	NA		Cluster_00346	1043.22317576	5.54969192866	Cluster_178487	1043.21529189	5.72204571237
7	6.91258347239	AT1G13260..AT1G17980	NA	NA		NA	NA		Cluster_00346	1043.22317576	5.54969192866	Cluster_178487	1043.21529189	5.72204571237
150	6.35283076600021	AT3G60950..AT3G63530	NA	NA		203	7.12506361295432	AT3G61028..AT3G63530	Cluster_00346	1043.22317576	5.54969192866	Cluster_178487	1043.21529189	5.72204571237
119	5.53992769482868	AT3G05430..AT3G06483	NA	NA		NA	NA		Cluster_00346	1043.22317576	5.54969192866	Cluster_178487	1043.21529189	5.72204571237
195	6.39527217420868	AT5G25170..AT5G27270	NA	NA		263	6.63878261410762	AT5G17550..AT5G26620	Cluster_00346	1043.22317576	5.54969192866	Cluster_178487	1043.21529189	5.72204571237
192	6.46322121839294	AT5G01010..AT5G06120	NA	NA		NA	NA		Cluster_00346	1043.22317576	5.54969192866	Cluster_178487	1043.21529189	5.72204571237
40	5.36662823863395	AT1G55140..AT1G56910	NA	NA		NA	NA		Cluster_00346	1043.22317576	5.54969192866	Cluster_178487	1043.21529189	5.72204571237
146	6.74845904615795	AT3G47270..AT3G54590	NA	NA		NA	NA		Cluster_00346	1043.22317576	5.54969192866	Cluster_178487	1043.21529189	5.72204571237
129	5.58466958320364	AT3G30670..AT3G31450	NA	NA		176	5.56312078336721	AT3G30670..AT3G31375	Cluster_00346	1043.22317576	5.54969192866	Cluster_178487	1043.21529189	5.72204571237
181	5.32478798900811	AT4G19330..AT4G20520	NA	NA		NA	NA		Cluster_00346	1043.22317576	5.54969192866	Cluster_178487	1043.21529189	5.72204571237
196	5.51695636934194	AT5G27280..AT5G28335	NA	NA		NA	NA		Cluster_00346	1043.22317576	5.54969192866	Cluster_178487	1043.21529189	5.72204571237
116	5.81121884593611	AT2G46685..AT2G47810	NA	NA		NA	NA		Cluster_00346	1043.22317576	5.54969192866	Cluster_178487	1043.21529189	5.72204571237
239	5.65831078854863	AT5G54520..AT5G62680	NA	NA		311	5.85613307097971	AT5G57126..AT5G62680	Cluster_00346	1043.22317576	5.54969192866	Cluster_178487	1043.21529189	5.72204571237
234	5.36644338571058	AT5G42600..AT5G45500	NA	NA		NA	NA		Cluster_00346	1043.22317576	5.54969192866	Cluster_178487	1043.21529189	5.72204571237
43	5.50234627922796	AT1G61390..AT1G67330	NA	NA		56	6.3090718937416	AT1G62975..AT1G66540	Cluster_00346	1043.22317576	5.54969192866	Cluster_178487	1043.21529189	5.72204571237
193	5.35368587950783	AT5G06180..AT5G15530	NA	NA		259	6.70164021083902	AT5G06150..AT5G14800	Cluster_00346	1043.22317576	5.54969192866	Cluster_178487	1043.21529189	5.72204571237
NA	NA		232	5.47009698184489	AT4G25450..AT4G27180	245	6.22734616112096	AT4G23500..AT4G27180	Cluster_00346	1043.22317576	5.54969192866	Cluster_178487	1043.21529189	5.72204571237
NA	NA		231	5.42972159431996	AT4G21363..AT4G25440	NA	NA		Cluster_00346	1043.22317576	5.54969192866	Cluster_178487	1043.21529189	5.72204571237
NA	NA		194	5.83163811530128	AT4G00970..AT4G03795	204	8.66155173464741	AT4G00005..AT4G03770	Cluster_00346	1043.22317576	5.54969192866	Cluster_178487	1043.21529189	5.72204571237
NA	NA		NA	NA		77	8.0103662439285	AT1G80440..AT1G81001	Cluster_00346	1043.22317576	5.54969192866	Cluster_178487	1043.21529189	5.72204571237
NA	NA		NA	NA		12	8.48659759921861	AT1G21835..AT1G24822	Cluster_00346	1043.22317576	5.54969192866	Cluster_178487	1043.21529189	5.72204571237
NA	NA		NA	NA		159	7.21971698977848	AT2G43500..AT2G44660	Cluster_00346	1043.22317576	5.54969192866	Cluster_178487	1043.21529189	5.72204571237
NA	NA		NA	NA		155	7.3914191698961	AT2G39400..AT2G41040	Cluster_00346	1043.22317576	5.54969192866	Cluster_178487	1043.21529189	5.72204571237
NA	NA		NA	NA		45	6.60263945018032	AT1G49780..AT1G50840	Cluster_00346	1043.22317576	5.54969192866	Cluster_178487	1043.21529189	5.72204571237
NA	NA		NA	NA		120	6.99985175702879	AT2G20250..AT2G21890	Cluster_00346	1043.22317576	5.54969192866	Cluster_178487	1043.21529189	5.72204571237
NA	NA		NA	NA		253	7.45134616039517	AT4G32300..AT4G35260	Cluster_00346	1043.22317576	5.54969192866	Cluster_178487	1043.21529189	5.72204571237
NA	NA		NA	NA		135	6.26478083737304	AT2G29990..AT2G30460	Cluster_00346	1043.22317576	5.54969192866	Cluster_178487	1043.21529189	5.72204571237
NA	NA		NA	NA		128	6.26360527537827	AT2G26695..AT2G28110	Cluster_00346	1043.22317576	5.54969192866	Cluster_178487	1043.21529189	5.72204571237
NA	NA		NA	NA		16	6.87028266313868	AT1G35110..AT1G36580	Cluster_00346	1043.22317576	5.54969192866	Cluster_178487	1043.21529189	5.72204571237
NA	NA		NA	NA		254	6.69112963956217	AT4G35280..AT4G37070	Cluster_00346	1043.22317576	5.54969192866	Cluster_178487	1043.21529189	5.72204571237
NA	NA		NA	NA		195	6.33276503651873	AT3G44730..AT3G46340	Cluster_00346	1043.22317576	5.54969192866	Cluster_178487	1043.21529189	5.72204571237
NA	NA		NA	NA		7	6.47903830046058	AT1G08105..AT1G12060	Cluster_00346	1043.22317576	5.54969192866	Cluster_178487	1043.21529189	5.72204571237
NA	NA		NA	NA		142	5.92357893839981	AT2G31820..AT2G33880	Cluster_00346	1043.22317576	5.54969192866	Cluster_178487	1043.21529189	5.72204571237
NA	NA		NA	NA		172	7.44322561064979	AT3G13430..AT3G22231	Cluster_00346	1043.22317576	5.54969192866	Cluster_178487	1043.21529189	5.72204571237
NA	NA		NA	NA		199	5.69183438458132	AT3G56130..AT3G60110	Cluster_00346	1043.22317576	5.54969192866	Cluster_178487	1043.21529189	5.72204571237
NA	NA		NA	NA		307	5.42216929233236	AT5G50700..AT5G53500	Cluster_00346	1043.22317576	5.54969192866	Cluster_178487	1043.21529189	5.72204571237
NA	NA		NA	NA		174	5.49271010316132	AT3G24880..AT3G28300	Cluster_00346	1043.22317576	5.54969192866	Cluster_178487	1043.21529189	5.72204571237
NA	NA		NA	NA		14	5.90739472738798	AT1G26558..AT1G34795	Cluster_00346	1043.22317576	5.54969192866	Cluster_178487	1043.21529189	5.72204571237
45	7.07986942869535	AT1G68490..AT1G68795	NA	NA		NA	NA		Cluster_00357	1124.45278239	3.44070753445	Cluster_001679	1124.44964996	3.5756600357
161	6.37852070317403	AT4G06656..AT4G06702	NA	NA		NA	NA		Cluster_00357	1124.45278239	3.44070753445	Cluster_001679	1124.44964996	3.5756600357
174	8.42194330376671	AT4G08113..AT4G08876	NA	NA		NA	NA		Cluster_00357	1124.45278239	3.44070753445	Cluster_001679	1124.44964996	3.5756600357
146	9.08658668311641	AT3G47270..AT3G54590	185	7.58891199650735	AT3G47270..AT3G48740	NA	NA		Cluster_00357	1124.45278239	3.44070753445	Cluster_001679	1124.44964996	3.5756600357
7	7.90751888495423	AT1G13260..AT1G17980	NA	NA		NA	NA		Cluster_00357	1124.45278239	3.44070753445	Cluster_001679	1124.44964996	3.5756600357
195	7.60762174837402	AT5G25170..AT5G27270	NA	NA		NA	NA		Cluster_00357	1124.45278239	3.44070753445	Cluster_001679	1124.44964996	3.5756600357
43	7.40883718168452	AT1G61390..AT1G67330	NA	NA		NA	NA		Cluster_00357	1124.45278239	3.44070753445	Cluster_001679	1124.44964996	3.5756600357
150	5.57351394309876	AT3G60950..AT3G63530	NA	NA		NA	NA		Cluster_00357	1124.45278239	3.44070753445	Cluster_001679	1124.44964996	3.5756600357
142	6.15841515543969	AT3G42047..AT3G43550	NA	NA		NA	NA		Cluster_00357	1124.45278239	3.44070753445	Cluster_001679	1124.44964996	3.5756600357
145	5.45391918826353	AT3G45350..AT3G47250	NA	NA		NA	NA		Cluster_00357	1124.45278239	3.44070753445	Cluster_001679	1124.44964996	3.5756600357
233	5.90436842032113	AT5G39185..AT5G42590	NA	NA		NA	NA		Cluster_00357	1124.45278239	3.44070753445	Cluster_001679	1124.44964996	3.5756600357
42	5.45959888295711	AT1G59312..AT1G61370	NA	NA		NA	NA		Cluster_00357	1124.45278239	3.44070753445	Cluster_001679	1124.44964996	3.5756600357
8	5.81943353359272	AT1G18060..AT1G23910	NA	NA		NA	NA		Cluster_00357	1124.45278239	3.44070753445	Cluster_001679	1124.44964996	3.5756600357
240	5.34650742541501	AT5G62690..AT5G65790	NA	NA		NA	NA		Cluster_00357	1124.45278239	3.44070753445	Cluster_001679	1124.44964996	3.5756600357
125	5.74578753896079	AT3G24385..AT3G28300	NA	NA		NA	NA		Cluster_00357	1124.45278239	3.44070753445	Cluster_001679	1124.44964996	3.5756600357
123	5.71214311977149	AT3G13420..AT3G22231	NA	NA		NA	NA		Cluster_00357	1124.45278239	3.44070753445	Cluster_001679	1124.44964996	3.5756600357
194	6.22386267961217	AT5G15540..AT5G25160	NA	NA		NA	NA		Cluster_00357	1124.45278239	3.44070753445	Cluster_001679	1124.44964996	3.5756600357
10	5.38046344108088	AT1G25209..AT1G34805	NA	NA		NA	NA		Cluster_00357	1124.45278239	3.44070753445	Cluster_001679	1124.44964996	3.5756600357
NA	NA		242	5.317205401684	AT4G32540..AT4G34710	NA	NA		Cluster_00357	1124.45278239	3.44070753445	Cluster_001679	1124.44964996	3.5756600357
118	9.47074651206604	AT3G01015..AT3G05420	NA	NA		NA	NA		Cluster_00366	1227.27103139	6.70776209413	Cluster_001704	1227.27486909	6.7747425612
186	6.48969102904889	AT4G28980..AT4G30190	NA	NA		NA	NA		Cluster_00366	1227.27103139	6.70776209413	Cluster_001704	1227.27486909	6.7747425612
123	6.65762477944419	AT3G13420..AT3G22231	NA	NA		NA	NA		Cluster_00366	1227.27103139	6.70776209413	Cluster_001704	1227.27486909	6.7747425612
192	5.53815908764657	AT5G01010..AT5G06120	NA	NA		NA	NA		Cluster_00366	1227.27103139	6.70776209413	Cluster_001704	1227.27486909	6.7747425612
178	5.74309141818019	AT4G09820..AT4G13255	NA	NA		NA	NA		Cluster_00366	1227.27103139	6.70776209413	Cluster_001704	1227.27486909	6.7747425612
179	5.92837293406819	AT4G13256..AT4G16890	NA	NA		NA	NA		Cluster_00366	1227.27103139	6.70776209413	Cluster_001704	1227.27486909	6.7747425612
194	5.73041632336439	AT5G15540..AT5G25160	NA	NA		NA	NA		Cluster_00366	1227.27103139	6.70776209413	Cluster_001704	1227.27486909	6.7747425612
NA	NA		16	5.64590837683871	AT1G28140..AT1G31990	14	5.36768693548495	AT1G26558..AT1G34795	Cluster_00366	1227.27103139	6.70776209413	Cluster_001704	1227.27486909	6.7747425612
103	5.30613081029661	AT2G33980..AT2G34570	NA	NA		NA	NA		Cluster_00367	1232.59286635	6.70584328343	Cluster_182048	1232.5925475	6.77368091552
37	5.57923562968598	AT1G52950..AT1G53880	NA	NA		NA	NA		Cluster_00367	1232.59286635	6.70584328343	Cluster_182048	1232.5925475	6.77368091552
NA	NA		181	5.69015856083011	AT3G44550..AT3G45130	NA	NA		Cluster_00367	1232.59286635	6.70584328343	Cluster_182048	1232.5925475	6.77368091552
NA	NA		184	5.34030494912872	AT3G46350..AT3G47250	NA	NA		Cluster_00367	1232.59286635	6.70584328343	Cluster_182048	1232.5925475	6.77368091552
NA	NA		64	5.33192084372492	AT1G68810..AT1G70370	NA	NA		Cluster_00367	1232.59286635	6.70584328343	Cluster_182048	1232.5925475	6.77368091552
NA	NA		249	5.51096725327437	AT4G37800..AT4G40090	NA	NA		Cluster_00367	1232.59286635	6.70584328343	Cluster_182048	1232.5925475	6.77368091552
NA	NA		251	6.28912815627466	AT5G06180..AT5G13170	NA	NA		Cluster_00367	1232.59286635	6.70584328343	Cluster_182048	1232.5925475	6.77368091552
NA	NA		250	6.00069187783336	AT5G01010..AT5G06120	NA	NA		Cluster_00367	1232.59286635	6.70584328343	Cluster_182048	1232.5925475	6.77368091552
NA	NA		164	6.32740342005878	AT3G26530..AT3G30665	NA	NA		Cluster_00367	1232.59286635	6.70584328343	Cluster_182048	1232.5925475	6.77368091552
NA	NA		303	5.4648846820423	AT5G62690..AT5G67630	NA	NA		Cluster_00367	1232.59286635	6.70584328343	Cluster_182048	1232.5925475	6.77368091552
73	5.57219074807951	AT2G10490..AT2G11410	NA	NA		NA	NA		Cluster_00394	100.01092928	3.98551302268	Cluster_054436	100.019717746	4.04054661321
195	5.44125777962178	AT5G25170..AT5G27270	257	6.15776557321483	AT5G20080..AT5G27270	NA	NA		Cluster_00394	100.01092928	3.98551302268	Cluster_054436	100.019717746	4.04054661321
NA	NA		179	9.88347420739555	AT3G42047..AT3G43550	NA	NA		Cluster_00394	100.01092928	3.98551302268	Cluster_054436	100.019717746	4.04054661321
NA	NA		61	6.19016348129911	AT1G68070..AT1G68480	NA	NA		Cluster_00394	100.01092928	3.98551302268	Cluster_054436	100.019717746	4.04054661321
NA	NA		301	8.58698260791035	AT5G54520..AT5G62220	NA	NA		Cluster_00394	100.01092928	3.98551302268	Cluster_054436	100.019717746	4.04054661321
NA	NA		226	8.02796765756222	AT4G09316..AT4G09810	NA	NA		Cluster_00394	100.01092928	3.98551302268	Cluster_054436	100.019717746	4.04054661321
NA	NA		244	5.40068040195428	AT4G34900..AT4G35270	NA	NA		Cluster_00394	100.01092928	3.98551302268	Cluster_054436	100.019717746	4.04054661321
NA	NA		134	6.27173088719531	AT2G28890..AT2G30340	NA	NA		Cluster_00394	100.01092928	3.98551302268	Cluster_054436	100.019717746	4.04054661321
NA	NA		182	5.57790802644316	AT3G45140..AT3G45525	NA	NA		Cluster_00394	100.01092928	3.98551302268	Cluster_054436	100.019717746	4.04054661321
NA	NA		292	6.9882668677451	AT5G35200..AT5G36340	NA	NA		Cluster_00394	100.01092928	3.98551302268	Cluster_054436	100.019717746	4.04054661321
NA	NA		152	6.21933177736316	AT2G46810..AT2G48150	NA	NA		Cluster_00394	100.01092928	3.98551302268	Cluster_054436	100.019717746	4.04054661321
NA	NA		80	6.1810240635475	AT2G02835..AT2G03930	NA	NA		Cluster_00394	100.01092928	3.98551302268	Cluster_054436	100.019717746	4.04054661321
NA	NA		192	6.69370478768583	AT3G61028..AT3G63530	NA	NA		Cluster_00394	100.01092928	3.98551302268	Cluster_054436	100.019717746	4.04054661321
NA	NA		58	5.92481765359945	AT1G61390..AT1G62350	NA	NA		Cluster_00394	100.01092928	3.98551302268	Cluster_054436	100.019717746	4.04054661321
NA	NA		247	5.34808186258582	AT4G37110..AT4G37760	NA	NA		Cluster_00394	100.01092928	3.98551302268	Cluster_054436	100.019717746	4.04054661321
NA	NA		77	5.35483287611941	AT2G01580..AT2G02180	NA	NA		Cluster_00394	100.01092928	3.98551302268	Cluster_054436	100.019717746	4.04054661321
NA	NA		294	5.70306563869108	AT5G38005..AT5G39160	NA	NA		Cluster_00394	100.01092928	3.98551302268	Cluster_054436	100.019717746	4.04054661321
NA	NA		59	6.69346586907506	AT1G62370..AT1G67930	NA	NA		Cluster_00394	100.01092928	3.98551302268	Cluster_054436	100.019717746	4.04054661321
NA	NA		117	5.90248089156677	AT2G16540..AT2G18690	NA	NA		Cluster_00394	100.01092928	3.98551302268	Cluster_054436	100.019717746	4.04054661321
NA	NA		165	5.73708715559305	AT3G30670..AT3G31810	NA	NA		Cluster_00394	100.01092928	3.98551302268	Cluster_054436	100.019717746	4.04054661321
NA	NA		239	5.42531535137324	AT4G30470..AT4G32212	NA	NA		Cluster_00394	100.01092928	3.98551302268	Cluster_054436	100.019717746	4.04054661321
NA	NA		249	5.43059621857566	AT4G37800..AT4G40090	NA	NA		Cluster_00394	100.01092928	3.98551302268	Cluster_054436	100.019717746	4.04054661321
NA	NA		188	5.8315644750626	AT3G54960..AT3G60110	NA	NA		Cluster_00394	100.01092928	3.98551302268	Cluster_054436	100.019717746	4.04054661321
NA	NA		127	5.59376801376531	AT2G24930..AT2G27770	NA	NA		Cluster_00394	100.01092928	3.98551302268	Cluster_054436	100.019717746	4.04054661321
NA	NA		227	6.85228324606137	AT4G09820..AT4G16892	NA	NA		Cluster_00394	100.01092928	3.98551302268	Cluster_054436	100.019717746	4.04054661321
NA	NA		231	5.74621480971585	AT4G21363..AT4G25440	NA	NA		Cluster_00394	100.01092928	3.98551302268	Cluster_054436	100.019717746	4.04054661321
NA	NA		65	5.33686986539451	AT1G70380..AT1G73670	NA	NA		Cluster_00394	100.01092928	3.98551302268	Cluster_054436	100.019717746	4.04054661321
NA	NA		162	5.35187026297519	AT3G15510..AT3G22231	NA	NA		Cluster_00394	100.01092928	3.98551302268	Cluster_054436	100.019717746	4.04054661321
NA	NA		296	5.33939670724778	AT5G41315..AT5G45500	299	5.81910929954091	AT5G43516..AT5G44220	Cluster_00394	100.01092928	3.98551302268	Cluster_054436	100.019717746	4.04054661321
NA	NA		296	5.33939670724778	AT5G41315..AT5G45500	298	5.50249417066146	AT5G39190..AT5G43513	Cluster_00394	100.01092928	3.98551302268	Cluster_054436	100.019717746	4.04054661321
NA	NA		NA	NA		197	7.10592621986882	AT3G48745..AT3G54590	Cluster_00394	100.01092928	3.98551302268	Cluster_054436	100.019717746	4.04054661321
NA	NA		NA	NA		173	5.84099855060526	AT3G22237..AT3G24870	Cluster_00394	100.01092928	3.98551302268	Cluster_054436	100.019717746	4.04054661321
NA	NA		NA	NA		8	5.37833835709942	AT1G12070..AT1G16540	Cluster_00394	100.01092928	3.98551302268	Cluster_054436	100.019717746	4.04054661321
7	5.49329872889695	AT1G13260..AT1G17980	NA	NA		NA	NA		Cluster_00404	100.014104811	0.897926782503	Cluster_001731	100.013950884	0.75971334595
10	5.63717673327728	AT1G25209..AT1G34805	NA	NA		14	5.67192247987404	AT1G26558..AT1G34795	Cluster_00404	100.014104811	0.897926782503	Cluster_001731	100.013950884	0.75971334595
NA	NA		247	6.54369772671573	AT4G37110..AT4G37760	NA	NA		Cluster_00404	100.014104811	0.897926782503	Cluster_001731	100.013950884	0.75971334595
NA	NA		126	5.58497191111073	AT2G24580..AT2G24915	NA	NA		Cluster_00404	100.014104811	0.897926782503	Cluster_001731	100.013950884	0.75971334595
NA	NA		233	5.63176993716664	AT4G27210..AT4G27870	NA	NA		Cluster_00404	100.014104811	0.897926782503	Cluster_001731	100.013950884	0.75971334595
NA	NA		134	5.71034146634186	AT2G28890..AT2G30340	NA	NA		Cluster_00404	100.014104811	0.897926782503	Cluster_001731	100.013950884	0.75971334595
NA	NA		165	5.85104751184228	AT3G30670..AT3G31810	NA	NA		Cluster_00404	100.014104811	0.897926782503	Cluster_001731	100.013950884	0.75971334595
NA	NA		252	6.16015950991379	AT5G13180..AT5G15530	NA	NA		Cluster_00404	100.014104811	0.897926782503	Cluster_001731	100.013950884	0.75971334595
NA	NA		74	5.80695105388834	AT1G77480..AT1G81001	76	6.10911855158367	AT1G78270..AT1G80410	Cluster_00404	100.014104811	0.897926782503	Cluster_001731	100.013950884	0.75971334595
NA	NA		303	6.47390809929659	AT5G62690..AT5G67630	314	5.68544893987884	AT5G65800..AT5G67630	Cluster_00404	100.014104811	0.897926782503	Cluster_001731	100.013950884	0.75971334595
NA	NA		195	6.11065147142926	AT4G03800..AT4G05595	NA	NA		Cluster_00404	100.014104811	0.897926782503	Cluster_001731	100.013950884	0.75971334595
NA	NA		250	6.08636121673293	AT5G01010..AT5G06120	NA	NA		Cluster_00404	100.014104811	0.897926782503	Cluster_001731	100.013950884	0.75971334595
NA	NA		22	5.45858373981341	AT1G35100..AT1G37000	16	5.86850511340131	AT1G35110..AT1G36580	Cluster_00404	100.014104811	0.897926782503	Cluster_001731	100.013950884	0.75971334595
NA	NA		188	5.51272100686616	AT3G54960..AT3G60110	NA	NA		Cluster_00404	100.014104811	0.897926782503	Cluster_001731	100.013950884	0.75971334595
NA	NA		296	5.60090837735038	AT5G41315..AT5G45500	298	5.40124197429972	AT5G39190..AT5G43513	Cluster_00404	100.014104811	0.897926782503	Cluster_001731	100.013950884	0.75971334595
NA	NA		257	6.19370203073922	AT5G20080..AT5G27270	263	5.3674710143006	AT5G17550..AT5G26620	Cluster_00404	100.014104811	0.897926782503	Cluster_001731	100.013950884	0.75971334595
NA	NA		NA	NA		33	6.37883490467663	AT1G42430..AT1G42600	Cluster_00404	100.014104811	0.897926782503	Cluster_001731	100.013950884	0.75971334595
NA	NA		NA	NA		194	5.97072704685391	AT3G43572..AT3G44720	Cluster_00404	100.014104811	0.897926782503	Cluster_001731	100.013950884	0.75971334595
NA	NA		NA	NA		51	5.79123296172298	AT1G55325..AT1G56920	Cluster_00404	100.014104811	0.897926782503	Cluster_001731	100.013950884	0.75971334595
NA	NA		NA	NA		256	5.6942691731436	AT4G38220..AT4G40090	Cluster_00404	100.014104811	0.897926782503	Cluster_001731	100.013950884	0.75971334595
NA	NA		NA	NA		159	5.339979557116	AT2G43500..AT2G44660	Cluster_00404	100.014104811	0.897926782503	Cluster_001731	100.013950884	0.75971334595
NA	NA		NA	NA		79	5.4146676607393	AT2G01580..AT2G02830	Cluster_00404	100.014104811	0.897926782503	Cluster_001731	100.013950884	0.75971334595
NA	NA		NA	NA		234	5.35428975342051	AT4G08347..AT4G08876	Cluster_00404	100.014104811	0.897926782503	Cluster_001731	100.013950884	0.75971334595
NA	NA		NA	NA		193	6.04131392409499	AT3G42253..AT3G43550	Cluster_00404	100.014104811	0.897926782503	Cluster_001731	100.013950884	0.75971334595
NA	NA		NA	NA		53	5.73419251231701	AT1G59312..AT1G61370	Cluster_00404	100.014104811	0.897926782503	Cluster_001731	100.013950884	0.75971334595
NA	NA		NA	NA		142	5.34061997921165	AT2G31820..AT2G33880	Cluster_00404	100.014104811	0.897926782503	Cluster_001731	100.013950884	0.75971334595
NA	NA		NA	NA		172	6.35865271294966	AT3G13430..AT3G22231	Cluster_00404	100.014104811	0.897926782503	Cluster_001731	100.013950884	0.75971334595
NA	NA		NA	NA		170	5.46327676509054	AT3G07360..AT3G13010	Cluster_00404	100.014104811	0.897926782503	Cluster_001731	100.013950884	0.75971334595
NA	NA		NA	NA		204	5.6892730732055	AT4G00005..AT4G03770	Cluster_00404	100.014104811	0.897926782503	Cluster_001731	100.013950884	0.75971334595
NA	NA		51	5.63309610069809	AT1G53900..AT1G54280	NA	NA		Cluster_00405	100.014076472	1.06949756218	Cluster_001732	100.013875118	1.29083669379
NA	NA		165	6.3566510321487	AT3G30670..AT3G31810	NA	NA		Cluster_00405	100.014076472	1.06949756218	Cluster_001732	100.013875118	1.29083669379
NA	NA		65	6.17760544619114	AT1G70380..AT1G73670	NA	NA		Cluster_00405	100.014076472	1.06949756218	Cluster_001732	100.013875118	1.29083669379
NA	NA		250	5.39786259547513	AT5G01010..AT5G06120	NA	NA		Cluster_00405	100.014076472	1.06949756218	Cluster_001732	100.013875118	1.29083669379
NA	NA		NA	NA		302	11.9948435120796	AT5G45240..AT5G47660	Cluster_00405	100.014076472	1.06949756218	Cluster_001732	100.013875118	1.29083669379
NA	NA		NA	NA		232	6.33816431895063	AT4G08112..AT4G08130	Cluster_00405	100.014076472	1.06949756218	Cluster_001732	100.013875118	1.29083669379
NA	NA		NA	NA		290	6.84363357225364	AT5G34844..AT5G34849	Cluster_00405	100.014076472	1.06949756218	Cluster_001732	100.013875118	1.29083669379
NA	NA		NA	NA		274	5.83077298184898	AT5G30584..AT5G32122	Cluster_00405	100.014076472	1.06949756218	Cluster_001732	100.013875118	1.29083669379
NA	NA		NA	NA		155	6.18380556464492	AT2G39400..AT2G41040	Cluster_00405	100.014076472	1.06949756218	Cluster_001732	100.013875118	1.29083669379
NA	NA		NA	NA		298	7.44485082499313	AT5G39190..AT5G43513	Cluster_00405	100.014076472	1.06949756218	Cluster_001732	100.013875118	1.29083669379
NA	NA		NA	NA		253	6.1303225149977	AT4G32300..AT4G35260	Cluster_00405	100.014076472	1.06949756218	Cluster_001732	100.013875118	1.29083669379
NA	NA		NA	NA		244	5.54979663365488	AT4G21363..AT4G23496	Cluster_00405	100.014076472	1.06949756218	Cluster_001732	100.013875118	1.29083669379
NA	NA		NA	NA		12	5.61072284996039	AT1G21835..AT1G24822	Cluster_00405	100.014076472	1.06949756218	Cluster_001732	100.013875118	1.29083669379
NA	NA		NA	NA		196	5.49257653021963	AT3G46370..AT3G48740	Cluster_00405	100.014076472	1.06949756218	Cluster_001732	100.013875118	1.29083669379
NA	NA		NA	NA		44	5.49386032540879	AT1G47250..AT1G49770	Cluster_00405	100.014076472	1.06949756218	Cluster_001732	100.013875118	1.29083669379
NA	NA		NA	NA		8	5.43715235726588	AT1G12070..AT1G16540	Cluster_00405	100.014076472	1.06949756218	Cluster_001732	100.013875118	1.29083669379
NA	NA		51	5.63309610069809	AT1G53900..AT1G54280	NA	NA		Cluster_00406	100.014049759	1.26182366458	Cluster_001732	100.013875118	1.29083669379
NA	NA		165	6.3566510321487	AT3G30670..AT3G31810	NA	NA		Cluster_00406	100.014049759	1.26182366458	Cluster_001732	100.013875118	1.29083669379
NA	NA		65	6.17760544619114	AT1G70380..AT1G73670	NA	NA		Cluster_00406	100.014049759	1.26182366458	Cluster_001732	100.013875118	1.29083669379
NA	NA		250	5.39786259547513	AT5G01010..AT5G06120	NA	NA		Cluster_00406	100.014049759	1.26182366458	Cluster_001732	100.013875118	1.29083669379
NA	NA		NA	NA		302	11.9948435120796	AT5G45240..AT5G47660	Cluster_00406	100.014049759	1.26182366458	Cluster_001732	100.013875118	1.29083669379
NA	NA		NA	NA		232	6.33816431895063	AT4G08112..AT4G08130	Cluster_00406	100.014049759	1.26182366458	Cluster_001732	100.013875118	1.29083669379
NA	NA		NA	NA		290	6.84363357225364	AT5G34844..AT5G34849	Cluster_00406	100.014049759	1.26182366458	Cluster_001732	100.013875118	1.29083669379
NA	NA		NA	NA		274	5.83077298184898	AT5G30584..AT5G32122	Cluster_00406	100.014049759	1.26182366458	Cluster_001732	100.013875118	1.29083669379
NA	NA		NA	NA		155	6.18380556464492	AT2G39400..AT2G41040	Cluster_00406	100.014049759	1.26182366458	Cluster_001732	100.013875118	1.29083669379
NA	NA		NA	NA		298	7.44485082499313	AT5G39190..AT5G43513	Cluster_00406	100.014049759	1.26182366458	Cluster_001732	100.013875118	1.29083669379
NA	NA		NA	NA		253	6.1303225149977	AT4G32300..AT4G35260	Cluster_00406	100.014049759	1.26182366458	Cluster_001732	100.013875118	1.29083669379
NA	NA		NA	NA		244	5.54979663365488	AT4G21363..AT4G23496	Cluster_00406	100.014049759	1.26182366458	Cluster_001732	100.013875118	1.29083669379
NA	NA		NA	NA		12	5.61072284996039	AT1G21835..AT1G24822	Cluster_00406	100.014049759	1.26182366458	Cluster_001732	100.013875118	1.29083669379
NA	NA		NA	NA		196	5.49257653021963	AT3G46370..AT3G48740	Cluster_00406	100.014049759	1.26182366458	Cluster_001732	100.013875118	1.29083669379
NA	NA		NA	NA		44	5.49386032540879	AT1G47250..AT1G49770	Cluster_00406	100.014049759	1.26182366458	Cluster_001732	100.013875118	1.29083669379
NA	NA		NA	NA		8	5.43715235726588	AT1G12070..AT1G16540	Cluster_00406	100.014049759	1.26182366458	Cluster_001732	100.013875118	1.29083669379
NA	NA		159	7.29999963727871	AT3G09290..AT3G11964	NA	NA		Cluster_00407	100.014148196	2.25032919351	Cluster_054446	100.021697399	2.16745239876
NA	NA		162	5.94828061647052	AT3G15510..AT3G22231	172	5.52503696997388	AT3G13430..AT3G22231	Cluster_00407	100.014148196	2.25032919351	Cluster_054446	100.021697399	2.16745239876
NA	NA		188	5.38780526466179	AT3G54960..AT3G60110	NA	NA		Cluster_00407	100.014148196	2.25032919351	Cluster_054446	100.021697399	2.16745239876
NA	NA		NA	NA		37	5.84617416865837	AT1G43230..AT1G43600	Cluster_00407	100.014148196	2.25032919351	Cluster_054446	100.021697399	2.16745239876
NA	NA		NA	NA		155	5.83439917510996	AT2G39400..AT2G41040	Cluster_00407	100.014148196	2.25032919351	Cluster_054446	100.021697399	2.16745239876
NA	NA		NA	NA		176	5.36151706295533	AT3G30670..AT3G31375	Cluster_00407	100.014148196	2.25032919351	Cluster_054446	100.021697399	2.16745239876
NA	NA		NA	NA		56	5.48228127417915	AT1G62975..AT1G66540	Cluster_00407	100.014148196	2.25032919351	Cluster_054446	100.021697399	2.16745239876
7	6.35009195437446	AT1G13260..AT1G17980	NA	NA		NA	NA		Cluster_00408	100.014198827	3.92329797228	Cluster_054437	100.019701146	3.85775188982
NA	NA		NA	NA		47	8.39989908230156	AT1G51010..AT1G53880	Cluster_00408	100.014198827	3.92329797228	Cluster_054437	100.019701146	3.85775188982
NA	NA		NA	NA		130	5.30185122563203	AT2G28540..AT2G28780	Cluster_00408	100.014198827	3.92329797228	Cluster_054437	100.019701146	3.85775188982
NA	NA		NA	NA		81	6.73813687939171	AT2G05060..AT2G06430	Cluster_00408	100.014198827	3.92329797228	Cluster_054437	100.019701146	3.85775188982
NA	NA		NA	NA		98	5.83085908227641	AT2G12250..AT2G12500	Cluster_00408	100.014198827	3.92329797228	Cluster_054437	100.019701146	3.85775188982
NA	NA		NA	NA		193	6.3236210714401	AT3G42253..AT3G43550	Cluster_00408	100.014198827	3.92329797228	Cluster_054437	100.019701146	3.85775188982
NA	NA		NA	NA		7	5.96206416748321	AT1G08105..AT1G12060	Cluster_00408	100.014198827	3.92329797228	Cluster_054437	100.019701146	3.85775188982
NA	NA		NA	NA		80	5.67288951316067	AT2G02835..AT2G05050	Cluster_00408	100.014198827	3.92329797228	Cluster_054437	100.019701146	3.85775188982
NA	NA		NA	NA		176	5.46091785036332	AT3G30670..AT3G31375	Cluster_00408	100.014198827	3.92329797228	Cluster_054437	100.019701146	3.85775188982
NA	NA		NA	NA		175	5.54535838286251	AT3G28310..AT3G30665	Cluster_00408	100.014198827	3.92329797228	Cluster_054437	100.019701146	3.85775188982
NA	NA		NA	NA		263	6.41318840215468	AT5G17550..AT5G26620	Cluster_00408	100.014198827	3.92329797228	Cluster_054437	100.019701146	3.85775188982
133	5.32844062735187	AT3G32210..AT3G32280	NA	NA		NA	NA		Cluster_00411	100.014124506	0.50021270486	Cluster_001730	100.010680608	0.574608274508
111	5.53801715707074	AT2G39190..AT2G41210	NA	NA		NA	NA		Cluster_00411	100.014124506	0.50021270486	Cluster_001730	100.010680608	0.574608274508
174	5.37572865857917	AT4G08113..AT4G08876	224	5.35348402081922	AT4G08347..AT4G08876	NA	NA		Cluster_00411	100.014124506	0.50021270486	Cluster_001730	100.010680608	0.574608274508
196	5.51192023098784	AT5G27280..AT5G28335	NA	NA		NA	NA		Cluster_00411	100.014124506	0.50021270486	Cluster_001730	100.010680608	0.574608274508
189	5.30180169051362	AT4G32290..AT4G35260	NA	NA		NA	NA		Cluster_00411	100.014124506	0.50021270486	Cluster_001730	100.010680608	0.574608274508
NA	NA		225	7.10013625645582	AT4G08880..AT4G09200	NA	NA		Cluster_00411	100.014124506	0.50021270486	Cluster_001730	100.010680608	0.574608274508
NA	NA		50	6.98666740270464	AT1G52130..AT1G53880	NA	NA		Cluster_00411	100.014124506	0.50021270486	Cluster_001730	100.010680608	0.574608274508
NA	NA		157	5.41327980184472	AT3G07990..AT3G09170	NA	NA		Cluster_00411	100.014124506	0.50021270486	Cluster_001730	100.010680608	0.574608274508
NA	NA		80	6.1824054152074	AT2G02835..AT2G03930	NA	NA		Cluster_00411	100.014124506	0.50021270486	Cluster_001730	100.010680608	0.574608274508
NA	NA		245	5.78663985286481	AT4G35280..AT4G36580	NA	NA		Cluster_00411	100.014124506	0.50021270486	Cluster_001730	100.010680608	0.574608274508
NA	NA		65	6.46702813284935	AT1G70380..AT1G73670	NA	NA		Cluster_00411	100.014124506	0.50021270486	Cluster_001730	100.010680608	0.574608274508
NA	NA		17	6.16715913232708	AT1G31983..AT1G33850	NA	NA		Cluster_00411	100.014124506	0.50021270486	Cluster_001730	100.010680608	0.574608274508
NA	NA		292	5.70174397486145	AT5G35200..AT5G36340	NA	NA		Cluster_00411	100.014124506	0.50021270486	Cluster_001730	100.010680608	0.574608274508
NA	NA		194	5.80713713585249	AT4G00970..AT4G03795	NA	NA		Cluster_00411	100.014124506	0.50021270486	Cluster_001730	100.010680608	0.574608274508
113	10.2349080572315	AT2G41930..AT2G43140	NA	NA		NA	NA		Cluster_00412	100.014191601	6.08446212756	Cluster_054444	100.021378076	6.12561265147
84	5.75673194420158	AT2G15200..AT2G15450	NA	NA		NA	NA		Cluster_00412	100.014191601	6.08446212756	Cluster_054444	100.021378076	6.12561265147
142	8.07146188220529	AT3G42047..AT3G43550	NA	NA		NA	NA		Cluster_00412	100.014191601	6.08446212756	Cluster_054444	100.021378076	6.12561265147
6	5.88466388561144	AT1G12070..AT1G13250	NA	NA		NA	NA		Cluster_00412	100.014191601	6.08446212756	Cluster_054444	100.021378076	6.12561265147
182	5.36804591057277	AT4G20715..AT4G21362	NA	NA		NA	NA		Cluster_00412	100.014191601	6.08446212756	Cluster_054444	100.021378076	6.12561265147
192	6.76396460805426	AT5G01010..AT5G06120	NA	NA		NA	NA		Cluster_00412	100.014191601	6.08446212756	Cluster_054444	100.021378076	6.12561265147
41	5.58244848995467	AT1G57340..AT1G58766	NA	NA		NA	NA		Cluster_00412	100.014191601	6.08446212756	Cluster_054444	100.021378076	6.12561265147
189	5.52739294669052	AT4G32290..AT4G35260	NA	NA		NA	NA		Cluster_00412	100.014191601	6.08446212756	Cluster_054444	100.021378076	6.12561265147
146	5.98188868795441	AT3G47270..AT3G54590	NA	NA		NA	NA		Cluster_00412	100.014191601	6.08446212756	Cluster_054444	100.021378076	6.12561265147
179	5.51608823606871	AT4G13256..AT4G16890	NA	NA		NA	NA		Cluster_00412	100.014191601	6.08446212756	Cluster_054444	100.021378076	6.12561265147
NA	NA		NA	NA		119	5.33628131236502	AT2G20010..AT2G20190	Cluster_00412	100.014191601	6.08446212756	Cluster_054444	100.021378076	6.12561265147
NA	NA		NA	NA		59	6.13871299878517	AT1G68490..AT1G68795	Cluster_00412	100.014191601	6.08446212756	Cluster_054444	100.021378076	6.12561265147
NA	NA		NA	NA		126	7.19087076103498	AT2G24920..AT2G25780	Cluster_00412	100.014191601	6.08446212756	Cluster_054444	100.021378076	6.12561265147
NA	NA		NA	NA		176	5.75186287322481	AT3G30670..AT3G31375	Cluster_00412	100.014191601	6.08446212756	Cluster_054444	100.021378076	6.12561265147
NA	NA		NA	NA		14	6.98630676272808	AT1G26558..AT1G34795	Cluster_00412	100.014191601	6.08446212756	Cluster_054444	100.021378076	6.12561265147
NA	NA		NA	NA		311	5.95467820857454	AT5G57126..AT5G62680	Cluster_00412	100.014191601	6.08446212756	Cluster_054444	100.021378076	6.12561265147
NA	NA		NA	NA		238	5.45823300427286	AT4G10500..AT4G13255	Cluster_00412	100.014191601	6.08446212756	Cluster_054444	100.021378076	6.12561265147
NA	NA		NA	NA		263	5.72581129439552	AT5G17550..AT5G26620	Cluster_00412	100.014191601	6.08446212756	Cluster_054444	100.021378076	6.12561265147
8	6.05610946736022	AT1G18060..AT1G23910	NA	NA		NA	NA		Cluster_00413	100.014283135	6.23326492992	Cluster_054444	100.021378076	6.12561265147
NA	NA		NA	NA		119	5.33628131236502	AT2G20010..AT2G20190	Cluster_00413	100.014283135	6.23326492992	Cluster_054444	100.021378076	6.12561265147
NA	NA		NA	NA		59	6.13871299878517	AT1G68490..AT1G68795	Cluster_00413	100.014283135	6.23326492992	Cluster_054444	100.021378076	6.12561265147
NA	NA		NA	NA		126	7.19087076103498	AT2G24920..AT2G25780	Cluster_00413	100.014283135	6.23326492992	Cluster_054444	100.021378076	6.12561265147
NA	NA		NA	NA		176	5.75186287322481	AT3G30670..AT3G31375	Cluster_00413	100.014283135	6.23326492992	Cluster_054444	100.021378076	6.12561265147
NA	NA		NA	NA		14	6.98630676272808	AT1G26558..AT1G34795	Cluster_00413	100.014283135	6.23326492992	Cluster_054444	100.021378076	6.12561265147
NA	NA		NA	NA		311	5.95467820857454	AT5G57126..AT5G62680	Cluster_00413	100.014283135	6.23326492992	Cluster_054444	100.021378076	6.12561265147
NA	NA		NA	NA		238	5.45823300427286	AT4G10500..AT4G13255	Cluster_00413	100.014283135	6.23326492992	Cluster_054444	100.021378076	6.12561265147
NA	NA		NA	NA		263	5.72581129439552	AT5G17550..AT5G26620	Cluster_00413	100.014283135	6.23326492992	Cluster_054444	100.021378076	6.12561265147
NA	NA		149	8.90096996230404	AT2G40780..AT2G43140	NA	NA		Cluster_00414	100.014284992	6.66348739439	Cluster_054445	100.021519542	6.77162382819
NA	NA		116	5.80543632460402	AT2G16180..AT2G16535	NA	NA		Cluster_00414	100.014284992	6.66348739439	Cluster_054445	100.021519542	6.77162382819
NA	NA		38	5.69671105081042	AT1G42375..AT1G42650	NA	NA		Cluster_00414	100.014284992	6.66348739439	Cluster_054445	100.021519542	6.77162382819
NA	NA		184	7.16249699183598	AT3G46350..AT3G47250	NA	NA		Cluster_00414	100.014284992	6.66348739439	Cluster_054445	100.021519542	6.77162382819
NA	NA		101	5.81583540474531	AT2G11010..AT2G11405	NA	NA		Cluster_00414	100.014284992	6.66348739439	Cluster_054445	100.021519542	6.77162382819
NA	NA		118	6.29240332197779	AT2G18700..AT2G19803	NA	NA		Cluster_00414	100.014284992	6.66348739439	Cluster_054445	100.021519542	6.77162382819
NA	NA		19	6.4376726309167	AT1G33950..AT1G34520	NA	NA		Cluster_00414	100.014284992	6.66348739439	Cluster_054445	100.021519542	6.77162382819
NA	NA		179	7.47952825617444	AT3G42047..AT3G43550	NA	NA		Cluster_00414	100.014284992	6.66348739439	Cluster_054445	100.021519542	6.77162382819
NA	NA		163	7.53383137653428	AT3G22237..AT3G26525	174	5.677802623304	AT3G24880..AT3G28300	Cluster_00414	100.014284992	6.66348739439	Cluster_054445	100.021519542	6.77162382819
NA	NA		242	6.2359093279253	AT4G32540..AT4G34710	NA	NA		Cluster_00414	100.014284992	6.66348739439	Cluster_054445	100.021519542	6.77162382819
NA	NA		64	5.79906767761778	AT1G68810..AT1G70370	NA	NA		Cluster_00414	100.014284992	6.66348739439	Cluster_054445	100.021519542	6.77162382819
NA	NA		153	6.57582533285157	AT3G01015..AT3G05430	NA	NA		Cluster_00414	100.014284992	6.66348739439	Cluster_054445	100.021519542	6.77162382819
NA	NA		159	6.13231142638726	AT3G09290..AT3G11964	NA	NA		Cluster_00414	100.014284992	6.66348739439	Cluster_054445	100.021519542	6.77162382819
NA	NA		293	5.63319219060317	AT5G36840..AT5G38000	NA	NA		Cluster_00414	100.014284992	6.66348739439	Cluster_054445	100.021519542	6.77162382819
NA	NA		47	5.98357128122146	AT1G45233..AT1G49230	NA	NA		Cluster_00414	100.014284992	6.66348739439	Cluster_054445	100.021519542	6.77162382819
NA	NA		292	5.48225581017171	AT5G35200..AT5G36340	NA	NA		Cluster_00414	100.014284992	6.66348739439	Cluster_054445	100.021519542	6.77162382819
NA	NA		228	6.03160954120305	AT4G16900..AT4G19260	NA	NA		Cluster_00414	100.014284992	6.66348739439	Cluster_054445	100.021519542	6.77162382819
NA	NA		17	5.58736760786886	AT1G31983..AT1G33850	NA	NA		Cluster_00414	100.014284992	6.66348739439	Cluster_054445	100.021519542	6.77162382819
NA	NA		162	6.20849713783914	AT3G15510..AT3G22231	NA	NA		Cluster_00414	100.014284992	6.66348739439	Cluster_054445	100.021519542	6.77162382819
NA	NA		150	5.34038501642009	AT2G43150..AT2G46710	NA	NA		Cluster_00414	100.014284992	6.66348739439	Cluster_054445	100.021519542	6.77162382819
NA	NA		164	6.05242506422209	AT3G26530..AT3G30665	NA	NA		Cluster_00414	100.014284992	6.66348739439	Cluster_054445	100.021519542	6.77162382819
NA	NA		303	5.5066545712442	AT5G62690..AT5G67630	NA	NA		Cluster_00414	100.014284992	6.66348739439	Cluster_054445	100.021519542	6.77162382819
NA	NA		301	5.34529339895442	AT5G54520..AT5G62220	311	6.4817452564796	AT5G57126..AT5G62680	Cluster_00414	100.014284992	6.66348739439	Cluster_054445	100.021519542	6.77162382819
NA	NA		296	5.41896577715499	AT5G41315..AT5G45500	NA	NA		Cluster_00414	100.014284992	6.66348739439	Cluster_054445	100.021519542	6.77162382819
NA	NA		NA	NA		307	8.37388393562363	AT5G50700..AT5G53500	Cluster_00414	100.014284992	6.66348739439	Cluster_054445	100.021519542	6.77162382819
NA	NA		NA	NA		51	7.66239289626009	AT1G55325..AT1G56920	Cluster_00414	100.014284992	6.66348739439	Cluster_054445	100.021519542	6.77162382819
NA	NA		NA	NA		262	5.71527278924099	AT5G15710..AT5G17540	Cluster_00414	100.014284992	6.66348739439	Cluster_054445	100.021519542	6.77162382819
195	6.29023502970751	AT5G25170..AT5G27270	NA	NA		263	7.43525791907442	AT5G17550..AT5G26620	Cluster_00415	100.014254903	6.80670845261	Cluster_054440	100.021412131	7.0898902587
237	5.51719056181715	AT5G50700..AT5G53500	NA	NA		307	7.01376954309822	AT5G50700..AT5G53500	Cluster_00415	100.014254903	6.80670845261	Cluster_054440	100.021412131	7.0898902587
145	5.31982342792892	AT3G45350..AT3G47250	NA	NA		NA	NA		Cluster_00415	100.014254903	6.80670845261	Cluster_054440	100.021412131	7.0898902587
192	5.30162023389426	AT5G01010..AT5G06120	NA	NA		257	9.85455935932324	AT5G01010..AT5G02830	Cluster_00415	100.014254903	6.80670845261	Cluster_054440	100.021412131	7.0898902587
NA	NA		233	6.182157103975	AT4G27210..AT4G27870	NA	NA		Cluster_00415	100.014254903	6.80670845261	Cluster_054440	100.021412131	7.0898902587
NA	NA		227	6.2295392498128	AT4G09820..AT4G16892	NA	NA		Cluster_00415	100.014254903	6.80670845261	Cluster_054440	100.021412131	7.0898902587
NA	NA		164	5.47524237020859	AT3G26530..AT3G30665	NA	NA		Cluster_00415	100.014254903	6.80670845261	Cluster_054440	100.021412131	7.0898902587
NA	NA		NA	NA		37	5.46291242233366	AT1G43230..AT1G43600	Cluster_00415	100.014254903	6.80670845261	Cluster_054440	100.021412131	7.0898902587
NA	NA		NA	NA		39	5.85101278835941	AT1G43750..AT1G44000	Cluster_00415	100.014254903	6.80670845261	Cluster_054440	100.021412131	7.0898902587
NA	NA		NA	NA		296	7.01604996372527	AT5G36870..AT5G37790	Cluster_00415	100.014254903	6.80670845261	Cluster_054440	100.021412131	7.0898902587
NA	NA		NA	NA		298	7.14002147637379	AT5G39190..AT5G43513	Cluster_00415	100.014254903	6.80670845261	Cluster_054440	100.021412131	7.0898902587
NA	NA		NA	NA		11	6.106678077358	AT1G18620..AT1G21830	Cluster_00415	100.014254903	6.80670845261	Cluster_054440	100.021412131	7.0898902587
NA	NA		NA	NA		251	5.66870739318397	AT4G30200..AT4G32140	Cluster_00415	100.014254903	6.80670845261	Cluster_054440	100.021412131	7.0898902587
NA	NA		NA	NA		81	5.76912974751554	AT2G05060..AT2G06430	Cluster_00415	100.014254903	6.80670845261	Cluster_054440	100.021412131	7.0898902587
NA	NA		NA	NA		253	5.4886434523564	AT4G32300..AT4G35260	Cluster_00415	100.014254903	6.80670845261	Cluster_054440	100.021412131	7.0898902587
NA	NA		NA	NA		265	5.47602194243302	AT5G27280..AT5G28335	Cluster_00415	100.014254903	6.80670845261	Cluster_054440	100.021412131	7.0898902587
NA	NA		NA	NA		302	5.54769573364613	AT5G45240..AT5G47660	Cluster_00415	100.014254903	6.80670845261	Cluster_054440	100.021412131	7.0898902587
NA	NA		NA	NA		204	7.07133767611112	AT4G00005..AT4G03770	Cluster_00415	100.014254903	6.80670845261	Cluster_054440	100.021412131	7.0898902587
NA	NA		NA	NA		259	5.60675146120772	AT5G06150..AT5G14800	Cluster_00415	100.014254903	6.80670845261	Cluster_054440	100.021412131	7.0898902587
125	5.61253474164519	AT3G24385..AT3G28300	NA	NA		NA	NA		Cluster_00416	100.014168138	7.30952277576	Cluster_054434	100.013883977	7.2178825735
NA	NA		165	5.91280706758742	AT3G30670..AT3G31810	NA	NA		Cluster_00416	100.014168138	7.30952277576	Cluster_054434	100.013883977	7.2178825735
NA	NA		186	6.00358104319741	AT3G48745..AT3G54590	NA	NA		Cluster_00419	100.509888094	1.20813064996	Cluster_001736	100.51003307	1.43166360465
NA	NA		NA	NA		63	5.63960901638245	AT1G70380..AT1G73500	Cluster_00419	100.509888094	1.20813064996	Cluster_001736	100.51003307	1.43166360465
10	5.31078747492585	AT1G25209..AT1G34805	NA	NA		NA	NA		Cluster_00421	100.509824068	2.02861384847	Cluster_001737	100.51000967	2.11366321094
NA	NA		119	5.81773666498008	AT2G19806..AT2G20210	NA	NA		Cluster_00424	100.515074755	0.714938328463	Cluster_001745	100.510079613	0.757603551012
NA	NA		180	5.62752689484355	AT3G43570..AT3G44540	NA	NA		Cluster_00424	100.515074755	0.714938328463	Cluster_001745	100.510079613	0.757603551012
NA	NA		NA	NA		240	10.3589236842346	AT4G16900..AT4G19220	Cluster_00424	100.515074755	0.714938328463	Cluster_001745	100.510079613	0.757603551012
NA	NA		NA	NA		255	9.98984453525385	AT4G37080..AT4G38200	Cluster_00424	100.515074755	0.714938328463	Cluster_001745	100.510079613	0.757603551012
NA	NA		NA	NA		43	7.48570872226586	AT1G45191..AT1G47240	Cluster_00424	100.515074755	0.714938328463	Cluster_001745	100.510079613	0.757603551012
NA	NA		NA	NA		135	6.43717540890108	AT2G29990..AT2G30460	Cluster_00424	100.515074755	0.714938328463	Cluster_001745	100.510079613	0.757603551012
NA	NA		NA	NA		56	7.62239134902542	AT1G62975..AT1G66540	Cluster_00424	100.515074755	0.714938328463	Cluster_001745	100.510079613	0.757603551012
NA	NA		NA	NA		256	6.47491925963117	AT4G38220..AT4G40090	Cluster_00424	100.515074755	0.714938328463	Cluster_001745	100.510079613	0.757603551012
NA	NA		NA	NA		133	5.50122972612913	AT2G28900..AT2G29830	Cluster_00424	100.515074755	0.714938328463	Cluster_001745	100.510079613	0.757603551012
NA	NA		NA	NA		267	5.74410109338468	AT5G28596..AT5G28894	Cluster_00424	100.515074755	0.714938328463	Cluster_001745	100.510079613	0.757603551012
NA	NA		NA	NA		101	6.18267728646474	AT2G12835..AT2G13860	Cluster_00424	100.515074755	0.714938328463	Cluster_001745	100.510079613	0.757603551012
NA	NA		NA	NA		306	5.44933454121857	AT5G49880..AT5G50530	Cluster_00424	100.515074755	0.714938328463	Cluster_001745	100.510079613	0.757603551012
NA	NA		NA	NA		174	6.38762130163934	AT3G24880..AT3G28300	Cluster_00424	100.515074755	0.714938328463	Cluster_001745	100.510079613	0.757603551012
NA	NA		NA	NA		76	5.33817281627974	AT1G78270..AT1G80410	Cluster_00424	100.515074755	0.714938328463	Cluster_001745	100.510079613	0.757603551012
NA	NA		NA	NA		8	5.95695132399443	AT1G12070..AT1G16540	Cluster_00424	100.515074755	0.714938328463	Cluster_001745	100.510079613	0.757603551012
NA	NA		NA	NA		176	5.5541797341402	AT3G30670..AT3G31375	Cluster_00424	100.515074755	0.714938328463	Cluster_001745	100.510079613	0.757603551012
NA	NA		NA	NA		263	7.86804801460806	AT5G17550..AT5G26620	Cluster_00424	100.515074755	0.714938328463	Cluster_001745	100.510079613	0.757603551012
NA	NA		NA	NA		196	5.66327116607085	AT3G46370..AT3G48740	Cluster_00424	100.515074755	0.714938328463	Cluster_001745	100.510079613	0.757603551012
NA	NA		NA	NA		63	5.52615045866692	AT1G70380..AT1G73500	Cluster_00424	100.515074755	0.714938328463	Cluster_001745	100.510079613	0.757603551012
NA	NA		NA	NA		172	6.53521186987111	AT3G13430..AT3G22231	Cluster_00424	100.515074755	0.714938328463	Cluster_001745	100.510079613	0.757603551012
NA	NA		NA	NA		173	5.76338591915031	AT3G22237..AT3G24870	Cluster_00424	100.515074755	0.714938328463	Cluster_001745	100.510079613	0.757603551012
NA	NA		NA	NA		245	5.4986724160447	AT4G23500..AT4G27180	Cluster_00424	100.515074755	0.714938328463	Cluster_001745	100.510079613	0.757603551012
NA	NA		NA	NA		44	5.48899690712321	AT1G47250..AT1G49770	Cluster_00424	100.515074755	0.714938328463	Cluster_001745	100.510079613	0.757603551012
NA	NA		NA	NA		170	5.44333929193935	AT3G07360..AT3G13010	Cluster_00424	100.515074755	0.714938328463	Cluster_001745	100.510079613	0.757603551012
NA	NA		NA	NA		204	6.45321197338254	AT4G00005..AT4G03770	Cluster_00424	100.515074755	0.714938328463	Cluster_001745	100.510079613	0.757603551012
8	7.80588760079224	AT1G18060..AT1G23910	NA	NA		NA	NA		Cluster_00425	101.005591906	0.890575556963	Cluster_001754	101.007246941	1.16679759581
NA	NA		145	8.28420679651696	AT2G37940..AT2G38110	NA	NA		Cluster_00425	101.005591906	0.890575556963	Cluster_001754	101.007246941	1.16679759581
NA	NA		115	6.8227827299625	AT2G15200..AT2G16120	NA	NA		Cluster_00425	101.005591906	0.890575556963	Cluster_001754	101.007246941	1.16679759581
NA	NA		192	6.89847675951051	AT3G61028..AT3G63530	NA	NA		Cluster_00425	101.005591906	0.890575556963	Cluster_001754	101.007246941	1.16679759581
NA	NA		301	7.17271587039647	AT5G54520..AT5G62220	NA	NA		Cluster_00425	101.005591906	0.890575556963	Cluster_001754	101.007246941	1.16679759581
NA	NA		256	6.53224637736107	AT5G17890..AT5G20060	NA	NA		Cluster_00425	101.005591906	0.890575556963	Cluster_001754	101.007246941	1.16679759581
NA	NA		159	6.0190500713863	AT3G09290..AT3G11964	NA	NA		Cluster_00425	101.005591906	0.890575556963	Cluster_001754	101.007246941	1.16679759581
NA	NA		47	6.24043308878086	AT1G45233..AT1G49230	NA	NA		Cluster_00425	101.005591906	0.890575556963	Cluster_001754	101.007246941	1.16679759581
NA	NA		148	5.42106769984622	AT2G39190..AT2G40770	NA	NA		Cluster_00425	101.005591906	0.890575556963	Cluster_001754	101.007246941	1.16679759581
NA	NA		48	5.3679880041793	AT1G49240..AT1G50950	NA	NA		Cluster_00425	101.005591906	0.890575556963	Cluster_001754	101.007246941	1.16679759581
NA	NA		NA	NA		62	5.87090528868923	AT1G70020..AT1G70370	Cluster_00425	101.005591906	0.890575556963	Cluster_001754	101.007246941	1.16679759581
NA	NA		NA	NA		66	5.96194231313054	AT1G75250..AT1G76240	Cluster_00425	101.005591906	0.890575556963	Cluster_001754	101.007246941	1.16679759581
NA	NA		NA	NA		302	6.86012779465988	AT5G45240..AT5G47660	Cluster_00425	101.005591906	0.890575556963	Cluster_001754	101.007246941	1.16679759581
NA	NA		NA	NA		165	6.77408935331451	AT3G01085..AT3G03852	Cluster_00425	101.005591906	0.890575556963	Cluster_001754	101.007246941	1.16679759581
NA	NA		NA	NA		305	6.67464602526656	AT5G48560..AT5G49870	Cluster_00425	101.005591906	0.890575556963	Cluster_001754	101.007246941	1.16679759581
NA	NA		NA	NA		267	5.5227216443286	AT5G28596..AT5G28894	Cluster_00425	101.005591906	0.890575556963	Cluster_001754	101.007246941	1.16679759581
NA	NA		NA	NA		255	5.62616991374414	AT4G37080..AT4G38200	Cluster_00425	101.005591906	0.890575556963	Cluster_001754	101.007246941	1.16679759581
NA	NA		NA	NA		314	6.08144851392519	AT5G65800..AT5G67630	Cluster_00425	101.005591906	0.890575556963	Cluster_001754	101.007246941	1.16679759581
NA	NA		NA	NA		76	5.76290518945112	AT1G78270..AT1G80410	Cluster_00425	101.005591906	0.890575556963	Cluster_001754	101.007246941	1.16679759581
NA	NA		NA	NA		80	6.0217747817979	AT2G02835..AT2G05050	Cluster_00425	101.005591906	0.890575556963	Cluster_001754	101.007246941	1.16679759581
NA	NA		NA	NA		296	5.58766786505034	AT5G36870..AT5G37790	Cluster_00425	101.005591906	0.890575556963	Cluster_001754	101.007246941	1.16679759581
[truncated: 387,246 more rows]
