# Supplementary material for: Genome-wide association studies identify loci controlling specialized seed metabolites in Arabidopsis
Source: Plant Physiol. 2023 Sep 27;194(3):1705–21. doi: 10.1093/plphys/kiad511 (PMC10904349; doi:10.1093/plphys/kiad511)
Supplement: kiad511_Supplementary_Data [file kiad511_supplementary_data.zip › Supplemental Dataset S3_gwas_complete_met_all_trueLociLOD_rep12_normalized_neg Thomas Naake.txt]

locusID_seed1	bestSNP_lod_seed1	locus_tag_seed1	locusID_seed2	bestSNP_lod_seed2	locus_tag_seed2	locusID_leaf2	bestSNP_lod_leaf2	locus_tag_leaf2	met_rep1	mz_rep1	rt_rep1	met_rep2	mz_rep2	rt_rep2	locusID_leaf_feng	bestSNP_lod_leaf_feng	locus_tag_leaf_feng	met_leaf_feng	mz_leaf_feng	rt_leaf_feng
1	288	10.1521442637338	AT5G39185..AT5G48790	405	10.620351523657	AT5G47690..AT5G48790	NA	NA		Cluster_00001	111.773431864	7.69326220926	Cluster_000003	111.773441218	7.77643049757	NA	NA	NA	NA	NA	NA
2	NA	NA		NA	NA		392	5.68042483980115	AT5G35950..AT5G36340	Cluster_00001	111.773431864	7.69326220926	Cluster_000003	111.773441218	7.77643049757	NA	NA	NA	NA	NA	NA
3	19	6.14115142778144	AT1G27580..AT1G30820	NA	NA		NA	NA		Cluster_00002	148.288605718	6.70620376071	Cluster_000007	148.288689745	6.77791100563	NA	NA	NA	NA	NA	NA
4	NA	NA		347	6.97127238903073	AT5G06180..AT5G12050	NA	NA		Cluster_00002	148.288605718	6.70620376071	Cluster_000007	148.288689745	6.77791100563	NA	NA	NA	NA	NA	NA
5	NA	NA		275	5.52065447863635	AT4G00180..AT4G03695	NA	NA		Cluster_00002	148.288605718	6.70620376071	Cluster_000007	148.288689745	6.77791100563	NA	NA	NA	NA	NA	NA
6	NA	NA		NA	NA		6	5.93490520431189	AT1G03740..AT1G04090	Cluster_00002	148.288605718	6.70620376071	Cluster_000007	148.288689745	6.77791100563	NA	NA	NA	NA	NA	NA
7	NA	NA		198	5.36800665106859	AT2G33980..AT2G34670	NA	NA		Cluster_00003	152.287484248	6.17369198034	Cluster_000009	152.287504846	6.23931525501	NA	NA	NA	NA	NA	NA
8	NA	NA		NA	NA		78	11.849866905048	AT1G60060..AT1G61370	Cluster_00003	152.287484248	6.17369198034	Cluster_000009	152.287504846	6.23931525501	NA	NA	NA	NA	NA	NA
9	NA	NA		NA	NA		77	6.65569068516351	AT1G59312..AT1G60050	Cluster_00003	152.287484248	6.17369198034	Cluster_000009	152.287504846	6.23931525501	NA	NA	NA	NA	NA	NA
10	NA	NA		NA	NA		81	5.35606920399603	AT1G63050..AT1G66850	Cluster_00003	152.287484248	6.17369198034	Cluster_000009	152.287504846	6.23931525501	NA	NA	NA	NA	NA	NA
11	226	6.18601324632389	AT4G09820..AT4G13255	NA	NA		NA	NA		Cluster_00004	445.585118897	6.83916418167	Cluster_054759	445.593886337	6.72140753064	NA	NA	NA	NA	NA	NA
12	227	5.76393911753309	AT4G13256..AT4G16880	NA	NA		NA	NA		Cluster_00004	445.585118897	6.83916418167	Cluster_054759	445.593886337	6.72140753064	NA	NA	NA	NA	NA	NA
13	288	5.82410136381291	AT5G39185..AT5G48790	405	8.77057345480146	AT5G47690..AT5G48790	NA	NA		Cluster_00004	445.585118897	6.83916418167	Cluster_054759	445.593886337	6.72140753064	NA	NA	NA	NA	NA	NA
14	NA	NA		409	5.89960359501049	AT5G50700..AT5G53500	NA	NA		Cluster_00004	445.585118897	6.83916418167	Cluster_054759	445.593886337	6.72140753064	NA	NA	NA	NA	NA	NA
15	288	10.4275998276269	AT5G39185..AT5G48790	405	10.4275274132102	AT5G47690..AT5G48790	NA	NA		Cluster_00006	446.842058326	7.69287689113	Cluster_000034	446.841480129	7.77511475602	NA	NA	NA	NA	NA	NA
16	250	16.6943938092026	AT5G15540..AT5G25160	352	19.6007230450668	AT5G22600..AT5G25180	NA	NA		Cluster_00007	447.825767067	6.29734925717	Cluster_000038	447.824412312	6.49034777242	NA	NA	NA	NA	NA	NA
17	190	6.83889240816847	AT4G00005..AT4G03770	275	6.445271229007	AT4G00180..AT4G03695	NA	NA		Cluster_00007	447.825767067	6.29734925717	Cluster_000038	447.824412312	6.49034777242	NA	NA	NA	NA	NA	NA
18	NA	NA		NA	NA		262	5.32559424290876	AT3G45350..AT3G47240	Cluster_00007	447.825767067	6.29734925717	Cluster_000038	447.824412312	6.49034777242	NA	NA	NA	NA	NA	NA
19	83	5.67669587299516	AT2G04170..AT2G06430	NA	NA		NA	NA		Cluster_00014	629.009950333	6.83707508259	Cluster_079785	629.01844786	7.10658687933	NA	NA	NA	NA	NA	NA
20	60	5.48232696032759	AT1G61390..AT1G63400	NA	NA		NA	NA		Cluster_00014	629.009950333	6.83707508259	Cluster_079785	629.01844786	7.10658687933	NA	NA	NA	NA	NA	NA
21	160	5.46552163549284	AT3G22237..AT3G25700	NA	NA		NA	NA		Cluster_00014	629.009950333	6.83707508259	Cluster_079785	629.01844786	7.10658687933	NA	NA	NA	NA	NA	NA
22	NA	NA		102	7.59011418212147	AT1G78020..AT1G80410	NA	NA		Cluster_00014	629.009950333	6.83707508259	Cluster_079785	629.01844786	7.10658687933	NA	NA	NA	NA	NA	NA
23	NA	NA		313	5.42938789600848	AT4G08430..AT4G08880	NA	NA		Cluster_00014	629.009950333	6.83707508259	Cluster_079785	629.01844786	7.10658687933	NA	NA	NA	NA	NA	NA
24	NA	NA		NA	NA		337	7.71640461180699	AT5G01010..AT5G01445	Cluster_00014	629.009950333	6.83707508259	Cluster_079785	629.01844786	7.10658687933	NA	NA	NA	NA	NA	NA
25	NA	NA		NA	NA		359	5.72328967778763	AT5G29040..AT5G29550	Cluster_00014	629.009950333	6.83707508259	Cluster_079785	629.01844786	7.10658687933	NA	NA	NA	NA	NA	NA
26	NA	NA		NA	NA		24	5.52482478436402	AT1G27180..AT1G27570	Cluster_00014	629.009950333	6.83707508259	Cluster_079785	629.01844786	7.10658687933	NA	NA	NA	NA	NA	NA
27	NA	NA		NA	NA		225	9.01711574729661	AT3G15640..AT3G22231	Cluster_00014	629.009950333	6.83707508259	Cluster_079785	629.01844786	7.10658687933	NA	NA	NA	NA	NA	NA
28	NA	NA		NA	NA		220	5.58328659184976	AT3G13140..AT3G13682	Cluster_00014	629.009950333	6.83707508259	Cluster_079785	629.01844786	7.10658687933	NA	NA	NA	NA	NA	NA
29	NA	NA		NA	NA		277	6.3830834089967	AT4G04010..AT4G05130	Cluster_00014	629.009950333	6.83707508259	Cluster_079785	629.01844786	7.10658687933	NA	NA	NA	NA	NA	NA
30	NA	NA		NA	NA		406	5.46916859890025	AT5G55896..AT5G57123	Cluster_00014	629.009950333	6.83707508259	Cluster_079785	629.01844786	7.10658687933	NA	NA	NA	NA	NA	NA
31	NA	NA		NA	NA		320	6.60600228966037	AT4G22300..AT4G27180	Cluster_00014	629.009950333	6.83707508259	Cluster_079785	629.01844786	7.10658687933	NA	NA	NA	NA	NA	NA
32	NA	NA		NA	NA		400	5.69745486257862	AT5G48560..AT5G50530	Cluster_00014	629.009950333	6.83707508259	Cluster_079785	629.01844786	7.10658687933	NA	NA	NA	NA	NA	NA
33	NA	NA		NA	NA		313	5.87454340003301	AT4G10500..AT4G13255	Cluster_00014	629.009950333	6.83707508259	Cluster_079785	629.01844786	7.10658687933	NA	NA	NA	NA	NA	NA
34	NA	NA		NA	NA		218	5.36007190308098	AT3G07580..AT3G11940	Cluster_00014	629.009950333	6.83707508259	Cluster_079785	629.01844786	7.10658687933	NA	NA	NA	NA	NA	NA
35	NA	NA		NA	NA		153	5.43116664218496	AT2G16540..AT2G20190	Cluster_00014	629.009950333	6.83707508259	Cluster_079785	629.01844786	7.10658687933	NA	NA	NA	NA	NA	NA
36	13	6.17024069534771	AT1G18460..AT1G19260	NA	NA		NA	NA		Cluster_00022	716.708455257	7.29642884304	Cluster_009005	716.710287648	7.22603657904	NA	NA	NA	NA	NA	NA
37	97	5.80397678731672	AT2G10490..AT2G11005	NA	NA		NA	NA		Cluster_00022	716.708455257	7.29642884304	Cluster_009005	716.710287648	7.22603657904	NA	NA	NA	NA	NA	NA
38	183	6.98706345494973	AT3G43570..AT3G44720	NA	NA		NA	NA		Cluster_00022	716.708455257	7.29642884304	Cluster_009005	716.710287648	7.22603657904	NA	NA	NA	NA	NA	NA
39	245	6.07842336101209	AT5G02940..AT5G05760	NA	NA		NA	NA		Cluster_00022	716.708455257	7.29642884304	Cluster_009005	716.710287648	7.22603657904	NA	NA	NA	NA	NA	NA
40	294	5.47795941385161	AT5G57126..AT5G62680	417	5.37471620408654	AT5G60290..AT5G61420	NA	NA		Cluster_00022	716.708455257	7.29642884304	Cluster_009005	716.710287648	7.22603657904	NA	NA	NA	NA	NA	NA
41	294	5.47795941385161	AT5G57126..AT5G62680	415	5.48589843584403	AT5G56610..AT5G59630	NA	NA		Cluster_00022	716.708455257	7.29642884304	Cluster_009005	716.710287648	7.22603657904	NA	NA	NA	NA	NA	NA
42	288	5.45957820521835	AT5G39185..AT5G48790	NA	NA		NA	NA		Cluster_00022	716.708455257	7.29642884304	Cluster_009005	716.710287648	7.22603657904	NA	NA	NA	NA	NA	NA
43	NA	NA		201	6.22217590804514	AT2G35610..AT2G35945	NA	NA		Cluster_00022	716.708455257	7.29642884304	Cluster_009005	716.710287648	7.22603657904	NA	NA	NA	NA	NA	NA
44	NA	NA		184	5.9320990564495	AT2G28310..AT2G28520	NA	NA		Cluster_00022	716.708455257	7.29642884304	Cluster_009005	716.710287648	7.22603657904	NA	NA	NA	NA	NA	NA
45	NA	NA		198	5.96722292580474	AT2G33980..AT2G34670	NA	NA		Cluster_00022	716.708455257	7.29642884304	Cluster_009005	716.710287648	7.22603657904	NA	NA	NA	NA	NA	NA
46	NA	NA		212	5.85549583904372	AT2G46040..AT2G46620	NA	NA		Cluster_00022	716.708455257	7.29642884304	Cluster_009005	716.710287648	7.22603657904	NA	NA	NA	NA	NA	NA
47	NA	NA		90	5.47177869104374	AT1G70000..AT1G70370	NA	NA		Cluster_00022	716.708455257	7.29642884304	Cluster_009005	716.710287648	7.22603657904	NA	NA	NA	NA	NA	NA
48	NA	NA		86	6.12540008375243	AT1G66860..AT1G68480	NA	NA		Cluster_00022	716.708455257	7.29642884304	Cluster_009005	716.710287648	7.22603657904	NA	NA	NA	NA	NA	NA
49	NA	NA		278	5.34247286640891	AT4G03811..AT4G04393	NA	NA		Cluster_00022	716.708455257	7.29642884304	Cluster_009005	716.710287648	7.22603657904	NA	NA	NA	NA	NA	NA
50	NA	NA		215	6.36123584824345	AT2G46840..AT2G48150	NA	NA		Cluster_00022	716.708455257	7.29642884304	Cluster_009005	716.710287648	7.22603657904	NA	NA	NA	NA	NA	NA
51	NA	NA		219	5.67221543614202	AT3G01490..AT3G03820	NA	NA		Cluster_00022	716.708455257	7.29642884304	Cluster_009005	716.710287648	7.22603657904	NA	NA	NA	NA	NA	NA
52	NA	NA		267	5.55152632853514	AT3G55734..AT3G57660	NA	NA		Cluster_00022	716.708455257	7.29642884304	Cluster_009005	716.710287648	7.22603657904	NA	NA	NA	NA	NA	NA
53	NA	NA		231	5.41909480520317	AT3G22235..AT3G23430	NA	NA		Cluster_00022	716.708455257	7.29642884304	Cluster_009005	716.710287648	7.22603657904	NA	NA	NA	NA	NA	NA
54	NA	NA		225	5.52525405781635	AT3G09290..AT3G11890	NA	NA		Cluster_00022	716.708455257	7.29642884304	Cluster_009005	716.710287648	7.22603657904	NA	NA	NA	NA	NA	NA
55	NA	NA		348	5.88134254940596	AT5G12060..AT5G15530	NA	NA		Cluster_00022	716.708455257	7.29642884304	Cluster_009005	716.710287648	7.22603657904	NA	NA	NA	NA	NA	NA
56	NA	NA		316	5.71610614668271	AT4G09820..AT4G12260	NA	NA		Cluster_00022	716.708455257	7.29642884304	Cluster_009005	716.710287648	7.22603657904	NA	NA	NA	NA	NA	NA
57	NA	NA		347	5.49599994980927	AT5G06180..AT5G12050	NA	NA		Cluster_00022	716.708455257	7.29642884304	Cluster_009005	716.710287648	7.22603657904	NA	NA	NA	NA	NA	NA
58	NA	NA		233	5.35323575098471	AT3G23530..AT3G26525	NA	NA		Cluster_00022	716.708455257	7.29642884304	Cluster_009005	716.710287648	7.22603657904	NA	NA	NA	NA	NA	NA
59	NA	NA		351	5.44453028859897	AT5G17560..AT5G22590	NA	NA		Cluster_00022	716.708455257	7.29642884304	Cluster_009005	716.710287648	7.22603657904	NA	NA	NA	NA	NA	NA
60	295	6.61462183405801	AT5G62690..AT5G67630	NA	NA		NA	NA		Cluster_00038	786.970005624	6.84402580609	Cluster_000141	786.97347162	6.91112077424	NA	NA	NA	NA	NA	NA
61	81	5.38555447519589	AT2G02640..AT2G03930	NA	NA		NA	NA		Cluster_00038	786.970005624	6.84402580609	Cluster_000141	786.97347162	6.91112077424	NA	NA	NA	NA	NA	NA
62	244	5.52454666178854	AT5G01010..AT5G02910	NA	NA		NA	NA		Cluster_00038	786.970005624	6.84402580609	Cluster_000141	786.97347162	6.91112077424	NA	NA	NA	NA	NA	NA
63	75	5.52625522776515	AT1G77480..AT1G81001	NA	NA		NA	NA		Cluster_00038	786.970005624	6.84402580609	Cluster_000141	786.97347162	6.91112077424	NA	NA	NA	NA	NA	NA
64	160	5.63870820362918	AT3G22237..AT3G25700	NA	NA		NA	NA		Cluster_00038	786.970005624	6.84402580609	Cluster_000141	786.97347162	6.91112077424	NA	NA	NA	NA	NA	NA
65	NA	NA		NA	NA		26	7.41629947057248	AT1G28870..AT1G30820	Cluster_00038	786.970005624	6.84402580609	Cluster_000141	786.97347162	6.91112077424	NA	NA	NA	NA	NA	NA
66	NA	NA		NA	NA		273	5.42102611376093	AT3G61028..AT3G63530	Cluster_00038	786.970005624	6.84402580609	Cluster_000141	786.97347162	6.91112077424	NA	NA	NA	NA	NA	NA
67	67	6.53991324247013	AT1G69140..AT1G70370	NA	NA		NA	NA		Cluster_00040	792.696202076	6.84613399913	Cluster_096873	792.695838479	6.62435071917	NA	NA	NA	NA	NA	NA
68	NA	NA		NA	NA		12	6.31909848303782	AT1G09860..AT1G11590	Cluster_00040	792.696202076	6.84613399913	Cluster_096873	792.695838479	6.62435071917	NA	NA	NA	NA	NA	NA
69	NA	NA		NA	NA		229	5.32372983425339	AT3G24385..AT3G25700	Cluster_00040	792.696202076	6.84613399913	Cluster_096873	792.695838479	6.62435071917	NA	NA	NA	NA	NA	NA
70	14	7.54762484843305	AT1G19310..AT1G21830	NA	NA		NA	NA		Cluster_00041	802.203496202	6.8515087532	Cluster_011386	802.197321296	6.56659038185	NA	NA	NA	NA	NA	NA
71	124	5.83505247390193	AT2G24580..AT2G25150	NA	NA		NA	NA		Cluster_00041	802.203496202	6.8515087532	Cluster_011386	802.197321296	6.56659038185	NA	NA	NA	NA	NA	NA
72	156	6.64091498812231	AT3G09180..AT3G11964	NA	NA		NA	NA		Cluster_00041	802.203496202	6.8515087532	Cluster_011386	802.197321296	6.56659038185	NA	NA	NA	NA	NA	NA
73	281	5.64271400725023	AT5G35200..AT5G35630	NA	NA		NA	NA		Cluster_00041	802.203496202	6.8515087532	Cluster_011386	802.197321296	6.56659038185	NA	NA	NA	NA	NA	NA
74	252	6.14809793668923	AT5G26580..AT5G28335	NA	NA		NA	NA		Cluster_00041	802.203496202	6.8515087532	Cluster_011386	802.197321296	6.56659038185	NA	NA	NA	NA	NA	NA
75	250	10.7913038959932	AT5G15540..AT5G25160	NA	NA		NA	NA		Cluster_00041	802.203496202	6.8515087532	Cluster_011386	802.197321296	6.56659038185	NA	NA	NA	NA	NA	NA
76	245	5.66760271955837	AT5G02940..AT5G05760	NA	NA		NA	NA		Cluster_00041	802.203496202	6.8515087532	Cluster_011386	802.197321296	6.56659038185	NA	NA	NA	NA	NA	NA
77	227	6.31803576876353	AT4G13256..AT4G16880	NA	NA		NA	NA		Cluster_00041	802.203496202	6.8515087532	Cluster_011386	802.197321296	6.56659038185	NA	NA	NA	NA	NA	NA
78	295	5.69243973237195	AT5G62690..AT5G67630	NA	NA		NA	NA		Cluster_00041	802.203496202	6.8515087532	Cluster_011386	802.197321296	6.56659038185	NA	NA	NA	NA	NA	NA
79	288	6.41124497765554	AT5G39185..AT5G48790	NA	NA		NA	NA		Cluster_00041	802.203496202	6.8515087532	Cluster_011386	802.197321296	6.56659038185	NA	NA	NA	NA	NA	NA
80	NA	NA		189	5.88446079723475	AT2G29610..AT2G29830	NA	NA		Cluster_00041	802.203496202	6.8515087532	Cluster_011386	802.197321296	6.56659038185	NA	NA	NA	NA	NA	NA
81	NA	NA		257	6.44881482337273	AT3G44560..AT3G45130	NA	NA		Cluster_00041	802.203496202	6.8515087532	Cluster_011386	802.197321296	6.56659038185	NA	NA	NA	NA	NA	NA
82	NA	NA		316	7.06283679542434	AT4G09820..AT4G12260	NA	NA		Cluster_00041	802.203496202	6.8515087532	Cluster_011386	802.197321296	6.56659038185	NA	NA	NA	NA	NA	NA
83	NA	NA		NA	NA		407	6.69620404928084	AT5G57130..AT5G58730	Cluster_00041	802.203496202	6.8515087532	Cluster_011386	802.197321296	6.56659038185	NA	NA	NA	NA	NA	NA
84	NA	NA		376	7.43626724338018	AT5G32433..AT5G32481	NA	NA		Cluster_00052	894.680174028	12.7802142672	Cluster_103991	894.670970506	12.8520060525	NA	NA	NA	NA	NA	NA
85	NA	NA		378	6.26490977761067	AT5G32518..AT5G32621	NA	NA		Cluster_00052	894.680174028	12.7802142672	Cluster_103991	894.670970506	12.8520060525	NA	NA	NA	NA	NA	NA
86	NA	NA		91	7.47911225500004	AT1G70380..AT1G70920	NA	NA		Cluster_00052	894.680174028	12.7802142672	Cluster_103991	894.670970506	12.8520060525	NA	NA	NA	NA	NA	NA
87	NA	NA		260	5.8393817478109	AT3G48190..AT3G48190	NA	NA		Cluster_00052	894.680174028	12.7802142672	Cluster_103991	894.670970506	12.8520060525	NA	NA	NA	NA	NA	NA
88	NA	NA		155	7.75998062919858	AT2G16540..AT2G16940	153	5.61159310147292	AT2G16540..AT2G20190	Cluster_00052	894.680174028	12.7802142672	Cluster_103991	894.670970506	12.8520060525	NA	NA	NA	NA	NA	NA
89	NA	NA		387	6.0006287856789	AT5G34460..AT5G34836	NA	NA		Cluster_00052	894.680174028	12.7802142672	Cluster_103991	894.670970506	12.8520060525	NA	NA	NA	NA	NA	NA
90	NA	NA		384	6.13616818727152	AT5G33388..AT5G33422	NA	NA		Cluster_00052	894.680174028	12.7802142672	Cluster_103991	894.670970506	12.8520060525	NA	NA	NA	NA	NA	NA
91	NA	NA		358	7.3971377608746	AT5G28390..AT5G28590	NA	NA		Cluster_00052	894.680174028	12.7802142672	Cluster_103991	894.670970506	12.8520060525	NA	NA	NA	NA	NA	NA
92	NA	NA		190	7.28700311901923	AT2G29870..AT2G30350	NA	NA		Cluster_00052	894.680174028	12.7802142672	Cluster_103991	894.670970506	12.8520060525	NA	NA	NA	NA	NA	NA
93	NA	NA		65	7.63430893216187	AT1G49320..AT1G50760	NA	NA		Cluster_00052	894.680174028	12.7802142672	Cluster_103991	894.670970506	12.8520060525	NA	NA	NA	NA	NA	NA
94	NA	NA		63	8.38627514207393	AT1G47250..AT1G49200	60	8.46961539260851	AT1G45191..AT1G49190	Cluster_00052	894.680174028	12.7802142672	Cluster_103991	894.670970506	12.8520060525	NA	NA	NA	NA	NA	NA
95	NA	NA		342	6.742049576576	AT4G35280..AT4G36610	NA	NA		Cluster_00052	894.680174028	12.7802142672	Cluster_103991	894.670970506	12.8520060525	NA	NA	NA	NA	NA	NA
96	NA	NA		383	5.65955064571267	AT5G33234..AT5G33383	NA	NA		Cluster_00052	894.680174028	12.7802142672	Cluster_103991	894.670970506	12.8520060525	NA	NA	NA	NA	NA	NA
97	NA	NA		404	7.14779689196465	AT5G45600..AT5G47660	NA	NA		Cluster_00052	894.680174028	12.7802142672	Cluster_103991	894.670970506	12.8520060525	NA	NA	NA	NA	NA	NA
98	NA	NA		398	6.04510243126513	AT5G39185..AT5G40000	NA	NA		Cluster_00052	894.680174028	12.7802142672	Cluster_103991	894.670970506	12.8520060525	NA	NA	NA	NA	NA	NA
99	NA	NA		417	6.11170272746667	AT5G60290..AT5G61420	NA	NA		Cluster_00052	894.680174028	12.7802142672	Cluster_103991	894.670970506	12.8520060525	NA	NA	NA	NA	NA	NA
100	NA	NA		2	5.87888019915691	AT1G01040..AT1G02074	2	10.1797546898221	AT1G01040..AT1G02205	Cluster_00052	894.680174028	12.7802142672	Cluster_103991	894.670970506	12.8520060525	NA	NA	NA	NA	NA	NA
101	NA	NA		252	6.68865683846338	AT3G42760..AT3G43357	NA	NA		Cluster_00052	894.680174028	12.7802142672	Cluster_103991	894.670970506	12.8520060525	NA	NA	NA	NA	NA	NA
102	NA	NA		267	6.63501359346434	AT3G55734..AT3G57660	NA	NA		Cluster_00052	894.680174028	12.7802142672	Cluster_103991	894.670970506	12.8520060525	NA	NA	NA	NA	NA	NA
103	NA	NA		14	6.19602019037085	AT1G10585..AT1G12420	13	5.64839264212036	AT1G11592..AT1G15460	Cluster_00052	894.680174028	12.7802142672	Cluster_103991	894.670970506	12.8520060525	NA	NA	NA	NA	NA	NA
104	NA	NA		236	6.54962164529953	AT3G30670..AT3G31375	NA	NA		Cluster_00052	894.680174028	12.7802142672	Cluster_103991	894.670970506	12.8520060525	NA	NA	NA	NA	NA	NA
105	NA	NA		255	6.26273046972021	AT3G43625..AT3G44425	NA	NA		Cluster_00052	894.680174028	12.7802142672	Cluster_103991	894.670970506	12.8520060525	NA	NA	NA	NA	NA	NA
106	NA	NA		62	5.33234477944167	AT1G45233..AT1G47240	NA	NA		Cluster_00052	894.680174028	12.7802142672	Cluster_103991	894.670970506	12.8520060525	NA	NA	NA	NA	NA	NA
107	NA	NA		314	6.22034623190827	AT4G08890..AT4G09200	NA	NA		Cluster_00052	894.680174028	12.7802142672	Cluster_103991	894.670970506	12.8520060525	NA	NA	NA	NA	NA	NA
108	NA	NA		351	7.87675098916136	AT5G17560..AT5G22590	347	6.94564396141767	AT5G17550..AT5G22490	Cluster_00052	894.680174028	12.7802142672	Cluster_103991	894.670970506	12.8520060525	NA	NA	NA	NA	NA	NA
109	NA	NA		181	6.52847441702903	AT2G25050..AT2G28110	NA	NA		Cluster_00052	894.680174028	12.7802142672	Cluster_103991	894.670970506	12.8520060525	NA	NA	NA	NA	NA	NA
110	NA	NA		278	5.5105654876052	AT4G03811..AT4G04393	NA	NA		Cluster_00052	894.680174028	12.7802142672	Cluster_103991	894.670970506	12.8520060525	NA	NA	NA	NA	NA	NA
111	NA	NA		230	6.28937547466075	AT3G19960..AT3G22231	NA	NA		Cluster_00052	894.680174028	12.7802142672	Cluster_103991	894.670970506	12.8520060525	NA	NA	NA	NA	NA	NA
112	NA	NA		27	6.78391281109557	AT1G28140..AT1G33900	25	5.83965541204242	AT1G27580..AT1G28770	Cluster_00052	894.680174028	12.7802142672	Cluster_103991	894.670970506	12.8520060525	NA	NA	NA	NA	NA	NA
113	NA	NA		156	6.33295165586682	AT2G16955..AT2G19170	NA	NA		Cluster_00052	894.680174028	12.7802142672	Cluster_103991	894.670970506	12.8520060525	NA	NA	NA	NA	NA	NA
114	NA	NA		234	6.17614081588884	AT3G26530..AT3G29110	NA	NA		Cluster_00052	894.680174028	12.7802142672	Cluster_103991	894.670970506	12.8520060525	NA	NA	NA	NA	NA	NA
115	NA	NA		251	5.42670331442144	AT3G42047..AT3G42750	NA	NA		Cluster_00052	894.680174028	12.7802142672	Cluster_103991	894.670970506	12.8520060525	NA	NA	NA	NA	NA	NA
116	NA	NA		259	5.50186038662077	AT3G46370..AT3G48185	NA	NA		Cluster_00052	894.680174028	12.7802142672	Cluster_103991	894.670970506	12.8520060525	NA	NA	NA	NA	NA	NA
117	NA	NA		275	7.73683114379024	AT4G00180..AT4G03695	NA	NA		Cluster_00052	894.680174028	12.7802142672	Cluster_103991	894.670970506	12.8520060525	NA	NA	NA	NA	NA	NA
118	NA	NA		233	5.76697131215357	AT3G23530..AT3G26525	NA	NA		Cluster_00052	894.680174028	12.7802142672	Cluster_103991	894.670970506	12.8520060525	NA	NA	NA	NA	NA	NA
119	NA	NA		229	6.25734975659708	AT3G13420..AT3G19950	NA	NA		Cluster_00052	894.680174028	12.7802142672	Cluster_103991	894.670970506	12.8520060525	NA	NA	NA	NA	NA	NA
120	NA	NA		347	5.52535002676994	AT5G06180..AT5G12050	NA	NA		Cluster_00052	894.680174028	12.7802142672	Cluster_103991	894.670970506	12.8520060525	NA	NA	NA	NA	NA	NA
121	NA	NA		318	5.46768534985441	AT4G13256..AT4G16880	315	8.07160049814627	AT4G13455..AT4G16890	Cluster_00052	894.680174028	12.7802142672	Cluster_103991	894.670970506	12.8520060525	NA	NA	NA	NA	NA	NA
122	NA	NA		352	5.93191255191413	AT5G22600..AT5G25180	NA	NA		Cluster_00052	894.680174028	12.7802142672	Cluster_103991	894.670970506	12.8520060525	NA	NA	NA	NA	NA	NA
123	NA	NA		NA	NA		2	10.1797546898221	AT1G01040..AT1G02205	Cluster_00052	894.680174028	12.7802142672	Cluster_103991	894.670970506	12.8520060525	NA	NA	NA	NA	NA	NA
124	NA	NA		NA	NA		147	6.7247053711588	AT2G14920..AT2G15145	Cluster_00052	894.680174028	12.7802142672	Cluster_103991	894.670970506	12.8520060525	NA	NA	NA	NA	NA	NA
125	NA	NA		NA	NA		32	8.21072078793102	AT1G35110..AT1G36520	Cluster_00052	894.680174028	12.7802142672	Cluster_103991	894.670970506	12.8520060525	NA	NA	NA	NA	NA	NA
126	NA	NA		NA	NA		17	6.2920894946514	AT1G18120..AT1G19400	Cluster_00052	894.680174028	12.7802142672	Cluster_103991	894.670970506	12.8520060525	NA	NA	NA	NA	NA	NA
127	NA	NA		NA	NA		326	5.54613445361813	AT4G29800..AT4G30080	Cluster_00052	894.680174028	12.7802142672	Cluster_103991	894.670970506	12.8520060525	NA	NA	NA	NA	NA	NA
128	NA	NA		NA	NA		333	5.65870359579942	AT4G37110..AT4G37750	Cluster_00052	894.680174028	12.7802142672	Cluster_103991	894.670970506	12.8520060525	NA	NA	NA	NA	NA	NA
129	NA	NA		NA	NA		354	6.39291699222713	AT5G27810..AT5G28335	Cluster_00052	894.680174028	12.7802142672	Cluster_103991	894.670970506	12.8520060525	NA	NA	NA	NA	NA	NA
130	NA	NA		NA	NA		159	5.60354838016369	AT2G22430..AT2G23290	Cluster_00052	894.680174028	12.7802142672	Cluster_103991	894.670970506	12.8520060525	NA	NA	NA	NA	NA	NA
131	251	5.89286862665056	AT5G25170..AT5G26610	NA	NA		NA	NA		Cluster_00053	894.932504222	13.5898973156	Cluster_013404	894.932615528	13.4783691011	NA	NA	NA	NA	NA	NA
132	159	5.3630408538549	AT3G13430..AT3G22231	NA	NA		NA	NA		Cluster_00053	894.932504222	13.5898973156	Cluster_013404	894.932615528	13.4783691011	NA	NA	NA	NA	NA	NA
133	NA	NA		132	7.90203472001025	AT2G10470..AT2G11005	NA	NA		Cluster_00053	894.932504222	13.5898973156	Cluster_013404	894.932615528	13.4783691011	NA	NA	NA	NA	NA	NA
134	NA	NA		18	8.1084118991169	AT1G15470..AT1G17960	NA	NA		Cluster_00053	894.932504222	13.5898973156	Cluster_013404	894.932615528	13.4783691011	NA	NA	NA	NA	NA	NA
135	NA	NA		156	8.81623398294898	AT2G16955..AT2G19170	NA	NA		Cluster_00053	894.932504222	13.5898973156	Cluster_013404	894.932615528	13.4783691011	NA	NA	NA	NA	NA	NA
136	NA	NA		343	7.19287407889008	AT4G36640..AT4G37950	NA	NA		Cluster_00053	894.932504222	13.5898973156	Cluster_013404	894.932615528	13.4783691011	NA	NA	NA	NA	NA	NA
137	NA	NA		278	6.24918316927424	AT4G03811..AT4G04393	NA	NA		Cluster_00053	894.932504222	13.5898973156	Cluster_013404	894.932615528	13.4783691011	NA	NA	NA	NA	NA	NA
138	NA	NA		225	6.74029383587053	AT3G09290..AT3G11890	NA	NA		Cluster_00053	894.932504222	13.5898973156	Cluster_013404	894.932615528	13.4783691011	NA	NA	NA	NA	NA	NA
139	NA	NA		348	6.79452663601987	AT5G12060..AT5G15530	NA	NA		Cluster_00053	894.932504222	13.5898973156	Cluster_013404	894.932615528	13.4783691011	NA	NA	NA	NA	NA	NA
140	NA	NA		316	7.17350313425049	AT4G09820..AT4G12260	NA	NA		Cluster_00053	894.932504222	13.5898973156	Cluster_013404	894.932615528	13.4783691011	NA	NA	NA	NA	NA	NA
141	NA	NA		235	6.57447339133304	AT3G29120..AT3G30665	NA	NA		Cluster_00053	894.932504222	13.5898973156	Cluster_013404	894.932615528	13.4783691011	NA	NA	NA	NA	NA	NA
142	NA	NA		15	5.50689484419392	AT1G12423..AT1G15160	NA	NA		Cluster_00053	894.932504222	13.5898973156	Cluster_013404	894.932615528	13.4783691011	NA	NA	NA	NA	NA	NA
143	NA	NA		267	5.33542890859998	AT3G55734..AT3G57660	NA	NA		Cluster_00053	894.932504222	13.5898973156	Cluster_013404	894.932615528	13.4783691011	NA	NA	NA	NA	NA	NA
144	NA	NA		234	5.73781517077826	AT3G26530..AT3G29110	NA	NA		Cluster_00053	894.932504222	13.5898973156	Cluster_013404	894.932615528	13.4783691011	NA	NA	NA	NA	NA	NA
145	9	12.4551291192791	AT1G12423..AT1G13620	NA	NA		NA	NA		Cluster_00057	897.061336906	6.17271307724	Cluster_104148	897.066691013	5.94709890171	NA	NA	NA	NA	NA	NA
146	227	8.72537081714732	AT4G13256..AT4G16880	NA	NA		NA	NA		Cluster_00057	897.061336906	6.17271307724	Cluster_104148	897.066691013	5.94709890171	NA	NA	NA	NA	NA	NA
147	60	7.58595196863554	AT1G61390..AT1G63400	NA	NA		NA	NA		Cluster_00057	897.061336906	6.17271307724	Cluster_104148	897.066691013	5.94709890171	NA	NA	NA	NA	NA	NA
148	3	6.12101776391866	AT1G01073..AT1G02205	NA	NA		NA	NA		Cluster_00057	897.061336906	6.17271307724	Cluster_104148	897.066691013	5.94709890171	NA	NA	NA	NA	NA	NA
149	245	6.21323640915238	AT5G02940..AT5G05760	345	5.45370040150796	AT5G01010..AT5G05700	NA	NA		Cluster_00057	897.061336906	6.17271307724	Cluster_104148	897.066691013	5.94709890171	NA	NA	NA	NA	NA	NA
150	165	5.66425788823167	AT3G28310..AT3G29110	NA	NA		234	6.37414160984834	AT3G28310..AT3G28857	Cluster_00057	897.061336906	6.17271307724	Cluster_104148	897.066691013	5.94709890171	NA	NA	NA	NA	NA	NA
151	68	6.24790834490936	AT1G70380..AT1G75990	NA	NA		NA	NA		Cluster_00057	897.061336906	6.17271307724	Cluster_104148	897.066691013	5.94709890171	NA	NA	NA	NA	NA	NA
152	19	5.50659592725339	AT1G27580..AT1G30820	NA	NA		26	5.66237373598055	AT1G28870..AT1G30820	Cluster_00057	897.061336906	6.17271307724	Cluster_104148	897.066691013	5.94709890171	NA	NA	NA	NA	NA	NA
153	231	5.94614445714319	AT4G21363..AT4G27180	NA	NA		NA	NA		Cluster_00057	897.061336906	6.17271307724	Cluster_104148	897.066691013	5.94709890171	NA	NA	NA	NA	NA	NA
154	20	5.86118946767343	AT1G30825..AT1G34805	NA	NA		NA	NA		Cluster_00057	897.061336906	6.17271307724	Cluster_104148	897.066691013	5.94709890171	NA	NA	NA	NA	NA	NA
155	153	5.59343006104956	AT3G01015..AT3G06483	219	8.27230091877867	AT3G01490..AT3G03820	NA	NA		Cluster_00057	897.061336906	6.17271307724	Cluster_104148	897.066691013	5.94709890171	NA	NA	NA	NA	NA	NA
156	288	5.60089898144978	AT5G39185..AT5G48790	404	6.92999832449125	AT5G45600..AT5G47660	NA	NA		Cluster_00057	897.061336906	6.17271307724	Cluster_104148	897.066691013	5.94709890171	NA	NA	NA	NA	NA	NA
157	NA	NA		263	10.7650136239756	AT3G50140..AT3G54460	NA	NA		Cluster_00057	897.061336906	6.17271307724	Cluster_104148	897.066691013	5.94709890171	NA	NA	NA	NA	NA	NA
158	NA	NA		102	8.29773130853753	AT1G78020..AT1G80410	NA	NA		Cluster_00057	897.061336906	6.17271307724	Cluster_104148	897.066691013	5.94709890171	NA	NA	NA	NA	NA	NA
159	NA	NA		424	6.80534944869565	AT5G65800..AT5G67630	NA	NA		Cluster_00057	897.061336906	6.17271307724	Cluster_104148	897.066691013	5.94709890171	NA	NA	NA	NA	NA	NA
160	NA	NA		209	5.98645415035358	AT2G41900..AT2G43470	NA	NA		Cluster_00057	897.061336906	6.17271307724	Cluster_104148	897.066691013	5.94709890171	NA	NA	NA	NA	NA	NA
161	NA	NA		140	5.88773321981906	AT2G12835..AT2G13580	NA	NA		Cluster_00057	897.061336906	6.17271307724	Cluster_104148	897.066691013	5.94709890171	NA	NA	NA	NA	NA	NA
162	NA	NA		333	5.53811418529945	AT4G28980..AT4G30080	NA	NA		Cluster_00057	897.061336906	6.17271307724	Cluster_104148	897.066691013	5.94709890171	NA	NA	NA	NA	NA	NA
163	NA	NA		60	5.40737398219076	AT1G44010..AT1G45190	NA	NA		Cluster_00057	897.061336906	6.17271307724	Cluster_104148	897.066691013	5.94709890171	NA	NA	NA	NA	NA	NA
164	NA	NA		32	5.78655904101805	AT1G35110..AT1G35630	NA	NA		Cluster_00057	897.061336906	6.17271307724	Cluster_104148	897.066691013	5.94709890171	NA	NA	NA	NA	NA	NA
165	NA	NA		252	5.85235323314567	AT3G42760..AT3G43357	NA	NA		Cluster_00057	897.061336906	6.17271307724	Cluster_104148	897.066691013	5.94709890171	NA	NA	NA	NA	NA	NA
166	NA	NA		83	6.22067307952604	AT1G63690..AT1G66390	NA	NA		Cluster_00057	897.061336906	6.17271307724	Cluster_104148	897.066691013	5.94709890171	NA	NA	NA	NA	NA	NA
167	NA	NA		197	5.58650236919849	AT2G31550..AT2G33880	NA	NA		Cluster_00057	897.061336906	6.17271307724	Cluster_104148	897.066691013	5.94709890171	NA	NA	NA	NA	NA	NA
168	NA	NA		210	5.31310587736001	AT2G43500..AT2G45800	NA	NA		Cluster_00057	897.061336906	6.17271307724	Cluster_104148	897.066691013	5.94709890171	NA	NA	NA	NA	NA	NA
169	NA	NA		348	5.37005724611495	AT5G12060..AT5G15530	NA	NA		Cluster_00057	897.061336906	6.17271307724	Cluster_104148	897.066691013	5.94709890171	NA	NA	NA	NA	NA	NA
170	151	5.76248223776254	AT2G45430..AT2G46680	210	7.2776290577788	AT2G43500..AT2G45800	NA	NA		Cluster_00060	900.947313543	13.9935695418	Cluster_013560	900.949132729	13.7956250328	NA	NA	NA	NA	NA	NA
171	NA	NA		31	5.80605092554604	AT1G34836..AT1G35060	NA	NA		Cluster_00060	900.947313543	13.9935695418	Cluster_013560	900.949132729	13.7956250328	NA	NA	NA	NA	NA	NA
172	NA	NA		223	9.33519365855871	AT3G06580..AT3G09170	NA	NA		Cluster_00060	900.947313543	13.9935695418	Cluster_013560	900.949132729	13.7956250328	NA	NA	NA	NA	NA	NA
173	NA	NA		195	5.92893022008698	AT2G31140..AT2G31460	NA	NA		Cluster_00060	900.947313543	13.9935695418	Cluster_013560	900.949132729	13.7956250328	NA	NA	NA	NA	NA	NA
174	NA	NA		270	5.88682376623516	AT3G59720..AT3G60110	NA	NA		Cluster_00060	900.947313543	13.9935695418	Cluster_013560	900.949132729	13.7956250328	NA	NA	NA	NA	NA	NA
175	NA	NA		10	6.82106785579101	AT1G08105..AT1G08735	NA	NA		Cluster_00060	900.947313543	13.9935695418	Cluster_013560	900.949132729	13.7956250328	NA	NA	NA	NA	NA	NA
176	NA	NA		24	8.26757261782796	AT1G22500..AT1G24793	NA	NA		Cluster_00060	900.947313543	13.9935695418	Cluster_013560	900.949132729	13.7956250328	NA	NA	NA	NA	NA	NA
177	NA	NA		259	8.41796553659589	AT3G46370..AT3G48185	NA	NA		Cluster_00060	900.947313543	13.9935695418	Cluster_013560	900.949132729	13.7956250328	NA	NA	NA	NA	NA	NA
178	NA	NA		9	7.59292918521793	AT1G05290..AT1G08090	NA	NA		Cluster_00060	900.947313543	13.9935695418	Cluster_013560	900.949132729	13.7956250328	NA	NA	NA	NA	NA	NA
179	NA	NA		258	5.93951747008117	AT3G45140..AT3G46340	NA	NA		Cluster_00060	900.947313543	13.9935695418	Cluster_013560	900.949132729	13.7956250328	NA	NA	NA	NA	NA	NA
180	NA	NA		339	6.17917788088619	AT4G32290..AT4G34760	NA	NA		Cluster_00060	900.947313543	13.9935695418	Cluster_013560	900.949132729	13.7956250328	NA	NA	NA	NA	NA	NA
181	NA	NA		322	5.7836459416132	AT4G19320..AT4G20510	NA	NA		Cluster_00060	900.947313543	13.9935695418	Cluster_013560	900.949132729	13.7956250328	NA	NA	NA	NA	NA	NA
182	NA	NA		396	5.80416326573878	AT5G36870..AT5G38000	NA	NA		Cluster_00060	900.947313543	13.9935695418	Cluster_013560	900.949132729	13.7956250328	NA	NA	NA	NA	NA	NA
183	NA	NA		92	5.68025938956329	AT1G70990..AT1G72910	NA	NA		Cluster_00060	900.947313543	13.9935695418	Cluster_013560	900.949132729	13.7956250328	NA	NA	NA	NA	NA	NA
184	NA	NA		347	6.45132122628013	AT5G06180..AT5G12050	NA	NA		Cluster_00060	900.947313543	13.9935695418	Cluster_013560	900.949132729	13.7956250328	NA	NA	NA	NA	NA	NA
185	NA	NA		181	5.51947212788484	AT2G25050..AT2G28110	NA	NA		Cluster_00060	900.947313543	13.9935695418	Cluster_013560	900.949132729	13.7956250328	NA	NA	NA	NA	NA	NA
186	NA	NA		233	5.66691946394515	AT3G23530..AT3G26525	NA	NA		Cluster_00060	900.947313543	13.9935695418	Cluster_013560	900.949132729	13.7956250328	NA	NA	NA	NA	NA	NA
187	NA	NA		229	5.82876958276395	AT3G13420..AT3G19950	NA	NA		Cluster_00060	900.947313543	13.9935695418	Cluster_013560	900.949132729	13.7956250328	NA	NA	NA	NA	NA	NA
188	226	9.01254533023568	AT4G09820..AT4G13255	NA	NA		NA	NA		Cluster_00063	907.938821379	10.8706528734	Cluster_104727	907.940248155	10.7251828148	NA	NA	NA	NA	NA	NA
189	230	7.42931257694979	AT4G20725..AT4G21350	NA	NA		NA	NA		Cluster_00063	907.938821379	10.8706528734	Cluster_104727	907.940248155	10.7251828148	NA	NA	NA	NA	NA	NA
190	56	5.82490443766086	AT1G54350..AT1G55130	NA	NA		NA	NA		Cluster_00063	907.938821379	10.8706528734	Cluster_104727	907.940248155	10.7251828148	NA	NA	NA	NA	NA	NA
191	139	6.30870326314335	AT2G31140..AT2G33880	NA	NA		NA	NA		Cluster_00063	907.938821379	10.8706528734	Cluster_104727	907.940248155	10.7251828148	NA	NA	NA	NA	NA	NA
192	229	5.90927256253583	AT4G19230..AT4G20520	NA	NA		NA	NA		Cluster_00063	907.938821379	10.8706528734	Cluster_104727	907.940248155	10.7251828148	NA	NA	NA	NA	NA	NA
193	239	5.55474875328164	AT4G30290..AT4G32212	NA	NA		NA	NA		Cluster_00063	907.938821379	10.8706528734	Cluster_104727	907.940248155	10.7251828148	NA	NA	NA	NA	NA	NA
194	288	6.60484772354588	AT5G39185..AT5G48790	NA	NA		NA	NA		Cluster_00063	907.938821379	10.8706528734	Cluster_104727	907.940248155	10.7251828148	NA	NA	NA	NA	NA	NA
195	NA	NA		162	10.8730020847458	AT2G21237..AT2G21640	NA	NA		Cluster_00063	907.938821379	10.8706528734	Cluster_104727	907.940248155	10.7251828148	NA	NA	NA	NA	NA	NA
196	NA	NA		110	6.31720382127376	AT2G02640..AT2G02830	NA	NA		Cluster_00063	907.938821379	10.8706528734	Cluster_104727	907.940248155	10.7251828148	NA	NA	NA	NA	NA	NA
197	NA	NA		414	6.4258866486569	AT5G56270..AT5G56600	NA	NA		Cluster_00063	907.938821379	10.8706528734	Cluster_104727	907.940248155	10.7251828148	NA	NA	NA	NA	NA	NA
198	NA	NA		103	5.3112964833219	AT1G80460..AT1G80670	NA	NA		Cluster_00063	907.938821379	10.8706528734	Cluster_104727	907.940248155	10.7251828148	NA	NA	NA	NA	NA	NA
199	NA	NA		136	6.0361130468069	AT2G11830..AT2G12210	NA	NA		Cluster_00063	907.938821379	10.8706528734	Cluster_104727	907.940248155	10.7251828148	NA	NA	NA	NA	NA	NA
200	NA	NA		245	5.44365149615828	AT3G32893..AT3G33055	NA	NA		Cluster_00063	907.938821379	10.8706528734	Cluster_104727	907.940248155	10.7251828148	NA	NA	NA	NA	NA	NA
201	NA	NA		13	6.05419787594584	AT1G09620..AT1G10570	NA	NA		Cluster_00063	907.938821379	10.8706528734	Cluster_104727	907.940248155	10.7251828148	NA	NA	NA	NA	NA	NA
202	NA	NA		413	7.12518263210139	AT5G54520..AT5G56260	NA	NA		Cluster_00063	907.938821379	10.8706528734	Cluster_104727	907.940248155	10.7251828148	NA	NA	NA	NA	NA	NA
203	NA	NA		86	6.54582763061171	AT1G66860..AT1G68480	NA	NA		Cluster_00063	907.938821379	10.8706528734	Cluster_104727	907.940248155	10.7251828148	NA	NA	NA	NA	NA	NA
204	NA	NA		220	6.27218234997189	AT3G03860..AT3G05430	NA	NA		Cluster_00063	907.938821379	10.8706528734	Cluster_104727	907.940248155	10.7251828148	NA	NA	NA	NA	NA	NA
205	NA	NA		273	6.73389933205375	AT3G60950..AT3G63500	NA	NA		Cluster_00063	907.938821379	10.8706528734	Cluster_104727	907.940248155	10.7251828148	NA	NA	NA	NA	NA	NA
206	NA	NA		269	5.45837416807604	AT3G58650..AT3G59710	NA	NA		Cluster_00063	907.938821379	10.8706528734	Cluster_104727	907.940248155	10.7251828148	NA	NA	NA	NA	NA	NA
207	NA	NA		92	6.23740496528359	AT1G70990..AT1G72910	NA	NA		Cluster_00063	907.938821379	10.8706528734	Cluster_104727	907.940248155	10.7251828148	NA	NA	NA	NA	NA	NA
208	NA	NA		259	6.6335661954386	AT3G46370..AT3G48185	NA	NA		Cluster_00063	907.938821379	10.8706528734	Cluster_104727	907.940248155	10.7251828148	NA	NA	NA	NA	NA	NA
209	NA	NA		117	5.79549880370704	AT2G05580..AT2G06310	NA	NA		Cluster_00063	907.938821379	10.8706528734	Cluster_104727	907.940248155	10.7251828148	NA	NA	NA	NA	NA	NA
210	NA	NA		278	5.44347819112072	AT4G03811..AT4G04393	NA	NA		Cluster_00063	907.938821379	10.8706528734	Cluster_104727	907.940248155	10.7251828148	NA	NA	NA	NA	NA	NA
211	NA	NA		111	5.59757896955297	AT2G02835..AT2G03930	NA	NA		Cluster_00063	907.938821379	10.8706528734	Cluster_104727	907.940248155	10.7251828148	NA	NA	NA	NA	NA	NA
212	NA	NA		396	5.72116325966423	AT5G36870..AT5G38000	NA	NA		Cluster_00063	907.938821379	10.8706528734	Cluster_104727	907.940248155	10.7251828148	NA	NA	NA	NA	NA	NA
213	NA	NA		207	5.40408895615943	AT2G39220..AT2G40770	NA	NA		Cluster_00063	907.938821379	10.8706528734	Cluster_104727	907.940248155	10.7251828148	NA	NA	NA	NA	NA	NA
214	NA	NA		15	5.68955590256364	AT1G12423..AT1G15160	NA	NA		Cluster_00063	907.938821379	10.8706528734	Cluster_104727	907.940248155	10.7251828148	NA	NA	NA	NA	NA	NA
215	NA	NA		225	5.33374462964714	AT3G09290..AT3G11890	NA	NA		Cluster_00063	907.938821379	10.8706528734	Cluster_104727	907.940248155	10.7251828148	NA	NA	NA	NA	NA	NA
216	NA	NA		229	6.26602474449842	AT3G13420..AT3G19950	NA	NA		Cluster_00063	907.938821379	10.8706528734	Cluster_104727	907.940248155	10.7251828148	NA	NA	NA	NA	NA	NA
217	NA	NA		279	5.36024351706984	AT4G04394..AT4G05130	NA	NA		Cluster_00063	907.938821379	10.8706528734	Cluster_104727	907.940248155	10.7251828148	NA	NA	NA	NA	NA	NA
218	NA	NA		409	5.30299707355215	AT5G50700..AT5G53500	NA	NA		Cluster_00063	907.938821379	10.8706528734	Cluster_104727	907.940248155	10.7251828148	NA	NA	NA	NA	NA	NA
219	NA	NA		318	5.58951537739577	AT4G13256..AT4G16880	NA	NA		Cluster_00063	907.938821379	10.8706528734	Cluster_104727	907.940248155	10.7251828148	NA	NA	NA	NA	NA	NA
220	NA	NA		275	6.12380511477711	AT4G00180..AT4G03695	NA	NA		Cluster_00063	907.938821379	10.8706528734	Cluster_104727	907.940248155	10.7251828148	NA	NA	NA	NA	NA	NA
221	NA	NA		328	8.61869683496816	AT4G26050..AT4G27180	NA	NA		Cluster_00064	908.443488139	11.1804306608	Cluster_013739	908.441604692	11.3895398239	NA	NA	NA	NA	NA	NA
222	NA	NA		184	6.36584351120679	AT2G28310..AT2G28520	NA	NA		Cluster_00064	908.443488139	11.1804306608	Cluster_013739	908.441604692	11.3895398239	NA	NA	NA	NA	NA	NA
223	NA	NA		8	7.21272010387923	AT1G03910..AT1G05270	NA	NA		Cluster_00064	908.443488139	11.1804306608	Cluster_013739	908.441604692	11.3895398239	NA	NA	NA	NA	NA	NA
224	NA	NA		399	7.74724552106361	AT5G40010..AT5G41310	NA	NA		Cluster_00064	908.443488139	11.1804306608	Cluster_013739	908.441604692	11.3895398239	NA	NA	NA	NA	NA	NA
225	NA	NA		227	6.30757710417814	AT3G11980..AT3G13120	NA	NA		Cluster_00064	908.443488139	11.1804306608	Cluster_013739	908.441604692	11.3895398239	NA	NA	NA	NA	NA	NA
226	NA	NA		105	6.19506531671567	AT2G01026..AT2G01430	NA	NA		Cluster_00064	908.443488139	11.1804306608	Cluster_013739	908.441604692	11.3895398239	NA	NA	NA	NA	NA	NA
227	NA	NA		198	5.7705178599821	AT2G33980..AT2G34670	NA	NA		Cluster_00064	908.443488139	11.1804306608	Cluster_013739	908.441604692	11.3895398239	NA	NA	NA	NA	NA	NA
228	NA	NA		202	6.58655383019513	AT2G35990..AT2G37435	NA	NA		Cluster_00064	908.443488139	11.1804306608	Cluster_013739	908.441604692	11.3895398239	NA	NA	NA	NA	NA	NA
229	NA	NA		268	5.66733859435244	AT3G57670..AT3G58640	NA	NA		Cluster_00064	908.443488139	11.1804306608	Cluster_013739	908.441604692	11.3895398239	NA	NA	NA	NA	NA	NA
230	NA	NA		13	5.98112413722552	AT1G09620..AT1G10570	NA	NA		Cluster_00064	908.443488139	11.1804306608	Cluster_013739	908.441604692	11.3895398239	NA	NA	NA	NA	NA	NA
231	NA	NA		356	6.53667439811694	AT5G27280..AT5G28235	NA	NA		Cluster_00064	908.443488139	11.1804306608	Cluster_013739	908.441604692	11.3895398239	NA	NA	NA	NA	NA	NA
232	NA	NA		81	5.8042159399988	AT1G62355..AT1G62970	NA	NA		Cluster_00064	908.443488139	11.1804306608	Cluster_013739	908.441604692	11.3895398239	NA	NA	NA	NA	NA	NA
233	NA	NA		258	6.28493863194029	AT3G45140..AT3G46340	NA	NA		Cluster_00064	908.443488139	11.1804306608	Cluster_013739	908.441604692	11.3895398239	NA	NA	NA	NA	NA	NA
234	NA	NA		353	6.08765793887749	AT5G25190..AT5G26620	NA	NA		Cluster_00064	908.443488139	11.1804306608	Cluster_013739	908.441604692	11.3895398239	NA	NA	NA	NA	NA	NA
235	NA	NA		350	6.3550709182351	AT5G15700..AT5G17540	NA	NA		Cluster_00064	908.443488139	11.1804306608	Cluster_013739	908.441604692	11.3895398239	NA	NA	NA	NA	NA	NA
236	NA	NA		257	5.32232908209468	AT3G44560..AT3G45130	NA	NA		Cluster_00064	908.443488139	11.1804306608	Cluster_013739	908.441604692	11.3895398239	NA	NA	NA	NA	NA	NA
237	NA	NA		76	5.33695395544426	AT1G57360..AT1G58766	NA	NA		Cluster_00064	908.443488139	11.1804306608	Cluster_013739	908.441604692	11.3895398239	NA	NA	NA	NA	NA	NA
238	NA	NA		413	6.00564908494566	AT5G54520..AT5G56260	NA	NA		Cluster_00064	908.443488139	11.1804306608	Cluster_013739	908.441604692	11.3895398239	NA	NA	NA	NA	NA	NA
239	NA	NA		314	5.34258356450753	AT4G08890..AT4G09200	NA	NA		Cluster_00064	908.443488139	11.1804306608	Cluster_013739	908.441604692	11.3895398239	NA	NA	NA	NA	NA	NA
240	NA	NA		225	5.67508016289283	AT3G09290..AT3G11890	NA	NA		Cluster_00064	908.443488139	11.1804306608	Cluster_013739	908.441604692	11.3895398239	NA	NA	NA	NA	NA	NA
241	NA	NA		345	5.44352785017659	AT5G01010..AT5G05700	NA	NA		Cluster_00064	908.443488139	11.1804306608	Cluster_013739	908.441604692	11.3895398239	NA	NA	NA	NA	NA	NA
242	NA	NA		318	5.46384823055887	AT4G13256..AT4G16880	NA	NA		Cluster_00064	908.443488139	11.1804306608	Cluster_013739	908.441604692	11.3895398239	NA	NA	NA	NA	NA	NA
243	NA	NA		342	8.37920052903537	AT4G35280..AT4G36610	NA	NA		Cluster_00065	908.944968683	12.269137093	Cluster_104786	908.943590284	12.1043395295	NA	NA	NA	NA	NA	NA
244	NA	NA		316	8.0791959216014	AT4G09820..AT4G12260	NA	NA		Cluster_00065	908.944968683	12.269137093	Cluster_104786	908.943590284	12.1043395295	NA	NA	NA	NA	NA	NA
245	NA	NA		219	6.04384272495487	AT3G01490..AT3G03820	NA	NA		Cluster_00065	908.944968683	12.269137093	Cluster_104786	908.943590284	12.1043395295	NA	NA	NA	NA	NA	NA
246	NA	NA		251	5.68549929131372	AT3G42047..AT3G42750	NA	NA		Cluster_00065	908.944968683	12.269137093	Cluster_104786	908.943590284	12.1043395295	NA	NA	NA	NA	NA	NA
247	NA	NA		231	5.60599954437048	AT3G22235..AT3G23430	NA	NA		Cluster_00065	908.944968683	12.269137093	Cluster_104786	908.943590284	12.1043395295	NA	NA	NA	NA	NA	NA
248	NA	NA		348	6.13286761654682	AT5G12060..AT5G15530	NA	NA		Cluster_00065	908.944968683	12.269137093	Cluster_104786	908.943590284	12.1043395295	NA	NA	NA	NA	NA	NA
249	NA	NA		318	5.38981009630653	AT4G13256..AT4G16880	NA	NA		Cluster_00065	908.944968683	12.269137093	Cluster_104786	908.943590284	12.1043395295	NA	NA	NA	NA	NA	NA
250	99	7.54580050355934	AT2G11420..AT2G11820	NA	NA		NA	NA		Cluster_00067	915.15917207	7.10274353178	Cluster_105116	915.158947001	7.32062738072	NA	NA	NA	NA	NA	NA
251	61	7.80399141148977	AT1G63410..AT1G66570	NA	NA		NA	NA		Cluster_00067	915.15917207	7.10274353178	Cluster_105116	915.158947001	7.32062738072	NA	NA	NA	NA	NA	NA
252	250	10.3681529259466	AT5G15540..AT5G25160	352	6.92007192940511	AT5G22600..AT5G25180	NA	NA		Cluster_00067	915.15917207	7.10274353178	Cluster_105116	915.158947001	7.32062738072	NA	NA	NA	NA	NA	NA
253	250	10.3681529259466	AT5G15540..AT5G25160	351	5.5311861399342	AT5G17560..AT5G22590	NA	NA		Cluster_00067	915.15917207	7.10274353178	Cluster_105116	915.158947001	7.32062738072	NA	NA	NA	NA	NA	NA
254	239	5.32030265623361	AT4G30290..AT4G32212	NA	NA		NA	NA		Cluster_00067	915.15917207	7.10274353178	Cluster_105116	915.158947001	7.32062738072	NA	NA	NA	NA	NA	NA
255	294	5.54212500047437	AT5G57126..AT5G62680	NA	NA		NA	NA		Cluster_00067	915.15917207	7.10274353178	Cluster_105116	915.158947001	7.32062738072	NA	NA	NA	NA	NA	NA
256	190	5.88604372363971	AT4G00005..AT4G03770	275	8.18803140434109	AT4G00180..AT4G03695	NA	NA		Cluster_00067	915.15917207	7.10274353178	Cluster_105116	915.158947001	7.32062738072	NA	NA	NA	NA	NA	NA
257	NA	NA		423	7.99555232056849	AT5G62690..AT5G65790	NA	NA		Cluster_00067	915.15917207	7.10274353178	Cluster_105116	915.158947001	7.32062738072	NA	NA	NA	NA	NA	NA
258	NA	NA		234	5.70812468307986	AT3G26530..AT3G29110	NA	NA		Cluster_00067	915.15917207	7.10274353178	Cluster_105116	915.158947001	7.32062738072	NA	NA	NA	NA	NA	NA
259	225	5.8856044639657	AT4G09270..AT4G09810	NA	NA		NA	NA		Cluster_00083	938.785257735	6.17802170442	Cluster_106274	938.780847051	6.17947145516	NA	NA	NA	NA	NA	NA
260	294	7.44878744536874	AT5G57126..AT5G62680	415	5.95765132630163	AT5G56610..AT5G59630	NA	NA		Cluster_00083	938.785257735	6.17802170442	Cluster_106274	938.780847051	6.17947145516	NA	NA	NA	NA	NA	NA
261	291	6.0647573863033	AT5G50700..AT5G54510	409	7.69918270146393	AT5G50700..AT5G53500	NA	NA		Cluster_00083	938.785257735	6.17802170442	Cluster_106274	938.780847051	6.17947145516	NA	NA	NA	NA	NA	NA
262	227	5.56589759706762	AT4G13256..AT4G16880	318	6.43120262652178	AT4G13256..AT4G16880	NA	NA		Cluster_00083	938.785257735	6.17802170442	Cluster_106274	938.780847051	6.17947145516	NA	NA	NA	NA	NA	NA
263	NA	NA		367	9.65062903455397	AT5G30584..AT5G32082	NA	NA		Cluster_00083	938.785257735	6.17802170442	Cluster_106274	938.780847051	6.17947145516	NA	NA	NA	NA	NA	NA
264	NA	NA		51	6.00925157943333	AT1G42680..AT1G42740	NA	NA		Cluster_00083	938.785257735	6.17802170442	Cluster_106274	938.780847051	6.17947145516	NA	NA	NA	NA	NA	NA
265	NA	NA		383	8.54346550384462	AT5G33234..AT5G33383	NA	NA		Cluster_00083	938.785257735	6.17802170442	Cluster_106274	938.780847051	6.17947145516	NA	NA	NA	NA	NA	NA
266	NA	NA		12	8.32794703731742	AT1G08840..AT1G09600	NA	NA		Cluster_00083	938.785257735	6.17802170442	Cluster_106274	938.780847051	6.17947145516	NA	NA	NA	NA	NA	NA
267	NA	NA		61	6.77549217757108	AT1G45191..AT1G45227	NA	NA		Cluster_00083	938.785257735	6.17802170442	Cluster_106274	938.780847051	6.17947145516	NA	NA	NA	NA	NA	NA
268	NA	NA		337	7.42268704808525	AT4G31020..AT4G32212	NA	NA		Cluster_00083	938.785257735	6.17802170442	Cluster_106274	938.780847051	6.17947145516	NA	NA	NA	NA	NA	NA
269	NA	NA		320	8.17766578593723	AT4G17760..AT4G19220	NA	NA		Cluster_00083	938.785257735	6.17802170442	Cluster_106274	938.780847051	6.17947145516	NA	NA	NA	NA	NA	NA
270	NA	NA		398	6.4369199617932	AT5G39185..AT5G40000	NA	NA		Cluster_00083	938.785257735	6.17802170442	Cluster_106274	938.780847051	6.17947145516	NA	NA	NA	NA	NA	NA
271	NA	NA		188	5.91535259478464	AT2G28840..AT2G29605	NA	NA		Cluster_00083	938.785257735	6.17802170442	Cluster_106274	938.780847051	6.17947145516	NA	NA	NA	NA	NA	NA
272	NA	NA		359	6.02120494896463	AT5G28596..AT5G28845	NA	NA		Cluster_00083	938.785257735	6.17802170442	Cluster_106274	938.780847051	6.17947145516	NA	NA	NA	NA	NA	NA
273	NA	NA		18	7.29030092197985	AT1G15470..AT1G17960	NA	NA		Cluster_00083	938.785257735	6.17802170442	Cluster_106274	938.780847051	6.17947145516	NA	NA	NA	NA	NA	NA
274	NA	NA		391	5.79578512063854	AT5G35200..AT5G35525	NA	NA		Cluster_00083	938.785257735	6.17802170442	Cluster_106274	938.780847051	6.17947145516	NA	NA	NA	NA	NA	NA
275	NA	NA		339	6.11397167283328	AT4G32290..AT4G34760	NA	NA		Cluster_00083	938.785257735	6.17802170442	Cluster_106274	938.780847051	6.17947145516	NA	NA	NA	NA	NA	NA
276	NA	NA		348	6.38490191988517	AT5G12060..AT5G15530	NA	NA		Cluster_00083	938.785257735	6.17802170442	Cluster_106274	938.780847051	6.17947145516	NA	NA	NA	NA	NA	NA
277	NA	NA		225	5.71424078004108	AT3G09290..AT3G11890	NA	NA		Cluster_00083	938.785257735	6.17802170442	Cluster_106274	938.780847051	6.17947145516	NA	NA	NA	NA	NA	NA
278	NA	NA		324	5.97549606261285	AT4G21363..AT4G24540	NA	NA		Cluster_00083	938.785257735	6.17802170442	Cluster_106274	938.780847051	6.17947145516	NA	NA	NA	NA	NA	NA
279	NA	NA		279	5.61879744130543	AT4G04394..AT4G05130	NA	NA		Cluster_00083	938.785257735	6.17802170442	Cluster_106274	938.780847051	6.17947145516	NA	NA	NA	NA	NA	NA
280	NA	NA		21	5.63497132062655	AT1G19800..AT1G21480	NA	NA		Cluster_00083	938.785257735	6.17802170442	Cluster_106274	938.780847051	6.17947145516	NA	NA	NA	NA	NA	NA
281	NA	NA		345	6.05150080855541	AT5G01010..AT5G05700	NA	NA		Cluster_00083	938.785257735	6.17802170442	Cluster_106274	938.780847051	6.17947145516	NA	NA	NA	NA	NA	NA
282	NA	NA		351	6.50584689539369	AT5G17560..AT5G22590	NA	NA		Cluster_00083	938.785257735	6.17802170442	Cluster_106274	938.780847051	6.17947145516	NA	NA	NA	NA	NA	NA
283	NA	NA		263	5.405795547298	AT3G50140..AT3G54460	NA	NA		Cluster_00083	938.785257735	6.17802170442	Cluster_106274	938.780847051	6.17947145516	NA	NA	NA	NA	NA	NA
284	NA	NA		275	6.26428080485124	AT4G00180..AT4G03695	NA	NA		Cluster_00083	938.785257735	6.17802170442	Cluster_106274	938.780847051	6.17947145516	NA	NA	NA	NA	NA	NA
285	NA	NA		352	6.00650532866602	AT5G22600..AT5G25180	NA	NA		Cluster_00083	938.785257735	6.17802170442	Cluster_106274	938.780847051	6.17947145516	NA	NA	NA	NA	NA	NA
286	NA	NA		229	5.31827039271964	AT3G13420..AT3G19950	NA	NA		Cluster_00083	938.785257735	6.17802170442	Cluster_106274	938.780847051	6.17947145516	NA	NA	NA	NA	NA	NA
287	NA	NA		405	5.49322706435648	AT5G47690..AT5G48790	NA	NA		Cluster_00089	946.134335761	6.9078118265	Cluster_014525	946.142689366	6.90606224839	NA	NA	NA	NA	NA	NA
288	NA	NA		NA	NA		127	6.3833880108392	AT2G09956..AT2G10460	Cluster_00089	946.134335761	6.9078118265	Cluster_014525	946.142689366	6.90606224839	NA	NA	NA	NA	NA	NA
289	NA	NA		NA	NA		147	6.00442847423823	AT2G14920..AT2G15145	Cluster_00089	946.134335761	6.9078118265	Cluster_014525	946.142689366	6.90606224839	NA	NA	NA	NA	NA	NA
290	NA	NA		NA	NA		313	7.981477201319	AT4G10500..AT4G13255	Cluster_00089	946.134335761	6.9078118265	Cluster_014525	946.142689366	6.90606224839	NA	NA	NA	NA	NA	NA
291	NA	NA		NA	NA		329	7.24096906381293	AT4G32295..AT4G34740	Cluster_00089	946.134335761	6.9078118265	Cluster_014525	946.142689366	6.90606224839	NA	NA	NA	NA	NA	NA
292	NA	NA		NA	NA		274	7.11842781924588	AT4G00005..AT4G01950	Cluster_00089	946.134335761	6.9078118265	Cluster_014525	946.142689366	6.90606224839	NA	NA	NA	NA	NA	NA
293	NA	NA		NA	NA		164	5.63276528415204	AT2G24120..AT2G24915	Cluster_00089	946.134335761	6.9078118265	Cluster_014525	946.142689366	6.90606224839	NA	NA	NA	NA	NA	NA
294	NA	NA		NA	NA		404	5.69060472946398	AT5G53775..AT5G54510	Cluster_00089	946.134335761	6.9078118265	Cluster_014525	946.142689366	6.90606224839	NA	NA	NA	NA	NA	NA
295	NA	NA		NA	NA		110	6.37735843811172	AT2G04180..AT2G05880	Cluster_00089	946.134335761	6.9078118265	Cluster_014525	946.142689366	6.90606224839	NA	NA	NA	NA	NA	NA
296	NA	NA		NA	NA		74	6.02465263453097	AT1G55140..AT1G56860	Cluster_00089	946.134335761	6.9078118265	Cluster_014525	946.142689366	6.90606224839	NA	NA	NA	NA	NA	NA
297	NA	NA		NA	NA		218	6.57147341459308	AT3G07580..AT3G11940	Cluster_00089	946.134335761	6.9078118265	Cluster_014525	946.142689366	6.90606224839	NA	NA	NA	NA	NA	NA
298	NA	NA		NA	NA		80	6.11518717525559	AT1G61490..AT1G63030	Cluster_00089	946.134335761	6.9078118265	Cluster_014525	946.142689366	6.90606224839	NA	NA	NA	NA	NA	NA
299	NA	NA		NA	NA		312	5.70550757807384	AT4G09820..AT4G10490	Cluster_00089	946.134335761	6.9078118265	Cluster_014525	946.142689366	6.90606224839	NA	NA	NA	NA	NA	NA
300	NA	NA		NA	NA		409	5.62456902552732	AT5G60440..AT5G62680	Cluster_00089	946.134335761	6.9078118265	Cluster_014525	946.142689366	6.90606224839	NA	NA	NA	NA	NA	NA
301	NA	NA		NA	NA		354	5.37847817597745	AT5G27810..AT5G28335	Cluster_00089	946.134335761	6.9078118265	Cluster_014525	946.142689366	6.90606224839	NA	NA	NA	NA	NA	NA
302	NA	NA		NA	NA		235	5.5765323365362	AT3G28860..AT3G29450	Cluster_00089	946.134335761	6.9078118265	Cluster_014525	946.142689366	6.90606224839	NA	NA	NA	NA	NA	NA
303	NA	NA		NA	NA		100	5.54757909634296	AT1G77500..AT1G80680	Cluster_00089	946.134335761	6.9078118265	Cluster_014525	946.142689366	6.90606224839	NA	NA	NA	NA	NA	NA
304	NA	NA		NA	NA		81	5.91582914260339	AT1G63050..AT1G66850	Cluster_00089	946.134335761	6.9078118265	Cluster_014525	946.142689366	6.90606224839	NA	NA	NA	NA	NA	NA
305	NA	NA		NA	NA		153	5.35896437480375	AT2G16540..AT2G20190	Cluster_00089	946.134335761	6.9078118265	Cluster_014525	946.142689366	6.90606224839	NA	NA	NA	NA	NA	NA
306	205	5.57136283727324	AT4G06626..AT4G06700	NA	NA		NA	NA		Cluster_00093	959.621334892	5.87853072261	Cluster_014767	959.629576261	5.95425457012	NA	NA	NA	NA	NA	NA
307	25	5.80118383839754	AT1G36580..AT1G37070	NA	NA		NA	NA		Cluster_00093	959.621334892	5.87853072261	Cluster_014767	959.629576261	5.95425457012	NA	NA	NA	NA	NA	NA
308	103	6.00581281972914	AT2G12835..AT2G13860	NA	NA		NA	NA		Cluster_00093	959.621334892	5.87853072261	Cluster_014767	959.629576261	5.95425457012	NA	NA	NA	NA	NA	NA
309	293	5.43168491371652	AT5G55896..AT5G57123	NA	NA		NA	NA		Cluster_00093	959.621334892	5.87853072261	Cluster_014767	959.629576261	5.95425457012	NA	NA	NA	NA	NA	NA
310	184	5.99176332223571	AT3G44730..AT3G47250	NA	NA		262	6.90762765626804	AT3G45350..AT3G47240	Cluster_00093	959.621334892	5.87853072261	Cluster_014767	959.629576261	5.95425457012	NA	NA	NA	NA	NA	NA
311	NA	NA		NA	NA		338	10.1792649808298	AT5G01450..AT5G02830	Cluster_00093	959.621334892	5.87853072261	Cluster_014767	959.629576261	5.95425457012	NA	NA	NA	NA	NA	NA
312	NA	NA		NA	NA		75	8.99385063672413	AT1G57370..AT1G58350	Cluster_00093	959.621334892	5.87853072261	Cluster_014767	959.629576261	5.95425457012	NA	NA	NA	NA	NA	NA
313	NA	NA		NA	NA		325	6.24345868108966	AT4G29700..AT4G29790	Cluster_00093	959.621334892	5.87853072261	Cluster_014767	959.629576261	5.95425457012	NA	NA	NA	NA	NA	NA
314	NA	NA		NA	NA		153	9.75012766143419	AT2G16540..AT2G20190	Cluster_00093	959.621334892	5.87853072261	Cluster_014767	959.629576261	5.95425457012	NA	NA	NA	NA	NA	NA
315	NA	NA		NA	NA		68	5.93734325537912	AT1G52620..AT1G52930	Cluster_00093	959.621334892	5.87853072261	Cluster_014767	959.629576261	5.95425457012	NA	NA	NA	NA	NA	NA
316	NA	NA		NA	NA		207	5.64579911097293	AT2G45680..AT2G46150	Cluster_00093	959.621334892	5.87853072261	Cluster_014767	959.629576261	5.95425457012	NA	NA	NA	NA	NA	NA
317	NA	NA		NA	NA		166	6.63171909173413	AT2G25000..AT2G25780	Cluster_00093	959.621334892	5.87853072261	Cluster_014767	959.629576261	5.95425457012	NA	NA	NA	NA	NA	NA
318	NA	NA		NA	NA		220	6.36172671342054	AT3G13140..AT3G13682	Cluster_00093	959.621334892	5.87853072261	Cluster_014767	959.629576261	5.95425457012	NA	NA	NA	NA	NA	NA
319	NA	NA		NA	NA		230	6.29044421460003	AT3G25710..AT3G26230	Cluster_00093	959.621334892	5.87853072261	Cluster_014767	959.629576261	5.95425457012	NA	NA	NA	NA	NA	NA
320	NA	NA		NA	NA		274	7.7275078004341	AT4G00005..AT4G01950	Cluster_00093	959.621334892	5.87853072261	Cluster_014767	959.629576261	5.95425457012	NA	NA	NA	NA	NA	NA
321	NA	NA		NA	NA		196	5.41171778613133	AT2G38530..AT2G39180	Cluster_00093	959.621334892	5.87853072261	Cluster_014767	959.629576261	5.95425457012	NA	NA	NA	NA	NA	NA
322	NA	NA		NA	NA		228	6.08339374972351	AT3G23530..AT3G24380	Cluster_00093	959.621334892	5.87853072261	Cluster_014767	959.629576261	5.95425457012	NA	NA	NA	NA	NA	NA
323	NA	NA		NA	NA		26	7.23495205741792	AT1G28870..AT1G30820	Cluster_00093	959.621334892	5.87853072261	Cluster_014767	959.629576261	5.95425457012	NA	NA	NA	NA	NA	NA
324	NA	NA		NA	NA		164	5.68652443380055	AT2G24120..AT2G24915	Cluster_00093	959.621334892	5.87853072261	Cluster_014767	959.629576261	5.95425457012	NA	NA	NA	NA	NA	NA
325	NA	NA		NA	NA		19	6.35507317952692	AT1G20070..AT1G21950	Cluster_00093	959.621334892	5.87853072261	Cluster_014767	959.629576261	5.95425457012	NA	NA	NA	NA	NA	NA
326	NA	NA		NA	NA		266	6.49029139418333	AT3G51840..AT3G53580	Cluster_00093	959.621334892	5.87853072261	Cluster_014767	959.629576261	5.95425457012	NA	NA	NA	NA	NA	NA
327	NA	NA		NA	NA		17	5.92521414529512	AT1G18120..AT1G19400	Cluster_00093	959.621334892	5.87853072261	Cluster_014767	959.629576261	5.95425457012	NA	NA	NA	NA	NA	NA
328	NA	NA		NA	NA		91	5.81890278405374	AT1G73690..AT1G75230	Cluster_00093	959.621334892	5.87853072261	Cluster_014767	959.629576261	5.95425457012	NA	NA	NA	NA	NA	NA
329	NA	NA		NA	NA		110	6.50370121548497	AT2G04180..AT2G05880	Cluster_00093	959.621334892	5.87853072261	Cluster_014767	959.629576261	5.95425457012	NA	NA	NA	NA	NA	NA
330	NA	NA		NA	NA		353	5.42983895821279	AT5G27280..AT5G27807	Cluster_00093	959.621334892	5.87853072261	Cluster_014767	959.629576261	5.95425457012	NA	NA	NA	NA	NA	NA
331	NA	NA		NA	NA		316	6.54939265590336	AT4G16900..AT4G19220	Cluster_00093	959.621334892	5.87853072261	Cluster_014767	959.629576261	5.95425457012	NA	NA	NA	NA	NA	NA
332	NA	NA		NA	NA		344	5.697946770092	AT5G13180..AT5G14800	Cluster_00093	959.621334892	5.87853072261	Cluster_014767	959.629576261	5.95425457012	NA	NA	NA	NA	NA	NA
333	NA	NA		NA	NA		29	5.47941230120622	AT1G33950..AT1G34600	Cluster_00093	959.621334892	5.87853072261	Cluster_014767	959.629576261	5.95425457012	NA	NA	NA	NA	NA	NA
334	NA	NA		NA	NA		407	5.36242479848229	AT5G57130..AT5G58730	Cluster_00093	959.621334892	5.87853072261	Cluster_014767	959.629576261	5.95425457012	NA	NA	NA	NA	NA	NA
335	NA	NA		NA	NA		346	5.83137690835162	AT5G15690..AT5G17540	Cluster_00093	959.621334892	5.87853072261	Cluster_014767	959.629576261	5.95425457012	NA	NA	NA	NA	NA	NA
336	NA	NA		NA	NA		90	6.01860764588353	AT1G70590..AT1G73680	Cluster_00093	959.621334892	5.87853072261	Cluster_014767	959.629576261	5.95425457012	NA	NA	NA	NA	NA	NA
337	NA	NA		NA	NA		32	5.55510166450821	AT1G35110..AT1G36520	Cluster_00093	959.621334892	5.87853072261	Cluster_014767	959.629576261	5.95425457012	NA	NA	NA	NA	NA	NA
338	NA	NA		NA	NA		74	5.46336125100476	AT1G55140..AT1G56860	Cluster_00093	959.621334892	5.87853072261	Cluster_014767	959.629576261	5.95425457012	NA	NA	NA	NA	NA	NA
339	NA	NA		NA	NA		238	5.49871460138883	AT3G30670..AT3G31375	Cluster_00093	959.621334892	5.87853072261	Cluster_014767	959.629576261	5.95425457012	NA	NA	NA	NA	NA	NA
340	NA	NA		NA	NA		277	5.69473251580345	AT4G04010..AT4G05130	Cluster_00093	959.621334892	5.87853072261	Cluster_014767	959.629576261	5.95425457012	NA	NA	NA	NA	NA	NA
341	NA	NA		NA	NA		343	5.61063182543901	AT5G07740..AT5G13170	Cluster_00093	959.621334892	5.87853072261	Cluster_014767	959.629576261	5.95425457012	NA	NA	NA	NA	NA	NA
342	NA	NA		NA	NA		313	5.43806439049833	AT4G10500..AT4G13255	Cluster_00093	959.621334892	5.87853072261	Cluster_014767	959.629576261	5.95425457012	NA	NA	NA	NA	NA	NA
343	NA	NA		NA	NA		347	5.48026626909665	AT5G17550..AT5G22490	Cluster_00093	959.621334892	5.87853072261	Cluster_014767	959.629576261	5.95425457012	NA	NA	NA	NA	NA	NA
344	NA	NA		NA	NA		225	5.45523643904951	AT3G15640..AT3G22231	Cluster_00093	959.621334892	5.87853072261	Cluster_014767	959.629576261	5.95425457012	NA	NA	NA	NA	NA	NA
345	NA	NA		405	5.37008706114407	AT5G47690..AT5G48790	NA	NA		Cluster_00098	965.620630828	6.83841481354	Cluster_014873	965.624674512	6.90605914276	NA	NA	NA	NA	NA	NA
346	198	6.80903155827479	AT4G06499..AT4G06510	NA	NA		NA	NA		Cluster_00099	969.622285945	5.88360463757	Cluster_000188	969.622858552	5.95733518831	NA	NA	NA	NA	NA	NA
347	129	6.13466093863503	AT2G28540..AT2G28690	NA	NA		NA	NA		Cluster_00099	969.622285945	5.88360463757	Cluster_000188	969.622858552	5.95733518831	NA	NA	NA	NA	NA	NA
348	234	6.6709920760185	AT4G27960..AT4G28530	NA	NA		NA	NA		Cluster_00099	969.622285945	5.88360463757	Cluster_000188	969.622858552	5.95733518831	NA	NA	NA	NA	NA	NA
349	150	6.48390590659558	AT2G44680..AT2G45420	NA	NA		NA	NA		Cluster_00099	969.622285945	5.88360463757	Cluster_000188	969.622858552	5.95733518831	NA	NA	NA	NA	NA	NA
350	204	5.48144090132367	AT4G06587..AT4G06624	NA	NA		NA	NA		Cluster_00099	969.622285945	5.88360463757	Cluster_000188	969.622858552	5.95733518831	NA	NA	NA	NA	NA	NA
351	161	6.86459798239917	AT3G25710..AT3G26525	NA	NA		NA	NA		Cluster_00099	969.622285945	5.88360463757	Cluster_000188	969.622858552	5.95733518831	NA	NA	NA	NA	NA	NA
352	205	5.4591103182356	AT4G06626..AT4G06700	NA	NA		NA	NA		Cluster_00099	969.622285945	5.88360463757	Cluster_000188	969.622858552	5.95733518831	NA	NA	NA	NA	NA	NA
353	164	5.38529041664987	AT3G27710..AT3G28300	NA	NA		NA	NA		Cluster_00099	969.622285945	5.88360463757	Cluster_000188	969.622858552	5.95733518831	NA	NA	NA	NA	NA	NA
354	242	5.61218842453677	AT4G35280..AT4G37790	NA	NA		NA	NA		Cluster_00099	969.622285945	5.88360463757	Cluster_000188	969.622858552	5.95733518831	NA	NA	NA	NA	NA	NA
355	248	5.9935020110328	AT5G07230..AT5G14500	NA	NA		NA	NA		Cluster_00099	969.622285945	5.88360463757	Cluster_000188	969.622858552	5.95733518831	NA	NA	NA	NA	NA	NA
356	231	5.69820630009093	AT4G21363..AT4G27180	NA	NA		NA	NA		Cluster_00099	969.622285945	5.88360463757	Cluster_000188	969.622858552	5.95733518831	NA	NA	NA	NA	NA	NA
357	153	5.30295290736354	AT3G01015..AT3G06483	NA	NA		NA	NA		Cluster_00099	969.622285945	5.88360463757	Cluster_000188	969.622858552	5.95733518831	NA	NA	NA	NA	NA	NA
358	288	5.72157587759978	AT5G39185..AT5G48790	NA	NA		NA	NA		Cluster_00099	969.622285945	5.88360463757	Cluster_000188	969.622858552	5.95733518831	NA	NA	NA	NA	NA	NA
359	250	5.66189508482033	AT5G15540..AT5G25160	NA	NA		NA	NA		Cluster_00099	969.622285945	5.88360463757	Cluster_000188	969.622858552	5.95733518831	NA	NA	NA	NA	NA	NA
360	NA	NA		86	5.59899391776072	AT1G66860..AT1G68480	NA	NA		Cluster_00099	969.622285945	5.88360463757	Cluster_000188	969.622858552	5.95733518831	NA	NA	NA	NA	NA	NA
361	NA	NA		267	5.60379599166222	AT3G55734..AT3G57660	NA	NA		Cluster_00099	969.622285945	5.88360463757	Cluster_000188	969.622858552	5.95733518831	NA	NA	NA	NA	NA	NA
362	8	7.49868106273641	AT1G08110..AT1G12420	NA	NA		NA	NA		Cluster_00101	974.462488159	12.3371057851	Cluster_015024	974.461751122	12.5739413075	NA	NA	NA	NA	NA	NA
363	295	5.96008840783639	AT5G62690..AT5G67630	NA	NA		NA	NA		Cluster_00101	974.462488159	12.3371057851	Cluster_015024	974.461751122	12.5739413075	NA	NA	NA	NA	NA	NA
364	228	5.52270208312034	AT4G16900..AT4G19220	NA	NA		NA	NA		Cluster_00101	974.462488159	12.3371057851	Cluster_015024	974.461751122	12.5739413075	NA	NA	NA	NA	NA	NA
365	248	5.41074680278416	AT5G07230..AT5G14500	NA	NA		NA	NA		Cluster_00101	974.462488159	12.3371057851	Cluster_015024	974.461751122	12.5739413075	NA	NA	NA	NA	NA	NA
366	231	5.40566988129107	AT4G21363..AT4G27180	NA	NA		NA	NA		Cluster_00101	974.462488159	12.3371057851	Cluster_015024	974.461751122	12.5739413075	NA	NA	NA	NA	NA	NA
367	288	5.98675940604366	AT5G39185..AT5G48790	NA	NA		NA	NA		Cluster_00101	974.462488159	12.3371057851	Cluster_015024	974.461751122	12.5739413075	NA	NA	NA	NA	NA	NA
368	250	5.61642099561639	AT5G15540..AT5G25160	NA	NA		NA	NA		Cluster_00101	974.462488159	12.3371057851	Cluster_015024	974.461751122	12.5739413075	NA	NA	NA	NA	NA	NA
369	NA	NA		254	5.76322231338294	AT3G43570..AT3G43610	NA	NA		Cluster_00101	974.462488159	12.3371057851	Cluster_015024	974.461751122	12.5739413075	NA	NA	NA	NA	NA	NA
370	NA	NA		410	5.32928166260553	AT5G53510..AT5G54200	NA	NA		Cluster_00101	974.462488159	12.3371057851	Cluster_015024	974.461751122	12.5739413075	NA	NA	NA	NA	NA	NA
371	NA	NA		356	6.14406069563974	AT5G27280..AT5G28235	NA	NA		Cluster_00101	974.462488159	12.3371057851	Cluster_015024	974.461751122	12.5739413075	NA	NA	NA	NA	NA	NA
372	NA	NA		80	5.45121055218598	AT1G61390..AT1G62350	NA	NA		Cluster_00101	974.462488159	12.3371057851	Cluster_015024	974.461751122	12.5739413075	NA	NA	NA	NA	NA	NA
373	NA	NA		318	5.71588808884157	AT4G13256..AT4G16880	NA	NA		Cluster_00101	974.462488159	12.3371057851	Cluster_015024	974.461751122	12.5739413075	NA	NA	NA	NA	NA	NA
374	23	5.73835149765443	AT1G35530..AT1G36530	NA	NA		NA	NA		Cluster_00105	996.106783472	6.83991617222	Cluster_015357	996.104679963	6.90585120935	NA	NA	NA	NA	NA	NA
375	NA	NA		110	5.64706842617083	AT2G02640..AT2G02830	NA	NA		Cluster_00105	996.106783472	6.83991617222	Cluster_015357	996.104679963	6.90585120935	NA	NA	NA	NA	NA	NA
376	NA	NA		221	6.14731790063513	AT3G05450..AT3G06483	NA	NA		Cluster_00105	996.106783472	6.83991617222	Cluster_015357	996.104679963	6.90585120935	NA	NA	NA	NA	NA	NA
377	NA	NA		405	6.40450280051394	AT5G47690..AT5G48790	NA	NA		Cluster_00105	996.106783472	6.83991617222	Cluster_015357	996.104679963	6.90585120935	NA	NA	NA	NA	NA	NA
378	NA	NA		404	5.39436145700641	AT5G45600..AT5G47660	NA	NA		Cluster_00105	996.106783472	6.83991617222	Cluster_015357	996.104679963	6.90585120935	NA	NA	NA	NA	NA	NA
379	NA	NA		NA	NA		383	6.83379501198148	AT5G34431..AT5G34602	Cluster_00105	996.106783472	6.83991617222	Cluster_015357	996.104679963	6.90585120935	NA	NA	NA	NA	NA	NA
380	NA	NA		NA	NA		372	5.67262918541288	AT5G32433..AT5G32481	Cluster_00105	996.106783472	6.83991617222	Cluster_015357	996.104679963	6.90585120935	NA	NA	NA	NA	NA	NA
381	NA	NA		NA	NA		70	6.09203918702963	AT1G53780..AT1G53880	Cluster_00105	996.106783472	6.83991617222	Cluster_015357	996.104679963	6.90585120935	NA	NA	NA	NA	NA	NA
382	NA	NA		NA	NA		346	7.95842853966933	AT5G15690..AT5G17540	Cluster_00105	996.106783472	6.83991617222	Cluster_015357	996.104679963	6.90585120935	NA	NA	NA	NA	NA	NA
383	NA	NA		NA	NA		48	6.11133503540671	AT1G42430..AT1G42600	Cluster_00105	996.106783472	6.83991617222	Cluster_015357	996.104679963	6.90585120935	NA	NA	NA	NA	NA	NA
384	NA	NA		NA	NA		25	6.75829064851728	AT1G27580..AT1G28770	Cluster_00105	996.106783472	6.83991617222	Cluster_015357	996.104679963	6.90585120935	NA	NA	NA	NA	NA	NA
385	NA	NA		NA	NA		337	5.75696279470773	AT5G01010..AT5G01445	Cluster_00105	996.106783472	6.83991617222	Cluster_015357	996.104679963	6.90585120935	NA	NA	NA	NA	NA	NA
386	NA	NA		NA	NA		352	7.43939853145464	AT5G25200..AT5G27270	Cluster_00105	996.106783472	6.83991617222	Cluster_015357	996.104679963	6.90585120935	NA	NA	NA	NA	NA	NA
387	NA	NA		NA	NA		13	6.87961114394625	AT1G11592..AT1G15460	Cluster_00105	996.106783472	6.83991617222	Cluster_015357	996.104679963	6.90585120935	NA	NA	NA	NA	NA	NA
388	NA	NA		NA	NA		411	5.43265281089353	AT5G64490..AT5G65790	Cluster_00105	996.106783472	6.83991617222	Cluster_015357	996.104679963	6.90585120935	NA	NA	NA	NA	NA	NA
389	NA	NA		NA	NA		153	5.52636446884147	AT2G16540..AT2G20190	Cluster_00105	996.106783472	6.83991617222	Cluster_015357	996.104679963	6.90585120935	NA	NA	NA	NA	NA	NA
390	8	6.66167023776134	AT1G08110..AT1G12420	NA	NA		NA	NA		Cluster_00109	1015.71197848	6.89110620127	Cluster_015653	1015.71262413	6.84432050624	NA	NA	NA	NA	NA	NA
391	14	6.00979633301657	AT1G19310..AT1G21830	NA	NA		NA	NA		Cluster_00109	1015.71197848	6.89110620127	Cluster_015653	1015.71262413	6.84432050624	NA	NA	NA	NA	NA	NA
392	186	6.60002499823567	AT3G48745..AT3G53550	NA	NA		NA	NA		Cluster_00109	1015.71197848	6.89110620127	Cluster_015653	1015.71262413	6.84432050624	NA	NA	NA	NA	NA	NA
393	182	6.41358793944538	AT3G42253..AT3G43566	NA	NA		NA	NA		Cluster_00109	1015.71197848	6.89110620127	Cluster_015653	1015.71262413	6.84432050624	NA	NA	NA	NA	NA	NA
394	286	5.44820066880482	AT5G38005..AT5G39095	NA	NA		NA	NA		Cluster_00109	1015.71197848	6.89110620127	Cluster_015653	1015.71262413	6.84432050624	NA	NA	NA	NA	NA	NA
395	251	5.48407623504456	AT5G25170..AT5G26610	NA	NA		352	5.61921353720154	AT5G25200..AT5G27270	Cluster_00109	1015.71197848	6.89110620127	Cluster_015653	1015.71262413	6.84432050624	NA	NA	NA	NA	NA	NA
396	188	6.24772155298733	AT3G54600..AT3G61020	NA	NA		NA	NA		Cluster_00109	1015.71197848	6.89110620127	Cluster_015653	1015.71262413	6.84432050624	NA	NA	NA	NA	NA	NA
397	156	5.66543315372196	AT3G09180..AT3G11964	NA	NA		NA	NA		Cluster_00109	1015.71197848	6.89110620127	Cluster_015653	1015.71262413	6.84432050624	NA	NA	NA	NA	NA	NA
398	59	5.32795400680273	AT1G59312..AT1G61370	NA	NA		NA	NA		Cluster_00109	1015.71197848	6.89110620127	Cluster_015653	1015.71262413	6.84432050624	NA	NA	NA	NA	NA	NA
399	248	5.63553357764515	AT5G07230..AT5G14500	NA	NA		NA	NA		Cluster_00109	1015.71197848	6.89110620127	Cluster_015653	1015.71262413	6.84432050624	NA	NA	NA	NA	NA	NA
400	250	5.88242575201933	AT5G15540..AT5G25160	NA	NA		NA	NA		Cluster_00109	1015.71197848	6.89110620127	Cluster_015653	1015.71262413	6.84432050624	NA	NA	NA	NA	NA	NA
401	NA	NA		NA	NA		151	5.79701332098235	AT2G15840..AT2G16120	Cluster_00109	1015.71197848	6.89110620127	Cluster_015653	1015.71262413	6.84432050624	NA	NA	NA	NA	NA	NA
402	NA	NA		NA	NA		327	5.38456453868069	AT4G30090..AT4G30190	Cluster_00109	1015.71197848	6.89110620127	Cluster_015653	1015.71262413	6.84432050624	NA	NA	NA	NA	NA	NA
403	NA	NA		NA	NA		316	7.26507550571231	AT4G16900..AT4G19220	Cluster_00109	1015.71197848	6.89110620127	Cluster_015653	1015.71262413	6.84432050624	NA	NA	NA	NA	NA	NA
404	NA	NA		NA	NA		214	6.20758451214673	AT3G02125..AT3G03852	Cluster_00109	1015.71197848	6.89110620127	Cluster_015653	1015.71262413	6.84432050624	NA	NA	NA	NA	NA	NA
405	NA	NA		NA	NA		216	5.74494005032641	AT3G04717..AT3G06483	Cluster_00109	1015.71197848	6.89110620127	Cluster_015653	1015.71262413	6.84432050624	NA	NA	NA	NA	NA	NA
406	NA	NA		NA	NA		397	5.68256287399959	AT5G42600..AT5G43513	Cluster_00109	1015.71197848	6.89110620127	Cluster_015653	1015.71262413	6.84432050624	NA	NA	NA	NA	NA	NA
407	NA	NA		NA	NA		226	5.68271175579169	AT3G22235..AT3G23430	Cluster_00109	1015.71197848	6.89110620127	Cluster_015653	1015.71262413	6.84432050624	NA	NA	NA	NA	NA	NA
408	NA	NA		NA	NA		60	5.61388507970197	AT1G45191..AT1G49190	Cluster_00109	1015.71197848	6.89110620127	Cluster_015653	1015.71262413	6.84432050624	NA	NA	NA	NA	NA	NA
409	NA	NA		NA	NA		153	5.6810387192193	AT2G16540..AT2G20190	Cluster_00109	1015.71197848	6.89110620127	Cluster_015653	1015.71262413	6.84432050624	NA	NA	NA	NA	NA	NA
410	NA	NA		NA	NA		225	5.73876431248376	AT3G15640..AT3G22231	Cluster_00109	1015.71197848	6.89110620127	Cluster_015653	1015.71262413	6.84432050624	NA	NA	NA	NA	NA	NA
411	181	5.52073052294509	AT3G42047..AT3G42252	NA	NA		254	5.79259885881236	AT3G42047..AT3G42252	Cluster_00111	1031.16067873	6.70493427767	Cluster_015899	1031.16196027	6.77851967763	NA	NA	NA	NA	NA	NA
412	241	6.09360013542068	AT4G32300..AT4G35270	NA	NA		329	6.9029613218341	AT4G32295..AT4G34740	Cluster_00111	1031.16067873	6.70493427767	Cluster_015899	1031.16196027	6.77851967763	NA	NA	NA	NA	NA	NA
413	68	6.1107392596674	AT1G70380..AT1G75990	NA	NA		NA	NA		Cluster_00111	1031.16067873	6.70493427767	Cluster_015899	1031.16196027	6.77851967763	NA	NA	NA	NA	NA	NA
414	20	6.35812255126941	AT1G30825..AT1G34805	NA	NA		27	7.24741970355119	AT1G30825..AT1G31990	Cluster_00111	1031.16067873	6.70493427767	Cluster_015899	1031.16196027	6.77851967763	NA	NA	NA	NA	NA	NA
415	188	6.13942840090904	AT3G54600..AT3G61020	NA	NA		NA	NA		Cluster_00111	1031.16067873	6.70493427767	Cluster_015899	1031.16196027	6.77851967763	NA	NA	NA	NA	NA	NA
416	NA	NA		NA	NA		208	6.90986242769799	AT2G46160..AT2G46680	Cluster_00111	1031.16067873	6.70493427767	Cluster_015899	1031.16196027	6.77851967763	NA	NA	NA	NA	NA	NA
417	NA	NA		NA	NA		276	6.74842314421576	AT4G03800..AT4G03980	Cluster_00111	1031.16067873	6.70493427767	Cluster_015899	1031.16196027	6.77851967763	NA	NA	NA	NA	NA	NA
418	NA	NA		NA	NA		361	5.57547825149635	AT5G29580..AT5G30495	Cluster_00111	1031.16067873	6.70493427767	Cluster_015899	1031.16196027	6.77851967763	NA	NA	NA	NA	NA	NA
419	NA	NA		NA	NA		186	6.58267054810656	AT2G34710..AT2G35290	Cluster_00111	1031.16067873	6.70493427767	Cluster_015899	1031.16196027	6.77851967763	NA	NA	NA	NA	NA	NA
420	NA	NA		NA	NA		319	7.3242580212431	AT4G20715..AT4G22290	Cluster_00111	1031.16067873	6.70493427767	Cluster_015899	1031.16196027	6.77851967763	NA	NA	NA	NA	NA	NA
421	NA	NA		NA	NA		411	6.89316525284764	AT5G64490..AT5G65790	Cluster_00111	1031.16067873	6.70493427767	Cluster_015899	1031.16196027	6.77851967763	NA	NA	NA	NA	NA	NA
422	NA	NA		NA	NA		18	5.86843318348156	AT1G19440..AT1G20060	Cluster_00111	1031.16067873	6.70493427767	Cluster_015899	1031.16196027	6.77851967763	NA	NA	NA	NA	NA	NA
423	NA	NA		NA	NA		57	5.91397789394074	AT1G43750..AT1G44010	Cluster_00111	1031.16067873	6.70493427767	Cluster_015899	1031.16196027	6.77851967763	NA	NA	NA	NA	NA	NA
424	NA	NA		NA	NA		397	7.10525797829866	AT5G42600..AT5G43513	Cluster_00111	1031.16067873	6.70493427767	Cluster_015899	1031.16196027	6.77851967763	NA	NA	NA	NA	NA	NA
425	NA	NA		NA	NA		17	6.42098334618467	AT1G18120..AT1G19400	Cluster_00111	1031.16067873	6.70493427767	Cluster_015899	1031.16196027	6.77851967763	NA	NA	NA	NA	NA	NA
426	NA	NA		NA	NA		110	6.97461647125356	AT2G04180..AT2G05880	Cluster_00111	1031.16067873	6.70493427767	Cluster_015899	1031.16196027	6.77851967763	NA	NA	NA	NA	NA	NA
427	NA	NA		NA	NA		132	6.18887455199432	AT2G11420..AT2G12120	Cluster_00111	1031.16067873	6.70493427767	Cluster_015899	1031.16196027	6.77851967763	NA	NA	NA	NA	NA	NA
428	NA	NA		NA	NA		235	6.46698274856352	AT3G28860..AT3G29450	Cluster_00111	1031.16067873	6.70493427767	Cluster_015899	1031.16196027	6.77851967763	NA	NA	NA	NA	NA	NA
429	NA	NA		NA	NA		74	6.37071763682778	AT1G55140..AT1G56860	Cluster_00111	1031.16067873	6.70493427767	Cluster_015899	1031.16196027	6.77851967763	NA	NA	NA	NA	NA	NA
430	NA	NA		NA	NA		3	5.41773221467164	AT1G02210..AT1G03010	Cluster_00111	1031.16067873	6.70493427767	Cluster_015899	1031.16196027	6.77851967763	NA	NA	NA	NA	NA	NA
431	NA	NA		NA	NA		345	5.45077604608004	AT5G14810..AT5G15650	Cluster_00111	1031.16067873	6.70493427767	Cluster_015899	1031.16196027	6.77851967763	NA	NA	NA	NA	NA	NA
432	NA	NA		NA	NA		256	6.71660563424317	AT3G42510..AT3G43357	Cluster_00111	1031.16067873	6.70493427767	Cluster_015899	1031.16196027	6.77851967763	NA	NA	NA	NA	NA	NA
433	NA	NA		NA	NA		229	6.12653849457219	AT3G24385..AT3G25700	Cluster_00111	1031.16067873	6.70493427767	Cluster_015899	1031.16196027	6.77851967763	NA	NA	NA	NA	NA	NA
434	NA	NA		NA	NA		318	6.08289107683182	AT4G19330..AT4G20520	Cluster_00111	1031.16067873	6.70493427767	Cluster_015899	1031.16196027	6.77851967763	NA	NA	NA	NA	NA	NA
435	NA	NA		NA	NA		81	6.84599872082268	AT1G63050..AT1G66850	Cluster_00111	1031.16067873	6.70493427767	Cluster_015899	1031.16196027	6.77851967763	NA	NA	NA	NA	NA	NA
436	NA	NA		NA	NA		395	5.55024236515493	AT5G39205..AT5G40610	Cluster_00111	1031.16067873	6.70493427767	Cluster_015899	1031.16196027	6.77851967763	NA	NA	NA	NA	NA	NA
437	NA	NA		NA	NA		338	5.49535985018688	AT5G01450..AT5G02830	Cluster_00111	1031.16067873	6.70493427767	Cluster_015899	1031.16196027	6.77851967763	NA	NA	NA	NA	NA	NA
438	NA	NA		NA	NA		274	5.86992038193293	AT4G00005..AT4G01950	Cluster_00111	1031.16067873	6.70493427767	Cluster_015899	1031.16196027	6.77851967763	NA	NA	NA	NA	NA	NA
439	NA	NA		NA	NA		398	5.89439261939501	AT5G43518..AT5G45500	Cluster_00111	1031.16067873	6.70493427767	Cluster_015899	1031.16196027	6.77851967763	NA	NA	NA	NA	NA	NA
440	NA	NA		NA	NA		233	5.42996501513575	AT3G26940..AT3G28300	Cluster_00111	1031.16067873	6.70493427767	Cluster_015899	1031.16196027	6.77851967763	NA	NA	NA	NA	NA	NA
441	NA	NA		NA	NA		225	6.66530211384693	AT3G15640..AT3G22231	Cluster_00111	1031.16067873	6.70493427767	Cluster_015899	1031.16196027	6.77851967763	NA	NA	NA	NA	NA	NA
442	NA	NA		NA	NA		218	5.67027724136162	AT3G07580..AT3G11940	Cluster_00111	1031.16067873	6.70493427767	Cluster_015899	1031.16196027	6.77851967763	NA	NA	NA	NA	NA	NA
443	NA	NA		NA	NA		275	5.69353747445415	AT4G01960..AT4G03760	Cluster_00111	1031.16067873	6.70493427767	Cluster_015899	1031.16196027	6.77851967763	NA	NA	NA	NA	NA	NA
444	NA	NA		NA	NA		320	5.38197849608594	AT4G22300..AT4G27180	Cluster_00111	1031.16067873	6.70493427767	Cluster_015899	1031.16196027	6.77851967763	NA	NA	NA	NA	NA	NA
445	7	5.44243769928832	AT1G04110..AT1G08090	NA	NA		NA	NA		Cluster_00117	1051.69090065	6.18404446439	Cluster_016175	1051.69021042	6.26048822089	NA	NA	NA	NA	NA	NA
446	NA	NA		263	5.3321739777964	AT3G50140..AT3G54460	NA	NA		Cluster_00117	1051.69090065	6.18404446439	Cluster_016175	1051.69021042	6.26048822089	NA	NA	NA	NA	NA	NA
447	NA	NA		NA	NA		188	5.71109515034912	AT2G35605..AT2G35910	Cluster_00117	1051.69090065	6.18404446439	Cluster_016175	1051.69021042	6.26048822089	NA	NA	NA	NA	NA	NA
448	NA	NA		NA	NA		21	5.80120416088156	AT1G25209..AT1G25580	Cluster_00117	1051.69090065	6.18404446439	Cluster_016175	1051.69021042	6.26048822089	NA	NA	NA	NA	NA	NA
449	NA	NA		NA	NA		379	5.30277805985946	AT5G33232..AT5G33384	Cluster_00117	1051.69090065	6.18404446439	Cluster_016175	1051.69021042	6.26048822089	NA	NA	NA	NA	NA	NA
450	NA	NA		NA	NA		231	5.49699759286836	AT3G26240..AT3G26800	Cluster_00117	1051.69090065	6.18404446439	Cluster_016175	1051.69021042	6.26048822089	NA	NA	NA	NA	NA	NA
451	NA	NA		NA	NA		328	5.81699527592042	AT4G30220..AT4G32285	Cluster_00117	1051.69090065	6.18404446439	Cluster_016175	1051.69021042	6.26048822089	NA	NA	NA	NA	NA	NA
452	NA	NA		NA	NA		277	5.30603759117027	AT4G04010..AT4G05130	Cluster_00117	1051.69090065	6.18404446439	Cluster_016175	1051.69021042	6.26048822089	NA	NA	NA	NA	NA	NA
453	NA	NA		NA	NA		349	5.50013650290967	AT5G22600..AT5G24530	Cluster_00117	1051.69090065	6.18404446439	Cluster_016175	1051.69021042	6.26048822089	NA	NA	NA	NA	NA	NA
454	NA	NA		NA	NA		347	5.50925002910954	AT5G17550..AT5G22490	Cluster_00117	1051.69090065	6.18404446439	Cluster_016175	1051.69021042	6.26048822089	NA	NA	NA	NA	NA	NA
455	244	6.84614288447351	AT5G01010..AT5G02910	NA	NA		338	5.98255044623126	AT5G01450..AT5G02830	Cluster_00121	1073.67279731	6.18587696742	Cluster_016432	1073.67228248	6.26058852158	NA	NA	NA	NA	NA	NA
456	161	5.8792469925955	AT3G25710..AT3G26525	NA	NA		NA	NA		Cluster_00121	1073.67279731	6.18587696742	Cluster_016432	1073.67228248	6.26058852158	NA	NA	NA	NA	NA	NA
457	188	7.10767809510424	AT3G54600..AT3G61020	NA	NA		NA	NA		Cluster_00121	1073.67279731	6.18587696742	Cluster_016432	1073.67228248	6.26058852158	NA	NA	NA	NA	NA	NA
458	63	5.86911194197104	AT1G66860..AT1G68480	NA	NA		82	5.41342635963297	AT1G66860..AT1G68480	Cluster_00121	1073.67279731	6.18587696742	Cluster_016432	1073.67228248	6.26058852158	NA	NA	NA	NA	NA	NA
459	113	6.24205581716256	AT2G16130..AT2G18900	NA	NA		NA	NA		Cluster_00121	1073.67279731	6.18587696742	Cluster_016432	1073.67228248	6.26058852158	NA	NA	NA	NA	NA	NA
460	295	6.59100617215874	AT5G62690..AT5G67630	NA	NA		NA	NA		Cluster_00121	1073.67279731	6.18587696742	Cluster_016432	1073.67228248	6.26058852158	NA	NA	NA	NA	NA	NA
461	8	5.67626444126234	AT1G08110..AT1G12420	NA	NA		13	6.60353965767397	AT1G11592..AT1G15460	Cluster_00121	1073.67279731	6.18587696742	Cluster_016432	1073.67228248	6.26058852158	NA	NA	NA	NA	NA	NA
462	186	5.89776563547237	AT3G48745..AT3G53550	NA	NA		NA	NA		Cluster_00121	1073.67279731	6.18587696742	Cluster_016432	1073.67228248	6.26058852158	NA	NA	NA	NA	NA	NA
463	231	5.41428595854495	AT4G21363..AT4G27180	NA	NA		NA	NA		Cluster_00121	1073.67279731	6.18587696742	Cluster_016432	1073.67228248	6.26058852158	NA	NA	NA	NA	NA	NA
464	250	5.33535981625906	AT5G15540..AT5G25160	NA	NA		347	6.55834847768715	AT5G17550..AT5G22490	Cluster_00121	1073.67279731	6.18587696742	Cluster_016432	1073.67228248	6.26058852158	NA	NA	NA	NA	NA	NA
465	NA	NA		NA	NA		401	9.54228958664497	AT5G50700..AT5G53410	Cluster_00121	1073.67279731	6.18587696742	Cluster_016432	1073.67228248	6.26058852158	NA	NA	NA	NA	NA	NA
466	NA	NA		NA	NA		352	9.09953517060368	AT5G25200..AT5G27270	Cluster_00121	1073.67279731	6.18587696742	Cluster_016432	1073.67228248	6.26058852158	NA	NA	NA	NA	NA	NA
467	NA	NA		NA	NA		57	6.81850691061567	AT1G43750..AT1G44010	Cluster_00121	1073.67279731	6.18587696742	Cluster_016432	1073.67228248	6.26058852158	NA	NA	NA	NA	NA	NA
468	NA	NA		NA	NA		27	6.76028545820537	AT1G30825..AT1G31990	Cluster_00121	1073.67279731	6.18587696742	Cluster_016432	1073.67228248	6.26058852158	NA	NA	NA	NA	NA	NA
469	NA	NA		NA	NA		26	7.30163018163166	AT1G28870..AT1G30820	Cluster_00121	1073.67279731	6.18587696742	Cluster_016432	1073.67228248	6.26058852158	NA	NA	NA	NA	NA	NA
470	NA	NA		NA	NA		186	5.48858478813727	AT2G34710..AT2G35290	Cluster_00121	1073.67279731	6.18587696742	Cluster_016432	1073.67228248	6.26058852158	NA	NA	NA	NA	NA	NA
471	NA	NA		NA	NA		237	6.6547116828347	AT3G29647..AT3G30665	Cluster_00121	1073.67279731	6.18587696742	Cluster_016432	1073.67228248	6.26058852158	NA	NA	NA	NA	NA	NA
472	NA	NA		NA	NA		77	5.73190693492412	AT1G59312..AT1G60050	Cluster_00121	1073.67279731	6.18587696742	Cluster_016432	1073.67228248	6.26058852158	NA	NA	NA	NA	NA	NA
473	NA	NA		NA	NA		28	6.30447682493712	AT1G31983..AT1G33930	Cluster_00121	1073.67279731	6.18587696742	Cluster_016432	1073.67228248	6.26058852158	NA	NA	NA	NA	NA	NA
474	NA	NA		NA	NA		355	5.46442449425303	AT5G28400..AT5G28845	Cluster_00121	1073.67279731	6.18587696742	Cluster_016432	1073.67228248	6.26058852158	NA	NA	NA	NA	NA	NA
475	NA	NA		NA	NA		313	5.91193361220835	AT4G10500..AT4G13255	Cluster_00121	1073.67279731	6.18587696742	Cluster_016432	1073.67228248	6.26058852158	NA	NA	NA	NA	NA	NA
476	231	9.68622188802301	AT4G21363..AT4G27180	NA	NA		NA	NA		Cluster_00126	1092.62379083	13.2524011486	Cluster_016632	1092.61477248	13.2828768815	NA	NA	NA	NA	NA	NA
477	164	7.03354358839927	AT3G27710..AT3G28300	NA	NA		NA	NA		Cluster_00126	1092.62379083	13.2524011486	Cluster_016632	1092.61477248	13.2828768815	NA	NA	NA	NA	NA	NA
478	224	5.811911399019	AT4G08895..AT4G09200	NA	NA		NA	NA		Cluster_00126	1092.62379083	13.2524011486	Cluster_016632	1092.61477248	13.2828768815	NA	NA	NA	NA	NA	NA
479	170	5.46068145460562	AT3G31377..AT3G31902	NA	NA		NA	NA		Cluster_00126	1092.62379083	13.2524011486	Cluster_016632	1092.61477248	13.2828768815	NA	NA	NA	NA	NA	NA
480	295	7.52264680962983	AT5G62690..AT5G67630	NA	NA		NA	NA		Cluster_00126	1092.62379083	13.2524011486	Cluster_016632	1092.61477248	13.2828768815	NA	NA	NA	NA	NA	NA
481	61	6.20408049138087	AT1G63410..AT1G66570	NA	NA		NA	NA		Cluster_00126	1092.62379083	13.2524011486	Cluster_016632	1092.61477248	13.2828768815	NA	NA	NA	NA	NA	NA
482	188	6.08914495029687	AT3G54600..AT3G61020	NA	NA		NA	NA		Cluster_00126	1092.62379083	13.2524011486	Cluster_016632	1092.61477248	13.2828768815	NA	NA	NA	NA	NA	NA
483	291	5.54112178603543	AT5G50700..AT5G54510	NA	NA		NA	NA		Cluster_00126	1092.62379083	13.2524011486	Cluster_016632	1092.61477248	13.2828768815	NA	NA	NA	NA	NA	NA
484	NA	NA		367	6.12929537829916	AT5G30584..AT5G32082	NA	NA		Cluster_00126	1092.62379083	13.2524011486	Cluster_016632	1092.61477248	13.2828768815	NA	NA	NA	NA	NA	NA
485	NA	NA		75	6.00194604784879	AT1G55152..AT1G56860	NA	NA		Cluster_00126	1092.62379083	13.2524011486	Cluster_016632	1092.61477248	13.2828768815	NA	NA	NA	NA	NA	NA
486	NA	NA		219	6.27299167743674	AT3G01490..AT3G03820	NA	NA		Cluster_00126	1092.62379083	13.2524011486	Cluster_016632	1092.61477248	13.2828768815	NA	NA	NA	NA	NA	NA
487	NA	NA		197	5.82061721493762	AT2G31550..AT2G33880	NA	NA		Cluster_00126	1092.62379083	13.2524011486	Cluster_016632	1092.61477248	13.2828768815	NA	NA	NA	NA	NA	NA
488	NA	NA		32	5.3140907500471	AT1G35110..AT1G35630	NA	NA		Cluster_00126	1092.62379083	13.2524011486	Cluster_016632	1092.61477248	13.2828768815	NA	NA	NA	NA	NA	NA
489	NA	NA		406	5.39536483363747	AT5G48800..AT5G49850	NA	NA		Cluster_00126	1092.62379083	13.2524011486	Cluster_016632	1092.61477248	13.2828768815	NA	NA	NA	NA	NA	NA
490	NA	NA		93	5.33821099673045	AT1G72950..AT1G75980	NA	NA		Cluster_00126	1092.62379083	13.2524011486	Cluster_016632	1092.61477248	13.2828768815	NA	NA	NA	NA	NA	NA
491	NA	NA		353	5.36261127599619	AT5G25190..AT5G26620	NA	NA		Cluster_00126	1092.62379083	13.2524011486	Cluster_016632	1092.61477248	13.2828768815	NA	NA	NA	NA	NA	NA
492	NA	NA		275	5.77236419434739	AT4G00180..AT4G03695	NA	NA		Cluster_00126	1092.62379083	13.2524011486	Cluster_016632	1092.61477248	13.2828768815	NA	NA	NA	NA	NA	NA
493	NA	NA		351	5.46389384893611	AT5G17560..AT5G22590	347	5.83335105842698	AT5G17550..AT5G22490	Cluster_00126	1092.62379083	13.2524011486	Cluster_016632	1092.61477248	13.2828768815	NA	NA	NA	NA	NA	NA
494	NA	NA		NA	NA		248	9.28646006023732	AT3G32393..AT3G33055	Cluster_00126	1092.62379083	13.2524011486	Cluster_016632	1092.61477248	13.2828768815	NA	NA	NA	NA	NA	NA
495	NA	NA		NA	NA		252	9.83859297982586	AT3G33106..AT3G34299	Cluster_00126	1092.62379083	13.2524011486	Cluster_016632	1092.61477248	13.2828768815	NA	NA	NA	NA	NA	NA
496	NA	NA		NA	NA		380	7.19372205533991	AT5G33388..AT5G33424	Cluster_00126	1092.62379083	13.2524011486	Cluster_016632	1092.61477248	13.2828768815	NA	NA	NA	NA	NA	NA
497	NA	NA		NA	NA		101	6.14186600527209	AT1G80690..AT1G81001	Cluster_00126	1092.62379083	13.2524011486	Cluster_016632	1092.61477248	13.2828768815	NA	NA	NA	NA	NA	NA
498	NA	NA		NA	NA		48	6.24067190741215	AT1G42430..AT1G42600	Cluster_00126	1092.62379083	13.2524011486	Cluster_016632	1092.61477248	13.2828768815	NA	NA	NA	NA	NA	NA
499	NA	NA		NA	NA		15	7.22009449455506	AT1G16640..AT1G17980	Cluster_00126	1092.62379083	13.2524011486	Cluster_016632	1092.61477248	13.2828768815	NA	NA	NA	NA	NA	NA
500	NA	NA		NA	NA		255	5.57092232759363	AT3G42253..AT3G42474	Cluster_00126	1092.62379083	13.2524011486	Cluster_016632	1092.61477248	13.2828768815	NA	NA	NA	NA	NA	NA
501	NA	NA		NA	NA		228	6.33717276993326	AT3G23530..AT3G24380	Cluster_00126	1092.62379083	13.2524011486	Cluster_016632	1092.61477248	13.2828768815	NA	NA	NA	NA	NA	NA
502	NA	NA		NA	NA		395	6.29094613956381	AT5G39205..AT5G40610	Cluster_00126	1092.62379083	13.2524011486	Cluster_016632	1092.61477248	13.2828768815	NA	NA	NA	NA	NA	NA
503	NA	NA		NA	NA		393	6.71716251901608	AT5G36870..AT5G38000	Cluster_00126	1092.62379083	13.2524011486	Cluster_016632	1092.61477248	13.2828768815	NA	NA	NA	NA	NA	NA
504	NA	NA		NA	NA		219	5.96922404939877	AT3G11970..AT3G13120	Cluster_00126	1092.62379083	13.2524011486	Cluster_016632	1092.61477248	13.2828768815	NA	NA	NA	NA	NA	NA
505	NA	NA		NA	NA		216	6.31340356638032	AT3G04717..AT3G06483	Cluster_00126	1092.62379083	13.2524011486	Cluster_016632	1092.61477248	13.2828768815	NA	NA	NA	NA	NA	NA
506	NA	NA		NA	NA		29	5.96004063497279	AT1G33950..AT1G34600	Cluster_00126	1092.62379083	13.2524011486	Cluster_016632	1092.61477248	13.2828768815	NA	NA	NA	NA	NA	NA
507	NA	NA		NA	NA		80	6.26791010709382	AT1G61490..AT1G63030	Cluster_00126	1092.62379083	13.2524011486	Cluster_016632	1092.61477248	13.2828768815	NA	NA	NA	NA	NA	NA
508	NA	NA		NA	NA		277	6.37784972600644	AT4G04010..AT4G05130	Cluster_00126	1092.62379083	13.2524011486	Cluster_016632	1092.61477248	13.2828768815	NA	NA	NA	NA	NA	NA
509	NA	NA		NA	NA		234	5.69567959612157	AT3G28310..AT3G28857	Cluster_00126	1092.62379083	13.2524011486	Cluster_016632	1092.61477248	13.2828768815	NA	NA	NA	NA	NA	NA
510	NA	NA		NA	NA		407	5.51724605692525	AT5G57130..AT5G58730	Cluster_00126	1092.62379083	13.2524011486	Cluster_016632	1092.61477248	13.2828768815	NA	NA	NA	NA	NA	NA
511	NA	NA		NA	NA		20	6.33899216384395	AT1G21980..AT1G24807	Cluster_00126	1092.62379083	13.2524011486	Cluster_016632	1092.61477248	13.2828768815	NA	NA	NA	NA	NA	NA
512	NA	NA		NA	NA		406	5.35073301993417	AT5G55896..AT5G57123	Cluster_00126	1092.62379083	13.2524011486	Cluster_016632	1092.61477248	13.2828768815	NA	NA	NA	NA	NA	NA
513	NA	NA		NA	NA		256	6.05543101864376	AT3G42510..AT3G43357	Cluster_00126	1092.62379083	13.2524011486	Cluster_016632	1092.61477248	13.2828768815	NA	NA	NA	NA	NA	NA
514	NA	NA		NA	NA		398	5.84008909923613	AT5G43518..AT5G45500	Cluster_00126	1092.62379083	13.2524011486	Cluster_016632	1092.61477248	13.2828768815	NA	NA	NA	NA	NA	NA
515	NA	NA		NA	NA		229	5.34558152846163	AT3G24385..AT3G25700	Cluster_00126	1092.62379083	13.2524011486	Cluster_016632	1092.61477248	13.2828768815	NA	NA	NA	NA	NA	NA
516	101	12.3116851365084	AT2G12305..AT2G12640	NA	NA		NA	NA		Cluster_00131	1111.31615902	6.91692247494	Cluster_112165	1111.31411164	6.89034125312	NA	NA	NA	NA	NA	NA
517	10	7.7008891767524	AT1G13630..AT1G15160	NA	NA		NA	NA		Cluster_00131	1111.31615902	6.91692247494	Cluster_112165	1111.31411164	6.89034125312	NA	NA	NA	NA	NA	NA
518	235	6.00983829720061	AT4G28540..AT4G28970	NA	NA		NA	NA		Cluster_00131	1111.31615902	6.91692247494	Cluster_112165	1111.31411164	6.89034125312	NA	NA	NA	NA	NA	NA
519	189	7.52638271090969	AT3G61028..AT3G63530	NA	NA		NA	NA		Cluster_00131	1111.31615902	6.91692247494	Cluster_112165	1111.31411164	6.89034125312	NA	NA	NA	NA	NA	NA
520	7	7.61230221710238	AT1G04110..AT1G08090	NA	NA		NA	NA		Cluster_00131	1111.31615902	6.91692247494	Cluster_112165	1111.31411164	6.89034125312	NA	NA	NA	NA	NA	NA
521	163	6.47256901390326	AT3G26805..AT3G27700	NA	NA		NA	NA		Cluster_00131	1111.31615902	6.91692247494	Cluster_112165	1111.31411164	6.89034125312	NA	NA	NA	NA	NA	NA
522	295	8.06250835919197	AT5G62690..AT5G67630	NA	NA		410	5.942377429198	AT5G62690..AT5G64440	Cluster_00131	1111.31615902	6.91692247494	Cluster_112165	1111.31411164	6.89034125312	NA	NA	NA	NA	NA	NA
523	295	8.06250835919197	AT5G62690..AT5G67630	NA	NA		412	5.70515078027653	AT5G65800..AT5G66940	Cluster_00131	1111.31615902	6.91692247494	Cluster_112165	1111.31411164	6.89034125312	NA	NA	NA	NA	NA	NA
524	4	5.71129778371114	AT1G02210..AT1G03280	NA	NA		NA	NA		Cluster_00131	1111.31615902	6.91692247494	Cluster_112165	1111.31411164	6.89034125312	NA	NA	NA	NA	NA	NA
525	241	6.69227857692979	AT4G32300..AT4G35270	NA	NA		NA	NA		Cluster_00131	1111.31615902	6.91692247494	Cluster_112165	1111.31411164	6.89034125312	NA	NA	NA	NA	NA	NA
526	291	6.79990694257601	AT5G50700..AT5G54510	NA	NA		NA	NA		Cluster_00131	1111.31615902	6.91692247494	Cluster_112165	1111.31411164	6.89034125312	NA	NA	NA	NA	NA	NA
527	16	6.49291850222667	AT1G21900..AT1G24793	NA	NA		NA	NA		Cluster_00131	1111.31615902	6.91692247494	Cluster_112165	1111.31411164	6.89034125312	NA	NA	NA	NA	NA	NA
528	61	6.86066600841725	AT1G63410..AT1G66570	NA	NA		NA	NA		Cluster_00131	1111.31615902	6.91692247494	Cluster_112165	1111.31411164	6.89034125312	NA	NA	NA	NA	NA	NA
529	190	9.58070979741125	AT4G00005..AT4G03770	NA	NA		274	5.89145061286479	AT4G00005..AT4G01950	Cluster_00131	1111.31615902	6.91692247494	Cluster_112165	1111.31411164	6.89034125312	NA	NA	NA	NA	NA	NA
530	113	6.53408569570289	AT2G16130..AT2G18900	NA	NA		NA	NA		Cluster_00131	1111.31615902	6.91692247494	Cluster_112165	1111.31411164	6.89034125312	NA	NA	NA	NA	NA	NA
531	9	5.39732566928701	AT1G12423..AT1G13620	NA	NA		NA	NA		Cluster_00131	1111.31615902	6.91692247494	Cluster_112165	1111.31411164	6.89034125312	NA	NA	NA	NA	NA	NA
532	292	5.33038664351481	AT5G54520..AT5G55890	NA	NA		NA	NA		Cluster_00131	1111.31615902	6.91692247494	Cluster_112165	1111.31411164	6.89034125312	NA	NA	NA	NA	NA	NA
533	252	5.98596353926979	AT5G26580..AT5G28335	NA	NA		NA	NA		Cluster_00131	1111.31615902	6.91692247494	Cluster_112165	1111.31411164	6.89034125312	NA	NA	NA	NA	NA	NA
534	14	5.55420035930737	AT1G19310..AT1G21830	NA	NA		NA	NA		Cluster_00131	1111.31615902	6.91692247494	Cluster_112165	1111.31411164	6.89034125312	NA	NA	NA	NA	NA	NA
535	226	6.34510823249029	AT4G09820..AT4G13255	NA	NA		NA	NA		Cluster_00131	1111.31615902	6.91692247494	Cluster_112165	1111.31411164	6.89034125312	NA	NA	NA	NA	NA	NA
536	20	6.29770376402836	AT1G30825..AT1G34805	NA	NA		27	6.83790578207627	AT1G30825..AT1G31990	Cluster_00131	1111.31615902	6.91692247494	Cluster_112165	1111.31411164	6.89034125312	NA	NA	NA	NA	NA	NA
537	248	6.44270785034141	AT5G07230..AT5G14500	NA	NA		NA	NA		Cluster_00131	1111.31615902	6.91692247494	Cluster_112165	1111.31411164	6.89034125312	NA	NA	NA	NA	NA	NA
538	288	7.4549032278954	AT5G39185..AT5G48790	NA	NA		NA	NA		Cluster_00131	1111.31615902	6.91692247494	Cluster_112165	1111.31411164	6.89034125312	NA	NA	NA	NA	NA	NA
539	8	5.39821336117058	AT1G08110..AT1G12420	NA	NA		12	7.0823789257758	AT1G09860..AT1G11590	Cluster_00131	1111.31615902	6.91692247494	Cluster_112165	1111.31411164	6.89034125312	NA	NA	NA	NA	NA	NA
540	231	5.30690814504973	AT4G21363..AT4G27180	NA	NA		319	5.37179566365608	AT4G20715..AT4G22290	Cluster_00131	1111.31615902	6.91692247494	Cluster_112165	1111.31411164	6.89034125312	NA	NA	NA	NA	NA	NA
541	NA	NA		NA	NA		292	6.4233601064891	AT4G07031..AT4G07339	Cluster_00131	1111.31615902	6.91692247494	Cluster_112165	1111.31411164	6.89034125312	NA	NA	NA	NA	NA	NA
542	NA	NA		NA	NA		220	6.2791344421317	AT3G13140..AT3G13682	Cluster_00131	1111.31615902	6.91692247494	Cluster_112165	1111.31411164	6.89034125312	NA	NA	NA	NA	NA	NA
543	NA	NA		NA	NA		234	6.42273538221966	AT3G28310..AT3G28857	Cluster_00131	1111.31615902	6.91692247494	Cluster_112165	1111.31411164	6.89034125312	NA	NA	NA	NA	NA	NA
544	NA	NA		NA	NA		91	6.08766293573056	AT1G73690..AT1G75230	Cluster_00131	1111.31615902	6.91692247494	Cluster_112165	1111.31411164	6.89034125312	NA	NA	NA	NA	NA	NA
545	NA	NA		NA	NA		60	6.98278115174958	AT1G45191..AT1G49190	Cluster_00131	1111.31615902	6.91692247494	Cluster_112165	1111.31411164	6.89034125312	NA	NA	NA	NA	NA	NA
546	NA	NA		NA	NA		216	5.93030626520625	AT3G04717..AT3G06483	Cluster_00131	1111.31615902	6.91692247494	Cluster_112165	1111.31411164	6.89034125312	NA	NA	NA	NA	NA	NA
547	NA	NA		NA	NA		238	6.16223482732716	AT3G30670..AT3G31375	Cluster_00131	1111.31615902	6.91692247494	Cluster_112165	1111.31411164	6.89034125312	NA	NA	NA	NA	NA	NA
548	NA	NA		NA	NA		409	5.82503111447194	AT5G60440..AT5G62680	Cluster_00131	1111.31615902	6.91692247494	Cluster_112165	1111.31411164	6.89034125312	NA	NA	NA	NA	NA	NA
549	NA	NA		NA	NA		225	7.4140831444333	AT3G15640..AT3G22231	Cluster_00131	1111.31615902	6.91692247494	Cluster_112165	1111.31411164	6.89034125312	NA	NA	NA	NA	NA	NA
550	NA	NA		NA	NA		69	5.40239904171773	AT1G52950..AT1G53720	Cluster_00131	1111.31615902	6.91692247494	Cluster_112165	1111.31411164	6.89034125312	NA	NA	NA	NA	NA	NA
551	NA	NA		NA	NA		211	5.48327055089449	AT2G46830..AT2G48150	Cluster_00131	1111.31615902	6.91692247494	Cluster_112165	1111.31411164	6.89034125312	NA	NA	NA	NA	NA	NA
552	NA	NA		NA	NA		80	5.76803358076559	AT1G61490..AT1G63030	Cluster_00131	1111.31615902	6.91692247494	Cluster_112165	1111.31411164	6.89034125312	NA	NA	NA	NA	NA	NA
553	NA	NA		NA	NA		235	5.39106642313701	AT3G28860..AT3G29450	Cluster_00131	1111.31615902	6.91692247494	Cluster_112165	1111.31411164	6.89034125312	NA	NA	NA	NA	NA	NA
554	NA	NA		NA	NA		268	5.56710202424676	AT3G54680..AT3G60110	Cluster_00131	1111.31615902	6.91692247494	Cluster_112165	1111.31411164	6.89034125312	NA	NA	NA	NA	NA	NA
555	288	9.68742822839423	AT5G39185..AT5G48790	405	6.85305910968379	AT5G47690..AT5G48790	NA	NA		Cluster_00140	1141.2196928	7.69210139237	Cluster_017140	1141.22316313	7.77821163147	NA	NA	NA	NA	NA	NA
556	NA	NA		186	5.36842269461712	AT2G28640..AT2G28680	NA	NA		Cluster_00140	1141.2196928	7.69210139237	Cluster_017140	1141.22316313	7.77821163147	NA	NA	NA	NA	NA	NA
557	NA	NA		318	5.61968903629135	AT4G13256..AT4G16880	NA	NA		Cluster_00140	1141.2196928	7.69210139237	Cluster_017140	1141.22316313	7.77821163147	NA	NA	NA	NA	NA	NA
558	NA	NA		NA	NA		22	7.08103307850894	AT1G25784..AT1G26960	Cluster_00140	1141.2196928	7.69210139237	Cluster_017140	1141.22316313	7.77821163147	NA	NA	NA	NA	NA	NA
559	NA	NA		NA	NA		390	6.72361172541635	AT5G35200..AT5G35640	Cluster_00140	1141.2196928	7.69210139237	Cluster_017140	1141.22316313	7.77821163147	NA	NA	NA	NA	NA	NA
560	NA	NA		NA	NA		200	6.19644859924365	AT2G41220..AT2G41900	Cluster_00140	1141.2196928	7.69210139237	Cluster_017140	1141.22316313	7.77821163147	NA	NA	NA	NA	NA	NA
561	NA	NA		NA	NA		261	5.54614701660963	AT3G44730..AT3G45330	Cluster_00140	1141.2196928	7.69210139237	Cluster_017140	1141.22316313	7.77821163147	NA	NA	NA	NA	NA	NA
562	NA	NA		NA	NA		394	5.69145213745448	AT5G38005..AT5G39160	Cluster_00140	1141.2196928	7.69210139237	Cluster_017140	1141.22316313	7.77821163147	NA	NA	NA	NA	NA	NA
563	NA	NA		NA	NA		19	5.54489973606562	AT1G20070..AT1G21950	Cluster_00140	1141.2196928	7.69210139237	Cluster_017140	1141.22316313	7.77821163147	NA	NA	NA	NA	NA	NA
564	NA	NA		NA	NA		328	5.52062659879606	AT4G30220..AT4G32285	Cluster_00140	1141.2196928	7.69210139237	Cluster_017140	1141.22316313	7.77821163147	NA	NA	NA	NA	NA	NA
565	NA	NA		NA	NA		237	5.60730316435134	AT3G29647..AT3G30665	Cluster_00140	1141.2196928	7.69210139237	Cluster_017140	1141.22316313	7.77821163147	NA	NA	NA	NA	NA	NA
566	NA	NA		NA	NA		235	5.38575817269323	AT3G28860..AT3G29450	Cluster_00140	1141.2196928	7.69210139237	Cluster_017140	1141.22316313	7.77821163147	NA	NA	NA	NA	NA	NA
567	NA	NA		NA	NA		28	5.4869702497758	AT1G31983..AT1G33930	Cluster_00140	1141.2196928	7.69210139237	Cluster_017140	1141.22316313	7.77821163147	NA	NA	NA	NA	NA	NA
568	NA	NA		NA	NA		256	5.33538320658322	AT3G42510..AT3G43357	Cluster_00140	1141.2196928	7.69210139237	Cluster_017140	1141.22316313	7.77821163147	NA	NA	NA	NA	NA	NA
569	248	7.20639709262038	AT5G07230..AT5G14500	NA	NA		343	5.55119433779246	AT5G07740..AT5G13170	Cluster_00145	1155.31615455	7.2072105312	Cluster_017298	1155.31931843	7.27293832144	NA	NA	NA	NA	NA	NA
570	60	5.49596614123832	AT1G61390..AT1G63400	NA	NA		NA	NA		Cluster_00145	1155.31615455	7.2072105312	Cluster_017298	1155.31931843	7.27293832144	NA	NA	NA	NA	NA	NA
571	16	5.36266544540734	AT1G21900..AT1G24793	NA	NA		NA	NA		Cluster_00145	1155.31615455	7.2072105312	Cluster_017298	1155.31931843	7.27293832144	NA	NA	NA	NA	NA	NA
572	113	5.33348097235416	AT2G16130..AT2G18900	NA	NA		NA	NA		Cluster_00145	1155.31615455	7.2072105312	Cluster_017298	1155.31931843	7.27293832144	NA	NA	NA	NA	NA	NA
573	NA	NA		85	5.47262274220447	AT1G66580..AT1G66855	NA	NA		Cluster_00145	1155.31615455	7.2072105312	Cluster_017298	1155.31931843	7.27293832144	NA	NA	NA	NA	NA	NA
574	NA	NA		352	7.72805220701164	AT5G22600..AT5G25180	349	5.33034074835173	AT5G22600..AT5G24530	Cluster_00145	1155.31615455	7.2072105312	Cluster_017298	1155.31931843	7.27293832144	NA	NA	NA	NA	NA	NA
575	NA	NA		NA	NA		26	9.88517073602665	AT1G28870..AT1G30820	Cluster_00145	1155.31615455	7.2072105312	Cluster_017298	1155.31931843	7.27293832144	NA	NA	NA	NA	NA	NA
576	NA	NA		NA	NA		226	9.30668536278317	AT3G22235..AT3G23430	Cluster_00145	1155.31615455	7.2072105312	Cluster_017298	1155.31931843	7.27293832144	NA	NA	NA	NA	NA	NA
577	NA	NA		NA	NA		219	6.12262246303315	AT3G11970..AT3G13120	Cluster_00145	1155.31615455	7.2072105312	Cluster_017298	1155.31931843	7.27293832144	NA	NA	NA	NA	NA	NA
578	NA	NA		NA	NA		17	5.47516670881959	AT1G18120..AT1G19400	Cluster_00145	1155.31615455	7.2072105312	Cluster_017298	1155.31931843	7.27293832144	NA	NA	NA	NA	NA	NA
579	NA	NA		NA	NA		315	5.41300583784979	AT4G13455..AT4G16890	Cluster_00145	1155.31615455	7.2072105312	Cluster_017298	1155.31931843	7.27293832144	NA	NA	NA	NA	NA	NA
580	NA	NA		NA	NA		26	8.98097586592443	AT1G28870..AT1G30820	Cluster_00158	1189.81464288	6.625842148	Cluster_000211	1189.81371281	6.69011844613	NA	NA	NA	NA	NA	NA
581	NA	NA		NA	NA		173	5.44931612453186	AT2G28540..AT2G28630	Cluster_00158	1189.81464288	6.625842148	Cluster_000211	1189.81371281	6.69011844613	NA	NA	NA	NA	NA	NA
582	NA	NA		NA	NA		161	5.79108852817873	AT2G23340..AT2G23720	Cluster_00158	1189.81464288	6.625842148	Cluster_000211	1189.81371281	6.69011844613	NA	NA	NA	NA	NA	NA
583	NA	NA		NA	NA		82	7.01630721766841	AT1G66860..AT1G68480	Cluster_00158	1189.81464288	6.625842148	Cluster_000211	1189.81371281	6.69011844613	NA	NA	NA	NA	NA	NA
584	NA	NA		NA	NA		78	6.80936630083413	AT1G60060..AT1G61370	Cluster_00158	1189.81464288	6.625842148	Cluster_000211	1189.81371281	6.69011844613	NA	NA	NA	NA	NA	NA
585	NA	NA		NA	NA		343	6.67219991619196	AT5G07740..AT5G13170	Cluster_00158	1189.81464288	6.625842148	Cluster_000211	1189.81371281	6.69011844613	NA	NA	NA	NA	NA	NA
586	NA	NA		NA	NA		238	5.68618932245011	AT3G30670..AT3G31375	Cluster_00158	1189.81464288	6.625842148	Cluster_000211	1189.81371281	6.69011844613	NA	NA	NA	NA	NA	NA
587	NA	NA		NA	NA		233	5.41796285636947	AT3G26940..AT3G28300	Cluster_00158	1189.81464288	6.625842148	Cluster_000211	1189.81371281	6.69011844613	NA	NA	NA	NA	NA	NA
588	NA	NA		NA	NA		273	5.64687121332083	AT3G61028..AT3G63530	Cluster_00158	1189.81464288	6.625842148	Cluster_000211	1189.81371281	6.69011844613	NA	NA	NA	NA	NA	NA
589	NA	NA		NA	NA		277	5.35212393264529	AT4G04010..AT4G05130	Cluster_00158	1189.81464288	6.625842148	Cluster_000211	1189.81371281	6.69011844613	NA	NA	NA	NA	NA	NA
590	45	6.60300360269696	AT1G43230..AT1G43745	NA	NA		NA	NA		Cluster_00171	1267.73957212	6.1743571559	Cluster_018158	1267.74001217	6.23369183031	NA	NA	NA	NA	NA	NA
591	126	5.75337627922268	AT2G26695..AT2G27990	NA	NA		NA	NA		Cluster_00171	1267.73957212	6.1743571559	Cluster_018158	1267.74001217	6.23369183031	NA	NA	NA	NA	NA	NA
592	20	6.71623649086246	AT1G30825..AT1G34805	NA	NA		NA	NA		Cluster_00171	1267.73957212	6.1743571559	Cluster_018158	1267.74001217	6.23369183031	NA	NA	NA	NA	NA	NA
593	229	5.49363828311046	AT4G19230..AT4G20520	NA	NA		NA	NA		Cluster_00171	1267.73957212	6.1743571559	Cluster_018158	1267.74001217	6.23369183031	NA	NA	NA	NA	NA	NA
594	192	5.44368842582784	AT4G04395..AT4G05130	NA	NA		NA	NA		Cluster_00171	1267.73957212	6.1743571559	Cluster_018158	1267.74001217	6.23369183031	NA	NA	NA	NA	NA	NA
595	190	6.55421863209713	AT4G00005..AT4G03770	NA	NA		NA	NA		Cluster_00171	1267.73957212	6.1743571559	Cluster_018158	1267.74001217	6.23369183031	NA	NA	NA	NA	NA	NA
596	188	5.33645735142708	AT3G54600..AT3G61020	NA	NA		NA	NA		Cluster_00171	1267.73957212	6.1743571559	Cluster_018158	1267.74001217	6.23369183031	NA	NA	NA	NA	NA	NA
597	63	5.35913717231678	AT1G66860..AT1G68480	NA	NA		NA	NA		Cluster_00174	1303.26780721	6.39861073259	Cluster_018340	1303.27519972	6.36900474078	NA	NA	NA	NA	NA	NA
598	289	5.89575200405687	AT5G48800..AT5G50450	NA	NA		400	8.6393817825627	AT5G48560..AT5G50530	Cluster_00174	1303.26780721	6.39861073259	Cluster_018340	1303.27519972	6.36900474078	NA	NA	NA	NA	NA	NA
599	NA	NA		NA	NA		400	8.6393817825627	AT5G48560..AT5G50530	Cluster_00174	1303.26780721	6.39861073259	Cluster_018340	1303.27519972	6.36900474078	NA	NA	NA	NA	NA	NA
600	NA	NA		NA	NA		153	6.92079387520794	AT2G16540..AT2G20190	Cluster_00174	1303.26780721	6.39861073259	Cluster_018340	1303.27519972	6.36900474078	NA	NA	NA	NA	NA	NA
601	NA	NA		NA	NA		69	5.30219977858885	AT1G52950..AT1G53720	Cluster_00174	1303.26780721	6.39861073259	Cluster_018340	1303.27519972	6.36900474078	NA	NA	NA	NA	NA	NA
602	NA	NA		NA	NA		225	5.45564241378105	AT3G15640..AT3G22231	Cluster_00174	1303.26780721	6.39861073259	Cluster_018340	1303.27519972	6.36900474078	NA	NA	NA	NA	NA	NA
603	NA	NA		264	6.23705711928719	AT3G54470..AT3G54580	NA	NA		Cluster_00179	1334.25497434	6.90800647343	Cluster_018534	1334.25717472	6.98553025136	NA	NA	NA	NA	NA	NA
604	NA	NA		210	5.81176108234141	AT2G43500..AT2G45800	NA	NA		Cluster_00179	1334.25497434	6.90800647343	Cluster_018534	1334.25717472	6.98553025136	NA	NA	NA	NA	NA	NA
605	NA	NA		347	6.35357310994842	AT5G06180..AT5G12050	NA	NA		Cluster_00179	1334.25497434	6.90800647343	Cluster_018534	1334.25717472	6.98553025136	NA	NA	NA	NA	NA	NA
606	67	5.87323064744458	AT1G69140..AT1G70370	NA	NA		NA	NA		Cluster_00188	1441.32162524	6.19433622189	Cluster_019004	1441.32542807	6.26444010391	NA	NA	NA	NA	NA	NA
607	16	5.46343379203766	AT1G21900..AT1G24793	NA	NA		NA	NA		Cluster_00188	1441.32162524	6.19433622189	Cluster_019004	1441.32542807	6.26444010391	NA	NA	NA	NA	NA	NA
608	NA	NA		190	6.09735039772473	AT2G29870..AT2G30350	NA	NA		Cluster_00188	1441.32162524	6.19433622189	Cluster_019004	1441.32542807	6.26444010391	NA	NA	NA	NA	NA	NA
609	NA	NA		37	6.17715156854278	AT1G36580..AT1G37070	NA	NA		Cluster_00188	1441.32162524	6.19433622189	Cluster_019004	1441.32542807	6.26444010391	NA	NA	NA	NA	NA	NA
610	NA	NA		258	6.85308499211949	AT3G45140..AT3G46340	NA	NA		Cluster_00188	1441.32162524	6.19433622189	Cluster_019004	1441.32542807	6.26444010391	NA	NA	NA	NA	NA	NA
611	NA	NA		273	6.24452016423862	AT3G60950..AT3G63500	NA	NA		Cluster_00188	1441.32162524	6.19433622189	Cluster_019004	1441.32542807	6.26444010391	NA	NA	NA	NA	NA	NA
612	NA	NA		318	6.70535864596658	AT4G13256..AT4G16880	315	7.05434267858608	AT4G13455..AT4G16890	Cluster_00188	1441.32162524	6.19433622189	Cluster_019004	1441.32542807	6.26444010391	NA	NA	NA	NA	NA	NA
613	NA	NA		316	5.40335529256477	AT4G09820..AT4G12260	NA	NA		Cluster_00188	1441.32162524	6.19433622189	Cluster_019004	1441.32542807	6.26444010391	NA	NA	NA	NA	NA	NA
614	NA	NA		NA	NA		329	8.02846471755729	AT4G32295..AT4G34740	Cluster_00188	1441.32162524	6.19433622189	Cluster_019004	1441.32542807	6.26444010391	NA	NA	NA	NA	NA	NA
615	NA	NA		NA	NA		200	6.25282189455793	AT2G41220..AT2G41900	Cluster_00188	1441.32162524	6.19433622189	Cluster_019004	1441.32542807	6.26444010391	NA	NA	NA	NA	NA	NA
616	NA	NA		NA	NA		324	5.53333897573838	AT4G28980..AT4G29690	Cluster_00188	1441.32162524	6.19433622189	Cluster_019004	1441.32542807	6.26444010391	NA	NA	NA	NA	NA	NA
617	NA	NA		NA	NA		238	6.58329727366829	AT3G30670..AT3G31375	Cluster_00188	1441.32162524	6.19433622189	Cluster_019004	1441.32542807	6.26444010391	NA	NA	NA	NA	NA	NA
618	NA	NA		NA	NA		219	5.79379488576666	AT3G11970..AT3G13120	Cluster_00188	1441.32162524	6.19433622189	Cluster_019004	1441.32542807	6.26444010391	NA	NA	NA	NA	NA	NA
619	NA	NA		NA	NA		350	5.41123781379724	AT5G24557..AT5G25160	Cluster_00188	1441.32162524	6.19433622189	Cluster_019004	1441.32542807	6.26444010391	NA	NA	NA	NA	NA	NA
620	NA	NA		NA	NA		81	6.31762044154752	AT1G63050..AT1G66850	Cluster_00188	1441.32162524	6.19433622189	Cluster_019004	1441.32542807	6.26444010391	NA	NA	NA	NA	NA	NA
621	NA	NA		NA	NA		399	5.82031904644589	AT5G45510..AT5G48550	Cluster_00188	1441.32162524	6.19433622189	Cluster_019004	1441.32542807	6.26444010391	NA	NA	NA	NA	NA	NA
622	NA	NA		NA	NA		401	5.62102665373768	AT5G50700..AT5G53410	Cluster_00188	1441.32162524	6.19433622189	Cluster_019004	1441.32542807	6.26444010391	NA	NA	NA	NA	NA	NA
623	NA	NA		NA	NA		352	5.54486117736519	AT5G25200..AT5G27270	Cluster_00188	1441.32162524	6.19433622189	Cluster_019004	1441.32542807	6.26444010391	NA	NA	NA	NA	NA	NA
624	NA	NA		NA	NA		13	5.47179222326769	AT1G11592..AT1G15460	Cluster_00188	1441.32162524	6.19433622189	Cluster_019004	1441.32542807	6.26444010391	NA	NA	NA	NA	NA	NA
625	NA	NA		NA	NA		28	5.36516796566961	AT1G31983..AT1G33930	Cluster_00188	1441.32162524	6.19433622189	Cluster_019004	1441.32542807	6.26444010391	NA	NA	NA	NA	NA	NA
626	291	5.82773502409495	AT5G50700..AT5G54510	NA	NA		NA	NA		Cluster_00191	767.833060197	6.46177381838	Cluster_094706	767.834544558	6.3029698822	NA	NA	NA	NA	NA	NA
627	59	5.35939117135751	AT1G59312..AT1G61370	NA	NA		NA	NA		Cluster_00191	767.833060197	6.46177381838	Cluster_094706	767.834544558	6.3029698822	NA	NA	NA	NA	NA	NA
628	74	7.09813057842421	AT1G76820..AT1G77420	NA	NA		NA	NA		Cluster_00192	767.833008261	6.53972111261	Cluster_094706	767.834544558	6.3029698822	NA	NA	NA	NA	NA	NA
629	16	7.80343503812626	AT1G21900..AT1G24793	NA	NA		NA	NA		Cluster_00192	767.833008261	6.53972111261	Cluster_094706	767.834544558	6.3029698822	NA	NA	NA	NA	NA	NA
630	220	5.56694600990111	AT4G07915..AT4G08040	NA	NA		NA	NA		Cluster_00192	767.833008261	6.53972111261	Cluster_094706	767.834544558	6.3029698822	NA	NA	NA	NA	NA	NA
631	191	5.53776630425187	AT4G03800..AT4G04390	NA	NA		NA	NA		Cluster_00192	767.833008261	6.53972111261	Cluster_094706	767.834544558	6.3029698822	NA	NA	NA	NA	NA	NA
632	295	6.84225599799695	AT5G62690..AT5G67630	NA	NA		NA	NA		Cluster_00192	767.833008261	6.53972111261	Cluster_094706	767.834544558	6.3029698822	NA	NA	NA	NA	NA	NA
633	145	5.68639329491342	AT2G35960..AT2G39180	NA	NA		NA	NA		Cluster_00192	767.833008261	6.53972111261	Cluster_094706	767.834544558	6.3029698822	NA	NA	NA	NA	NA	NA
634	159	6.62917566033228	AT3G13430..AT3G22231	NA	NA		NA	NA		Cluster_00192	767.833008261	6.53972111261	Cluster_094706	767.834544558	6.3029698822	NA	NA	NA	NA	NA	NA
635	113	5.46183385276766	AT2G16130..AT2G18900	NA	NA		NA	NA		Cluster_00192	767.833008261	6.53972111261	Cluster_094706	767.834544558	6.3029698822	NA	NA	NA	NA	NA	NA
636	248	5.60576160329562	AT5G07230..AT5G14500	NA	NA		NA	NA		Cluster_00192	767.833008261	6.53972111261	Cluster_094706	767.834544558	6.3029698822	NA	NA	NA	NA	NA	NA
637	231	5.44746105363402	AT4G21363..AT4G27180	NA	NA		NA	NA		Cluster_00192	767.833008261	6.53972111261	Cluster_094706	767.834544558	6.3029698822	NA	NA	NA	NA	NA	NA
638	20	5.34288505897896	AT1G30825..AT1G34805	NA	NA		NA	NA		Cluster_00192	767.833008261	6.53972111261	Cluster_094706	767.834544558	6.3029698822	NA	NA	NA	NA	NA	NA
639	NA	NA		334	6.02857634725676	AT4G30090..AT4G30190	NA	NA		Cluster_00193	767.832986568	5.996644157	Cluster_000273	767.834640447	6.06820554923	NA	NA	NA	NA	NA	NA
640	NA	NA		NA	NA		316	5.58684145790023	AT4G16900..AT4G19220	Cluster_00193	767.832986568	5.996644157	Cluster_000273	767.834640447	6.06820554923	NA	NA	NA	NA	NA	NA
641	NA	NA		NA	NA		396	5.31333581316057	AT5G40620..AT5G42591	Cluster_00193	767.832986568	5.996644157	Cluster_000273	767.834640447	6.06820554923	NA	NA	NA	NA	NA	NA
642	46	5.83695292575865	AT1G43750..AT1G44010	NA	NA		NA	NA		Cluster_00195	767.832239107	5.87684722911	Cluster_000273	767.834640447	6.06820554923	NA	NA	NA	NA	NA	NA
643	25	5.60045132925751	AT1G36580..AT1G37070	NA	NA		NA	NA		Cluster_00195	767.832239107	5.87684722911	Cluster_000273	767.834640447	6.06820554923	NA	NA	NA	NA	NA	NA
644	7	6.12038848731545	AT1G04110..AT1G08090	NA	NA		NA	NA		Cluster_00195	767.832239107	5.87684722911	Cluster_000273	767.834640447	6.06820554923	NA	NA	NA	NA	NA	NA
645	289	5.50779415852872	AT5G48800..AT5G50450	NA	NA		NA	NA		Cluster_00195	767.832239107	5.87684722911	Cluster_000273	767.834640447	6.06820554923	NA	NA	NA	NA	NA	NA
646	186	5.64881216804199	AT3G48745..AT3G53550	NA	NA		NA	NA		Cluster_00195	767.832239107	5.87684722911	Cluster_000273	767.834640447	6.06820554923	NA	NA	NA	NA	NA	NA
647	51	5.33322412714833	AT1G47250..AT1G49190	NA	NA		NA	NA		Cluster_00195	767.832239107	5.87684722911	Cluster_000273	767.834640447	6.06820554923	NA	NA	NA	NA	NA	NA
648	160	5.73167631705172	AT3G22237..AT3G25700	NA	NA		NA	NA		Cluster_00195	767.832239107	5.87684722911	Cluster_000273	767.834640447	6.06820554923	NA	NA	NA	NA	NA	NA
649	231	5.76254238723854	AT4G21363..AT4G27180	NA	NA		NA	NA		Cluster_00195	767.832239107	5.87684722911	Cluster_000273	767.834640447	6.06820554923	NA	NA	NA	NA	NA	NA
650	250	7.31050882827006	AT5G15540..AT5G25160	NA	NA		NA	NA		Cluster_00195	767.832239107	5.87684722911	Cluster_000273	767.834640447	6.06820554923	NA	NA	NA	NA	NA	NA
651	288	6.35861751890082	AT5G39185..AT5G48790	NA	NA		396	5.31333581316057	AT5G40620..AT5G42591	Cluster_00195	767.832239107	5.87684722911	Cluster_000273	767.834640447	6.06820554923	NA	NA	NA	NA	NA	NA
652	NA	NA		334	6.02857634725676	AT4G30090..AT4G30190	NA	NA		Cluster_00195	767.832239107	5.87684722911	Cluster_000273	767.834640447	6.06820554923	NA	NA	NA	NA	NA	NA
653	NA	NA		NA	NA		316	5.58684145790023	AT4G16900..AT4G19220	Cluster_00195	767.832239107	5.87684722911	Cluster_000273	767.834640447	6.06820554923	NA	NA	NA	NA	NA	NA
654	NA	NA		391	5.30905092540176	AT5G35200..AT5G35525	NA	NA		Cluster_00196	767.831469703	6.68708185462	Cluster_094707	767.83156621	6.40045744804	NA	NA	NA	NA	NA	NA
655	165	5.54540194811185	AT3G28310..AT3G29110	NA	NA		NA	NA		Cluster_00197	767.831505622	6.85903768937	Cluster_094704	767.831313363	6.75933391163	NA	NA	NA	NA	NA	NA
656	166	5.3359378077207	AT3G29120..AT3G29643	NA	NA		NA	NA		Cluster_00198	767.833874609	7.42776202384	Cluster_000274	767.833782229	7.50145973684	NA	NA	NA	NA	NA	NA
657	113	5.60343337432933	AT2G16130..AT2G18900	NA	NA		NA	NA		Cluster_00198	767.833874609	7.42776202384	Cluster_000274	767.833782229	7.50145973684	NA	NA	NA	NA	NA	NA
658	NA	NA		83	5.87550404003396	AT1G63690..AT1G66390	NA	NA		Cluster_00198	767.833874609	7.42776202384	Cluster_000274	767.833782229	7.50145973684	NA	NA	NA	NA	NA	NA
659	159	5.33286560510181	AT3G13430..AT3G22231	NA	NA		NA	NA		Cluster_00200	772.493564499	6.48735033365	Cluster_000275	772.493958879	6.55965175248	NA	NA	NA	NA	NA	NA
660	NA	NA		264	5.72538742897963	AT3G54470..AT3G54580	NA	NA		Cluster_00201	772.491931294	5.75098844105	Cluster_095150	772.493723759	5.82570342228	NA	NA	NA	NA	NA	NA
661	278	5.92851667957907	AT5G34844..AT5G34885	NA	NA		NA	NA		Cluster_00202	773.166669454	5.34429654505	Cluster_000276	773.16594453	5.50455318386	NA	NA	NA	NA	NA	NA
662	160	5.70503867546385	AT3G22237..AT3G25700	NA	NA		NA	NA		Cluster_00202	773.166669454	5.34429654505	Cluster_000276	773.16594453	5.50455318386	NA	NA	NA	NA	NA	NA
663	20	5.48309002527282	AT1G30825..AT1G34805	NA	NA		NA	NA		Cluster_00202	773.166669454	5.34429654505	Cluster_000276	773.16594453	5.50455318386	NA	NA	NA	NA	NA	NA
664	NA	NA		NA	NA		184	6.18536932639631	AT2G33980..AT2G34600	Cluster_00202	773.166669454	5.34429654505	Cluster_000276	773.16594453	5.50455318386	NA	NA	NA	NA	NA	NA
665	NA	NA		NA	NA		343	5.88832860448305	AT5G07740..AT5G13170	Cluster_00202	773.166669454	5.34429654505	Cluster_000276	773.16594453	5.50455318386	NA	NA	NA	NA	NA	NA
666	231	5.33455217775406	AT4G21363..AT4G27180	NA	NA		NA	NA		Cluster_00203	773.164406837	5.44081867994	Cluster_000276	773.16594453	5.50455318386	NA	NA	NA	NA	NA	NA
667	NA	NA		NA	NA		184	6.18536932639631	AT2G33980..AT2G34600	Cluster_00203	773.164406837	5.44081867994	Cluster_000276	773.16594453	5.50455318386	NA	NA	NA	NA	NA	NA
668	NA	NA		NA	NA		343	5.88832860448305	AT5G07740..AT5G13170	Cluster_00203	773.164406837	5.44081867994	Cluster_000276	773.16594453	5.50455318386	NA	NA	NA	NA	NA	NA
669	188	5.85811834172303	AT3G54600..AT3G61020	NA	NA		NA	NA		Cluster_00204	775.160812725	6.53969528833	Cluster_000279	775.163133958	6.60448771411	NA	NA	NA	NA	NA	NA
670	246	5.62622502610607	AT5G05770..AT5G06120	NA	NA		NA	NA		Cluster_00205	785.470457957	6.53775604942	Cluster_096313	785.470195957	6.61348413756	NA	NA	NA	NA	NA	NA
671	25	5.40356538647622	AT1G36580..AT1G37070	NA	NA		NA	NA		Cluster_00205	785.470457957	6.53775604942	Cluster_096313	785.470195957	6.61348413756	NA	NA	NA	NA	NA	NA
672	169	5.83431773404672	AT3G30670..AT3G31375	NA	NA		NA	NA		Cluster_00205	785.470457957	6.53775604942	Cluster_096313	785.470195957	6.61348413756	NA	NA	NA	NA	NA	NA
673	19	5.46661993336391	AT1G27580..AT1G30820	NA	NA		NA	NA		Cluster_00205	785.470457957	6.53775604942	Cluster_096313	785.470195957	6.61348413756	NA	NA	NA	NA	NA	NA
674	NA	NA		32	5.45254860159163	AT1G35110..AT1G35630	NA	NA		Cluster_00205	785.470457957	6.53775604942	Cluster_096313	785.470195957	6.61348413756	NA	NA	NA	NA	NA	NA
675	224	6.19795056728357	AT4G08895..AT4G09200	NA	NA		NA	NA		Cluster_00207	832.507228293	6.5193720671	Cluster_099948	832.508379764	6.44400333606	NA	NA	NA	NA	NA	NA
676	227	5.80925570913925	AT4G13256..AT4G16880	318	6.95909779836856	AT4G13256..AT4G16880	NA	NA		Cluster_00207	832.507228293	6.5193720671	Cluster_099948	832.508379764	6.44400333606	NA	NA	NA	NA	NA	NA
677	NA	NA		395	5.44369909423004	AT5G36080..AT5G36310	NA	NA		Cluster_00207	832.507228293	6.5193720671	Cluster_099948	832.508379764	6.44400333606	NA	NA	NA	NA	NA	NA
678	NA	NA		111	6.19678923840326	AT2G02835..AT2G03930	NA	NA		Cluster_00207	832.507228293	6.5193720671	Cluster_099948	832.508379764	6.44400333606	NA	NA	NA	NA	NA	NA
679	NA	NA		408	5.31449313156696	AT5G50150..AT5G50530	NA	NA		Cluster_00207	832.507228293	6.5193720671	Cluster_099948	832.508379764	6.44400333606	NA	NA	NA	NA	NA	NA
680	NA	NA		219	5.87216687780143	AT3G01490..AT3G03820	NA	NA		Cluster_00207	832.507228293	6.5193720671	Cluster_099948	832.508379764	6.44400333606	NA	NA	NA	NA	NA	NA
681	NA	NA		352	9.43094843088742	AT5G22600..AT5G25180	NA	NA		Cluster_00207	832.507228293	6.5193720671	Cluster_099948	832.508379764	6.44400333606	NA	NA	NA	NA	NA	NA
682	NA	NA		27	6.04006151993851	AT1G28140..AT1G33900	NA	NA		Cluster_00207	832.507228293	6.5193720671	Cluster_099948	832.508379764	6.44400333606	NA	NA	NA	NA	NA	NA
683	283	6.01602564922137	AT5G36080..AT5G36340	NA	NA		NA	NA		Cluster_00208	843.164274052	6.4087686154	Cluster_000301	843.16528559	6.45518779483	NA	NA	NA	NA	NA	NA
684	83	5.78880310055218	AT2G04170..AT2G06430	NA	NA		110	5.61173406000603	AT2G04180..AT2G05880	Cluster_00208	843.164274052	6.4087686154	Cluster_000301	843.16528559	6.45518779483	NA	NA	NA	NA	NA	NA
685	NA	NA		8	5.39097997093095	AT1G03910..AT1G05270	NA	NA		Cluster_00208	843.164274052	6.4087686154	Cluster_000301	843.16528559	6.45518779483	NA	NA	NA	NA	NA	NA
686	NA	NA		405	5.68048194322016	AT5G47690..AT5G48790	NA	NA		Cluster_00208	843.164274052	6.4087686154	Cluster_000301	843.16528559	6.45518779483	NA	NA	NA	NA	NA	NA
687	NA	NA		NA	NA		190	5.57728063447418	AT2G35990..AT2G36390	Cluster_00208	843.164274052	6.4087686154	Cluster_000301	843.16528559	6.45518779483	NA	NA	NA	NA	NA	NA
688	NA	NA		NA	NA		156	5.3260604929376	AT2G21610..AT2G22121	Cluster_00208	843.164274052	6.4087686154	Cluster_000301	843.16528559	6.45518779483	NA	NA	NA	NA	NA	NA
689	NA	NA		NA	NA		344	6.01311556887163	AT5G13180..AT5G14800	Cluster_00208	843.164274052	6.4087686154	Cluster_000301	843.16528559	6.45518779483	NA	NA	NA	NA	NA	NA
690	NA	NA		NA	NA		166	5.56563831720199	AT2G25000..AT2G25780	Cluster_00208	843.164274052	6.4087686154	Cluster_000301	843.16528559	6.45518779483	NA	NA	NA	NA	NA	NA
691	NA	NA		NA	NA		214	6.02986318296712	AT3G02125..AT3G03852	Cluster_00208	843.164274052	6.4087686154	Cluster_000301	843.16528559	6.45518779483	NA	NA	NA	NA	NA	NA
692	NA	NA		NA	NA		100	6.10418513545428	AT1G77500..AT1G80680	Cluster_00208	843.164274052	6.4087686154	Cluster_000301	843.16528559	6.45518779483	NA	NA	NA	NA	NA	NA
693	NA	NA		NA	NA		29	5.35906381283968	AT1G33950..AT1G34600	Cluster_00208	843.164274052	6.4087686154	Cluster_000301	843.16528559	6.45518779483	NA	NA	NA	NA	NA	NA
694	NA	NA		NA	NA		167	5.37246645032768	AT2G25790..AT2G27230	Cluster_00208	843.164274052	6.4087686154	Cluster_000301	843.16528559	6.45518779483	NA	NA	NA	NA	NA	NA
695	NA	NA		NA	NA		273	6.03183760440311	AT3G61028..AT3G63530	Cluster_00208	843.164274052	6.4087686154	Cluster_000301	843.16528559	6.45518779483	NA	NA	NA	NA	NA	NA
696	NA	NA		NA	NA		12	5.32407475543004	AT1G09860..AT1G11590	Cluster_00208	843.164274052	6.4087686154	Cluster_000301	843.16528559	6.45518779483	NA	NA	NA	NA	NA	NA
697	NA	NA		NA	NA		352	5.76262637996799	AT5G25200..AT5G27270	Cluster_00208	843.164274052	6.4087686154	Cluster_000301	843.16528559	6.45518779483	NA	NA	NA	NA	NA	NA
698	NA	NA		NA	NA		349	6.39146115885266	AT5G22600..AT5G24530	Cluster_00208	843.164274052	6.4087686154	Cluster_000301	843.16528559	6.45518779483	NA	NA	NA	NA	NA	NA
699	NA	NA		NA	NA		90	5.37280301056391	AT1G70590..AT1G73680	Cluster_00208	843.164274052	6.4087686154	Cluster_000301	843.16528559	6.45518779483	NA	NA	NA	NA	NA	NA
700	NA	NA		NA	NA		347	5.90408302928245	AT5G17550..AT5G22490	Cluster_00208	843.164274052	6.4087686154	Cluster_000301	843.16528559	6.45518779483	NA	NA	NA	NA	NA	NA
701	NA	NA		NA	NA		265	5.36246433406932	AT3G48235..AT3G51830	Cluster_00208	843.164274052	6.4087686154	Cluster_000301	843.16528559	6.45518779483	NA	NA	NA	NA	NA	NA
702	NA	NA		NA	NA		343	5.34400693038491	AT5G07740..AT5G13170	Cluster_00208	843.164274052	6.4087686154	Cluster_000301	843.16528559	6.45518779483	NA	NA	NA	NA	NA	NA
703	63	6.32384206074617	AT1G66860..AT1G68480	NA	NA		NA	NA		Cluster_00209	863.854756355	6.62243090349	Cluster_000307	863.854808964	6.69369054801	NA	NA	NA	NA	NA	NA
704	67	5.87022541164741	AT1G69140..AT1G70370	NA	NA		NA	NA		Cluster_00209	863.854756355	6.62243090349	Cluster_000307	863.854808964	6.69369054801	NA	NA	NA	NA	NA	NA
705	NA	NA		166	6.08035826071966	AT2G22430..AT2G22750	NA	NA		Cluster_00209	863.854756355	6.62243090349	Cluster_000307	863.854808964	6.69369054801	NA	NA	NA	NA	NA	NA
706	NA	NA		230	5.41804356059526	AT3G19960..AT3G22231	NA	NA		Cluster_00209	863.854756355	6.62243090349	Cluster_000307	863.854808964	6.69369054801	NA	NA	NA	NA	NA	NA
707	NA	NA		324	5.39899384002753	AT4G21363..AT4G24540	NA	NA		Cluster_00209	863.854756355	6.62243090349	Cluster_000307	863.854808964	6.69369054801	NA	NA	NA	NA	NA	NA
708	NA	NA		NA	NA		261	5.66621323639892	AT3G44730..AT3G45330	Cluster_00209	863.854756355	6.62243090349	Cluster_000307	863.854808964	6.69369054801	NA	NA	NA	NA	NA	NA
709	41	6.65703136335533	AT1G42430..AT1G42605	NA	NA		NA	NA		Cluster_00210	863.852960762	6.33698479898	Cluster_102109	863.854500805	6.18660077197	NA	NA	NA	NA	NA	NA
710	227	9.68155180590582	AT4G13256..AT4G16880	NA	NA		NA	NA		Cluster_00210	863.852960762	6.33698479898	Cluster_102109	863.854500805	6.18660077197	NA	NA	NA	NA	NA	NA
711	170	5.5812981726809	AT3G31377..AT3G31902	NA	NA		NA	NA		Cluster_00210	863.852960762	6.33698479898	Cluster_102109	863.854500805	6.18660077197	NA	NA	NA	NA	NA	NA
712	74	6.14673785250209	AT1G76820..AT1G77420	NA	NA		NA	NA		Cluster_00210	863.852960762	6.33698479898	Cluster_102109	863.854500805	6.18660077197	NA	NA	NA	NA	NA	NA
713	281	6.30820812065758	AT5G35200..AT5G35630	NA	NA		NA	NA		Cluster_00210	863.852960762	6.33698479898	Cluster_102109	863.854500805	6.18660077197	NA	NA	NA	NA	NA	NA
714	249	5.7014381981773	AT5G14520..AT5G15530	NA	NA		NA	NA		Cluster_00210	863.852960762	6.33698479898	Cluster_102109	863.854500805	6.18660077197	NA	NA	NA	NA	NA	NA
715	292	5.40188062396049	AT5G54520..AT5G55890	NA	NA		NA	NA		Cluster_00210	863.852960762	6.33698479898	Cluster_102109	863.854500805	6.18660077197	NA	NA	NA	NA	NA	NA
716	159	6.57036921483198	AT3G13430..AT3G22231	NA	NA		NA	NA		Cluster_00210	863.852960762	6.33698479898	Cluster_102109	863.854500805	6.18660077197	NA	NA	NA	NA	NA	NA
717	295	5.43468494080168	AT5G62690..AT5G67630	NA	NA		NA	NA		Cluster_00210	863.852960762	6.33698479898	Cluster_102109	863.854500805	6.18660077197	NA	NA	NA	NA	NA	NA
718	227	5.58634637441106	AT4G13256..AT4G16880	NA	NA		NA	NA		Cluster_00213	868.513487187	6.48984799492	Cluster_102422	868.513801405	6.34509621429	NA	NA	NA	NA	NA	NA
719	NA	NA		398	5.75254246091898	AT5G39185..AT5G40000	NA	NA		Cluster_00213	868.513487187	6.48984799492	Cluster_102422	868.513801405	6.34509621429	NA	NA	NA	NA	NA	NA
720	226	5.51216705901013	AT4G09820..AT4G13255	NA	NA		NA	NA		Cluster_00214	868.847954273	6.24134366365	Cluster_102440	868.849645796	6.37372923426	NA	NA	NA	NA	NA	NA
721	NA	NA		234	5.43410575827952	AT3G26530..AT3G29110	235	5.58094561591647	AT3G28860..AT3G29450	Cluster_00214	868.847954273	6.24134366365	Cluster_102440	868.849645796	6.37372923426	NA	NA	NA	NA	NA	NA
722	NA	NA		NA	NA		314	8.91627766342348	AT4G13256..AT4G13450	Cluster_00214	868.847954273	6.24134366365	Cluster_102440	868.849645796	6.37372923426	NA	NA	NA	NA	NA	NA
723	NA	NA		NA	NA		215	8.26318907138606	AT3G03855..AT3G04715	Cluster_00214	868.847954273	6.24134366365	Cluster_102440	868.849645796	6.37372923426	NA	NA	NA	NA	NA	NA
724	NA	NA		NA	NA		66	5.70752321957061	AT1G52120..AT1G52440	Cluster_00214	868.847954273	6.24134366365	Cluster_102440	868.849645796	6.37372923426	NA	NA	NA	NA	NA	NA
725	NA	NA		NA	NA		77	6.64362918338592	AT1G59312..AT1G60050	Cluster_00214	868.847954273	6.24134366365	Cluster_102440	868.849645796	6.37372923426	NA	NA	NA	NA	NA	NA
726	NA	NA		NA	NA		405	6.47618267400973	AT5G54520..AT5G55893	Cluster_00214	868.847954273	6.24134366365	Cluster_102440	868.849645796	6.37372923426	NA	NA	NA	NA	NA	NA
727	NA	NA		NA	NA		218	7.07510611103109	AT3G07580..AT3G11940	Cluster_00214	868.847954273	6.24134366365	Cluster_102440	868.849645796	6.37372923426	NA	NA	NA	NA	NA	NA
728	NA	NA		NA	NA		15	6.06291197521154	AT1G16640..AT1G17980	Cluster_00214	868.847954273	6.24134366365	Cluster_102440	868.849645796	6.37372923426	NA	NA	NA	NA	NA	NA
729	NA	NA		NA	NA		266	6.24676130630227	AT3G51840..AT3G53580	Cluster_00214	868.847954273	6.24134366365	Cluster_102440	868.849645796	6.37372923426	NA	NA	NA	NA	NA	NA
730	NA	NA		NA	NA		346	5.94583639818681	AT5G15690..AT5G17540	Cluster_00214	868.847954273	6.24134366365	Cluster_102440	868.849645796	6.37372923426	NA	NA	NA	NA	NA	NA
731	NA	NA		NA	NA		412	5.37341117141256	AT5G65800..AT5G66940	Cluster_00214	868.847954273	6.24134366365	Cluster_102440	868.849645796	6.37372923426	NA	NA	NA	NA	NA	NA
732	NA	NA		NA	NA		315	5.63513502167262	AT4G13455..AT4G16890	Cluster_00214	868.847954273	6.24134366365	Cluster_102440	868.849645796	6.37372923426	NA	NA	NA	NA	NA	NA
733	133	7.03741191621028	AT2G29290..AT2G29960	NA	NA		NA	NA		Cluster_00215	870.178815979	0.501962087901	Cluster_102537	870.182566564	0.575651793125	NA	NA	NA	NA	NA	NA
734	16	8.51243211299614	AT1G21900..AT1G24793	NA	NA		NA	NA		Cluster_00215	870.178815979	0.501962087901	Cluster_102537	870.182566564	0.575651793125	NA	NA	NA	NA	NA	NA
735	12	5.96953168738535	AT1G18060..AT1G18450	NA	NA		NA	NA		Cluster_00215	870.178815979	0.501962087901	Cluster_102537	870.182566564	0.575651793125	NA	NA	NA	NA	NA	NA
736	234	6.23641282334867	AT4G27960..AT4G28530	NA	NA		NA	NA		Cluster_00215	870.178815979	0.501962087901	Cluster_102537	870.182566564	0.575651793125	NA	NA	NA	NA	NA	NA
737	235	5.61924330815432	AT4G28540..AT4G28970	NA	NA		NA	NA		Cluster_00215	870.178815979	0.501962087901	Cluster_102537	870.182566564	0.575651793125	NA	NA	NA	NA	NA	NA
738	23	6.49990167488	AT1G35530..AT1G36530	NA	NA		NA	NA		Cluster_00215	870.178815979	0.501962087901	Cluster_102537	870.182566564	0.575651793125	NA	NA	NA	NA	NA	NA
739	181	5.68890207582877	AT3G42047..AT3G42252	NA	NA		NA	NA		Cluster_00215	870.178815979	0.501962087901	Cluster_102537	870.182566564	0.575651793125	NA	NA	NA	NA	NA	NA
740	236	5.75700472091321	AT4G28980..AT4G30080	NA	NA		NA	NA		Cluster_00215	870.178815979	0.501962087901	Cluster_102537	870.182566564	0.575651793125	NA	NA	NA	NA	NA	NA
741	10	5.73761558995334	AT1G13630..AT1G15160	NA	NA		NA	NA		Cluster_00215	870.178815979	0.501962087901	Cluster_102537	870.182566564	0.575651793125	NA	NA	NA	NA	NA	NA
742	164	5.99369024540306	AT3G27710..AT3G28300	NA	NA		NA	NA		Cluster_00215	870.178815979	0.501962087901	Cluster_102537	870.182566564	0.575651793125	NA	NA	NA	NA	NA	NA
743	113	6.80986677590027	AT2G16130..AT2G18900	NA	NA		NA	NA		Cluster_00215	870.178815979	0.501962087901	Cluster_102537	870.182566564	0.575651793125	NA	NA	NA	NA	NA	NA
744	243	6.21914776739609	AT4G37800..AT4G40090	NA	NA		NA	NA		Cluster_00215	870.178815979	0.501962087901	Cluster_102537	870.182566564	0.575651793125	NA	NA	NA	NA	NA	NA
745	161	5.48043848887021	AT3G25710..AT3G26525	NA	NA		NA	NA		Cluster_00215	870.178815979	0.501962087901	Cluster_102537	870.182566564	0.575651793125	NA	NA	NA	NA	NA	NA
746	184	6.28688155015442	AT3G44730..AT3G47250	NA	NA		NA	NA		Cluster_00215	870.178815979	0.501962087901	Cluster_102537	870.182566564	0.575651793125	NA	NA	NA	NA	NA	NA
747	61	6.18934643073412	AT1G63410..AT1G66570	NA	NA		NA	NA		Cluster_00215	870.178815979	0.501962087901	Cluster_102537	870.182566564	0.575651793125	NA	NA	NA	NA	NA	NA
748	291	5.94933952685716	AT5G50700..AT5G54510	NA	NA		NA	NA		Cluster_00215	870.178815979	0.501962087901	Cluster_102537	870.182566564	0.575651793125	NA	NA	NA	NA	NA	NA
749	51	5.76088951763582	AT1G47250..AT1G49190	NA	NA		NA	NA		Cluster_00215	870.178815979	0.501962087901	Cluster_102537	870.182566564	0.575651793125	NA	NA	NA	NA	NA	NA
750	250	9.13038445931853	AT5G15540..AT5G25160	NA	NA		NA	NA		Cluster_00215	870.178815979	0.501962087901	Cluster_102537	870.182566564	0.575651793125	NA	NA	NA	NA	NA	NA
751	160	5.80342376540816	AT3G22237..AT3G25700	NA	NA		NA	NA		Cluster_00215	870.178815979	0.501962087901	Cluster_102537	870.182566564	0.575651793125	NA	NA	NA	NA	NA	NA
752	188	5.51789480621033	AT3G54600..AT3G61020	NA	NA		NA	NA		Cluster_00215	870.178815979	0.501962087901	Cluster_102537	870.182566564	0.575651793125	NA	NA	NA	NA	NA	NA
753	248	5.67678513684274	AT5G07230..AT5G14500	NA	NA		NA	NA		Cluster_00215	870.178815979	0.501962087901	Cluster_102537	870.182566564	0.575651793125	NA	NA	NA	NA	NA	NA
754	291	5.67711632004333	AT5G50700..AT5G54510	NA	NA		NA	NA		Cluster_00216	871.180758437	6.12256409414	Cluster_012840	871.181053361	5.97285397396	NA	NA	NA	NA	NA	NA
755	NA	NA		318	6.81176247153693	AT4G13256..AT4G16880	NA	NA		Cluster_00216	871.180758437	6.12256409414	Cluster_012840	871.181053361	5.97285397396	NA	NA	NA	NA	NA	NA
756	NA	NA		181	5.54453497069585	AT2G25050..AT2G28110	NA	NA		Cluster_00216	871.180758437	6.12256409414	Cluster_012840	871.181053361	5.97285397396	NA	NA	NA	NA	NA	NA
757	NA	NA		NA	NA		221	7.32545694960618	AT3G13700..AT3G14940	Cluster_00216	871.180758437	6.12256409414	Cluster_012840	871.181053361	5.97285397396	NA	NA	NA	NA	NA	NA
758	NA	NA		NA	NA		161	5.42219700292081	AT2G23340..AT2G23720	Cluster_00216	871.180758437	6.12256409414	Cluster_012840	871.181053361	5.97285397396	NA	NA	NA	NA	NA	NA
759	NA	NA		NA	NA		393	6.10079273864685	AT5G36870..AT5G38000	Cluster_00216	871.180758437	6.12256409414	Cluster_012840	871.181053361	5.97285397396	NA	NA	NA	NA	NA	NA
760	NA	NA		NA	NA		32	5.51869134854886	AT1G35110..AT1G36520	Cluster_00216	871.180758437	6.12256409414	Cluster_012840	871.181053361	5.97285397396	NA	NA	NA	NA	NA	NA
761	NA	NA		NA	NA		343	6.18426839419181	AT5G07740..AT5G13170	Cluster_00216	871.180758437	6.12256409414	Cluster_012840	871.181053361	5.97285397396	NA	NA	NA	NA	NA	NA
762	NA	NA		NA	NA		226	5.51908527893738	AT3G22235..AT3G23430	Cluster_00216	871.180758437	6.12256409414	Cluster_012840	871.181053361	5.97285397396	NA	NA	NA	NA	NA	NA
763	NA	NA		NA	NA		346	5.33808542182297	AT5G15690..AT5G17540	Cluster_00216	871.180758437	6.12256409414	Cluster_012840	871.181053361	5.97285397396	NA	NA	NA	NA	NA	NA
764	NA	NA		NA	NA		278	11.2649250681647	AT4G05133..AT4G05595	Cluster_00217	871.180060919	6.62333350443	Cluster_000314	871.181843319	6.69421963777	NA	NA	NA	NA	NA	NA
765	NA	NA		NA	NA		404	5.46336638272517	AT5G53775..AT5G54510	Cluster_00217	871.180060919	6.62333350443	Cluster_000314	871.181843319	6.69421963777	NA	NA	NA	NA	NA	NA
766	NA	NA		NA	NA		266	5.90116641532471	AT3G51840..AT3G53580	Cluster_00217	871.180060919	6.62333350443	Cluster_000314	871.181843319	6.69421963777	NA	NA	NA	NA	NA	NA
767	NA	NA		NA	NA		13	5.93625595098137	AT1G11592..AT1G15460	Cluster_00217	871.180060919	6.62333350443	Cluster_000314	871.181843319	6.69421963777	NA	NA	NA	NA	NA	NA
768	NA	NA		NA	NA		20	5.465444850803	AT1G21980..AT1G24807	Cluster_00217	871.180060919	6.62333350443	Cluster_000314	871.181843319	6.69421963777	NA	NA	NA	NA	NA	NA
769	NA	NA		NA	NA		343	5.61732348075987	AT5G07740..AT5G13170	Cluster_00217	871.180060919	6.62333350443	Cluster_000314	871.181843319	6.69421963777	NA	NA	NA	NA	NA	NA
770	NA	NA		NA	NA		225	5.4069902678314	AT3G15640..AT3G22231	Cluster_00217	871.180060919	6.62333350443	Cluster_000314	871.181843319	6.69421963777	NA	NA	NA	NA	NA	NA
771	NA	NA		324	5.30411948508589	AT4G21363..AT4G24540	NA	NA		Cluster_00220	878.170651766	6.61230738676	Cluster_013000	878.167967471	6.74747644008	NA	NA	NA	NA	NA	NA
772	NA	NA		NA	NA		412	7.69709432831025	AT5G65800..AT5G66940	Cluster_00220	878.170651766	6.61230738676	Cluster_013000	878.167967471	6.74747644008	NA	NA	NA	NA	NA	NA
773	NA	NA		NA	NA		263	7.60591384398797	AT3G47270..AT3G48200	Cluster_00220	878.170651766	6.61230738676	Cluster_013000	878.167967471	6.74747644008	NA	NA	NA	NA	NA	NA
774	NA	NA		NA	NA		141	5.38827463675975	AT2G14310..AT2G14430	Cluster_00220	878.170651766	6.61230738676	Cluster_013000	878.167967471	6.74747644008	NA	NA	NA	NA	NA	NA
775	NA	NA		NA	NA		137	5.96800906385674	AT2G13274..AT2G13975	Cluster_00220	878.170651766	6.61230738676	Cluster_013000	878.167967471	6.74747644008	NA	NA	NA	NA	NA	NA
776	NA	NA		NA	NA		408	6.32616959974176	AT5G58780..AT5G60410	Cluster_00220	878.170651766	6.61230738676	Cluster_013000	878.167967471	6.74747644008	NA	NA	NA	NA	NA	NA
777	NA	NA		NA	NA		392	5.33681957630753	AT5G35950..AT5G36340	Cluster_00220	878.170651766	6.61230738676	Cluster_013000	878.167967471	6.74747644008	NA	NA	NA	NA	NA	NA
778	NA	NA		NA	NA		347	7.46521452230532	AT5G17550..AT5G22490	Cluster_00220	878.170651766	6.61230738676	Cluster_013000	878.167967471	6.74747644008	NA	NA	NA	NA	NA	NA
779	NA	NA		NA	NA		268	6.91369156062536	AT3G54680..AT3G60110	Cluster_00220	878.170651766	6.61230738676	Cluster_013000	878.167967471	6.74747644008	NA	NA	NA	NA	NA	NA
780	NA	NA		NA	NA		343	6.00281937031285	AT5G07740..AT5G13170	Cluster_00220	878.170651766	6.61230738676	Cluster_013000	878.167967471	6.74747644008	NA	NA	NA	NA	NA	NA
781	NA	NA		NA	NA		349	5.9178754458023	AT5G22600..AT5G24530	Cluster_00220	878.170651766	6.61230738676	Cluster_013000	878.167967471	6.74747644008	NA	NA	NA	NA	NA	NA
782	NA	NA		347	5.54639037355409	AT5G06180..AT5G12050	NA	NA		Cluster_00222	881.491975073	6.62625921547	Cluster_103281	881.492181642	6.69360430706	NA	NA	NA	NA	NA	NA
783	113	5.91598296395717	AT2G16130..AT2G18900	NA	NA		NA	NA		Cluster_00234	928.52846774	6.58333011902	Cluster_105790	928.529687713	6.65101081214	NA	NA	NA	NA	NA	NA
784	NA	NA		15	5.99748497099224	AT1G12423..AT1G15160	NA	NA		Cluster_00234	928.52846774	6.58333011902	Cluster_105790	928.529687713	6.65101081214	NA	NA	NA	NA	NA	NA
785	NA	NA		352	6.57996518784899	AT5G22600..AT5G25180	NA	NA		Cluster_00234	928.52846774	6.58333011902	Cluster_105790	928.529687713	6.65101081214	NA	NA	NA	NA	NA	NA
786	61	6.69711129413485	AT1G63410..AT1G66570	NA	NA		NA	NA		Cluster_00237	939.18418071	6.50192942136	Cluster_000357	939.186366732	6.56642879871	NA	NA	NA	NA	NA	NA
787	20	6.69484552884142	AT1G30825..AT1G34805	NA	NA		NA	NA		Cluster_00237	939.18418071	6.50192942136	Cluster_000357	939.186366732	6.56642879871	NA	NA	NA	NA	NA	NA
788	160	6.32502741277707	AT3G22237..AT3G25700	NA	NA		NA	NA		Cluster_00237	939.18418071	6.50192942136	Cluster_000357	939.186366732	6.56642879871	NA	NA	NA	NA	NA	NA
789	NA	NA		NA	NA		152	5.38547136300936	AT2G16180..AT2G16535	Cluster_00237	939.18418071	6.50192942136	Cluster_000357	939.186366732	6.56642879871	NA	NA	NA	NA	NA	NA
790	NA	NA		NA	NA		13	6.77164180242913	AT1G11592..AT1G15460	Cluster_00237	939.18418071	6.50192942136	Cluster_000357	939.186366732	6.56642879871	NA	NA	NA	NA	NA	NA
791	NA	NA		NA	NA		91	5.53370526056281	AT1G73690..AT1G75230	Cluster_00237	939.18418071	6.50192942136	Cluster_000357	939.186366732	6.56642879871	NA	NA	NA	NA	NA	NA
792	NA	NA		NA	NA		347	5.94927733536996	AT5G17550..AT5G22490	Cluster_00237	939.18418071	6.50192942136	Cluster_000357	939.186366732	6.56642879871	NA	NA	NA	NA	NA	NA
793	NA	NA		NA	NA		153	5.42665984134714	AT2G16540..AT2G20190	Cluster_00237	939.18418071	6.50192942136	Cluster_000357	939.186366732	6.56642879871	NA	NA	NA	NA	NA	NA
794	168	9.1933311994723	AT3G29781..AT3G30665	NA	NA		NA	NA		Cluster_00242	953.195601358	7.20555607173	Cluster_106969	953.192248578	7.11726029984	NA	NA	NA	NA	NA	NA
795	80	8.0007752482278	AT2G02200..AT2G02630	NA	NA		NA	NA		Cluster_00242	953.195601358	7.20555607173	Cluster_106969	953.192248578	7.11726029984	NA	NA	NA	NA	NA	NA
796	182	8.44172297748172	AT3G42253..AT3G43566	NA	NA		NA	NA		Cluster_00242	953.195601358	7.20555607173	Cluster_106969	953.192248578	7.11726029984	NA	NA	NA	NA	NA	NA
797	241	7.58855771215331	AT4G32300..AT4G35270	NA	NA		NA	NA		Cluster_00242	953.195601358	7.20555607173	Cluster_106969	953.192248578	7.11726029984	NA	NA	NA	NA	NA	NA
798	243	7.47527258802218	AT4G37800..AT4G40090	NA	NA		NA	NA		Cluster_00242	953.195601358	7.20555607173	Cluster_106969	953.192248578	7.11726029984	NA	NA	NA	NA	NA	NA
799	292	6.44450166649921	AT5G54520..AT5G55890	NA	NA		NA	NA		Cluster_00242	953.195601358	7.20555607173	Cluster_106969	953.192248578	7.11726029984	NA	NA	NA	NA	NA	NA
800	58	5.97778037753448	AT1G57340..AT1G58766	76	5.81218667688155	AT1G57360..AT1G58766	NA	NA		Cluster_00242	953.195601358	7.20555607173	Cluster_106969	953.192248578	7.11726029984	NA	NA	NA	NA	NA	NA
801	186	6.22180784962885	AT3G48745..AT3G53550	NA	NA		NA	NA		Cluster_00242	953.195601358	7.20555607173	Cluster_106969	953.192248578	7.11726029984	NA	NA	NA	NA	NA	NA
802	160	6.45120930510766	AT3G22237..AT3G25700	233	5.32669777951143	AT3G23530..AT3G26525	229	5.33911363539941	AT3G24385..AT3G25700	Cluster_00242	953.195601358	7.20555607173	Cluster_106969	953.192248578	7.11726029984	NA	NA	NA	NA	NA	NA
803	75	5.46335851212101	AT1G77480..AT1G81001	NA	NA		NA	NA		Cluster_00242	953.195601358	7.20555607173	Cluster_106969	953.192248578	7.11726029984	NA	NA	NA	NA	NA	NA
804	159	6.59641506670373	AT3G13430..AT3G22231	229	6.70721967146283	AT3G13420..AT3G19950	NA	NA		Cluster_00242	953.195601358	7.20555607173	Cluster_106969	953.192248578	7.11726029984	NA	NA	NA	NA	NA	NA
805	188	5.61947860057559	AT3G54600..AT3G61020	273	6.19192546062967	AT3G60950..AT3G63500	NA	NA		Cluster_00242	953.195601358	7.20555607173	Cluster_106969	953.192248578	7.11726029984	NA	NA	NA	NA	NA	NA
806	250	7.5845481939674	AT5G15540..AT5G25160	351	6.06460292838069	AT5G17560..AT5G22590	347	5.8288348587077	AT5G17550..AT5G22490	Cluster_00242	953.195601358	7.20555607173	Cluster_106969	953.192248578	7.11726029984	NA	NA	NA	NA	NA	NA
807	20	5.51384055768708	AT1G30825..AT1G34805	28	9.01228363862394	AT1G33950..AT1G34520	NA	NA		Cluster_00242	953.195601358	7.20555607173	Cluster_106969	953.192248578	7.11726029984	NA	NA	NA	NA	NA	NA
808	20	5.51384055768708	AT1G30825..AT1G34805	27	5.89980769002955	AT1G28140..AT1G33900	NA	NA		Cluster_00242	953.195601358	7.20555607173	Cluster_106969	953.192248578	7.11726029984	NA	NA	NA	NA	NA	NA
809	NA	NA		50	7.51691081803914	AT1G42490..AT1G42605	NA	NA		Cluster_00242	953.195601358	7.20555607173	Cluster_106969	953.192248578	7.11726029984	NA	NA	NA	NA	NA	NA
810	NA	NA		125	5.44224595634677	AT2G07620..AT2G07773	NA	NA		Cluster_00242	953.195601358	7.20555607173	Cluster_106969	953.192248578	7.11726029984	NA	NA	NA	NA	NA	NA
811	NA	NA		259	9.11200539774315	AT3G46370..AT3G48185	NA	NA		Cluster_00242	953.195601358	7.20555607173	Cluster_106969	953.192248578	7.11726029984	NA	NA	NA	NA	NA	NA
812	NA	NA		197	8.76051486656598	AT2G31550..AT2G33880	NA	NA		Cluster_00242	953.195601358	7.20555607173	Cluster_106969	953.192248578	7.11726029984	NA	NA	NA	NA	NA	NA
813	NA	NA		111	7.90106249360753	AT2G02835..AT2G03930	NA	NA		Cluster_00242	953.195601358	7.20555607173	Cluster_106969	953.192248578	7.11726029984	NA	NA	NA	NA	NA	NA
814	NA	NA		331	6.35866396965072	AT4G27960..AT4G28530	NA	NA		Cluster_00242	953.195601358	7.20555607173	Cluster_106969	953.192248578	7.11726029984	NA	NA	NA	NA	NA	NA
815	NA	NA		327	5.80420358851105	AT4G25550..AT4G26040	NA	NA		Cluster_00242	953.195601358	7.20555607173	Cluster_106969	953.192248578	7.11726029984	NA	NA	NA	NA	NA	NA
816	NA	NA		424	7.34501487123453	AT5G65800..AT5G67630	NA	NA		Cluster_00242	953.195601358	7.20555607173	Cluster_106969	953.192248578	7.11726029984	NA	NA	NA	NA	NA	NA
817	NA	NA		141	5.40199206713297	AT2G13590..AT2G13860	NA	NA		Cluster_00242	953.195601358	7.20555607173	Cluster_106969	953.192248578	7.11726029984	NA	NA	NA	NA	NA	NA
818	NA	NA		100	5.50838068460377	AT1G76940..AT1G77390	NA	NA		Cluster_00242	953.195601358	7.20555607173	Cluster_106969	953.192248578	7.11726029984	NA	NA	NA	NA	NA	NA
819	NA	NA		12	5.5986547562606	AT1G08840..AT1G09600	NA	NA		Cluster_00242	953.195601358	7.20555607173	Cluster_106969	953.192248578	7.11726029984	NA	NA	NA	NA	NA	NA
820	NA	NA		333	5.98571054172596	AT4G28980..AT4G30080	NA	NA		Cluster_00242	953.195601358	7.20555607173	Cluster_106969	953.192248578	7.11726029984	NA	NA	NA	NA	NA	NA
821	NA	NA		348	7.39753692480389	AT5G12060..AT5G15530	NA	NA		Cluster_00242	953.195601358	7.20555607173	Cluster_106969	953.192248578	7.11726029984	NA	NA	NA	NA	NA	NA
822	NA	NA		105	5.43839640032644	AT2G01026..AT2G01430	NA	NA		Cluster_00242	953.195601358	7.20555607173	Cluster_106969	953.192248578	7.11726029984	NA	NA	NA	NA	NA	NA
823	NA	NA		72	5.91069408190567	AT1G52950..AT1G53880	NA	NA		Cluster_00242	953.195601358	7.20555607173	Cluster_106969	953.192248578	7.11726029984	NA	NA	NA	NA	NA	NA
824	NA	NA		397	6.23947971890321	AT5G38005..AT5G39160	NA	NA		Cluster_00242	953.195601358	7.20555607173	Cluster_106969	953.192248578	7.11726029984	NA	NA	NA	NA	NA	NA
825	NA	NA		117	6.03583714698817	AT2G05580..AT2G06310	NA	NA		Cluster_00242	953.195601358	7.20555607173	Cluster_106969	953.192248578	7.11726029984	NA	NA	NA	NA	NA	NA
826	NA	NA		207	5.7853249434433	AT2G39220..AT2G40770	NA	NA		Cluster_00242	953.195601358	7.20555607173	Cluster_106969	953.192248578	7.11726029984	NA	NA	NA	NA	NA	NA
827	NA	NA		409	6.33285140473454	AT5G50700..AT5G53500	NA	NA		Cluster_00242	953.195601358	7.20555607173	Cluster_106969	953.192248578	7.11726029984	NA	NA	NA	NA	NA	NA
828	NA	NA		219	6.14531254080066	AT3G01490..AT3G03820	NA	NA		Cluster_00242	953.195601358	7.20555607173	Cluster_106969	953.192248578	7.11726029984	NA	NA	NA	NA	NA	NA
829	NA	NA		93	5.30839534403799	AT1G72950..AT1G75980	NA	NA		Cluster_00242	953.195601358	7.20555607173	Cluster_106969	953.192248578	7.11726029984	NA	NA	NA	NA	NA	NA
830	NA	NA		83	5.65833161966897	AT1G63690..AT1G66390	NA	NA		Cluster_00242	953.195601358	7.20555607173	Cluster_106969	953.192248578	7.11726029984	NA	NA	NA	NA	NA	NA
831	NA	NA		318	6.25092146966284	AT4G13256..AT4G16880	NA	NA		Cluster_00242	953.195601358	7.20555607173	Cluster_106969	953.192248578	7.11726029984	NA	NA	NA	NA	NA	NA
832	NA	NA		275	7.15433687914652	AT4G00180..AT4G03695	NA	NA		Cluster_00242	953.195601358	7.20555607173	Cluster_106969	953.192248578	7.11726029984	NA	NA	NA	NA	NA	NA
833	NA	NA		316	5.80873668555881	AT4G09820..AT4G12260	NA	NA		Cluster_00242	953.195601358	7.20555607173	Cluster_106969	953.192248578	7.11726029984	NA	NA	NA	NA	NA	NA
834	NA	NA		NA	NA		77	7.38883600375486	AT1G59312..AT1G60050	Cluster_00242	953.195601358	7.20555607173	Cluster_106969	953.192248578	7.11726029984	NA	NA	NA	NA	NA	NA
835	NA	NA		NA	NA		7	7.41334040990541	AT1G04110..AT1G08090	Cluster_00242	953.195601358	7.20555607173	Cluster_106969	953.192248578	7.11726029984	NA	NA	NA	NA	NA	NA
836	NA	NA		NA	NA		215	6.09872466653045	AT3G03855..AT3G04715	Cluster_00242	953.195601358	7.20555607173	Cluster_106969	953.192248578	7.11726029984	NA	NA	NA	NA	NA	NA
837	NA	NA		NA	NA		337	5.69673711739173	AT5G01010..AT5G01445	Cluster_00242	953.195601358	7.20555607173	Cluster_106969	953.192248578	7.11726029984	NA	NA	NA	NA	NA	NA
838	NA	NA		NA	NA		60	7.33599473273951	AT1G45191..AT1G49190	Cluster_00242	953.195601358	7.20555607173	Cluster_106969	953.192248578	7.11726029984	NA	NA	NA	NA	NA	NA
839	NA	NA		NA	NA		216	5.45936670271199	AT3G04717..AT3G06483	Cluster_00242	953.195601358	7.20555607173	Cluster_106969	953.192248578	7.11726029984	NA	NA	NA	NA	NA	NA
840	NA	NA		NA	NA		397	5.4873610682531	AT5G42600..AT5G43513	Cluster_00242	953.195601358	7.20555607173	Cluster_106969	953.192248578	7.11726029984	NA	NA	NA	NA	NA	NA
841	169	5.79828407944614	AT3G30670..AT3G31375	NA	NA		NA	NA		Cluster_00246	958.863974588	6.89120447945	Cluster_000376	958.865697913	7.03991396849	NA	NA	NA	NA	NA	NA
842	NA	NA		NA	NA		388	6.20598130275773	AT5G35046..AT5G35142	Cluster_00246	958.863974588	6.89120447945	Cluster_000376	958.865697913	7.03991396849	NA	NA	NA	NA	NA	NA
843	NA	NA		NA	NA		226	8.22971993302776	AT3G22235..AT3G23430	Cluster_00246	958.863974588	6.89120447945	Cluster_000376	958.865697913	7.03991396849	NA	NA	NA	NA	NA	NA
844	NA	NA		NA	NA		100	6.9742326397124	AT1G77500..AT1G80680	Cluster_00246	958.863974588	6.89120447945	Cluster_000376	958.865697913	7.03991396849	NA	NA	NA	NA	NA	NA
845	NA	NA		NA	NA		413	5.94044496521327	AT5G66950..AT5G67630	Cluster_00246	958.863974588	6.89120447945	Cluster_000376	958.865697913	7.03991396849	NA	NA	NA	NA	NA	NA
846	NA	NA		NA	NA		390	5.51641241614893	AT5G35200..AT5G35640	Cluster_00246	958.863974588	6.89120447945	Cluster_000376	958.865697913	7.03991396849	NA	NA	NA	NA	NA	NA
847	NA	NA		NA	NA		401	6.14789525319642	AT5G50700..AT5G53410	Cluster_00246	958.863974588	6.89120447945	Cluster_000376	958.865697913	7.03991396849	NA	NA	NA	NA	NA	NA
848	NA	NA		NA	NA		7	6.132761795642	AT1G04110..AT1G08090	Cluster_00246	958.863974588	6.89120447945	Cluster_000376	958.865697913	7.03991396849	NA	NA	NA	NA	NA	NA
849	NA	NA		NA	NA		315	6.51604201172085	AT4G13455..AT4G16890	Cluster_00246	958.863974588	6.89120447945	Cluster_000376	958.865697913	7.03991396849	NA	NA	NA	NA	NA	NA
850	NA	NA		NA	NA		320	5.97256967654179	AT4G22300..AT4G27180	Cluster_00246	958.863974588	6.89120447945	Cluster_000376	958.865697913	7.03991396849	NA	NA	NA	NA	NA	NA
851	NA	NA		NA	NA		347	6.03619937789893	AT5G17550..AT5G22490	Cluster_00246	958.863974588	6.89120447945	Cluster_000376	958.865697913	7.03991396849	NA	NA	NA	NA	NA	NA
852	NA	NA		NA	NA		256	5.45180335473653	AT3G42510..AT3G43357	Cluster_00246	958.863974588	6.89120447945	Cluster_000376	958.865697913	7.03991396849	NA	NA	NA	NA	NA	NA
853	NA	NA		NA	NA		233	8.22103780158174	AT3G26940..AT3G28300	Cluster_00248	959.538420084	6.62058396175	Cluster_000378	959.538163568	6.76773302155	NA	NA	NA	NA	NA	NA
854	NA	NA		NA	NA		69	7.23978229315573	AT1G52950..AT1G53720	Cluster_00248	959.538420084	6.62058396175	Cluster_000378	959.538163568	6.76773302155	NA	NA	NA	NA	NA	NA
855	NA	NA		NA	NA		401	6.0716858678338	AT5G50700..AT5G53410	Cluster_00248	959.538420084	6.62058396175	Cluster_000378	959.538163568	6.76773302155	NA	NA	NA	NA	NA	NA
856	NA	NA		NA	NA		399	5.9196542925413	AT5G45510..AT5G48550	Cluster_00248	959.538420084	6.62058396175	Cluster_000378	959.538163568	6.76773302155	NA	NA	NA	NA	NA	NA
857	NA	NA		NA	NA		66	5.44243269919855	AT1G52120..AT1G52440	Cluster_00252	959.871591302	6.83919067467	Cluster_000380	959.874718892	7.03328755526	NA	NA	NA	NA	NA	NA
858	NA	NA		NA	NA		66	5.44243269919855	AT1G52120..AT1G52440	Cluster_00253	959.871807605	6.9778794446	Cluster_000380	959.874718892	7.03328755526	NA	NA	NA	NA	NA	NA
859	113	5.66161392503159	AT2G16130..AT2G18900	NA	NA		NA	NA		Cluster_00255	960.209835738	7.51330722664	Cluster_000385	960.206652771	7.71906735938	NA	NA	NA	NA	NA	NA
860	NA	NA		207	7.33402662397641	AT2G39220..AT2G40770	NA	NA		Cluster_00255	960.209835738	7.51330722664	Cluster_000385	960.206652771	7.71906735938	NA	NA	NA	NA	NA	NA
861	NA	NA		202	6.03339518138349	AT2G35990..AT2G37435	190	5.46723013089288	AT2G35990..AT2G36390	Cluster_00255	960.209835738	7.51330722664	Cluster_000385	960.206652771	7.71906735938	NA	NA	NA	NA	NA	NA
862	NA	NA		267	6.05957951772927	AT3G55734..AT3G57660	268	5.3136434482373	AT3G54680..AT3G60110	Cluster_00255	960.209835738	7.51330722664	Cluster_000385	960.206652771	7.71906735938	NA	NA	NA	NA	NA	NA
863	NA	NA		339	5.691148896332	AT4G32290..AT4G34760	NA	NA		Cluster_00255	960.209835738	7.51330722664	Cluster_000385	960.206652771	7.71906735938	NA	NA	NA	NA	NA	NA
864	NA	NA		251	5.37582583311848	AT3G42047..AT3G42750	NA	NA		Cluster_00255	960.209835738	7.51330722664	Cluster_000385	960.206652771	7.71906735938	NA	NA	NA	NA	NA	NA
865	NA	NA		351	5.70295482897914	AT5G17560..AT5G22590	NA	NA		Cluster_00255	960.209835738	7.51330722664	Cluster_000385	960.206652771	7.71906735938	NA	NA	NA	NA	NA	NA
866	NA	NA		27	5.3616977935714	AT1G28140..AT1G33900	26	6.44717185258674	AT1G28870..AT1G30820	Cluster_00255	960.209835738	7.51330722664	Cluster_000385	960.206652771	7.71906735938	NA	NA	NA	NA	NA	NA
867	NA	NA		27	5.3616977935714	AT1G28140..AT1G33900	28	5.43633864993639	AT1G31983..AT1G33930	Cluster_00255	960.209835738	7.51330722664	Cluster_000385	960.206652771	7.71906735938	NA	NA	NA	NA	NA	NA
868	NA	NA		NA	NA		240	6.98310187705303	AT3G31906..AT3G31915	Cluster_00255	960.209835738	7.51330722664	Cluster_000385	960.206652771	7.71906735938	NA	NA	NA	NA	NA	NA
869	NA	NA		NA	NA		386	5.54992590006411	AT5G34844..AT5G34887	Cluster_00255	960.209835738	7.51330722664	Cluster_000385	960.206652771	7.71906735938	NA	NA	NA	NA	NA	NA
870	NA	NA		NA	NA		12	6.88147491808347	AT1G09860..AT1G11590	Cluster_00255	960.209835738	7.51330722664	Cluster_000385	960.206652771	7.71906735938	NA	NA	NA	NA	NA	NA
871	NA	NA		NA	NA		225	8.07433650038137	AT3G15640..AT3G22231	Cluster_00255	960.209835738	7.51330722664	Cluster_000385	960.206652771	7.71906735938	NA	NA	NA	NA	NA	NA
872	NA	NA		NA	NA		399	6.47439384559091	AT5G45510..AT5G48550	Cluster_00255	960.209835738	7.51330722664	Cluster_000385	960.206652771	7.71906735938	NA	NA	NA	NA	NA	NA
873	NA	NA		NA	NA		409	5.91679558743919	AT5G60440..AT5G62680	Cluster_00255	960.209835738	7.51330722664	Cluster_000385	960.206652771	7.71906735938	NA	NA	NA	NA	NA	NA
874	NA	NA		NA	NA		69	5.50365990379377	AT1G52950..AT1G53720	Cluster_00255	960.209835738	7.51330722664	Cluster_000385	960.206652771	7.71906735938	NA	NA	NA	NA	NA	NA
875	NA	NA		NA	NA		233	5.91779708025721	AT3G26940..AT3G28300	Cluster_00255	960.209835738	7.51330722664	Cluster_000385	960.206652771	7.71906735938	NA	NA	NA	NA	NA	NA
876	NA	NA		NA	NA		218	5.95657262582271	AT3G07580..AT3G11940	Cluster_00255	960.209835738	7.51330722664	Cluster_000385	960.206652771	7.71906735938	NA	NA	NA	NA	NA	NA
877	NA	NA		NA	NA		265	5.73271258658142	AT3G48235..AT3G51830	Cluster_00255	960.209835738	7.51330722664	Cluster_000385	960.206652771	7.71906735938	NA	NA	NA	NA	NA	NA
878	NA	NA		NA	NA		400	5.57195171676646	AT5G48560..AT5G50530	Cluster_00255	960.209835738	7.51330722664	Cluster_000385	960.206652771	7.71906735938	NA	NA	NA	NA	NA	NA
879	NA	NA		NA	NA		13	5.50663505791041	AT1G11592..AT1G15460	Cluster_00255	960.209835738	7.51330722664	Cluster_000385	960.206652771	7.71906735938	NA	NA	NA	NA	NA	NA
880	NA	NA		NA	NA		313	5.6760284045556	AT4G10500..AT4G13255	Cluster_00255	960.209835738	7.51330722664	Cluster_000385	960.206652771	7.71906735938	NA	NA	NA	NA	NA	NA
881	NA	NA		181	7.29253317055424	AT2G25050..AT2G28110	NA	NA		Cluster_00256	960.877168715	6.59927000153	Cluster_000185	960.881392559	6.50681266335	NA	NA	NA	NA	NA	NA
882	NA	NA		413	6.35314696151583	AT5G54520..AT5G56260	NA	NA		Cluster_00256	960.877168715	6.59927000153	Cluster_000185	960.881392559	6.50681266335	NA	NA	NA	NA	NA	NA
883	NA	NA		15	5.70956905041767	AT1G12423..AT1G15160	NA	NA		Cluster_00256	960.877168715	6.59927000153	Cluster_000185	960.881392559	6.50681266335	NA	NA	NA	NA	NA	NA
884	NA	NA		229	6.33808016182544	AT3G13420..AT3G19950	NA	NA		Cluster_00256	960.877168715	6.59927000153	Cluster_000185	960.881392559	6.50681266335	NA	NA	NA	NA	NA	NA
885	NA	NA		352	5.55102051159936	AT5G22600..AT5G25180	NA	NA		Cluster_00256	960.877168715	6.59927000153	Cluster_000185	960.881392559	6.50681266335	NA	NA	NA	NA	NA	NA
886	NA	NA		NA	NA		110	5.52045004795796	AT2G04180..AT2G05880	Cluster_00256	960.877168715	6.59927000153	Cluster_000185	960.881392559	6.50681266335	NA	NA	NA	NA	NA	NA
887	235	8.40044031765348	AT4G28540..AT4G28970	NA	NA		NA	NA		Cluster_00258	963.497385856	0.505838523884	Cluster_107535	963.491851088	0.609845633275	NA	NA	NA	NA	NA	NA
888	236	6.91662693020459	AT4G28980..AT4G30080	NA	NA		NA	NA		Cluster_00258	963.497385856	0.505838523884	Cluster_107535	963.491851088	0.609845633275	NA	NA	NA	NA	NA	NA
889	234	5.80534117045767	AT4G27960..AT4G28530	NA	NA		NA	NA		Cluster_00258	963.497385856	0.505838523884	Cluster_107535	963.491851088	0.609845633275	NA	NA	NA	NA	NA	NA
890	160	7.87415914916934	AT3G22237..AT3G25700	NA	NA		NA	NA		Cluster_00258	963.497385856	0.505838523884	Cluster_107535	963.491851088	0.609845633275	NA	NA	NA	NA	NA	NA
891	123	5.60317841293829	AT2G23870..AT2G24570	NA	NA		NA	NA		Cluster_00258	963.497385856	0.505838523884	Cluster_107535	963.491851088	0.609845633275	NA	NA	NA	NA	NA	NA
892	16	6.90848261515156	AT1G21900..AT1G24793	NA	NA		NA	NA		Cluster_00258	963.497385856	0.505838523884	Cluster_107535	963.491851088	0.609845633275	NA	NA	NA	NA	NA	NA
893	52	5.64808779602463	AT1G49200..AT1G50990	NA	NA		NA	NA		Cluster_00258	963.497385856	0.505838523884	Cluster_107535	963.491851088	0.609845633275	NA	NA	NA	NA	NA	NA
894	149	6.1942716698698	AT2G41220..AT2G44660	NA	NA		NA	NA		Cluster_00258	963.497385856	0.505838523884	Cluster_107535	963.491851088	0.609845633275	NA	NA	NA	NA	NA	NA
895	182	6.23384638225033	AT3G42253..AT3G43566	NA	NA		NA	NA		Cluster_00258	963.497385856	0.505838523884	Cluster_107535	963.491851088	0.609845633275	NA	NA	NA	NA	NA	NA
896	7	5.89355605726895	AT1G04110..AT1G08090	NA	NA		NA	NA		Cluster_00258	963.497385856	0.505838523884	Cluster_107535	963.491851088	0.609845633275	NA	NA	NA	NA	NA	NA
897	192	5.49052449537256	AT4G04395..AT4G05130	NA	NA		NA	NA		Cluster_00258	963.497385856	0.505838523884	Cluster_107535	963.491851088	0.609845633275	NA	NA	NA	NA	NA	NA
898	186	5.89759121539828	AT3G48745..AT3G53550	NA	NA		NA	NA		Cluster_00258	963.497385856	0.505838523884	Cluster_107535	963.491851088	0.609845633275	NA	NA	NA	NA	NA	NA
899	61	5.88134328409454	AT1G63410..AT1G66570	NA	NA		NA	NA		Cluster_00258	963.497385856	0.505838523884	Cluster_107535	963.491851088	0.609845633275	NA	NA	NA	NA	NA	NA
900	68	5.74358225045315	AT1G70380..AT1G75990	NA	NA		NA	NA		Cluster_00258	963.497385856	0.505838523884	Cluster_107535	963.491851088	0.609845633275	NA	NA	NA	NA	NA	NA
901	250	5.7473551908178	AT5G15540..AT5G25160	NA	NA		NA	NA		Cluster_00258	963.497385856	0.505838523884	Cluster_107535	963.491851088	0.609845633275	NA	NA	NA	NA	NA	NA
902	288	5.31139013926949	AT5G39185..AT5G48790	NA	NA		NA	NA		Cluster_00258	963.497385856	0.505838523884	Cluster_107535	963.491851088	0.609845633275	NA	NA	NA	NA	NA	NA
903	NA	NA		NA	NA		252	5.60367633892925	AT3G33106..AT3G34299	Cluster_00258	963.497385856	0.505838523884	Cluster_107535	963.491851088	0.609845633275	NA	NA	NA	NA	NA	NA
904	20	5.41745361113746	AT1G30825..AT1G34805	NA	NA		NA	NA		Cluster_00259	964.198283517	6.52656169288	Cluster_000390	964.19834023	6.58752563459	NA	NA	NA	NA	NA	NA
905	NA	NA		NA	NA		123	5.86685396106087	AT2G07620..AT2G07773	Cluster_00259	964.198283517	6.52656169288	Cluster_000390	964.19834023	6.58752563459	NA	NA	NA	NA	NA	NA
906	NA	NA		NA	NA		164	5.90410967234156	AT2G24120..AT2G24915	Cluster_00259	964.198283517	6.52656169288	Cluster_000390	964.19834023	6.58752563459	NA	NA	NA	NA	NA	NA
907	NA	NA		NA	NA		220	5.90539829010156	AT3G13140..AT3G13682	Cluster_00259	964.198283517	6.52656169288	Cluster_000390	964.19834023	6.58752563459	NA	NA	NA	NA	NA	NA
908	NA	NA		NA	NA		128	5.93240316164566	AT2G10490..AT2G11005	Cluster_00259	964.198283517	6.52656169288	Cluster_000390	964.19834023	6.58752563459	NA	NA	NA	NA	NA	NA
909	NA	NA		NA	NA		344	5.9989392029552	AT5G13180..AT5G14800	Cluster_00259	964.198283517	6.52656169288	Cluster_000390	964.19834023	6.58752563459	NA	NA	NA	NA	NA	NA
910	NA	NA		NA	NA		217	5.61037652111664	AT3G06490..AT3G07570	Cluster_00259	964.198283517	6.52656169288	Cluster_000390	964.19834023	6.58752563459	NA	NA	NA	NA	NA	NA
911	NA	NA		NA	NA		411	5.59295000827206	AT5G64490..AT5G65790	Cluster_00259	964.198283517	6.52656169288	Cluster_000390	964.19834023	6.58752563459	NA	NA	NA	NA	NA	NA
912	NA	NA		NA	NA		266	5.75450123217013	AT3G51840..AT3G53580	Cluster_00259	964.198283517	6.52656169288	Cluster_000390	964.19834023	6.58752563459	NA	NA	NA	NA	NA	NA
913	NA	NA		NA	NA		412	5.46545440529675	AT5G65800..AT5G66940	Cluster_00259	964.198283517	6.52656169288	Cluster_000390	964.19834023	6.58752563459	NA	NA	NA	NA	NA	NA
914	NA	NA		NA	NA		256	5.93436318134329	AT3G42510..AT3G43357	Cluster_00259	964.198283517	6.52656169288	Cluster_000390	964.19834023	6.58752563459	NA	NA	NA	NA	NA	NA
915	NA	NA		NA	NA		398	5.85138560095565	AT5G43518..AT5G45500	Cluster_00259	964.198283517	6.52656169288	Cluster_000390	964.19834023	6.58752563459	NA	NA	NA	NA	NA	NA
916	NA	NA		NA	NA		313	5.92860467377971	AT4G10500..AT4G13255	Cluster_00259	964.198283517	6.52656169288	Cluster_000390	964.19834023	6.58752563459	NA	NA	NA	NA	NA	NA
917	NA	NA		NA	NA		20	5.49340723780563	AT1G21980..AT1G24807	Cluster_00259	964.198283517	6.52656169288	Cluster_000390	964.19834023	6.58752563459	NA	NA	NA	NA	NA	NA
918	90	5.30466767443956	AT2G07680..AT2G07880	NA	NA		NA	NA		Cluster_00260	964.53666427	7.01582798021	Cluster_000391	964.534209937	7.12258455097	NA	NA	NA	NA	NA	NA
919	175	6.31365022644517	AT3G32893..AT3G33055	NA	NA		NA	NA		Cluster_00260	964.53666427	7.01582798021	Cluster_000391	964.534209937	7.12258455097	NA	NA	NA	NA	NA	NA
920	231	8.79287935732963	AT4G21363..AT4G27180	NA	NA		NA	NA		Cluster_00260	964.53666427	7.01582798021	Cluster_000391	964.534209937	7.12258455097	NA	NA	NA	NA	NA	NA
921	149	7.49861368019441	AT2G41220..AT2G44660	NA	NA		NA	NA		Cluster_00260	964.53666427	7.01582798021	Cluster_000391	964.534209937	7.12258455097	NA	NA	NA	NA	NA	NA
922	159	8.16764263944978	AT3G13430..AT3G22231	NA	NA		NA	NA		Cluster_00260	964.53666427	7.01582798021	Cluster_000391	964.534209937	7.12258455097	NA	NA	NA	NA	NA	NA
923	147	6.18031338143701	AT2G39220..AT2G40750	NA	NA		NA	NA		Cluster_00260	964.53666427	7.01582798021	Cluster_000391	964.534209937	7.12258455097	NA	NA	NA	NA	NA	NA
924	114	5.5361373768026	AT2G18938..AT2G20300	NA	NA		NA	NA		Cluster_00260	964.53666427	7.01582798021	Cluster_000391	964.534209937	7.12258455097	NA	NA	NA	NA	NA	NA
925	228	6.76260452104719	AT4G16900..AT4G19220	NA	NA		NA	NA		Cluster_00260	964.53666427	7.01582798021	Cluster_000391	964.534209937	7.12258455097	NA	NA	NA	NA	NA	NA
926	251	5.65552580563431	AT5G25170..AT5G26610	NA	NA		NA	NA		Cluster_00260	964.53666427	7.01582798021	Cluster_000391	964.534209937	7.12258455097	NA	NA	NA	NA	NA	NA
927	61	6.24939465536861	AT1G63410..AT1G66570	NA	NA		NA	NA		Cluster_00260	964.53666427	7.01582798021	Cluster_000391	964.534209937	7.12258455097	NA	NA	NA	NA	NA	NA
928	160	6.31676819538745	AT3G22237..AT3G25700	NA	NA		NA	NA		Cluster_00260	964.53666427	7.01582798021	Cluster_000391	964.534209937	7.12258455097	NA	NA	NA	NA	NA	NA
929	250	8.81755895749516	AT5G15540..AT5G25160	NA	NA		NA	NA		Cluster_00260	964.53666427	7.01582798021	Cluster_000391	964.534209937	7.12258455097	NA	NA	NA	NA	NA	NA
930	68	5.76366279763173	AT1G70380..AT1G75990	NA	NA		NA	NA		Cluster_00260	964.53666427	7.01582798021	Cluster_000391	964.534209937	7.12258455097	NA	NA	NA	NA	NA	NA
931	NA	NA		227	5.70908599462505	AT3G11980..AT3G13120	NA	NA		Cluster_00260	964.53666427	7.01582798021	Cluster_000391	964.534209937	7.12258455097	NA	NA	NA	NA	NA	NA
932	267	5.69297827838917	AT5G32345..AT5G32345	NA	NA		NA	NA		Cluster_00261	964.536111876	6.34472957964	Cluster_107579	964.533361587	6.2829784112	NA	NA	NA	NA	NA	NA
933	244	6.64882824252836	AT5G01010..AT5G02910	NA	NA		NA	NA		Cluster_00261	964.536111876	6.34472957964	Cluster_107579	964.533361587	6.2829784112	NA	NA	NA	NA	NA	NA
934	165	5.31568418735352	AT3G28310..AT3G29110	NA	NA		NA	NA		Cluster_00261	964.536111876	6.34472957964	Cluster_107579	964.533361587	6.2829784112	NA	NA	NA	NA	NA	NA
935	68	5.34720373366284	AT1G70380..AT1G75990	NA	NA		NA	NA		Cluster_00261	964.536111876	6.34472957964	Cluster_107579	964.533361587	6.2829784112	NA	NA	NA	NA	NA	NA
936	NA	NA		397	5.37235455500907	AT5G38005..AT5G39160	NA	NA		Cluster_00261	964.536111876	6.34472957964	Cluster_107579	964.533361587	6.2829784112	NA	NA	NA	NA	NA	NA
937	NA	NA		233	5.72474549752992	AT3G23530..AT3G26525	NA	NA		Cluster_00261	964.536111876	6.34472957964	Cluster_107579	964.533361587	6.2829784112	NA	NA	NA	NA	NA	NA
938	166	7.03121964284796	AT3G29120..AT3G29643	NA	NA		NA	NA		Cluster_00262	964.531549074	5.94910951065	Cluster_107578	964.536296069	6.02347682794	NA	NA	NA	NA	NA	NA
939	241	7.30555083223961	AT4G32300..AT4G35270	NA	NA		NA	NA		Cluster_00262	964.531549074	5.94910951065	Cluster_107578	964.536296069	6.02347682794	NA	NA	NA	NA	NA	NA
940	291	6.93217291372933	AT5G50700..AT5G54510	NA	NA		NA	NA		Cluster_00262	964.531549074	5.94910951065	Cluster_107578	964.536296069	6.02347682794	NA	NA	NA	NA	NA	NA
941	149	6.48693976631594	AT2G41220..AT2G44660	NA	NA		NA	NA		Cluster_00262	964.531549074	5.94910951065	Cluster_107578	964.536296069	6.02347682794	NA	NA	NA	NA	NA	NA
942	20	6.60472123358449	AT1G30825..AT1G34805	NA	NA		NA	NA		Cluster_00262	964.531549074	5.94910951065	Cluster_107578	964.536296069	6.02347682794	NA	NA	NA	NA	NA	NA
943	57	5.37238990144327	AT1G55140..AT1G56910	NA	NA		NA	NA		Cluster_00262	964.531549074	5.94910951065	Cluster_107578	964.536296069	6.02347682794	NA	NA	NA	NA	NA	NA
944	231	6.43483284784322	AT4G21363..AT4G27180	NA	NA		NA	NA		Cluster_00262	964.531549074	5.94910951065	Cluster_107578	964.536296069	6.02347682794	NA	NA	NA	NA	NA	NA
945	182	5.54897288373623	AT3G42253..AT3G43566	NA	NA		NA	NA		Cluster_00262	964.531549074	5.94910951065	Cluster_107578	964.536296069	6.02347682794	NA	NA	NA	NA	NA	NA
946	250	7.29563621370979	AT5G15540..AT5G25160	NA	NA		NA	NA		Cluster_00262	964.531549074	5.94910951065	Cluster_107578	964.536296069	6.02347682794	NA	NA	NA	NA	NA	NA
947	NA	NA		259	6.20097374115626	AT3G46370..AT3G48185	NA	NA		Cluster_00262	964.531549074	5.94910951065	Cluster_107578	964.536296069	6.02347682794	NA	NA	NA	NA	NA	NA
948	125	5.74423108562278	AT2G25160..AT2G26692	NA	NA		NA	NA		Cluster_00263	964.535255592	7.12187150209	Cluster_107576	964.531960182	7.03700782786	NA	NA	NA	NA	NA	NA
949	169	5.61422524148735	AT3G30670..AT3G31375	NA	NA		NA	NA		Cluster_00263	964.535255592	7.12187150209	Cluster_107576	964.531960182	7.03700782786	NA	NA	NA	NA	NA	NA
950	183	5.30766847681644	AT3G43570..AT3G44720	NA	NA		NA	NA		Cluster_00263	964.535255592	7.12187150209	Cluster_107576	964.531960182	7.03700782786	NA	NA	NA	NA	NA	NA
951	NA	NA		262	5.79764761711404	AT3G48745..AT3G50130	NA	NA		Cluster_00263	964.535255592	7.12187150209	Cluster_107576	964.531960182	7.03700782786	NA	NA	NA	NA	NA	NA
952	NA	NA		353	5.73076806964293	AT5G25190..AT5G26620	NA	NA		Cluster_00263	964.535255592	7.12187150209	Cluster_107576	964.531960182	7.03700782786	NA	NA	NA	NA	NA	NA
953	NA	NA		423	5.59678210303266	AT5G62690..AT5G65790	NA	NA		Cluster_00263	964.535255592	7.12187150209	Cluster_107576	964.531960182	7.03700782786	NA	NA	NA	NA	NA	NA
954	NA	NA		346	6.35303869715322	AT5G05730..AT5G06110	NA	NA		Cluster_00265	964.869905246	6.77030721879	Cluster_107603	964.866658071	6.83792671971	NA	NA	NA	NA	NA	NA
955	185	10.5931506037067	AT3G47270..AT3G48740	NA	NA		NA	NA		Cluster_00266	964.872370566	5.90097774875	Cluster_107602	964.868844832	6.13342772914	NA	NA	NA	NA	NA	NA
956	269	5.59698537901198	AT5G32433..AT5G32481	NA	NA		NA	NA		Cluster_00266	964.872370566	5.90097774875	Cluster_107602	964.868844832	6.13342772914	NA	NA	NA	NA	NA	NA
957	157	6.53647796948429	AT3G11970..AT3G13110	NA	NA		NA	NA		Cluster_00266	964.872370566	5.90097774875	Cluster_107602	964.868844832	6.13342772914	NA	NA	NA	NA	NA	NA
958	193	5.67587411804671	AT4G05133..AT4G05610	NA	NA		NA	NA		Cluster_00266	964.872370566	5.90097774875	Cluster_107602	964.868844832	6.13342772914	NA	NA	NA	NA	NA	NA
959	189	5.41951902262189	AT3G61028..AT3G63530	NA	NA		NA	NA		Cluster_00266	964.872370566	5.90097774875	Cluster_107602	964.868844832	6.13342772914	NA	NA	NA	NA	NA	NA
960	NA	NA		21	5.37955023562105	AT1G19800..AT1G21480	NA	NA		Cluster_00266	964.872370566	5.90097774875	Cluster_107602	964.868844832	6.13342772914	NA	NA	NA	NA	NA	NA
961	NA	NA		NA	NA		359	5.38951109045888	AT5G29040..AT5G29550	Cluster_00266	964.872370566	5.90097774875	Cluster_107602	964.868844832	6.13342772914	NA	NA	NA	NA	NA	NA
962	NA	NA		NA	NA		159	7.74211006926337	AT2G22430..AT2G23290	Cluster_00266	964.872370566	5.90097774875	Cluster_107602	964.868844832	6.13342772914	NA	NA	NA	NA	NA	NA
963	NA	NA		NA	NA		344	7.04400327060688	AT5G13180..AT5G14800	Cluster_00266	964.872370566	5.90097774875	Cluster_107602	964.868844832	6.13342772914	NA	NA	NA	NA	NA	NA
964	NA	NA		NA	NA		154	5.80807478173007	AT2G20208..AT2G21250	Cluster_00266	964.872370566	5.90097774875	Cluster_107602	964.868844832	6.13342772914	NA	NA	NA	NA	NA	NA
965	NA	NA		NA	NA		323	5.56584708554207	AT4G28540..AT4G28950	Cluster_00266	964.872370566	5.90097774875	Cluster_107602	964.868844832	6.13342772914	NA	NA	NA	NA	NA	NA
966	NA	NA		NA	NA		341	6.02865571368107	AT5G06180..AT5G07030	Cluster_00266	964.872370566	5.90097774875	Cluster_107602	964.868844832	6.13342772914	NA	NA	NA	NA	NA	NA
967	NA	NA		NA	NA		102	5.43380926537232	AT2G01037..AT2G01670	Cluster_00266	964.872370566	5.90097774875	Cluster_107602	964.868844832	6.13342772914	NA	NA	NA	NA	NA	NA
968	NA	NA		NA	NA		248	5.55945194192572	AT3G32393..AT3G33055	Cluster_00266	964.872370566	5.90097774875	Cluster_107602	964.868844832	6.13342772914	NA	NA	NA	NA	NA	NA
969	NA	NA		NA	NA		354	6.55265497154009	AT5G27810..AT5G28335	Cluster_00266	964.872370566	5.90097774875	Cluster_107602	964.868844832	6.13342772914	NA	NA	NA	NA	NA	NA
970	NA	NA		NA	NA		200	5.8052578007954	AT2G41220..AT2G41900	Cluster_00266	964.872370566	5.90097774875	Cluster_107602	964.868844832	6.13342772914	NA	NA	NA	NA	NA	NA
971	NA	NA		NA	NA		183	6.31195874566201	AT2G31820..AT2G33880	Cluster_00266	964.872370566	5.90097774875	Cluster_107602	964.868844832	6.13342772914	NA	NA	NA	NA	NA	NA
972	NA	NA		NA	NA		266	6.19961461112331	AT3G51840..AT3G53580	Cluster_00266	964.872370566	5.90097774875	Cluster_107602	964.868844832	6.13342772914	NA	NA	NA	NA	NA	NA
973	NA	NA		NA	NA		14	5.70185527238803	AT1G15470..AT1G16620	Cluster_00266	964.872370566	5.90097774875	Cluster_107602	964.868844832	6.13342772914	NA	NA	NA	NA	NA	NA
974	NA	NA		NA	NA		69	5.70569176017535	AT1G52950..AT1G53720	Cluster_00266	964.872370566	5.90097774875	Cluster_107602	964.868844832	6.13342772914	NA	NA	NA	NA	NA	NA
975	NA	NA		NA	NA		198	6.07090368060701	AT2G39220..AT2G41010	Cluster_00266	964.872370566	5.90097774875	Cluster_107602	964.868844832	6.13342772914	NA	NA	NA	NA	NA	NA
976	NA	NA		NA	NA		15	5.7897970229369	AT1G16640..AT1G17980	Cluster_00266	964.872370566	5.90097774875	Cluster_107602	964.868844832	6.13342772914	NA	NA	NA	NA	NA	NA
977	NA	NA		NA	NA		82	5.36640545836211	AT1G66860..AT1G68480	Cluster_00266	964.872370566	5.90097774875	Cluster_107602	964.868844832	6.13342772914	NA	NA	NA	NA	NA	NA
978	NA	NA		NA	NA		256	5.92937956644871	AT3G42510..AT3G43357	Cluster_00266	964.872370566	5.90097774875	Cluster_107602	964.868844832	6.13342772914	NA	NA	NA	NA	NA	NA
979	NA	NA		NA	NA		277	5.78720662234392	AT4G04010..AT4G05130	Cluster_00266	964.872370566	5.90097774875	Cluster_107602	964.868844832	6.13342772914	NA	NA	NA	NA	NA	NA
980	NA	NA		NA	NA		343	5.7769337226628	AT5G07740..AT5G13170	Cluster_00266	964.872370566	5.90097774875	Cluster_107602	964.868844832	6.13342772914	NA	NA	NA	NA	NA	NA
981	NA	NA		NA	NA		218	5.49120689165765	AT3G07580..AT3G11940	Cluster_00266	964.872370566	5.90097774875	Cluster_107602	964.868844832	6.13342772914	NA	NA	NA	NA	NA	NA
982	NA	NA		NA	NA		275	6.13492197149879	AT4G01960..AT4G03760	Cluster_00266	964.872370566	5.90097774875	Cluster_107602	964.868844832	6.13342772914	NA	NA	NA	NA	NA	NA
983	NA	NA		NA	NA		274	5.35722508485057	AT4G00005..AT4G01950	Cluster_00266	964.872370566	5.90097774875	Cluster_107602	964.868844832	6.13342772914	NA	NA	NA	NA	NA	NA
984	NA	NA		NA	NA		225	6.12846088382254	AT3G15640..AT3G22231	Cluster_00266	964.872370566	5.90097774875	Cluster_107602	964.868844832	6.13342772914	NA	NA	NA	NA	NA	NA
985	NA	NA		NA	NA		320	5.47515026637733	AT4G22300..AT4G27180	Cluster_00266	964.872370566	5.90097774875	Cluster_107602	964.868844832	6.13342772914	NA	NA	NA	NA	NA	NA
986	NA	NA		NA	NA		347	5.50644885540347	AT5G17550..AT5G22490	Cluster_00266	964.872370566	5.90097774875	Cluster_107602	964.868844832	6.13342772914	NA	NA	NA	NA	NA	NA
987	NA	NA		NA	NA		81	5.35694788332615	AT1G63050..AT1G66850	Cluster_00266	964.872370566	5.90097774875	Cluster_107602	964.868844832	6.13342772914	NA	NA	NA	NA	NA	NA
988	60	7.88729181313579	AT1G61390..AT1G63400	NA	NA		NA	NA		Cluster_00268	965.203989843	6.06501721304	Cluster_000393	965.207133105	6.18223871947	NA	NA	NA	NA	NA	NA
989	107	5.45258892891726	AT2G14190..AT2G14550	NA	NA		NA	NA		Cluster_00268	965.203989843	6.06501721304	Cluster_000393	965.207133105	6.18223871947	NA	NA	NA	NA	NA	NA
990	52	6.53713286922366	AT1G49200..AT1G50990	NA	NA		NA	NA		Cluster_00268	965.203989843	6.06501721304	Cluster_000393	965.207133105	6.18223871947	NA	NA	NA	NA	NA	NA
991	149	6.62955443357661	AT2G41220..AT2G44660	NA	NA		NA	NA		Cluster_00268	965.203989843	6.06501721304	Cluster_000393	965.207133105	6.18223871947	NA	NA	NA	NA	NA	NA
992	75	5.3921158095409	AT1G77480..AT1G81001	NA	NA		NA	NA		Cluster_00268	965.203989843	6.06501721304	Cluster_000393	965.207133105	6.18223871947	NA	NA	NA	NA	NA	NA
993	186	5.33833920158442	AT3G48745..AT3G53550	NA	NA		NA	NA		Cluster_00268	965.203989843	6.06501721304	Cluster_000393	965.207133105	6.18223871947	NA	NA	NA	NA	NA	NA
994	NA	NA		NA	NA		243	5.9975026776854	AT3G32040..AT3G32164	Cluster_00270	967.536084512	6.68967492745	Cluster_000396	967.538299441	6.75831699936	NA	NA	NA	NA	NA	NA
995	NA	NA		NA	NA		134	5.83085991296609	AT2G12320..AT2G12640	Cluster_00270	967.536084512	6.68967492745	Cluster_000396	967.538299441	6.75831699936	NA	NA	NA	NA	NA	NA
996	NA	NA		NA	NA		399	6.24517443997421	AT5G45510..AT5G48550	Cluster_00270	967.536084512	6.68967492745	Cluster_000396	967.538299441	6.75831699936	NA	NA	NA	NA	NA	NA
997	NA	NA		NA	NA		69	5.44344891425414	AT1G52950..AT1G53720	Cluster_00270	967.536084512	6.68967492745	Cluster_000396	967.538299441	6.75831699936	NA	NA	NA	NA	NA	NA
998	NA	NA		NA	NA		28	5.88210571477469	AT1G31983..AT1G33930	Cluster_00270	967.536084512	6.68967492745	Cluster_000396	967.538299441	6.75831699936	NA	NA	NA	NA	NA	NA
999	NA	NA		NA	NA		218	5.94333376368076	AT3G07580..AT3G11940	Cluster_00270	967.536084512	6.68967492745	Cluster_000396	967.538299441	6.75831699936	NA	NA	NA	NA	NA	NA
1000	NA	NA		NA	NA		80	5.32174685896814	AT1G61490..AT1G63030	Cluster_00270	967.536084512	6.68967492745	Cluster_000396	967.538299441	6.75831699936	NA	NA	NA	NA	NA	NA
1001	NA	NA		NA	NA		268	5.49775357858392	AT3G54680..AT3G60110	Cluster_00270	967.536084512	6.68967492745	Cluster_000396	967.538299441	6.75831699936	NA	NA	NA	NA	NA	NA
1002	NA	NA		NA	NA		225	5.34012854395813	AT3G15640..AT3G22231	Cluster_00270	967.536084512	6.68967492745	Cluster_000396	967.538299441	6.75831699936	NA	NA	NA	NA	NA	NA
1003	NA	NA		132	5.64402270241947	AT2G10470..AT2G11005	NA	NA		Cluster_00273	974.527912729	6.67803925972	Cluster_108048	974.53120698	6.6707118814	NA	NA	NA	NA	NA	NA
1004	NA	NA		316	5.45346291244863	AT4G09820..AT4G12260	NA	NA		Cluster_00273	974.527912729	6.67803925972	Cluster_108048	974.53120698	6.6707118814	NA	NA	NA	NA	NA	NA
1005	226	9.83755968929035	AT4G09820..AT4G13255	NA	NA		NA	NA		Cluster_00274	977.847060703	6.83959247208	Cluster_108215	977.849396141	6.7542005431	NA	NA	NA	NA	NA	NA
1006	185	8.14459065732736	AT3G47270..AT3G48740	NA	NA		NA	NA		Cluster_00274	977.847060703	6.83959247208	Cluster_108215	977.849396141	6.7542005431	NA	NA	NA	NA	NA	NA
1007	17	8.04794409525883	AT1G25209..AT1G27150	NA	NA		NA	NA		Cluster_00274	977.847060703	6.83959247208	Cluster_108215	977.849396141	6.7542005431	NA	NA	NA	NA	NA	NA
1008	228	7.51648301715405	AT4G16900..AT4G19220	NA	NA		NA	NA		Cluster_00274	977.847060703	6.83959247208	Cluster_108215	977.849396141	6.7542005431	NA	NA	NA	NA	NA	NA
1009	292	6.13886827795201	AT5G54520..AT5G55890	NA	NA		NA	NA		Cluster_00274	977.847060703	6.83959247208	Cluster_108215	977.849396141	6.7542005431	NA	NA	NA	NA	NA	NA
1010	227	7.67839532408382	AT4G13256..AT4G16880	NA	NA		NA	NA		Cluster_00274	977.847060703	6.83959247208	Cluster_108215	977.849396141	6.7542005431	NA	NA	NA	NA	NA	NA
1011	153	7.12562766273751	AT3G01015..AT3G06483	219	5.34347513542179	AT3G01490..AT3G03820	NA	NA		Cluster_00274	977.847060703	6.83959247208	Cluster_108215	977.849396141	6.7542005431	NA	NA	NA	NA	NA	NA
1012	7	6.42820887352594	AT1G04110..AT1G08090	NA	NA		NA	NA		Cluster_00274	977.847060703	6.83959247208	Cluster_108215	977.849396141	6.7542005431	NA	NA	NA	NA	NA	NA
1013	245	6.25315243215799	AT5G02940..AT5G05760	NA	NA		NA	NA		Cluster_00274	977.847060703	6.83959247208	Cluster_108215	977.849396141	6.7542005431	NA	NA	NA	NA	NA	NA
1014	295	6.84000351063554	AT5G62690..AT5G67630	NA	NA		NA	NA		Cluster_00274	977.847060703	6.83959247208	Cluster_108215	977.849396141	6.7542005431	NA	NA	NA	NA	NA	NA
1015	113	5.97964958489467	AT2G16130..AT2G18900	NA	NA		NA	NA		Cluster_00274	977.847060703	6.83959247208	Cluster_108215	977.849396141	6.7542005431	NA	NA	NA	NA	NA	NA
1016	294	6.11030094396722	AT5G57126..AT5G62680	NA	NA		NA	NA		Cluster_00274	977.847060703	6.83959247208	Cluster_108215	977.849396141	6.7542005431	NA	NA	NA	NA	NA	NA
1017	159	6.8844113093828	AT3G13430..AT3G22231	NA	NA		NA	NA		Cluster_00274	977.847060703	6.83959247208	Cluster_108215	977.849396141	6.7542005431	NA	NA	NA	NA	NA	NA
1018	60	5.48035313232089	AT1G61390..AT1G63400	NA	NA		NA	NA		Cluster_00274	977.847060703	6.83959247208	Cluster_108215	977.849396141	6.7542005431	NA	NA	NA	NA	NA	NA
1019	20	6.03444180627586	AT1G30825..AT1G34805	27	5.38079631265814	AT1G28140..AT1G33900	NA	NA		Cluster_00274	977.847060703	6.83959247208	Cluster_108215	977.849396141	6.7542005431	NA	NA	NA	NA	NA	NA
1020	160	5.87213288961632	AT3G22237..AT3G25700	NA	NA		NA	NA		Cluster_00274	977.847060703	6.83959247208	Cluster_108215	977.849396141	6.7542005431	NA	NA	NA	NA	NA	NA
1021	188	5.64329185829252	AT3G54600..AT3G61020	NA	NA		NA	NA		Cluster_00274	977.847060703	6.83959247208	Cluster_108215	977.849396141	6.7542005431	NA	NA	NA	NA	NA	NA
1022	231	5.43791405640486	AT4G21363..AT4G27180	NA	NA		NA	NA		Cluster_00274	977.847060703	6.83959247208	Cluster_108215	977.849396141	6.7542005431	NA	NA	NA	NA	NA	NA
1023	NA	NA		397	6.52175099423021	AT5G38005..AT5G39160	NA	NA		Cluster_00274	977.847060703	6.83959247208	Cluster_108215	977.849396141	6.7542005431	NA	NA	NA	NA	NA	NA
1024	NA	NA		132	5.31451272917865	AT2G10470..AT2G11005	NA	NA		Cluster_00274	977.847060703	6.83959247208	Cluster_108215	977.849396141	6.7542005431	NA	NA	NA	NA	NA	NA
1025	NA	NA		396	5.79194992695869	AT5G36870..AT5G38000	NA	NA		Cluster_00274	977.847060703	6.83959247208	Cluster_108215	977.849396141	6.7542005431	NA	NA	NA	NA	NA	NA
1026	NA	NA		24	5.57285950072223	AT1G22500..AT1G24793	NA	NA		Cluster_00274	977.847060703	6.83959247208	Cluster_108215	977.849396141	6.7542005431	NA	NA	NA	NA	NA	NA
1027	NA	NA		83	5.31883156366638	AT1G63690..AT1G66390	NA	NA		Cluster_00274	977.847060703	6.83959247208	Cluster_108215	977.849396141	6.7542005431	NA	NA	NA	NA	NA	NA
1028	286	6.50079585754694	AT5G38005..AT5G39095	NA	NA		NA	NA		Cluster_00283	1019.62418494	11.9416608011	Cluster_109728	1019.62787389	11.9265314871	NA	NA	NA	NA	NA	NA
1029	NA	NA		229	7.58124791552432	AT3G13420..AT3G19950	NA	NA		Cluster_00283	1019.62418494	11.9416608011	Cluster_109728	1019.62787389	11.9265314871	NA	NA	NA	NA	NA	NA
1030	NA	NA		18	6.36389708632834	AT1G15470..AT1G17960	NA	NA		Cluster_00283	1019.62418494	11.9416608011	Cluster_109728	1019.62787389	11.9265314871	NA	NA	NA	NA	NA	NA
1031	NA	NA		140	5.7106040990287	AT2G12835..AT2G13580	NA	NA		Cluster_00283	1019.62418494	11.9416608011	Cluster_109728	1019.62787389	11.9265314871	NA	NA	NA	NA	NA	NA
1032	NA	NA		32	5.5787500586466	AT1G35110..AT1G35630	NA	NA		Cluster_00283	1019.62418494	11.9416608011	Cluster_109728	1019.62787389	11.9265314871	NA	NA	NA	NA	NA	NA
1033	NA	NA		83	5.50067429953932	AT1G63690..AT1G66390	NA	NA		Cluster_00283	1019.62418494	11.9416608011	Cluster_109728	1019.62787389	11.9265314871	NA	NA	NA	NA	NA	NA
1034	NA	NA		NA	NA		124	5.34864663190479	AT2G07680..AT2G07880	Cluster_00283	1019.62418494	11.9416608011	Cluster_109728	1019.62787389	11.9265314871	NA	NA	NA	NA	NA	NA
1035	NA	NA		NA	NA		127	6.13164641014765	AT2G09956..AT2G10460	Cluster_00283	1019.62418494	11.9416608011	Cluster_109728	1019.62787389	11.9265314871	NA	NA	NA	NA	NA	NA
1036	NA	NA		NA	NA		191	5.47050276791327	AT2G36400..AT2G36680	Cluster_00283	1019.62418494	11.9416608011	Cluster_109728	1019.62787389	11.9265314871	NA	NA	NA	NA	NA	NA
1037	NA	NA		NA	NA		119	5.9966235011317	AT2G06950..AT2G07395	Cluster_00283	1019.62418494	11.9416608011	Cluster_109728	1019.62787389	11.9265314871	NA	NA	NA	NA	NA	NA
1038	NA	NA		NA	NA		128	5.52364046062229	AT2G10490..AT2G11005	Cluster_00283	1019.62418494	11.9416608011	Cluster_109728	1019.62787389	11.9265314871	NA	NA	NA	NA	NA	NA
1039	NA	NA		NA	NA		336	5.64357570060604	AT4G38290..AT4G40090	Cluster_00283	1019.62418494	11.9416608011	Cluster_109728	1019.62787389	11.9265314871	NA	NA	NA	NA	NA	NA
1040	19	6.34879590437163	AT1G27580..AT1G30820	27	6.32216132924431	AT1G28140..AT1G33900	NA	NA		Cluster_00287	1024.88030783	6.36905338146	Cluster_109906	1024.8838776	6.53717561543	NA	NA	NA	NA	NA	NA
1041	113	5.60179199378876	AT2G16130..AT2G18900	156	9.27897441258128	AT2G16955..AT2G19170	NA	NA		Cluster_00287	1024.88030783	6.36905338146	Cluster_109906	1024.8838776	6.53717561543	NA	NA	NA	NA	NA	NA
1042	113	5.60179199378876	AT2G16130..AT2G18900	155	6.81344304959367	AT2G16540..AT2G16940	NA	NA		Cluster_00287	1024.88030783	6.36905338146	Cluster_109906	1024.8838776	6.53717561543	NA	NA	NA	NA	NA	NA
1043	228	5.42007867512525	AT4G16900..AT4G19220	NA	NA		NA	NA		Cluster_00287	1024.88030783	6.36905338146	Cluster_109906	1024.8838776	6.53717561543	NA	NA	NA	NA	NA	NA
1044	159	6.06610450074422	AT3G13430..AT3G22231	229	7.28291368359839	AT3G13420..AT3G19950	225	5.90986015101103	AT3G15640..AT3G22231	Cluster_00287	1024.88030783	6.36905338146	Cluster_109906	1024.8838776	6.53717561543	NA	NA	NA	NA	NA	NA
1045	159	6.06610450074422	AT3G13430..AT3G22231	230	6.54840418092938	AT3G19960..AT3G22231	NA	NA		Cluster_00287	1024.88030783	6.36905338146	Cluster_109906	1024.8838776	6.53717561543	NA	NA	NA	NA	NA	NA
1046	NA	NA		385	6.7037630758228	AT5G33427..AT5G33438	NA	NA		Cluster_00287	1024.88030783	6.36905338146	Cluster_109906	1024.8838776	6.53717561543	NA	NA	NA	NA	NA	NA
1047	NA	NA		393	7.17982392699949	AT5G35570..AT5G35640	NA	NA		Cluster_00287	1024.88030783	6.36905338146	Cluster_109906	1024.8838776	6.53717561543	NA	NA	NA	NA	NA	NA
1048	NA	NA		400	6.90641595519123	AT5G41315..AT5G41600	NA	NA		Cluster_00287	1024.88030783	6.36905338146	Cluster_109906	1024.8838776	6.53717561543	NA	NA	NA	NA	NA	NA
1049	NA	NA		342	8.05543654832679	AT4G35280..AT4G36610	NA	NA		Cluster_00287	1024.88030783	6.36905338146	Cluster_109906	1024.8838776	6.53717561543	NA	NA	NA	NA	NA	NA
1050	NA	NA		152	6.89931096383126	AT2G15345..AT2G15900	NA	NA		Cluster_00287	1024.88030783	6.36905338146	Cluster_109906	1024.8838776	6.53717561543	NA	NA	NA	NA	NA	NA
1051	NA	NA		220	7.35229490406621	AT3G03860..AT3G05430	NA	NA		Cluster_00287	1024.88030783	6.36905338146	Cluster_109906	1024.8838776	6.53717561543	NA	NA	NA	NA	NA	NA
1052	NA	NA		407	6.63172793963016	AT5G49860..AT5G50140	NA	NA		Cluster_00287	1024.88030783	6.36905338146	Cluster_109906	1024.8838776	6.53717561543	NA	NA	NA	NA	NA	NA
1053	NA	NA		24	7.9947573429582	AT1G22500..AT1G24793	20	5.50505349142714	AT1G21980..AT1G24807	Cluster_00287	1024.88030783	6.36905338146	Cluster_109906	1024.8838776	6.53717561543	NA	NA	NA	NA	NA	NA
1054	NA	NA		202	7.32160445096268	AT2G35990..AT2G37435	NA	NA		Cluster_00287	1024.88030783	6.36905338146	Cluster_109906	1024.8838776	6.53717561543	NA	NA	NA	NA	NA	NA
1055	NA	NA		324	8.20298900779895	AT4G21363..AT4G24540	NA	NA		Cluster_00287	1024.88030783	6.36905338146	Cluster_109906	1024.8838776	6.53717561543	NA	NA	NA	NA	NA	NA
1056	NA	NA		252	7.33344592686815	AT3G42760..AT3G43357	NA	NA		Cluster_00287	1024.88030783	6.36905338146	Cluster_109906	1024.8838776	6.53717561543	NA	NA	NA	NA	NA	NA
1057	NA	NA		63	7.70642114353546	AT1G47250..AT1G49200	60	5.68205520966921	AT1G45191..AT1G49190	Cluster_00287	1024.88030783	6.36905338146	Cluster_109906	1024.8838776	6.53717561543	NA	NA	NA	NA	NA	NA
1058	NA	NA		71	5.76666515730997	AT1G51950..AT1G52940	NA	NA		Cluster_00287	1024.88030783	6.36905338146	Cluster_109906	1024.8838776	6.53717561543	NA	NA	NA	NA	NA	NA
1059	NA	NA		207	6.48846374282807	AT2G39220..AT2G40770	NA	NA		Cluster_00287	1024.88030783	6.36905338146	Cluster_109906	1024.8838776	6.53717561543	NA	NA	NA	NA	NA	NA
1060	NA	NA		278	6.25072281367785	AT4G03811..AT4G04393	277	6.27011577608782	AT4G04010..AT4G05130	Cluster_00287	1024.88030783	6.36905338146	Cluster_109906	1024.8838776	6.53717561543	NA	NA	NA	NA	NA	NA
1061	NA	NA		80	6.39660519262553	AT1G61390..AT1G62350	80	5.32869362846512	AT1G61490..AT1G63030	Cluster_00287	1024.88030783	6.36905338146	Cluster_109906	1024.8838776	6.53717561543	NA	NA	NA	NA	NA	NA
1062	NA	NA		323	5.69111748238626	AT4G20715..AT4G21362	NA	NA		Cluster_00287	1024.88030783	6.36905338146	Cluster_109906	1024.8838776	6.53717561543	NA	NA	NA	NA	NA	NA
1063	NA	NA		122	7.17081103201891	AT2G06890..AT2G07360	NA	NA		Cluster_00287	1024.88030783	6.36905338146	Cluster_109906	1024.8838776	6.53717561543	NA	NA	NA	NA	NA	NA
1064	NA	NA		225	6.30129923723344	AT3G09290..AT3G11890	NA	NA		Cluster_00287	1024.88030783	6.36905338146	Cluster_109906	1024.8838776	6.53717561543	NA	NA	NA	NA	NA	NA
1065	NA	NA		345	7.35952822590323	AT5G01010..AT5G05700	NA	NA		Cluster_00287	1024.88030783	6.36905338146	Cluster_109906	1024.8838776	6.53717561543	NA	NA	NA	NA	NA	NA
1066	NA	NA		339	5.45397697529847	AT4G32290..AT4G34760	329	6.10312132065339	AT4G32295..AT4G34740	Cluster_00287	1024.88030783	6.36905338146	Cluster_109906	1024.8838776	6.53717561543	NA	NA	NA	NA	NA	NA
1067	NA	NA		396	5.34327452643773	AT5G36870..AT5G38000	NA	NA		Cluster_00287	1024.88030783	6.36905338146	Cluster_109906	1024.8838776	6.53717561543	NA	NA	NA	NA	NA	NA
1068	NA	NA		347	5.91670008347364	AT5G06180..AT5G12050	343	5.568383158821	AT5G07740..AT5G13170	Cluster_00287	1024.88030783	6.36905338146	Cluster_109906	1024.8838776	6.53717561543	NA	NA	NA	NA	NA	NA
1069	NA	NA		263	5.55609288428324	AT3G50140..AT3G54460	265	5.38259571535464	AT3G48235..AT3G51830	Cluster_00287	1024.88030783	6.36905338146	Cluster_109906	1024.8838776	6.53717561543	NA	NA	NA	NA	NA	NA
1070	NA	NA		318	5.69022247305876	AT4G13256..AT4G16880	NA	NA		Cluster_00287	1024.88030783	6.36905338146	Cluster_109906	1024.8838776	6.53717561543	NA	NA	NA	NA	NA	NA
1071	NA	NA		NA	NA		282	5.56213277126293	AT4G06484..AT4G06510	Cluster_00287	1024.88030783	6.36905338146	Cluster_109906	1024.8838776	6.53717561543	NA	NA	NA	NA	NA	NA
1072	NA	NA		NA	NA		103	6.06491882205014	AT2G01680..AT2G02061	Cluster_00287	1024.88030783	6.36905338146	Cluster_109906	1024.8838776	6.53717561543	NA	NA	NA	NA	NA	NA
1073	NA	NA		NA	NA		71	5.40573275066803	AT1G53900..AT1G54280	Cluster_00287	1024.88030783	6.36905338146	Cluster_109906	1024.8838776	6.53717561543	NA	NA	NA	NA	NA	NA
1074	NA	NA		NA	NA		234	6.25612018831826	AT3G28310..AT3G28857	Cluster_00287	1024.88030783	6.36905338146	Cluster_109906	1024.8838776	6.53717561543	NA	NA	NA	NA	NA	NA
1075	NA	NA		NA	NA		219	5.94740095719514	AT3G11970..AT3G13120	Cluster_00287	1024.88030783	6.36905338146	Cluster_109906	1024.8838776	6.53717561543	NA	NA	NA	NA	NA	NA
1076	NA	NA		NA	NA		318	6.39594245768259	AT4G19330..AT4G20520	Cluster_00287	1024.88030783	6.36905338146	Cluster_109906	1024.8838776	6.53717561543	NA	NA	NA	NA	NA	NA
1077	NA	NA		NA	NA		324	5.39508168641432	AT4G28980..AT4G29690	Cluster_00287	1024.88030783	6.36905338146	Cluster_109906	1024.8838776	6.53717561543	NA	NA	NA	NA	NA	NA
1078	NA	NA		NA	NA		391	5.32296697172628	AT5G35650..AT5G35945	Cluster_00287	1024.88030783	6.36905338146	Cluster_109906	1024.8838776	6.53717561543	NA	NA	NA	NA	NA	NA
1079	NA	NA		NA	NA		203	5.64077170847423	AT2G42190..AT2G43140	Cluster_00287	1024.88030783	6.36905338146	Cluster_109906	1024.8838776	6.53717561543	NA	NA	NA	NA	NA	NA
1080	NA	NA		NA	NA		107	5.5752130509159	AT2G03110..AT2G03938	Cluster_00287	1024.88030783	6.36905338146	Cluster_109906	1024.8838776	6.53717561543	NA	NA	NA	NA	NA	NA
1081	NA	NA		NA	NA		262	6.06519425827566	AT3G45350..AT3G47240	Cluster_00287	1024.88030783	6.36905338146	Cluster_109906	1024.8838776	6.53717561543	NA	NA	NA	NA	NA	NA
1082	NA	NA		NA	NA		312	5.49907180965694	AT4G09820..AT4G10490	Cluster_00287	1024.88030783	6.36905338146	Cluster_109906	1024.8838776	6.53717561543	NA	NA	NA	NA	NA	NA
1083	NA	NA		NA	NA		214	5.53217263014742	AT3G02125..AT3G03852	Cluster_00287	1024.88030783	6.36905338146	Cluster_109906	1024.8838776	6.53717561543	NA	NA	NA	NA	NA	NA
1084	NA	NA		NA	NA		344	5.37116398538399	AT5G13180..AT5G14800	Cluster_00287	1024.88030783	6.36905338146	Cluster_109906	1024.8838776	6.53717561543	NA	NA	NA	NA	NA	NA
1085	NA	NA		NA	NA		110	5.68333677866222	AT2G04180..AT2G05880	Cluster_00287	1024.88030783	6.36905338146	Cluster_109906	1024.8838776	6.53717561543	NA	NA	NA	NA	NA	NA
1086	NA	NA		NA	NA		78	5.47428710705871	AT1G60060..AT1G61370	Cluster_00287	1024.88030783	6.36905338146	Cluster_109906	1024.8838776	6.53717561543	NA	NA	NA	NA	NA	NA
1087	NA	NA		NA	NA		347	6.34687191795299	AT5G17550..AT5G22490	Cluster_00287	1024.88030783	6.36905338146	Cluster_109906	1024.8838776	6.53717561543	NA	NA	NA	NA	NA	NA
1088	NA	NA		NA	NA		259	5.32031137821986	AT3G43574..AT3G44540	Cluster_00287	1024.88030783	6.36905338146	Cluster_109906	1024.8838776	6.53717561543	NA	NA	NA	NA	NA	NA
1089	NA	NA		NA	NA		399	5.44050620944152	AT5G45510..AT5G48550	Cluster_00287	1024.88030783	6.36905338146	Cluster_109906	1024.8838776	6.53717561543	NA	NA	NA	NA	NA	NA
1090	NA	NA		NA	NA		274	5.36442188994125	AT4G00005..AT4G01950	Cluster_00287	1024.88030783	6.36905338146	Cluster_109906	1024.8838776	6.53717561543	NA	NA	NA	NA	NA	NA
1091	281	5.51336026555474	AT5G35200..AT5G35630	NA	NA		NA	NA		Cluster_00289	1028.61884016	11.8496613321	Cluster_110025	1028.61484016	11.7154746619	NA	NA	NA	NA	NA	NA
1092	68	5.72131187784176	AT1G70380..AT1G75990	NA	NA		NA	NA		Cluster_00289	1028.61884016	11.8496613321	Cluster_110025	1028.61484016	11.7154746619	NA	NA	NA	NA	NA	NA
1093	227	5.33627428571901	AT4G13256..AT4G16880	NA	NA		NA	NA		Cluster_00289	1028.61884016	11.8496613321	Cluster_110025	1028.61484016	11.7154746619	NA	NA	NA	NA	NA	NA
1094	NA	NA		166	8.84046091874805	AT2G22430..AT2G22750	NA	NA		Cluster_00289	1028.61884016	11.8496613321	Cluster_110025	1028.61484016	11.7154746619	NA	NA	NA	NA	NA	NA
1095	NA	NA		225	8.30845754074834	AT3G09290..AT3G11890	NA	NA		Cluster_00289	1028.61884016	11.8496613321	Cluster_110025	1028.61484016	11.7154746619	NA	NA	NA	NA	NA	NA
1096	NA	NA		139	5.58825598100257	AT2G12646..AT2G12830	NA	NA		Cluster_00289	1028.61884016	11.8496613321	Cluster_110025	1028.61484016	11.7154746619	NA	NA	NA	NA	NA	NA
1097	NA	NA		52	5.31108163785033	AT1G42852..AT1G43150	NA	NA		Cluster_00289	1028.61884016	11.8496613321	Cluster_110025	1028.61484016	11.7154746619	NA	NA	NA	NA	NA	NA
1098	NA	NA		181	6.41496897930408	AT2G25050..AT2G28110	NA	NA		Cluster_00289	1028.61884016	11.8496613321	Cluster_110025	1028.61484016	11.7154746619	NA	NA	NA	NA	NA	NA
1099	NA	NA		140	5.63851151965225	AT2G12835..AT2G13580	NA	NA		Cluster_00289	1028.61884016	11.8496613321	Cluster_110025	1028.61484016	11.7154746619	NA	NA	NA	NA	NA	NA
1100	NA	NA		262	5.51946187897197	AT3G48745..AT3G50130	NA	NA		Cluster_00289	1028.61884016	11.8496613321	Cluster_110025	1028.61484016	11.7154746619	NA	NA	NA	NA	NA	NA
1101	90	6.10518411323971	AT2G07680..AT2G07880	NA	NA		NA	NA		Cluster_00292	1035.53962985	6.5674049024	Cluster_110225	1035.54336653	6.63129788674	NA	NA	NA	NA	NA	NA
1102	193	6.16935212590138	AT4G05133..AT4G05610	NA	NA		NA	NA		Cluster_00292	1035.53962985	6.5674049024	Cluster_110225	1035.54336653	6.63129788674	NA	NA	NA	NA	NA	NA
1103	63	6.03913389806618	AT1G66860..AT1G68480	NA	NA		NA	NA		Cluster_00292	1035.53962985	6.5674049024	Cluster_110225	1035.54336653	6.63129788674	NA	NA	NA	NA	NA	NA
1104	60	5.62180454064534	AT1G61390..AT1G63400	NA	NA		NA	NA		Cluster_00292	1035.53962985	6.5674049024	Cluster_110225	1035.54336653	6.63129788674	NA	NA	NA	NA	NA	NA
1105	291	5.63358361339117	AT5G50700..AT5G54510	NA	NA		NA	NA		Cluster_00292	1035.53962985	6.5674049024	Cluster_110225	1035.54336653	6.63129788674	NA	NA	NA	NA	NA	NA
1106	227	6.13677654968272	AT4G13256..AT4G16880	NA	NA		NA	NA		Cluster_00292	1035.53962985	6.5674049024	Cluster_110225	1035.54336653	6.63129788674	NA	NA	NA	NA	NA	NA
1107	295	5.67599958352257	AT5G62690..AT5G67630	NA	NA		NA	NA		Cluster_00292	1035.53962985	6.5674049024	Cluster_110225	1035.54336653	6.63129788674	NA	NA	NA	NA	NA	NA
1108	159	6.15519691576321	AT3G13430..AT3G22231	NA	NA		NA	NA		Cluster_00292	1035.53962985	6.5674049024	Cluster_110225	1035.54336653	6.63129788674	NA	NA	NA	NA	NA	NA
1109	20	5.80424799118468	AT1G30825..AT1G34805	NA	NA		NA	NA		Cluster_00299	1055.22588837	6.85046684355	Cluster_000449	1055.2270099	6.91663066557	NA	NA	NA	NA	NA	NA
1110	NA	NA		92	5.53934604342743	AT1G70990..AT1G72910	NA	NA		Cluster_00301	1055.89720614	6.7387024661	Cluster_000453	1055.89087882	6.96300428811	NA	NA	NA	NA	NA	NA
1111	NA	NA		NA	NA		136	7.11048590057681	AT2G12835..AT2G13270	Cluster_00301	1055.89720614	6.7387024661	Cluster_000453	1055.89087882	6.96300428811	NA	NA	NA	NA	NA	NA
1112	NA	NA		NA	NA		158	5.81478095519721	AT2G22200..AT2G22426	Cluster_00301	1055.89720614	6.7387024661	Cluster_000453	1055.89087882	6.96300428811	NA	NA	NA	NA	NA	NA
1113	NA	NA		NA	NA		112	5.34265487240322	AT2G06440..AT2G06590	Cluster_00301	1055.89720614	6.7387024661	Cluster_000453	1055.89087882	6.96300428811	NA	NA	NA	NA	NA	NA
1114	NA	NA		NA	NA		106	5.74865278740206	AT2G02835..AT2G03100	Cluster_00301	1055.89720614	6.7387024661	Cluster_000453	1055.89087882	6.96300428811	NA	NA	NA	NA	NA	NA
1115	NA	NA		NA	NA		134	6.5195869229785	AT2G12320..AT2G12640	Cluster_00301	1055.89720614	6.7387024661	Cluster_000453	1055.89087882	6.96300428811	NA	NA	NA	NA	NA	NA
1116	NA	NA		NA	NA		192	6.14620462428285	AT2G36690..AT2G37950	Cluster_00301	1055.89720614	6.7387024661	Cluster_000453	1055.89087882	6.96300428811	NA	NA	NA	NA	NA	NA
1117	NA	NA		NA	NA		336	6.07529783285948	AT4G38290..AT4G40090	Cluster_00301	1055.89720614	6.7387024661	Cluster_000453	1055.89087882	6.96300428811	NA	NA	NA	NA	NA	NA
1118	NA	NA		NA	NA		233	5.97050480460101	AT3G26940..AT3G28300	Cluster_00301	1055.89720614	6.7387024661	Cluster_000453	1055.89087882	6.96300428811	NA	NA	NA	NA	NA	NA
1119	NA	NA		NA	NA		211	5.39701093536141	AT2G46830..AT2G48150	Cluster_00301	1055.89720614	6.7387024661	Cluster_000453	1055.89087882	6.96300428811	NA	NA	NA	NA	NA	NA
1120	NA	NA		NA	NA		25	5.42106412538454	AT1G27580..AT1G28770	Cluster_00301	1055.89720614	6.7387024661	Cluster_000453	1055.89087882	6.96300428811	NA	NA	NA	NA	NA	NA
1121	NA	NA		NA	NA		226	5.55482965643477	AT3G22235..AT3G23430	Cluster_00301	1055.89720614	6.7387024661	Cluster_000453	1055.89087882	6.96300428811	NA	NA	NA	NA	NA	NA
1122	NA	NA		NA	NA		277	5.46231702212964	AT4G04010..AT4G05130	Cluster_00301	1055.89720614	6.7387024661	Cluster_000453	1055.89087882	6.96300428811	NA	NA	NA	NA	NA	NA
1123	NA	NA		275	5.56883713026036	AT4G00180..AT4G03695	NA	NA		Cluster_00303	1056.56284606	6.1998215847	Cluster_000458	1056.56552913	6.28016374024	NA	NA	NA	NA	NA	NA
1124	NA	NA		NA	NA		59	6.03098254272666	AT1G44890..AT1G45190	Cluster_00303	1056.56284606	6.1998215847	Cluster_000458	1056.56552913	6.28016374024	NA	NA	NA	NA	NA	NA
1125	NA	NA		NA	NA		27	6.91563053154499	AT1G30825..AT1G31990	Cluster_00303	1056.56284606	6.1998215847	Cluster_000458	1056.56552913	6.28016374024	NA	NA	NA	NA	NA	NA
1126	NA	NA		NA	NA		82	6.91251794843683	AT1G66860..AT1G68480	Cluster_00303	1056.56284606	6.1998215847	Cluster_000458	1056.56552913	6.28016374024	NA	NA	NA	NA	NA	NA
1127	NA	NA		NA	NA		217	5.98622638500665	AT3G06490..AT3G07570	Cluster_00303	1056.56284606	6.1998215847	Cluster_000458	1056.56552913	6.28016374024	NA	NA	NA	NA	NA	NA
1128	NA	NA		NA	NA		26	5.72362657861995	AT1G28870..AT1G30820	Cluster_00303	1056.56284606	6.1998215847	Cluster_000458	1056.56552913	6.28016374024	NA	NA	NA	NA	NA	NA
1129	NA	NA		NA	NA		355	5.30308054862248	AT5G28400..AT5G28845	Cluster_00303	1056.56284606	6.1998215847	Cluster_000458	1056.56552913	6.28016374024	NA	NA	NA	NA	NA	NA
1130	145	7.87701054040525	AT2G35960..AT2G39180	NA	NA		NA	NA		Cluster_00304	1056.56421594	6.58823635156	Cluster_000459	1056.56648781	6.8038552281	NA	NA	NA	NA	NA	NA
1131	221	5.53594529867651	AT4G08053..AT4G08109	NA	NA		NA	NA		Cluster_00304	1056.56421594	6.58823635156	Cluster_000459	1056.56648781	6.8038552281	NA	NA	NA	NA	NA	NA
1132	223	6.44518304175484	AT4G08347..AT4G08876	NA	NA		NA	NA		Cluster_00304	1056.56421594	6.58823635156	Cluster_000459	1056.56648781	6.8038552281	NA	NA	NA	NA	NA	NA
1133	281	6.1123785729132	AT5G35200..AT5G35630	NA	NA		NA	NA		Cluster_00304	1056.56421594	6.58823635156	Cluster_000459	1056.56648781	6.8038552281	NA	NA	NA	NA	NA	NA
1134	114	5.57208166343241	AT2G18938..AT2G20300	NA	NA		NA	NA		Cluster_00304	1056.56421594	6.58823635156	Cluster_000459	1056.56648781	6.8038552281	NA	NA	NA	NA	NA	NA
1135	157	5.53588541632526	AT3G11970..AT3G13110	NA	NA		NA	NA		Cluster_00304	1056.56421594	6.58823635156	Cluster_000459	1056.56648781	6.8038552281	NA	NA	NA	NA	NA	NA
1136	152	5.35806288477986	AT2G46685..AT2G48150	NA	NA		NA	NA		Cluster_00304	1056.56421594	6.58823635156	Cluster_000459	1056.56648781	6.8038552281	NA	NA	NA	NA	NA	NA
1137	57	5.48822145159742	AT1G55140..AT1G56910	NA	NA		NA	NA		Cluster_00304	1056.56421594	6.58823635156	Cluster_000459	1056.56648781	6.8038552281	NA	NA	NA	NA	NA	NA
1138	23	5.40645370874321	AT1G35530..AT1G36530	NA	NA		32	5.57426208714378	AT1G35110..AT1G36520	Cluster_00304	1056.56421594	6.58823635156	Cluster_000459	1056.56648781	6.8038552281	NA	NA	NA	NA	NA	NA
1139	252	5.95238747443662	AT5G26580..AT5G28335	NA	NA		NA	NA		Cluster_00304	1056.56421594	6.58823635156	Cluster_000459	1056.56648781	6.8038552281	NA	NA	NA	NA	NA	NA
1140	190	7.33191543995208	AT4G00005..AT4G03770	NA	NA		274	5.51843369620608	AT4G00005..AT4G01950	Cluster_00304	1056.56421594	6.58823635156	Cluster_000459	1056.56648781	6.8038552281	NA	NA	NA	NA	NA	NA
1141	184	5.82840861967511	AT3G44730..AT3G47250	NA	NA		NA	NA		Cluster_00304	1056.56421594	6.58823635156	Cluster_000459	1056.56648781	6.8038552281	NA	NA	NA	NA	NA	NA
1142	186	5.50967479938931	AT3G48745..AT3G53550	NA	NA		NA	NA		Cluster_00304	1056.56421594	6.58823635156	Cluster_000459	1056.56648781	6.8038552281	NA	NA	NA	NA	NA	NA
1143	NA	NA		102	5.34761516274019	AT1G78020..AT1G80410	NA	NA		Cluster_00304	1056.56421594	6.58823635156	Cluster_000459	1056.56648781	6.8038552281	NA	NA	NA	NA	NA	NA
1144	NA	NA		210	5.69647618308014	AT2G43500..AT2G45800	NA	NA		Cluster_00304	1056.56421594	6.58823635156	Cluster_000459	1056.56648781	6.8038552281	NA	NA	NA	NA	NA	NA
1145	NA	NA		83	5.68682942678264	AT1G63690..AT1G66390	NA	NA		Cluster_00304	1056.56421594	6.58823635156	Cluster_000459	1056.56648781	6.8038552281	NA	NA	NA	NA	NA	NA
1146	NA	NA		NA	NA		213	6.85830596842541	AT3G01085..AT3G02080	Cluster_00304	1056.56421594	6.58823635156	Cluster_000459	1056.56648781	6.8038552281	NA	NA	NA	NA	NA	NA
1147	NA	NA		NA	NA		238	6.45967068744114	AT3G30670..AT3G31375	Cluster_00304	1056.56421594	6.58823635156	Cluster_000459	1056.56648781	6.8038552281	NA	NA	NA	NA	NA	NA
1148	NA	NA		NA	NA		110	5.62803179385475	AT2G04180..AT2G05880	Cluster_00304	1056.56421594	6.58823635156	Cluster_000459	1056.56648781	6.8038552281	NA	NA	NA	NA	NA	NA
1149	NA	NA		NA	NA		60	5.83882979373186	AT1G45191..AT1G49190	Cluster_00304	1056.56421594	6.58823635156	Cluster_000459	1056.56648781	6.8038552281	NA	NA	NA	NA	NA	NA
1150	NA	NA		NA	NA		320	5.49446207965283	AT4G22300..AT4G27180	Cluster_00304	1056.56421594	6.58823635156	Cluster_000459	1056.56648781	6.8038552281	NA	NA	NA	NA	NA	NA
1151	NA	NA		NA	NA		315	5.44503673391348	AT4G13455..AT4G16890	Cluster_00304	1056.56421594	6.58823635156	Cluster_000459	1056.56648781	6.8038552281	NA	NA	NA	NA	NA	NA
1152	19	6.65074203543132	AT1G27580..AT1G30820	NA	NA		NA	NA		Cluster_00305	1056.56488548	7.52103191121	Cluster_000460	1056.56541902	7.75043093221	NA	NA	NA	NA	NA	NA
1153	231	5.32148912876594	AT4G21363..AT4G27180	NA	NA		NA	NA		Cluster_00305	1056.56488548	7.52103191121	Cluster_000460	1056.56541902	7.75043093221	NA	NA	NA	NA	NA	NA
1154	NA	NA		83	7.08459521286026	AT1G63690..AT1G66390	NA	NA		Cluster_00305	1056.56488548	7.52103191121	Cluster_000460	1056.56541902	7.75043093221	NA	NA	NA	NA	NA	NA
1155	NA	NA		263	6.81073954406484	AT3G50140..AT3G54460	NA	NA		Cluster_00305	1056.56488548	7.52103191121	Cluster_000460	1056.56541902	7.75043093221	NA	NA	NA	NA	NA	NA
1156	NA	NA		15	6.36027183476384	AT1G12423..AT1G15160	NA	NA		Cluster_00305	1056.56488548	7.52103191121	Cluster_000460	1056.56541902	7.75043093221	NA	NA	NA	NA	NA	NA
1157	NA	NA		409	5.76921777638067	AT5G50700..AT5G53500	NA	NA		Cluster_00305	1056.56488548	7.52103191121	Cluster_000460	1056.56541902	7.75043093221	NA	NA	NA	NA	NA	NA
1158	NA	NA		229	6.49177579068076	AT3G13420..AT3G19950	NA	NA		Cluster_00305	1056.56488548	7.52103191121	Cluster_000460	1056.56541902	7.75043093221	NA	NA	NA	NA	NA	NA
1159	NA	NA		413	5.31500817810124	AT5G54520..AT5G56260	NA	NA		Cluster_00305	1056.56488548	7.52103191121	Cluster_000460	1056.56541902	7.75043093221	NA	NA	NA	NA	NA	NA
1160	NA	NA		86	5.53557853071665	AT1G66860..AT1G68480	NA	NA		Cluster_00309	1059.88408373	6.833896195	Cluster_000463	1059.88425511	6.66527796767	NA	NA	NA	NA	NA	NA
1161	NA	NA		NA	NA		412	8.20667050328273	AT5G65800..AT5G66940	Cluster_00309	1059.88408373	6.833896195	Cluster_000463	1059.88425511	6.66527796767	NA	NA	NA	NA	NA	NA
1162	NA	NA		NA	NA		182	5.35405610576628	AT2G31470..AT2G31800	Cluster_00309	1059.88408373	6.833896195	Cluster_000463	1059.88425511	6.66527796767	NA	NA	NA	NA	NA	NA
1163	NA	NA		NA	NA		180	5.44951537253198	AT2G31081..AT2G31360	Cluster_00309	1059.88408373	6.833896195	Cluster_000463	1059.88425511	6.66527796767	NA	NA	NA	NA	NA	NA
1164	NA	NA		NA	NA		101	5.89483612613466	AT1G80690..AT1G81001	Cluster_00309	1059.88408373	6.833896195	Cluster_000463	1059.88425511	6.66527796767	NA	NA	NA	NA	NA	NA
1165	NA	NA		NA	NA		347	8.71711224997001	AT5G17550..AT5G22490	Cluster_00309	1059.88408373	6.833896195	Cluster_000463	1059.88425511	6.66527796767	NA	NA	NA	NA	NA	NA
1166	NA	NA		NA	NA		273	6.96509835110378	AT3G61028..AT3G63530	Cluster_00309	1059.88408373	6.833896195	Cluster_000463	1059.88425511	6.66527796767	NA	NA	NA	NA	NA	NA
1167	NA	NA		NA	NA		217	5.86390118074535	AT3G06490..AT3G07570	Cluster_00309	1059.88408373	6.833896195	Cluster_000463	1059.88425511	6.66527796767	NA	NA	NA	NA	NA	NA
1168	NA	NA		NA	NA		62	5.69297602135801	AT1G49250..AT1G50380	Cluster_00309	1059.88408373	6.833896195	Cluster_000463	1059.88425511	6.66527796767	NA	NA	NA	NA	NA	NA
1169	NA	NA		NA	NA		395	5.57871722862744	AT5G39205..AT5G40610	Cluster_00309	1059.88408373	6.833896195	Cluster_000463	1059.88425511	6.66527796767	NA	NA	NA	NA	NA	NA
1170	NA	NA		NA	NA		265	6.50585409915542	AT3G48235..AT3G51830	Cluster_00309	1059.88408373	6.833896195	Cluster_000463	1059.88425511	6.66527796767	NA	NA	NA	NA	NA	NA
1171	NA	NA		NA	NA		228	5.40071527115256	AT3G23530..AT3G24380	Cluster_00309	1059.88408373	6.833896195	Cluster_000463	1059.88425511	6.66527796767	NA	NA	NA	NA	NA	NA
1172	NA	NA		NA	NA		153	6.51521582903452	AT2G16540..AT2G20190	Cluster_00309	1059.88408373	6.833896195	Cluster_000463	1059.88425511	6.66527796767	NA	NA	NA	NA	NA	NA
1173	NA	NA		NA	NA		13	6.04442930932441	AT1G11592..AT1G15460	Cluster_00309	1059.88408373	6.833896195	Cluster_000463	1059.88425511	6.66527796767	NA	NA	NA	NA	NA	NA
1174	NA	NA		NA	NA		233	5.60611428745546	AT3G26940..AT3G28300	Cluster_00309	1059.88408373	6.833896195	Cluster_000463	1059.88425511	6.66527796767	NA	NA	NA	NA	NA	NA
1175	NA	NA		NA	NA		229	5.42568519528735	AT3G24385..AT3G25700	Cluster_00309	1059.88408373	6.833896195	Cluster_000463	1059.88425511	6.66527796767	NA	NA	NA	NA	NA	NA
1176	NA	NA		NA	NA		277	5.55564528139742	AT4G04010..AT4G05130	Cluster_00309	1059.88408373	6.833896195	Cluster_000463	1059.88425511	6.66527796767	NA	NA	NA	NA	NA	NA
1177	NA	NA		NA	NA		225	6.20220750016163	AT3G15640..AT3G22231	Cluster_00309	1059.88408373	6.833896195	Cluster_000463	1059.88425511	6.66527796767	NA	NA	NA	NA	NA	NA
1178	NA	NA		NA	NA		315	5.58147882909011	AT4G13455..AT4G16890	Cluster_00309	1059.88408373	6.833896195	Cluster_000463	1059.88425511	6.66527796767	NA	NA	NA	NA	NA	NA
1179	NA	NA		271	6.06079836827152	AT3G60120..AT3G60540	NA	NA		Cluster_00311	1060.55748013	6.37659828265	Cluster_000466	1060.55664266	6.12152154799	NA	NA	NA	NA	NA	NA
1180	NA	NA		316	5.48570187238848	AT4G09820..AT4G12260	NA	NA		Cluster_00311	1060.55748013	6.37659828265	Cluster_000466	1060.55664266	6.12152154799	NA	NA	NA	NA	NA	NA
1181	NA	NA		NA	NA		412	7.83707751913313	AT5G65800..AT5G66940	Cluster_00311	1060.55748013	6.37659828265	Cluster_000466	1060.55664266	6.12152154799	NA	NA	NA	NA	NA	NA
1182	NA	NA		NA	NA		405	6.49670557162147	AT5G54520..AT5G55893	Cluster_00311	1060.55748013	6.37659828265	Cluster_000466	1060.55664266	6.12152154799	NA	NA	NA	NA	NA	NA
1183	NA	NA		NA	NA		17	5.79458130136478	AT1G18120..AT1G19400	Cluster_00311	1060.55748013	6.37659828265	Cluster_000466	1060.55664266	6.12152154799	NA	NA	NA	NA	NA	NA
1184	NA	NA		NA	NA		273	6.20813629309177	AT3G61028..AT3G63530	Cluster_00311	1060.55748013	6.37659828265	Cluster_000466	1060.55664266	6.12152154799	NA	NA	NA	NA	NA	NA
1185	NA	NA		NA	NA		216	5.61889043441163	AT3G04717..AT3G06483	Cluster_00311	1060.55748013	6.37659828265	Cluster_000466	1060.55664266	6.12152154799	NA	NA	NA	NA	NA	NA
1186	NA	NA		NA	NA		90	6.2699789676845	AT1G70590..AT1G73680	Cluster_00311	1060.55748013	6.37659828265	Cluster_000466	1060.55664266	6.12152154799	NA	NA	NA	NA	NA	NA
1187	NA	NA		NA	NA		397	5.69226886485102	AT5G42600..AT5G43513	Cluster_00311	1060.55748013	6.37659828265	Cluster_000466	1060.55664266	6.12152154799	NA	NA	NA	NA	NA	NA
1188	NA	NA		NA	NA		410	5.41678044381906	AT5G62690..AT5G64440	Cluster_00311	1060.55748013	6.37659828265	Cluster_000466	1060.55664266	6.12152154799	NA	NA	NA	NA	NA	NA
1189	NA	NA		NA	NA		225	7.12147177024953	AT3G15640..AT3G22231	Cluster_00311	1060.55748013	6.37659828265	Cluster_000466	1060.55664266	6.12152154799	NA	NA	NA	NA	NA	NA
1190	NA	NA		NA	NA		218	6.08397953652442	AT3G07580..AT3G11940	Cluster_00311	1060.55748013	6.37659828265	Cluster_000466	1060.55664266	6.12152154799	NA	NA	NA	NA	NA	NA
1191	NA	NA		NA	NA		256	5.45070710556418	AT3G42510..AT3G43357	Cluster_00311	1060.55748013	6.37659828265	Cluster_000466	1060.55664266	6.12152154799	NA	NA	NA	NA	NA	NA
1192	295	6.0219564468239	AT5G62690..AT5G67630	NA	NA		NA	NA		Cluster_00313	1060.88708695	6.20856175447	Cluster_110986	1060.89052763	6.1755578016	NA	NA	NA	NA	NA	NA
1193	NA	NA		231	6.34644762755754	AT3G22235..AT3G23430	NA	NA		Cluster_00313	1060.88708695	6.20856175447	Cluster_110986	1060.89052763	6.1755578016	NA	NA	NA	NA	NA	NA
1194	NA	NA		318	5.69353739149086	AT4G13256..AT4G16880	NA	NA		Cluster_00313	1060.88708695	6.20856175447	Cluster_110986	1060.89052763	6.1755578016	NA	NA	NA	NA	NA	NA
1195	144	5.5623115075032	AT2G35790..AT2G35945	NA	NA		NA	NA		Cluster_00314	1061.22487397	5.89067816535	Cluster_110993	1061.22719744	5.77995944778	NA	NA	NA	NA	NA	NA
1196	282	5.55540432619344	AT5G35650..AT5G36075	NA	NA		NA	NA		Cluster_00314	1061.22487397	5.89067816535	Cluster_110993	1061.22719744	5.77995944778	NA	NA	NA	NA	NA	NA
1197	125	6.11342069047689	AT2G25160..AT2G26692	NA	NA		NA	NA		Cluster_00314	1061.22487397	5.89067816535	Cluster_110993	1061.22719744	5.77995944778	NA	NA	NA	NA	NA	NA
1198	160	6.7515281020962	AT3G22237..AT3G25700	NA	NA		NA	NA		Cluster_00314	1061.22487397	5.89067816535	Cluster_110993	1061.22719744	5.77995944778	NA	NA	NA	NA	NA	NA
1199	68	6.52933619028718	AT1G70380..AT1G75990	NA	NA		NA	NA		Cluster_00314	1061.22487397	5.89067816535	Cluster_110993	1061.22719744	5.77995944778	NA	NA	NA	NA	NA	NA
1200	188	5.88093750882826	AT3G54600..AT3G61020	NA	NA		NA	NA		Cluster_00314	1061.22487397	5.89067816535	Cluster_110993	1061.22719744	5.77995944778	NA	NA	NA	NA	NA	NA
1201	184	5.55323007133142	AT3G44730..AT3G47250	NA	NA		NA	NA		Cluster_00314	1061.22487397	5.89067816535	Cluster_110993	1061.22719744	5.77995944778	NA	NA	NA	NA	NA	NA
1202	NA	NA		352	6.21571207472007	AT5G22600..AT5G25180	NA	NA		Cluster_00314	1061.22487397	5.89067816535	Cluster_110993	1061.22719744	5.77995944778	NA	NA	NA	NA	NA	NA
1203	NA	NA		NA	NA		329	5.96844827998137	AT4G32295..AT4G34740	Cluster_00314	1061.22487397	5.89067816535	Cluster_110993	1061.22719744	5.77995944778	NA	NA	NA	NA	NA	NA
1204	NA	NA		NA	NA		153	5.31910805957967	AT2G16540..AT2G20190	Cluster_00314	1061.22487397	5.89067816535	Cluster_110993	1061.22719744	5.77995944778	NA	NA	NA	NA	NA	NA
1205	159	5.37957675911367	AT3G13430..AT3G22231	NA	NA		NA	NA		Cluster_00315	1061.56169743	5.81032029822	Cluster_111012	1061.56206176	5.87957161361	NA	NA	NA	NA	NA	NA
1206	NA	NA		351	5.50010320918294	AT5G17560..AT5G22590	NA	NA		Cluster_00315	1061.56169743	5.81032029822	Cluster_111012	1061.56206176	5.87957161361	NA	NA	NA	NA	NA	NA
1207	NA	NA		NA	NA		172	6.74029908727671	AT2G28160..AT2G28520	Cluster_00315	1061.56169743	5.81032029822	Cluster_111012	1061.56206176	5.87957161361	NA	NA	NA	NA	NA	NA
1208	NA	NA		NA	NA		32	7.34651638889282	AT1G35110..AT1G36520	Cluster_00315	1061.56169743	5.81032029822	Cluster_111012	1061.56206176	5.87957161361	NA	NA	NA	NA	NA	NA
1209	NA	NA		NA	NA		17	5.97125007524911	AT1G18120..AT1G19400	Cluster_00315	1061.56169743	5.81032029822	Cluster_111012	1061.56206176	5.87957161361	NA	NA	NA	NA	NA	NA
1210	NA	NA		NA	NA		411	5.9424599428769	AT5G64490..AT5G65790	Cluster_00315	1061.56169743	5.81032029822	Cluster_111012	1061.56206176	5.87957161361	NA	NA	NA	NA	NA	NA
1211	NA	NA		NA	NA		69	5.69381225786278	AT1G52950..AT1G53720	Cluster_00315	1061.56169743	5.81032029822	Cluster_111012	1061.56206176	5.87957161361	NA	NA	NA	NA	NA	NA
1212	NA	NA		NA	NA		25	5.823478089958	AT1G27580..AT1G28770	Cluster_00315	1061.56169743	5.81032029822	Cluster_111012	1061.56206176	5.87957161361	NA	NA	NA	NA	NA	NA
1213	NA	NA		NA	NA		273	5.51785176109878	AT3G61028..AT3G63530	Cluster_00315	1061.56169743	5.81032029822	Cluster_111012	1061.56206176	5.87957161361	NA	NA	NA	NA	NA	NA
1214	NA	NA		274	5.56420545444479	AT4G00026..AT4G00170	NA	NA		Cluster_00316	1062.23690586	6.626150377	Cluster_111030	1062.23754717	6.36017124769	NA	NA	NA	NA	NA	NA
1215	NA	NA		122	5.64184561242127	AT2G06890..AT2G07360	NA	NA		Cluster_00316	1062.23690586	6.626150377	Cluster_111030	1062.23754717	6.36017124769	NA	NA	NA	NA	NA	NA
1216	NA	NA		NA	NA		263	5.67176974737202	AT3G47270..AT3G48200	Cluster_00316	1062.23690586	6.626150377	Cluster_111030	1062.23754717	6.36017124769	NA	NA	NA	NA	NA	NA
1217	NA	NA		NA	NA		78	5.96860750437822	AT1G60060..AT1G61370	Cluster_00316	1062.23690586	6.626150377	Cluster_111030	1062.23754717	6.36017124769	NA	NA	NA	NA	NA	NA
1218	NA	NA		NA	NA		98	6.54128144541958	AT1G76780..AT1G76911	Cluster_00317	1063.22129657	6.74926598352	Cluster_000474	1063.22340329	6.81445322169	NA	NA	NA	NA	NA	NA
1219	NA	NA		NA	NA		110	9.18032789559398	AT2G04180..AT2G05880	Cluster_00317	1063.22129657	6.74926598352	Cluster_000474	1063.22340329	6.81445322169	NA	NA	NA	NA	NA	NA
1220	NA	NA		NA	NA		180	6.32541643493114	AT2G31081..AT2G31360	Cluster_00317	1063.22129657	6.74926598352	Cluster_000474	1063.22340329	6.81445322169	NA	NA	NA	NA	NA	NA
1221	NA	NA		NA	NA		184	7.68116008721475	AT2G33980..AT2G34600	Cluster_00317	1063.22129657	6.74926598352	Cluster_000474	1063.22340329	6.81445322169	NA	NA	NA	NA	NA	NA
1222	NA	NA		NA	NA		386	6.08863178362912	AT5G34844..AT5G34887	Cluster_00317	1063.22129657	6.74926598352	Cluster_000474	1063.22340329	6.81445322169	NA	NA	NA	NA	NA	NA
1223	NA	NA		NA	NA		203	7.38246091609613	AT2G42190..AT2G43140	Cluster_00317	1063.22129657	6.74926598352	Cluster_000474	1063.22340329	6.81445322169	NA	NA	NA	NA	NA	NA
1224	NA	NA		NA	NA		337	6.40251324164721	AT5G01010..AT5G01445	Cluster_00317	1063.22129657	6.74926598352	Cluster_000474	1063.22340329	6.81445322169	NA	NA	NA	NA	NA	NA
1225	NA	NA		NA	NA		91	7.0315168709498	AT1G73690..AT1G75230	Cluster_00317	1063.22129657	6.74926598352	Cluster_000474	1063.22340329	6.81445322169	NA	NA	NA	NA	NA	NA
1226	NA	NA		NA	NA		314	6.04819889414339	AT4G13256..AT4G13450	Cluster_00317	1063.22129657	6.74926598352	Cluster_000474	1063.22340329	6.81445322169	NA	NA	NA	NA	NA	NA
1227	NA	NA		NA	NA		329	7.65872567968618	AT4G32295..AT4G34740	Cluster_00317	1063.22129657	6.74926598352	Cluster_000474	1063.22340329	6.81445322169	NA	NA	NA	NA	NA	NA
1228	NA	NA		NA	NA		228	6.44704970105554	AT3G23530..AT3G24380	Cluster_00317	1063.22129657	6.74926598352	Cluster_000474	1063.22340329	6.81445322169	NA	NA	NA	NA	NA	NA
1229	NA	NA		NA	NA		65	5.86894857915456	AT1G51230..AT1G52110	Cluster_00317	1063.22129657	6.74926598352	Cluster_000474	1063.22340329	6.81445322169	NA	NA	NA	NA	NA	NA
1230	NA	NA		NA	NA		393	6.99273386445271	AT5G36870..AT5G38000	Cluster_00317	1063.22129657	6.74926598352	Cluster_000474	1063.22340329	6.81445322169	NA	NA	NA	NA	NA	NA
1231	NA	NA		NA	NA		355	6.89649724241107	AT5G28400..AT5G28845	Cluster_00317	1063.22129657	6.74926598352	Cluster_000474	1063.22340329	6.81445322169	NA	NA	NA	NA	NA	NA
1232	NA	NA		NA	NA		216	6.6935476546917	AT3G04717..AT3G06483	Cluster_00317	1063.22129657	6.74926598352	Cluster_000474	1063.22340329	6.81445322169	NA	NA	NA	NA	NA	NA
1233	NA	NA		NA	NA		137	5.9402881075729	AT2G13274..AT2G13975	Cluster_00317	1063.22129657	6.74926598352	Cluster_000474	1063.22340329	6.81445322169	NA	NA	NA	NA	NA	NA
1234	NA	NA		NA	NA		331	6.40654526281205	AT4G35280..AT4G36610	Cluster_00317	1063.22129657	6.74926598352	Cluster_000474	1063.22340329	6.81445322169	NA	NA	NA	NA	NA	NA
1235	NA	NA		NA	NA		22	6.51982364185636	AT1G25784..AT1G26960	Cluster_00317	1063.22129657	6.74926598352	Cluster_000474	1063.22340329	6.81445322169	NA	NA	NA	NA	NA	NA
1236	NA	NA		NA	NA		320	7.47280980973094	AT4G22300..AT4G27180	Cluster_00317	1063.22129657	6.74926598352	Cluster_000474	1063.22340329	6.81445322169	NA	NA	NA	NA	NA	NA
1237	NA	NA		NA	NA		347	7.28394350881319	AT5G17550..AT5G22490	Cluster_00317	1063.22129657	6.74926598352	Cluster_000474	1063.22340329	6.81445322169	NA	NA	NA	NA	NA	NA
1238	NA	NA		NA	NA		74	6.08806950622817	AT1G55140..AT1G56860	Cluster_00317	1063.22129657	6.74926598352	Cluster_000474	1063.22340329	6.81445322169	NA	NA	NA	NA	NA	NA
1239	NA	NA		NA	NA		309	5.97992923785693	AT4G08430..AT4G08876	Cluster_00317	1063.22129657	6.74926598352	Cluster_000474	1063.22340329	6.81445322169	NA	NA	NA	NA	NA	NA
1240	NA	NA		NA	NA		265	6.53692590174896	AT3G48235..AT3G51830	Cluster_00317	1063.22129657	6.74926598352	Cluster_000474	1063.22340329	6.81445322169	NA	NA	NA	NA	NA	NA
1241	NA	NA		NA	NA		26	6.18773434886355	AT1G28870..AT1G30820	Cluster_00317	1063.22129657	6.74926598352	Cluster_000474	1063.22340329	6.81445322169	NA	NA	NA	NA	NA	NA
1242	NA	NA		NA	NA		100	5.99865825447741	AT1G77500..AT1G80680	Cluster_00317	1063.22129657	6.74926598352	Cluster_000474	1063.22340329	6.81445322169	NA	NA	NA	NA	NA	NA
1243	NA	NA		NA	NA		398	6.29182397419545	AT5G43518..AT5G45500	Cluster_00317	1063.22129657	6.74926598352	Cluster_000474	1063.22340329	6.81445322169	NA	NA	NA	NA	NA	NA
1244	NA	NA		NA	NA		394	5.64493982308489	AT5G38005..AT5G39160	Cluster_00317	1063.22129657	6.74926598352	Cluster_000474	1063.22340329	6.81445322169	NA	NA	NA	NA	NA	NA
1245	NA	NA		NA	NA		315	6.9474592680924	AT4G13455..AT4G16890	Cluster_00317	1063.22129657	6.74926598352	Cluster_000474	1063.22340329	6.81445322169	NA	NA	NA	NA	NA	NA
1246	NA	NA		NA	NA		409	5.44705788123715	AT5G60440..AT5G62680	Cluster_00317	1063.22129657	6.74926598352	Cluster_000474	1063.22340329	6.81445322169	NA	NA	NA	NA	NA	NA
1247	NA	NA		NA	NA		316	6.03871152160378	AT4G16900..AT4G19220	Cluster_00317	1063.22129657	6.74926598352	Cluster_000474	1063.22340329	6.81445322169	NA	NA	NA	NA	NA	NA
1248	NA	NA		NA	NA		225	6.70996627997982	AT3G15640..AT3G22231	Cluster_00317	1063.22129657	6.74926598352	Cluster_000474	1063.22340329	6.81445322169	NA	NA	NA	NA	NA	NA
1249	NA	NA		NA	NA		275	5.55925164485478	AT4G01960..AT4G03760	Cluster_00317	1063.22129657	6.74926598352	Cluster_000474	1063.22340329	6.81445322169	NA	NA	NA	NA	NA	NA
1250	61	7.61892257371404	AT1G63410..AT1G66570	82	5.6373122934046	AT1G62975..AT1G63680	NA	NA		Cluster_00319	1065.55181173	6.755974019	Cluster_000478	1065.55030941	6.93732459154	NA	NA	NA	NA	NA	NA
1251	17	6.52002052067226	AT1G25209..AT1G27150	NA	NA		NA	NA		Cluster_00319	1065.55181173	6.755974019	Cluster_000478	1065.55030941	6.93732459154	NA	NA	NA	NA	NA	NA
1252	11	6.59233569375533	AT1G15170..AT1G17980	NA	NA		NA	NA		Cluster_00319	1065.55181173	6.755974019	Cluster_000478	1065.55030941	6.93732459154	NA	NA	NA	NA	NA	NA
1253	52	5.82300363346143	AT1G49200..AT1G50990	NA	NA		NA	NA		Cluster_00319	1065.55181173	6.755974019	Cluster_000478	1065.55030941	6.93732459154	NA	NA	NA	NA	NA	NA
1254	81	5.94945289597119	AT2G02640..AT2G03930	NA	NA		NA	NA		Cluster_00319	1065.55181173	6.755974019	Cluster_000478	1065.55030941	6.93732459154	NA	NA	NA	NA	NA	NA
1255	153	6.91672720523408	AT3G01015..AT3G06483	NA	NA		NA	NA		Cluster_00319	1065.55181173	6.755974019	Cluster_000478	1065.55030941	6.93732459154	NA	NA	NA	NA	NA	NA
1256	60	5.70341432667497	AT1G61390..AT1G63400	82	5.6373122934046	AT1G62975..AT1G63680	NA	NA		Cluster_00319	1065.55181173	6.755974019	Cluster_000478	1065.55030941	6.93732459154	NA	NA	NA	NA	NA	NA
1257	54	5.36958512679277	AT1G52120..AT1G53880	NA	NA		NA	NA		Cluster_00319	1065.55181173	6.755974019	Cluster_000478	1065.55030941	6.93732459154	NA	NA	NA	NA	NA	NA
1258	188	5.87246410241618	AT3G54600..AT3G61020	NA	NA		NA	NA		Cluster_00319	1065.55181173	6.755974019	Cluster_000478	1065.55030941	6.93732459154	NA	NA	NA	NA	NA	NA
1259	250	6.77891729720771	AT5G15540..AT5G25160	NA	NA		NA	NA		Cluster_00319	1065.55181173	6.755974019	Cluster_000478	1065.55030941	6.93732459154	NA	NA	NA	NA	NA	NA
1260	NA	NA		263	6.18241347899709	AT3G50140..AT3G54460	NA	NA		Cluster_00319	1065.55181173	6.755974019	Cluster_000478	1065.55030941	6.93732459154	NA	NA	NA	NA	NA	NA
1261	99	5.49816705705242	AT2G11420..AT2G11820	NA	NA		NA	NA		Cluster_00320	1065.54885269	6.64127356183	Cluster_000477	1065.55144071	6.72037498161	NA	NA	NA	NA	NA	NA
1262	182	5.65594933194665	AT3G42253..AT3G43566	NA	NA		NA	NA		Cluster_00320	1065.54885269	6.64127356183	Cluster_000477	1065.55144071	6.72037498161	NA	NA	NA	NA	NA	NA
1263	NA	NA		401	5.31239819926696	AT5G41610..AT5G45230	NA	NA		Cluster_00320	1065.54885269	6.64127356183	Cluster_000477	1065.55144071	6.72037498161	NA	NA	NA	NA	NA	NA
1264	70	6.13483053758902	AT1G76340..AT1G76490	NA	NA		NA	NA		Cluster_00325	1070.54837056	6.73916642669	Cluster_000491	1070.54949886	6.73615616792	NA	NA	NA	NA	NA	NA
1265	25	5.36093692874878	AT1G36580..AT1G37070	NA	NA		NA	NA		Cluster_00325	1070.54837056	6.73916642669	Cluster_000491	1070.54949886	6.73615616792	NA	NA	NA	NA	NA	NA
1266	231	5.40604489522047	AT4G21363..AT4G27180	NA	NA		320	7.69412286050584	AT4G22300..AT4G27180	Cluster_00325	1070.54837056	6.73916642669	Cluster_000491	1070.54949886	6.73615616792	NA	NA	NA	NA	NA	NA
1267	159	5.74959491874012	AT3G13430..AT3G22231	NA	NA		225	6.32399819230175	AT3G15640..AT3G22231	Cluster_00325	1070.54837056	6.73916642669	Cluster_000491	1070.54949886	6.73615616792	NA	NA	NA	NA	NA	NA
1268	NA	NA		316	5.58566160154435	AT4G09820..AT4G12260	313	5.62586026608865	AT4G10500..AT4G13255	Cluster_00325	1070.54837056	6.73916642669	Cluster_000491	1070.54949886	6.73615616792	NA	NA	NA	NA	NA	NA
1269	NA	NA		NA	NA		413	7.37543360474174	AT5G66950..AT5G67630	Cluster_00325	1070.54837056	6.73916642669	Cluster_000491	1070.54949886	6.73615616792	NA	NA	NA	NA	NA	NA
1270	NA	NA		NA	NA		218	8.65303562927893	AT3G07580..AT3G11940	Cluster_00325	1070.54837056	6.73916642669	Cluster_000491	1070.54949886	6.73615616792	NA	NA	NA	NA	NA	NA
1271	NA	NA		NA	NA		401	7.96084696388579	AT5G50700..AT5G53410	Cluster_00325	1070.54837056	6.73916642669	Cluster_000491	1070.54949886	6.73615616792	NA	NA	NA	NA	NA	NA
1272	NA	NA		NA	NA		336	7.60066441342722	AT4G38290..AT4G40090	Cluster_00325	1070.54837056	6.73916642669	Cluster_000491	1070.54949886	6.73615616792	NA	NA	NA	NA	NA	NA
1273	NA	NA		NA	NA		393	7.48354882544483	AT5G36870..AT5G38000	Cluster_00325	1070.54837056	6.73916642669	Cluster_000491	1070.54949886	6.73615616792	NA	NA	NA	NA	NA	NA
1274	NA	NA		NA	NA		26	7.97849202515552	AT1G28870..AT1G30820	Cluster_00325	1070.54837056	6.73916642669	Cluster_000491	1070.54949886	6.73615616792	NA	NA	NA	NA	NA	NA
1275	NA	NA		NA	NA		183	7.26678376004543	AT2G31820..AT2G33880	Cluster_00325	1070.54837056	6.73916642669	Cluster_000491	1070.54949886	6.73615616792	NA	NA	NA	NA	NA	NA
1276	NA	NA		NA	NA		228	6.40421386496136	AT3G23530..AT3G24380	Cluster_00325	1070.54837056	6.73916642669	Cluster_000491	1070.54949886	6.73615616792	NA	NA	NA	NA	NA	NA
1277	NA	NA		NA	NA		314	5.70299392049266	AT4G13256..AT4G13450	Cluster_00325	1070.54837056	6.73916642669	Cluster_000491	1070.54949886	6.73615616792	NA	NA	NA	NA	NA	NA
1278	NA	NA		NA	NA		255	5.49393547300847	AT3G42253..AT3G42474	Cluster_00325	1070.54837056	6.73916642669	Cluster_000491	1070.54949886	6.73615616792	NA	NA	NA	NA	NA	NA
1279	NA	NA		NA	NA		229	6.81342566027757	AT3G24385..AT3G25700	Cluster_00325	1070.54837056	6.73916642669	Cluster_000491	1070.54949886	6.73615616792	NA	NA	NA	NA	NA	NA
1280	NA	NA		NA	NA		13	7.32581157516996	AT1G11592..AT1G15460	Cluster_00325	1070.54837056	6.73916642669	Cluster_000491	1070.54949886	6.73615616792	NA	NA	NA	NA	NA	NA
1281	NA	NA		NA	NA		69	6.36577088029674	AT1G52950..AT1G53720	Cluster_00325	1070.54837056	6.73916642669	Cluster_000491	1070.54949886	6.73615616792	NA	NA	NA	NA	NA	NA
1282	NA	NA		NA	NA		411	6.54443223224602	AT5G64490..AT5G65790	Cluster_00325	1070.54837056	6.73916642669	Cluster_000491	1070.54949886	6.73615616792	NA	NA	NA	NA	NA	NA
1283	NA	NA		NA	NA		391	5.56683221145745	AT5G35650..AT5G35945	Cluster_00325	1070.54837056	6.73916642669	Cluster_000491	1070.54949886	6.73615616792	NA	NA	NA	NA	NA	NA
1284	NA	NA		NA	NA		315	7.89428879314405	AT4G13455..AT4G16890	Cluster_00325	1070.54837056	6.73916642669	Cluster_000491	1070.54949886	6.73615616792	NA	NA	NA	NA	NA	NA
1285	NA	NA		NA	NA		329	6.18436295671926	AT4G32295..AT4G34740	Cluster_00325	1070.54837056	6.73916642669	Cluster_000491	1070.54949886	6.73615616792	NA	NA	NA	NA	NA	NA
1286	NA	NA		NA	NA		394	5.83852782203177	AT5G38005..AT5G39160	Cluster_00325	1070.54837056	6.73916642669	Cluster_000491	1070.54949886	6.73615616792	NA	NA	NA	NA	NA	NA
1287	NA	NA		NA	NA		28	6.22661857626459	AT1G31983..AT1G33930	Cluster_00325	1070.54837056	6.73916642669	Cluster_000491	1070.54949886	6.73615616792	NA	NA	NA	NA	NA	NA
1288	NA	NA		NA	NA		405	5.52409726030317	AT5G54520..AT5G55893	Cluster_00325	1070.54837056	6.73916642669	Cluster_000491	1070.54949886	6.73615616792	NA	NA	NA	NA	NA	NA
1289	NA	NA		NA	NA		234	5.49939529751906	AT3G28310..AT3G28857	Cluster_00325	1070.54837056	6.73916642669	Cluster_000491	1070.54949886	6.73615616792	NA	NA	NA	NA	NA	NA
1290	NA	NA		NA	NA		19	5.45528379421723	AT1G20070..AT1G21950	Cluster_00325	1070.54837056	6.73916642669	Cluster_000491	1070.54949886	6.73615616792	NA	NA	NA	NA	NA	NA
1291	NA	NA		NA	NA		80	5.61208279389703	AT1G61490..AT1G63030	Cluster_00325	1070.54837056	6.73916642669	Cluster_000491	1070.54949886	6.73615616792	NA	NA	NA	NA	NA	NA
1292	NA	NA		NA	NA		400	5.61342738283346	AT5G48560..AT5G50530	Cluster_00325	1070.54837056	6.73916642669	Cluster_000491	1070.54949886	6.73615616792	NA	NA	NA	NA	NA	NA
1293	NA	NA		NA	NA		268	6.072575489061	AT3G54680..AT3G60110	Cluster_00325	1070.54837056	6.73916642669	Cluster_000491	1070.54949886	6.73615616792	NA	NA	NA	NA	NA	NA
1294	NA	NA		NA	NA		7	5.35946196133968	AT1G04110..AT1G08090	Cluster_00325	1070.54837056	6.73916642669	Cluster_000491	1070.54949886	6.73615616792	NA	NA	NA	NA	NA	NA
1295	NA	NA		83	10.99708128305	AT1G63690..AT1G66390	NA	NA		Cluster_00326	1073.5348628	6.74815940141	Cluster_111331	1073.53595913	6.59150231501	NA	NA	NA	NA	NA	NA
1296	NA	NA		37	9.07774164304561	AT1G36580..AT1G37070	NA	NA		Cluster_00326	1073.5348628	6.74815940141	Cluster_111331	1073.53595913	6.59150231501	NA	NA	NA	NA	NA	NA
1297	NA	NA		68	7.24488838771913	AT1G51290..AT1G51370	NA	NA		Cluster_00326	1073.5348628	6.74815940141	Cluster_111331	1073.53595913	6.59150231501	NA	NA	NA	NA	NA	NA
1298	NA	NA		333	7.84491367727217	AT4G28980..AT4G30080	NA	NA		Cluster_00326	1073.5348628	6.74815940141	Cluster_111331	1073.53595913	6.59150231501	NA	NA	NA	NA	NA	NA
1299	NA	NA		115	5.50415408670801	AT2G04990..AT2G05230	NA	NA		Cluster_00326	1073.5348628	6.74815940141	Cluster_111331	1073.53595913	6.59150231501	NA	NA	NA	NA	NA	NA
1300	NA	NA		19	5.76470250913465	AT1G18060..AT1G19400	NA	NA		Cluster_00326	1073.5348628	6.74815940141	Cluster_111331	1073.53595913	6.59150231501	NA	NA	NA	NA	NA	NA
1301	NA	NA		343	5.78866805750702	AT4G36640..AT4G37950	NA	NA		Cluster_00326	1073.5348628	6.74815940141	Cluster_111331	1073.53595913	6.59150231501	NA	NA	NA	NA	NA	NA
1302	NA	NA		318	7.37127113889798	AT4G13256..AT4G16880	NA	NA		Cluster_00326	1073.5348628	6.74815940141	Cluster_111331	1073.53595913	6.59150231501	NA	NA	NA	NA	NA	NA
1303	NA	NA		415	6.26267057759138	AT5G56610..AT5G59630	NA	NA		Cluster_00326	1073.5348628	6.74815940141	Cluster_111331	1073.53595913	6.59150231501	NA	NA	NA	NA	NA	NA
1304	NA	NA		339	6.22545555836769	AT4G32290..AT4G34760	NA	NA		Cluster_00326	1073.5348628	6.74815940141	Cluster_111331	1073.53595913	6.59150231501	NA	NA	NA	NA	NA	NA
1305	NA	NA		75	5.83051757642396	AT1G55152..AT1G56860	NA	NA		Cluster_00326	1073.5348628	6.74815940141	Cluster_111331	1073.53595913	6.59150231501	NA	NA	NA	NA	NA	NA
1306	NA	NA		230	6.44674564349796	AT3G19960..AT3G22231	NA	NA		Cluster_00326	1073.5348628	6.74815940141	Cluster_111331	1073.53595913	6.59150231501	NA	NA	NA	NA	NA	NA
1307	NA	NA		424	5.7809373407302	AT5G65800..AT5G67630	NA	NA		Cluster_00326	1073.5348628	6.74815940141	Cluster_111331	1073.53595913	6.59150231501	NA	NA	NA	NA	NA	NA
1308	NA	NA		347	6.10470369094788	AT5G06180..AT5G12050	NA	NA		Cluster_00326	1073.5348628	6.74815940141	Cluster_111331	1073.53595913	6.59150231501	NA	NA	NA	NA	NA	NA
1309	NA	NA		63	6.05782954014422	AT1G47250..AT1G49200	NA	NA		Cluster_00326	1073.5348628	6.74815940141	Cluster_111331	1073.53595913	6.59150231501	NA	NA	NA	NA	NA	NA
1310	NA	NA		27	6.22107209659595	AT1G28140..AT1G33900	NA	NA		Cluster_00326	1073.5348628	6.74815940141	Cluster_111331	1073.53595913	6.59150231501	NA	NA	NA	NA	NA	NA
1311	NA	NA		351	5.80392137820363	AT5G17560..AT5G22590	NA	NA		Cluster_00326	1073.5348628	6.74815940141	Cluster_111331	1073.53595913	6.59150231501	NA	NA	NA	NA	NA	NA
1312	NA	NA		352	5.44041289652799	AT5G22600..AT5G25180	NA	NA		Cluster_00326	1073.5348628	6.74815940141	Cluster_111331	1073.53595913	6.59150231501	NA	NA	NA	NA	NA	NA
1313	223	6.51721718087664	AT4G08347..AT4G08876	NA	NA		NA	NA		Cluster_00367	1151.9137245	7.81179220743	Cluster_112996	1151.91568118	7.71127676659	NA	NA	NA	NA	NA	NA
1314	19	5.34456040350932	AT1G27580..AT1G30820	27	5.99165412981607	AT1G28140..AT1G33900	NA	NA		Cluster_00367	1151.9137245	7.81179220743	Cluster_112996	1151.91568118	7.71127676659	NA	NA	NA	NA	NA	NA
1315	295	5.39135263988298	AT5G62690..AT5G67630	423	5.49180514940789	AT5G62690..AT5G65790	NA	NA		Cluster_00367	1151.9137245	7.81179220743	Cluster_112996	1151.91568118	7.71127676659	NA	NA	NA	NA	NA	NA
1316	288	5.76520125454093	AT5G39185..AT5G48790	399	7.6361758716293	AT5G40010..AT5G41310	NA	NA		Cluster_00367	1151.9137245	7.81179220743	Cluster_112996	1151.91568118	7.71127676659	NA	NA	NA	NA	NA	NA
1317	NA	NA		255	7.88976578772554	AT3G43625..AT3G44425	NA	NA		Cluster_00367	1151.9137245	7.81179220743	Cluster_112996	1151.91568118	7.71127676659	NA	NA	NA	NA	NA	NA
1318	NA	NA		119	5.51396389669887	AT2G06440..AT2G06580	NA	NA		Cluster_00367	1151.9137245	7.81179220743	Cluster_112996	1151.91568118	7.71127676659	NA	NA	NA	NA	NA	NA
1319	NA	NA		23	6.21853461717838	AT1G21940..AT1G22490	NA	NA		Cluster_00367	1151.9137245	7.81179220743	Cluster_112996	1151.91568118	7.71127676659	NA	NA	NA	NA	NA	NA
1320	NA	NA		320	7.70036736913214	AT4G17760..AT4G19220	NA	NA		Cluster_00367	1151.9137245	7.81179220743	Cluster_112996	1151.91568118	7.71127676659	NA	NA	NA	NA	NA	NA
1321	NA	NA		131	5.60100975317794	AT2G09953..AT2G10450	NA	NA		Cluster_00367	1151.9137245	7.81179220743	Cluster_112996	1151.91568118	7.71127676659	NA	NA	NA	NA	NA	NA
1322	NA	NA		235	7.80000577017244	AT3G29120..AT3G30665	NA	NA		Cluster_00367	1151.9137245	7.81179220743	Cluster_112996	1151.91568118	7.71127676659	NA	NA	NA	NA	NA	NA
1323	NA	NA		358	6.11147941455582	AT5G28390..AT5G28590	NA	NA		Cluster_00367	1151.9137245	7.81179220743	Cluster_112996	1151.91568118	7.71127676659	NA	NA	NA	NA	NA	NA
1324	NA	NA		347	8.21840252734423	AT5G06180..AT5G12050	NA	NA		Cluster_00367	1151.9137245	7.81179220743	Cluster_112996	1151.91568118	7.71127676659	NA	NA	NA	NA	NA	NA
1325	NA	NA		273	6.9627532499156	AT3G60950..AT3G63500	NA	NA		Cluster_00367	1151.9137245	7.81179220743	Cluster_112996	1151.91568118	7.71127676659	NA	NA	NA	NA	NA	NA
1326	NA	NA		117	6.33676246514017	AT2G05580..AT2G06310	NA	NA		Cluster_00367	1151.9137245	7.81179220743	Cluster_112996	1151.91568118	7.71127676659	NA	NA	NA	NA	NA	NA
1327	NA	NA		155	5.47918132041425	AT2G16540..AT2G16940	NA	NA		Cluster_00367	1151.9137245	7.81179220743	Cluster_112996	1151.91568118	7.71127676659	NA	NA	NA	NA	NA	NA
1328	NA	NA		88	5.3543602527568	AT1G68810..AT1G69780	NA	NA		Cluster_00367	1151.9137245	7.81179220743	Cluster_112996	1151.91568118	7.71127676659	NA	NA	NA	NA	NA	NA
1329	NA	NA		231	6.21950281127536	AT3G22235..AT3G23430	NA	NA		Cluster_00367	1151.9137245	7.81179220743	Cluster_112996	1151.91568118	7.71127676659	NA	NA	NA	NA	NA	NA
1330	NA	NA		262	5.65214598165606	AT3G48745..AT3G50130	NA	NA		Cluster_00367	1151.9137245	7.81179220743	Cluster_112996	1151.91568118	7.71127676659	NA	NA	NA	NA	NA	NA
1331	NA	NA		92	5.76413955603333	AT1G70990..AT1G72910	NA	NA		Cluster_00367	1151.9137245	7.81179220743	Cluster_112996	1151.91568118	7.71127676659	NA	NA	NA	NA	NA	NA
1332	NA	NA		316	6.2871371762936	AT4G09820..AT4G12260	NA	NA		Cluster_00367	1151.9137245	7.81179220743	Cluster_112996	1151.91568118	7.71127676659	NA	NA	NA	NA	NA	NA
1333	NA	NA		233	5.6685552787915	AT3G23530..AT3G26525	NA	NA		Cluster_00367	1151.9137245	7.81179220743	Cluster_112996	1151.91568118	7.71127676659	NA	NA	NA	NA	NA	NA
1334	NA	NA		345	5.32571035081286	AT5G01010..AT5G05700	NA	NA		Cluster_00367	1151.9137245	7.81179220743	Cluster_112996	1151.91568118	7.71127676659	NA	NA	NA	NA	NA	NA
1335	227	5.59137030889638	AT4G13256..AT4G16880	NA	NA		NA	NA		Cluster_00368	1152.24446827	6.70358112923	Cluster_000533	1152.24994854	6.77618372316	NA	NA	NA	NA	NA	NA
1336	226	5.84878214939171	AT4G09820..AT4G13255	NA	NA		NA	NA		Cluster_00369	1152.24904803	7.29157988023	Cluster_017260	1152.24970552	7.2455999639	NA	NA	NA	NA	NA	NA
1337	NA	NA		411	5.36842691879046	AT5G54225..AT5G54380	NA	NA		Cluster_00369	1152.24904803	7.29157988023	Cluster_017260	1152.24970552	7.2455999639	NA	NA	NA	NA	NA	NA
1338	NA	NA		155	6.65275853372689	AT2G16540..AT2G16940	NA	NA		Cluster_00369	1152.24904803	7.29157988023	Cluster_017260	1152.24970552	7.2455999639	NA	NA	NA	NA	NA	NA
1339	NA	NA		257	7.84622219052234	AT3G44560..AT3G45130	NA	NA		Cluster_00369	1152.24904803	7.29157988023	Cluster_017260	1152.24970552	7.2455999639	NA	NA	NA	NA	NA	NA
1340	NA	NA		18	6.57065195158747	AT1G15470..AT1G17960	NA	NA		Cluster_00369	1152.24904803	7.29157988023	Cluster_017260	1152.24970552	7.2455999639	NA	NA	NA	NA	NA	NA
1341	NA	NA		328	5.36726123984336	AT4G26050..AT4G27180	NA	NA		Cluster_00369	1152.24904803	7.29157988023	Cluster_017260	1152.24970552	7.2455999639	NA	NA	NA	NA	NA	NA
1342	NA	NA		234	6.03457184786207	AT3G26530..AT3G29110	NA	NA		Cluster_00369	1152.24904803	7.29157988023	Cluster_017260	1152.24970552	7.2455999639	NA	NA	NA	NA	NA	NA
1343	71	5.4640394347241	AT1G76500..AT1G76590	NA	NA		NA	NA		Cluster_00371	1152.91719169	7.18700277118	Cluster_113024	1152.91398856	6.96754471326	NA	NA	NA	NA	NA	NA
1344	NA	NA		207	7.06642586653564	AT2G39220..AT2G40770	NA	NA		Cluster_00371	1152.91719169	7.18700277118	Cluster_113024	1152.91398856	6.96754471326	NA	NA	NA	NA	NA	NA
1345	NA	NA		409	7.46548202894711	AT5G50700..AT5G53500	NA	NA		Cluster_00371	1152.91719169	7.18700277118	Cluster_113024	1152.91398856	6.96754471326	NA	NA	NA	NA	NA	NA
1346	14	8.49245203344007	AT1G19310..AT1G21830	NA	NA		NA	NA		Cluster_00375	1153.58382382	7.07421532677	Cluster_000537	1153.58912938	6.86122649219	NA	NA	NA	NA	NA	NA
1347	19	6.14014480649396	AT1G27580..AT1G30820	NA	NA		NA	NA		Cluster_00375	1153.58382382	7.07421532677	Cluster_000537	1153.58912938	6.86122649219	NA	NA	NA	NA	NA	NA
1348	242	5.65544285731717	AT4G35280..AT4G37790	NA	NA		NA	NA		Cluster_00375	1153.58382382	7.07421532677	Cluster_000537	1153.58912938	6.86122649219	NA	NA	NA	NA	NA	NA
1349	8	5.91875074744865	AT1G08110..AT1G12420	NA	NA		NA	NA		Cluster_00375	1153.58382382	7.07421532677	Cluster_000537	1153.58912938	6.86122649219	NA	NA	NA	NA	NA	NA
1350	190	5.58824919173554	AT4G00005..AT4G03770	NA	NA		NA	NA		Cluster_00375	1153.58382382	7.07421532677	Cluster_000537	1153.58912938	6.86122649219	NA	NA	NA	NA	NA	NA
1351	250	5.71131084196585	AT5G15540..AT5G25160	NA	NA		NA	NA		Cluster_00375	1153.58382382	7.07421532677	Cluster_000537	1153.58912938	6.86122649219	NA	NA	NA	NA	NA	NA
1352	123	5.81413864753901	AT2G23870..AT2G24570	NA	NA		NA	NA		Cluster_00378	1156.5735123	6.41492076979	Cluster_113100	1156.5765411	6.70334014669	NA	NA	NA	NA	NA	NA
1353	188	5.30575507268711	AT3G54600..AT3G61020	NA	NA		NA	NA		Cluster_00378	1156.5735123	6.41492076979	Cluster_113100	1156.5765411	6.70334014669	NA	NA	NA	NA	NA	NA
1354	NA	NA		232	5.45615694529479	AT3G23440..AT3G23510	NA	NA		Cluster_00378	1156.5735123	6.41492076979	Cluster_113100	1156.5765411	6.70334014669	NA	NA	NA	NA	NA	NA
1355	NA	NA		235	5.37179971196354	AT3G29120..AT3G30665	NA	NA		Cluster_00378	1156.5735123	6.41492076979	Cluster_113100	1156.5765411	6.70334014669	NA	NA	NA	NA	NA	NA
1356	254	5.53101707420106	AT5G28596..AT5G28845	NA	NA		NA	NA		Cluster_00379	1156.57043608	6.95995603061	Cluster_113100	1156.5765411	6.70334014669	NA	NA	NA	NA	NA	NA
1357	68	5.50119509346326	AT1G70380..AT1G75990	NA	NA		NA	NA		Cluster_00379	1156.57043608	6.95995603061	Cluster_113100	1156.5765411	6.70334014669	NA	NA	NA	NA	NA	NA
1358	NA	NA		232	5.45615694529479	AT3G23440..AT3G23510	NA	NA		Cluster_00379	1156.57043608	6.95995603061	Cluster_113100	1156.5765411	6.70334014669	NA	NA	NA	NA	NA	NA
1359	NA	NA		235	5.37179971196354	AT3G29120..AT3G30665	NA	NA		Cluster_00379	1156.57043608	6.95995603061	Cluster_113100	1156.5765411	6.70334014669	NA	NA	NA	NA	NA	NA
1360	183	7.01595175514725	AT3G43570..AT3G44720	NA	NA		NA	NA		Cluster_00382	1156.91187018	7.34949771313	Cluster_113106	1156.90946365	7.16724781499	NA	NA	NA	NA	NA	NA
1361	293	5.30195076998411	AT5G55896..AT5G57123	NA	NA		NA	NA		Cluster_00382	1156.91187018	7.34949771313	Cluster_113106	1156.90946365	7.16724781499	NA	NA	NA	NA	NA	NA
1362	NA	NA		268	6.32030264016731	AT3G57670..AT3G58640	NA	NA		Cluster_00382	1156.91187018	7.34949771313	Cluster_113106	1156.90946365	7.16724781499	NA	NA	NA	NA	NA	NA
1363	139	5.75440809891789	AT2G31140..AT2G33880	NA	NA		NA	NA		Cluster_00384	1157.57705544	6.43162082531	Cluster_017318	1157.5785621	6.42518357487	NA	NA	NA	NA	NA	NA
1364	NA	NA		352	5.31264416205705	AT5G22600..AT5G25180	NA	NA		Cluster_00384	1157.57705544	6.43162082531	Cluster_017318	1157.5785621	6.42518357487	NA	NA	NA	NA	NA	NA
1365	295	5.48039613011303	AT5G62690..AT5G67630	NA	NA		NA	NA		Cluster_00385	1157.58166552	6.71950675948	Cluster_017318	1157.5785621	6.42518357487	NA	NA	NA	NA	NA	NA
1366	NA	NA		352	5.31264416205705	AT5G22600..AT5G25180	NA	NA		Cluster_00385	1157.58166552	6.71950675948	Cluster_017318	1157.5785621	6.42518357487	NA	NA	NA	NA	NA	NA
1367	148	5.41644035656037	AT2G40745..AT2G41210	NA	NA		NA	NA		Cluster_00390	1159.2408948	6.78957208174	Cluster_017338	1159.24104838	6.49184004924	NA	NA	NA	NA	NA	NA
1368	NA	NA		10	5.56598413900722	AT1G08105..AT1G08735	NA	NA		Cluster_00390	1159.2408948	6.78957208174	Cluster_017338	1159.24104838	6.49184004924	NA	NA	NA	NA	NA	NA
1369	NA	NA		NA	NA		338	6.20344120784113	AT5G01450..AT5G02830	Cluster_00390	1159.2408948	6.78957208174	Cluster_017338	1159.24104838	6.49184004924	NA	NA	NA	NA	NA	NA
1370	NA	NA		NA	NA		320	6.96503898889337	AT4G22300..AT4G27180	Cluster_00390	1159.2408948	6.78957208174	Cluster_017338	1159.24104838	6.49184004924	NA	NA	NA	NA	NA	NA
1371	NA	NA		NA	NA		331	7.38014734822683	AT4G35280..AT4G36610	Cluster_00391	1159.23893501	6.9496111526	Cluster_017341	1159.2442918	6.84421256212	NA	NA	NA	NA	NA	NA
1372	NA	NA		NA	NA		398	7.74035381105921	AT5G43518..AT5G45500	Cluster_00391	1159.23893501	6.9496111526	Cluster_017341	1159.2442918	6.84421256212	NA	NA	NA	NA	NA	NA
1373	NA	NA		NA	NA		409	6.75145926305947	AT5G60440..AT5G62680	Cluster_00391	1159.23893501	6.9496111526	Cluster_017341	1159.2442918	6.84421256212	NA	NA	NA	NA	NA	NA
1374	NA	NA		NA	NA		347	7.71550747435631	AT5G17550..AT5G22490	Cluster_00391	1159.23893501	6.9496111526	Cluster_017341	1159.2442918	6.84421256212	NA	NA	NA	NA	NA	NA
1375	NA	NA		NA	NA		13	6.84434904566244	AT1G11592..AT1G15460	Cluster_00391	1159.23893501	6.9496111526	Cluster_017341	1159.2442918	6.84421256212	NA	NA	NA	NA	NA	NA
1376	NA	NA		NA	NA		81	6.76727602577382	AT1G63050..AT1G66850	Cluster_00391	1159.23893501	6.9496111526	Cluster_017341	1159.2442918	6.84421256212	NA	NA	NA	NA	NA	NA
1377	NA	NA		NA	NA		346	5.75664942374077	AT5G15690..AT5G17540	Cluster_00391	1159.23893501	6.9496111526	Cluster_017341	1159.2442918	6.84421256212	NA	NA	NA	NA	NA	NA
1378	NA	NA		NA	NA		274	5.92884079913345	AT4G00005..AT4G01950	Cluster_00391	1159.23893501	6.9496111526	Cluster_017341	1159.2442918	6.84421256212	NA	NA	NA	NA	NA	NA
1379	NA	NA		NA	NA		20	5.44594793685719	AT1G21980..AT1G24807	Cluster_00391	1159.23893501	6.9496111526	Cluster_017341	1159.2442918	6.84421256212	NA	NA	NA	NA	NA	NA
1380	153	6.67201460471907	AT3G01015..AT3G06483	NA	NA		NA	NA		Cluster_00397	1164.90038994	6.62224683671	Cluster_000554	1164.90434001	6.86365614875	NA	NA	NA	NA	NA	NA
1381	183	5.68759160546235	AT3G43570..AT3G44720	NA	NA		NA	NA		Cluster_00397	1164.90038994	6.62224683671	Cluster_000554	1164.90434001	6.86365614875	NA	NA	NA	NA	NA	NA
1382	295	5.77143297087905	AT5G62690..AT5G67630	NA	NA		NA	NA		Cluster_00397	1164.90038994	6.62224683671	Cluster_000554	1164.90434001	6.86365614875	NA	NA	NA	NA	NA	NA
1383	226	5.82881126366532	AT4G09820..AT4G13255	NA	NA		NA	NA		Cluster_00397	1164.90038994	6.62224683671	Cluster_000554	1164.90434001	6.86365614875	NA	NA	NA	NA	NA	NA
1384	68	5.39049068459314	AT1G70380..AT1G75990	NA	NA		NA	NA		Cluster_00397	1164.90038994	6.62224683671	Cluster_000554	1164.90434001	6.86365614875	NA	NA	NA	NA	NA	NA
1385	20	5.32491655738744	AT1G30825..AT1G34805	NA	NA		27	5.46621166820349	AT1G30825..AT1G31990	Cluster_00397	1164.90038994	6.62224683671	Cluster_000554	1164.90434001	6.86365614875	NA	NA	NA	NA	NA	NA
1386	NA	NA		NA	NA		112	5.31088082553751	AT2G06440..AT2G06590	Cluster_00397	1164.90038994	6.62224683671	Cluster_000554	1164.90434001	6.86365614875	NA	NA	NA	NA	NA	NA
1387	NA	NA		NA	NA		103	5.61919418590253	AT2G01680..AT2G02061	Cluster_00397	1164.90038994	6.62224683671	Cluster_000554	1164.90434001	6.86365614875	NA	NA	NA	NA	NA	NA
1388	NA	NA		NA	NA		56	5.37116573670345	AT1G43310..AT1G43745	Cluster_00397	1164.90038994	6.62224683671	Cluster_000554	1164.90434001	6.86365614875	NA	NA	NA	NA	NA	NA
1389	NA	NA		NA	NA		132	5.68068527069778	AT2G11420..AT2G12120	Cluster_00397	1164.90038994	6.62224683671	Cluster_000554	1164.90434001	6.86365614875	NA	NA	NA	NA	NA	NA
1390	NA	NA		NA	NA		32	6.177627908748	AT1G35110..AT1G36520	Cluster_00397	1164.90038994	6.62224683671	Cluster_000554	1164.90434001	6.86365614875	NA	NA	NA	NA	NA	NA
1391	NA	NA		NA	NA		225	7.15932369087542	AT3G15640..AT3G22231	Cluster_00397	1164.90038994	6.62224683671	Cluster_000554	1164.90434001	6.86365614875	NA	NA	NA	NA	NA	NA
1392	NA	NA		NA	NA		401	5.87340052656447	AT5G50700..AT5G53410	Cluster_00397	1164.90038994	6.62224683671	Cluster_000554	1164.90434001	6.86365614875	NA	NA	NA	NA	NA	NA
1393	NA	NA		NA	NA		237	5.46709812779274	AT3G29647..AT3G30665	Cluster_00397	1164.90038994	6.62224683671	Cluster_000554	1164.90434001	6.86365614875	NA	NA	NA	NA	NA	NA
1394	NA	NA		NA	NA		343	5.56106050567278	AT5G07740..AT5G13170	Cluster_00397	1164.90038994	6.62224683671	Cluster_000554	1164.90434001	6.86365614875	NA	NA	NA	NA	NA	NA
1395	NA	NA		NA	NA		347	5.33776550544624	AT5G17550..AT5G22490	Cluster_00397	1164.90038994	6.62224683671	Cluster_000554	1164.90434001	6.86365614875	NA	NA	NA	NA	NA	NA
1396	53	5.32389091992388	AT1G51010..AT1G52110	NA	NA		NA	NA		Cluster_00442	1247.268757	6.54752184758	Cluster_000620	1247.26978991	6.7393515856	NA	NA	NA	NA	NA	NA
1397	160	6.82961513538528	AT3G22237..AT3G25700	NA	NA		NA	NA		Cluster_00442	1247.268757	6.54752184758	Cluster_000620	1247.26978991	6.7393515856	NA	NA	NA	NA	NA	NA
1398	292	5.51144425384497	AT5G54520..AT5G55890	NA	NA		NA	NA		Cluster_00442	1247.268757	6.54752184758	Cluster_000620	1247.26978991	6.7393515856	NA	NA	NA	NA	NA	NA
1399	19	5.89322122307368	AT1G27580..AT1G30820	NA	NA		NA	NA		Cluster_00442	1247.268757	6.54752184758	Cluster_000620	1247.26978991	6.7393515856	NA	NA	NA	NA	NA	NA
1400	113	5.3017750090762	AT2G16130..AT2G18900	NA	NA		NA	NA		Cluster_00442	1247.268757	6.54752184758	Cluster_000620	1247.26978991	6.7393515856	NA	NA	NA	NA	NA	NA
1401	231	5.91154672689448	AT4G21363..AT4G27180	NA	NA		NA	NA		Cluster_00442	1247.268757	6.54752184758	Cluster_000620	1247.26978991	6.7393515856	NA	NA	NA	NA	NA	NA
1402	182	5.33510155927782	AT3G42253..AT3G43566	NA	NA		NA	NA		Cluster_00442	1247.268757	6.54752184758	Cluster_000620	1247.26978991	6.7393515856	NA	NA	NA	NA	NA	NA
1403	248	5.76938451964615	AT5G07230..AT5G14500	NA	NA		NA	NA		Cluster_00442	1247.268757	6.54752184758	Cluster_000620	1247.26978991	6.7393515856	NA	NA	NA	NA	NA	NA
1404	NA	NA		22	6.04665739075393	AT1G21490..AT1G21925	NA	NA		Cluster_00442	1247.268757	6.54752184758	Cluster_000620	1247.26978991	6.7393515856	NA	NA	NA	NA	NA	NA
1405	NA	NA		110	6.63825363582099	AT2G02640..AT2G02830	NA	NA		Cluster_00442	1247.268757	6.54752184758	Cluster_000620	1247.26978991	6.7393515856	NA	NA	NA	NA	NA	NA
1406	NA	NA		82	6.53973722186126	AT1G62975..AT1G63680	NA	NA		Cluster_00442	1247.268757	6.54752184758	Cluster_000620	1247.26978991	6.7393515856	NA	NA	NA	NA	NA	NA
1407	NA	NA		9	7.27077713943659	AT1G05290..AT1G08090	NA	NA		Cluster_00442	1247.268757	6.54752184758	Cluster_000620	1247.26978991	6.7393515856	NA	NA	NA	NA	NA	NA
1408	NA	NA		81	5.77085224195599	AT1G62355..AT1G62970	NA	NA		Cluster_00442	1247.268757	6.54752184758	Cluster_000620	1247.26978991	6.7393515856	NA	NA	NA	NA	NA	NA
1409	NA	NA		398	5.30894713029212	AT5G39185..AT5G40000	NA	NA		Cluster_00442	1247.268757	6.54752184758	Cluster_000620	1247.26978991	6.7393515856	NA	NA	NA	NA	NA	NA
1410	NA	NA		72	5.694327586536	AT1G52950..AT1G53880	NA	NA		Cluster_00442	1247.268757	6.54752184758	Cluster_000620	1247.26978991	6.7393515856	NA	NA	NA	NA	NA	NA
1411	NA	NA		255	5.76460375787616	AT3G43625..AT3G44425	NA	NA		Cluster_00442	1247.268757	6.54752184758	Cluster_000620	1247.26978991	6.7393515856	NA	NA	NA	NA	NA	NA
1412	NA	NA		102	5.46144067471357	AT1G78020..AT1G80410	NA	NA		Cluster_00442	1247.268757	6.54752184758	Cluster_000620	1247.26978991	6.7393515856	NA	NA	NA	NA	NA	NA
1413	NA	NA		267	5.66350697833371	AT3G55734..AT3G57660	NA	NA		Cluster_00442	1247.268757	6.54752184758	Cluster_000620	1247.26978991	6.7393515856	NA	NA	NA	NA	NA	NA
1414	NA	NA		318	6.08520577647636	AT4G13256..AT4G16880	NA	NA		Cluster_00442	1247.268757	6.54752184758	Cluster_000620	1247.26978991	6.7393515856	NA	NA	NA	NA	NA	NA
1415	NA	NA		63	5.58766301413597	AT1G47250..AT1G49200	NA	NA		Cluster_00442	1247.268757	6.54752184758	Cluster_000620	1247.26978991	6.7393515856	NA	NA	NA	NA	NA	NA
1416	NA	NA		21	6.57955716370854	AT1G19800..AT1G21480	NA	NA		Cluster_00444	1247.93594442	6.8480285726	Cluster_000622	1247.93591572	6.91203344964	NA	NA	NA	NA	NA	NA
1417	NA	NA		NA	NA		103	6.60414795441545	AT2G01680..AT2G02061	Cluster_00444	1247.93594442	6.8480285726	Cluster_000622	1247.93591572	6.91203344964	NA	NA	NA	NA	NA	NA
1418	NA	NA		NA	NA		184	6.33237845649531	AT2G33980..AT2G34600	Cluster_00444	1247.93594442	6.8480285726	Cluster_000622	1247.93591572	6.91203344964	NA	NA	NA	NA	NA	NA
1419	NA	NA		NA	NA		326	5.57622237303895	AT4G29800..AT4G30080	Cluster_00444	1247.93594442	6.8480285726	Cluster_000622	1247.93591572	6.91203344964	NA	NA	NA	NA	NA	NA
1420	NA	NA		NA	NA		413	5.87463086577769	AT5G66950..AT5G67630	Cluster_00444	1247.93594442	6.8480285726	Cluster_000622	1247.93591572	6.91203344964	NA	NA	NA	NA	NA	NA
1421	NA	NA		NA	NA		234	6.28333375314634	AT3G28310..AT3G28857	Cluster_00444	1247.93594442	6.8480285726	Cluster_000622	1247.93591572	6.91203344964	NA	NA	NA	NA	NA	NA
1422	NA	NA		NA	NA		69	6.10289107052157	AT1G52950..AT1G53720	Cluster_00444	1247.93594442	6.8480285726	Cluster_000622	1247.93591572	6.91203344964	NA	NA	NA	NA	NA	NA
1423	NA	NA		NA	NA		192	5.86942286357813	AT2G36690..AT2G37950	Cluster_00444	1247.93594442	6.8480285726	Cluster_000622	1247.93591572	6.91203344964	NA	NA	NA	NA	NA	NA
1424	NA	NA		NA	NA		28	6.48511666370251	AT1G31983..AT1G33930	Cluster_00444	1247.93594442	6.8480285726	Cluster_000622	1247.93591572	6.91203344964	NA	NA	NA	NA	NA	NA
1425	NA	NA		NA	NA		203	5.60974622470471	AT2G42190..AT2G43140	Cluster_00444	1247.93594442	6.8480285726	Cluster_000622	1247.93591572	6.91203344964	NA	NA	NA	NA	NA	NA
1426	NA	NA		NA	NA		338	5.65888880265225	AT5G01450..AT5G02830	Cluster_00444	1247.93594442	6.8480285726	Cluster_000622	1247.93591572	6.91203344964	NA	NA	NA	NA	NA	NA
1427	NA	NA		NA	NA		355	5.51488088696609	AT5G28400..AT5G28845	Cluster_00444	1247.93594442	6.8480285726	Cluster_000622	1247.93591572	6.91203344964	NA	NA	NA	NA	NA	NA
1428	NA	NA		NA	NA		396	6.08833601670188	AT5G40620..AT5G42591	Cluster_00444	1247.93594442	6.8480285726	Cluster_000622	1247.93591572	6.91203344964	NA	NA	NA	NA	NA	NA
1429	NA	NA		NA	NA		211	5.32404468236618	AT2G46830..AT2G48150	Cluster_00444	1247.93594442	6.8480285726	Cluster_000622	1247.93591572	6.91203344964	NA	NA	NA	NA	NA	NA
1430	NA	NA		NA	NA		401	6.05656597952158	AT5G50700..AT5G53410	Cluster_00444	1247.93594442	6.8480285726	Cluster_000622	1247.93591572	6.91203344964	NA	NA	NA	NA	NA	NA
1431	NA	NA		NA	NA		319	5.50635326407622	AT4G20715..AT4G22290	Cluster_00444	1247.93594442	6.8480285726	Cluster_000622	1247.93591572	6.91203344964	NA	NA	NA	NA	NA	NA
1432	NA	NA		NA	NA		315	6.68638068686679	AT4G13455..AT4G16890	Cluster_00444	1247.93594442	6.8480285726	Cluster_000622	1247.93591572	6.91203344964	NA	NA	NA	NA	NA	NA
1433	NA	NA		NA	NA		394	5.35987942328293	AT5G38005..AT5G39160	Cluster_00444	1247.93594442	6.8480285726	Cluster_000622	1247.93591572	6.91203344964	NA	NA	NA	NA	NA	NA
1434	NA	NA		NA	NA		347	6.247405917927	AT5G17550..AT5G22490	Cluster_00444	1247.93594442	6.8480285726	Cluster_000622	1247.93591572	6.91203344964	NA	NA	NA	NA	NA	NA
1435	NA	NA		NA	NA		13	5.43033933120636	AT1G11592..AT1G15460	Cluster_00444	1247.93594442	6.8480285726	Cluster_000622	1247.93591572	6.91203344964	NA	NA	NA	NA	NA	NA
1436	NA	NA		NA	NA		81	5.53468195267901	AT1G63050..AT1G66850	Cluster_00444	1247.93594442	6.8480285726	Cluster_000622	1247.93591572	6.91203344964	NA	NA	NA	NA	NA	NA
1437	295	8.66287365992112	AT5G62690..AT5G67630	424	5.56819650234135	AT5G65800..AT5G67630	NA	NA		Cluster_00445	1247.93575092	6.44092157508	Cluster_114431	1247.93712322	6.43403535917	NA	NA	NA	NA	NA	NA
1438	291	5.96146633654037	AT5G50700..AT5G54510	NA	NA		NA	NA		Cluster_00445	1247.93575092	6.44092157508	Cluster_114431	1247.93712322	6.43403535917	NA	NA	NA	NA	NA	NA
1439	288	6.12749836974357	AT5G39185..AT5G48790	NA	NA		NA	NA		Cluster_00445	1247.93575092	6.44092157508	Cluster_114431	1247.93712322	6.43403535917	NA	NA	NA	NA	NA	NA
1440	NA	NA		6	5.34041426736213	AT1G03300..AT1G03720	NA	NA		Cluster_00445	1247.93575092	6.44092157508	Cluster_114431	1247.93712322	6.43403535917	NA	NA	NA	NA	NA	NA
1441	NA	NA		117	5.71014013373894	AT2G05580..AT2G06310	NA	NA		Cluster_00445	1247.93575092	6.44092157508	Cluster_114431	1247.93712322	6.43403535917	NA	NA	NA	NA	NA	NA
1442	NA	NA		258	5.60544917656621	AT3G45140..AT3G46340	NA	NA		Cluster_00445	1247.93575092	6.44092157508	Cluster_114431	1247.93712322	6.43403535917	NA	NA	NA	NA	NA	NA
1443	NA	NA		320	5.6182161645322	AT4G17760..AT4G19220	NA	NA		Cluster_00445	1247.93575092	6.44092157508	Cluster_114431	1247.93712322	6.43403535917	NA	NA	NA	NA	NA	NA
1444	NA	NA		215	5.56130625561824	AT2G46840..AT2G48150	NA	NA		Cluster_00445	1247.93575092	6.44092157508	Cluster_114431	1247.93712322	6.43403535917	NA	NA	NA	NA	NA	NA
1445	NA	NA		347	5.58890532114069	AT5G06180..AT5G12050	NA	NA		Cluster_00445	1247.93575092	6.44092157508	Cluster_114431	1247.93712322	6.43403535917	NA	NA	NA	NA	NA	NA
1446	153	6.45264828358274	AT3G01015..AT3G06483	219	5.84119705424257	AT3G01490..AT3G03820	NA	NA		Cluster_00446	1248.26898397	6.35016681786	Cluster_018037	1248.26823109	6.23844306728	NA	NA	NA	NA	NA	NA
1447	231	6.52435499269619	AT4G21363..AT4G27180	NA	NA		NA	NA		Cluster_00446	1248.26898397	6.35016681786	Cluster_018037	1248.26823109	6.23844306728	NA	NA	NA	NA	NA	NA
1448	68	5.86912563926967	AT1G70380..AT1G75990	NA	NA		NA	NA		Cluster_00446	1248.26898397	6.35016681786	Cluster_018037	1248.26823109	6.23844306728	NA	NA	NA	NA	NA	NA
1449	NA	NA		228	6.12065590566027	AT3G13140..AT3G13405	NA	NA		Cluster_00446	1248.26898397	6.35016681786	Cluster_018037	1248.26823109	6.23844306728	NA	NA	NA	NA	NA	NA
1450	NA	NA		150	5.51217542990024	AT2G14935..AT2G15130	NA	NA		Cluster_00446	1248.26898397	6.35016681786	Cluster_018037	1248.26823109	6.23844306728	NA	NA	NA	NA	NA	NA
1451	NA	NA		398	5.51110709058388	AT5G39185..AT5G40000	NA	NA		Cluster_00446	1248.26898397	6.35016681786	Cluster_018037	1248.26823109	6.23844306728	NA	NA	NA	NA	NA	NA
1452	NA	NA		156	5.5653816216167	AT2G16955..AT2G19170	NA	NA		Cluster_00446	1248.26898397	6.35016681786	Cluster_018037	1248.26823109	6.23844306728	NA	NA	NA	NA	NA	NA
1453	256	6.53378519910264	AT5G28897..AT5G28950	NA	NA		NA	NA		Cluster_00447	1248.2685163	7.35785340249	Cluster_000624	1248.26624013	7.34703980317	NA	NA	NA	NA	NA	NA
1454	251	7.65502809750899	AT5G25170..AT5G26610	NA	NA		NA	NA		Cluster_00447	1248.2685163	7.35785340249	Cluster_000624	1248.26624013	7.34703980317	NA	NA	NA	NA	NA	NA
1455	57	5.84421406471795	AT1G55140..AT1G56910	NA	NA		NA	NA		Cluster_00447	1248.2685163	7.35785340249	Cluster_000624	1248.26624013	7.34703980317	NA	NA	NA	NA	NA	NA
1456	294	6.17307709329591	AT5G57126..AT5G62680	NA	NA		NA	NA		Cluster_00447	1248.2685163	7.35785340249	Cluster_000624	1248.26624013	7.34703980317	NA	NA	NA	NA	NA	NA
1457	19	5.80123624349088	AT1G27580..AT1G30820	NA	NA		NA	NA		Cluster_00447	1248.2685163	7.35785340249	Cluster_000624	1248.26624013	7.34703980317	NA	NA	NA	NA	NA	NA
1458	NA	NA		344	7.81046428602259	AT4G37970..AT4G40090	NA	NA		Cluster_00450	1252.25895659	6.95299853464	Cluster_114481	1252.25533005	7.21835983681	NA	NA	NA	NA	NA	NA
1459	NA	NA		409	7.72311003889464	AT5G50700..AT5G53500	NA	NA		Cluster_00450	1252.25895659	6.95299853464	Cluster_114481	1252.25533005	7.21835983681	NA	NA	NA	NA	NA	NA
1460	NA	NA		398	5.90619429265909	AT5G39185..AT5G40000	NA	NA		Cluster_00450	1252.25895659	6.95299853464	Cluster_114481	1252.25533005	7.21835983681	NA	NA	NA	NA	NA	NA
1461	NA	NA		424	6.73414362645126	AT5G65800..AT5G67630	NA	NA		Cluster_00450	1252.25895659	6.95299853464	Cluster_114481	1252.25533005	7.21835983681	NA	NA	NA	NA	NA	NA
1462	NA	NA		391	5.47191542491088	AT5G35200..AT5G35525	NA	NA		Cluster_00450	1252.25895659	6.95299853464	Cluster_114481	1252.25533005	7.21835983681	NA	NA	NA	NA	NA	NA
1463	NA	NA		230	6.83708166457106	AT3G19960..AT3G22231	NA	NA		Cluster_00450	1252.25895659	6.95299853464	Cluster_114481	1252.25533005	7.21835983681	NA	NA	NA	NA	NA	NA
1464	NA	NA		401	5.50228385852787	AT5G41610..AT5G45230	NA	NA		Cluster_00450	1252.25895659	6.95299853464	Cluster_114481	1252.25533005	7.21835983681	NA	NA	NA	NA	NA	NA
1465	NA	NA		352	5.73014794275657	AT5G22600..AT5G25180	NA	NA		Cluster_00450	1252.25895659	6.95299853464	Cluster_114481	1252.25533005	7.21835983681	NA	NA	NA	NA	NA	NA
1466	117	5.59199447386225	AT2G22430..AT2G22750	NA	NA		NA	NA		Cluster_00451	1253.26281047	6.6193023197	Cluster_114500	1253.2677622	6.44106755241	NA	NA	NA	NA	NA	NA
1467	43	5.3903923545412	AT1G42852..AT1G43150	NA	NA		NA	NA		Cluster_00451	1253.26281047	6.6193023197	Cluster_114500	1253.2677622	6.44106755241	NA	NA	NA	NA	NA	NA
1468	292	5.64610425542574	AT5G54520..AT5G55890	NA	NA		NA	NA		Cluster_00451	1253.26281047	6.6193023197	Cluster_114500	1253.2677622	6.44106755241	NA	NA	NA	NA	NA	NA
1469	7	5.42196909598512	AT1G04110..AT1G08090	NA	NA		NA	NA		Cluster_00451	1253.26281047	6.6193023197	Cluster_114500	1253.2677622	6.44106755241	NA	NA	NA	NA	NA	NA
1470	188	5.3016203785494	AT3G54600..AT3G61020	272	5.62490387827	AT3G60565..AT3G60940	NA	NA		Cluster_00451	1253.26281047	6.6193023197	Cluster_114500	1253.2677622	6.44106755241	NA	NA	NA	NA	NA	NA
1471	188	5.3016203785494	AT3G54600..AT3G61020	273	6.14499228337179	AT3G60950..AT3G63500	NA	NA		Cluster_00451	1253.26281047	6.6193023197	Cluster_114500	1253.2677622	6.44106755241	NA	NA	NA	NA	NA	NA
1472	NA	NA		342	9.23488714967588	AT4G35280..AT4G36610	NA	NA		Cluster_00451	1253.26281047	6.6193023197	Cluster_114500	1253.2677622	6.44106755241	NA	NA	NA	NA	NA	NA
1473	NA	NA		421	6.85143329821816	AT5G62230..AT5G62600	NA	NA		Cluster_00451	1253.26281047	6.6193023197	Cluster_114500	1253.2677622	6.44106755241	NA	NA	NA	NA	NA	NA
1474	NA	NA		151	5.85536538748428	AT2G15200..AT2G15310	NA	NA		Cluster_00451	1253.26281047	6.6193023197	Cluster_114500	1253.2677622	6.44106755241	NA	NA	NA	NA	NA	NA
1475	NA	NA		236	7.98777273680371	AT3G30670..AT3G31375	NA	NA		Cluster_00451	1253.26281047	6.6193023197	Cluster_114500	1253.2677622	6.44106755241	NA	NA	NA	NA	NA	NA
1476	NA	NA		105	6.32778142781286	AT2G01026..AT2G01430	NA	NA		Cluster_00451	1253.26281047	6.6193023197	Cluster_114500	1253.2677622	6.44106755241	NA	NA	NA	NA	NA	NA
1477	NA	NA		393	5.59596558782544	AT5G35570..AT5G35640	NA	NA		Cluster_00451	1253.26281047	6.6193023197	Cluster_114500	1253.2677622	6.44106755241	NA	NA	NA	NA	NA	NA
1478	NA	NA		228	5.35475489655187	AT3G13140..AT3G13405	NA	NA		Cluster_00451	1253.26281047	6.6193023197	Cluster_114500	1253.2677622	6.44106755241	NA	NA	NA	NA	NA	NA
1479	NA	NA		76	6.16943798546751	AT1G57360..AT1G58766	NA	NA		Cluster_00451	1253.26281047	6.6193023197	Cluster_114500	1253.2677622	6.44106755241	NA	NA	NA	NA	NA	NA
1480	NA	NA		408	5.38749573608394	AT5G50150..AT5G50530	NA	NA		Cluster_00451	1253.26281047	6.6193023197	Cluster_114500	1253.2677622	6.44106755241	NA	NA	NA	NA	NA	NA
1481	NA	NA		323	5.39537265322466	AT4G20715..AT4G21362	NA	NA		Cluster_00451	1253.26281047	6.6193023197	Cluster_114500	1253.2677622	6.44106755241	NA	NA	NA	NA	NA	NA
1482	NA	NA		117	5.68925859034897	AT2G05580..AT2G06310	NA	NA		Cluster_00451	1253.26281047	6.6193023197	Cluster_114500	1253.2677622	6.44106755241	NA	NA	NA	NA	NA	NA
1483	NA	NA		339	6.12071988754953	AT4G32290..AT4G34760	NA	NA		Cluster_00451	1253.26281047	6.6193023197	Cluster_114500	1253.2677622	6.44106755241	NA	NA	NA	NA	NA	NA
1484	NA	NA		92	5.74739920742822	AT1G70990..AT1G72910	NA	NA		Cluster_00451	1253.26281047	6.6193023197	Cluster_114500	1253.2677622	6.44106755241	NA	NA	NA	NA	NA	NA
1485	NA	NA		233	6.43778809668725	AT3G23530..AT3G26525	NA	NA		Cluster_00451	1253.26281047	6.6193023197	Cluster_114500	1253.2677622	6.44106755241	NA	NA	NA	NA	NA	NA
1486	NA	NA		83	6.14286306339244	AT1G63690..AT1G66390	NA	NA		Cluster_00451	1253.26281047	6.6193023197	Cluster_114500	1253.2677622	6.44106755241	NA	NA	NA	NA	NA	NA
1487	NA	NA		234	6.2782724790954	AT3G26530..AT3G29110	NA	NA		Cluster_00451	1253.26281047	6.6193023197	Cluster_114500	1253.2677622	6.44106755241	NA	NA	NA	NA	NA	NA
1488	NA	NA		406	5.47068782209874	AT5G48800..AT5G49850	NA	NA		Cluster_00451	1253.26281047	6.6193023197	Cluster_114500	1253.2677622	6.44106755241	NA	NA	NA	NA	NA	NA
1489	NA	NA		423	5.66137054002732	AT5G62690..AT5G65790	NA	NA		Cluster_00451	1253.26281047	6.6193023197	Cluster_114500	1253.2677622	6.44106755241	NA	NA	NA	NA	NA	NA
1490	NA	NA		348	5.69459467004606	AT5G12060..AT5G15530	NA	NA		Cluster_00451	1253.26281047	6.6193023197	Cluster_114500	1253.2677622	6.44106755241	NA	NA	NA	NA	NA	NA
1491	NA	NA		27	5.97761500713853	AT1G28140..AT1G33900	NA	NA		Cluster_00451	1253.26281047	6.6193023197	Cluster_114500	1253.2677622	6.44106755241	NA	NA	NA	NA	NA	NA
1492	NA	NA		318	5.54149991982062	AT4G13256..AT4G16880	NA	NA		Cluster_00451	1253.26281047	6.6193023197	Cluster_114500	1253.2677622	6.44106755241	NA	NA	NA	NA	NA	NA
1493	3	6.61776375431664	AT1G01073..AT1G02205	NA	NA		NA	NA		Cluster_00453	1255.26786996	6.84022730115	Cluster_114518	1255.25930076	6.59826210726	NA	NA	NA	NA	NA	NA
1494	153	5.87485038236434	AT3G01015..AT3G06483	NA	NA		NA	NA		Cluster_00453	1255.26786996	6.84022730115	Cluster_114518	1255.25930076	6.59826210726	NA	NA	NA	NA	NA	NA
1495	295	5.53222671697192	AT5G62690..AT5G67630	NA	NA		NA	NA		Cluster_00453	1255.26786996	6.84022730115	Cluster_114518	1255.25930076	6.59826210726	NA	NA	NA	NA	NA	NA
1496	NA	NA		83	9.39365565521446	AT1G63690..AT1G66390	NA	NA		Cluster_00453	1255.26786996	6.84022730115	Cluster_114518	1255.25930076	6.59826210726	NA	NA	NA	NA	NA	NA
1497	NA	NA		320	7.49766870036235	AT4G17760..AT4G19220	NA	NA		Cluster_00453	1255.26786996	6.84022730115	Cluster_114518	1255.25930076	6.59826210726	NA	NA	NA	NA	NA	NA
1498	NA	NA		91	5.66507408697122	AT1G70380..AT1G70920	NA	NA		Cluster_00453	1255.26786996	6.84022730115	Cluster_114518	1255.25930076	6.59826210726	NA	NA	NA	NA	NA	NA
1499	NA	NA		408	6.040294803336	AT5G50150..AT5G50530	NA	NA		Cluster_00453	1255.26786996	6.84022730115	Cluster_114518	1255.25930076	6.59826210726	NA	NA	NA	NA	NA	NA
1500	NA	NA		395	5.43108040174555	AT5G36080..AT5G36310	NA	NA		Cluster_00453	1255.26786996	6.84022730115	Cluster_114518	1255.25930076	6.59826210726	NA	NA	NA	NA	NA	NA
1501	NA	NA		280	5.7250030920981	AT4G05133..AT4G05610	NA	NA		Cluster_00453	1255.26786996	6.84022730115	Cluster_114518	1255.25930076	6.59826210726	NA	NA	NA	NA	NA	NA
1502	NA	NA		404	6.32729511256571	AT5G45600..AT5G47660	NA	NA		Cluster_00453	1255.26786996	6.84022730115	Cluster_114518	1255.25930076	6.59826210726	NA	NA	NA	NA	NA	NA
1503	NA	NA		114	5.362173131507	AT2G04170..AT2G04970	NA	NA		Cluster_00453	1255.26786996	6.84022730115	Cluster_114518	1255.25930076	6.59826210726	NA	NA	NA	NA	NA	NA
1504	NA	NA		231	5.89765038667573	AT3G22235..AT3G23430	NA	NA		Cluster_00453	1255.26786996	6.84022730115	Cluster_114518	1255.25930076	6.59826210726	NA	NA	NA	NA	NA	NA
1505	NA	NA		92	5.77736733029244	AT1G70990..AT1G72910	NA	NA		Cluster_00453	1255.26786996	6.84022730115	Cluster_114518	1255.25930076	6.59826210726	NA	NA	NA	NA	NA	NA
1506	NA	NA		25	5.79284516471766	AT1G25209..AT1G27135	NA	NA		Cluster_00453	1255.26786996	6.84022730115	Cluster_114518	1255.25930076	6.59826210726	NA	NA	NA	NA	NA	NA
1507	NA	NA		263	6.24517390154953	AT3G50140..AT3G54460	NA	NA		Cluster_00453	1255.26786996	6.84022730115	Cluster_114518	1255.25930076	6.59826210726	NA	NA	NA	NA	NA	NA
1508	NA	NA		317	5.44946449153885	AT4G12270..AT4G13255	NA	NA		Cluster_00453	1255.26786996	6.84022730115	Cluster_114518	1255.25930076	6.59826210726	NA	NA	NA	NA	NA	NA
1509	NA	NA		325	5.93311706219976	AT4G24550..AT4G25100	NA	NA		Cluster_00453	1255.26786996	6.84022730115	Cluster_114518	1255.25930076	6.59826210726	NA	NA	NA	NA	NA	NA
1510	NA	NA		197	5.52370574614346	AT2G31550..AT2G33880	NA	NA		Cluster_00453	1255.26786996	6.84022730115	Cluster_114518	1255.25930076	6.59826210726	NA	NA	NA	NA	NA	NA
1511	NA	NA		215	6.10084918005319	AT2G46840..AT2G48150	NA	NA		Cluster_00453	1255.26786996	6.84022730115	Cluster_114518	1255.25930076	6.59826210726	NA	NA	NA	NA	NA	NA
1512	NA	NA		233	6.15613806526243	AT3G23530..AT3G26525	NA	NA		Cluster_00453	1255.26786996	6.84022730115	Cluster_114518	1255.25930076	6.59826210726	NA	NA	NA	NA	NA	NA
1513	NA	NA		312	5.67790447349421	AT4G08131..AT4G08406	NA	NA		Cluster_00453	1255.26786996	6.84022730115	Cluster_114518	1255.25930076	6.59826210726	NA	NA	NA	NA	NA	NA
1514	NA	NA		27	5.88133404490893	AT1G28140..AT1G33900	NA	NA		Cluster_00453	1255.26786996	6.84022730115	Cluster_114518	1255.25930076	6.59826210726	NA	NA	NA	NA	NA	NA
1515	NA	NA		229	5.53896441116084	AT3G13420..AT3G19950	NA	NA		Cluster_00453	1255.26786996	6.84022730115	Cluster_114518	1255.25930076	6.59826210726	NA	NA	NA	NA	NA	NA
1516	NA	NA		351	5.66755678525682	AT5G17560..AT5G22590	NA	NA		Cluster_00453	1255.26786996	6.84022730115	Cluster_114518	1255.25930076	6.59826210726	NA	NA	NA	NA	NA	NA
1517	NA	NA		352	5.83003427003653	AT5G22600..AT5G25180	NA	NA		Cluster_00453	1255.26786996	6.84022730115	Cluster_114518	1255.25930076	6.59826210726	NA	NA	NA	NA	NA	NA
1518	171	5.69880736582758	AT3G31906..AT3G32205	NA	NA		NA	NA		Cluster_00496	1313.50704831	11.7911556542	Cluster_115055	1313.51160107	11.7797926747	NA	NA	NA	NA	NA	NA
1519	236	6.6735909501033	AT4G28980..AT4G30080	NA	NA		NA	NA		Cluster_00496	1313.50704831	11.7911556542	Cluster_115055	1313.51160107	11.7797926747	NA	NA	NA	NA	NA	NA
1520	159	5.50859799638478	AT3G13430..AT3G22231	229	6.14957181802963	AT3G13420..AT3G19950	225	6.69757147723306	AT3G15640..AT3G22231	Cluster_00496	1313.50704831	11.7911556542	Cluster_115055	1313.51160107	11.7797926747	NA	NA	NA	NA	NA	NA
1521	NA	NA		363	6.85363674785199	AT5G29015..AT5G29036	NA	NA		Cluster_00496	1313.50704831	11.7911556542	Cluster_115055	1313.51160107	11.7797926747	NA	NA	NA	NA	NA	NA
1522	NA	NA		278	8.6143437387252	AT4G03811..AT4G04393	NA	NA		Cluster_00496	1313.50704831	11.7911556542	Cluster_115055	1313.51160107	11.7797926747	NA	NA	NA	NA	NA	NA
1523	NA	NA		86	7.36444495770932	AT1G66860..AT1G68480	NA	NA		Cluster_00496	1313.50704831	11.7911556542	Cluster_115055	1313.51160107	11.7797926747	NA	NA	NA	NA	NA	NA
1524	NA	NA		319	7.21775037576158	AT4G16900..AT4G17750	NA	NA		Cluster_00496	1313.50704831	11.7911556542	Cluster_115055	1313.51160107	11.7797926747	NA	NA	NA	NA	NA	NA
1525	NA	NA		235	8.08989678817247	AT3G29120..AT3G30665	237	5.75944289091602	AT3G29647..AT3G30665	Cluster_00496	1313.50704831	11.7911556542	Cluster_115055	1313.51160107	11.7797926747	NA	NA	NA	NA	NA	NA
1526	NA	NA		35	6.2360704955671	AT1G35920..AT1G36520	NA	NA		Cluster_00496	1313.50704831	11.7911556542	Cluster_115055	1313.51160107	11.7797926747	NA	NA	NA	NA	NA	NA
1527	NA	NA		37	6.24765678946508	AT1G36580..AT1G37070	NA	NA		Cluster_00496	1313.50704831	11.7911556542	Cluster_115055	1313.51160107	11.7797926747	NA	NA	NA	NA	NA	NA
1528	NA	NA		251	6.85381519925043	AT3G42047..AT3G42750	NA	NA		Cluster_00496	1313.50704831	11.7911556542	Cluster_115055	1313.51160107	11.7797926747	NA	NA	NA	NA	NA	NA
1529	NA	NA		347	7.95305858945721	AT5G06180..AT5G12050	NA	NA		Cluster_00496	1313.50704831	11.7911556542	Cluster_115055	1313.51160107	11.7797926747	NA	NA	NA	NA	NA	NA
1530	NA	NA		8	5.969959544882	AT1G03910..AT1G05270	NA	NA		Cluster_00496	1313.50704831	11.7911556542	Cluster_115055	1313.51160107	11.7797926747	NA	NA	NA	NA	NA	NA
1531	NA	NA		91	5.37488093638759	AT1G70380..AT1G70920	90	5.95562859228362	AT1G70590..AT1G73680	Cluster_00496	1313.50704831	11.7911556542	Cluster_115055	1313.51160107	11.7797926747	NA	NA	NA	NA	NA	NA
1532	NA	NA		318	7.69509810572178	AT4G13256..AT4G16880	315	5.62406072511195	AT4G13455..AT4G16890	Cluster_00496	1313.50704831	11.7911556542	Cluster_115055	1313.51160107	11.7797926747	NA	NA	NA	NA	NA	NA
1533	NA	NA		2	5.56852652542529	AT1G01040..AT1G02074	NA	NA		Cluster_00496	1313.50704831	11.7911556542	Cluster_115055	1313.51160107	11.7797926747	NA	NA	NA	NA	NA	NA
1534	NA	NA		111	5.55182022295832	AT2G02835..AT2G03930	NA	NA		Cluster_00496	1313.50704831	11.7911556542	Cluster_115055	1313.51160107	11.7797926747	NA	NA	NA	NA	NA	NA
1535	NA	NA		417	5.40625972532369	AT5G60290..AT5G61420	NA	NA		Cluster_00496	1313.50704831	11.7911556542	Cluster_115055	1313.51160107	11.7797926747	NA	NA	NA	NA	NA	NA
1536	NA	NA		397	5.62072697126338	AT5G38005..AT5G39160	NA	NA		Cluster_00496	1313.50704831	11.7911556542	Cluster_115055	1313.51160107	11.7797926747	NA	NA	NA	NA	NA	NA
1537	NA	NA		80	5.55503680624821	AT1G61390..AT1G62350	NA	NA		Cluster_00496	1313.50704831	11.7911556542	Cluster_115055	1313.51160107	11.7797926747	NA	NA	NA	NA	NA	NA
1538	NA	NA		406	5.42399136402587	AT5G48800..AT5G49850	NA	NA		Cluster_00496	1313.50704831	11.7911556542	Cluster_115055	1313.51160107	11.7797926747	NA	NA	NA	NA	NA	NA
1539	NA	NA		273	5.56765685252502	AT3G60950..AT3G63500	273	6.57759125959796	AT3G61028..AT3G63530	Cluster_00496	1313.50704831	11.7911556542	Cluster_115055	1313.51160107	11.7797926747	NA	NA	NA	NA	NA	NA
1540	NA	NA		83	5.72016692812296	AT1G63690..AT1G66390	NA	NA		Cluster_00496	1313.50704831	11.7911556542	Cluster_115055	1313.51160107	11.7797926747	NA	NA	NA	NA	NA	NA
1541	NA	NA		181	5.33575886813423	AT2G25050..AT2G28110	NA	NA		Cluster_00496	1313.50704831	11.7911556542	Cluster_115055	1313.51160107	11.7797926747	NA	NA	NA	NA	NA	NA
1542	NA	NA		275	6.88735036938452	AT4G00180..AT4G03695	NA	NA		Cluster_00496	1313.50704831	11.7911556542	Cluster_115055	1313.51160107	11.7797926747	NA	NA	NA	NA	NA	NA
1543	NA	NA		345	5.58790565747308	AT5G01010..AT5G05700	NA	NA		Cluster_00496	1313.50704831	11.7911556542	Cluster_115055	1313.51160107	11.7797926747	NA	NA	NA	NA	NA	NA
1544	NA	NA		27	5.56134531399415	AT1G28140..AT1G33900	NA	NA		Cluster_00496	1313.50704831	11.7911556542	Cluster_115055	1313.51160107	11.7797926747	NA	NA	NA	NA	NA	NA
1545	NA	NA		NA	NA		9	7.1597382770667	AT1G08300..AT1G08730	Cluster_00496	1313.50704831	11.7911556542	Cluster_115055	1313.51160107	11.7797926747	NA	NA	NA	NA	NA	NA
1546	NA	NA		NA	NA		252	7.19641510297404	AT3G33106..AT3G34299	Cluster_00496	1313.50704831	11.7911556542	Cluster_115055	1313.51160107	11.7797926747	NA	NA	NA	NA	NA	NA
1547	NA	NA		NA	NA		248	6.72746343578707	AT3G32393..AT3G33055	Cluster_00496	1313.50704831	11.7911556542	Cluster_115055	1313.51160107	11.7797926747	NA	NA	NA	NA	NA	NA
1548	NA	NA		NA	NA		76	5.74529470907917	AT1G58360..AT1G58766	Cluster_00496	1313.50704831	11.7911556542	Cluster_115055	1313.51160107	11.7797926747	NA	NA	NA	NA	NA	NA
1549	NA	NA		NA	NA		19	7.13736397451522	AT1G20070..AT1G21950	Cluster_00496	1313.50704831	11.7911556542	Cluster_115055	1313.51160107	11.7797926747	NA	NA	NA	NA	NA	NA
1550	NA	NA		NA	NA		111	6.31552420377249	AT2G05890..AT2G06430	Cluster_00496	1313.50704831	11.7911556542	Cluster_115055	1313.51160107	11.7797926747	NA	NA	NA	NA	NA	NA
1551	NA	NA		NA	NA		215	6.21878536939793	AT3G03855..AT3G04715	Cluster_00496	1313.50704831	11.7911556542	Cluster_115055	1313.51160107	11.7797926747	NA	NA	NA	NA	NA	NA
1552	NA	NA		NA	NA		259	5.94050154135611	AT3G43574..AT3G44540	Cluster_00496	1313.50704831	11.7911556542	Cluster_115055	1313.51160107	11.7797926747	NA	NA	NA	NA	NA	NA
1553	NA	NA		NA	NA		329	5.34826533429941	AT4G32295..AT4G34740	Cluster_00496	1313.50704831	11.7911556542	Cluster_115055	1313.51160107	11.7797926747	NA	NA	NA	NA	NA	NA
1554	NA	NA		NA	NA		320	5.6129274425167	AT4G22300..AT4G27180	Cluster_00496	1313.50704831	11.7911556542	Cluster_115055	1313.51160107	11.7797926747	NA	NA	NA	NA	NA	NA
1555	NA	NA		NA	NA		398	5.37377377378923	AT5G43518..AT5G45500	Cluster_00496	1313.50704831	11.7911556542	Cluster_115055	1313.51160107	11.7797926747	NA	NA	NA	NA	NA	NA
1556	NA	NA		NA	NA		347	5.51411045318596	AT5G17550..AT5G22490	Cluster_00496	1313.50704831	11.7911556542	Cluster_115055	1313.51160107	11.7797926747	NA	NA	NA	NA	NA	NA
1557	288	6.13663164474256	AT5G39185..AT5G48790	NA	NA		NA	NA		Cluster_00516	1343.62230003	6.95280443307	Cluster_115274	1343.62268485	7.02049241997	NA	NA	NA	NA	NA	NA
1558	NA	NA		80	5.44201766165263	AT1G61390..AT1G62350	NA	NA		Cluster_00516	1343.62230003	6.95280443307	Cluster_115274	1343.62268485	7.02049241997	NA	NA	NA	NA	NA	NA
1559	3	5.71639901251271	AT1G01073..AT1G02205	NA	NA		NA	NA		Cluster_00518	1344.28760094	7.35833893081	Cluster_115281	1344.28703318	7.26451128677	NA	NA	NA	NA	NA	NA
1560	19	6.6257507538094	AT1G27580..AT1G30820	27	5.40444827670128	AT1G28140..AT1G33900	NA	NA		Cluster_00518	1344.28760094	7.35833893081	Cluster_115281	1344.28703318	7.26451128677	NA	NA	NA	NA	NA	NA
1561	8	5.89391788193099	AT1G08110..AT1G12420	13	6.23280749349565	AT1G09620..AT1G10570	NA	NA		Cluster_00518	1344.28760094	7.35833893081	Cluster_115281	1344.28703318	7.26451128677	NA	NA	NA	NA	NA	NA
1562	20	5.49490930083943	AT1G30825..AT1G34805	NA	NA		NA	NA		Cluster_00518	1344.28760094	7.35833893081	Cluster_115281	1344.28703318	7.26451128677	NA	NA	NA	NA	NA	NA
1563	250	6.51327427543679	AT5G15540..AT5G25160	NA	NA		NA	NA		Cluster_00518	1344.28760094	7.35833893081	Cluster_115281	1344.28703318	7.26451128677	NA	NA	NA	NA	NA	NA
1564	NA	NA		233	6.11679800706023	AT3G23530..AT3G26525	NA	NA		Cluster_00518	1344.28760094	7.35833893081	Cluster_115281	1344.28703318	7.26451128677	NA	NA	NA	NA	NA	NA
1565	63	5.52422106880705	AT1G66860..AT1G68480	86	5.36666110541411	AT1G66860..AT1G68480	NA	NA		Cluster_00521	1348.9509142	6.98423991679	Cluster_115321	1348.94950239	7.0292105835	NA	NA	NA	NA	NA	NA
1566	NA	NA		233	8.11742241940848	AT3G23530..AT3G26525	NA	NA		Cluster_00521	1348.9509142	6.98423991679	Cluster_115321	1348.94950239	7.0292105835	NA	NA	NA	NA	NA	NA
1567	NA	NA		12	5.5751323691499	AT1G08840..AT1G09600	NA	NA		Cluster_00521	1348.9509142	6.98423991679	Cluster_115321	1348.94950239	7.0292105835	NA	NA	NA	NA	NA	NA
1568	NA	NA		410	5.60040850340275	AT5G53510..AT5G54200	NA	NA		Cluster_00521	1348.9509142	6.98423991679	Cluster_115321	1348.94950239	7.0292105835	NA	NA	NA	NA	NA	NA
1569	NA	NA		111	6.19081758415218	AT2G02835..AT2G03930	NA	NA		Cluster_00521	1348.9509142	6.98423991679	Cluster_115321	1348.94950239	7.0292105835	NA	NA	NA	NA	NA	NA
1570	NA	NA		78	5.52102068802182	AT1G60060..AT1G60995	NA	NA		Cluster_00521	1348.9509142	6.98423991679	Cluster_115321	1348.94950239	7.0292105835	NA	NA	NA	NA	NA	NA
1571	NA	NA		397	5.39989112889874	AT5G38005..AT5G39160	NA	NA		Cluster_00521	1348.9509142	6.98423991679	Cluster_115321	1348.94950239	7.0292105835	NA	NA	NA	NA	NA	NA
1572	NA	NA		27	5.63760648373138	AT1G28140..AT1G33900	NA	NA		Cluster_00521	1348.9509142	6.98423991679	Cluster_115321	1348.94950239	7.0292105835	NA	NA	NA	NA	NA	NA
1573	288	7.57059857359907	AT5G39185..AT5G48790	NA	NA		NA	NA		Cluster_00559	1415.21001092	7.6926324435	Cluster_018906	1415.21572924	7.78155878592	NA	NA	NA	NA	NA	NA
1574	NA	NA		279	5.35006005272727	AT4G04394..AT4G05130	NA	NA		Cluster_00588	190.99082398	5.48839670544	Cluster_023638	190.998012903	5.37048128884	NA	NA	NA	NA	NA	NA
1575	NA	NA		NA	NA		78	5.70075928001508	AT1G60060..AT1G61370	Cluster_00588	190.99082398	5.48839670544	Cluster_023638	190.998012903	5.37048128884	NA	NA	NA	NA	NA	NA
1576	NA	NA		NA	NA		256	5.36421597577965	AT3G42510..AT3G43357	Cluster_00588	190.99082398	5.48839670544	Cluster_023638	190.998012903	5.37048128884	NA	NA	NA	NA	NA	NA
1577	273	8.05076486611204	AT5G33234..AT5G33384	NA	NA		NA	NA		Cluster_00589	190.990818221	5.89951157846	Cluster_023642	190.998004922	6.06606926125	NA	NA	NA	NA	NA	NA
1578	226	9.68230572879313	AT4G09820..AT4G13255	NA	NA		NA	NA		Cluster_00589	190.990818221	5.89951157846	Cluster_023642	190.998004922	6.06606926125	NA	NA	NA	NA	NA	NA
1579	241	8.30198821752069	AT4G32300..AT4G35270	NA	NA		NA	NA		Cluster_00589	190.990818221	5.89951157846	Cluster_023642	190.998004922	6.06606926125	NA	NA	NA	NA	NA	NA
1580	225	6.43345445413129	AT4G09270..AT4G09810	NA	NA		NA	NA		Cluster_00589	190.990818221	5.89951157846	Cluster_023642	190.998004922	6.06606926125	NA	NA	NA	NA	NA	NA
1581	227	8.43020143989289	AT4G13256..AT4G16880	NA	NA		NA	NA		Cluster_00589	190.990818221	5.89951157846	Cluster_023642	190.998004922	6.06606926125	NA	NA	NA	NA	NA	NA
1582	169	6.74409478020418	AT3G30670..AT3G31375	NA	NA		NA	NA		Cluster_00589	190.990818221	5.89951157846	Cluster_023642	190.998004922	6.06606926125	NA	NA	NA	NA	NA	NA
1583	124	5.70766952223935	AT2G24580..AT2G25150	NA	NA		NA	NA		Cluster_00589	190.990818221	5.89951157846	Cluster_023642	190.998004922	6.06606926125	NA	NA	NA	NA	NA	NA
1584	291	6.94769015025046	AT5G50700..AT5G54510	NA	NA		NA	NA		Cluster_00589	190.990818221	5.89951157846	Cluster_023642	190.998004922	6.06606926125	NA	NA	NA	NA	NA	NA
1585	157	5.49028806464117	AT3G11970..AT3G13110	NA	NA		NA	NA		Cluster_00589	190.990818221	5.89951157846	Cluster_023642	190.998004922	6.06606926125	NA	NA	NA	NA	NA	NA
1586	52	5.57547241082312	AT1G49200..AT1G50990	NA	NA		NA	NA		Cluster_00589	190.990818221	5.89951157846	Cluster_023642	190.998004922	6.06606926125	NA	NA	NA	NA	NA	NA
1587	244	5.61029338331932	AT5G01010..AT5G02910	NA	NA		NA	NA		Cluster_00589	190.990818221	5.89951157846	Cluster_023642	190.998004922	6.06606926125	NA	NA	NA	NA	NA	NA
1588	153	5.98267760191761	AT3G01015..AT3G06483	NA	NA		NA	NA		Cluster_00589	190.990818221	5.89951157846	Cluster_023642	190.998004922	6.06606926125	NA	NA	NA	NA	NA	NA
1589	60	5.40827731576814	AT1G61390..AT1G63400	NA	NA		NA	NA		Cluster_00589	190.990818221	5.89951157846	Cluster_023642	190.998004922	6.06606926125	NA	NA	NA	NA	NA	NA
1590	190	6.43832397040124	AT4G00005..AT4G03770	NA	NA		NA	NA		Cluster_00589	190.990818221	5.89951157846	Cluster_023642	190.998004922	6.06606926125	NA	NA	NA	NA	NA	NA
1591	288	6.86690027915056	AT5G39185..AT5G48790	NA	NA		NA	NA		Cluster_00589	190.990818221	5.89951157846	Cluster_023642	190.998004922	6.06606926125	NA	NA	NA	NA	NA	NA
1592	250	7.53984729965928	AT5G15540..AT5G25160	NA	NA		NA	NA		Cluster_00589	190.990818221	5.89951157846	Cluster_023642	190.998004922	6.06606926125	NA	NA	NA	NA	NA	NA
1593	159	5.96764519718885	AT3G13430..AT3G22231	NA	NA		NA	NA		Cluster_00589	190.990818221	5.89951157846	Cluster_023642	190.998004922	6.06606926125	NA	NA	NA	NA	NA	NA
1594	231	5.54378617870398	AT4G21363..AT4G27180	NA	NA		NA	NA		Cluster_00589	190.990818221	5.89951157846	Cluster_023642	190.998004922	6.06606926125	NA	NA	NA	NA	NA	NA
1595	293	6.81946115339888	AT5G55896..AT5G57123	NA	NA		NA	NA		Cluster_00590	190.990754895	5.67538125084	Cluster_023639	190.997837069	5.41307585825	NA	NA	NA	NA	NA	NA
1596	242	7.08601332530958	AT4G35280..AT4G37790	NA	NA		NA	NA		Cluster_00590	190.990754895	5.67538125084	Cluster_023639	190.997837069	5.41307585825	NA	NA	NA	NA	NA	NA
1597	169	6.14368345207644	AT3G30670..AT3G31375	NA	NA		NA	NA		Cluster_00590	190.990754895	5.67538125084	Cluster_023639	190.997837069	5.41307585825	NA	NA	NA	NA	NA	NA
1598	51	6.13618535405884	AT1G47250..AT1G49190	NA	NA		NA	NA		Cluster_00590	190.990754895	5.67538125084	Cluster_023639	190.997837069	5.41307585825	NA	NA	NA	NA	NA	NA
1599	149	5.86789737752234	AT2G41220..AT2G44660	NA	NA		NA	NA		Cluster_00590	190.990754895	5.67538125084	Cluster_023639	190.997837069	5.41307585825	NA	NA	NA	NA	NA	NA
1600	11	5.5750938564979	AT1G15170..AT1G17980	NA	NA		NA	NA		Cluster_00590	190.990754895	5.67538125084	Cluster_023639	190.997837069	5.41307585825	NA	NA	NA	NA	NA	NA
1601	245	5.35505501261122	AT5G02940..AT5G05760	NA	NA		NA	NA		Cluster_00590	190.990754895	5.67538125084	Cluster_023639	190.997837069	5.41307585825	NA	NA	NA	NA	NA	NA
1602	227	6.36634287719804	AT4G13256..AT4G16880	NA	NA		315	5.50641849435713	AT4G13455..AT4G16890	Cluster_00590	190.990754895	5.67538125084	Cluster_023639	190.997837069	5.41307585825	NA	NA	NA	NA	NA	NA
1603	156	5.34472926786466	AT3G09180..AT3G11964	NA	NA		NA	NA		Cluster_00590	190.990754895	5.67538125084	Cluster_023639	190.997837069	5.41307585825	NA	NA	NA	NA	NA	NA
1604	NA	NA		NA	NA		315	5.50641849435713	AT4G13455..AT4G16890	Cluster_00590	190.990754895	5.67538125084	Cluster_023639	190.997837069	5.41307585825	NA	NA	NA	NA	NA	NA
1605	12	5.93463259492745	AT1G18060..AT1G18450	NA	NA		NA	NA		Cluster_00593	191.026992064	7.44597039695	Cluster_023662	191.018491585	7.74005640508	NA	NA	NA	NA	NA	NA
1606	13	5.4975647920315	AT1G18460..AT1G19260	NA	NA		NA	NA		Cluster_00593	191.026992064	7.44597039695	Cluster_023662	191.018491585	7.74005640508	NA	NA	NA	NA	NA	NA
1607	242	5.57594834182861	AT4G35280..AT4G37790	NA	NA		NA	NA		Cluster_00593	191.026992064	7.44597039695	Cluster_023662	191.018491585	7.74005640508	NA	NA	NA	NA	NA	NA
1608	NA	NA		101	5.3329331333987	AT1G77460..AT1G78000	NA	NA		Cluster_00593	191.026992064	7.44597039695	Cluster_023662	191.018491585	7.74005640508	NA	NA	NA	NA	NA	NA
1609	NA	NA		NA	NA		230	5.91613676576768	AT3G25710..AT3G26230	Cluster_00594	192.016590256	7.07426890182	Cluster_000877	192.016884128	6.90057374855	NA	NA	NA	NA	NA	NA
1610	244	6.27040136961097	AT5G01010..AT5G02910	345	6.08508560303533	AT5G01010..AT5G05700	NA	NA		Cluster_00595	198.03491813	8.44256032752	Cluster_024211	198.040423959	8.34616863157	NA	NA	NA	NA	NA	NA
1611	NA	NA		320	9.4768255463962	AT4G17760..AT4G19220	NA	NA		Cluster_00595	198.03491813	8.44256032752	Cluster_024211	198.040423959	8.34616863157	NA	NA	NA	NA	NA	NA
1612	NA	NA		210	8.31820467782484	AT2G43500..AT2G45800	NA	NA		Cluster_00595	198.03491813	8.44256032752	Cluster_024211	198.040423959	8.34616863157	NA	NA	NA	NA	NA	NA
1613	NA	NA		367	5.5107960106844	AT5G30584..AT5G32082	NA	NA		Cluster_00595	198.03491813	8.44256032752	Cluster_024211	198.040423959	8.34616863157	NA	NA	NA	NA	NA	NA
1614	NA	NA		336	5.33672436958834	AT4G30470..AT4G31000	NA	NA		Cluster_00595	198.03491813	8.44256032752	Cluster_024211	198.040423959	8.34616863157	NA	NA	NA	NA	NA	NA
1615	NA	NA		255	6.33144518268563	AT3G43625..AT3G44425	259	5.99500341993745	AT3G43574..AT3G44540	Cluster_00595	198.03491813	8.44256032752	Cluster_024211	198.040423959	8.34616863157	NA	NA	NA	NA	NA	NA
1616	NA	NA		60	5.7292998388045	AT1G44010..AT1G45190	NA	NA		Cluster_00595	198.03491813	8.44256032752	Cluster_024211	198.040423959	8.34616863157	NA	NA	NA	NA	NA	NA
1617	NA	NA		404	6.25719930255077	AT5G45600..AT5G47660	NA	NA		Cluster_00595	198.03491813	8.44256032752	Cluster_024211	198.040423959	8.34616863157	NA	NA	NA	NA	NA	NA
1618	NA	NA		415	6.01055021622722	AT5G56610..AT5G59630	NA	NA		Cluster_00595	198.03491813	8.44256032752	Cluster_024211	198.040423959	8.34616863157	NA	NA	NA	NA	NA	NA
1619	NA	NA		93	5.55505189793194	AT1G72950..AT1G75980	NA	NA		Cluster_00595	198.03491813	8.44256032752	Cluster_024211	198.040423959	8.34616863157	NA	NA	NA	NA	NA	NA
1620	NA	NA		24	5.42107127907768	AT1G22500..AT1G24793	NA	NA		Cluster_00595	198.03491813	8.44256032752	Cluster_024211	198.040423959	8.34616863157	NA	NA	NA	NA	NA	NA
1621	NA	NA		348	5.46131263649578	AT5G12060..AT5G15530	343	6.18506015373753	AT5G07740..AT5G13170	Cluster_00595	198.03491813	8.44256032752	Cluster_024211	198.040423959	8.34616863157	NA	NA	NA	NA	NA	NA
1622	NA	NA		27	5.78849537035893	AT1G28140..AT1G33900	25	5.35806225665923	AT1G27580..AT1G28770	Cluster_00595	198.03491813	8.44256032752	Cluster_024211	198.040423959	8.34616863157	NA	NA	NA	NA	NA	NA
1623	NA	NA		316	5.42017238907221	AT4G09820..AT4G12260	NA	NA		Cluster_00595	198.03491813	8.44256032752	Cluster_024211	198.040423959	8.34616863157	NA	NA	NA	NA	NA	NA
1624	NA	NA		401	5.30023238884454	AT5G41610..AT5G45230	NA	NA		Cluster_00595	198.03491813	8.44256032752	Cluster_024211	198.040423959	8.34616863157	NA	NA	NA	NA	NA	NA
1625	NA	NA		351	5.43169751324465	AT5G17560..AT5G22590	347	7.22876192868268	AT5G17550..AT5G22490	Cluster_00595	198.03491813	8.44256032752	Cluster_024211	198.040423959	8.34616863157	NA	NA	NA	NA	NA	NA
1626	NA	NA		NA	NA		261	10.6760470389199	AT3G44730..AT3G45330	Cluster_00595	198.03491813	8.44256032752	Cluster_024211	198.040423959	8.34616863157	NA	NA	NA	NA	NA	NA
1627	NA	NA		NA	NA		5	5.60117929109918	AT1G03300..AT1G03730	Cluster_00595	198.03491813	8.44256032752	Cluster_024211	198.040423959	8.34616863157	NA	NA	NA	NA	NA	NA
1628	NA	NA		NA	NA		400	7.56426896408038	AT5G48560..AT5G50530	Cluster_00595	198.03491813	8.44256032752	Cluster_024211	198.040423959	8.34616863157	NA	NA	NA	NA	NA	NA
1629	NA	NA		NA	NA		410	6.90646447660818	AT5G62690..AT5G64440	Cluster_00595	198.03491813	8.44256032752	Cluster_024211	198.040423959	8.34616863157	NA	NA	NA	NA	NA	NA
1630	NA	NA		NA	NA		167	6.51403437354758	AT2G25790..AT2G27230	Cluster_00595	198.03491813	8.44256032752	Cluster_024211	198.040423959	8.34616863157	NA	NA	NA	NA	NA	NA
1631	NA	NA		NA	NA		265	7.16414483902598	AT3G48235..AT3G51830	Cluster_00595	198.03491813	8.44256032752	Cluster_024211	198.040423959	8.34616863157	NA	NA	NA	NA	NA	NA
1632	NA	NA		NA	NA		192	5.99831431821589	AT2G36690..AT2G37950	Cluster_00595	198.03491813	8.44256032752	Cluster_024211	198.040423959	8.34616863157	NA	NA	NA	NA	NA	NA
1633	NA	NA		NA	NA		307	5.6236986217893	AT4G08114..AT4G08345	Cluster_00595	198.03491813	8.44256032752	Cluster_024211	198.040423959	8.34616863157	NA	NA	NA	NA	NA	NA
1634	NA	NA		NA	NA		262	6.63320461777363	AT3G45350..AT3G47240	Cluster_00595	198.03491813	8.44256032752	Cluster_024211	198.040423959	8.34616863157	NA	NA	NA	NA	NA	NA
1635	NA	NA		NA	NA		80	6.5350872044843	AT1G61490..AT1G63030	Cluster_00595	198.03491813	8.44256032752	Cluster_024211	198.040423959	8.34616863157	NA	NA	NA	NA	NA	NA
1636	NA	NA		NA	NA		412	5.94044293321496	AT5G65800..AT5G66940	Cluster_00595	198.03491813	8.44256032752	Cluster_024211	198.040423959	8.34616863157	NA	NA	NA	NA	NA	NA
1637	NA	NA		NA	NA		221	5.90957563538522	AT3G13700..AT3G14940	Cluster_00595	198.03491813	8.44256032752	Cluster_024211	198.040423959	8.34616863157	NA	NA	NA	NA	NA	NA
1638	NA	NA		NA	NA		394	5.98358189197786	AT5G38005..AT5G39160	Cluster_00595	198.03491813	8.44256032752	Cluster_024211	198.040423959	8.34616863157	NA	NA	NA	NA	NA	NA
1639	NA	NA		NA	NA		405	5.55576609487184	AT5G54520..AT5G55893	Cluster_00595	198.03491813	8.44256032752	Cluster_024211	198.040423959	8.34616863157	NA	NA	NA	NA	NA	NA
1640	NA	NA		NA	NA		74	5.71566895649898	AT1G55140..AT1G56860	Cluster_00595	198.03491813	8.44256032752	Cluster_024211	198.040423959	8.34616863157	NA	NA	NA	NA	NA	NA
1641	NA	NA		NA	NA		349	6.70655425623618	AT5G22600..AT5G24530	Cluster_00595	198.03491813	8.44256032752	Cluster_024211	198.040423959	8.34616863157	NA	NA	NA	NA	NA	NA
1642	NA	NA		NA	NA		275	6.70723600616249	AT4G01960..AT4G03760	Cluster_00595	198.03491813	8.44256032752	Cluster_024211	198.040423959	8.34616863157	NA	NA	NA	NA	NA	NA
1643	NA	NA		NA	NA		268	5.68340929060971	AT3G54680..AT3G60110	Cluster_00595	198.03491813	8.44256032752	Cluster_024211	198.040423959	8.34616863157	NA	NA	NA	NA	NA	NA
1644	225	5.75930308052586	AT4G09270..AT4G09810	NA	NA		NA	NA		Cluster_00598	205.042810481	8.819704523	Cluster_024707	205.05009077	8.53464271282	NA	NA	NA	NA	NA	NA
1645	254	5.57327129676383	AT5G28596..AT5G28845	NA	NA		NA	NA		Cluster_00598	205.042810481	8.819704523	Cluster_024707	205.05009077	8.53464271282	NA	NA	NA	NA	NA	NA
1646	NA	NA		118	8.29366162511528	AT2G06330..AT2G06420	NA	NA		Cluster_00598	205.042810481	8.819704523	Cluster_024707	205.05009077	8.53464271282	NA	NA	NA	NA	NA	NA
1647	NA	NA		318	9.65402130945826	AT4G13256..AT4G16880	NA	NA		Cluster_00598	205.042810481	8.819704523	Cluster_024707	205.05009077	8.53464271282	NA	NA	NA	NA	NA	NA
1648	NA	NA		250	5.3787095762817	AT3G37820..AT3G41345	NA	NA		Cluster_00598	205.042810481	8.819704523	Cluster_024707	205.05009077	8.53464271282	NA	NA	NA	NA	NA	NA
1649	NA	NA		217	5.41041557226754	AT3G01085..AT3G01360	NA	NA		Cluster_00598	205.042810481	8.819704523	Cluster_024707	205.05009077	8.53464271282	NA	NA	NA	NA	NA	NA
1650	NA	NA		209	5.95129870743866	AT2G41900..AT2G43470	NA	NA		Cluster_00598	205.042810481	8.819704523	Cluster_024707	205.05009077	8.53464271282	NA	NA	NA	NA	NA	NA
1651	NA	NA		258	6.05440603334443	AT3G45140..AT3G46340	NA	NA		Cluster_00598	205.042810481	8.819704523	Cluster_024707	205.05009077	8.53464271282	NA	NA	NA	NA	NA	NA
1652	NA	NA		207	5.59764801420066	AT2G39220..AT2G40770	NA	NA		Cluster_00598	205.042810481	8.819704523	Cluster_024707	205.05009077	8.53464271282	NA	NA	NA	NA	NA	NA
1653	NA	NA		233	5.6223324833603	AT3G23530..AT3G26525	NA	NA		Cluster_00598	205.042810481	8.819704523	Cluster_024707	205.05009077	8.53464271282	NA	NA	NA	NA	NA	NA
1654	101	8.18366246019442	AT2G12305..AT2G12640	NA	NA		NA	NA		Cluster_00599	206.032529682	8.80196602662	Cluster_000900	206.032549373	8.56826305786	NA	NA	NA	NA	NA	NA
1655	62	6.17040126790539	AT1G66580..AT1G66850	NA	NA		NA	NA		Cluster_00599	206.032529682	8.80196602662	Cluster_000900	206.032549373	8.56826305786	NA	NA	NA	NA	NA	NA
1656	294	9.39230500791939	AT5G57126..AT5G62680	NA	NA		NA	NA		Cluster_00599	206.032529682	8.80196602662	Cluster_000900	206.032549373	8.56826305786	NA	NA	NA	NA	NA	NA
1657	20	9.63094772519531	AT1G30825..AT1G34805	NA	NA		NA	NA		Cluster_00599	206.032529682	8.80196602662	Cluster_000900	206.032549373	8.56826305786	NA	NA	NA	NA	NA	NA
1658	147	7.54377803790968	AT2G39220..AT2G40750	NA	NA		NA	NA		Cluster_00599	206.032529682	8.80196602662	Cluster_000900	206.032549373	8.56826305786	651_1_75580_2_6.07787806436423	6.07787806436423	AT2G39570..AT2G39650	Cluster_00472	206.032512413	9.24296519702
1659	7	6.74523083691976	AT1G04110..AT1G08090	NA	NA		NA	NA		Cluster_00599	206.032529682	8.80196602662	Cluster_000900	206.032549373	8.56826305786	NA	NA	NA	NA	NA	NA
1660	145	6.16063588038421	AT2G35960..AT2G39180	NA	NA		NA	NA		Cluster_00599	206.032529682	8.80196602662	Cluster_000900	206.032549373	8.56826305786	NA	NA	NA	NA	NA	NA
1661	126	5.69471048168775	AT2G26695..AT2G27990	NA	NA		NA	NA		Cluster_00599	206.032529682	8.80196602662	Cluster_000900	206.032549373	8.56826305786	NA	NA	NA	NA	NA	NA
1662	229	5.75701727643858	AT4G19230..AT4G20520	NA	NA		NA	NA		Cluster_00599	206.032529682	8.80196602662	Cluster_000900	206.032549373	8.56826305786	NA	NA	NA	NA	NA	NA
1663	242	5.6885290178901	AT4G35280..AT4G37790	NA	NA		NA	NA		Cluster_00599	206.032529682	8.80196602662	Cluster_000900	206.032549373	8.56826305786	1320_2_159115_4_6.02677560542162	6.02677560542162	AT4G37160..AT4G37220	Cluster_00472	206.032512413	9.24296519702
1664	286	5.55291028237017	AT5G38005..AT5G39095	NA	NA		NA	NA		Cluster_00599	206.032529682	8.80196602662	Cluster_000900	206.032549373	8.56826305786	NA	NA	NA	NA	NA	NA
1665	160	5.97650212031556	AT3G22237..AT3G25700	NA	NA		NA	NA		Cluster_00599	206.032529682	8.80196602662	Cluster_000900	206.032549373	8.56826305786	NA	NA	NA	NA	NA	NA
1666	228	5.45515542442914	AT4G16900..AT4G19220	NA	NA		NA	NA		Cluster_00599	206.032529682	8.80196602662	Cluster_000900	206.032549373	8.56826305786	NA	NA	NA	NA	NA	NA
1667	159	6.24413931681015	AT3G13430..AT3G22231	NA	NA		NA	NA		Cluster_00599	206.032529682	8.80196602662	Cluster_000900	206.032549373	8.56826305786	NA	NA	NA	NA	NA	NA
1668	226	5.58450096145333	AT4G09820..AT4G13255	NA	NA		NA	NA		Cluster_00599	206.032529682	8.80196602662	Cluster_000900	206.032549373	8.56826305786	NA	NA	NA	NA	NA	NA
1669	190	5.39288623245195	AT4G00005..AT4G03770	NA	NA		NA	NA		Cluster_00599	206.032529682	8.80196602662	Cluster_000900	206.032549373	8.56826305786	1070_4_126080_4_6.92304152132105	6.02168658848852	AT4G02110..AT4G02280	Cluster_00472	206.032512413	9.24296519702
1670	NA	NA		258	5.50691446069743	AT3G45140..AT3G46340	NA	NA		Cluster_00599	206.032529682	8.80196602662	Cluster_000900	206.032549373	8.56826305786	NA	NA	NA	NA	NA	NA
1671	245	7.84937455280658	AT5G02940..AT5G05760	NA	NA		NA	NA		Cluster_00600	206.032511836	9.05069695509	Cluster_000897	206.032692909	9.24829086792	NA	NA	NA	NA	NA	NA
1672	163	6.69544269116014	AT3G26805..AT3G27700	NA	NA		NA	NA		Cluster_00600	206.032511836	9.05069695509	Cluster_000897	206.032692909	9.24829086792	NA	NA	NA	NA	NA	NA
1673	231	7.67287009175708	AT4G21363..AT4G27180	NA	NA		NA	NA		Cluster_00600	206.032511836	9.05069695509	Cluster_000897	206.032692909	9.24829086792	NA	NA	NA	NA	NA	NA
1674	253	5.35448993579889	AT5G28390..AT5G28590	NA	NA		NA	NA		Cluster_00600	206.032511836	9.05069695509	Cluster_000897	206.032692909	9.24829086792	NA	NA	NA	NA	NA	NA
1675	22	5.72407767740616	AT1G35110..AT1G35520	NA	NA		NA	NA		Cluster_00600	206.032511836	9.05069695509	Cluster_000897	206.032692909	9.24829086792	NA	NA	NA	NA	NA	NA
1676	11	5.76631989579487	AT1G15170..AT1G17980	NA	NA		NA	NA		Cluster_00600	206.032511836	9.05069695509	Cluster_000897	206.032692909	9.24829086792	NA	NA	NA	NA	NA	NA
1677	227	6.85192086384981	AT4G13256..AT4G16880	NA	NA		NA	NA		Cluster_00600	206.032511836	9.05069695509	Cluster_000897	206.032692909	9.24829086792	NA	NA	NA	NA	NA	NA
1678	16	5.46663334121349	AT1G21900..AT1G24793	NA	NA		NA	NA		Cluster_00600	206.032511836	9.05069695509	Cluster_000897	206.032692909	9.24829086792	NA	NA	NA	NA	NA	NA
1679	226	5.38413072223006	AT4G09820..AT4G13255	NA	NA		NA	NA		Cluster_00600	206.032511836	9.05069695509	Cluster_000897	206.032692909	9.24829086792	NA	NA	NA	NA	NA	NA
1680	NA	NA		24	5.81557413798652	AT1G22500..AT1G24793	NA	NA		Cluster_00601	206.03257385	8.19660183102	Cluster_000899	206.03280531	8.37587605206	NA	NA	NA	NA	NA	NA
1681	NA	NA		NA	NA		44	5.30911702913234	AT1G41830..AT1G41900	Cluster_00604	213.012007238	7.81601225532	Cluster_000929	213.011682342	8.05727723522	NA	NA	NA	NA	NA	NA
1682	NA	NA		NA	NA		56	5.71091309754999	AT1G43310..AT1G43745	Cluster_00604	213.012007238	7.81601225532	Cluster_000929	213.011682342	8.05727723522	NA	NA	NA	NA	NA	NA
1683	NA	NA		NA	NA		211	5.85744041078968	AT2G46830..AT2G48150	Cluster_00604	213.012007238	7.81601225532	Cluster_000929	213.011682342	8.05727723522	NA	NA	NA	NA	NA	NA
1684	NA	NA		NA	NA		319	5.96027680509205	AT4G20715..AT4G22290	Cluster_00604	213.012007238	7.81601225532	Cluster_000929	213.011682342	8.05727723522	NA	NA	NA	NA	NA	NA
1685	NA	NA		NA	NA		7	5.31717546627408	AT1G04110..AT1G08090	Cluster_00604	213.012007238	7.81601225532	Cluster_000929	213.011682342	8.05727723522	NA	NA	NA	NA	NA	NA
1686	NA	NA		NA	NA		44	5.30911702913234	AT1G41830..AT1G41900	Cluster_00605	213.011423017	7.99020967349	Cluster_000929	213.011682342	8.05727723522	NA	NA	NA	NA	NA	NA
1687	NA	NA		NA	NA		56	5.71091309754999	AT1G43310..AT1G43745	Cluster_00605	213.011423017	7.99020967349	Cluster_000929	213.011682342	8.05727723522	NA	NA	NA	NA	NA	NA
1688	NA	NA		NA	NA		211	5.85744041078968	AT2G46830..AT2G48150	Cluster_00605	213.011423017	7.99020967349	Cluster_000929	213.011682342	8.05727723522	NA	NA	NA	NA	NA	NA
1689	NA	NA		NA	NA		319	5.96027680509205	AT4G20715..AT4G22290	Cluster_00605	213.011423017	7.99020967349	Cluster_000929	213.011682342	8.05727723522	NA	NA	NA	NA	NA	NA
1690	NA	NA		NA	NA		7	5.31717546627408	AT1G04110..AT1G08090	Cluster_00605	213.011423017	7.99020967349	Cluster_000929	213.011682342	8.05727723522	NA	NA	NA	NA	NA	NA
1691	16	6.16074970071468	AT1G21900..AT1G24793	NA	NA		NA	NA		Cluster_00606	213.011595853	8.37387556212	Cluster_000918	213.01179874	8.33608820592	NA	NA	NA	NA	NA	NA
1692	NA	NA		244	5.43857760537973	AT3G32393..AT3G32890	NA	NA		Cluster_00606	213.011595853	8.37387556212	Cluster_000918	213.01179874	8.33608820592	NA	NA	NA	NA	NA	NA
1693	NA	NA		344	5.74709807615145	AT4G37970..AT4G40090	NA	NA		Cluster_00606	213.011595853	8.37387556212	Cluster_000918	213.01179874	8.33608820592	NA	NA	NA	NA	NA	NA
1694	NA	NA		318	6.95791228471152	AT4G13256..AT4G16880	NA	NA		Cluster_00606	213.011595853	8.37387556212	Cluster_000918	213.01179874	8.33608820592	NA	NA	NA	NA	NA	NA
1695	NA	NA		230	5.71749031317308	AT3G19960..AT3G22231	NA	NA		Cluster_00606	213.011595853	8.37387556212	Cluster_000918	213.01179874	8.33608820592	NA	NA	NA	NA	NA	NA
1696	NA	NA		NA	NA		153	5.62053589971262	AT2G16540..AT2G20190	Cluster_00606	213.011595853	8.37387556212	Cluster_000918	213.01179874	8.33608820592	NA	NA	NA	NA	NA	NA
1697	28	5.31235380530694	AT1G37801..AT1G38149	NA	NA		NA	NA		Cluster_00607	213.011494338	8.5300563183	Cluster_025264	213.010676061	8.60956863644	NA	NA	NA	NA	NA	NA
1698	250	5.45874368678004	AT5G15540..AT5G25160	NA	NA		350	5.5246551421396	AT5G24557..AT5G25160	Cluster_00607	213.011494338	8.5300563183	Cluster_025264	213.010676061	8.60956863644	NA	NA	NA	NA	NA	NA
1699	NA	NA		NA	NA		350	5.5246551421396	AT5G24557..AT5G25160	Cluster_00607	213.011494338	8.5300563183	Cluster_025264	213.010676061	8.60956863644	NA	NA	NA	NA	NA	NA
1700	NA	NA		NA	NA		313	5.3486698153738	AT4G10500..AT4G13255	Cluster_00607	213.011494338	8.5300563183	Cluster_025264	213.010676061	8.60956863644	NA	NA	NA	NA	NA	NA
1701	NA	NA		NA	NA		350	5.5246551421396	AT5G24557..AT5G25160	Cluster_00608	213.011053363	8.88639510664	Cluster_025264	213.010676061	8.60956863644	NA	NA	NA	NA	NA	NA
1702	NA	NA		NA	NA		313	5.3486698153738	AT4G10500..AT4G13255	Cluster_00608	213.011053363	8.88639510664	Cluster_025264	213.010676061	8.60956863644	NA	NA	NA	NA	NA	NA
1703	12	6.66932221167676	AT1G18060..AT1G18450	NA	NA		NA	NA		Cluster_00612	213.011373327	9.58681970683	Cluster_000923	213.011861308	9.80714612207	NA	NA	NA	NA	NA	NA
1704	169	6.16708733981639	AT3G30670..AT3G31375	NA	NA		NA	NA		Cluster_00612	213.011373327	9.58681970683	Cluster_000923	213.011861308	9.80714612207	NA	NA	NA	NA	NA	NA
1705	149	5.76247109652304	AT2G41220..AT2G44660	NA	NA		NA	NA		Cluster_00612	213.011373327	9.58681970683	Cluster_000923	213.011861308	9.80714612207	NA	NA	NA	NA	NA	NA
1706	139	5.41495867657807	AT2G31140..AT2G33880	NA	NA		NA	NA		Cluster_00612	213.011373327	9.58681970683	Cluster_000923	213.011861308	9.80714612207	NA	NA	NA	NA	NA	NA
1707	83	5.61822719723057	AT2G04170..AT2G06430	NA	NA		NA	NA		Cluster_00612	213.011373327	9.58681970683	Cluster_000923	213.011861308	9.80714612207	NA	NA	NA	NA	NA	NA
1708	NA	NA		252	6.23337652164542	AT3G42760..AT3G43357	NA	NA		Cluster_00612	213.011373327	9.58681970683	Cluster_000923	213.011861308	9.80714612207	NA	NA	NA	NA	NA	NA
1709	NA	NA		102	5.61459376960193	AT1G78020..AT1G80410	NA	NA		Cluster_00612	213.011373327	9.58681970683	Cluster_000923	213.011861308	9.80714612207	NA	NA	NA	NA	NA	NA
1710	NA	NA		230	5.57167798753583	AT3G19960..AT3G22231	NA	NA		Cluster_00612	213.011373327	9.58681970683	Cluster_000923	213.011861308	9.80714612207	NA	NA	NA	NA	NA	NA
1711	18	5.55029901347824	AT1G27180..AT1G27570	NA	NA		NA	NA		Cluster_00613	213.011448816	9.71339369954	Cluster_000923	213.011861308	9.80714612207	NA	NA	NA	NA	NA	NA
1712	230	5.49682116191179	AT4G20725..AT4G21350	NA	NA		NA	NA		Cluster_00613	213.011448816	9.71339369954	Cluster_000923	213.011861308	9.80714612207	NA	NA	NA	NA	NA	NA
1713	59	5.94849936808219	AT1G59312..AT1G61370	NA	NA		NA	NA		Cluster_00613	213.011448816	9.71339369954	Cluster_000923	213.011861308	9.80714612207	NA	NA	NA	NA	NA	NA
1714	159	5.78077117115189	AT3G13430..AT3G22231	230	5.57167798753583	AT3G19960..AT3G22231	NA	NA		Cluster_00613	213.011448816	9.71339369954	Cluster_000923	213.011861308	9.80714612207	NA	NA	NA	NA	NA	NA
1715	NA	NA		252	6.23337652164542	AT3G42760..AT3G43357	NA	NA		Cluster_00613	213.011448816	9.71339369954	Cluster_000923	213.011861308	9.80714612207	NA	NA	NA	NA	NA	NA
1716	NA	NA		102	5.61459376960193	AT1G78020..AT1G80410	NA	NA		Cluster_00613	213.011448816	9.71339369954	Cluster_000923	213.011861308	9.80714612207	NA	NA	NA	NA	NA	NA
1717	168	6.24521470741692	AT3G29781..AT3G30665	NA	NA		NA	NA		Cluster_00614	213.011800119	9.88512370103	Cluster_025266	213.014887591	10.1089175767	NA	NA	NA	NA	NA	NA
1718	185	5.84975267831845	AT3G47270..AT3G48740	NA	NA		NA	NA		Cluster_00614	213.011800119	9.88512370103	Cluster_025266	213.014887591	10.1089175767	NA	NA	NA	NA	NA	NA
1719	159	5.66293306918956	AT3G13430..AT3G22231	NA	NA		NA	NA		Cluster_00614	213.011800119	9.88512370103	Cluster_025266	213.014887591	10.1089175767	NA	NA	NA	NA	NA	NA
1720	NA	NA		NA	NA		218	5.79615125189861	AT3G07580..AT3G11940	Cluster_00614	213.011800119	9.88512370103	Cluster_025266	213.014887591	10.1089175767	NA	NA	NA	NA	NA	NA
1721	NA	NA		NA	NA		153	5.5655829052613	AT2G16540..AT2G20190	Cluster_00614	213.011800119	9.88512370103	Cluster_025266	213.014887591	10.1089175767	NA	NA	NA	NA	NA	NA
1722	59	6.58283935932366	AT1G59312..AT1G61370	NA	NA		NA	NA		Cluster_00615	213.010901549	9.94969708037	Cluster_025266	213.014887591	10.1089175767	NA	NA	NA	NA	NA	NA
1723	68	6.11265366208149	AT1G70380..AT1G75990	NA	NA		NA	NA		Cluster_00615	213.010901549	9.94969708037	Cluster_025266	213.014887591	10.1089175767	NA	NA	NA	NA	NA	NA
1724	153	5.67293430111988	AT3G01015..AT3G06483	NA	NA		NA	NA		Cluster_00615	213.010901549	9.94969708037	Cluster_025266	213.014887591	10.1089175767	NA	NA	NA	NA	NA	NA
1725	NA	NA		NA	NA		218	5.79615125189861	AT3G07580..AT3G11940	Cluster_00615	213.010901549	9.94969708037	Cluster_025266	213.014887591	10.1089175767	NA	NA	NA	NA	NA	NA
1726	NA	NA		NA	NA		153	5.5655829052613	AT2G16540..AT2G20190	Cluster_00615	213.010901549	9.94969708037	Cluster_025266	213.014887591	10.1089175767	NA	NA	NA	NA	NA	NA
1727	241	6.78770981675992	AT4G32300..AT4G35270	NA	NA		NA	NA		Cluster_00616	213.011522977	10.1125292008	Cluster_025266	213.014887591	10.1089175767	NA	NA	NA	NA	NA	NA
1728	NA	NA		NA	NA		218	5.79615125189861	AT3G07580..AT3G11940	Cluster_00616	213.011522977	10.1125292008	Cluster_025266	213.014887591	10.1089175767	NA	NA	NA	NA	NA	NA
1729	NA	NA		NA	NA		153	5.5655829052613	AT2G16540..AT2G20190	Cluster_00616	213.011522977	10.1125292008	Cluster_025266	213.014887591	10.1089175767	NA	NA	NA	NA	NA	NA
1730	161	5.63647270587145	AT3G25710..AT3G26525	NA	NA		NA	NA		Cluster_00617	213.011647602	10.2757137985	Cluster_025266	213.014887591	10.1089175767	NA	NA	NA	NA	NA	NA
1731	11	5.63651005773846	AT1G15170..AT1G17980	NA	NA		NA	NA		Cluster_00617	213.011647602	10.2757137985	Cluster_025266	213.014887591	10.1089175767	NA	NA	NA	NA	NA	NA
1732	291	5.40074179905251	AT5G50700..AT5G54510	NA	NA		NA	NA		Cluster_00617	213.011647602	10.2757137985	Cluster_025266	213.014887591	10.1089175767	NA	NA	NA	NA	NA	NA
1733	NA	NA		NA	NA		218	5.79615125189861	AT3G07580..AT3G11940	Cluster_00617	213.011647602	10.2757137985	Cluster_025266	213.014887591	10.1089175767	NA	NA	NA	NA	NA	NA
1734	NA	NA		NA	NA		153	5.5655829052613	AT2G16540..AT2G20190	Cluster_00617	213.011647602	10.2757137985	Cluster_025266	213.014887591	10.1089175767	NA	NA	NA	NA	NA	NA
1735	NA	NA		NA	NA		218	5.79615125189861	AT3G07580..AT3G11940	Cluster_00618	213.01140882	10.3505034053	Cluster_025266	213.014887591	10.1089175767	NA	NA	NA	NA	NA	NA
1736	NA	NA		NA	NA		153	5.5655829052613	AT2G16540..AT2G20190	Cluster_00618	213.01140882	10.3505034053	Cluster_025266	213.014887591	10.1089175767	NA	NA	NA	NA	NA	NA
1737	107	5.90449992683656	AT2G14190..AT2G14550	NA	NA		NA	NA		Cluster_00619	213.011242943	10.6298076052	Cluster_000924	213.011034229	10.3739595926	NA	NA	NA	NA	NA	NA
1738	152	5.95644816360321	AT2G46685..AT2G48150	NA	NA		NA	NA		Cluster_00619	213.011242943	10.6298076052	Cluster_000924	213.011034229	10.3739595926	NA	NA	NA	NA	NA	NA
1739	103	6.01576267969314	AT2G12835..AT2G13860	NA	NA		NA	NA		Cluster_00619	213.011242943	10.6298076052	Cluster_000924	213.011034229	10.3739595926	NA	NA	NA	NA	NA	NA
1740	231	6.37790660738094	AT4G21363..AT4G27180	NA	NA		NA	NA		Cluster_00619	213.011242943	10.6298076052	Cluster_000924	213.011034229	10.3739595926	NA	NA	NA	NA	NA	NA
1741	149	5.38979400120367	AT2G41220..AT2G44660	NA	NA		NA	NA		Cluster_00619	213.011242943	10.6298076052	Cluster_000924	213.011034229	10.3739595926	NA	NA	NA	NA	NA	NA
1742	250	5.43042607444355	AT5G15540..AT5G25160	NA	NA		NA	NA		Cluster_00619	213.011242943	10.6298076052	Cluster_000924	213.011034229	10.3739595926	NA	NA	NA	NA	NA	NA
1743	NA	NA		NA	NA		279	5.64961896852597	AT4G05613..AT4G05636	Cluster_00619	213.011242943	10.6298076052	Cluster_000924	213.011034229	10.3739595926	NA	NA	NA	NA	NA	NA
1744	NA	NA		NA	NA		393	5.31261020824847	AT5G36870..AT5G38000	Cluster_00619	213.011242943	10.6298076052	Cluster_000924	213.011034229	10.3739595926	NA	NA	NA	NA	NA	NA
1745	NA	NA		NA	NA		256	5.66120434471033	AT3G42510..AT3G43357	Cluster_00619	213.011242943	10.6298076052	Cluster_000924	213.011034229	10.3739595926	NA	NA	NA	NA	NA	NA
1746	79	8.47269988844451	AT2G01680..AT2G02180	NA	NA		NA	NA		Cluster_00620	213.011769727	10.9609233467	Cluster_000926	213.011870912	11.0417737939	NA	NA	NA	NA	NA	NA
1747	248	5.60285825225522	AT5G07230..AT5G14500	NA	NA		NA	NA		Cluster_00620	213.011769727	10.9609233467	Cluster_000926	213.011870912	11.0417737939	NA	NA	NA	NA	NA	NA
1748	NA	NA		99	6.03755168436746	AT1G76820..AT1G76911	NA	NA		Cluster_00620	213.011769727	10.9609233467	Cluster_000926	213.011870912	11.0417737939	NA	NA	NA	NA	NA	NA
1749	NA	NA		24	5.98235243504555	AT1G22500..AT1G24793	NA	NA		Cluster_00620	213.011769727	10.9609233467	Cluster_000926	213.011870912	11.0417737939	NA	NA	NA	NA	NA	NA
1750	NA	NA		NA	NA		263	6.59652008628071	AT3G47270..AT3G48200	Cluster_00620	213.011769727	10.9609233467	Cluster_000926	213.011870912	11.0417737939	NA	NA	NA	NA	NA	NA
1751	NA	NA		NA	NA		354	6.63240131092347	AT5G27810..AT5G28335	Cluster_00620	213.011769727	10.9609233467	Cluster_000926	213.011870912	11.0417737939	NA	NA	NA	NA	NA	NA
1752	NA	NA		NA	NA		312	6.25332227611596	AT4G09820..AT4G10490	Cluster_00620	213.011769727	10.9609233467	Cluster_000926	213.011870912	11.0417737939	NA	NA	NA	NA	NA	NA
1753	NA	NA		NA	NA		337	5.49333482188674	AT5G01010..AT5G01445	Cluster_00620	213.011769727	10.9609233467	Cluster_000926	213.011870912	11.0417737939	NA	NA	NA	NA	NA	NA
1754	NA	NA		NA	NA		204	5.35183452849982	AT2G43150..AT2G44610	Cluster_00620	213.011769727	10.9609233467	Cluster_000926	213.011870912	11.0417737939	NA	NA	NA	NA	NA	NA
1755	NA	NA		NA	NA		352	5.55527113937645	AT5G25200..AT5G27270	Cluster_00620	213.011769727	10.9609233467	Cluster_000926	213.011870912	11.0417737939	NA	NA	NA	NA	NA	NA
1756	NA	NA		NA	NA		90	5.50906155961672	AT1G70590..AT1G73680	Cluster_00620	213.011769727	10.9609233467	Cluster_000926	213.011870912	11.0417737939	387_13_47728_1_6.49807813838801	5.76775593369224	AT1G73400..AT1G73607	Cluster_00486	213.011600378	11.5640283352
1757	NA	NA		NA	NA		225	5.76612512908711	AT3G15640..AT3G22231	Cluster_00620	213.011769727	10.9609233467	Cluster_000926	213.011870912	11.0417737939	NA	NA	NA	NA	NA	NA
1758	60	6.01149149478374	AT1G61390..AT1G63400	NA	NA		NA	NA		Cluster_00621	213.011492963	11.5370048989	Cluster_000928	213.012064938	11.7758519889	NA	NA	NA	NA	NA	NA
1759	250	5.50745801954786	AT5G15540..AT5G25160	NA	NA		NA	NA		Cluster_00621	213.011492963	11.5370048989	Cluster_000928	213.012064938	11.7758519889	NA	NA	NA	NA	NA	NA
1760	NA	NA		NA	NA		338	6.04984112260292	AT5G01450..AT5G02830	Cluster_00621	213.011492963	11.5370048989	Cluster_000928	213.012064938	11.7758519889	NA	NA	NA	NA	NA	NA
1761	NA	NA		NA	NA		256	6.0068374053421	AT3G42510..AT3G43357	Cluster_00621	213.011492963	11.5370048989	Cluster_000928	213.012064938	11.7758519889	NA	NA	NA	NA	NA	NA
1762	NA	NA		NA	NA		399	5.35144753924172	AT5G45510..AT5G48550	Cluster_00621	213.011492963	11.5370048989	Cluster_000928	213.012064938	11.7758519889	NA	NA	NA	NA	NA	NA
1763	289	5.81623038313702	AT5G48800..AT5G50450	NA	NA		NA	NA		Cluster_00622	213.011410837	11.6452578756	Cluster_000928	213.012064938	11.7758519889	NA	NA	NA	NA	NA	NA
1764	288	5.97091695373464	AT5G39185..AT5G48790	NA	NA		399	5.35144753924172	AT5G45510..AT5G48550	Cluster_00622	213.011410837	11.6452578756	Cluster_000928	213.012064938	11.7758519889	NA	NA	NA	NA	NA	NA
1765	159	5.34848143344568	AT3G13430..AT3G22231	NA	NA		NA	NA		Cluster_00622	213.011410837	11.6452578756	Cluster_000928	213.012064938	11.7758519889	NA	NA	NA	NA	NA	NA
1766	NA	NA		NA	NA		338	6.04984112260292	AT5G01450..AT5G02830	Cluster_00622	213.011410837	11.6452578756	Cluster_000928	213.012064938	11.7758519889	NA	NA	NA	NA	NA	NA
1767	NA	NA		NA	NA		256	6.0068374053421	AT3G42510..AT3G43357	Cluster_00622	213.011410837	11.6452578756	Cluster_000928	213.012064938	11.7758519889	NA	NA	NA	NA	NA	NA
1768	145	5.43900492310424	AT2G35960..AT2G39180	NA	NA		NA	NA		Cluster_00623	213.011266296	11.8329452256	Cluster_000928	213.012064938	11.7758519889	NA	NA	NA	NA	NA	NA
1769	288	5.96077462879307	AT5G39185..AT5G48790	NA	NA		399	5.35144753924172	AT5G45510..AT5G48550	Cluster_00623	213.011266296	11.8329452256	Cluster_000928	213.012064938	11.7758519889	NA	NA	NA	NA	NA	NA
1770	NA	NA		NA	NA		338	6.04984112260292	AT5G01450..AT5G02830	Cluster_00623	213.011266296	11.8329452256	Cluster_000928	213.012064938	11.7758519889	NA	NA	NA	NA	NA	NA
1771	NA	NA		NA	NA		256	6.0068374053421	AT3G42510..AT3G43357	Cluster_00623	213.011266296	11.8329452256	Cluster_000928	213.012064938	11.7758519889	NA	NA	NA	NA	NA	NA
1772	NA	NA		NA	NA		338	6.04984112260292	AT5G01450..AT5G02830	Cluster_00624	213.011503487	12.0435653766	Cluster_000928	213.012064938	11.7758519889	NA	NA	NA	NA	NA	NA
1773	NA	NA		NA	NA		256	6.0068374053421	AT3G42510..AT3G43357	Cluster_00624	213.011503487	12.0435653766	Cluster_000928	213.012064938	11.7758519889	NA	NA	NA	NA	NA	NA
1774	NA	NA		NA	NA		399	5.35144753924172	AT5G45510..AT5G48550	Cluster_00624	213.011503487	12.0435653766	Cluster_000928	213.012064938	11.7758519889	NA	NA	NA	NA	NA	NA
1775	3	8.4834996422998	AT1G01073..AT1G02205	NA	NA		NA	NA		Cluster_00641	214.009571299	8.37063668306	Cluster_000938	214.009718641	8.34345132425	NA	NA	NA	NA	NA	NA
1776	242	7.94495496250248	AT4G35280..AT4G37790	NA	NA		NA	NA		Cluster_00641	214.009571299	8.37063668306	Cluster_000938	214.009718641	8.34345132425	NA	NA	NA	NA	NA	NA
1777	5	5.92571652152024	AT1G03300..AT1G03982	NA	NA		NA	NA		Cluster_00641	214.009571299	8.37063668306	Cluster_000938	214.009718641	8.34345132425	NA	NA	NA	NA	NA	NA
1778	162	5.6429025888787	AT3G26530..AT3G26800	NA	NA		NA	NA		Cluster_00641	214.009571299	8.37063668306	Cluster_000938	214.009718641	8.34345132425	NA	NA	NA	NA	NA	NA
1779	83	7.42013486972182	AT2G04170..AT2G06430	NA	NA		NA	NA		Cluster_00641	214.009571299	8.37063668306	Cluster_000938	214.009718641	8.34345132425	NA	NA	NA	NA	NA	NA
1780	193	6.35104927136197	AT4G05133..AT4G05610	NA	NA		NA	NA		Cluster_00641	214.009571299	8.37063668306	Cluster_000938	214.009718641	8.34345132425	NA	NA	NA	NA	NA	NA
1781	126	6.47417600661252	AT2G26695..AT2G27990	NA	NA		NA	NA		Cluster_00641	214.009571299	8.37063668306	Cluster_000938	214.009718641	8.34345132425	NA	NA	NA	NA	NA	NA
1782	149	6.87884848573788	AT2G41220..AT2G44660	NA	NA		NA	NA		Cluster_00641	214.009571299	8.37063668306	Cluster_000938	214.009718641	8.34345132425	NA	NA	NA	NA	NA	NA
1783	155	6.03877615269968	AT3G06560..AT3G09170	NA	NA		NA	NA		Cluster_00641	214.009571299	8.37063668306	Cluster_000938	214.009718641	8.34345132425	NA	NA	NA	NA	NA	NA
1784	190	9.91242667860268	AT4G00005..AT4G03770	NA	NA		NA	NA		Cluster_00641	214.009571299	8.37063668306	Cluster_000938	214.009718641	8.34345132425	NA	NA	NA	NA	NA	NA
1785	8	6.65759158157651	AT1G08110..AT1G12420	NA	NA		NA	NA		Cluster_00641	214.009571299	8.37063668306	Cluster_000938	214.009718641	8.34345132425	NA	NA	NA	NA	NA	NA
1786	161	5.59233807942807	AT3G25710..AT3G26525	NA	NA		NA	NA		Cluster_00641	214.009571299	8.37063668306	Cluster_000938	214.009718641	8.34345132425	NA	NA	NA	NA	NA	NA
1787	60	6.17480210082832	AT1G61390..AT1G63400	NA	NA		NA	NA		Cluster_00641	214.009571299	8.37063668306	Cluster_000938	214.009718641	8.34345132425	NA	NA	NA	NA	NA	NA
1788	81	5.58337509310708	AT2G02640..AT2G03930	NA	NA		NA	NA		Cluster_00641	214.009571299	8.37063668306	Cluster_000938	214.009718641	8.34345132425	NA	NA	NA	NA	NA	NA
1789	54	5.84345230153817	AT1G52120..AT1G53880	NA	NA		NA	NA		Cluster_00641	214.009571299	8.37063668306	Cluster_000938	214.009718641	8.34345132425	NA	NA	NA	NA	NA	NA
1790	229	5.6095918126871	AT4G19230..AT4G20520	NA	NA		NA	NA		Cluster_00641	214.009571299	8.37063668306	Cluster_000938	214.009718641	8.34345132425	NA	NA	NA	NA	NA	NA
1791	20	6.0958528799866	AT1G30825..AT1G34805	NA	NA		NA	NA		Cluster_00641	214.009571299	8.37063668306	Cluster_000938	214.009718641	8.34345132425	NA	NA	NA	NA	NA	NA
1792	61	5.39169264972989	AT1G63410..AT1G66570	NA	NA		NA	NA		Cluster_00641	214.009571299	8.37063668306	Cluster_000938	214.009718641	8.34345132425	NA	NA	NA	NA	NA	NA
1793	227	5.96309733033706	AT4G13256..AT4G16880	NA	NA		NA	NA		Cluster_00641	214.009571299	8.37063668306	Cluster_000938	214.009718641	8.34345132425	NA	NA	NA	NA	NA	NA
1794	226	5.50533182081255	AT4G09820..AT4G13255	NA	NA		NA	NA		Cluster_00641	214.009571299	8.37063668306	Cluster_000938	214.009718641	8.34345132425	NA	NA	NA	NA	NA	NA
1795	288	6.37699106476213	AT5G39185..AT5G48790	NA	NA		NA	NA		Cluster_00641	214.009571299	8.37063668306	Cluster_000938	214.009718641	8.34345132425	NA	NA	NA	NA	NA	NA
1796	NA	NA		109	5.76748878112299	AT2G02200..AT2G02630	NA	NA		Cluster_00641	214.009571299	8.37063668306	Cluster_000938	214.009718641	8.34345132425	NA	NA	NA	NA	NA	NA
1797	NA	NA		197	5.6345977634076	AT2G31550..AT2G33880	NA	NA		Cluster_00641	214.009571299	8.37063668306	Cluster_000938	214.009718641	8.34345132425	NA	NA	NA	NA	NA	NA
1798	NA	NA		NA	NA		261	5.72819952398861	AT3G44730..AT3G45330	Cluster_00641	214.009571299	8.37063668306	Cluster_000938	214.009718641	8.34345132425	NA	NA	NA	NA	NA	NA
1799	99	5.60369116746788	AT2G11420..AT2G11820	NA	NA		NA	NA		Cluster_00644	220.048143951	10.9951179242	Cluster_000948	220.048212949	11.2143237254	NA	NA	NA	NA	NA	NA
1800	149	5.98895668985127	AT2G41220..AT2G44660	NA	NA		NA	NA		Cluster_00644	220.048143951	10.9951179242	Cluster_000948	220.048212949	11.2143237254	NA	NA	NA	NA	NA	NA
1801	239	5.35011448519809	AT4G30290..AT4G32212	NA	NA		NA	NA		Cluster_00644	220.048143951	10.9951179242	Cluster_000948	220.048212949	11.2143237254	NA	NA	NA	NA	NA	NA
1802	228	5.84079349541591	AT4G16900..AT4G19220	NA	NA		NA	NA		Cluster_00644	220.048143951	10.9951179242	Cluster_000948	220.048212949	11.2143237254	NA	NA	NA	NA	NA	NA
1803	133	5.74695411711945	AT2G29290..AT2G29960	NA	NA		NA	NA		Cluster_00645	226.485037181	0.671083061187	Cluster_000964	226.484802479	0.741825726838	NA	NA	NA	NA	NA	NA
1804	151	5.79270374948234	AT2G45430..AT2G46680	NA	NA		NA	NA		Cluster_00645	226.485037181	0.671083061187	Cluster_000964	226.484802479	0.741825726838	NA	NA	NA	NA	NA	NA
1805	139	6.37219759425056	AT2G31140..AT2G33880	NA	NA		NA	NA		Cluster_00645	226.485037181	0.671083061187	Cluster_000964	226.484802479	0.741825726838	NA	NA	NA	NA	NA	NA
1806	8	6.27638370685705	AT1G08110..AT1G12420	NA	NA		NA	NA		Cluster_00645	226.485037181	0.671083061187	Cluster_000964	226.484802479	0.741825726838	NA	NA	NA	NA	NA	NA
1807	292	5.41717174337347	AT5G54520..AT5G55890	NA	NA		NA	NA		Cluster_00645	226.485037181	0.671083061187	Cluster_000964	226.484802479	0.741825726838	NA	NA	NA	NA	NA	NA
1808	155	5.35260329768805	AT3G06560..AT3G09170	NA	NA		NA	NA		Cluster_00645	226.485037181	0.671083061187	Cluster_000964	226.484802479	0.741825726838	NA	NA	NA	NA	NA	NA
1809	189	5.53093289924807	AT3G61028..AT3G63530	NA	NA		NA	NA		Cluster_00645	226.485037181	0.671083061187	Cluster_000964	226.484802479	0.741825726838	NA	NA	NA	NA	NA	NA
1810	248	6.48851962459228	AT5G07230..AT5G14500	NA	NA		NA	NA		Cluster_00645	226.485037181	0.671083061187	Cluster_000964	226.484802479	0.741825726838	NA	NA	NA	NA	NA	NA
1811	242	5.32873372064943	AT4G35280..AT4G37790	NA	NA		NA	NA		Cluster_00645	226.485037181	0.671083061187	Cluster_000964	226.484802479	0.741825726838	NA	NA	NA	NA	NA	NA
1812	288	7.1788557855542	AT5G39185..AT5G48790	NA	NA		NA	NA		Cluster_00645	226.485037181	0.671083061187	Cluster_000964	226.484802479	0.741825726838	NA	NA	NA	NA	NA	NA
1813	184	5.3255773610757	AT3G44730..AT3G47250	NA	NA		NA	NA		Cluster_00645	226.485037181	0.671083061187	Cluster_000964	226.484802479	0.741825726838	NA	NA	NA	NA	NA	NA
1814	250	6.47367977423706	AT5G15540..AT5G25160	NA	NA		NA	NA		Cluster_00645	226.485037181	0.671083061187	Cluster_000964	226.484802479	0.741825726838	NA	NA	NA	NA	NA	NA
1815	57	10.8210767601614	AT1G55140..AT1G56910	NA	NA		NA	NA		Cluster_00649	227.056041052	12.2067924926	Cluster_000968	227.056444743	11.9877507819	NA	NA	NA	NA	NA	NA
1816	139	9.59773305275471	AT2G31140..AT2G33880	NA	NA		NA	NA		Cluster_00649	227.056041052	12.2067924926	Cluster_000968	227.056444743	11.9877507819	NA	NA	NA	NA	NA	NA
1817	67	6.9809023656453	AT1G69140..AT1G70370	NA	NA		NA	NA		Cluster_00649	227.056041052	12.2067924926	Cluster_000968	227.056444743	11.9877507819	NA	NA	NA	NA	NA	NA
1818	185	7.14635028880633	AT3G47270..AT3G48740	259	6.83523920810129	AT3G46370..AT3G48185	NA	NA		Cluster_00649	227.056041052	12.2067924926	Cluster_000968	227.056444743	11.9877507819	NA	NA	NA	NA	NA	NA
1819	51	7.35307505052579	AT1G47250..AT1G49190	NA	NA		NA	NA		Cluster_00649	227.056041052	12.2067924926	Cluster_000968	227.056444743	11.9877507819	NA	NA	NA	NA	NA	NA
1820	11	6.98975184856125	AT1G15170..AT1G17980	NA	NA		NA	NA		Cluster_00649	227.056041052	12.2067924926	Cluster_000968	227.056444743	11.9877507819	NA	NA	NA	NA	NA	NA
1821	159	7.90248223896657	AT3G13430..AT3G22231	NA	NA		NA	NA		Cluster_00649	227.056041052	12.2067924926	Cluster_000968	227.056444743	11.9877507819	NA	NA	NA	NA	NA	NA
1822	286	5.68387772407733	AT5G38005..AT5G39095	NA	NA		NA	NA		Cluster_00649	227.056041052	12.2067924926	Cluster_000968	227.056444743	11.9877507819	NA	NA	NA	NA	NA	NA
1823	292	5.36105721028915	AT5G54520..AT5G55890	NA	NA		NA	NA		Cluster_00649	227.056041052	12.2067924926	Cluster_000968	227.056444743	11.9877507819	NA	NA	NA	NA	NA	NA
1824	81	5.50961283659984	AT2G02640..AT2G03930	NA	NA		NA	NA		Cluster_00649	227.056041052	12.2067924926	Cluster_000968	227.056444743	11.9877507819	NA	NA	NA	NA	NA	NA
1825	54	5.62654445977336	AT1G52120..AT1G53880	NA	NA		NA	NA		Cluster_00649	227.056041052	12.2067924926	Cluster_000968	227.056444743	11.9877507819	NA	NA	NA	NA	NA	NA
1826	113	5.7948195500884	AT2G16130..AT2G18900	NA	NA		NA	NA		Cluster_00649	227.056041052	12.2067924926	Cluster_000968	227.056444743	11.9877507819	NA	NA	NA	NA	NA	NA
1827	61	6.00846889414067	AT1G63410..AT1G66570	NA	NA		NA	NA		Cluster_00649	227.056041052	12.2067924926	Cluster_000968	227.056444743	11.9877507819	NA	NA	NA	NA	NA	NA
1828	20	6.14583741598091	AT1G30825..AT1G34805	NA	NA		NA	NA		Cluster_00649	227.056041052	12.2067924926	Cluster_000968	227.056444743	11.9877507819	NA	NA	NA	NA	NA	NA
1829	160	5.93920983085398	AT3G22237..AT3G25700	233	9.38271121491985	AT3G23530..AT3G26525	NA	NA		Cluster_00649	227.056041052	12.2067924926	Cluster_000968	227.056444743	11.9877507819	NA	NA	NA	NA	NA	NA
1830	75	5.30793588761947	AT1G77480..AT1G81001	NA	NA		NA	NA		Cluster_00649	227.056041052	12.2067924926	Cluster_000968	227.056444743	11.9877507819	NA	NA	NA	NA	NA	NA
1831	231	6.03195395744522	AT4G21363..AT4G27180	NA	NA		319	5.70519108791539	AT4G20715..AT4G22290	Cluster_00649	227.056041052	12.2067924926	Cluster_000968	227.056444743	11.9877507819	NA	NA	NA	NA	NA	NA
1832	153	5.65141344522086	AT3G01015..AT3G06483	NA	NA		NA	NA		Cluster_00649	227.056041052	12.2067924926	Cluster_000968	227.056444743	11.9877507819	NA	NA	NA	NA	NA	NA
1833	250	5.30966607911518	AT5G15540..AT5G25160	NA	NA		NA	NA		Cluster_00649	227.056041052	12.2067924926	Cluster_000968	227.056444743	11.9877507819	NA	NA	NA	NA	NA	NA
1834	NA	NA		273	9.79604778556675	AT3G60950..AT3G63500	NA	NA		Cluster_00649	227.056041052	12.2067924926	Cluster_000968	227.056444743	11.9877507819	NA	NA	NA	NA	NA	NA
1835	NA	NA		345	12.3764479919914	AT5G01010..AT5G05700	NA	NA		Cluster_00649	227.056041052	12.2067924926	Cluster_000968	227.056444743	11.9877507819	NA	NA	NA	NA	NA	NA
1836	NA	NA		234	9.26667498472087	AT3G26530..AT3G29110	NA	NA		Cluster_00649	227.056041052	12.2067924926	Cluster_000968	227.056444743	11.9877507819	NA	NA	NA	NA	NA	NA
1837	NA	NA		322	7.7149982729264	AT4G19320..AT4G20510	NA	NA		Cluster_00649	227.056041052	12.2067924926	Cluster_000968	227.056444743	11.9877507819	NA	NA	NA	NA	NA	NA
1838	NA	NA		269	6.48052282898572	AT3G58650..AT3G59710	NA	NA		Cluster_00649	227.056041052	12.2067924926	Cluster_000968	227.056444743	11.9877507819	NA	NA	NA	NA	NA	NA
1839	NA	NA		393	5.73767648498097	AT5G35570..AT5G35640	NA	NA		Cluster_00649	227.056041052	12.2067924926	Cluster_000968	227.056444743	11.9877507819	NA	NA	NA	NA	NA	NA
1840	NA	NA		266	6.34886829271597	AT3G55258..AT3G55730	NA	NA		Cluster_00649	227.056041052	12.2067924926	Cluster_000968	227.056444743	11.9877507819	NA	NA	NA	NA	NA	NA
1841	NA	NA		383	5.46419824112592	AT5G33234..AT5G33383	NA	NA		Cluster_00649	227.056041052	12.2067924926	Cluster_000968	227.056444743	11.9877507819	NA	NA	NA	NA	NA	NA
1842	NA	NA		315	6.32069895341614	AT4G09316..AT4G09810	NA	NA		Cluster_00649	227.056041052	12.2067924926	Cluster_000968	227.056444743	11.9877507819	NA	NA	NA	NA	NA	NA
1843	NA	NA		415	6.66473885871616	AT5G56610..AT5G59630	NA	NA		Cluster_00649	227.056041052	12.2067924926	Cluster_000968	227.056444743	11.9877507819	NA	NA	NA	NA	NA	NA
1844	NA	NA		80	6.14757025771484	AT1G61390..AT1G62350	NA	NA		Cluster_00649	227.056041052	12.2067924926	Cluster_000968	227.056444743	11.9877507819	NA	NA	NA	NA	NA	NA
1845	NA	NA		313	5.99671491432779	AT4G08430..AT4G08880	NA	NA		Cluster_00649	227.056041052	12.2067924926	Cluster_000968	227.056444743	11.9877507819	NA	NA	NA	NA	NA	NA
1846	NA	NA		356	6.10071856818703	AT5G27280..AT5G28235	NA	NA		Cluster_00649	227.056041052	12.2067924926	Cluster_000968	227.056444743	11.9877507819	NA	NA	NA	NA	NA	NA
1847	NA	NA		401	7.35235780232592	AT5G41610..AT5G45230	NA	NA		Cluster_00649	227.056041052	12.2067924926	Cluster_000968	227.056444743	11.9877507819	NA	NA	NA	NA	NA	NA
1848	NA	NA		344	5.99581010607849	AT4G37970..AT4G40090	NA	NA		Cluster_00649	227.056041052	12.2067924926	Cluster_000968	227.056444743	11.9877507819	NA	NA	NA	NA	NA	NA
1849	NA	NA		423	6.34362522598757	AT5G62690..AT5G65790	NA	NA		Cluster_00649	227.056041052	12.2067924926	Cluster_000968	227.056444743	11.9877507819	NA	NA	NA	NA	NA	NA
1850	NA	NA		406	6.17747560853051	AT5G48800..AT5G49850	NA	NA		Cluster_00649	227.056041052	12.2067924926	Cluster_000968	227.056444743	11.9877507819	NA	NA	NA	NA	NA	NA
1851	NA	NA		316	5.51251799923387	AT4G09820..AT4G12260	NA	NA		Cluster_00649	227.056041052	12.2067924926	Cluster_000968	227.056444743	11.9877507819	NA	NA	NA	NA	NA	NA
1852	NA	NA		NA	NA		322	6.1762625043347	AT4G27960..AT4G28530	Cluster_00649	227.056041052	12.2067924926	Cluster_000968	227.056444743	11.9877507819	NA	NA	NA	NA	NA	NA
1853	NA	NA		NA	NA		167	5.80379740905841	AT2G25790..AT2G27230	Cluster_00649	227.056041052	12.2067924926	Cluster_000968	227.056444743	11.9877507819	NA	NA	NA	NA	NA	NA
1854	NA	NA		NA	NA		355	5.49246745399802	AT5G28400..AT5G28845	Cluster_00649	227.056041052	12.2067924926	Cluster_000968	227.056444743	11.9877507819	NA	NA	NA	NA	NA	NA
1855	NA	NA		NA	NA		315	6.49577674135107	AT4G13455..AT4G16890	Cluster_00649	227.056041052	12.2067924926	Cluster_000968	227.056444743	11.9877507819	NA	NA	NA	NA	NA	NA
1856	16	5.50717676855101	AT1G21900..AT1G24793	NA	NA		NA	NA		Cluster_00650	234.06390392	12.2857324193	Cluster_000980	234.063589007	12.5449513213	NA	NA	NA	NA	NA	NA
1857	NA	NA		NA	NA		93	6.61714177868846	AT1G75500..AT1G76260	Cluster_00650	234.06390392	12.2857324193	Cluster_000980	234.063589007	12.5449513213	NA	NA	NA	NA	NA	NA
1858	NA	NA		NA	NA		231	5.99800845833905	AT3G26240..AT3G26800	Cluster_00650	234.06390392	12.2857324193	Cluster_000980	234.063589007	12.5449513213	NA	NA	NA	NA	NA	NA
1859	NA	NA		NA	NA		318	6.0119840968213	AT4G19330..AT4G20520	Cluster_00650	234.06390392	12.2857324193	Cluster_000980	234.063589007	12.5449513213	NA	NA	NA	NA	NA	NA
1860	NA	NA		NA	NA		400	6.07406518496507	AT5G48560..AT5G50530	Cluster_00650	234.06390392	12.2857324193	Cluster_000980	234.063589007	12.5449513213	NA	NA	NA	NA	NA	NA
1861	NA	NA		NA	NA		399	5.71543393469596	AT5G45510..AT5G48550	Cluster_00650	234.06390392	12.2857324193	Cluster_000980	234.063589007	12.5449513213	NA	NA	NA	NA	NA	NA
1862	250	6.34527249037064	AT5G15540..AT5G25160	NA	NA		NA	NA		Cluster_00651	234.063710158	13.117005026	Cluster_000981	234.063832469	12.8378042115	NA	NA	NA	NA	NA	NA
1863	226	6.20944564356195	AT4G09820..AT4G13255	NA	NA		NA	NA		Cluster_00652	234.063769512	13.4638758126	Cluster_000983	234.063548074	13.4668252283	NA	NA	NA	NA	NA	NA
1864	250	5.41722401297329	AT5G15540..AT5G25160	NA	NA		NA	NA		Cluster_00652	234.063769512	13.4638758126	Cluster_000983	234.063548074	13.4668252283	NA	NA	NA	NA	NA	NA
1865	NA	NA		NA	NA		103	6.09271187616713	AT2G01680..AT2G02061	Cluster_00652	234.063769512	13.4638758126	Cluster_000983	234.063548074	13.4668252283	NA	NA	NA	NA	NA	NA
1866	232	5.75966756649234	AT4G27210..AT4G27890	NA	NA		NA	NA		Cluster_00655	234.064014061	14.0596794469	Cluster_000984	234.064095637	14.2827971889	NA	NA	NA	NA	NA	NA
1867	190	5.86646416347222	AT4G00005..AT4G03770	NA	NA		NA	NA		Cluster_00655	234.064014061	14.0596794469	Cluster_000984	234.064095637	14.2827971889	NA	NA	NA	NA	NA	NA
1868	221	6.34430176781908	AT4G08053..AT4G08109	NA	NA		NA	NA		Cluster_00656	234.064198156	12.0687495565	Cluster_000978	234.064070413	12.0058924502	NA	NA	NA	NA	NA	NA
1869	46	5.66460686624176	AT1G43750..AT1G44010	NA	NA		NA	NA		Cluster_00656	234.064198156	12.0687495565	Cluster_000978	234.064070413	12.0058924502	NA	NA	NA	NA	NA	NA
1870	79	6.06969720538848	AT2G01680..AT2G02180	NA	NA		NA	NA		Cluster_00656	234.064198156	12.0687495565	Cluster_000978	234.064070413	12.0058924502	NA	NA	NA	NA	NA	NA
1871	59	6.60128529083188	AT1G59312..AT1G61370	NA	NA		NA	NA		Cluster_00656	234.064198156	12.0687495565	Cluster_000978	234.064070413	12.0058924502	NA	NA	NA	NA	NA	NA
1872	161	5.88151791734451	AT3G25710..AT3G26525	NA	NA		NA	NA		Cluster_00656	234.064198156	12.0687495565	Cluster_000978	234.064070413	12.0058924502	NA	NA	NA	NA	NA	NA
1873	8	6.49980410416057	AT1G08110..AT1G12420	NA	NA		NA	NA		Cluster_00656	234.064198156	12.0687495565	Cluster_000978	234.064070413	12.0058924502	NA	NA	NA	NA	NA	NA
1874	22	5.45830268416819	AT1G35110..AT1G35520	NA	NA		NA	NA		Cluster_00656	234.064198156	12.0687495565	Cluster_000978	234.064070413	12.0058924502	NA	NA	NA	NA	NA	NA
1875	182	6.5989085179347	AT3G42253..AT3G43566	NA	NA		NA	NA		Cluster_00656	234.064198156	12.0687495565	Cluster_000978	234.064070413	12.0058924502	NA	NA	NA	NA	NA	NA
1876	183	5.70724761668937	AT3G43570..AT3G44720	NA	NA		NA	NA		Cluster_00656	234.064198156	12.0687495565	Cluster_000978	234.064070413	12.0058924502	NA	NA	NA	NA	NA	NA
1877	241	5.76581287537368	AT4G32300..AT4G35270	NA	NA		NA	NA		Cluster_00656	234.064198156	12.0687495565	Cluster_000978	234.064070413	12.0058924502	NA	NA	NA	NA	NA	NA
1878	61	5.81836526132459	AT1G63410..AT1G66570	NA	NA		NA	NA		Cluster_00656	234.064198156	12.0687495565	Cluster_000978	234.064070413	12.0058924502	NA	NA	NA	NA	NA	NA
1879	190	6.69393706186372	AT4G00005..AT4G03770	NA	NA		NA	NA		Cluster_00656	234.064198156	12.0687495565	Cluster_000978	234.064070413	12.0058924502	NA	NA	NA	NA	NA	NA
1880	186	5.5455750649368	AT3G48745..AT3G53550	NA	NA		NA	NA		Cluster_00656	234.064198156	12.0687495565	Cluster_000978	234.064070413	12.0058924502	NA	NA	NA	NA	NA	NA
1881	184	5.37030234475899	AT3G44730..AT3G47250	NA	NA		NA	NA		Cluster_00656	234.064198156	12.0687495565	Cluster_000978	234.064070413	12.0058924502	NA	NA	NA	NA	NA	NA
1882	228	5.37035040784566	AT4G16900..AT4G19220	NA	NA		NA	NA		Cluster_00656	234.064198156	12.0687495565	Cluster_000978	234.064070413	12.0058924502	NA	NA	NA	NA	NA	NA
1883	294	5.30185645580761	AT5G57126..AT5G62680	NA	NA		NA	NA		Cluster_00656	234.064198156	12.0687495565	Cluster_000978	234.064070413	12.0058924502	NA	NA	NA	NA	NA	NA
1884	227	5.67720382929838	AT4G13256..AT4G16880	NA	NA		NA	NA		Cluster_00656	234.064198156	12.0687495565	Cluster_000978	234.064070413	12.0058924502	NA	NA	NA	NA	NA	NA
1885	231	5.30253279593749	AT4G21363..AT4G27180	NA	NA		NA	NA		Cluster_00656	234.064198156	12.0687495565	Cluster_000978	234.064070413	12.0058924502	NA	NA	NA	NA	NA	NA
1886	159	5.33053867505328	AT3G13430..AT3G22231	NA	NA		NA	NA		Cluster_00656	234.064198156	12.0687495565	Cluster_000978	234.064070413	12.0058924502	NA	NA	NA	NA	NA	NA
1887	NA	NA		177	5.36757711826618	AT2G23880..AT2G24570	NA	NA		Cluster_00656	234.064198156	12.0687495565	Cluster_000978	234.064070413	12.0058924502	NA	NA	NA	NA	NA	NA
1888	7	11.0743853960074	AT1G04110..AT1G08090	NA	NA		NA	NA		Cluster_00657	234.06360423	11.7231831155	Cluster_000978	234.064070413	12.0058924502	NA	NA	NA	NA	NA	NA
1889	80	7.49068288747339	AT2G02200..AT2G02630	NA	NA		NA	NA		Cluster_00657	234.06360423	11.7231831155	Cluster_000978	234.064070413	12.0058924502	NA	NA	NA	NA	NA	NA
1890	161	7.74864960872528	AT3G25710..AT3G26525	NA	NA		NA	NA		Cluster_00657	234.06360423	11.7231831155	Cluster_000978	234.064070413	12.0058924502	NA	NA	NA	NA	NA	NA
1891	223	7.81674389083839	AT4G08347..AT4G08876	NA	NA		NA	NA		Cluster_00657	234.06360423	11.7231831155	Cluster_000978	234.064070413	12.0058924502	NA	NA	NA	NA	NA	NA
1892	149	7.91117080915477	AT2G41220..AT2G44660	NA	NA		NA	NA		Cluster_00657	234.06360423	11.7231831155	Cluster_000978	234.064070413	12.0058924502	NA	NA	NA	NA	NA	NA
1893	147	6.6983616293674	AT2G39220..AT2G40750	NA	NA		NA	NA		Cluster_00657	234.06360423	11.7231831155	Cluster_000978	234.064070413	12.0058924502	NA	NA	NA	NA	NA	NA
1894	100	5.49663742017695	AT2G11830..AT2G12210	NA	NA		NA	NA		Cluster_00657	234.06360423	11.7231831155	Cluster_000978	234.064070413	12.0058924502	NA	NA	NA	NA	NA	NA
1895	83	6.82902475415319	AT2G04170..AT2G06430	NA	NA		NA	NA		Cluster_00657	234.06360423	11.7231831155	Cluster_000978	234.064070413	12.0058924502	NA	NA	NA	NA	NA	NA
1896	163	6.01792939503472	AT3G26805..AT3G27700	NA	NA		NA	NA		Cluster_00657	234.06360423	11.7231831155	Cluster_000978	234.064070413	12.0058924502	NA	NA	NA	NA	NA	NA
1897	252	6.7730242408714	AT5G26580..AT5G28335	NA	NA		NA	NA		Cluster_00657	234.06360423	11.7231831155	Cluster_000978	234.064070413	12.0058924502	NA	NA	NA	NA	NA	NA
1898	81	5.93700301669171	AT2G02640..AT2G03930	NA	NA		NA	NA		Cluster_00657	234.06360423	11.7231831155	Cluster_000978	234.064070413	12.0058924502	NA	NA	NA	NA	NA	NA
1899	103	5.8799836793553	AT2G12835..AT2G13860	NA	NA		NA	NA		Cluster_00657	234.06360423	11.7231831155	Cluster_000978	234.064070413	12.0058924502	NA	NA	NA	NA	NA	NA
1900	67	5.61082831233919	AT1G69140..AT1G70370	NA	NA		NA	NA		Cluster_00657	234.06360423	11.7231831155	Cluster_000978	234.064070413	12.0058924502	NA	NA	NA	NA	NA	NA
1901	248	6.77816832022958	AT5G07230..AT5G14500	NA	NA		NA	NA		Cluster_00657	234.06360423	11.7231831155	Cluster_000978	234.064070413	12.0058924502	NA	NA	NA	NA	NA	NA
1902	165	5.45261782496836	AT3G28310..AT3G29110	NA	NA		NA	NA		Cluster_00657	234.06360423	11.7231831155	Cluster_000978	234.064070413	12.0058924502	NA	NA	NA	NA	NA	NA
1903	160	6.30386305585435	AT3G22237..AT3G25700	NA	NA		NA	NA		Cluster_00657	234.06360423	11.7231831155	Cluster_000978	234.064070413	12.0058924502	NA	NA	NA	NA	NA	NA
1904	288	7.74294077424705	AT5G39185..AT5G48790	NA	NA		NA	NA		Cluster_00657	234.06360423	11.7231831155	Cluster_000978	234.064070413	12.0058924502	NA	NA	NA	NA	NA	NA
1905	294	6.08127713906309	AT5G57126..AT5G62680	NA	NA		NA	NA		Cluster_00657	234.06360423	11.7231831155	Cluster_000978	234.064070413	12.0058924502	NA	NA	NA	NA	NA	NA
1906	61	5.96279316987618	AT1G63410..AT1G66570	NA	NA		NA	NA		Cluster_00657	234.06360423	11.7231831155	Cluster_000978	234.064070413	12.0058924502	NA	NA	NA	NA	NA	NA
1907	113	5.60715905005212	AT2G16130..AT2G18900	NA	NA		NA	NA		Cluster_00657	234.06360423	11.7231831155	Cluster_000978	234.064070413	12.0058924502	NA	NA	NA	NA	NA	NA
1908	183	5.30325238515204	AT3G43570..AT3G44720	NA	NA		NA	NA		Cluster_00657	234.06360423	11.7231831155	Cluster_000978	234.064070413	12.0058924502	NA	NA	NA	NA	NA	NA
1909	184	5.65441699620193	AT3G44730..AT3G47250	NA	NA		NA	NA		Cluster_00657	234.06360423	11.7231831155	Cluster_000978	234.064070413	12.0058924502	NA	NA	NA	NA	NA	NA
1910	190	6.59854417539988	AT4G00005..AT4G03770	NA	NA		NA	NA		Cluster_00657	234.06360423	11.7231831155	Cluster_000978	234.064070413	12.0058924502	NA	NA	NA	NA	NA	NA
1911	186	5.55645098570029	AT3G48745..AT3G53550	NA	NA		NA	NA		Cluster_00657	234.06360423	11.7231831155	Cluster_000978	234.064070413	12.0058924502	NA	NA	NA	NA	NA	NA
1912	159	5.60667996878674	AT3G13430..AT3G22231	NA	NA		NA	NA		Cluster_00657	234.06360423	11.7231831155	Cluster_000978	234.064070413	12.0058924502	NA	NA	NA	NA	NA	NA
1913	NA	NA		177	5.36757711826618	AT2G23880..AT2G24570	NA	NA		Cluster_00657	234.06360423	11.7231831155	Cluster_000978	234.064070413	12.0058924502	NA	NA	NA	NA	NA	NA
1914	100	7.82996592758045	AT2G11830..AT2G12210	NA	NA		NA	NA		Cluster_00658	234.06400497	11.5419835573	Cluster_000977	234.064102792	11.6490394149	NA	NA	NA	NA	NA	NA
1915	230	7.95901478401148	AT4G20725..AT4G21350	NA	NA		NA	NA		Cluster_00658	234.06400497	11.5419835573	Cluster_000977	234.064102792	11.6490394149	NA	NA	NA	NA	NA	NA
1916	271	5.83668279328823	AT5G32540..AT5G33050	NA	NA		NA	NA		Cluster_00658	234.06400497	11.5419835573	Cluster_000977	234.064102792	11.6490394149	NA	NA	NA	NA	NA	NA
1917	167	7.53151029012802	AT3G29647..AT3G29780	NA	NA		NA	NA		Cluster_00658	234.06400497	11.5419835573	Cluster_000977	234.064102792	11.6490394149	NA	NA	NA	NA	NA	NA
1918	174	5.55529738171601	AT3G32393..AT3G32890	NA	NA		NA	NA		Cluster_00658	234.06400497	11.5419835573	Cluster_000977	234.064102792	11.6490394149	NA	NA	NA	NA	NA	NA
1919	149	9.16849693223527	AT2G41220..AT2G44660	NA	NA		NA	NA		Cluster_00658	234.06400497	11.5419835573	Cluster_000977	234.064102792	11.6490394149	NA	NA	NA	NA	NA	NA
1920	151	7.47465742496655	AT2G45430..AT2G46680	NA	NA		NA	NA		Cluster_00658	234.06400497	11.5419835573	Cluster_000977	234.064102792	11.6490394149	NA	NA	NA	NA	NA	NA
1921	123	6.42014570740112	AT2G23870..AT2G24570	NA	NA		NA	NA		Cluster_00658	234.06400497	11.5419835573	Cluster_000977	234.064102792	11.6490394149	NA	NA	NA	NA	NA	NA
1922	232	6.59723657383201	AT4G27210..AT4G27890	NA	NA		NA	NA		Cluster_00658	234.06400497	11.5419835573	Cluster_000977	234.064102792	11.6490394149	NA	NA	NA	NA	NA	NA
1923	117	6.08673094345145	AT2G22430..AT2G22750	NA	NA		NA	NA		Cluster_00658	234.06400497	11.5419835573	Cluster_000977	234.064102792	11.6490394149	NA	NA	NA	NA	NA	NA
1924	165	7.45202359584274	AT3G28310..AT3G29110	NA	NA		NA	NA		Cluster_00658	234.06400497	11.5419835573	Cluster_000977	234.064102792	11.6490394149	NA	NA	NA	NA	NA	NA
1925	58	7.07360209544713	AT1G57340..AT1G58766	NA	NA		NA	NA		Cluster_00658	234.06400497	11.5419835573	Cluster_000977	234.064102792	11.6490394149	NA	NA	NA	NA	NA	NA
1926	188	8.31010690089324	AT3G54600..AT3G61020	NA	NA		NA	NA		Cluster_00658	234.06400497	11.5419835573	Cluster_000977	234.064102792	11.6490394149	NA	NA	NA	NA	NA	NA
1927	160	8.44246166827647	AT3G22237..AT3G25700	NA	NA		NA	NA		Cluster_00658	234.06400497	11.5419835573	Cluster_000977	234.064102792	11.6490394149	NA	NA	NA	NA	NA	NA
1928	136	5.45358683205406	AT2G30670..AT2G30990	NA	NA		NA	NA		Cluster_00658	234.06400497	11.5419835573	Cluster_000977	234.064102792	11.6490394149	NA	NA	NA	NA	NA	NA
1929	220	5.54071388893285	AT4G07915..AT4G08040	NA	NA		NA	NA		Cluster_00658	234.06400497	11.5419835573	Cluster_000977	234.064102792	11.6490394149	NA	NA	NA	NA	NA	NA
1930	175	5.66880564456309	AT3G32893..AT3G33055	NA	NA		NA	NA		Cluster_00658	234.06400497	11.5419835573	Cluster_000977	234.064102792	11.6490394149	NA	NA	NA	NA	NA	NA
1931	168	6.79594348500763	AT3G29781..AT3G30665	NA	NA		NA	NA		Cluster_00658	234.06400497	11.5419835573	Cluster_000977	234.064102792	11.6490394149	NA	NA	NA	NA	NA	NA
1932	124	6.13751323606696	AT2G24580..AT2G25150	NA	NA		NA	NA		Cluster_00658	234.06400497	11.5419835573	Cluster_000977	234.064102792	11.6490394149	NA	NA	NA	NA	NA	NA
1933	171	5.44868342407224	AT3G31906..AT3G32205	NA	NA		NA	NA		Cluster_00658	234.06400497	11.5419835573	Cluster_000977	234.064102792	11.6490394149	NA	NA	NA	NA	NA	NA
1934	228	7.78706789704636	AT4G16900..AT4G19220	NA	NA		NA	NA		Cluster_00658	234.06400497	11.5419835573	Cluster_000977	234.064102792	11.6490394149	NA	NA	NA	NA	NA	NA
1935	252	7.37239089969858	AT5G26580..AT5G28335	NA	NA		NA	NA		Cluster_00658	234.06400497	11.5419835573	Cluster_000977	234.064102792	11.6490394149	NA	NA	NA	NA	NA	NA
1936	7	7.2912156029317	AT1G04110..AT1G08090	NA	NA		NA	NA		Cluster_00658	234.06400497	11.5419835573	Cluster_000977	234.064102792	11.6490394149	NA	NA	NA	NA	NA	NA
1937	152	6.53588688257849	AT2G46685..AT2G48150	NA	NA		NA	NA		Cluster_00658	234.06400497	11.5419835573	Cluster_000977	234.064102792	11.6490394149	NA	NA	NA	NA	NA	NA
1938	3	5.8290948040396	AT1G01073..AT1G02205	NA	NA		NA	NA		Cluster_00658	234.06400497	11.5419835573	Cluster_000977	234.064102792	11.6490394149	NA	NA	NA	NA	NA	NA
1939	161	6.24448954239031	AT3G25710..AT3G26525	NA	NA		NA	NA		Cluster_00658	234.06400497	11.5419835573	Cluster_000977	234.064102792	11.6490394149	NA	NA	NA	NA	NA	NA
1940	182	7.3243758742367	AT3G42253..AT3G43566	NA	NA		NA	NA		Cluster_00658	234.06400497	11.5419835573	Cluster_000977	234.064102792	11.6490394149	NA	NA	NA	NA	NA	NA
1941	52	6.2060656590741	AT1G49200..AT1G50990	NA	NA		NA	NA		Cluster_00658	234.06400497	11.5419835573	Cluster_000977	234.064102792	11.6490394149	NA	NA	NA	NA	NA	NA
1942	169	6.46684953407619	AT3G30670..AT3G31375	NA	NA		NA	NA		Cluster_00658	234.06400497	11.5419835573	Cluster_000977	234.064102792	11.6490394149	NA	NA	NA	NA	NA	NA
1943	227	7.90376319587287	AT4G13256..AT4G16880	NA	NA		NA	NA		Cluster_00658	234.06400497	11.5419835573	Cluster_000977	234.064102792	11.6490394149	NA	NA	NA	NA	NA	NA
1944	185	6.3900862063119	AT3G47270..AT3G48740	NA	NA		NA	NA		Cluster_00658	234.06400497	11.5419835573	Cluster_000977	234.064102792	11.6490394149	NA	NA	NA	NA	NA	NA
1945	189	6.35631030676541	AT3G61028..AT3G63530	NA	NA		NA	NA		Cluster_00658	234.06400497	11.5419835573	Cluster_000977	234.064102792	11.6490394149	NA	NA	NA	NA	NA	NA
1946	186	6.97334548293062	AT3G48745..AT3G53550	NA	NA		NA	NA		Cluster_00658	234.06400497	11.5419835573	Cluster_000977	234.064102792	11.6490394149	NA	NA	NA	NA	NA	NA
1947	155	6.01770272232141	AT3G06560..AT3G09170	NA	NA		NA	NA		Cluster_00658	234.06400497	11.5419835573	Cluster_000977	234.064102792	11.6490394149	NA	NA	NA	NA	NA	NA
1948	229	6.3925194925049	AT4G19230..AT4G20520	NA	NA		NA	NA		Cluster_00658	234.06400497	11.5419835573	Cluster_000977	234.064102792	11.6490394149	NA	NA	NA	NA	NA	NA
1949	103	6.24712092547672	AT2G12835..AT2G13860	NA	NA		NA	NA		Cluster_00658	234.06400497	11.5419835573	Cluster_000977	234.064102792	11.6490394149	NA	NA	NA	NA	NA	NA
1950	184	6.85470999993919	AT3G44730..AT3G47250	NA	NA		NA	NA		Cluster_00658	234.06400497	11.5419835573	Cluster_000977	234.064102792	11.6490394149	NA	NA	NA	NA	NA	NA
1951	68	6.96204425540645	AT1G70380..AT1G75990	NA	NA		NA	NA		Cluster_00658	234.06400497	11.5419835573	Cluster_000977	234.064102792	11.6490394149	NA	NA	NA	NA	NA	NA
1952	245	6.28785944446317	AT5G02940..AT5G05760	NA	NA		NA	NA		Cluster_00658	234.06400497	11.5419835573	Cluster_000977	234.064102792	11.6490394149	NA	NA	NA	NA	NA	NA
1953	75	6.28820814856796	AT1G77480..AT1G81001	NA	NA		NA	NA		Cluster_00658	234.06400497	11.5419835573	Cluster_000977	234.064102792	11.6490394149	NA	NA	NA	NA	NA	NA
1954	83	6.30941080771377	AT2G04170..AT2G06430	NA	NA		NA	NA		Cluster_00658	234.06400497	11.5419835573	Cluster_000977	234.064102792	11.6490394149	NA	NA	NA	NA	NA	NA
1955	113	6.53471547425009	AT2G16130..AT2G18900	NA	NA		NA	NA		Cluster_00658	234.06400497	11.5419835573	Cluster_000977	234.064102792	11.6490394149	NA	NA	NA	NA	NA	NA
1956	190	8.79518030218523	AT4G00005..AT4G03770	NA	NA		NA	NA		Cluster_00658	234.06400497	11.5419835573	Cluster_000977	234.064102792	11.6490394149	NA	NA	NA	NA	NA	NA
1957	281	5.61708249496466	AT5G35200..AT5G35630	NA	NA		NA	NA		Cluster_00658	234.06400497	11.5419835573	Cluster_000977	234.064102792	11.6490394149	NA	NA	NA	NA	NA	NA
1958	291	6.42444169562012	AT5G50700..AT5G54510	NA	NA		NA	NA		Cluster_00658	234.06400497	11.5419835573	Cluster_000977	234.064102792	11.6490394149	NA	NA	NA	NA	NA	NA
1959	284	5.75084524091822	AT5G36870..AT5G37790	NA	NA		NA	NA		Cluster_00658	234.06400497	11.5419835573	Cluster_000977	234.064102792	11.6490394149	NA	NA	NA	NA	NA	NA
1960	156	6.13577345548225	AT3G09180..AT3G11964	NA	NA		NA	NA		Cluster_00658	234.06400497	11.5419835573	Cluster_000977	234.064102792	11.6490394149	NA	NA	NA	NA	NA	NA
1961	59	6.0338447734131	AT1G59312..AT1G61370	NA	NA		NA	NA		Cluster_00658	234.06400497	11.5419835573	Cluster_000977	234.064102792	11.6490394149	NA	NA	NA	NA	NA	NA
1962	251	5.53128734276403	AT5G25170..AT5G26610	NA	NA		NA	NA		Cluster_00658	234.06400497	11.5419835573	Cluster_000977	234.064102792	11.6490394149	NA	NA	NA	NA	NA	NA
1963	288	7.85253168365629	AT5G39185..AT5G48790	NA	NA		NA	NA		Cluster_00658	234.06400497	11.5419835573	Cluster_000977	234.064102792	11.6490394149	NA	NA	NA	NA	NA	NA
1964	60	5.78311408956481	AT1G61390..AT1G63400	NA	NA		NA	NA		Cluster_00658	234.06400497	11.5419835573	Cluster_000977	234.064102792	11.6490394149	NA	NA	NA	NA	NA	NA
1965	294	6.13648542975068	AT5G57126..AT5G62680	NA	NA		NA	NA		Cluster_00658	234.06400497	11.5419835573	Cluster_000977	234.064102792	11.6490394149	NA	NA	NA	NA	NA	NA
1966	51	5.82534565940006	AT1G47250..AT1G49190	NA	NA		NA	NA		Cluster_00658	234.06400497	11.5419835573	Cluster_000977	234.064102792	11.6490394149	NA	NA	NA	NA	NA	NA
1967	231	6.43837382802441	AT4G21363..AT4G27180	NA	NA		NA	NA		Cluster_00658	234.06400497	11.5419835573	Cluster_000977	234.064102792	11.6490394149	NA	NA	NA	NA	NA	NA
1968	11	5.48516876251176	AT1G15170..AT1G17980	NA	NA		NA	NA		Cluster_00658	234.06400497	11.5419835573	Cluster_000977	234.064102792	11.6490394149	NA	NA	NA	NA	NA	NA
1969	241	5.44669862399048	AT4G32300..AT4G35270	NA	NA		NA	NA		Cluster_00658	234.06400497	11.5419835573	Cluster_000977	234.064102792	11.6490394149	NA	NA	NA	NA	NA	NA
1970	20	6.17511068379524	AT1G30825..AT1G34805	NA	NA		NA	NA		Cluster_00658	234.06400497	11.5419835573	Cluster_000977	234.064102792	11.6490394149	NA	NA	NA	NA	NA	NA
1971	295	5.9325638344314	AT5G62690..AT5G67630	NA	NA		NA	NA		Cluster_00658	234.06400497	11.5419835573	Cluster_000977	234.064102792	11.6490394149	NA	NA	NA	NA	NA	NA
1972	250	7.71268882021513	AT5G15540..AT5G25160	NA	NA		NA	NA		Cluster_00658	234.06400497	11.5419835573	Cluster_000977	234.064102792	11.6490394149	NA	NA	NA	NA	NA	NA
1973	159	6.00838171557125	AT3G13430..AT3G22231	NA	NA		NA	NA		Cluster_00658	234.06400497	11.5419835573	Cluster_000977	234.064102792	11.6490394149	NA	NA	NA	NA	NA	NA
1974	248	5.36867542840087	AT5G07230..AT5G14500	NA	NA		NA	NA		Cluster_00658	234.06400497	11.5419835573	Cluster_000977	234.064102792	11.6490394149	NA	NA	NA	NA	NA	NA
1975	221	6.16760650257815	AT4G08053..AT4G08109	NA	NA		NA	NA		Cluster_00663	235.061911246	12.5367020187	Cluster_000989	235.061836078	12.8118722298	NA	NA	NA	NA	NA	NA
1976	160	5.81116281796972	AT3G22237..AT3G25700	NA	NA		NA	NA		Cluster_00663	235.061911246	12.5367020187	Cluster_000989	235.061836078	12.8118722298	NA	NA	NA	NA	NA	NA
1977	288	6.79696771798101	AT5G39185..AT5G48790	NA	NA		NA	NA		Cluster_00663	235.061911246	12.5367020187	Cluster_000989	235.061836078	12.8118722298	NA	NA	NA	NA	NA	NA
1978	NA	NA		347	9.79842717750324	AT5G06180..AT5G12050	NA	NA		Cluster_00667	241.072223807	14.0149953315	Cluster_001002	241.071951746	13.7938309839	NA	NA	NA	NA	NA	NA
1979	NA	NA		236	6.20188856613016	AT3G30670..AT3G31375	NA	NA		Cluster_00667	241.072223807	14.0149953315	Cluster_001002	241.071951746	13.7938309839	NA	NA	NA	NA	NA	NA
1980	NA	NA		333	5.42826799991943	AT4G28980..AT4G30080	NA	NA		Cluster_00667	241.072223807	14.0149953315	Cluster_001002	241.071951746	13.7938309839	NA	NA	NA	NA	NA	NA
1981	NA	NA		409	6.33291889301234	AT5G50700..AT5G53500	NA	NA		Cluster_00667	241.072223807	14.0149953315	Cluster_001002	241.071951746	13.7938309839	NA	NA	NA	NA	NA	NA
1982	NA	NA		15	6.02681045771732	AT1G12423..AT1G15160	NA	NA		Cluster_00667	241.072223807	14.0149953315	Cluster_001002	241.071951746	13.7938309839	NA	NA	NA	NA	NA	NA
1983	108	5.95838962639071	AT2G14560..AT2G14770	NA	NA		NA	NA		Cluster_00668	241.071455123	14.1678692497	Cluster_001004	241.070762226	14.1808327061	NA	NA	NA	NA	NA	NA
1984	NA	NA		169	6.28374994852053	AT2G23067..AT2G23260	NA	NA		Cluster_00668	241.071455123	14.1678692497	Cluster_001004	241.070762226	14.1808327061	NA	NA	NA	NA	NA	NA
1985	NA	NA		79	6.06061502134059	AT1G61000..AT1G61380	NA	NA		Cluster_00668	241.071455123	14.1678692497	Cluster_001004	241.070762226	14.1808327061	NA	NA	NA	NA	NA	NA
1986	NA	NA		82	6.33846124755889	AT1G62975..AT1G63680	81	5.49392962134293	AT1G63050..AT1G66850	Cluster_00668	241.071455123	14.1678692497	Cluster_001004	241.070762226	14.1808327061	326_8_40149_1_6.2985917650923	5.98954512599581	AT1G64065..AT1G64160	Cluster_00551	241.071943948	14.3174160074
1987	NA	NA		24	7.07819111031324	AT1G22500..AT1G24793	NA	NA		Cluster_00668	241.071455123	14.1678692497	Cluster_001004	241.070762226	14.1808327061	NA	NA	NA	NA	NA	NA
1988	NA	NA		28	6.00392897162701	AT1G33950..AT1G34520	NA	NA		Cluster_00668	241.071455123	14.1678692497	Cluster_001004	241.070762226	14.1808327061	NA	NA	NA	NA	NA	NA
1989	NA	NA		140	6.08753378507035	AT2G12835..AT2G13580	NA	NA		Cluster_00668	241.071455123	14.1678692497	Cluster_001004	241.070762226	14.1808327061	NA	NA	NA	NA	NA	NA
1990	NA	NA		92	6.11678123979067	AT1G70990..AT1G72910	90	5.34463824608243	AT1G70590..AT1G73680	Cluster_00668	241.071455123	14.1678692497	Cluster_001004	241.070762226	14.1808327061	NA	NA	NA	NA	NA	NA
1991	NA	NA		415	5.90682337565362	AT5G56610..AT5G59630	NA	NA		Cluster_00668	241.071455123	14.1678692497	Cluster_001004	241.070762226	14.1808327061	NA	NA	NA	NA	NA	NA
1992	NA	NA		417	5.33500562902372	AT5G60290..AT5G61420	NA	NA		Cluster_00668	241.071455123	14.1678692497	Cluster_001004	241.070762226	14.1808327061	NA	NA	NA	NA	NA	NA
1993	NA	NA		267	5.44146250738588	AT3G55734..AT3G57660	NA	NA		Cluster_00668	241.071455123	14.1678692497	Cluster_001004	241.070762226	14.1808327061	NA	NA	NA	NA	NA	NA
1994	NA	NA		263	5.68178842825056	AT3G50140..AT3G54460	267	5.83621583981319	AT3G53600..AT3G54670	Cluster_00668	241.071455123	14.1678692497	Cluster_001004	241.070762226	14.1808327061	999_7_116938_3_5.74510629221637	5.74335017695156	AT3G52210..AT3G52410	Cluster_00551	241.071943948	14.3174160074
1995	NA	NA		339	5.34159857772602	AT4G32290..AT4G34760	NA	NA		Cluster_00668	241.071455123	14.1678692497	Cluster_001004	241.070762226	14.1808327061	NA	NA	NA	NA	NA	NA
1996	NA	NA		234	5.62724698635401	AT3G26530..AT3G29110	NA	NA		Cluster_00668	241.071455123	14.1678692497	Cluster_001004	241.070762226	14.1808327061	NA	NA	NA	NA	NA	NA
1997	NA	NA		233	5.38064273604751	AT3G23530..AT3G26525	NA	NA		Cluster_00668	241.071455123	14.1678692497	Cluster_001004	241.070762226	14.1808327061	NA	NA	NA	NA	NA	NA
1998	NA	NA		352	6.31193544763193	AT5G22600..AT5G25180	NA	NA		Cluster_00668	241.071455123	14.1678692497	Cluster_001004	241.070762226	14.1808327061	NA	NA	NA	NA	NA	NA
1999	NA	NA		NA	NA		15	7.09259845104246	AT1G16640..AT1G17980	Cluster_00668	241.071455123	14.1678692497	Cluster_001004	241.070762226	14.1808327061	NA	NA	NA	NA	NA	NA
[truncated: 286,196 more rows]
