# Supplementary material for: Genome-wide association studies identify loci controlling specialized seed metabolites in Arabidopsis
Source: Plant Physiol. 2023 Sep 27;194(3):1705–21. doi: 10.1093/plphys/kiad511 (PMC10904349; doi:10.1093/plphys/kiad511)
Supplement: kiad511_Supplementary_Data [file kiad511_supplementary_data.zip › Supplemental Dataset S4_peaktable Thomas Naake/rep1_negative_match.csv]

Name	Sample1_Negative	Sample2_Negative	Sample3_Negative	Sample4_Negative	Sample5_Negative	Sample6_Negative	Sample7_Negative	Sample8_Negative	Sample10_Negative	Sample11_Negative	Sample12_Negative	Sample13_Negative	Sample14_Negative	Sample15_Negative	Sample16_Negative	Sample17_Negative	Sample19_Negative	Sample20_Negative	Sample21_Negative	Sample22_Negative	Sample23_Negative	Sample24_Negative	Sample25_Negative	Sample26_Negative	Sample27_Negative	Sample28_Negative	Sample29_Negative	Sample30_Negative	Sample31_Negative	Sample32_Negative	Sample33_Negative	Sample34_Negative	Sample35_Negative	Sample36_Negative	Sample37_Negative	Sample38_Negative	Sample39_Negative	Sample40_Negative	Sample41_Negative	Sample42_Negative	Sample43_Negative	Sample44_Negative	Sample45_Negative	Sample46_Negative	Sample47_Negative	Sample48_Negative	Sample49_Negative	Sample50_Negative	Sample51_Negative
4	Cluster_00001	2.2918356E7	1.3244057E7	1.014062E7	1.5945846E7	1.566657E7	2.2683694E7	1.2383082E7	1.3995716E7	1.5239197E7	1.0000382E7	1.5291154E7	1.3082594E7	1.9828294E7	2.1333706E7	1.6052713E7	1.2817688E7	2.0848246E7	2.1184848E7	2.5381152E7	2.4300264E7	1.2729088E7	7275444.5	2.301983E7	1.7666176E7	2.223815E7	1.8516312E7	2.4870472E7	3977700.0	2.286113E7	1.2131264E7	1.8684672E7	4439637.5	2.2828734E7	2.0755506E7	2.6907764E7	2.9931354E7	8046618.5	1.6563093E7	2.0786766E7	1.1406076E7	1423527.8	2.3231176E7	2.0119088E7	1.7181668E7	1.5207826E7	1.9284752E7	1.955294E7	1.898351E7
5	Cluster_00002	2220755.8	2719083.2	3121139.2	2048587.8	3533831.5	2983146.5	3313193.8	2121544.0	3093740.5	1670866.2	3084483.5	2428568.0	4075695.5	3949130.5	1172869.2	3683425.0	1510392.9	4427496.0	4560198.5	3759409.2	1694287.8	3120011.5	4247304.0	2987942.0	2286765.0	4523075.0	3970460.0	2381983.5	2522047.8	1551658.8	6079696.0	804693.4	4419736.0	3935033.2	4854397.0	5876825.5	3207439.5	3524916.8	3197393.0	3207069.2	1435307.5	3459700.2	2015167.9	2398380.0	2966852.2	4427241.0	2920731.8	1579906.4
6	Cluster_00003	1640303.6	1453801.1	1938385.5	1574153.8	1808733.4	1685205.1	2055664.0	1637118.1	2691231.8	1197397.9	2227472.0	1994403.2	2272373.8	1975940.2	878588.3	2040625.5	1055133.6	2787508.8	3575556.2	1432333.8	1326008.0	2175322.8	1818690.1	2270455.5	1527129.2	4497123.0	2076900.8	1879287.9	975607.44	1981220.6	3533473.2	771949.94	5279484.5	3140611.5	2672394.5	3259710.0	2413756.0	1842953.2	1734935.5	2244748.5	2001809.2	1738390.5	1736114.9	1545225.0	2369736.2	2159971.8	1767861.5	1774489.9
7	Cluster_00004	2.92300096E8	9.5240614E8	7.1542336E8	4.69613472E8	7.9568422E8	6.6410874E8	2.75759232E8	4.527824E8	1.86000384E8	1.51188704E8	4.55583456E8	3.82313792E8	1.10723469E9	5.5900902E8	4.6619232E8	7.7853888E8	1.83050976E8	7.990999E8	7.639321E8	1.20518502E9	2.49890672E8	5.4911917E8	6.7237683E8	3.62414688E8	3.88197632E8	1.13966656E9	1.52089459E9	2.58255392E8	3.78451776E8	2.72938784E8	8.1671302E8	3.94835552E8	4.06317248E8	4.06337344E8	8.1841882E8	6.6921472E8	5.4771878E8	3.30515328E8	4.38845056E8	5.19697472E8	1.19590608E8	9.2230125E8	3.31546432E8	3.05549856E8	9.2617453E8	4.05168576E8	4.43699264E8	2.33672896E8
8	Cluster_00005	6.4914016E7	1.865916E8	4.27587584E8	5.9040307E8	9.2607128E7	9.6459176E7	4.84187232E8	6.3129608E7	2.01302528E8	3.9344004E7	4.68563488E8	3.75835744E8	1.27268304E8	6.1465946E8	3.47605088E8	4.37956224E8	7.4138832E7	1.47539504E8	3.1026336E8	3.925112E8	3.3998396E7	1.94102624E8	4.69131616E8	2.76108928E8	2.27931536E8	4.77511168E8	1.72353712E8	4.45176384E8	6.5564832E8	5.947026E7	6.3210592E8	2.24252442E9	4.34485152E8	2.83722304E8	2.55097376E8	6.6807514E8	1.17723866E9	2.65450448E8	5.5197952E8	6.8708781E8	5.7019752E7	6.0388358E8	1.95277568E8	1.21761344E8	1.05257208E8	9.4058598E8	6.7690227E8	1.3565208E8
9	Cluster_00006	8.4851348E9	5.1660349E9	3.62223718E9	6.0332524E9	6.3857444E9	1.00060611E10	4.8664397E9	5.5765514E9	6.011668E9	3.63289062E9	5.6797594E9	4.9555958E9	6.969495E9	7.6891341E9	6.048492E9	4.5405701E9	8.389054E9	7.7691453E9	9.2157338E9	8.7730289E9	5.0910223E9	2.58874982E9	8.3941325E9	6.4487521E9	8.2017193E9	6.6258468E9	9.7194568E9	1.55594278E9	8.4694948E9	4.8494643E9	6.7228134E9	1.61667251E9	8.1599928E9	7.5478216E9	9.4737992E9	1.14449306E10	2.90147635E9	5.9807017E9	7.526722E9	4.01813504E9	5.787127E8	8.9130332E9	7.2803011E9	6.331904E9	5.4594294E9	7.2331694E9	7.2139909E9	7.2251884E9
10	Cluster_00007	3.32574771E9	3.9096752E8	1.19929267E9	1.4974569E9	4.88293056E8	1.99941107E9	3.1049344E8	1.07214502E9	3.85478016E8	1.63036621E9	6.4538598E8	4.12186816E8	5.3840748E9	6.4563066E8	5.12794176E8	4.2038256E8	3.00816576E8	4.19506432E8	7.4628365E8	2.90923315E9	2.92304864E8	6.5949677E8	9.0267648E8	3.03172256E8	8.1460877E8	9.946135E8	2.17109376E9	9.7914534E8	9.5685914E8	1.97001712E8	8.1770541E8	5.4535238E8	5.6634234E8	3.4741776E8	1.30553242E9	4.57007584E8	6.8951603E8	1.16014221E9	1.65170074E9	7.1882042E8	1.09378381E9	4.1268768E8	3.49776998E9	1.42825997E9	5.017513E9	6.8255706E8	1.26169677E9	1.65505613E9
17	Cluster_00014	0.0	128879.54	0.0	0.0	56208.547	46752.836	0.0	0.0	0.0	0.0	0.0	0.0	87353.31	0.0	55039.137	0.0	0.0	189329.42	0.0	49785.133	0.0	0.0	57619.086	35169.5	108536.92	0.0	0.0	35092.547	0.0	0.0	0.0	57195.996	40535.75	0.0	0.0	135578.12	0.0	0.0	0.0	0.0	322.16037	160343.92	0.0	0.0	0.0	0.0	64592.406	0.0
25	Cluster_00022	0.0	0.0	0.0	0.0	0.0	0.0	0.0	0.0	0.0	0.0	0.0	0.0	0.0	0.0	0.0	0.0	0.0	0.0	0.0	0.0	0.0	0.0	0.0	0.0	0.0	0.0	0.0	0.0	0.0	0.0	0.0	0.0	0.0	0.0	0.0	0.0	0.0	0.0	0.0	0.0	0.0	0.0	0.0	0.0	0.0	0.0	0.0	0.0
41	Cluster_00038	0.0	0.0	0.0	0.0	0.0	38336.1	0.0	0.0	0.0	0.0	0.0	0.0	0.0	0.0	0.0	24299.463	0.0	9417.164	62640.78	0.0	0.0	0.0	0.0	0.0	0.0	0.0	0.0	0.0	0.0	0.0	0.0	30639.764	0.0	24047.855	0.0	0.0	0.0	0.0	0.0	0.0	0.0	0.0	0.0	0.0	0.0	0.0	0.0	0.0
43	Cluster_00040	0.0	0.0	0.0	0.0	0.0	0.0	0.0	0.0	0.0	0.0	0.0	0.0	0.0	0.0	0.0	0.0	0.0	0.0	53365.637	0.0	0.0	0.0	0.0	0.0	0.0	0.0	0.0	0.0	0.0	0.0	0.0	0.0	0.0	0.0	0.0	0.0	0.0	0.0	0.0	0.0	0.0	0.0	0.0	0.0	0.0	0.0	0.0	0.0
44	Cluster_00041	0.0	0.0	0.0	0.0	0.0	0.0	0.0	0.0	0.0	0.0	0.0	0.0	0.0	0.0	0.0	0.0	0.0	0.0	0.0	0.0	0.0	0.0	0.0	0.0	0.0	0.0	0.0	0.0	0.0	0.0	0.0	90548.86	0.0	0.0	0.0	0.0	0.0	0.0	0.0	0.0	0.0	0.0	0.0	0.0	0.0	0.0	0.0	0.0
55	Cluster_00052	0.0	0.0	0.0	402.32913	0.0	0.0	0.0	0.0	0.0	0.0	0.0	0.0	46437.824	0.0	0.0	0.0	0.0	0.0	0.0	0.0	0.0	0.0	0.0	0.0	0.0	0.0	0.0	0.0	0.0	0.0	0.0	0.0	0.0	0.0	0.0	0.0	0.0	0.0	0.0	0.0	0.0	0.0	0.0	0.0	0.0	0.0	0.0	0.0
56	Cluster_00053	5727.3447	0.0	0.0	0.0	0.0	128965.984	0.0	0.0	0.0	141251.66	81285.33	0.0	71754.95	0.0	0.0	0.0	0.0	0.0	0.0	0.0	0.0	0.0	0.0	0.0	0.0	0.0	0.0	0.0	0.0	0.0	0.0	0.0	0.0	0.0	0.0	0.0	0.0	0.0	0.0	0.0	0.0	0.0	0.0	0.0	0.0	0.0	0.0	0.0
60	Cluster_00057	217097.81	289243.78	341622.84	254246.31	43114.9	194534.77	542342.3	367601.0	341543.28	330380.16	291006.16	190637.81	323919.22	461645.8	224161.25	255927.77	254026.67	992538.75	516602.78	242295.88	292225.38	375872.25	342271.75	248178.36	275719.56	102286.64	596319.0	684966.25	154510.08	553469.44	702733.94	139847.53	349448.4	530673.56	461254.2	543009.06	635160.75	542902.75	303178.25	413111.25	526319.4	499671.8	376494.56	449291.9	452528.84	433364.2	395056.22	485258.44
63	Cluster_00060	0.0	27380.014	98855.36	0.0	3743.1667	0.0	166735.58	196686.8	0.0	0.0	64344.72	0.0	0.0	120499.39	369244.97	376053.88	0.0	3872.572	200841.58	0.0	0.0	0.0	51255.04	0.0	0.0	0.0	0.0	0.0	0.0	0.0	0.0	0.0	72086.04	0.0	0.0	0.0	0.0	0.0	0.0	0.0	0.0	0.0	0.0	0.0	0.0	0.0	0.0	0.0
66	Cluster_00063	33726.117	82829.89	0.0	189341.75	87447.63	318567.66	140740.88	0.0	0.0	0.0	0.0	0.0	21483.182	0.0	0.0	0.0	0.0	0.0	0.0	0.0	0.0	0.0	0.0	0.0	0.0	0.0	0.0	0.0	0.0	0.0	0.0	0.0	0.0	0.0	0.0	0.0	0.0	0.0	0.0	0.0	0.0	0.0	0.0	0.0	0.0	0.0	5341.3145	0.0
67	Cluster_00064	70981.805	53163.58	28190.83	236611.17	0.0	13082.949	0.0	195260.58	16082.114	0.0	0.0	18832.887	0.0	29703.697	0.0	0.0	0.0	0.0	0.0	0.0	0.0	0.0	0.0	0.0	0.0	19064.1	0.0	0.0	0.0	0.0	0.0	70602.05	0.0	0.0	4541.3213	24304.783	0.0	0.0	0.0	0.0	0.0	0.0	0.0	0.0	0.0	0.0	0.0	37475.73
68	Cluster_00065	81913.164	434690.62	432175.16	0.0	25675.574	314194.84	262990.84	0.0	86315.49	0.0	30522.799	0.0	53627.82	264554.47	0.0	537206.44	0.0	0.0	0.0	0.0	0.0	48318.004	29476.316	0.0	0.0	0.0	0.0	91749.836	46268.793	64974.65	51939.562	27803.656	0.0	7753.925	0.0	18978.793	0.0	3755.968	0.0	29517.422	0.0	60061.133	0.0	0.0	0.0	0.0	49705.465	0.0
70	Cluster_00067	391892.16	2226702.8	547711.06	783407.5	1918935.8	2089063.6	650462.1	1121809.5	345544.03	0.0	1185482.6	716190.7	2700481.0	1461136.2	970990.44	1386845.0	442343.66	2003574.6	1748644.9	3081885.8	411357.9	1029678.2	1720360.9	881457.5	0.0	2628219.2	1706009.0	575617.06	433217.6	797830.9	1796038.2	559412.94	1078246.8	884666.56	2105962.5	1689412.1	910370.56	0.0	952037.25	1277959.8	78391.82	2458264.5	854133.94	0.0	1528412.1	994216.56	0.0	430316.62
86	Cluster_00083	0.0	0.0	0.0	0.0	0.0	0.0	0.0	0.0	0.0	0.0	0.0	0.0	0.0	0.0	0.0	48615.223	0.0	0.0	0.0	0.0	0.0	0.0	0.0	0.0	0.0	0.0	0.0	0.0	0.0	0.0	0.0	0.0	0.0	0.0	0.0	0.0	0.0	0.0	0.0	0.0	0.0	0.0	0.0	0.0	0.0	0.0	0.0	0.0
92	Cluster_00089	212475.55	0.0	134152.28	0.0	0.0	213494.44	0.0	104221.93	232533.14	0.0	0.0	0.0	233711.97	0.0	0.0	387821.1	0.0	0.0	0.0	0.0	0.0	0.0	0.0	0.0	0.0	0.0	0.0	481473.66	188107.73	0.0	180368.2	0.0	0.0	240713.56	0.0	186145.94	242123.67	0.0	0.0	0.0	0.0	0.0	0.0	0.0	0.0	0.0	0.0	0.0
96	Cluster_00093	0.0	0.0	0.0	0.0	0.0	0.0	0.0	0.0	0.0	0.0	0.0	0.0	0.0	43704.72	0.0	0.0	63577.965	0.0	19970.684	0.0	0.0	41660.49	0.0	126808.664	0.0	0.0	0.0	0.0	0.0	0.0	0.0	0.0	0.0	0.0	30854.988	0.0	0.0	0.0	0.0	0.0	0.0	0.0	0.0	0.0	77354.95	49183.438	0.0	0.0
101	Cluster_00098	0.0	0.0	0.0	0.0	0.0	74577.24	0.0	0.0	0.0	0.0	0.0	0.0	0.0	158482.45	0.0	80823.99	0.0	57061.652	0.0	218008.44	0.0	0.0	0.0	8851.638	0.0	0.0	667992.25	0.0	0.0	0.0	0.0	0.0	27037.418	0.0	124356.17	0.0	0.0	0.0	0.0	0.0	0.0	0.0	63554.918	39307.305	222821.33	29564.006	0.0	0.0
102	Cluster_00099	0.0	0.0	0.0	0.0	0.0	0.0	0.0	0.0	0.0	0.0	0.0	51252.348	0.0	0.0	0.0	0.0	0.0	0.0	0.0	0.0	0.0	0.0	0.0	22108.553	0.0	0.0	0.0	0.0	0.0	0.0	16060.91	0.0	0.0	0.0	0.0	0.0	0.0	0.0	0.0	0.0	0.0	0.0	0.0	0.0	0.0	0.0	0.0	0.0
104	Cluster_00101	2497.6362	0.0	0.0	0.0	0.0	414801.3	0.0	112404.59	0.0	0.0	0.0	0.0	0.0	0.0	83316.39	29113.725	33179.406	42623.473	38326.21	0.0	0.0	0.0	0.0	0.0	0.0	0.0	0.0	0.0	0.0	0.0	0.0	0.0	0.0	0.0	0.0	0.0	0.0	0.0	0.0	0.0	0.0	0.0	0.0	0.0	0.0	0.0	0.0	0.0
108	Cluster_00105	0.0	0.0	0.0	0.0	0.0	0.0	0.0	0.0	0.0	0.0	0.0	0.0	0.0	0.0	0.0	0.0	0.0	0.0	0.0	0.0	0.0	0.0	0.0	0.0	0.0	0.0	0.0	0.0	0.0	0.0	0.0	0.0	0.0	0.0	0.0	0.0	0.0	0.0	0.0	0.0	0.0	0.0	0.0	0.0	0.0	0.0	0.0	0.0
112	Cluster_00109	0.0	0.0	0.0	0.0	53497.38	0.0	0.0	0.0	0.0	0.0	0.0	0.0	0.0	0.0	0.0	83729.14	0.0	0.0	0.0	0.0	0.0	0.0	0.0	35674.836	0.0	0.0	0.0	0.0	0.0	0.0	0.0	0.0	0.0	0.0	0.0	0.0	0.0	0.0	0.0	0.0	0.0	0.0	0.0	0.0	0.0	0.0	0.0	0.0
114	Cluster_00111	0.0	0.0	0.0	0.0	29729.635	0.0	0.0	0.0	0.0	0.0	0.0	0.0	0.0	0.0	0.0	0.0	0.0	183822.66	0.0	0.0	0.0	0.0	0.0	0.0	0.0	0.0	0.0	0.0	0.0	0.0	158319.47	0.0	0.0	0.0	0.0	0.0	0.0	0.0	0.0	0.0	0.0	0.0	0.0	0.0	0.0	0.0	0.0	0.0
120	Cluster_00117	60399.523	0.0	0.0	0.0	52476.348	85289.41	0.0	0.0	0.0	0.0	0.0	0.0	0.0	85111.35	0.0	109808.62	193483.6	319434.44	418686.94	260623.95	103839.69	92176.01	0.0	391756.0	0.0	254309.44	385389.2	66905.13	0.0	0.0	218171.7	30613.332	738435.06	0.0	555464.75	347620.2	0.0	37516.766	0.0	0.0	0.0	178981.56	0.0	0.0	517855.06	0.0	0.0	0.0
124	Cluster_00121	0.0	0.0	0.0	0.0	0.0	0.0	0.0	0.0	0.0	0.0	0.0	0.0	0.0	0.0	0.0	0.0	65130.695	0.0	0.0	0.0	0.0	0.0	0.0	0.0	0.0	0.0	0.0	0.0	0.0	0.0	0.0	0.0	0.0	0.0	120737.42	0.0	0.0	0.0	0.0	0.0	0.0	0.0	0.0	0.0	0.0	73628.78	0.0	0.0
129	Cluster_00126	0.0	0.0	0.0	0.0	0.0	0.0	0.0	0.0	0.0	0.0	0.0	0.0	0.0	0.0	0.0	0.0	0.0	0.0	0.0	0.0	0.0	0.0	0.0	0.0	0.0	0.0	0.0	0.0	0.0	0.0	0.0	0.0	0.0	46659.4	0.0	0.0	0.0	0.0	0.0	0.0	0.0	0.0	0.0	0.0	0.0	0.0	0.0	0.0
134	Cluster_00131	0.0	0.0	0.0	0.0	0.0	0.0	0.0	0.0	0.0	0.0	0.0	0.0	0.0	0.0	0.0	0.0	0.0	0.0	0.0	0.0	0.0	0.0	0.0	0.0	0.0	0.0	0.0	0.0	0.0	0.0	65808.81	0.0	0.0	0.0	0.0	0.0	0.0	0.0	0.0	0.0	0.0	0.0	0.0	0.0	0.0	0.0	0.0	0.0
143	Cluster_00140	9925867.0	3161761.0	0.0	4311335.0	5934153.0	1.4023121E7	2914793.2	4943650.0	5656249.0	253699.02	4307133.0	2809367.5	6304311.5	7517493.0	4809819.0	932525.6	1.0805126E7	1.1139894E7	1.4621287E7	1.0708586E7	2763565.0	0.0	1.1665552E7	5954741.0	1.065908E7	6795480.0	1.4733089E7	0.0	1.2602533E7	3921574.0	6835472.0	0.0	9836918.0	9544422.0	1.4357472E7	2.1121826E7	0.0	4254025.0	1.0225442E7	932800.75	0.0	1.3480666E7	9301906.0	6520867.0	4028477.8	9767078.0	1.0918011E7	8243290.5
148	Cluster_00145	525599.6	435010.47	409695.22	87798.13	114896.16	1221001.2	228424.23	361996.1	276402.34	0.0	1127843.6	86765.664	2513430.5	590796.9	2.5788284E7	1028988.1	103556.71	1020384.2	3805267.0	661852.56	175511.02	122382.52	0.0	0.0	565669.56	3566243.2	0.0	770259.4	332265.6	0.0	319572.66	8.1353816E7	102893.37	447890.62	200076.64	1621194.6	2011905.6	843744.1	2688200.2	1698158.0	398323.47	426404.28	781611.56	604903.7	558352.25	603501.44	892957.25	698966.3
161	Cluster_00158	0.0	0.0	0.0	0.0	0.0	0.0	0.0	0.0	0.0	0.0	63428.098	0.0	0.0	0.0	1296351.2	0.0	0.0	0.0	340688.56	0.0	0.0	0.0	0.0	0.0	0.0	303023.88	0.0	0.0	0.0	0.0	0.0	3248426.2	0.0	0.0	0.0	0.0	117799.44	0.0	78984.11	0.0	0.0	0.0	70227.836	0.0	0.0	0.0	0.0	0.0
174	Cluster_00171	0.0	0.0	0.0	0.0	0.0	0.0	0.0	0.0	0.0	0.0	0.0	0.0	0.0	0.0	0.0	0.0	0.0	0.0	83676.82	0.0	0.0	0.0	0.0	0.0	0.0	592612.2	0.0	0.0	0.0	0.0	0.0	0.0	719017.56	388131.4	0.0	359597.22	122857.29	0.0	0.0	0.0	0.0	0.0	0.0	0.0	0.0	0.0	0.0	0.0
177	Cluster_00174	0.0	0.0	0.0	0.0	0.0	0.0	0.0	0.0	23213.072	0.0	0.0	0.0	0.0	0.0	0.0	0.0	0.0	0.0	0.0	0.0	0.0	0.0	0.0	34198.777	0.0	0.0	0.0	0.0	0.0	24345.492	0.0	0.0	0.0	0.0	0.0	0.0	0.0	0.0	0.0	0.0	0.0	37965.902	0.0	0.0	67760.06	0.0	0.0	0.0
182	Cluster_00179	0.0	0.0	0.0	182856.83	360226.34	0.0	0.0	0.0	561640.94	269910.3	0.0	0.0	0.0	138158.42	380214.06	275930.84	226826.7	172113.89	0.0	0.0	457637.7	0.0	0.0	0.0	0.0	0.0	361195.3	0.0	250609.3	0.0	2818.4482	165357.62	0.0	145684.56	0.0	0.0	0.0	190687.98	0.0	240548.47	214687.58	0.0	0.0	0.0	0.0	0.0	0.0	0.0
191	Cluster_00188	401906.44	153104.38	1219168.4	1081565.1	1677108.5	2203908.8	546578.25	1202594.0	1228633.8	0.0	440398.1	726848.56	912448.94	1367995.8	762148.7	2151590.8	2584889.5	141095.88	1752769.2	2083569.8	1335663.5	1264927.2	172942.92	3350414.0	873327.6	1047533.9	2286517.5	257708.61	569872.9	462815.0	1177098.8	1328971.9	1338804.5	316351.53	2284990.5	1956866.4	94099.625	265434.22	811002.4	1431676.9	830899.6	1185396.5	680174.44	761143.3	3229234.0	2653452.2	552498.94	710046.4
194	Cluster_00191	464.60043	58493.453	80814.12	306795.88	362088.75	336491.97	0.0	0.0	150766.0	0.0	99215.33	31419.793	43620.06	35635.746	50982.395	0.0	353384.38	0.0	379260.44	234233.44	185894.34	189134.8	51890.85	641065.25	40727.4	912.2074	83302.74	0.0	0.0	114142.75	163846.7	419401.1	29948.848	36110.09	0.0	378418.28	0.0	0.0	137405.1	242081.47	34811.453	262955.75	51741.74	33426.652	289313.28	273996.28	34126.613	0.0
195	Cluster_00192	2848475.0	1337627.2	5300034.5	6255814.5	7178241.0	9582333.0	2574068.8	4989362.0	4279626.0	148310.84	2215810.5	3753476.0	3890185.5	4654934.0	3173348.8	6357581.0	8293983.5	927933.25	5941917.5	6985440.0	5483243.5	4041075.2	1008317.0	9410111.0	2753232.2	2549243.0	6681383.0	1091850.1	2181068.5	2750416.5	3649453.5	4664044.5	3587979.2	737621.94	5314768.0	4096567.5	707474.06	423643.7	2614980.5	5164446.5	2898671.5	3431816.8	3004388.8	2624483.0	8876455.0	6446773.0	1566028.4	2384725.8
196	Cluster_00193	182721.7	0.0	998980.94	853861.6	1041708.56	1349082.9	153738.62	903975.1	716973.1	0.0	29797.842	503089.1	920030.1	543432.25	325608.1	1511544.1	1341604.8	0.0	945574.9	991044.7	960833.6	469581.62	0.0	1749454.0	408927.88	197508.4	1150632.9	50887.695	129016.625	270979.28	461757.72	909230.7	366733.75	0.0	1360839.5	866216.9	0.0	0.0	325451.7	705794.7	484294.72	349640.94	294672.1	356626.75	1886766.9	1368764.8	94600.29	298409.47
197	Cluster_00194	0.0	0.0	84016.91	36675.85	127767.945	279562.75	0.0	50482.867	37491.234	0.0	0.0	0.0	16670.984	0.0	19381.215	137576.64	314870.44	0.0	34520.836	88387.47	200569.06	45539.883	0.0	227219.66	17205.48	0.0	21594.2	0.0	0.0	0.0	0.0	0.0	0.0	0.0	185052.14	0.0	0.0	0.0	0.0	17678.33	0.0	52839.58	0.0	0.0	126029.84	204193.4	0.0	0.0
198	Cluster_00195	0.0	0.0	0.0	0.0	0.0	0.0	0.0	0.0	0.0	0.0	0.0	0.0	0.0	0.0	0.0	0.0	0.0	0.0	0.0	0.0	0.0	0.0	0.0	0.0	0.0	0.0	17267.246	0.0	0.0	0.0	0.0	0.0	0.0	0.0	0.0	0.0	0.0	0.0	0.0	0.0	0.0	0.0	0.0	0.0	0.0	22515.611	0.0	0.0
199	Cluster_00196	0.0	0.0	53484.664	253878.45	0.0	0.0	0.0	0.0	0.0	0.0	0.0	0.0	315077.94	0.0	5498.8916	0.0	0.0	0.0	0.0	0.0	174907.7	0.0	0.0	0.0	0.0	0.0	0.0	0.0	0.0	0.0	0.0	279459.3	0.0	0.0	0.0	249126.78	0.0	0.0	0.0	0.0	0.0	0.0	0.0	0.0	0.0	0.0	0.0	0.0
200	Cluster_00197	0.0	0.0	0.0	25785.293	0.0	104079.72	0.0	0.0	0.0	0.0	0.0	0.0	0.0	43783.49	0.0	0.0	0.0	0.0	0.0	0.0	0.0	0.0	0.0	0.0	0.0	0.0	40558.49	0.0	0.0	0.0	0.0	0.0	0.0	0.0	0.0	0.0	0.0	0.0	0.0	0.0	0.0	0.0	0.0	0.0	61986.0	24302.111	0.0	0.0
201	Cluster_00198	0.0	0.0	61021.008	66098.2	307636.06	245078.4	0.0	90546.375	0.0	0.0	0.0	0.0	0.0	63817.246	0.0	96179.97	238146.16	0.0	41874.26	0.0	112264.5	54428.47	0.0	386124.5	0.0	29514.3	0.0	0.0	0.0	0.0	0.0	36765.43	0.0	0.0	124312.61	28078.338	0.0	0.0	0.0	93044.305	0.0	0.0	0.0	0.0	101678.21	83658.555	0.0	0.0
202	Cluster_00199	0.0	0.0	108868.66	89811.66	126428.31	167714.19	25935.248	135074.89	66431.17	0.0	0.0	66794.68	142389.7	48338.824	25065.686	233646.67	132725.77	0.0	111711.22	233119.72	0.0	75764.586	0.0	117631.766	0.0	0.0	176808.56	0.0	0.0	0.0	155614.11	272075.88	36921.805	0.0	37361.133	86942.34	0.0	0.0	47941.582	266925.75	37177.496	0.0	32026.662	0.0	422507.94	138394.25	0.0	37137.305
203	Cluster_00200	0.0	0.0	80767.95	0.0	35741.3	0.0	0.0	0.0	0.0	0.0	0.0	0.0	0.0	0.0	0.0	20937.764	67279.77	0.0	0.0	36193.926	48778.836	10426.097	0.0	0.0	0.0	0.0	2707.39	0.0	0.0	0.0	1167.3568	14299.213	0.0	0.0	0.0	0.0	0.0	0.0	0.0	0.0	0.0	0.0	0.0	0.0	0.0	0.0	0.0	0.0
204	Cluster_00201	0.0	0.0	0.0	30749.727	0.0	0.0	0.0	24331.232	0.0	0.0	0.0	0.0	35396.043	0.0	0.0	63415.48	0.0	0.0	0.0	0.0	0.0	0.0	0.0	0.0	0.0	0.0	0.0	0.0	0.0	0.0	0.0	0.0	0.0	0.0	0.0	0.0	0.0	0.0	95370.09	40906.79	0.0	24028.77	0.0	0.0	25006.932	0.0	0.0	0.0
205	Cluster_00202	0.0	0.0	0.0	3031.1707	0.0	0.0	0.0	0.0	0.0	0.0	0.0	0.0	20330.07	22917.639	0.0	123430.61	0.0	0.0	0.0	0.0	26467.04	0.0	0.0	52373.02	0.0	0.0	50189.094	0.0	0.0	0.0	0.0	28301.588	0.0	0.0	0.0	0.0	0.0	0.0	0.0	22078.744	24655.236	0.0	27106.654	0.0	0.0	0.0	0.0	0.0
206	Cluster_00203	37209.42	0.0	177990.3	369565.2	305850.4	619168.75	0.0	172443.25	39010.137	46531.477	37711.664	256120.92	310700.78	200376.98	61373.75	574283.0	409550.97	0.0	427622.12	629984.3	440713.2	348423.44	0.0	1076137.8	67473.35	0.0	524907.2	0.0	72699.52	223705.52	156809.42	491616.0	140216.34	0.0	511364.22	82923.664	0.0	0.0	277791.28	711840.1	258503.75	322368.44	193204.84	89572.8	1130226.9	1002546.9	0.0	58800.285
207	Cluster_00204	0.0	0.0	101396.32	249876.75	313851.75	513547.25	0.0	155303.83	61565.227	0.0	0.0	0.0	90522.96	120820.31	0.0	202714.53	414743.84	0.0	274587.84	307620.22	268158.28	132020.8	0.0	459336.88	25700.656	0.0	286100.0	0.0	0.0	0.0	73182.13	120881.67	0.0	0.0	193962.17	88250.164	0.0	0.0	0.0	115677.266	25334.473	68257.82	0.0	0.0	662895.1	332702.44	0.0	0.0
208	Cluster_00205	0.0	0.0	0.0	0.0	35475.43	101973.6	0.0	59604.25	0.0	0.0	0.0	0.0	0.0	0.0	0.0	56804.41	78652.7	171709.31	0.0	0.0	0.0	0.0	0.0	165073.8	0.0	0.0	66063.04	0.0	0.0	0.0	0.0	0.0	0.0	34501.99	30505.771	22158.197	0.0	0.0	0.0	45791.2	0.0	0.0	0.0	0.0	132050.94	58898.973	0.0	0.0
210	Cluster_00207	0.0	0.0	0.0	28325.729	0.0	90840.03	0.0	0.0	0.0	0.0	0.0	0.0	0.0	0.0	138982.44	0.0	0.0	0.0	0.0	0.0	0.0	0.0	0.0	0.0	0.0	321083.62	224139.64	0.0	0.0	0.0	0.0	0.0	0.0	0.0	0.0	0.0	0.0	0.0	0.0	0.0	85074.7	0.0	0.0	0.0	79164.266	0.0	0.0	0.0
211	Cluster_00208	0.0	0.0	0.0	0.0	0.0	0.0	0.0	0.0	0.0	0.0	0.0	0.0	0.0	0.0	0.0	0.0	0.0	0.0	0.0	0.0	0.0	0.0	0.0	0.0	0.0	70323.01	571248.8	0.0	0.0	0.0	0.0	0.0	0.0	0.0	0.0	0.0	0.0	0.0	0.0	0.0	0.0	0.0	0.0	229748.62	85291.516	0.0	0.0	29082.488
212	Cluster_00209	4973406.0	1955303.4	8772372.0	1.18144E7	1.2175842E7	1.6252482E7	4395977.0	8003347.5	6765419.0	0.0	2735434.8	5389220.5	7365564.0	5462170.0	6875475.0	1.0332131E7	1.1860992E7	497777.4	1.0444796E7	1.0440215E7	7867071.0	5698890.5	774607.0	1.2559343E7	4529033.0	3612586.0	9405381.0	1160932.1	3328304.5	3825107.0	3650935.0	8296894.0	4450063.0	1236525.0	7800947.5	5306062.5	937267.6	161790.03	4002686.5	8644860.0	4737272.0	3852547.8	4292361.5	3519203.2	1.4630686E7	9518361.0	2315855.2	4049502.0
213	Cluster_00210	1.9255788E7	1.11598E7	4.0880896E7	4.3867108E7	6.1621092E7	6.8051176E7	2.205529E7	4.122684E7	3.4675088E7	506093.56	1.8252648E7	2.8620098E7	2.9456092E7	3.7463168E7	2.4776052E7	5.064964E7	6.3527104E7	7891514.0	4.614818E7	5.458816E7	4.2579496E7	3.6328064E7	8022242.0	6.8779696E7	2.2981264E7	2.6563356E7	5.5160304E7	1.195984E7	1.7724346E7	1.846337E7	3.2500576E7	4.0029084E7	2.5901212E7	8341535.0	4.2811884E7	4.4695164E7	8765339.0	9622024.0	2.1899158E7	3.7637072E7	2.05364E7	3.1472256E7	2.2741172E7	2.2796016E7	6.1267088E7	5.5476588E7	1.3786396E7	1.661625E7
216	Cluster_00213	186320.44	0.0	457244.75	523062.97	491236.7	567016.2	219578.1	285550.34	49290.7	0.0	0.0	390574.3	449786.16	254547.64	45171.69	617990.5	344475.44	0.0	111960.53	568019.06	87164.07	229593.16	50781.453	407675.62	77944.63	47166.31	536248.1	0.0	0.0	280380.66	43210.97	385197.44	115477.38	0.0	88756.32	0.0	0.0	0.0	222106.17	301952.62	70282.41	161031.89	145514.1	67289.914	443678.88	288171.22	46238.535	251296.47
217	Cluster_00214	0.0	29287.916	62574.43	0.0	0.0	35795.56	0.0	102746.39	0.0	0.0	0.0	23419.61	81810.5	70003.26	0.0	0.0	0.0	0.0	0.0	27903.723	0.0	53936.277	0.0	19143.844	0.0	63600.375	17243.594	0.0	0.0	0.0	0.0	0.0	0.0	0.0	0.0	0.0	0.0	0.0	0.0	0.0	0.0	0.0	0.0	0.0	52857.758	21887.475	0.0	0.0
218	Cluster_00215	0.0	0.0	0.0	0.0	0.0	0.0	0.0	0.0	0.0	0.0	0.0	0.0	0.0	0.0	0.0	0.0	0.0	0.0	0.0	0.0	0.0	0.0	0.0	0.0	0.0	0.0	0.0	0.0	0.0	0.0	0.0	0.0	0.0	0.0	0.0	0.0	0.0	0.0	0.0	0.0	0.0	0.0	0.0	0.0	0.0	0.0	0.0	0.0
219	Cluster_00216	320232.38	123674.555	275186.78	373631.2	312752.75	662183.75	0.0	299401.88	289716.9	0.0	199876.44	432951.06	228692.48	474602.25	134275.0	751173.8	356222.3	17159.842	355068.1	430547.53	299964.56	428038.03	64589.08	375201.72	307988.16	176454.4	541234.8	92691.93	109064.05	11086.375	535840.75	453507.7	258107.75	235149.14	470612.03	195302.4	101575.96	127077.13	405697.44	250864.56	122102.766	392647.5	156541.72	221203.0	614189.1	824252.5	245607.06	85393.21
220	Cluster_00217	136546.25	37112.777	1096158.6	1548651.0	1785775.5	2340978.5	332675.78	1002171.56	895254.44	0.0	302901.25	682090.4	654778.75	581640.1	322787.5	1236923.6	1813926.4	49565.934	1246811.2	1696006.6	1335857.1	849946.25	0.0	1781639.4	278249.12	0.0	1236113.5	0.0	259753.5	565114.7	468329.94	229743.9	731316.0	67608.0	954546.8	741972.25	0.0	0.0	199489.45	739615.56	204086.22	460122.3	427639.75	562454.25	2153012.2	1513072.6	0.0	182149.53
223	Cluster_00220	0.0	51168.0	100796.49	22492.56	210434.56	114040.37	0.0	0.0	40967.656	0.0	0.0	33182.883	199791.62	0.0	25543.576	28858.662	89538.98	50539.832	44755.418	147218.36	117480.46	0.0	0.0	129894.99	0.0	0.0	47232.562	0.0	0.0	0.0	0.0	0.0	0.0	0.0	0.0	0.0	0.0	0.0	0.0	35718.33	0.0	0.0	0.0	0.0	180989.27	191795.16	0.0	0.0
225	Cluster_00222	0.0	29924.22	0.0	243402.44	192485.48	610485.6	41650.836	225287.25	80376.45	0.0	0.0	27704.43	165332.84	0.0	0.0	289624.0	197546.61	0.0	285726.38	339549.56	318749.88	0.0	0.0	544542.5	0.0	0.0	370123.3	0.0	0.0	0.0	23680.414	22659.906	0.0	0.0	133462.34	139989.06	0.0	0.0	0.0	101577.625	0.0	95318.6	51285.375	50078.57	592727.0	176326.52	0.0	0.0
237	Cluster_00234	0.0	0.0	0.0	29189.314	0.0	128859.51	0.0	0.0	0.0	0.0	0.0	0.0	0.0	0.0	364547.75	0.0	0.0	0.0	0.0	0.0	0.0	0.0	0.0	0.0	0.0	216031.88	476702.88	0.0	21577.984	0.0	0.0	18017.176	0.0	0.0	0.0	0.0	0.0	0.0	0.0	0.0	94740.016	22498.805	0.0	104392.81	148762.72	0.0	25126.621	0.0
240	Cluster_00237	0.0	0.0	0.0	0.0	0.0	36697.8	0.0	0.0	0.0	0.0	0.0	0.0	0.0	0.0	39079.14	0.0	0.0	0.0	0.0	0.0	0.0	0.0	0.0	0.0	17217.287	151748.69	424872.75	0.0	0.0	0.0	0.0	0.0	0.0	0.0	0.0	0.0	0.0	0.0	0.0	0.0	0.0	0.0	0.0	89088.46	294474.7	135928.25	22877.906	54707.293
245	Cluster_00242	0.0	0.0	0.0	0.0	0.0	0.0	0.0	0.0	0.0	0.0	0.0	0.0	0.0	0.0	0.0	0.0	0.0	0.0	0.0	0.0	0.0	0.0	0.0	0.0	0.0	0.0	0.0	0.0	0.0	0.0	0.0	0.0	0.0	0.0	0.0	0.0	0.0	0.0	0.0	0.0	0.0	0.0	0.0	0.0	0.0	0.0	0.0	0.0
248	Cluster_00245	87800.28	35940.324	66582.77	163658.58	0.0	327944.7	80872.97	102577.234	88592.16	0.0	106480.37	142261.0	105670.29	147532.94	202793.5	130088.03	135142.03	0.0	175484.05	88043.0	105944.44	53997.535	0.0	119639.695	79754.94	155598.12	288990.53	0.0	0.0	78969.99	182541.38	119368.734	85460.05	0.0	173389.94	99772.23	0.0	0.0	85668.555	0.0	47191.26	57906.95	0.0	0.0	363383.47	83295.734	57074.832	0.0
249	Cluster_00246	56107.1	43488.633	36213.53	60279.26	0.0	60303.14	31467.357	0.0	73666.2	0.0	0.0	38900.426	141565.4	187138.9	1619.6564	174992.2	51299.24	0.0	57591.902	8359.462	0.0	0.0	0.0	68304.14	0.0	0.0	5177.3965	0.0	0.0	36809.46	0.0	74911.336	0.0	0.0	0.0	0.0	0.0	0.0	0.0	0.0	64358.97	74809.53	0.0	0.0	0.0	0.0	0.0	48528.664
251	Cluster_00248	0.0	0.0	0.0	43050.617	0.0	8614.312	182386.62	0.0	89770.305	0.0	59309.438	54053.43	190858.0	0.0	0.0	60381.906	0.0	0.0	133866.33	0.0	0.0	0.0	0.0	120698.81	0.0	0.0	0.0	0.0	0.0	41546.62	0.0	312967.75	0.0	0.0	0.0	0.0	0.0	0.0	48681.668	0.0	0.0	61392.492	0.0	0.0	89395.23	0.0	0.0	82940.77
254	Cluster_00251	3190030.8	826428.9	8363164.0	1.0179481E7	1.1817432E7	1.5495161E7	2327494.0	6258243.0	4503887.5	0.0	1050392.9	4562052.0	5771922.0	5572430.0	2758808.2	8603710.0	9945579.0	103983.94	7720253.5	1.0304499E7	7420047.0	5789635.0	308711.2	1.4474117E7	3206155.8	1011503.1	1.0870571E7	172583.36	2250174.0	2880690.5	3496347.2	4237747.5	3251218.8	81181.23	8371906.0	3243731.8	38875.06	0.0	2559342.8	7375483.5	3295438.8	3265434.8	3265211.2	3088588.5	1.2865534E7	1.0622302E7	1142823.6	1729736.8
255	Cluster_00252	1533.3793	0.0	357580.78	0.0	157819.98	506163.3	0.0	228363.8	93387.01	0.0	0.0	0.0	72121.59	0.0	262873.12	160994.77	0.0	0.0	81638.99	297449.8	0.0	0.0	0.0	0.0	0.0	0.0	871287.75	0.0	104137.14	0.0	0.0	73179.61	0.0	0.0	278746.06	0.0	33623.344	0.0	0.0	0.0	0.0	0.0	0.0	0.0	581216.5	169099.33	0.0	0.0
256	Cluster_00253	42620.746	0.0	0.0	183153.1	0.0	125405.29	0.0	130771.1	0.0	0.0	0.0	75351.94	291792.03	44005.68	74406.445	0.0	57765.727	0.0	0.0	4525.228	80358.41	68443.664	0.0	0.0	0.0	0.0	129963.32	0.0	0.0	0.0	0.0	0.0	27994.28	0.0	21936.666	88975.4	0.0	0.0	57186.9	0.0	3671.1938	44710.38	170063.23	0.0	0.0	155090.0	0.0	25721.49
258	Cluster_00255	0.0	0.0	0.0	0.0	18344.467	126076.32	0.0	0.0	18428.33	0.0	0.0	0.0	0.0	0.0	0.0	91396.73	223791.47	0.0	0.0	0.0	129326.64	0.0	0.0	381246.0	0.0	27782.191	0.0	0.0	0.0	0.0	0.0	26180.48	90745.836	0.0	104869.72	0.0	0.0	0.0	0.0	0.0	0.0	185359.31	0.0	0.0	249159.55	56343.54	0.0	0.0
259	Cluster_00256	0.0	0.0	30807.318	73894.945	0.0	0.0	0.0	0.0	0.0	0.0	0.0	64895.383	83532.05	0.0	0.0	0.0	0.0	0.0	33139.88	109383.65	0.0	0.0	0.0	67697.72	0.0	0.0	3069.3552	0.0	0.0	0.0	0.0	99146.805	0.0	0.0	0.0	0.0	0.0	0.0	0.0	38763.816	0.0	35666.324	0.0	0.0	0.0	0.0	0.0	0.0
261	Cluster_00258	0.0	0.0	0.0	0.0	0.0	0.0	0.0	0.0	0.0	0.0	0.0	0.0	0.0	0.0	0.0	0.0	0.0	0.0	0.0	0.0	0.0	0.0	0.0	0.0	0.0	0.0	0.0	0.0	0.0	0.0	0.0	0.0	0.0	0.0	0.0	0.0	0.0	0.0	0.0	0.0	33413.22	0.0	0.0	0.0	0.0	0.0	0.0	0.0
262	Cluster_00259	155059.44	0.0	77028.766	69487.52	318356.94	69087.02	27463.613	57712.617	157514.25	0.0	96587.84	266093.78	167222.19	217594.78	171914.64	349255.88	218642.12	0.0	148057.73	69834.984	58232.027	122803.25	0.0	540637.9	0.0	44432.887	157422.31	0.0	0.0	126743.766	147992.55	330743.16	81851.84	18312.385	273252.1	417.22723	0.0	0.0	0.0	149877.52	0.0	166885.47	15952.723	45470.227	396079.7	265718.03	0.0	75793.93
263	Cluster_00260	0.0	0.0	0.0	0.0	0.0	23387.191	0.0	0.0	0.0	0.0	0.0	0.0	0.0	0.0	0.0	0.0	0.0	0.0	0.0	0.0	0.0	0.0	0.0	0.0	0.0	0.0	0.0	0.0	0.0	0.0	0.0	39021.305	0.0	0.0	0.0	0.0	0.0	0.0	0.0	20310.61	0.0	0.0	0.0	0.0	30543.695	0.0	0.0	0.0
264	Cluster_00261	33261.594	0.0	0.0	0.0	45314.08	51740.727	0.0	0.0	85411.63	0.0	0.0	0.0	0.0	0.0	19700.133	0.0	0.0	0.0	0.0	0.0	18811.855	0.0	0.0	0.0	0.0	22406.34	0.0	0.0	0.0	18610.03	0.0	31620.541	0.0	0.0	0.0	0.0	0.0	0.0	0.0	0.0	0.0	36812.305	0.0	29429.088	0.0	0.0	0.0	0.0
265	Cluster_00262	0.0	0.0	0.0	25863.846	0.0	0.0	0.0	0.0	0.0	0.0	0.0	0.0	0.0	0.0	0.0	0.0	0.0	0.0	0.0	0.0	0.0	0.0	0.0	0.0	0.0	0.0	0.0	0.0	0.0	0.0	0.0	0.0	0.0	0.0	0.0	0.0	0.0	0.0	0.0	0.0	0.0	25010.918	0.0	0.0	0.0	16307.987	0.0	0.0
266	Cluster_00263	0.0	0.0	0.0	0.0	0.0	0.0	0.0	0.0	0.0	0.0	0.0	8432.865	0.0	0.0	0.0	21415.021	0.0	0.0	0.0	80810.44	0.0	47210.816	0.0	32303.361	0.0	0.0	0.0	0.0	0.0	0.0	0.0	0.0	0.0	0.0	55630.21	0.0	0.0	0.0	0.0	4217.0283	0.0	0.0	0.0	0.0	0.0	0.0	0.0	0.0
268	Cluster_00265	81699.734	0.0	33046.523	35881.13	159354.23	37816.547	5382.4443	0.0	21426.623	0.0	0.0	0.0	60000.535	0.0	0.0	117808.375	63881.457	0.0	0.0	104900.27	116122.09	52306.92	0.0	55952.906	0.0	86401.98	145873.92	0.0	0.0	0.0	39665.02	0.0	83803.56	0.0	0.0	0.0	0.0	0.0	101650.516	0.0	73711.72	114622.625	15578.038	0.0	34252.812	0.0	22526.87	0.0
269	Cluster_00266	0.0	0.0	0.0	0.0	0.0	0.0	0.0	0.0	33903.965	0.0	0.0	0.0	0.0	0.0	0.0	0.0	26140.166	0.0	0.0	0.0	0.0	0.0	0.0	0.0	0.0	0.0	0.0	0.0	0.0	0.0	0.0	0.0	0.0	0.0	0.0	0.0	0.0	0.0	0.0	0.0	0.0	0.0	0.0	0.0	0.0	0.0	0.0	0.0
271	Cluster_00268	0.0	0.0	18595.182	0.0	0.0	0.0	0.0	0.0	0.0	0.0	0.0	22475.34	0.0	0.0	0.0	0.0	0.0	0.0	0.0	0.0	0.0	25810.094	0.0	0.0	0.0	0.0	25982.775	0.0	0.0	0.0	0.0	0.0	0.0	0.0	0.0	0.0	0.0	0.0	0.0	0.0	0.0	17685.37	0.0	0.0	44409.945	0.0	0.0	0.0
273	Cluster_00270	365710.34	0.0	460626.62	784269.06	560052.25	713372.0	238006.5	305446.03	58522.41	0.0	0.0	372689.44	285942.12	361658.0	320108.03	410040.94	920788.94	0.0	354073.4	1000527.94	644051.9	414280.25	0.0	824283.8	251597.25	39983.1	427390.2	117997.234	110771.516	251499.9	0.0	637861.44	115499.7	0.0	506546.94	128224.086	0.0	0.0	28149.688	596410.25	151801.1	132800.73	136852.97	88480.27	1124288.8	679698.6	0.0	110778.664
276	Cluster_00273	0.0	0.0	0.0	0.0	0.0	86367.305	0.0	0.0	0.0	0.0	0.0	31012.918	0.0	0.0	0.0	32282.564	166023.4	0.0	0.0	114290.445	0.0	0.0	0.0	82266.555	0.0	0.0	30892.148	0.0	0.0	0.0	0.0	0.0	0.0	0.0	0.0	0.0	0.0	0.0	0.0	28245.42	0.0	0.0	0.0	0.0	149805.9	88489.414	0.0	0.0
277	Cluster_00274	0.0	0.0	0.0	0.0	0.0	0.0	0.0	0.0	0.0	0.0	0.0	0.0	0.0	0.0	0.0	0.0	0.0	0.0	0.0	0.0	0.0	0.0	0.0	20407.752	0.0	0.0	0.0	0.0	0.0	0.0	0.0	0.0	50830.684	0.0	0.0	0.0	0.0	0.0	0.0	0.0	0.0	0.0	4972.2646	0.0	0.0	0.0	0.0	0.0
286	Cluster_00283	0.0	0.0	0.0	0.0	0.0	0.0	0.0	27567.018	0.0	0.0	0.0	0.0	0.0	0.0	0.0	0.0	0.0	0.0	38452.64	0.0	35555.16	0.0	0.0	0.0	0.0	0.0	0.0	0.0	0.0	0.0	0.0	0.0	0.0	0.0	0.0	0.0	0.0	0.0	2440.4521	0.0	0.0	0.0	0.0	0.0	0.0	0.0	0.0	0.0
290	Cluster_00287	0.0	0.0	0.0	54886.066	0.0	0.0	0.0	0.0	0.0	0.0	0.0	0.0	0.0	0.0	0.0	0.0	0.0	0.0	0.0	0.0	0.0	0.0	0.0	0.0	0.0	0.0	0.0	0.0	0.0	0.0	0.0	0.0	0.0	0.0	0.0	0.0	0.0	0.0	154113.94	0.0	0.0	0.0	0.0	0.0	0.0	0.0	0.0	0.0
292	Cluster_00289	0.0	0.0	0.0	0.0	0.0	0.0	0.0	0.0	0.0	0.0	0.0	0.0	0.0	0.0	44197.69	0.0	0.0	0.0	0.0	906.152	31907.62	0.0	21661.379	0.0	0.0	0.0	0.0	0.0	0.0	0.0	0.0	0.0	0.0	0.0	0.0	0.0	0.0	0.0	0.0	0.0	0.0	0.0	0.0	0.0	0.0	0.0	0.0	0.0
295	Cluster_00292	0.0	0.0	0.0	0.0	0.0	48963.195	0.0	0.0	0.0	0.0	0.0	0.0	0.0	0.0	0.0	0.0	0.0	0.0	0.0	0.0	0.0	0.0	0.0	0.0	0.0	90538.08	380376.84	0.0	0.0	0.0	0.0	0.0	0.0	0.0	0.0	0.0	0.0	0.0	0.0	0.0	64039.035	0.0	0.0	49810.977	144239.19	0.0	0.0	52794.887
302	Cluster_00299	86855.95	10513.82	534817.4	450749.1	791723.0	359176.84	149735.28	161771.11	90166.88	0.0	99175.01	102735.64	5730.6377	138301.9	72932.08	397186.5	48794.004	33640.836	147436.16	706201.9	233440.53	189551.97	67458.945	216339.06	65899.875	7091.3086	163390.25	92286.836	126538.13	290909.3	16038.621	815945.9	123587.734	23187.322	266331.3	346012.66	0.0	0.0	188499.64	523964.12	80076.72	320287.4	139184.0	83009.34	1686031.5	222946.25	57356.375	48417.03
304	Cluster_00301	1043342.25	380963.84	2427193.2	4141111.5	3942423.0	5809721.0	974396.5	1736658.1	1738656.5	0.0	793455.4	1743896.5	2719262.2	2079557.9	971438.3	2754633.8	5006745.0	122051.89	3431766.0	3781243.0	2990685.0	2033784.2	91547.234	5602891.0	1594579.2	565865.9	3342693.8	160076.97	849252.1	1232124.1	1391070.4	1293034.0	1532520.6	25503.0	2224661.5	1198599.4	49189.33	0.0	1417233.8	2407894.5	1585880.5	1305709.4	1481503.5	1082878.5	3502843.8	3901071.8	449286.94	884832.44
306	Cluster_00303	0.0	0.0	0.0	28249.498	92679.45	196214.84	0.0	22116.873	0.0	0.0	0.0	0.0	76856.32	69531.49	0.0	48590.38	166024.11	0.0	0.0	83379.43	123384.66	0.0	0.0	230980.77	0.0	0.0	132832.88	0.0	0.0	0.0	0.0	0.0	0.0	0.0	226470.25	41450.67	0.0	0.0	44710.176	0.0	0.0	0.0	0.0	0.0	285623.94	356281.34	11397.983	93346.445
307	Cluster_00304	0.0	0.0	0.0	0.0	0.0	0.0	0.0	0.0	0.0	0.0	0.0	0.0	0.0	0.0	0.0	0.0	0.0	0.0	0.0	0.0	0.0	0.0	0.0	0.0	0.0	0.0	0.0	0.0	0.0	0.0	0.0	0.0	0.0	0.0	0.0	0.0	0.0	0.0	0.0	0.0	0.0	0.0	0.0	0.0	30320.334	0.0	0.0	17894.217
308	Cluster_00305	0.0	0.0	0.0	42892.41	130037.8	45422.254	0.0	0.0	0.0	0.0	0.0	0.0	0.0	0.0	0.0	0.0	0.0	0.0	0.0	151508.62	196352.23	0.0	0.0	45812.26	0.0	0.0	29204.678	0.0	0.0	0.0	0.0	0.0	0.0	0.0	0.0	0.0	0.0	0.0	0.0	0.0	0.0	0.0	31654.1	0.0	39726.98	0.0	34296.742	0.0
312	Cluster_00309	0.0	0.0	0.0	0.0	124957.86	254952.78	0.0	0.0	0.0	0.0	0.0	98013.08	132929.2	13036.671	87790.16	0.0	34217.93	0.0	130145.96	319806.56	0.0	0.0	0.0	59277.406	49982.8	0.0	231480.12	0.0	93570.14	0.0	24323.756	63829.7	0.0	0.0	0.0	120108.125	0.0	0.0	0.0	0.0	0.0	57216.625	37754.863	25606.906	0.0	0.0	0.0	30299.04
313	Cluster_00310	0.0	0.0	0.0	0.0	30425.113	0.0	0.0	0.0	0.0	0.0	0.0	0.0	44387.113	0.0	0.0	0.0	6184.8633	0.0	0.0	0.0	0.0	0.0	0.0	22698.906	0.0	26121.076	49294.457	0.0	0.0	0.0	0.0	0.0	0.0	0.0	22939.82	0.0	0.0	0.0	22088.275	79156.41	0.0	0.0	0.0	0.0	62822.137	0.0	0.0	0.0
314	Cluster_00311	0.0	0.0	0.0	0.0	0.0	31857.998	0.0	0.0	0.0	0.0	0.0	0.0	61256.17	0.0	30642.3	2171.874	0.0	0.0	99220.41	77569.49	0.0	0.0	0.0	2294.3772	0.0	0.0	0.0	0.0	0.0	43486.55	0.0	101023.87	0.0	0.0	20378.893	0.0	0.0	0.0	0.0	0.0	0.0	0.0	21011.238	0.0	0.0	0.0	0.0	25988.305
315	Cluster_00312	39249.797	0.0	113497.836	133580.88	58952.785	0.0	22595.312	71735.31	68947.13	0.0	28109.97	95672.83	103381.14	0.0	86848.09	8015.4214	155184.19	0.0	167943.22	226078.11	0.0	93934.71	0.0	74433.53	32797.332	0.0	60228.28	0.0	0.0	0.0	130509.05	136041.92	72346.445	0.0	44015.57	32705.51	0.0	0.0	0.0	0.0	5464.57	196243.38	29468.25	0.0	90832.016	0.0	41591.55	22624.521
316	Cluster_00313	19508.215	0.0	27740.346	71918.49	55359.902	43447.52	0.0	0.0	29963.338	0.0	0.0	0.0	22778.928	0.0	0.0	55692.637	0.0	0.0	17034.904	34278.9	0.0	58647.42	0.0	145739.03	0.0	0.0	1349.3262	0.0	0.0	0.0	0.0	69776.62	0.0	0.0	23829.379	0.0	26273.18	0.0	0.0	18473.285	0.0	0.0	0.0	21027.453	115818.664	0.0	0.0	0.0
317	Cluster_00314	0.0	0.0	0.0	0.0	0.0	0.0	0.0	0.0	0.0	0.0	0.0	0.0	19239.125	0.0	0.0	0.0	0.0	0.0	32101.408	10445.032	0.0	0.0	0.0	0.0	0.0	0.0	0.0	0.0	0.0	0.0	0.0	0.0	0.0	0.0	26242.523	0.0	0.0	0.0	0.0	0.0	0.0	0.0	0.0	0.0	0.0	0.0	0.0	0.0
318	Cluster_00315	0.0	0.0	14462.446	57854.35	0.0	88579.0	0.0	0.0	0.0	0.0	0.0	48445.926	45574.285	32332.84	0.0	138546.77	0.0	0.0	46302.42	16075.0625	0.0	0.0	0.0	41356.543	0.0	0.0	61506.39	0.0	0.0	0.0	0.0	0.0	0.0	0.0	90765.914	0.0	0.0	0.0	0.0	105575.734	0.0	0.0	0.0	0.0	209538.78	78245.86	0.0	0.0
319	Cluster_00316	0.0	0.0	0.0	89584.32	0.0	46069.98	0.0	18949.568	0.0	0.0	0.0	40956.074	0.0	0.0	0.0	130477.61	81010.94	0.0	203331.38	68136.54	43947.31	0.0	0.0	0.0	10023.383	0.0	61515.75	0.0	0.0	0.0	0.0	50421.805	51591.19	0.0	0.0	0.0	0.0	0.0	0.0	0.0	55719.58	0.0	0.0	0.0	127683.94	0.0	0.0	0.0
320	Cluster_00317	58918.47	0.0	408347.03	509930.34	833070.56	901593.56	0.0	225778.72	150989.6	0.0	0.0	177005.03	392698.66	381379.12	274211.88	597112.9	442383.62	0.0	786289.0	612087.3	571667.25	255476.94	0.0	930857.5	128291.83	28371.926	591877.06	0.0	0.0	175591.34	19828.975	213814.31	29101.432	0.0	431959.03	72847.016	0.0	0.0	200364.28	336497.8	38035.906	0.0	30573.787	110137.4	573732.9	548319.8	0.0	107916.555
322	Cluster_00319	0.0	0.0	0.0	0.0	0.0	0.0	0.0	0.0	0.0	0.0	0.0	0.0	0.0	26767.291	0.0	0.0	0.0	0.0	0.0	0.0	0.0	0.0	0.0	0.0	0.0	0.0	0.0	0.0	0.0	0.0	0.0	0.0	0.0	0.0	0.0	0.0	0.0	0.0	0.0	0.0	0.0	0.0	0.0	0.0	0.0	0.0	0.0	0.0
323	Cluster_00320	0.0	0.0	31834.795	0.0	0.0	0.0	0.0	0.0	0.0	0.0	0.0	2559.2295	0.0	0.0	0.0	0.0	0.0	0.0	0.0	0.0	0.0	0.0	0.0	0.0	0.0	0.0	0.0	0.0	0.0	0.0	0.0	0.0	0.0	0.0	0.0	0.0	0.0	0.0	0.0	0.0	0.0	0.0	0.0	0.0	0.0	0.0	0.0	0.0
328	Cluster_00325	0.0	0.0	0.0	130011.53	101314.69	162871.9	0.0	0.0	17958.79	0.0	0.0	0.0	0.0	0.0	0.0	147014.97	126525.69	0.0	42608.527	0.0	0.0	0.0	0.0	292396.34	0.0	0.0	53490.19	0.0	0.0	0.0	0.0	23849.385	0.0	0.0	132934.0	0.0	0.0	0.0	0.0	0.0	0.0	0.0	0.0	0.0	115006.66	111927.53	0.0	0.0
329	Cluster_00326	0.0	0.0	56182.96	32984.445	66932.76	172770.05	0.0	0.0	0.0	0.0	0.0	0.0	19054.66	78824.67	0.0	58614.023	153624.52	0.0	40872.812	62641.42	61002.777	0.0	0.0	175853.44	0.0	0.0	93690.336	0.0	0.0	23112.285	0.0	74706.586	0.0	0.0	0.0	0.0	0.0	0.0	0.0	0.0	0.0	0.0	0.0	0.0	102018.516	44718.77	0.0	0.0
370	Cluster_00367	0.0	0.0	53814.188	0.0	0.0	26654.982	0.0	0.0	16795.576	0.0	0.0	0.0	0.0	25813.225	0.0	0.0	0.0	0.0	0.0	0.0	9423.821	0.0	0.0	70218.99	0.0	0.0	0.0	0.0	0.0	0.0	0.0	0.0	0.0	0.0	0.0	0.0	0.0	0.0	0.0	0.0	0.0	0.0	0.0	0.0	0.0	78657.65	0.0	0.0
371	Cluster_00368	0.0	0.0	0.0	149248.44	450885.6	0.0	153695.92	173880.94	0.0	0.0	0.0	0.0	212256.02	265318.84	0.0	0.0	286884.47	0.0	80739.1	209318.14	0.0	6318.636	16115.651	1082668.1	228202.55	65661.836	167447.34	0.0	190226.9	120449.12	0.0	0.0	26177.355	0.0	0.0	127693.83	70699.91	0.0	0.0	468781.2	75495.64	802292.4	0.0	102671.37	34224.703	47824.504	0.0	45201.074
372	Cluster_00369	163241.33	115110.125	220246.47	267589.16	358082.0	279710.8	343910.97	311982.7	492374.7	0.0	319650.47	298346.9	301691.3	913210.06	322356.22	411179.25	542332.56	109185.99	246115.38	467949.75	202030.72	402174.75	118108.64	477285.9	199320.44	368856.38	414561.25	149359.52	182029.17	330332.47	224846.1	532164.2	417802.25	262975.56	424101.8	628197.8	242833.55	67524.5	422611.3	239114.1	255249.61	498740.22	369082.3	355879.53	536929.0	158728.73	271008.3	308042.88
374	Cluster_00371	0.0	0.0	65349.312	0.0	0.0	0.0	0.0	0.0	28823.162	0.0	0.0	0.0	54915.85	0.0	0.0	0.0	0.0	0.0	0.0	0.0	0.0	0.0	0.0	0.0	0.0	0.0	0.0	0.0	0.0	0.0	20639.51	0.0	0.0	0.0	0.0	0.0	0.0	0.0	0.0	0.0	0.0	0.0	0.0	0.0	19783.738	0.0	0.0	0.0
377	Cluster_00374	0.0	0.0	0.0	0.0	0.0	0.0	0.0	0.0	0.0	0.0	31627.395	0.0	0.0	0.0	0.0	0.0	113771.14	0.0	0.0	0.0	0.0	0.0	0.0	103422.37	0.0	0.0	0.0	0.0	0.0	0.0	0.0	0.0	0.0	0.0	0.0	0.0	0.0	0.0	0.0	30362.16	0.0	0.0	0.0	0.0	81512.82	95046.13	0.0	18657.018
378	Cluster_00375	0.0	0.0	0.0	0.0	55123.387	0.0	0.0	23060.193	0.0	0.0	0.0	0.0	0.0	0.0	0.0	64800.855	0.0	0.0	0.0	0.0	0.0	0.0	0.0	0.0	0.0	0.0	0.0	0.0	0.0	0.0	0.0	0.0	0.0	0.0	36676.246	0.0	0.0	0.0	0.0	0.0	0.0	0.0	0.0	0.0	0.0	0.0	0.0	0.0
381	Cluster_00378	20054.992	0.0	0.0	0.0	18373.291	0.0	0.0	0.0	2218.52	0.0	0.0	0.0	0.0	16306.094	0.0	40227.668	0.0	0.0	0.0	0.0	0.0	0.0	0.0	19883.162	0.0	0.0	0.0	0.0	37083.145	0.0	0.0	0.0	0.0	0.0	0.0	0.0	0.0	0.0	0.0	0.0	0.0	0.0	0.0	27.919632	10937.875	0.0	0.0	0.0
382	Cluster_00379	0.0	36525.77	153152.03	0.0	12611.736	76401.69	29873.895	0.0	75187.18	0.0	0.0	63955.492	202563.77	96564.94	0.0	136766.06	0.0	0.0	24928.943	69609.32	0.0	0.0	0.0	0.0	0.0	0.0	378525.0	0.0	0.0	50684.945	0.0	147657.8	4018.8596	0.0	0.0	0.0	0.0	0.0	0.0	66154.49	0.0	120696.93	21057.367	0.0	92166.875	0.0	0.0	0.0
383	Cluster_00380	25335.898	57218.79	141855.06	24858.61	151382.16	144511.05	76759.766	27695.451	0.0	0.0	0.0	0.0	158757.1	32199.326	0.0	96767.86	102659.62	0.0	351771.4	0.0	11413.446	0.0	0.0	63205.46	0.0	0.0	101544.0	0.0	0.0	0.0	91579.95	85880.55	0.0	0.0	85895.555	57261.715	0.0	0.0	0.0	118563.86	33478.914	3906.3884	0.0	0.0	148707.9	0.0	0.0	49576.926
384	Cluster_00381	35745.082	0.0	67295.62	33136.24	1416.0854	83397.39	49350.97	0.0	82490.52	0.0	0.0	63309.3	384.6072	0.0	27616.232	0.0	80515.16	0.0	0.0	0.0	0.0	32880.727	0.0	46368.152	25728.363	0.0	46905.086	0.0	0.0	0.0	29307.809	79223.66	0.0	0.0	58367.2	76198.664	0.0	0.0	0.0	0.0	92454.71	119638.34	0.0	0.0	1529.6527	85501.914	0.0	22912.547
385	Cluster_00382	0.0	0.0	0.0	0.0	0.0	0.0	0.0	0.0	0.0	0.0	0.0	0.0	0.0	0.0	0.0	0.0	0.0	0.0	0.0	22421.557	0.0	0.0	0.0	0.0	0.0	0.0	0.0	0.0	0.0	0.0	0.0	0.0	0.0	0.0	0.0	0.0	0.0	0.0	0.0	0.0	0.0	42550.1	0.0	0.0	0.0	36517.15	0.0	0.0
387	Cluster_00384	6955.7573	0.0	0.0	0.0	0.0	23623.574	0.0	0.0	0.0	0.0	20107.148	0.0	68752.88	0.0	0.0	0.0	0.0	0.0	22410.525	0.0	0.0	0.0	0.0	49746.387	0.0	47401.785	0.0	0.0	0.0	0.0	0.0	0.0	0.0	0.0	0.0	19419.678	0.0	0.0	0.0	0.0	0.0	0.0	0.0	0.0	0.0	0.0	32475.018	0.0
388	Cluster_00385	13821.298	0.0	85318.68	0.0	0.0	0.0	0.0	123020.02	0.0	0.0	76315.33	0.0	48031.312	0.0	42066.242	228946.38	149847.06	0.0	50675.59	75116.41	11496.541	0.0	0.0	123169.45	0.0	0.0	133235.05	0.0	0.0	85347.53	0.0	44878.45	25080.158	0.0	0.0	0.0	0.0	0.0	0.0	0.0	1797.7395	0.0	0.0	0.0	0.0	0.0	0.0	0.0
393	Cluster_00390	71577.62	0.0	295295.12	368109.38	336521.5	591428.1	113195.91	88494.31	166140.94	0.0	0.0	126479.2	83052.01	233497.73	234148.14	143336.73	0.0	0.0	384926.22	279192.88	31704.51	96748.14	0.0	422721.12	0.0	70991.125	451784.94	71768.95	55117.35	56663.703	93845.74	268228.94	94743.67	23608.477	348783.8	87745.83	17426.129	0.0	18720.174	142647.67	108228.59	88570.52	5658.491	0.0	454978.16	441348.44	4545.199	88255.555
394	Cluster_00391	40804.59	0.0	118802.586	306368.12	59569.97	42486.773	0.0	0.0	27233.305	0.0	0.0	34140.348	78050.43	0.0	0.0	85318.59	28929.709	0.0	0.0	0.0	0.0	0.0	0.0	316420.22	0.0	0.0	169899.16	37908.203	0.0	28454.775	0.0	113206.36	0.0	0.0	0.0	39732.508	0.0	0.0	0.0	0.0	0.0	0.0	53141.61	0.0	150144.9	70044.82	0.0	0.0
400	Cluster_00397	0.0	0.0	0.0	0.0	0.0	0.0	0.0	0.0	0.0	0.0	0.0	0.0	0.0	0.0	0.0	0.0	0.0	0.0	0.0	0.0	0.0	0.0	0.0	0.0	0.0	0.0	0.0	0.0	42383.867	0.0	0.0	0.0	0.0	0.0	0.0	0.0	0.0	0.0	0.0	0.0	0.0	0.0	0.0	27264.65	29266.0	0.0	0.0	0.0
445	Cluster_00442	0.0	0.0	0.0	0.0	55078.527	0.0	0.0	0.0	0.0	0.0	0.0	0.0	0.0	0.0	0.0	49054.19	0.0	0.0	0.0	0.0	0.0	0.0	0.0	146007.75	0.0	0.0	0.0	0.0	0.0	0.0	0.0	0.0	0.0	0.0	0.0	0.0	0.0	0.0	0.0	0.0	0.0	0.0	0.0	0.0	0.0	19551.998	0.0	0.0
447	Cluster_00444	343537.8	78115.09	1186202.8	1819152.4	2187362.5	2378880.2	406187.25	815830.2	825380.94	0.0	26437.426	605072.9	1472941.0	498577.44	323186.4	1345550.2	1177896.0	0.0	1095165.8	1933558.0	1323555.2	601915.8	0.0	2127408.0	157777.38	21147.57	1709416.2	0.0	119379.86	309656.38	161709.5	771246.6	217599.2	0.0	1315790.8	138126.36	0.0	0.0	196451.02	858213.44	647622.1	442102.56	471371.5	140986.3	2730751.0	1358129.2	93366.625	145219.28
448	Cluster_00445	0.0	0.0	67863.31	0.0	0.0	112681.86	0.0	0.0	0.0	0.0	0.0	0.0	49746.1	0.0	0.0	0.0	0.0	0.0	0.0	55039.676	0.0	0.0	0.0	0.0	0.0	0.0	27993.67	0.0	0.0	0.0	0.0	0.0	0.0	0.0	0.0	0.0	0.0	0.0	0.0	0.0	0.0	0.0	0.0	0.0	0.0	3285.1316	0.0	0.0
449	Cluster_00446	0.0	0.0	0.0	0.0	0.0	56693.258	0.0	0.0	0.0	0.0	0.0	0.0	33756.062	0.0	0.0	0.0	27085.021	0.0	0.0	0.0	0.0	0.0	0.0	57453.96	0.0	0.0	0.0	0.0	0.0	0.0	0.0	0.0	0.0	0.0	0.0	0.0	0.0	0.0	0.0	0.0	0.0	63184.32	0.0	0.0	93555.79	41360.645	0.0	0.0
450	Cluster_00447	0.0	0.0	0.0	65485.297	0.0	0.0	0.0	0.0	0.0	0.0	0.0	0.0	0.0	0.0	0.0	36862.18	0.0	0.0	0.0	0.0	0.0	0.0	0.0	0.0	0.0	0.0	21000.984	0.0	0.0	0.0	0.0	0.0	0.0	0.0	0.0	0.0	0.0	0.0	40619.324	0.0	0.0	19728.447	0.0	0.0	0.0	0.0	0.0	0.0
453	Cluster_00450	0.0	0.0	0.0	68525.47	19271.305	42212.664	0.0	0.0	0.0	0.0	0.0	66146.68	25137.564	33652.996	0.0	47978.234	0.0	0.0	0.0	0.0	0.0	0.0	0.0	4529.6743	0.0	0.0	92073.37	0.0	0.0	0.0	0.0	0.0	0.0	0.0	0.0	0.0	0.0	0.0	0.0	0.0	0.0	54713.734	0.0	0.0	37913.613	0.0	0.0	0.0
454	Cluster_00451	0.0	0.0	0.0	0.0	0.0	50933.773	0.0	0.0	0.0	0.0	0.0	8927.173	39212.094	0.0	0.0	0.0	0.0	0.0	0.0	0.0	0.0	0.0	0.0	46254.25	0.0	0.0	0.0	0.0	0.0	0.0	0.0	0.0	21706.22	0.0	0.0	0.0	0.0	0.0	0.0	0.0	0.0	0.0	0.0	0.0	29690.496	0.0	0.0	0.0
456	Cluster_00453	0.0	0.0	0.0	0.0	0.0	107956.41	0.0	0.0	0.0	0.0	0.0	0.0	0.0	0.0	0.0	0.0	61493.336	0.0	0.0	95507.03	0.0	0.0	0.0	178459.9	0.0	0.0	0.0	0.0	0.0	0.0	0.0	0.0	0.0	0.0	0.0	0.0	0.0	0.0	0.0	0.0	0.0	0.0	0.0	0.0	150233.4	0.0	0.0	0.0
499	Cluster_00496	0.0	0.0	0.0	0.0	0.0	0.0	0.0	0.0	0.0	0.0	0.0	0.0	0.0	0.0	0.0	0.0	0.0	0.0	0.0	0.0	0.0	0.0	0.0	0.0	0.0	0.0	0.0	0.0	0.0	0.0	0.0	0.0	0.0	0.0	0.0	0.0	0.0	22948.955	0.0	0.0	0.0	0.0	0.0	0.0	21501.436	0.0	0.0	35174.633
519	Cluster_00516	0.0	0.0	218493.5	297712.62	110758.2	97012.31	0.0	47009.832	20632.291	0.0	26061.56	0.0	470360.56	0.0	0.0	107197.016	42452.24	0.0	270827.62	258557.6	198818.12	118642.586	0.0	227319.0	0.0	0.0	224157.47	0.0	0.0	7578.803	0.0	9982.403	37372.785	0.0	52182.94	133126.1	0.0	0.0	0.0	96728.02	371890.84	76893.445	39877.934	0.0	410313.84	139315.03	0.0	0.0
521	Cluster_00518	0.0	0.0	0.0	0.0	0.0	0.0	0.0	0.0	0.0	0.0	0.0	0.0	0.0	42564.055	0.0	36128.703	0.0	0.0	0.0	0.0	0.0	0.0	0.0	51280.72	0.0	0.0	0.0	0.0	0.0	0.0	0.0	30853.209	0.0	0.0	0.0	0.0	0.0	0.0	0.0	0.0	0.0	0.0	0.0	0.0	253.23825	0.0	0.0	0.0
524	Cluster_00521	0.0	0.0	48121.94	83722.17	0.0	71528.79	0.0	0.0	41490.508	0.0	0.0	0.0	0.0	0.0	37115.934	50868.1	0.0	0.0	0.0	0.0	0.0	0.0	0.0	49083.805	0.0	0.0	0.0	0.0	0.0	0.0	0.0	52468.508	0.0	0.0	0.0	0.0	0.0	0.0	34927.17	0.0	0.0	0.0	0.0	0.0	111211.484	7272.94	0.0	0.0
562	Cluster_00559	1828081.8	304321.22	0.0	0.0	0.0	0.0	0.0	0.0	379675.12	0.0	320477.7	0.0	0.0	1345151.4	384946.6	0.0	902493.06	1208199.2	1514738.6	543861.06	0.0	0.0	1285619.0	0.0	938097.4	0.0	434945.1	0.0	876039.75	386369.38	419324.7	0.0	1330026.1	1000913.4	580846.2	0.0	0.0	0.0	1145873.9	0.0	0.0	1914328.5	0.0	1238225.1	1149554.0	0.0	1140698.5	0.0
591	Cluster_00588	0.0	0.0	44430.47	0.0	0.0	57939.766	48969.508	37050.008	50711.945	0.0	59978.277	0.0	52480.297	43876.98	0.0	14636.906	0.0	84217.79	50925.23	0.0	0.0	0.0	0.0	0.0	66576.15	25697.21	61711.273	40502.664	0.0	0.0	0.0	34073.707	89182.75	0.0	0.0	0.0	43434.19	0.0	0.0	0.0	0.0	0.0	34154.676	0.0	0.0	0.0	0.0	0.0
592	Cluster_00589	0.0	0.0	0.0	0.0	0.0	0.0	0.0	0.0	0.0	0.0	0.0	0.0	0.0	0.0	0.0	0.0	0.0	0.0	0.0	0.0	0.0	0.0	0.0	0.0	0.0	0.0	0.0	0.0	0.0	0.0	0.0	0.0	0.0	0.0	18367.045	0.0	0.0	0.0	0.0	0.0	0.0	0.0	0.0	0.0	0.0	0.0	0.0	0.0
593	Cluster_00590	96800.75	178238.5	196688.48	128092.63	62618.17	184737.73	103357.42	235192.7	211839.16	87164.15	80152.23	168799.44	179838.64	212832.2	155034.55	76343.88	160173.9	191046.4	73312.21	197841.83	112439.28	232710.72	198058.06	132029.56	204513.92	213027.1	282259.22	125356.19	75573.1	99789.62	198179.05	129538.74	101421.18	134899.83	62094.12	159839.97	46598.21	167261.92	89035.734	246608.14	97697.48	155696.95	108081.1	82510.64	76779.48	180242.88	119744.88	60086.758
596	Cluster_00593	0.0	0.0	0.0	0.0	0.0	0.0	0.0	0.0	0.0	0.0	0.0	0.0	0.0	0.0	0.0	0.0	0.0	0.0	0.0	0.0	0.0	0.0	0.0	0.0	0.0	0.0	0.0	0.0	0.0	0.0	0.0	0.0	0.0	0.0	0.0	0.0	0.0	0.0	0.0	0.0	0.0	0.0	0.0	0.0	0.0	0.0	0.0	0.0
597	Cluster_00594	205682.06	169427.69	182316.8	101893.336	100683.3	196300.67	211406.5	159654.4	159689.23	29511.768	111452.586	143322.1	176255.11	68530.04	87069.31	35770.89	111941.945	246582.3	222065.52	217859.42	144956.52	173135.88	30393.889	104504.18	188505.84	122535.57	162404.72	83125.13	128091.83	49409.445	36096.473	85710.82	98648.9	45910.492	186940.97	76593.484	110401.85	120846.28	132291.77	94232.64	136692.38	147376.03	129060.76	102971.8	214936.1	176280.22	188372.33	89139.586
598	Cluster_00595	0.0	0.0	0.0	0.0	0.0	0.0	0.0	0.0	0.0	0.0	0.0	0.0	0.0	0.0	0.0	0.0	0.0	0.0	0.0	0.0	0.0	0.0	0.0	0.0	0.0	0.0	0.0	0.0	0.0	0.0	0.0	0.0	0.0	0.0	0.0	0.0	0.0	0.0	0.0	0.0	0.0	0.0	0.0	0.0	0.0	0.0	0.0	0.0
601	Cluster_00598	0.0	0.0	0.0	0.0	0.0	0.0	0.0	0.0	0.0	0.0	0.0	0.0	0.0	0.0	0.0	0.0	0.0	0.0	0.0	0.0	0.0	0.0	0.0	0.0	0.0	0.0	0.0	0.0	0.0	0.0	0.0	0.0	0.0	0.0	0.0	0.0	0.0	0.0	0.0	0.0	0.0	0.0	0.0	0.0	0.0	0.0	0.0	0.0
602	Cluster_00599	0.0	0.0	0.0	0.0	0.0	0.0	0.0	0.0	0.0	0.0	0.0	0.0	0.0	0.0	0.0	0.0	0.0	0.0	0.0	0.0	0.0	0.0	0.0	0.0	0.0	0.0	0.0	0.0	0.0	0.0	0.0	0.0	0.0	0.0	0.0	0.0	0.0	0.0	0.0	0.0	0.0	814.2053	0.0	0.0	0.0	0.0	0.0	0.0
603	Cluster_00600	142592.22	171233.62	199325.28	137195.94	151661.56	274683.78	235968.03	184593.67	191630.75	111479.73	100957.26	202890.88	75941.15	193018.28	202687.27	144822.72	128995.11	0.0	145787.31	195455.64	137601.81	174919.03	122525.55	70773.336	234411.42	101687.68	14038.976	58257.03	186807.98	182132.38	129670.47	85060.59	172620.78	132911.11	95802.766	98933.086	166120.27	64564.883	113217.95	83120.99	142421.78	112286.27	248881.11	164733.28	213077.84	115758.28	214059.95	143756.4
604	Cluster_00601	0.0	0.0	0.0	0.0	0.0	0.0	0.0	0.0	0.0	0.0	0.0	0.0	0.0	0.0	0.0	0.0	0.0	0.0	0.0	0.0	0.0	0.0	0.0	0.0	0.0	0.0	0.0	0.0	0.0	0.0	0.0	0.0	0.0	0.0	0.0	0.0	0.0	0.0	0.0	0.0	0.0	0.0	0.0	0.0	0.0	0.0	0.0	0.0
607	Cluster_00604	214754.25	60962.0	179325.89	141197.45	188000.28	194516.7	259360.84	90162.02	201848.16	0.0	117467.29	256516.19	178014.36	19093.21	44204.285	48460.66	123802.64	37364.523	42691.066	125146.56	150583.56	224057.66	92495.53	0.0	110595.82	108581.93	122293.35	95214.59	135210.34	0.0	71087.6	75415.05	178505.69	91300.484	272160.03	223573.06	213352.66	189625.72	164630.53	103989.56	87670.125	230593.34	98626.68	232714.0	144016.47	164569.94	42309.87	210765.39
608	Cluster_00605	1092727.1	725094.4	416038.12	693955.0	987747.8	854147.56	660883.4	1053631.5	719387.2	588806.6	415105.7	905206.8	400082.7	841097.1	506045.88	761447.6	661588.4	766505.25	835420.5	788484.5	841038.44	841465.94	735860.6	741761.75	697073.8	744713.7	623203.7	689240.94	1049254.5	712105.25	962285.75	645076.5	897135.25	783036.0	1032982.4	1108651.0	877355.4	877581.9	893639.4	921797.1	616574.75	905694.6	743930.06	1066883.0	1283841.1	946219.8	913521.94	846038.6
609	Cluster_00606	0.0	0.0	0.0	0.0	0.0	0.0	0.0	0.0	0.0	0.0	0.0	0.0	0.0	0.0	0.0	0.0	0.0	0.0	0.0	0.0	0.0	0.0	0.0	0.0	0.0	0.0	0.0	0.0	0.0	0.0	0.0	0.0	0.0	0.0	0.0	0.0	0.0	0.0	0.0	22391.88	0.0	0.0	0.0	0.0	0.0	0.0	0.0	0.0
610	Cluster_00607	45217.535	62071.574	0.0	40537.086	93062.15	196026.89	220253.78	0.0	152462.83	53918.125	135909.38	123173.664	158693.28	0.0	235806.28	196165.78	75528.56	49597.6	231408.81	41307.277	21822.701	274575.94	128520.82	199040.16	131196.17	26572.887	243137.39	102513.12	109621.234	211886.4	187338.44	266501.78	130655.22	268356.9	89008.81	114461.734	140326.6	73390.625	307334.38	183694.19	145464.34	224735.22	223536.73	211956.14	210723.6	86254.555	111936.555	199155.17
611	Cluster_00608	0.0	0.0	0.0	0.0	0.0	0.0	0.0	0.0	0.0	0.0	0.0	0.0	0.0	0.0	0.0	0.0	0.0	0.0	0.0	0.0	0.0	0.0	0.0	0.0	0.0	0.0	0.0	0.0	0.0	6416.205	0.0	0.0	0.0	0.0	0.0	0.0	0.0	0.0	0.0	0.0	0.0	0.0	0.0	0.0	0.0	0.0	0.0	0.0
615	Cluster_00612	0.0	0.0	0.0	0.0	0.0	0.0	0.0	0.0	0.0	0.0	0.0	0.0	0.0	0.0	0.0	0.0	1243.9595	0.0	0.0	0.0	0.0	0.0	0.0	0.0	0.0	0.0	0.0	0.0	0.0	0.0	0.0	0.0	0.0	0.0	0.0	0.0	864.8054	0.0	0.0	0.0	0.0	0.0	0.0	0.0	0.0	0.0	0.0	0.0
616	Cluster_00613	0.0	0.0	0.0	0.0	0.0	0.0	0.0	0.0	0.0	0.0	0.0	0.0	0.0	0.0	0.0	0.0	0.0	0.0	32289.543	0.0	0.0	0.0	30167.889	0.0	0.0	0.0	0.0	0.0	23261.43	36040.55	0.0	0.0	0.0	0.0	0.0	0.0	34237.258	0.0	0.0	0.0	0.0	0.0	0.0	0.0	0.0	0.0	0.0	0.0
617	Cluster_00614	0.0	0.0	0.0	0.0	28703.916	0.0	0.0	0.0	23944.969	0.0	0.0	0.0	26049.096	0.0	0.0	0.0	0.0	0.0	0.0	0.0	0.0	41306.605	0.0	0.0	0.0	0.0	0.0	0.0	0.0	28853.834	0.0	0.0	0.0	0.0	0.0	0.0	0.0	0.0	0.0	12816.619	0.0	0.0	0.0	23236.078	0.0	0.0	0.0	0.0
618	Cluster_00615	0.0	0.0	0.0	0.0	0.0	0.0	0.0	0.0	0.0	0.0	0.0	0.0	0.0	0.0	0.0	0.0	0.0	0.0	0.0	0.0	0.0	7571.669	0.0	0.0	0.0	0.0	0.0	0.0	0.0	0.0	0.0	0.0	0.0	0.0	0.0	0.0	0.0	0.0	0.0	0.0	0.0	0.0	0.0	0.0	0.0	0.0	0.0	0.0
619	Cluster_00616	0.0	0.0	0.0	0.0	0.0	0.0	0.0	0.0	0.0	84834.72	0.0	0.0	38621.51	0.0	37203.64	0.0	45007.254	0.0	0.0	0.0	0.0	0.0	0.0	0.0	0.0	0.0	0.0	0.0	0.0	0.0	0.0	0.0	0.0	0.0	0.0	0.0	0.0	0.0	0.0	0.0	0.0	0.0	0.0	0.0	0.0	0.0	0.0	0.0
620	Cluster_00617	0.0	0.0	0.0	29505.639	21725.504	0.0	0.0	0.0	0.0	0.0	0.0	0.0	0.0	0.0	0.0	0.0	0.0	0.0	0.0	0.0	0.0	0.0	0.0	0.0	0.0	0.0	0.0	0.0	0.0	0.0	0.0	0.0	0.0	0.0	5805.152	0.0	0.0	0.0	0.0	0.0	0.0	0.0	0.0	0.0	0.0	0.0	0.0	0.0
621	Cluster_00618	0.0	0.0	0.0	0.0	12213.551	0.0	0.0	0.0	0.0	0.0	0.0	0.0	0.0	0.0	0.0	0.0	0.0	0.0	20697.992	0.0	0.0	0.0	0.0	0.0	0.0	0.0	0.0	0.0	0.0	0.0	0.0	0.0	0.0	0.0	0.0	0.0	0.0	0.0	0.0	0.0	0.0	0.0	0.0	0.0	0.0	0.0	0.0	0.0
622	Cluster_00619	0.0	0.0	0.0	0.0	4087.469	22408.457	0.0	0.0	0.0	0.0	0.0	0.0	0.0	0.0	0.0	0.0	0.0	0.0	0.0	0.0	0.0	0.0	0.0	0.0	0.0	0.0	0.0	0.0	0.0	0.0	23044.953	23787.04	0.0	0.0	0.0	0.0	0.0	0.0	0.0	0.0	0.0	0.0	0.0	0.0	0.0	0.0	0.0	0.0
623	Cluster_00620	0.0	9109.451	0.0	2009.3002	0.0	0.0	0.0	0.0	0.0	0.0	0.0	25885.088	0.0	0.0	0.0	0.0	0.0	0.0	0.0	0.0	0.0	0.0	0.0	0.0	0.0	0.0	24017.365	0.0	0.0	0.0	0.0	0.0	0.0	0.0	0.0	0.0	0.0	27328.648	0.0	0.0	0.0	0.0	0.0	0.0	0.0	0.0	0.0	0.0
624	Cluster_00621	0.0	0.0	0.0	0.0	0.0	0.0	0.0	0.0	0.0	0.0	0.0	0.0	0.0	0.0	31951.29	0.0	0.0	0.0	0.0	0.0	0.0	26250.076	0.0	0.0	0.0	0.0	0.0	0.0	0.0	0.0	0.0	0.0	0.0	0.0	415.40726	30654.324	0.0	0.0	0.0	0.0	0.0	0.0	0.0	0.0	0.0	6301.006	0.0	0.0
625	Cluster_00622	0.0	0.0	0.0	0.0	0.0	0.0	0.0	0.0	0.0	0.0	0.0	0.0	0.0	0.0	0.0	0.0	0.0	0.0	0.0	31736.246	15729.705	21243.686	0.0	0.0	0.0	0.0	0.0	0.0	0.0	0.0	0.0	0.0	0.0	0.0	64466.246	0.0	0.0	0.0	0.0	0.0	0.0	0.0	0.0	0.0	0.0	0.0	0.0	0.0
626	Cluster_00623	0.0	0.0	0.0	45987.16	0.0	0.0	0.0	0.0	0.0	12931.723	0.0	0.0	0.0	33800.84	0.0	0.0	15778.981	0.0	0.0	7364.323	0.0	0.0	0.0	0.0	0.0	0.0	0.0	0.0	0.0	0.0	0.0	0.0	0.0	0.0	0.0	0.0	0.0	0.0	0.0	28565.527	0.0	0.0	0.0	0.0	0.0	0.0	28780.594	0.0
627	Cluster_00624	0.0	0.0	19198.846	35822.582	0.0	0.0	54296.0	31060.47	0.0	0.0	0.0	0.0	0.0	0.0	0.0	0.0	33970.836	0.0	0.0	0.0	0.0	98077.8	0.0	31714.3	0.0	0.0	34800.754	0.0	0.0	0.0	0.0	0.0	0.0	0.0	0.0	0.0	65487.35	0.0	0.0	0.0	0.0	0.0	0.0	24315.242	0.0	0.0	0.0	0.0
644	Cluster_00641	0.0	0.0	0.0	0.0	0.0	0.0	0.0	0.0	0.0	0.0	0.0	0.0	0.0	0.0	0.0	0.0	0.0	0.0	0.0	0.0	0.0	0.0	0.0	0.0	0.0	0.0	0.0	0.0	0.0	0.0	0.0	0.0	0.0	0.0	0.0	0.0	0.0	0.0	0.0	0.0	0.0	0.0	0.0	0.0	0.0	0.0	0.0	0.0
647	Cluster_00644	64219.51	31515.258	21871.906	41658.99	0.0	37841.38	55028.387	0.0	0.0	50502.418	49245.566	0.0	0.0	0.0	0.0	0.0	0.0	52880.73	0.0	0.0	0.0	0.0	0.0	0.0	0.0	0.0	0.0	38020.027	0.0	0.0	62860.473	0.0	0.0	0.0	0.0	0.0	0.0	0.0	0.0	0.0	0.0	0.0	0.0	0.0	0.0	0.0	0.0	31681.31
648	Cluster_00645	0.0	0.0	0.0	0.0	0.0	0.0	0.0	0.0	0.0	0.0	0.0	0.0	0.0	0.0	0.0	0.0	0.0	0.0	0.0	32199.164	42052.65	0.0	0.0	0.0	0.0	99650.41	0.0	0.0	0.0	0.0	0.0	0.0	0.0	0.0	0.0	0.0	0.0	0.0	0.0	0.0	0.0	0.0	0.0	0.0	0.0	0.0	0.0	0.0
652	Cluster_00649	0.0	0.0	0.0	0.0	0.0	0.0	0.0	0.0	0.0	0.0	0.0	0.0	0.0	0.0	0.0	0.0	0.0	0.0	0.0	0.0	0.0	0.0	0.0	0.0	0.0	0.0	0.0	0.0	0.0	0.0	0.0	0.0	0.0	0.0	0.0	0.0	0.0	0.0	20310.11	0.0	0.0	0.0	0.0	0.0	0.0	0.0	0.0	0.0
653	Cluster_00650	137929.44	0.0	4602.283	0.0	1326.0728	0.0	61351.07	0.0	0.0	59917.73	42369.785	78900.28	33203.43	9052.2	0.0	0.0	328.53265	30134.816	0.0	79559.73	79395.74	0.0	124498.62	0.0	140808.9	0.0	0.0	55092.543	84913.16	0.0	0.0	0.0	71879.36	26280.559	0.0	0.0	0.0	9816.498	0.0	49494.895	13981.993	0.0	64605.316	0.0	0.0	0.0	70853.4	115522.64
654	Cluster_00651	0.0	0.0	52675.73	61549.836	0.0	0.0	47480.492	0.0	0.0	0.0	0.0	0.0	0.0	0.0	70845.836	0.0	0.0	0.0	11494.502	0.0	0.0	0.0	0.0	0.0	0.0	0.0	0.0	0.0	8413.1045	91197.34	0.0	57412.94	0.0	62731.367	0.0	0.0	0.0	0.0	0.0	70206.375	34497.41	0.0	0.0	0.0	0.0	0.0	0.0	0.0
655	Cluster_00652	44646.11	0.0	0.0	0.0	0.0	48963.883	0.0	0.0	0.0	0.0	76101.13	0.0	92547.95	0.0	0.0	0.0	23794.027	51349.63	63295.812	0.0	0.0	0.0	69795.19	39283.895	0.0	0.0	0.0	0.0	73395.945	0.0	67684.92	0.0	104336.3	0.0	0.0	0.0	0.0	484.08255	44747.37	85889.36	39623.1	0.0	0.0	0.0	0.0	0.0	0.0	0.0
658	Cluster_00655	10786.176	0.0	0.0	0.0	0.0	0.0	0.0	0.0	0.0	0.0	0.0	0.0	0.0	0.0	0.0	0.0	0.0	417.496	0.0	0.0	46436.484	0.0	52495.566	0.0	0.0	0.0	62094.68	0.0	0.0	44952.355	0.0	0.0	0.0	0.0	0.0	0.0	0.0	0.0	0.0	0.0	0.0	49588.56	0.0	0.0	0.0	0.0	0.0	0.0
659	Cluster_00656	0.0	0.0	0.0	0.0	0.0	0.0	0.0	0.0	0.0	0.0	0.0	0.0	0.0	0.0	0.0	0.0	0.0	0.0	0.0	0.0	0.0	0.0	0.0	0.0	0.0	0.0	0.0	0.0	23400.777	0.0	0.0	0.0	0.0	0.0	0.0	0.0	0.0	0.0	0.0	0.0	0.0	0.0	0.0	0.0	0.0	0.0	0.0	0.0
660	Cluster_00657	0.0	0.0	0.0	0.0	0.0	0.0	0.0	0.0	0.0	0.0	0.0	0.0	0.0	0.0	0.0	0.0	0.0	0.0	0.0	0.0	0.0	0.0	26387.494	0.0	0.0	0.0	0.0	0.0	0.0	0.0	0.0	0.0	0.0	0.0	0.0	0.0	0.0	0.0	0.0	0.0	0.0	0.0	0.0	0.0	0.0	0.0	0.0	0.0
661	Cluster_00658	32303.69	0.0	0.0	0.0	0.0	0.0	0.0	0.0	0.0	0.0	0.0	0.0	0.0	0.0	0.0	0.0	0.0	0.0	0.0	0.0	0.0	0.0	0.0	0.0	0.0	0.0	0.0	0.0	0.0	0.0	0.0	0.0	0.0	0.0	0.0	0.0	0.0	0.0	0.0	0.0	0.0	0.0	0.0	0.0	0.0	0.0	0.0	0.0
666	Cluster_00663	0.0	0.0	0.0	0.0	0.0	0.0	0.0	0.0	0.0	0.0	0.0	0.0	0.0	0.0	39208.31	0.0	0.0	0.0	39111.746	0.0	0.0	0.0	0.0	0.0	0.0	0.0	0.0	0.0	0.0	0.0	0.0	0.0	35963.074	0.0	0.0	0.0	0.0	0.0	0.0	0.0	51550.58	0.0	0.0	0.0	0.0	0.0	0.0	0.0
670	Cluster_00667	283060.38	198066.17	139559.61	0.0	0.0	67391.91	0.0	386.6977	80793.21	0.0	0.0	88885.77	14101.554	118967.445	10251.363	0.0	0.0	1952.2985	0.0	0.0	269493.72	74314.38	191535.67	0.0	119262.05	0.0	47386.5	0.0	0.0	37216.547	0.0	0.0	0.0	51691.92	127746.25	70923.195	46359.09	0.0	0.0	101068.83	167196.53	0.0	57068.15	45168.008	73595.305	0.0	0.0	0.0
671	Cluster_00668	132500.14	0.0	378058.94	143883.52	267408.7	593652.56	26910.803	243742.95	338423.38	59709.945	145904.19	0.0	124040.58	289918.0	118287.3	0.0	221241.69	90297.96	0.0	196980.31	92531.805	0.0	356991.4	240148.48	171717.1	269828.34	0.0	457127.53	78436.53	0.0	298679.2	149149.5	42656.273	96932.44	121717.46	246180.61	84308.98	107921.58	282550.2	57078.094	306036.03	69821.65	308497.2	155476.03	315925.4	529729.4	323408.88	105770.15
672	Cluster_00669	0.0	0.0	1245.9631	0.0	0.0	0.0	0.0	12605.625	0.0	0.0	0.0	0.0	0.0	0.0	0.0	0.0	0.0	0.0	0.0	68620.016	0.0	0.0	0.0	0.0	84972.63	0.0	0.0	0.0	0.0	81075.53	189838.56	4157.1133	0.0	0.0	0.0	51725.62	48691.668	0.0	42832.684	0.0	0.0	0.0	61885.016	185852.61	0.0	147329.11	114605.26	0.0
675	Cluster_00672	0.0	0.0	0.0	0.0	0.0	0.0	0.0	0.0	0.0	0.0	0.0	0.0	0.0	0.0	0.0	0.0	0.0	0.0	0.0	0.0	0.0	0.0	0.0	0.0	0.0	0.0	0.0	0.0	0.0	0.0	0.0	0.0	0.0	0.0	0.0	0.0	0.0	27548.496	0.0	0.0	0.0	0.0	0.0	0.0	0.0	0.0	0.0	0.0
676	Cluster_00673	0.0	3486.5012	0.0	0.0	0.0	0.0	0.0	0.0	0.0	0.0	0.0	0.0	0.0	0.0	0.0	0.0	0.0	0.0	0.0	0.0	0.0	0.0	0.0	0.0	39765.543	0.0	0.0	0.0	0.0	0.0	0.0	0.0	0.0	0.0	0.0	0.0	0.0	0.0	0.0	0.0	0.0	0.0	19824.646	0.0	0.0	0.0	2845.5598	0.0
678	Cluster_00675	0.0	24480.896	0.0	0.0	0.0	0.0	0.0	0.0	0.0	31306.768	0.0	0.0	0.0	0.0	0.0	0.0	0.0	0.0	0.0	0.0	0.0	0.0	0.0	23789.104	0.0	0.0	0.0	0.0	0.0	0.0	5846.411	0.0	0.0	0.0	0.0	0.0	0.0	0.0	0.0	0.0	0.0	0.0	0.0	0.0	0.0	0.0	0.0	0.0
679	Cluster_00676	0.0	28576.744	0.0	0.0	0.0	0.0	0.0	0.0	0.0	0.0	0.0	0.0	0.0	0.0	0.0	0.0	0.0	0.0	0.0	0.0	0.0	0.0	0.0	0.0	0.0	0.0	0.0	0.0	0.0	0.0	48569.21	0.0	0.0	0.0	0.0	0.0	0.0	0.0	0.0	0.0	0.0	0.0	0.0	0.0	0.0	0.0	0.0	0.0
680	Cluster_00677	0.0	0.0	0.0	0.0	0.0	0.0	0.0	0.0	0.0	0.0	0.0	0.0	0.0	0.0	0.0	0.0	0.0	912.4389	0.0	40862.023	0.0	0.0	21914.004	0.0	0.0	0.0	0.0	0.0	0.0	0.0	0.0	0.0	0.0	0.0	0.0	0.0	0.0	0.0	0.0	0.0	0.0	72194.125	0.0	0.0	0.0	0.0	0.0	0.0
686	Cluster_00683	0.0	49084.805	0.0	0.0	0.0	0.0	0.0	0.0	0.0	37484.605	0.0	28146.734	0.0	0.0	0.0	0.0	0.0	0.0	0.0	0.0	0.0	0.0	131161.58	0.0	0.0	0.0	0.0	0.0	29228.908	0.0	0.0	0.0	0.0	0.0	47707.21	0.0	61663.79	45480.33	0.0	0.0	0.0	0.0	0.0	27659.225	0.0	0.0	0.0	0.0
689	Cluster_00686	9647.157	0.0	0.0	0.0	0.0	0.0	0.0	0.0	0.0	0.0	0.0	0.0	0.0	0.0	0.0	0.0	0.0	0.0	0.0	0.0	0.0	0.0	0.0	26185.164	0.0	0.0	7233.362	0.0	8056.958	0.0	0.0	0.0	0.0	0.0	16238.182	0.0	62452.99	0.0	19240.816	0.0	0.0	0.0	33027.746	0.0	0.0	0.0	0.0	0.0
693	Cluster_00690	0.0	0.0	0.0	0.0	0.0	0.0	0.0	0.0	0.0	0.0	0.0	16662.262	0.0	0.0	0.0	0.0	0.0	0.0	0.0	0.0	0.0	0.0	0.0	0.0	0.0	0.0	0.0	0.0	0.0	0.0	0.0	0.0	0.0	0.0	0.0	0.0	0.0	0.0	0.0	0.0	0.0	0.0	0.0	0.0	0.0	0.0	0.0	0.0
696	Cluster_00693	0.0	0.0	0.0	0.0	0.0	0.0	0.0	16271.61	1379.9136	65587.24	51227.51	0.0	0.0	0.0	0.0	0.0	0.0	0.0	15601.019	0.0	0.0	0.0	0.0	2831.9915	48899.74	0.0	0.0	0.0	0.0	0.0	0.0	0.0	0.0	0.0	0.0	0.0	20822.1	55791.53	0.0	0.0	0.0	0.0	0.0	0.0	0.0	0.0	0.0	0.0
697	Cluster_00694	0.0	90253.87	60271.473	0.0	0.0	0.0	22599.928	0.0	0.0	38006.46	447.00504	0.0	42110.516	0.0	0.0	0.0	0.0	0.0	0.0	43402.086	0.0	0.0	0.0	41055.645	0.0	0.0	0.0	0.0	36864.68	0.0	0.0	0.0	0.0	0.0	0.0	0.0	0.0	0.0	0.0	0.0	0.0	0.0	0.0	0.0	0.0	0.0	42113.42	0.0
698	Cluster_00695	0.0	0.0	0.0	31986.863	31559.46	0.0	0.0	44265.65	14026.234	0.0	0.0	0.0	0.0	0.0	0.0	38724.637	22332.773	0.0	0.0	23619.309	0.0	0.0	0.0	0.0	4333.3564	0.0	0.0	0.0	0.0	39595.086	0.0	42989.895	36742.016	0.0	0.0	0.0	0.0	0.0	0.0	0.0	0.0	0.0	0.0	0.0	0.0	6650.6187	0.0	0.0
699	Cluster_00696	6336516.0	4971140.5	4954995.0	4974220.5	5654636.0	6820972.0	4330759.0	4375666.5	8677656.0	4731662.5	3583537.0	4081014.2	6023626.0	9047733.0	5041955.0	8543537.0	5524209.5	3205218.0	3521587.8	4641399.0	2680996.5	3826820.2	6313242.0	4528740.5	4625328.0	3639884.0	5054244.5	4080851.5	7164144.0	3468203.2	3412092.2	3720936.8	3404536.8	4403626.0	4730030.5	6199366.5	2936058.5	5888829.5	4268213.5	5893061.0	3566102.2	4597148.0	2679594.5	4861613.5	6079166.0	4825883.0	4544712.0	5326724.0
700	Cluster_00697	0.0	2078998.0	919065.5	2278896.0	0.0	250192.53	132880.19	1512304.2	0.0	2342.6062	733603.0	195419.52	2025957.1	727132.8	405457.53	263150.0	1687809.8	241184.4	319758.78	13941.209	539090.94	1105141.5	1090465.0	128736.35	412373.47	99429.41	227177.86	1115593.5	500304.53	841238.8	767196.5	628258.75	0.0	776861.1	870976.9	0.0	538490.9	2487503.0	1163757.0	123457.67	0.0	171592.05	1378704.6	979907.4	779479.6	351817.06	1003403.6	1082486.6
701	Cluster_00698	38107.633	0.0	0.0	0.0	0.0	0.0	0.0	0.0	0.0	0.0	49129.82	68144.32	0.0	0.0	39983.07	0.0	0.0	0.0	0.0	0.0	0.0	211378.58	0.0	0.0	0.0	0.0	0.0	0.0	0.0	0.0	0.0	0.0	0.0	0.0	29363.268	0.0	0.0	0.0	0.0	0.0	0.0	0.0	0.0	0.0	0.0	0.0	0.0	0.0
702	Cluster_00699	173370.64	0.0	0.0	0.0	0.0	37480.13	0.0	0.0	0.0	158387.2	0.0	0.0	9938.583	0.0	0.0	0.0	40542.805	162946.95	49162.637	0.0	0.0	621093.6	0.0	123805.75	0.0	2385.9097	0.0	0.0	0.0	0.0	0.0	0.0	0.0	0.0	0.0	0.0	0.0	0.0	965.01715	0.0	0.0	0.0	49538.895	0.0	113765.61	0.0	0.0	0.0
703	Cluster_00700	0.0	298482.78	0.0	202350.9	0.0	80007.1	211356.02	107977.55	318588.7	0.0	519821.78	0.0	0.0	202813.22	227356.95	178747.84	0.0	0.0	90538.62	0.0	6432.2217	132380.31	0.0	11361.231	0.0	203280.62	313003.7	182262.64	0.0	0.0	91892.79	68303.305	142461.83	0.0	53538.13	20926.104	0.0	139753.6	296868.28	0.0	0.0	0.0	126285.24	0.0	139914.81	167473.89	318224.44	0.0
707	Cluster_00704	231704.62	0.0	36153.54	0.0	0.0	0.0	0.0	0.0	0.0	0.0	164637.78	200463.47	47234.477	0.0	0.0	0.0	0.0	0.0	0.0	0.0	0.0	78249.336	0.0	0.0	0.0	0.0	0.0	0.0	214020.94	111077.195	0.0	0.0	0.0	0.0	25558.459	81249.15	213222.38	0.0	0.0	0.0	0.0	0.0	0.0	0.0	0.0	0.0	0.0	0.0
708	Cluster_00705	0.0	0.0	0.0	21082.586	0.0	0.0	0.0	0.0	38346.96	0.0	0.0	0.0	0.0	0.0	0.0	0.0	0.0	0.0	0.0	0.0	0.0	0.0	0.0	0.0	0.0	0.0	0.0	0.0	0.0	0.0	0.0	0.0	0.0	0.0	32943.977	0.0	0.0	0.0	0.0	0.0	0.0	0.0	0.0	0.0	0.0	0.0	0.0	0.0
709	Cluster_00706	32195.367	0.0	0.0	0.0	0.0	0.0	0.0	0.0	0.0	0.0	0.0	39675.754	0.0	0.0	0.0	0.0	0.0	0.0	0.0	0.0	19441.709	0.0	0.0	0.0	0.0	0.0	0.0	52356.516	0.0	0.0	0.0	0.0	0.0	0.0	0.0	16545.568	0.0	0.0	0.0	0.0	0.0	0.0	0.0	0.0	0.0	0.0	0.0	0.0
710	Cluster_00707	0.0	0.0	0.0	0.0	0.0	22724.768	0.0	1215.2781	0.0	0.0	0.0	0.0	23206.45	0.0	0.0	0.0	0.0	0.0	0.0	0.0	2088.2498	0.0	0.0	0.0	0.0	0.0	0.0	0.0	42606.434	0.0	0.0	0.0	0.0	0.0	0.0	0.0	0.0	0.0	0.0	0.0	0.0	0.0	78871.44	0.0	0.0	0.0	18686.387	0.0
711	Cluster_00708	0.0	0.0	0.0	14914.81	40473.863	42370.965	0.0	960.1433	0.0	0.0	0.0	0.0	0.0	0.0	0.0	0.0	49202.574	361.2677	0.0	33320.477	0.0	56969.8	0.0	0.0	0.0	2305.1296	0.0	0.0	0.0	0.0	0.0	39741.703	0.0	0.0	0.0	0.0	0.0	0.0	57234.113	0.0	36307.266	0.0	0.0	0.0	341.4545	0.0	0.0	0.0
712	Cluster_00709	0.0	0.0	0.0	0.0	0.0	0.0	22427.754	0.0	0.0	58068.176	0.0	0.0	0.0	0.0	0.0	0.0	0.0	0.0	55927.227	0.0	0.0	0.0	0.0	54961.395	0.0	0.0	0.0	42922.75	0.0	0.0	0.0	0.0	0.0	0.0	3426.8645	0.0	31191.053	0.0	0.0	53509.01	42820.37	0.0	0.0	43765.656	0.0	0.0	58243.684	0.0
713	Cluster_00710	0.0	0.0	809.96545	0.0	20933.295	0.0	0.0	29183.838	0.0	165557.03	81836.84	0.0	39111.387	0.0	0.0	0.0	42594.246	0.0	0.0	4137.5166	0.0	0.0	0.0	0.0	0.0	0.0	67490.54	0.0	24520.271	26804.117	0.0	0.0	30829.318	0.0	0.0	0.0	0.0	142.26465	0.0	0.0	0.0	0.0	0.0	0.0	0.0	62834.566	110140.55	57272.84
717	Cluster_00714	124368.34	26317.096	307775.53	245422.69	279771.8	328379.2	194722.0	338788.78	398740.1	302256.28	128236.305	0.0	0.0	77719.44	0.0	21184.576	57646.875	153214.2	116505.31	90309.086	207282.3	0.0	0.0	158791.34	0.0	217308.84	336618.38	110100.04	174065.25	344375.8	0.0	81357.6	0.0	143506.73	329872.62	68172.375	0.0	68768.86	153344.0	0.0	212633.06	0.0	33805.54	368526.2	91151.89	0.0	0.0	204665.72
718	Cluster_00715	367050.97	685313.0	924162.44	448682.72	309113.5	1008478.5	407488.6	860592.0	620098.4	696543.25	956242.2	426808.5	738513.6	0.0	676835.1	147522.53	722134.9	675060.06	548564.3	320079.56	695527.75	233547.06	826134.44	621186.9	529541.0	385671.7	758386.9	1038686.6	802714.9	282417.84	542212.4	596657.5	462093.4	529068.94	571463.3	847134.44	592253.8	203305.2	467187.28	239360.58	342723.3	465355.66	224970.66	302192.7	795968.0	145741.94	689682.5	301730.8
719	Cluster_00716	0.0	0.0	0.0	0.0	0.0	0.0	0.0	0.0	0.0	23921.58	0.0	0.0	0.0	0.0	0.0	0.0	0.0	0.0	0.0	0.0	0.0	0.0	0.0	0.0	0.0	0.0	0.0	0.0	0.0	0.0	0.0	0.0	0.0	0.0	36728.254	0.0	17120.652	0.0	0.0	0.0	0.0	0.0	0.0	0.0	0.0	0.0	0.0	0.0
720	Cluster_00717	0.0	0.0	0.0	0.0	0.0	0.0	0.0	0.0	0.0	0.0	0.0	0.0	0.0	0.0	0.0	0.0	0.0	44025.215	26477.922	0.0	0.0	0.0	0.0	0.0	0.0	0.0	0.0	0.0	0.0	0.0	0.0	0.0	0.0	0.0	0.0	0.0	0.0	0.0	0.0	0.0	0.0	0.0	0.0	0.0	0.0	0.0	0.0	0.0
721	Cluster_00718	0.0	21113.045	0.0	0.0	0.0	0.0	0.0	0.0	56705.223	0.0	0.0	0.0	0.0	0.0	0.0	0.0	0.0	9341.551	39001.684	0.0	29376.719	0.0	0.0	950.94885	0.0	0.0	0.0	0.0	0.0	0.0	0.0	33360.098	0.0	0.0	0.0	0.0	0.0	0.0	0.0	81988.945	0.0	0.0	0.0	0.0	0.0	26687.555	0.0	0.0
727	Cluster_00724	0.0	0.0	0.0	47124.656	0.0	0.0	0.0	0.0	0.0	0.0	0.0	0.0	0.0	0.0	0.0	0.0	0.0	0.0	0.0	0.0	0.0	0.0	0.0	0.0	0.0	0.0	0.0	0.0	0.0	0.0	0.0	0.0	0.0	0.0	0.0	0.0	0.0	0.0	0.0	0.0	0.0	0.0	0.0	42076.93	0.0	0.0	0.0	0.0
730	Cluster_00727	0.0	0.0	0.0	0.0	0.0	0.0	0.0	0.0	0.0	0.0	0.0	0.0	0.0	0.0	0.0	0.0	0.0	0.0	0.0	0.0	0.0	0.0	0.0	0.0	0.0	0.0	0.0	0.0	0.0	0.0	0.0	0.0	0.0	0.0	0.0	0.0	0.0	0.0	0.0	0.0	0.0	0.0	0.0	0.0	42246.01	0.0	0.0	0.0
731	Cluster_00728	201086.02	236583.73	54256.97	163852.6	70469.21	124364.16	59401.23	95288.4	77547.484	73955.56	44346.65	43873.74	51349.645	0.0	75101.25	36351.516	0.0	0.0	0.0	69592.15	187496.62	47276.227	93750.74	113390.28	85215.266	72290.85	185314.77	0.0	107630.44	0.0	139044.42	0.0	0.0	129463.76	95322.65	43174.805	150229.47	75390.7	113892.4	173854.2	64912.402	0.0	23206.861	0.0	30403.275	0.0	0.0	87606.73
733	Cluster_00730	0.0	71851.984	0.0	0.0	0.0	0.0	55263.797	0.0	264226.5	0.0	0.0	32719.154	0.0	154436.4	34418.977	39725.652	106894.45	38998.953	75900.17	154862.4	52303.73	92434.89	0.0	122304.56	0.0	26814.537	0.0	0.0	0.0	0.0	0.0	34350.688	69935.19	31409.57	0.0	59870.1	0.0	0.0	0.0	47323.863	0.0	0.0	37105.164	0.0	0.0	0.0	0.0	0.0
734	Cluster_00731	2309.619	0.0	0.0	62599.94	0.0	0.0	0.0	0.0	0.0	0.0	0.0	37478.203	0.0	0.0	0.0	0.0	0.0	42716.426	0.0	0.0	0.0	0.0	0.0	0.0	0.0	62159.516	0.0	0.0	0.0	0.0	0.0	0.0	0.0	0.0	51417.96	0.0	0.0	0.0	0.0	0.0	0.0	0.0	0.0	0.0	0.0	0.0	0.0	0.0
735	Cluster_00732	0.0	0.0	0.0	0.0	0.0	0.0	0.0	0.0	0.0	0.0	0.0	29294.732	0.0	0.0	0.0	0.0	0.0	24209.025	0.0	0.0	0.0	0.0	0.0	0.0	0.0	0.0	0.0	0.0	0.0	32800.14	0.0	0.0	0.0	0.0	0.0	0.0	25258.896	59117.254	0.0	6748.4023	0.0	0.0	0.0	0.0	0.0	0.0	0.0	0.0
736	Cluster_00733	0.0	0.0	0.0	0.0	0.0	0.0	0.0	0.0	0.0	0.0	0.0	0.0	0.0	0.0	0.0	0.0	0.0	22604.723	1863.9661	0.0	0.0	0.0	0.0	11936.39	0.0	0.0	55597.65	0.0	27811.28	0.0	0.0	0.0	32415.27	0.0	790.8784	0.0	0.0	0.0	0.0	0.0	0.0	0.0	0.0	39031.324	0.0	0.0	0.0	0.0
738	Cluster_00735	140191.72	224045.75	0.0	0.0	0.0	250936.22	45830.152	119716.49	0.0	63736.266	0.0	71499.82	239632.48	155440.81	163104.05	0.0	0.0	259455.25	66504.516	69029.625	331.67877	0.0	109730.22	75961.69	17980.852	0.0	79290.82	70650.66	0.0	0.0	139978.9	120135.375	0.0	38379.938	0.0	6031.366	114947.1	7030.332	132559.06	0.0	0.0	0.0	0.0	204040.67	0.0	94444.805	2170.8267	0.0
739	Cluster_00736	157562.73	30776.818	41546.992	182537.84	0.0	50842.434	35686.04	0.0	0.0	77725.71	0.0	0.0	4196.8535	79593.35	0.0	0.0	92153.125	69634.8	0.0	0.0	147228.03	98836.94	42803.223	0.0	0.0	50285.613	277615.3	0.0	66118.49	0.0	147340.5	0.0	167749.7	0.0	0.0	136798.05	28037.994	0.0	40927.113	229198.23	47969.3	101725.46	0.0	64691.234	98343.4	180472.17	0.0	0.0
747	Cluster_00744	0.0	0.0	0.0	0.0	0.0	0.0	0.0	1741.9224	0.0	0.0	0.0	0.0	0.0	0.0	0.0	0.0	0.0	0.0	0.0	0.0	0.0	0.0	0.0	27869.848	0.0	0.0	31523.23	0.0	0.0	0.0	0.0	0.0	0.0	0.0	0.0	0.0	0.0	0.0	0.0	29088.164	0.0	0.0	0.0	19265.695	0.0	0.0	23672.084	0.0
748	Cluster_00745	0.0	0.0	0.0	0.0	0.0	0.0	0.0	0.0	0.0	0.0	0.0	0.0	0.0	0.0	0.0	0.0	0.0	0.0	0.0	0.0	0.0	0.0	0.0	0.0	0.0	0.0	0.0	0.0	0.0	0.0	0.0	0.0	0.0	0.0	0.0	0.0	0.0	0.0	0.0	0.0	0.0	0.0	0.0	0.0	0.0	0.0	0.0	0.0
749	Cluster_00746	0.0	0.0	0.0	0.0	0.0	0.0	0.0	0.0	0.0	0.0	0.0	0.0	0.0	0.0	0.0	0.0	0.0	0.0	0.0	0.0	0.0	0.0	0.0	0.0	0.0	0.0	0.0	0.0	0.0	0.0	0.0	0.0	0.0	0.0	0.0	0.0	0.0	0.0	0.0	0.0	0.0	0.0	0.0	0.0	0.0	0.0	0.0	0.0
750	Cluster_00747	0.0	0.0	0.0	0.0	0.0	0.0	0.0	0.0	0.0	0.0	0.0	0.0	0.0	0.0	0.0	0.0	0.0	0.0	0.0	0.0	0.0	0.0	0.0	0.0	0.0	0.0	0.0	0.0	0.0	0.0	0.0	0.0	0.0	0.0	0.0	0.0	0.0	0.0	0.0	0.0	0.0	0.0	0.0	0.0	0.0	0.0	0.0	0.0
754	Cluster_00751	0.0	0.0	0.0	0.0	0.0	0.0	0.0	38568.832	0.0	0.0	0.0	0.0	0.0	0.0	0.0	0.0	0.0	0.0	0.0	0.0	0.0	0.0	0.0	0.0	0.0	0.0	0.0	0.0	0.0	0.0	0.0	0.0	0.0	0.0	0.0	0.0	0.0	0.0	0.0	0.0	0.0	0.0	0.0	0.0	0.0	0.0	0.0	0.0
763	Cluster_00760	0.0	0.0	0.0	0.0	0.0	0.0	0.0	0.0	0.0	0.0	0.0	0.0	0.0	85593.164	0.0	0.0	0.0	0.0	0.0	712389.2	0.0	0.0	0.0	88293.06	0.0	0.0	0.0	0.0	0.0	0.0	0.0	0.0	293292.2	0.0	64683.51	0.0	0.0	0.0	0.0	38886.344	0.0	0.0	0.0	0.0	0.0	0.0	0.0	0.0
764	Cluster_00761	0.0	0.0	0.0	46752.71	0.0	315109.7	0.0	0.0	0.0	0.0	0.0	0.0	0.0	0.0	77928.07	0.0	601071.25	0.0	52394.91	0.0	0.0	73544.62	0.0	0.0	62423.086	0.0	0.0	0.0	0.0	0.0	0.0	0.0	200676.05	0.0	0.0	0.0	0.0	180045.81	0.0	0.0	0.0	0.0	0.0	0.0	53022.625	0.0	0.0	268060.0
765	Cluster_00762	0.0	0.0	0.0	0.0	0.0	0.0	0.0	0.0	0.0	0.0	0.0	0.0	0.0	0.0	0.0	0.0	0.0	0.0	0.0	67614.84	0.0	0.0	0.0	0.0	0.0	0.0	0.0	0.0	0.0	0.0	0.0	0.0	0.0	0.0	0.0	0.0	0.0	0.0	0.0	0.0	0.0	0.0	0.0	0.0	0.0	0.0	0.0	0.0
767	Cluster_00764	0.0	2515881.0	0.0	2096942.9	48408.266	1410690.5	0.0	0.0	157699.75	0.0	0.0	0.0	95148.02	0.0	0.0	34409.305	294050.88	0.0	477361.78	0.0	489107.16	608964.2	0.0	665266.06	595973.25	0.0	684218.9	0.0	115936.32	0.0	0.0	33277.32	782332.8	0.0	0.0	0.0	0.0	535219.7	0.0	0.0	108915.07	36990.69	0.0	386435.7	259843.39	802171.56	0.0	1577825.5
770	Cluster_00767	0.0	97373.14	0.0	641.30493	0.0	0.0	52537.258	0.0	57053.7	0.0	0.0	85360.4	0.0	0.0	0.0	0.0	0.0	0.0	116892.38	0.0	0.0	62711.5	0.0	81455.64	38647.36	96420.75	51719.273	0.0	0.0	0.0	0.0	0.0	0.0	0.0	0.0	42747.91	0.0	0.0	0.0	0.0	28213.98	0.0	0.0	35101.863	0.0	0.0	0.0	1828.2395
771	Cluster_00768	55539.145	49840.16	0.0	62978.977	31382.547	152633.5	0.0	0.0	0.0	176113.5	248105.83	104848.164	312092.44	105652.08	102333.26	29481.164	50562.48	86320.55	0.0	295428.1	0.0	128838.555	149970.7	130753.31	0.0	0.0	45891.35	46278.637	104638.39	123307.94	11646.094	99301.75	16846.887	0.0	0.0	165946.94	79785.7	69471.64	0.0	0.0	0.0	0.0	42419.11	0.0	0.0	0.0	0.0	58814.223
772	Cluster_00769	76222.3	73207.234	83200.7	85714.7	0.0	91237.65	0.0	74542.305	41300.965	0.0	2316.444	0.0	0.0	16971.29	41539.785	0.0	0.0	0.0	84032.305	0.0	0.0	0.0	34534.176	69540.336	122829.52	0.0	82613.44	0.0	39356.766	94826.89	0.0	0.0	173193.28	0.0	0.0	126165.05	212012.55	66191.56	0.0	0.0	82517.945	0.0	0.0	33143.566	49400.45	35931.844	63196.816	0.0
774	Cluster_00771	0.0	0.0	0.0	0.0	0.0	0.0	0.0	0.0	0.0	0.0	0.0	0.0	0.0	0.0	0.0	0.0	0.0	0.0	0.0	0.0	0.0	0.0	0.0	0.0	0.0	0.0	0.0	0.0	0.0	0.0	0.0	0.0	0.0	0.0	0.0	0.0	0.0	0.0	113292.72	0.0	0.0	0.0	0.0	0.0	0.0	0.0	0.0	0.0
775	Cluster_00772	20542.482	153205.64	0.0	0.0	0.0	0.0	613070.6	60507.89	42935.22	0.0	152792.55	456978.8	0.0	235789.7	0.0	237050.27	0.0	0.0	179378.34	0.0	72069.78	93403.67	0.0	202567.3	32552.28	0.0	0.0	0.0	0.0	51716.934	0.0	0.0	0.0	0.0	0.0	26310.73	0.0	0.0	450253.5	0.0	0.0	0.0	0.0	0.0	0.0	0.0	0.0	0.0
779	Cluster_00776	139075.98	91848.45	91554.086	48688.035	0.0	43873.5	0.0	85797.31	0.0	110920.87	0.0	113459.09	0.0	55303.164	0.0	169214.34	210922.97	0.0	220811.73	62129.625	0.0	14589.732	0.0	180589.67	80753.086	0.0	0.0	0.0	206674.1	0.0	121045.555	0.0	128223.27	57192.48	0.0	0.0	0.0	45067.914	0.0	0.0	64810.09	0.0	0.0	0.0	0.0	248654.7	128301.266	87067.78
780	Cluster_00777	100894.516	0.0	0.0	169007.77	0.0	249101.12	0.0	18861.436	0.0	168458.25	0.0	85162.195	34755.51	0.0	82645.43	23304.324	34174.086	0.0	0.0	32660.193	0.0	0.0	0.0	0.0	171116.02	0.0	0.0	27639.883	0.0	0.0	39041.367	0.0	0.0	0.0	0.0	441.9287	158428.12	95004.43	51002.855	46543.2	0.0	0.0	35354.723	202654.69	60679.79	111587.54	56077.164	82757.164
781	Cluster_00778	79685.17	0.0	0.0	0.0	0.0	19248.447	0.0	0.0	0.0	0.0	0.0	0.0	50014.164	0.0	0.0	0.0	0.0	0.0	0.0	23292.96	0.0	0.0	0.0	0.0	0.0	0.0	72458.29	0.0	25952.797	0.0	0.0	0.0	0.0	0.0	0.0	0.0	0.0	0.0	0.0	0.0	0.0	0.0	0.0	0.0	71267.67	43220.586	51730.766	0.0
787	Cluster_00784	0.0	46849.715	0.0	0.0	91512.0	0.0	0.0	68482.79	112552.32	31049.988	0.0	125592.086	0.0	0.0	0.0	0.0	79655.92	0.0	0.0	115507.35	0.0	0.0	0.0	0.0	0.0	73729.17	0.0	0.0	33484.516	0.0	81034.61	129387.555	75683.695	111425.47	0.0	0.0	0.0	0.0	37763.227	32001.12	91087.34	32615.19	127747.55	77876.32	0.0	116031.016	0.0	0.0
788	Cluster_00785	0.0	58.138107	0.0	0.0	0.0	0.0	130988.766	0.0	0.0	28460.773	0.0	8189.2656	39410.555	0.0	0.0	0.0	0.0	0.0	0.0	86488.23	0.0	0.0	0.0	172343.36	0.0	0.0	0.0	0.0	0.0	0.0	0.0	0.0	0.0	28744.312	0.0	0.0	0.0	0.0	118089.86	0.0	0.0	0.0	0.0	0.0	0.0	0.0	0.0	0.0
789	Cluster_00786	0.0	102888.77	0.0	48645.09	0.0	0.0	0.0	0.0	0.0	17039.383	26238.955	39488.215	80175.11	144094.62	0.0	0.0	0.0	0.0	0.0	0.0	27756.047	0.0	0.0	0.0	0.0	0.0	118081.84	0.0	153629.36	44984.016	200872.25	0.0	0.0	0.0	0.0	33813.008	0.0	63187.11	1117.6073	114824.36	112438.16	98815.21	0.0	0.0	0.0	0.0	0.0	0.0
790	Cluster_00787	82088.21	0.0	218798.64	96384.41	0.0	0.0	82884.72	104402.664	113126.86	0.0	0.0	0.0	36965.87	0.0	0.0	174926.17	0.0	267061.3	160072.84	84640.625	46527.953	0.0	80383.73	53624.984	45089.82	16655.63	0.0	0.0	45642.203	115626.8	108259.266	35694.45	2737.8474	0.0	29037.07	0.0	68832.266	0.0	31187.361	0.0	0.0	0.0	73783.47	0.0	0.0	51580.156	0.0	0.0
795	Cluster_00792	0.0	0.0	0.0	0.0	0.0	0.0	0.0	0.0	79530.09	0.0	254390.84	30824.46	29455.809	330577.84	0.0	44966.24	0.0	0.0	89602.05	0.0	0.0	64312.71	0.0	146797.69	0.0	0.0	0.0	0.0	0.0	0.0	0.0	0.0	0.0	80860.375	178374.72	110170.305	0.0	0.0	315013.94	0.0	0.0	0.0	24255.734	0.0	0.0	0.0	0.0	0.0
797	Cluster_00794	193572.02	0.0	429268.44	375671.84	490963.62	695473.9	228009.56	537496.75	451763.12	0.0	171713.47	262261.34	387826.66	538651.06	356169.38	569891.8	774671.56	40047.68	506213.34	695342.1	491946.66	468380.8	90309.88	975953.75	309377.75	372916.88	761036.7	78342.75	243596.45	93970.38	405678.03	545909.25	420394.94	127025.875	677704.6	602977.44	98662.984	189937.53	312805.47	408486.66	254840.95	331897.88	346169.4	430982.16	1091630.0	835111.7	203320.56	320120.03
801	Cluster_00798	40869.31	0.0	0.0	0.0	85127.336	113219.266	49033.508	40648.52	0.0	0.0	34066.195	0.0	0.0	0.0	52864.008	53682.742	0.0	0.0	0.0	10378.405	116680.695	51425.54	0.0	32286.467	26050.139	11756.104	97822.68	0.0	0.0	0.0	0.0	0.0	0.0	0.0	0.0	0.0	68002.67	0.0	0.0	0.0	0.0	0.0	0.0	46808.36	0.0	125482.69	0.0	0.0
805	Cluster_00802	0.0	0.0	0.0	40381.047	41374.77	0.0	0.0	0.0	0.0	0.0	0.0	0.0	0.0	0.0	0.0	0.0	0.0	0.0	0.0	0.0	0.0	71966.625	0.0	0.0	0.0	0.0	65670.51	61914.043	0.0	0.0	0.0	0.0	0.0	0.0	0.0	83786.27	0.0	0.0	0.0	0.0	0.0	0.0	0.0	0.0	0.0	0.0	0.0	0.0
806	Cluster_00803	0.0	105896.336	0.0	0.0	0.0	0.0	0.0	0.0	0.0	0.0	0.0	0.0	0.0	0.0	0.0	0.0	0.0	0.0	0.0	0.0	0.0	0.0	0.0	0.0	0.0	0.0	0.0	0.0	0.0	0.0	0.0	0.0	0.0	0.0	0.0	0.0	0.0	0.0	0.0	0.0	0.0	0.0	0.0	0.0	69647.734	0.0	0.0	0.0
807	Cluster_00804	126771.16	0.0	69223.266	1396.3901	0.0	0.0	0.0	0.0	0.0	0.0	0.0	0.0	0.0	0.0	40564.113	0.0	0.0	0.0	0.0	0.0	0.0	0.0	0.0	0.0	7182.7217	30742.617	0.0	63320.344	42484.438	0.0	0.0	0.0	0.0	0.0	0.0	0.0	0.0	0.0	36707.914	0.0	0.0	0.0	0.0	0.0	8343.517	0.0	0.0	0.0
808	Cluster_00805	0.0	0.0	0.0	0.0	67569.35	0.0	0.0	0.0	0.0	0.0	1451.0593	0.0	0.0	0.0	0.0	0.0	0.0	0.0	37999.832	0.0	0.0	2777.3896	0.0	0.0	0.0	0.0	0.0	0.0	0.0	0.0	0.0	0.0	0.0	0.0	0.0	0.0	0.0	0.0	0.0	0.0	0.0	0.0	0.0	0.0	0.0	0.0	0.0	0.0
813	Cluster_00810	0.0	127228.664	129730.16	46664.035	50971.715	0.0	0.0	0.0	0.0	0.0	91303.14	0.0	64526.72	0.0	86783.43	0.0	135491.88	0.0	0.0	0.0	0.0	0.0	0.0	0.0	104720.63	0.0	0.0	34745.676	64332.11	0.0	0.0	0.0	28594.803	0.0	0.0	0.0	0.0	51030.742	0.0	0.0	0.0	0.0	0.0	0.0	0.0	0.0	0.0	0.0
814	Cluster_00811	44360.438	215387.17	99242.37	0.0	150600.61	0.0	61948.254	67018.3	3650.1604	0.0	0.0	45188.48	0.0	0.0	0.0	0.0	0.0	0.0	70313.47	102635.81	0.0	46240.918	0.0	126160.08	0.0	44180.89	100948.93	2112.5608	0.0	0.0	0.0	52805.03	45610.176	99123.22	0.0	0.0	45097.824	0.0	68125.734	50757.164	0.0	0.0	0.0	140942.67	84851.445	61738.023	0.0	69564.23
817	Cluster_00814	63932.562	0.0	0.0	0.0	0.0	0.0	53347.824	0.0	61493.18	0.0	109357.234	0.0	42914.676	0.0	0.0	0.0	43789.723	59710.805	0.0	0.0	0.0	0.0	0.0	0.0	0.0	0.0	0.0	0.0	0.0	0.0	0.0	77285.51	56990.0	57693.164	0.0	0.0	0.0	0.0	0.0	135980.67	0.0	0.0	0.0	0.0	0.0	0.0	0.0	0.0
818	Cluster_00815	0.0	87084.95	0.0	59561.63	0.0	0.0	0.0	60745.316	0.0	52279.11	0.0	0.0	0.0	0.0	0.0	0.0	0.0	81804.34	0.0	0.0	0.0	0.0	0.0	215.08441	0.0	0.0	0.0	0.0	10880.006	0.0	0.0	0.0	0.0	0.0	0.0	0.0	0.0	0.0	0.0	0.0	0.0	0.0	0.0	0.0	0.0	0.0	0.0	0.0
824	Cluster_00821	142460.64	403709.84	117099.98	385120.16	0.0	66596.88	311344.47	242916.19	440435.75	0.0	373907.47	0.0	123964.59	0.0	377801.12	327728.88	3293.9346	93827.11	100704.836	51276.13	361331.25	237314.77	166436.72	0.0	8054.6685	67337.59	120433.47	69202.95	0.0	62005.71	32267.918	0.0	182875.66	37850.496	0.0	230447.39	310681.88	328068.62	393149.88	237442.0	0.0	276895.5	0.0	93406.695	109483.44	0.0	162728.98	557470.44
825	Cluster_00822	498118.12	374997.28	195357.8	593244.75	499310.38	868536.06	459904.62	555822.7	99210.37	85928.62	329877.28	404922.5	285870.6	0.0	441734.28	0.0	392590.75	498489.53	0.0	256796.4	0.0	749216.9	469246.38	222238.81	900602.6	578078.44	0.0	862967.4	208566.42	559537.5	282952.6	178015.78	77967.05	770835.4	196123.23	50375.633	454457.4	390159.28	337371.34	473603.06	246341.97	119000.79	0.0	855488.4	758988.8	460007.47	62110.895	230127.67
826	Cluster_00823	209767.64	495695.16	533813.8	356669.94	361640.28	216017.19	208632.52	593399.56	577807.1	323155.5	438552.84	710073.75	146062.0	195629.94	385770.78	815254.75	651587.44	21813.965	273380.94	887341.94	6718.065	458304.97	244816.02	510598.12	550716.25	503970.03	524374.06	591800.9	209191.17	533176.2	0.0	459413.8	413818.7	0.0	602593.9	292550.8	250204.84	284755.1	253947.72	379731.47	88676.03	55481.746	370350.2	373492.78	0.0	86893.445	641338.8	0.0
830	Cluster_00827	0.0	0.0	0.0	3372.3284	0.0	0.0	0.0	0.0	0.0	36829.695	0.0	0.0	55510.773	0.0	0.0	0.0	47211.78	0.0	0.0	0.0	0.0	0.0	0.0	0.0	0.0	0.0	0.0	0.0	0.0	0.0	0.0	0.0	0.0	0.0	0.0	52193.387	47223.73	0.0	0.0	17333.643	0.0	41442.074	0.0	52171.953	3666.7307	0.0	34255.863	0.0
831	Cluster_00828	66798.07	0.0	152271.05	0.0	106501.88	159468.1	0.0	122210.24	0.0	74269.625	0.0	84725.15	146134.19	0.0	74650.445	75412.01	78411.28	15912.506	77105.21	83523.375	39369.74	110623.125	105824.07	85310.53	0.0	0.0	145488.05	93406.84	73368.17	139886.25	0.0	0.0	80046.96	162139.0	0.0	35445.355	0.0	207512.42	0.0	0.0	0.0	0.0	0.0	81796.62	87973.08	65491.2	78310.1	0.0
838	Cluster_00835	708587.9	325465.34	358546.25	547406.44	287647.2	1124705.8	945372.56	919126.56	871009.5	176583.33	229266.22	409107.44	885711.94	540229.94	304390.62	477910.06	676185.25	340160.66	562768.3	479274.72	509826.0	629588.75	433757.3	625700.8	362190.0	288236.4	86255.59	565319.9	338623.2	130467.29	380070.25	277826.25	720356.25	315789.75	318041.38	799573.4	260737.23	329004.06	568548.9	266717.5	384277.16	340781.88	135150.36	851007.6	527775.6	87992.83	226886.03	638536.4
852	Cluster_00849	21518.916	0.0	0.0	0.0	20363.164	28846.662	0.0	0.0	0.0	0.0	29764.92	14083.358	0.0	47902.895	0.0	23612.055	0.0	33669.934	44157.188	0.0	0.0	0.0	31777.266	0.0	0.0	0.0	125447.86	0.0	0.0	0.0	0.0	80745.086	0.0	0.0	0.0	0.0	0.0	0.0	0.0	7534.0234	29234.303	0.0	0.0	0.0	0.0	0.0	44503.3	0.0
853	Cluster_00850	0.0	0.0	0.0	0.0	0.0	0.0	0.0	0.0	0.0	0.0	0.0	0.0	0.0	0.0	0.0	0.0	0.0	0.0	0.0	0.0	0.0	0.0	0.0	0.0	0.0	0.0	0.0	0.0	0.0	0.0	17015.111	0.0	0.0	0.0	0.0	0.0	0.0	0.0	0.0	0.0	0.0	0.0	0.0	0.0	0.0	0.0	0.0	0.0
863	Cluster_00860	0.0	0.0	101270.33	0.0	0.0	0.0	75204.484	117358.1	165944.03	0.0	10538.881	223277.52	0.0	46611.99	0.0	119807.93	0.0	32252.756	0.0	69510.14	66537.4	64373.656	0.0	87378.875	0.0	0.0	0.0	0.0	0.0	0.0	0.0	0.0	83375.87	113019.97	0.0	36826.414	41793.473	0.0	0.0	0.0	0.0	0.0	25355.424	35815.242	0.0	10488.271	0.0	0.0
864	Cluster_00861	109248.12	90473.56	44026.984	56381.82	0.0	0.0	194479.28	0.0	217446.39	111960.875	0.0	0.0	140828.95	279267.16	75918.71	53546.992	0.0	0.0	106185.51	118531.414	0.0	1133.0945	82265.84	0.0	184866.3	0.0	54076.004	0.0	0.0	0.0	0.0	0.0	54184.51	99094.164	0.0	0.0	0.0	0.0	0.0	36197.465	152955.06	0.0	0.0	17858.33	0.0	0.0	0.0	140367.98
865	Cluster_00862	0.0	0.0	118961.33	0.0	166652.64	0.0	0.0	58501.094	0.0	148575.06	0.0	0.0	205450.53	108002.53	0.0	72541.18	0.0	0.0	0.0	0.0	0.0	56010.484	0.0	0.0	0.0	0.0	0.0	11844.993	0.0	33367.566	104453.29	93770.24	114512.43	3201.8105	41915.0	0.0	0.0	13037.232	0.0	160574.28	0.0	0.0	40272.895	31294.416	0.0	0.0	0.0	0.0
866	Cluster_00863	105151.89	0.0	124119.125	0.0	0.0	83423.1	240493.11	0.0	0.0	151407.34	0.0	327399.53	163967.77	69625.92	133793.25	0.0	126965.07	113228.38	0.0	0.0	0.0	0.0	0.0	0.0	147170.36	75693.74	0.0	12132.139	0.0	63309.42	0.0	0.0	110142.71	77230.88	161045.94	48481.273	0.0	32973.17	0.0	172137.28	0.0	0.0	6889.1313	114413.086	0.0	184949.6	92261.586	0.0
867	Cluster_00864	60214.67	0.0	162415.94	191038.61	198306.34	0.0	0.0	289629.94	118469.32	72191.55	119886.53	226968.67	229105.84	326137.12	168604.53	55169.9	175066.22	44624.074	0.0	0.0	63218.19	202889.34	0.0	129301.47	0.0	47528.598	112012.37	0.0	106248.09	0.0	0.0	129354.08	53798.01	0.0	0.0	0.0	140533.84	84442.875	73040.79	65201.07	0.0	233289.58	27810.06	0.0	0.0	0.0	0.0	55079.63
879	Cluster_00876	0.0	0.0	0.0	0.0	0.0	0.0	0.0	0.0	0.0	0.0	42878.266	39451.55	111183.87	109116.64	94880.06	23989.281	0.0	0.0	107618.266	72663.63	47824.21	99923.24	102678.56	5915.6772	118814.75	48409.51	0.0	0.0	0.0	0.0	53152.254	0.0	164584.16	0.0	0.0	41755.223	173924.64	15281.881	72118.68	0.0	0.0	0.0	64046.29	0.0	41029.52	0.0	5484.6885	74064.016
888	Cluster_00885	0.0	0.0	0.0	0.0	0.0	115121.914	0.0	0.0	0.0	0.0	0.0	0.0	0.0	0.0	0.0	0.0	85899.055	0.0	0.0	0.0	0.0	0.0	0.0	0.0	67693.4	0.0	0.0	0.0	0.0	0.0	0.0	0.0	0.0	0.0	0.0	0.0	0.0	0.0	0.0	0.0	0.0	0.0	0.0	0.0	0.0	0.0	0.0	53806.55
890	Cluster_00887	0.0	0.0	0.0	0.0	0.0	0.0	0.0	0.0	0.0	0.0	0.0	0.0	0.0	0.0	0.0	0.0	0.0	0.0	0.0	0.0	0.0	0.0	0.0	0.0	0.0	0.0	0.0	0.0	0.0	0.0	0.0	0.0	0.0	3957.9583	58948.133	0.0	0.0	0.0	0.0	0.0	0.0	0.0	0.0	0.0	0.0	0.0	32394.943	54602.434
891	Cluster_00888	0.0	0.0	0.0	0.0	0.0	0.0	0.0	0.0	0.0	0.0	0.0	0.0	0.0	0.0	0.0	0.0	0.0	0.0	0.0	0.0	0.0	0.0	0.0	0.0	0.0	0.0	0.0	0.0	0.0	93678.98	0.0	0.0	84066.695	0.0	0.0	0.0	34240.094	39704.035	0.0	86407.83	0.0	112257.3	69381.79	0.0	0.0	75872.414	69598.47	29225.807
898	Cluster_00895	0.0	0.0	58779.11	0.0	0.0	0.0	71502.24	86772.37	64057.805	0.0	0.0	0.0	93651.39	81905.234	200196.33	0.0	0.0	0.0	166910.27	0.0	0.0	0.0	0.0	0.0	0.0	244415.22	0.0	0.0	0.0	0.0	208248.67	744367.0	0.0	26768.467	0.0	0.0	0.0	27621.57	127602.99	266202.1	0.0	0.0	131968.5	0.0	0.0	0.0	0.0	0.0
899	Cluster_00896	0.0	113120.914	0.0	0.0	58430.73	111027.98	0.0	0.0	0.0	0.0	47995.527	0.0	53103.82	147689.22	0.0	23398.156	0.0	20623.209	135300.23	84892.15	28490.121	34957.758	44406.992	0.0	0.0	119737.445	0.0	0.0	0.0	0.0	72775.26	0.0	0.0	65834.17	32993.645	93602.23	0.0	0.0	0.0	0.0	0.0	89202.55	0.0	0.0	0.0	0.0	0.0	0.0
900	Cluster_00897	8802.208	209404.03	65680.04	69861.51	8541.098	20070.469	51579.504	72147.97	0.0	0.0	81495.625	49910.223	204849.88	68237.98	0.0	149983.17	0.0	104112.305	19364.725	259234.0	0.0	83744.54	54102.156	8481.656	56896.117	250419.34	172562.75	84714.945	64624.66	72373.945	37143.812	95957.22	6092.3604	6646.4614	36719.812	103888.68	73945.08	19217.66	7885.1733	79441.52	58823.605	62895.32	0.0	20147.232	211283.72	7841.739	111821.39	0.0
901	Cluster_00898	287884.53	1403467.8	1065998.9	526078.44	937062.2	560434.4	327100.6	635678.94	87270.3	158653.3	533337.0	456619.3	1585773.1	602722.9	364887.75	1097830.8	0.0	994870.4	667469.4	1554710.2	183191.62	1079086.8	748256.8	449456.25	410085.94	1917829.0	1996138.1	535361.56	417487.53	307032.5	855572.94	998450.75	356744.88	393163.38	832237.8	810954.1	825105.1	257390.81	428408.47	709699.0	384125.44	1184348.2	234345.73	443186.34	1674404.5	357773.75	589485.06	177014.12
902	Cluster_00899	0.0	67161.78	35609.164	0.0	55710.85	57816.72	0.0	24926.229	0.0	0.0	27735.508	0.0	78156.66	0.0	0.0	78389.695	0.0	46890.24	44076.086	76708.44	0.0	91948.125	50998.73	0.0	0.0	77645.77	227528.84	0.0	0.0	0.0	68768.51	0.0	0.0	0.0	0.0	0.0	38241.082	0.0	0.0	0.0	0.0	23354.043	0.0	0.0	62989.816	23334.523	0.0	0.0
904	Cluster_00901	655731.7	1037515.2	493278.66	287183.6	663283.25	965204.9	786055.1	788818.6	877209.9	87627.85	528184.25	458843.3	587268.3	995964.2	303773.56	153812.83	45624.043	575077.25	1401953.5	918678.3	48435.08	537766.94	605606.25	658402.5	358554.75	1464306.5	856964.9	326525.78	252874.61	256709.36	4746681.0	573933.2	816293.8	1678459.9	715551.4	824318.0	543242.25	1169552.6	732381.3	1148996.9	199613.25	1798911.2	310975.88	295273.88	470385.88	623030.1	569053.7	86744.25
905	Cluster_00902	0.0	0.0	0.0	0.0	0.0	0.0	0.0	0.0	0.0	0.0	0.0	0.0	0.0	0.0	0.0	0.0	0.0	0.0	0.0	0.0	0.0	0.0	0.0	0.0	0.0	0.0	0.0	0.0	0.0	0.0	0.0	0.0	0.0	0.0	0.0	0.0	0.0	0.0	0.0	0.0	0.0	0.0	0.0	0.0	0.0	0.0	0.0	0.0
906	Cluster_00903	0.0	0.0	0.0	0.0	0.0	0.0	0.0	0.0	0.0	0.0	0.0	0.0	0.0	0.0	0.0	0.0	0.0	0.0	0.0	0.0	0.0	0.0	0.0	0.0	0.0	0.0	0.0	0.0	0.0	0.0	0.0	0.0	0.0	0.0	0.0	0.0	0.0	0.0	0.0	0.0	0.0	0.0	0.0	0.0	0.0	0.0	0.0	0.0
907	Cluster_00904	0.0	0.0	0.0	0.0	0.0	0.0	0.0	0.0	0.0	42660.953	0.0	0.0	0.0	0.0	0.0	0.0	0.0	0.0	0.0	0.0	0.0	0.0	0.0	0.0	0.0	0.0	0.0	0.0	0.0	0.0	0.0	0.0	0.0	0.0	0.0	0.0	3405.6797	0.0	0.0	0.0	0.0	0.0	0.0	0.0	0.0	0.0	0.0	0.0
909	Cluster_00906	153735.95	125261.5	15885.719	58169.1	131593.19	64164.82	70664.03	155974.55	224228.69	0.0	72423.17	70221.41	0.0	128905.4	61133.312	0.0	0.0	66721.57	267551.34	64239.87	0.0	95972.336	58017.863	139709.17	25867.229	373372.06	67609.91	66512.71	0.0	132783.6	726744.0	126882.984	213637.1	422725.9	78610.23	65618.125	85996.414	245235.84	46889.074	152236.33	50424.0	433853.2	36956.617	63644.035	89024.63	85305.305	97224.87	0.0
910	Cluster_00907	0.0	4070.2974	0.0	0.0	0.0	100473.055	0.0	14441.443	8659.252	0.0	0.0	0.0	7407.622	0.0	0.0	0.0	206594.55	0.0	3246.1418	0.0	0.0	0.0	0.0	56021.043	130821.39	0.0	320596.03	0.0	187973.62	2748.535	0.0	0.0	177401.44	2815.5515	0.0	0.0	0.0	0.0	0.0	0.0	0.0	0.0	67713.93	0.0	3598.476	102597.04	20327.668	0.0
911	Cluster_00908	34204.477	0.0	0.0	0.0	0.0	66682.32	0.0	0.0	0.0	5338851.5	0.0	0.0	69964.875	22662.75	0.0	46814.316	0.0	36705.812	45135.227	0.0	1587594.2	0.0	0.0	52407.18	47590.168	0.0	19573.062	0.0	379302.9	0.0	0.0	0.0	60933.438	0.0	0.0	63788.93	0.0	0.0	0.0	0.0	0.0	55010.54	56347.125	420009.97	198410.36	0.0	29207.25	460291.38
912	Cluster_00909	0.0	0.0	0.0	0.0	0.0	0.0	0.0	0.0	48218.746	0.0	0.0	0.0	0.0	0.0	0.0	0.0	0.0	0.0	0.0	0.0	0.0	0.0	0.0	66071.52	0.0	0.0	0.0	0.0	0.0	0.0	0.0	0.0	0.0	0.0	0.0	0.0	0.0	0.0	0.0	0.0	0.0	0.0	0.0	91186.27	0.0	0.0	0.0	103574.37
913	Cluster_00910	0.0	0.0	0.0	0.0	0.0	0.0	0.0	0.0	0.0	0.0	0.0	0.0	0.0	0.0	0.0	0.0	0.0	0.0	0.0	0.0	0.0	0.0	0.0	0.0	179564.17	52288.184	0.0	0.0	0.0	0.0	0.0	0.0	0.0	0.0	0.0	0.0	0.0	0.0	0.0	0.0	0.0	0.0	0.0	0.0	0.0	0.0	0.0	0.0
914	Cluster_00911	214828.83	325757.22	687508.75	56465.664	62405.566	937808.0	391200.8	551280.56	517650.34	0.0	35080.21	90783.32	382313.4	476367.25	966299.75	43251.305	60988.566	122206.57	1057772.8	160114.64	0.0	64035.77	40672.375	135445.39	92004.46	1343516.1	0.0	277360.84	0.0	122731.15	633205.94	2817020.5	172680.08	547729.56	111700.88	219934.14	380098.22	362279.47	742810.1	1273627.6	109623.71	335077.34	435634.44	101576.484	210484.0	259520.16	317508.97	81047.36
916	Cluster_00913	0.0	0.0	0.0	0.0	0.0	0.0	0.0	0.0	0.0	0.0	0.0	0.0	0.0	0.0	0.0	0.0	0.0	0.0	0.0	0.0	0.0	0.0	0.0	0.0	0.0	0.0	0.0	0.0	0.0	0.0	0.0	0.0	0.0	0.0	0.0	0.0	0.0	0.0	0.0	0.0	0.0	0.0	0.0	0.0	0.0	0.0	0.0	0.0
918	Cluster_00915	2421529.5	2807169.2	1674075.2	792276.94	2092476.0	2154979.8	2639346.0	2544636.2	2230742.0	397961.06	1296675.6	1352867.4	1729149.8	2841183.8	1050082.9	711543.9	367163.9	1770559.2	3814356.0	2642250.8	122923.24	1517168.1	1720815.8	1943069.8	1033124.56	3808423.0	2201045.2	1099723.8	655664.4	929042.75	1.1728859E7	1841595.1	2756017.5	3993658.0	2082240.9	1920498.1	1495085.8	2931737.0	1927663.4	3004864.2	772265.4	5146242.0	989133.25	1173688.1	1698477.5	1727748.5	1612787.9	508202.88
920	Cluster_00917	377071.84	0.0	44378.523	88985.62	53645.746	2516.3252	58836.38	0.0	156203.97	51113.582	0.0	0.0	0.0	0.0	0.0	0.0	249739.25	65061.695	117070.195	0.0	0.0	0.0	117493.66	83190.586	493520.78	21458.646	172335.95	0.0	184660.7	0.0	0.0	0.0	0.0	0.0	117578.266	95382.58	0.0	57437.04	0.0	0.0	0.0	0.0	204888.89	63102.41	0.0	0.0	120879.28	337218.4
923	Cluster_00920	0.0	0.0	0.0	0.0	0.0	29338.834	0.0	0.0	0.0	3730380.8	0.0	0.0	27113.508	0.0	0.0	0.0	0.0	0.0	0.0	0.0	698421.94	0.0	0.0	0.0	0.0	0.0	0.0	0.0	216056.14	0.0	0.0	0.0	0.0	0.0	0.0	0.0	0.0	0.0	0.0	0.0	0.0	0.0	0.0	128202.55	124123.95	0.0	0.0	174431.92
924	Cluster_00921	32719.375	26464.2	28104.531	106156.2	408712.84	673950.75	18320.254	89396.56	151146.53	10548.916	54417.715	46993.336	58454.85	43378.016	64972.875	54819.07	1635348.0	79643.31	67577.24	73615.484	1590591.9	175321.22	105378.29	588894.2	916327.1	114578.8	1548889.6	47459.664	1241613.8	23220.674	56823.832	60395.125	1152968.0	54018.383	72781.22	335701.0	67391.84	68874.72	45843.715	163794.03	61662.387	639433.3	697975.2	262885.72	207726.58	777644.8	362420.44	355005.8
925	Cluster_00922	0.0	0.0	0.0	0.0	106900.06	563257.44	0.0	0.0	0.0	0.0	0.0	0.0	0.0	0.0	0.0	0.0	613827.25	0.0	0.0	0.0	2935618.2	0.0	0.0	150559.33	207556.73	0.0	933207.9	0.0	1266577.5	0.0	0.0	0.0	386064.75	0.0	0.0	88134.17	0.0	0.0	0.0	0.0	0.0	0.0	127995.87	202820.05	94303.04	204492.0	77336.09	36262.57
926	Cluster_00923	749570.56	515586.97	241825.25	171233.6	412442.94	422662.12	345109.6	642527.6	823750.44	38442.66	327452.84	317257.53	296129.78	507291.1	321239.8	40807.633	48049.086	311582.6	930198.1	378031.75	0.0	402442.1	205277.06	380039.03	148879.72	1086598.0	515393.25	323303.2	61916.94	421368.72	2347295.8	371098.94	802785.7	1085349.0	302314.53	329142.16	454501.75	708919.9	283874.4	449259.94	307959.2	1283260.0	218670.31	278666.34	393904.0	271077.75	242752.27	53424.113
929	Cluster_00926	0.0	0.0	0.0	0.0	0.0	0.0	0.0	0.0	0.0	0.0	0.0	0.0	0.0	0.0	0.0	0.0	0.0	0.0	0.0	0.0	0.0	0.0	0.0	0.0	0.0	0.0	0.0	0.0	0.0	0.0	0.0	0.0	0.0	0.0	0.0	0.0	0.0	0.0	0.0	0.0	0.0	0.0	0.0	0.0	0.0	0.0	0.0	0.0
930	Cluster_00927	0.0	0.0	209589.73	128964.85	0.0	0.0	0.0	0.0	0.0	0.0	0.0	137449.84	0.0	180338.4	0.0	0.0	0.0	0.0	304800.4	0.0	107789.695	105884.7	0.0	0.0	0.0	0.0	0.0	111651.58	185793.92	0.0	0.0	0.0	0.0	0.0	0.0	0.0	0.0	0.0	0.0	0.0	0.0	0.0	0.0	195513.77	179727.42	131786.48	0.0	152955.3
931	Cluster_00928	0.0	0.0	0.0	0.0	0.0	0.0	0.0	0.0	0.0	0.0	0.0	0.0	0.0	0.0	0.0	0.0	0.0	0.0	0.0	0.0	0.0	0.0	0.0	0.0	0.0	0.0	0.0	0.0	0.0	0.0	0.0	167088.83	0.0	0.0	0.0	0.0	0.0	0.0	0.0	41886.344	0.0	0.0	0.0	0.0	0.0	0.0	0.0	0.0
933	Cluster_00930	0.0	36068.04	0.0	0.0	0.0	0.0	0.0	0.0	0.0	0.0	0.0	0.0	0.0	0.0	0.0	0.0	143105.02	85298.266	0.0	0.0	61372.52	33319.227	112015.08	0.0	0.0	0.0	0.0	34862.4	0.0	0.0	140856.23	206893.52	0.0	38007.418	53199.7	128601.82	0.0	0.0	0.0	37902.605	0.0	0.0	0.0	0.0	0.0	0.0	0.0	0.0
936	Cluster_00933	0.0	0.0	0.0	0.0	0.0	0.0	0.0	0.0	0.0	0.0	0.0	0.0	0.0	0.0	0.0	0.0	0.0	0.0	0.0	0.0	0.0	0.0	0.0	0.0	0.0	0.0	0.0	0.0	0.0	0.0	0.0	0.0	0.0	0.0	0.0	0.0	0.0	0.0	0.0	0.0	0.0	0.0	0.0	0.0	0.0	0.0	0.0	0.0
937	Cluster_00934	0.0	104800.39	207386.69	0.0	0.0	0.0	0.0	0.0	0.0	0.0	0.0	0.0	0.0	0.0	0.0	0.0	0.0	0.0	0.0	0.0	0.0	184044.78	0.0	758.13556	0.0	0.0	67587.06	0.0	0.0	0.0	0.0	38884.93	0.0	0.0	0.0	0.0	40587.035	0.0	0.0	0.0	43465.445	0.0	0.0	0.0	0.0	4756.541	0.0	0.0
939	Cluster_00936	0.0	0.0	0.0	0.0	0.0	0.0	0.0	0.0	0.0	0.0	0.0	0.0	0.0	0.0	0.0	46945.74	30073.268	0.0	28541.662	20685.379	22335.555	0.0	0.0	58425.164	0.0	0.0	47227.69	0.0	0.0	0.0	0.0	0.0	0.0	0.0	44037.996	0.0	0.0	0.0	0.0	38047.97	0.0	0.0	0.0	0.0	179489.89	57712.625	0.0	0.0
940	Cluster_00937	0.0	894738.25	1257961.1	203585.03	426551.3	63153.0	29066.492	423290.8	0.0	0.0	120746.375	105074.875	1680620.0	154099.02	590667.8	1107577.8	0.0	114477.99	312640.0	1121970.8	0.0	1727693.1	112254.59	0.0	118278.086	1927581.6	1142051.5	1377717.4	166924.0	0.0	597492.75	2723934.2	0.0	0.0	265708.62	61651.727	1712947.6	99063.125	196250.56	508066.8	262268.94	216261.72	220112.0	67664.54	2188927.5	0.0	147182.28	224697.12
941	Cluster_00938	0.0	0.0	0.0	0.0	0.0	0.0	0.0	0.0	0.0	0.0	0.0	0.0	0.0	0.0	0.0	0.0	0.0	0.0	0.0	47136.566	0.0	0.0	0.0	0.0	0.0	108760.79	0.0	0.0	0.0	0.0	0.0	0.0	0.0	0.0	0.0	0.0	0.0	0.0	0.0	0.0	0.0	0.0	0.0	0.0	114934.22	0.0	0.0	0.0
944	Cluster_00941	0.0	59881.83	127303.56	0.0	0.0	0.0	0.0	0.0	0.0	0.0	0.0	0.0	30042.09	0.0	0.0	20063.918	0.0	0.0	0.0	0.0	0.0	309632.53	0.0	0.0	0.0	15188.437	0.0	400324.44	0.0	0.0	85723.89	1000151.0	0.0	0.0	0.0	0.0	763052.6	0.0	0.0	0.0	645042.6	0.0	0.0	0.0	60082.508	0.0	0.0	0.0
945	Cluster_00942	0.0	0.0	0.0	0.0	0.0	0.0	0.0	0.0	0.0	0.0	0.0	0.0	0.0	0.0	0.0	0.0	0.0	0.0	0.0	0.0	0.0	0.0	0.0	0.0	0.0	0.0	0.0	0.0	0.0	0.0	0.0	0.0	0.0	0.0	72371.28	0.0	0.0	0.0	0.0	0.0	0.0	0.0	0.0	0.0	0.0	0.0	0.0	0.0
946	Cluster_00943	0.0	0.0	0.0	0.0	0.0	0.0	0.0	0.0	0.0	0.0	0.0	0.0	0.0	0.0	0.0	0.0	0.0	0.0	0.0	0.0	0.0	0.0	0.0	0.0	0.0	0.0	0.0	0.0	0.0	0.0	0.0	0.0	0.0	0.0	0.0	0.0	0.0	0.0	0.0	0.0	0.0	0.0	0.0	0.0	0.0	0.0	0.0	0.0
947	Cluster_00944	61800.773	1611982.2	892455.94	572350.0	0.0	932123.06	62983.812	131817.7	0.0	286411.4	690419.0	0.0	3221517.2	507041.06	671361.4	2600931.5	0.0	1589405.0	458449.7	1068012.0	54370.75	630404.94	365635.3	223983.1	193892.72	367670.84	1075832.9	147945.89	197283.62	37625.004	0.0	3618861.5	57758.504	203304.1	102225.055	491829.78	237481.14	190264.86	0.0	83780.69	639563.3	555447.1	99282.04	50309.58	1064107.8	0.0	42299.668	0.0
948	Cluster_00945	131701.6	1863676.9	1108301.1	863787.8	311710.06	1527254.0	155775.64	327131.94	0.0	369712.44	1186256.2	90662.32	3498387.0	1054607.9	883692.25	2652161.0	0.0	2223641.0	838582.75	1559136.0	48866.348	372939.7	740961.1	128500.86	318342.38	446038.88	1862017.1	106300.67	392152.28	81685.6	176064.38	1882496.9	133613.58	369289.28	374740.4	855743.6	158316.08	317403.34	96571.48	238850.31	125041.24	783710.75	78175.016	100933.33	901923.5	114271.734	66336.21	74980.266
949	Cluster_00946	0.0	90264.46	0.0	0.0	0.0	58564.203	0.0	0.0	0.0	0.0	0.0	0.0	240679.34	0.0	0.0	141156.86	0.0	48850.863	0.0	0.0	0.0	0.0	0.0	0.0	0.0	0.0	0.0	0.0	0.0	0.0	0.0	199672.8	0.0	0.0	0.0	0.0	0.0	0.0	0.0	0.0	0.0	0.0	0.0	0.0	0.0	0.0	0.0	0.0
950	Cluster_00947	0.0	19078.28	0.0	0.0	0.0	0.0	0.0	0.0	0.0	0.0	0.0	0.0	24770.51	0.0	0.0	0.0	0.0	0.0	0.0	0.0	0.0	64214.625	0.0	0.0	0.0	56337.918	0.0	23324.754	0.0	0.0	0.0	216700.97	0.0	0.0	0.0	0.0	86247.93	0.0	0.0	0.0	0.0	0.0	0.0	0.0	112382.39	0.0	0.0	0.0
951	Cluster_00948	0.0	0.0	0.0	0.0	0.0	0.0	0.0	0.0	0.0	0.0	0.0	0.0	0.0	0.0	0.0	0.0	0.0	44262.4	0.0	0.0	0.0	0.0	0.0	0.0	0.0	0.0	0.0	0.0	0.0	0.0	78552.79	0.0	0.0	0.0	0.0	93075.04	0.0	0.0	0.0	0.0	0.0	104550.23	0.0	0.0	0.0	0.0	0.0	0.0
952	Cluster_00949	0.0	232994.33	238182.53	104351.22	128793.14	36264.055	90783.195	0.0	0.0	0.0	81466.1	0.0	199822.97	86752.87	87189.625	172515.64	0.0	141607.7	153048.02	282587.12	0.0	143558.77	113348.16	41065.016	52447.367	414834.2	497759.0	72679.56	44692.16	0.0	213223.69	164071.55	58630.8	63022.98	205898.02	86471.5	92428.7	0.0	0.0	85789.66	0.0	111173.81	44958.13	46398.645	291122.38	0.0	74730.52	0.0
953	Cluster_00950	26269.059	257290.16	100492.875	75985.266	199671.88	100942.34	73875.36	24947.545	0.0	0.0	104502.23	0.0	258650.33	168497.33	155276.05	114853.61	23223.254	228311.36	217229.55	389747.75	0.0	0.0	143220.27	41141.688	54799.062	401496.5	565319.5	0.0	0.0	26410.102	94200.07	0.0	41503.2	150096.89	310262.97	70136.38	109778.54	0.0	99879.35	60179.195	0.0	192636.94	90249.05	0.0	193135.62	75047.07	130542.04	0.0
954	Cluster_00951	2328.5068	63862.36	41349.684	2767.0435	0.0	0.0	7490.737	0.0	0.0	0.0	12774.074	0.0	78012.75	6907.511	0.0	130259.96	0.0	65767.945	26753.717	0.0	0.0	0.0	75170.49	0.0	0.0	18679.75	0.0	0.0	0.0	0.0	89990.91	225601.89	0.0	2590.7764	16065.729	12854.308	0.0	0.0	0.0	0.0	0.0	0.0	70.94136	0.0	0.0	0.0	18057.15	0.0
961	Cluster_00958	0.0	0.0	0.0	0.0	0.0	0.0	0.0	0.0	0.0	0.0	0.0	0.0	0.0	0.0	0.0	0.0	0.0	0.0	0.0	0.0	0.0	0.0	0.0	0.0	0.0	0.0	0.0	0.0	0.0	0.0	0.0	0.0	0.0	0.0	53150.438	14201.465	0.0	0.0	0.0	44492.152	0.0	12878.334	0.0	0.0	0.0	0.0	0.0	0.0
966	Cluster_00963	0.0	0.0	0.0	0.0	0.0	0.0	0.0	0.0	0.0	0.0	0.0	0.0	0.0	0.0	0.0	0.0	0.0	0.0	0.0	0.0	0.0	0.0	0.0	0.0	0.0	0.0	0.0	0.0	0.0	0.0	0.0	0.0	0.0	0.0	0.0	0.0	0.0	0.0	0.0	0.0	0.0	0.0	0.0	0.0	0.0	0.0	0.0	0.0
971	Cluster_00968	0.0	94106.23	84923.305	0.0	0.0	0.0	0.0	0.0	0.0	0.0	0.0	0.0	0.0	0.0	0.0	0.0	0.0	0.0	0.0	0.0	0.0	130419.72	0.0	0.0	0.0	0.0	0.0	80488.38	0.0	0.0	0.0	492298.94	0.0	0.0	0.0	0.0	79678.19	0.0	0.0	0.0	0.0	0.0	0.0	0.0	91901.016	0.0	0.0	0.0
972	Cluster_00969	266090.62	9123391.0	9084338.0	1119866.0	2913206.2	886490.94	786618.2	2983414.0	120187.26	283390.97	1693108.4	1309042.0	6820466.5	926379.0	956317.3	6536824.5	0.0	2536242.0	1320452.8	4400842.0	454755.06	1.6675069E7	1727459.1	830047.06	484704.1	8739685.0	7122296.5	1.7347082E7	351177.22	316727.0	3401632.0	3.510828E7	875875.9	478441.34	1140874.2	663946.2	1.4579693E7	627262.25	584402.44	5227133.5	1.6574164E7	1921419.4	312116.2	787470.5	9753675.0	902297.5	863425.1	96280.75
976	Cluster_00973	0.0	0.0	0.0	0.0	0.0	0.0	0.0	0.0	0.0	0.0	0.0	0.0	32781.016	0.0	0.0	40264.37	0.0	0.0	0.0	0.0	0.0	0.0	0.0	0.0	0.0	0.0	0.0	0.0	0.0	0.0	0.0	141272.03	0.0	0.0	0.0	0.0	67298.836	0.0	0.0	0.0	0.0	0.0	0.0	0.0	46673.0	0.0	0.0	0.0
977	Cluster_00974	6.2786376E7	2.3126032E8	1.82885056E8	1.03735744E8	1.76369952E8	1.24100048E8	5.9422892E7	1.16024456E8	3.7508712E7	4.2208448E7	1.00318976E8	9.8404744E7	2.60774096E8	1.1324096E8	9.0352304E7	1.74816768E8	3.259393E7	1.76814832E8	1.5549664E8	2.47741424E8	6.0886176E7	1.97608384E8	1.3874736E8	8.1665368E7	8.6193248E7	2.72462688E8	3.27411328E8	1.15435816E8	8.544012E7	5.7864576E7	1.80053984E8	1.7708728E8	9.8859248E7	8.6499336E7	1.58889968E8	1.18930392E8	1.76059568E8	7.090992E7	8.7589552E7	1.3255492E8	6.8487928E7	1.9004264E8	6.7421056E7	8.5894056E7	2.37326272E8	9.1796632E7	9.9736008E7	5.27015E7
978	Cluster_00975	1360932.4	5857022.0	4121966.0	2304131.0	4662136.0	3780224.2	1233622.9	2209304.2	615906.4	680294.6	2687329.8	2208273.2	8563516.0	3601424.8	3010304.5	5175184.0	828822.25	5655080.5	5014038.5	9667720.0	1002921.8	3207697.2	3641548.5	2181555.5	1967090.8	8854012.0	1.114342E7	1261339.6	1925376.8	1309950.0	6000754.0	2076315.2	2382811.8	2356696.5	5818265.5	4361596.5	3548130.8	1909055.5	2568382.5	3027609.5	357576.0	6744277.5	1629827.8	1589920.9	7178033.5	2281200.2	2583103.5	1181677.8
979	Cluster_00976	0.0	363043.12	0.0	0.0	229656.27	207456.14	0.0	83859.26	0.0	0.0	53662.027	104540.06	0.0	187747.55	174797.0	268186.66	0.0	411912.44	360282.88	382600.7	0.0	134592.33	327224.53	0.0	0.0	610577.25	0.0	52737.81	0.0	54127.66	303397.94	76993.78	106810.97	152576.0	371063.62	352323.4	144561.14	0.0	75457.195	153919.08	0.0	429821.97	0.0	0.0	0.0	92944.28	0.0	0.0
980	Cluster_00977	0.0	0.0	1113.4745	0.0	0.0	794.7486	0.0	0.0	0.0	0.0	0.0	0.0	0.0	0.0	0.0	0.0	0.0	0.0	0.0	0.0	34597.367	0.0	0.0	0.0	0.0	0.0	0.0	0.0	0.0	0.0	0.0	0.0	0.0	0.0	0.0	0.0	0.0	0.0	0.0	0.0	0.0	17897.895	0.0	0.0	0.0	0.0	0.0	0.0
981	Cluster_00978	0.0	31599.484	28788.605	0.0	0.0	67857.3	0.0	0.0	0.0	0.0	0.0	0.0	0.0	0.0	0.0	202604.08	0.0	0.0	0.0	0.0	225340.16	0.0	0.0	35801.727	0.0	0.0	308111.12	0.0	0.0	0.0	24665.033	0.0	0.0	0.0	0.0	0.0	0.0	0.0	0.0	0.0	0.0	24694.266	0.0	0.0	136074.06	65575.91	0.0	0.0
982	Cluster_00979	0.0	0.0	0.0	0.0	0.0	0.0	0.0	0.0	0.0	0.0	0.0	0.0	0.0	0.0	0.0	0.0	0.0	0.0	0.0	0.0	0.0	0.0	0.0	0.0	0.0	0.0	0.0	0.0	0.0	0.0	0.0	0.0	0.0	0.0	0.0	0.0	0.0	0.0	0.0	0.0	0.0	0.0	0.0	0.0	0.0	0.0	0.0	0.0
983	Cluster_00980	6.285974E7	1.37899856E8	9.710876E7	8.815556E7	1.21614528E8	1.24206352E8	4.7002536E7	7.2329504E7	2.9251074E7	4.5472236E7	7.8793144E7	5.6385152E7	1.895296E8	9.4690944E7	6.4051504E7	9.4901544E7	3.2434018E7	1.35905072E8	1.25783976E8	2.09608576E8	3.3024688E7	6.7544752E7	1.21412832E8	5.7312316E7	7.4812232E7	1.66871104E8	2.50882304E8	3.6646412E7	8.2390256E7	5.415244E7	1.19687592E8	3.66297E7	7.5792048E7	6.4587924E7	1.39784672E8	1.0887304E8	6.6302088E7	5.678098E7	6.5293172E7	8.2726064E7	1.5353472E7	1.38600432E8	7.3199464E7	5.4295164E7	1.4379592E8	6.6687132E7	7.5400456E7	4.4034032E7
984	Cluster_00981	5740558.5	2.0639752E7	1.6266041E7	9269008.0	1.5996277E7	1.3136922E7	5759464.5	1.1246828E7	3172267.2	2994819.2	7202370.5	6699585.0	2.37141E7	7877525.5	8116793.0	1.2357251E7	2140159.0	1.2795676E7	1.1456848E7	1.9202676E7	4091692.2	1.5127372E7	1.1134208E7	5241098.5	5491193.5	2.3138904E7	2.473792E7	9228666.0	5265028.5	3771340.0	1.2734734E7	1.6245781E7	7941289.0	6860088.5	1.071158E7	8105088.0	1.3569217E7	5301572.0	6662070.5	9496507.0	5079808.5	1.1260979E7	4162691.2	6383070.0	1.7417102E7	5956041.0	7205263.0	3943773.0
985	Cluster_00982	174554.64	532909.94	519873.7	400931.75	532895.8	504128.38	104494.586	386476.75	171076.94	38358.676	215253.19	63711.85	805684.5	483729.56	140297.66	439888.5	189341.03	625709.0	504331.6	794443.0	119333.08	505071.1	435538.25	213707.81	333292.53	733250.4	946827.0	158588.89	441370.5	133111.89	308884.5	320610.5	433430.84	250936.62	494841.3	568409.94	457665.56	107093.13	240953.44	188568.81	0.0	561548.1	176738.31	167697.33	642955.4	319505.7	218745.81	53063.492
986	Cluster_00983	2015968.2	2849958.2	2589698.8	1617865.4	2382306.0	2603488.5	1494286.6	1568810.2	1089207.9	477965.94	1877607.0	1335733.0	4098872.5	2032568.2	1581414.6	2176376.2	937823.3	1980042.0	2706004.8	4335425.5	926497.5	1838274.8	2409146.0	1593539.5	2284672.5	3732101.0	3279117.8	1156752.8	1645791.0	956902.0	2471072.2	1518373.2	2534528.5	1769241.1	2423874.5	2977189.5	1852973.5	975779.9	1516102.0	1644820.4	475449.9	3234767.5	1487584.0	1368921.0	2869615.5	1840550.8	2043738.5	1033823.6
987	Cluster_00984	484416.62	439706.0	564590.25	350064.66	526740.6	495547.5	335072.8	289265.5	175968.86	37607.08	327791.2	233507.48	627463.56	321548.44	303439.56	484165.56	256402.19	400091.12	567946.44	928543.9	78473.75	537887.75	513019.94	335953.62	444050.8	704848.7	507603.8	236928.81	345755.75	214631.75	557948.06	402283.56	558486.0	448388.56	456382.66	672584.06	415500.88	146670.34	289854.25	307284.2	41506.016	634979.2	263736.44	208476.97	531781.1	514722.6	378989.84	162712.19
988	Cluster_00985	314209.2	402529.25	278428.1	251022.4	165296.17	329894.3	186367.06	177154.22	82903.766	0.0	227767.94	147555.05	523889.06	187376.92	129073.766	217874.98	69436.12	312457.0	392795.22	720929.2	70423.945	124833.484	451039.4	89658.8	380419.0	696528.56	437712.06	58723.64	232062.3	81752.39	379080.94	103713.01	369402.62	188048.44	363113.84	369429.4	47422.824	50597.76	186170.3	202390.22	0.0	453075.3	146676.22	122068.39	337268.0	182968.9	131276.0	52403.5
989	Cluster_00986	0.0	0.0	0.0	0.0	59491.082	58301.734	0.0	0.0	0.0	0.0	0.0	49166.906	42995.383	0.0	0.0	0.0	0.0	116893.14	58612.91	59280.938	0.0	0.0	30724.531	845.65906	0.0	75701.516	80138.54	0.0	0.0	0.0	0.0	0.0	25243.576	0.0	73032.49	0.0	0.0	0.0	0.0	141.22295	0.0	64237.8	0.0	0.0	0.0	0.0	0.0	0.0
990	Cluster_00987	320024.6	1116036.6	1285088.0	347621.75	648173.5	247863.6	118418.72	399433.97	0.0	35910.703	429524.75	180380.77	1883032.0	614074.6	313770.12	788188.3	0.0	1158479.9	604072.75	1806606.1	114769.984	806649.9	846873.4	668639.25	751149.8	1288103.9	2244804.8	360862.66	452195.06	206974.22	634014.0	709420.5	867746.6	416464.38	599520.6	602413.7	868689.06	65414.863	122846.72	352338.06	0.0	1313392.0	292765.0	123433.414	1305351.6	186135.03	211478.86	74477.03
991	Cluster_00988	3530057.5	3449632.8	1688525.4	2908711.2	2900554.8	3325184.8	3579506.8	3144903.0	3562521.0	4005250.5	3784035.8	3484466.5	3150073.5	3623293.0	3342407.0	3413194.8	3248880.8	3218418.0	3177322.0	3336678.8	3310409.0	3279238.8	3285143.0	3431876.8	2759763.5	3407077.8	1964845.8	3540792.8	1879383.1	1704487.8	3257960.5	3284218.8	3147689.8	3357903.8	3532748.5	3337340.0	3211806.8	3221243.0	3320656.8	3484614.5	3975322.2	3112974.0	3160584.2	2174457.8	2783885.8	3325955.5	2545003.8	3348602.8
992	Cluster_00989	0.0	309834.22	0.0	0.0	123125.086	0.0	0.0	56302.598	86552.8	0.0	109309.266	74106.805	392486.66	145127.4	0.0	191460.16	162919.23	324526.4	250044.8	374792.5	82969.58	247407.23	302007.4	98814.61	201315.88	472713.75	426743.88	132281.97	132872.97	0.0	204084.5	197411.48	275009.34	0.0	154171.83	134908.05	358513.6	0.0	0.0	85340.734	0.0	296828.38	80449.3	87225.89	290300.56	195445.62	193798.7	0.0
993	Cluster_00990	532506.0	1701385.1	1051991.0	796496.1	1210876.0	975087.2	446861.2	928035.8	233585.52	213375.12	1424637.0	1022092.8	2097254.2	1224598.2	874385.75	1868423.2	254836.33	1493646.4	1839477.1	1974154.6	471164.16	1057246.8	1501368.4	468014.5	801170.56	1861844.1	2798667.8	400397.9	936378.06	585915.6	1438904.2	1103139.6	910286.2	912026.7	1902156.2	1995015.8	1372729.0	570241.56	985460.7	1217576.9	179525.11	1867771.4	830185.5	773538.25	1633988.1	964404.75	1169681.2	345521.06
995	Cluster_00992	3.711354E7	1.26807248E8	9.2358224E7	5.9658748E7	1.0209744E8	8.484576E7	3.5396096E7	5.9160432E7	2.3245646E7	1.8817222E7	6.0708076E7	5.0028528E7	1.47160016E8	7.3005816E7	6.2218312E7	1.02602008E8	2.3066376E7	1.0407584E8	9.8079928E7	1.60823088E8	3.1908636E7	7.2018368E7	8.77728E7	4.584784E7	4.8503408E7	1.4831816E8	2.01493296E8	3.3449384E7	4.8133512E7	3.6094464E7	1.03995864E8	5.19488E7	5.2722152E7	5.2757276E7	1.06050008E8	8.8034448E7	7.087004E7	4.349736E7	5.5787516E7	6.7529992E7	1.5189343E7	1.20310808E8	4.3006712E7	3.9011756E7	1.22789032E8	5.2372948E7	5.8329516E7	2.951949E7
997	Cluster_00994	0.0	0.0	52935.91	0.0	0.0	0.0	0.0	0.0	0.0	0.0	0.0	0.0	0.0	0.0	0.0	0.0	0.0	0.0	0.0	0.0	0.0	67048.664	0.0	0.0	0.0	0.0	0.0	0.0	0.0	0.0	0.0	188575.12	0.0	0.0	0.0	0.0	0.0	0.0	0.0	0.0	381828.72	0.0	0.0	0.0	0.0	0.0	0.0	0.0
998	Cluster_00995	0.0	228611.39	377672.53	0.0	0.0	0.0	0.0	0.0	0.0	0.0	0.0	0.0	0.0	0.0	0.0	216078.11	0.0	0.0	0.0	0.0	0.0	691047.0	0.0	0.0	0.0	106219.72	232110.34	117623.0	0.0	0.0	0.0	625485.06	0.0	0.0	0.0	0.0	618125.5	0.0	0.0	0.0	164674.11	0.0	0.0	0.0	30304.672	0.0	0.0	0.0
1002	Cluster_00999	0.0	1426501.0	1482907.8	113882.32	373195.22	0.0	0.0	0.0	0.0	0.0	62770.117	29023.445	454933.56	0.0	0.0	615262.75	0.0	102068.57	0.0	60328.84	0.0	1238402.5	53957.79	0.0	0.0	137178.19	719009.7	249714.47	0.0	0.0	19151.398	1055249.9	0.0	0.0	0.0	0.0	670581.1	0.0	0.0	0.0	600630.1	30185.205	0.0	0.0	581210.9	0.0	0.0	0.0
1003	Cluster_01000	0.0	0.0	0.0	0.0	0.0	0.0	0.0	0.0	0.0	0.0	0.0	0.0	0.0	0.0	0.0	0.0	0.0	0.0	0.0	0.0	0.0	0.0	0.0	0.0	0.0	0.0	0.0	0.0	0.0	0.0	0.0	102726.055	0.0	0.0	0.0	0.0	0.0	0.0	0.0	0.0	0.0	0.0	0.0	0.0	0.0	0.0	0.0	0.0
1006	Cluster_01003	0.0	0.0	0.0	0.0	0.0	0.0	0.0	0.0	0.0	0.0	0.0	0.0	0.0	0.0	0.0	0.0	0.0	0.0	0.0	0.0	0.0	0.0	0.0	0.0	0.0	0.0	0.0	0.0	0.0	0.0	0.0	0.0	0.0	0.0	0.0	0.0	0.0	0.0	0.0	0.0	0.0	0.0	0.0	0.0	0.0	0.0	0.0	0.0
1007	Cluster_01004	0.0	0.0	0.0	0.0	0.0	0.0	0.0	0.0	0.0	0.0	0.0	0.0	0.0	0.0	0.0	0.0	0.0	0.0	0.0	0.0	0.0	0.0	0.0	0.0	0.0	0.0	0.0	0.0	0.0	0.0	0.0	0.0	0.0	0.0	0.0	0.0	0.0	0.0	0.0	0.0	0.0	0.0	0.0	0.0	0.0	0.0	0.0	0.0
1009	Cluster_01006	0.0	0.0	0.0	0.0	0.0	0.0	0.0	0.0	0.0	0.0	0.0	0.0	0.0	0.0	0.0	0.0	0.0	0.0	0.0	0.0	0.0	0.0	0.0	0.0	0.0	0.0	0.0	92140.83	0.0	0.0	0.0	0.0	0.0	0.0	0.0	0.0	0.0	0.0	0.0	0.0	84056.445	0.0	0.0	0.0	0.0	0.0	0.0	0.0
1010	Cluster_01007	0.0	0.0	0.0	0.0	0.0	0.0	0.0	0.0	0.0	0.0	0.0	0.0	0.0	0.0	0.0	0.0	0.0	0.0	0.0	0.0	0.0	155847.02	0.0	0.0	0.0	0.0	0.0	173585.27	0.0	0.0	0.0	749336.0	0.0	0.0	0.0	0.0	39325.09	0.0	0.0	0.0	204406.62	0.0	0.0	0.0	40698.46	0.0	0.0	0.0
1012	Cluster_01009	67917.1	585241.75	393340.9	74211.984	843092.94	621580.75	129575.336	112791.04	229606.94	0.0	335421.2	0.0	288982.7	152450.83	495860.78	769874.25	180165.75	364207.3	762439.5	961051.6	242657.42	122348.37	142694.48	196895.66	283437.25	1291038.2	1005005.2	74714.16	221999.7	49310.668	140581.52	98159.08	302111.38	195426.36	492180.56	645673.25	257601.56	31198.861	266593.03	615652.3	22346.287	812424.5	574908.0	354439.28	516999.25	749218.56	512258.44	99279.04
1015	Cluster_01012	0.0	0.0	0.0	1182.027	0.0	3813.3252	0.0	0.0	0.0	0.0	0.0	0.0	0.0	0.0	0.0	0.0	0.0	0.0	0.0	0.0	0.0	0.0	0.0	0.0	0.0	0.0	0.0	0.0	0.0	0.0	0.0	0.0	0.0	0.0	0.0	0.0	0.0	0.0	0.0	0.0	0.0	0.0	0.0	0.0	0.0	0.0	0.0	0.0
1016	Cluster_01013	0.0	0.0	0.0	62315.184	0.0	67137.375	0.0	24697.365	87759.33	0.0	37429.47	0.0	80705.086	24526.686	0.0	0.0	0.0	0.0	0.0	225444.23	0.0	42972.56	0.0	0.0	0.0	52536.934	0.0	0.0	0.0	0.0	0.0	41816.55	0.0	0.0	0.0	20826.664	0.0	32812.43	22605.307	39817.367	0.0	0.0	0.0	0.0	123189.18	0.0	0.0	0.0
1017	Cluster_01014	0.0	0.0	0.0	0.0	0.0	0.0	0.0	0.0	0.0	0.0	0.0	0.0	0.0	0.0	0.0	0.0	0.0	0.0	0.0	170442.86	0.0	0.0	0.0	0.0	0.0	0.0	0.0	0.0	0.0	0.0	0.0	0.0	0.0	0.0	0.0	0.0	0.0	0.0	0.0	0.0	0.0	0.0	0.0	0.0	0.0	0.0	0.0	0.0
1018	Cluster_01015	0.0	0.0	0.0	0.0	0.0	0.0	0.0	0.0	0.0	0.0	0.0	0.0	0.0	0.0	0.0	0.0	0.0	0.0	0.0	44513.105	0.0	0.0	0.0	0.0	0.0	32460.387	64298.836	0.0	0.0	0.0	0.0	0.0	0.0	0.0	0.0	18355.338	0.0	0.0	0.0	0.0	0.0	88833.875	0.0	29252.48	55219.02	28058.879	0.0	0.0
1019	Cluster_01016	85652.25	665843.9	547724.25	153996.69	803829.25	1022885.0	138967.33	188096.8	210208.8	0.0	322885.44	0.0	590971.1	150163.58	558286.9	1127009.6	260965.9	497004.2	825042.6	1014997.7	296134.75	289765.66	548221.44	538651.3	503028.12	1245565.0	1493589.0	134030.92	351820.62	62409.63	245499.7	158349.69	552797.1	373339.56	699753.1	1235235.8	320972.03	52854.09	474401.62	764869.06	41049.367	1511149.0	542304.2	673330.0	986685.0	935225.56	822914.4	269089.97
1020	Cluster_01017	0.0	0.0	0.0	0.0	0.0	0.0	0.0	0.0	0.0	0.0	0.0	0.0	0.0	0.0	0.0	18653.365	0.0	0.0	0.0	0.0	0.0	0.0	0.0	0.0	0.0	26879.516	92250.55	0.0	15206.657	0.0	30660.688	0.0	0.0	0.0	0.0	62174.47	0.0	0.0	0.0	0.0	0.0	50555.688	0.0	0.0	0.0	81442.21	0.0	0.0
1021	Cluster_01018	0.0	447437.12	260034.31	46546.402	498021.4	579268.8	54694.945	126131.49	133705.95	0.0	180424.27	0.0	240765.95	98604.484	283588.2	424429.6	65505.56	162875.05	237155.3	692498.4	134179.53	125017.94	174561.48	559566.0	207334.48	733670.7	894764.25	69065.75	138015.31	0.0	163442.12	71736.04	204488.06	193309.17	288953.62	395852.7	206562.81	0.0	128836.08	332867.03	27962.355	677795.75	253398.25	296908.28	608284.1	430768.53	333130.94	51854.6
1022	Cluster_01019	1.7189798E7	5.7177052E7	4.0786056E7	2.8057578E7	4.7317352E7	3.85427E7	1.6451484E7	2.7708666E7	1.131873E7	8646259.0	2.6623386E7	2.1956168E7	6.3937064E7	3.1902418E7	2.8020614E7	4.7293448E7	1.074646E7	4.6583128E7	4.547634E7	7.1541616E7	1.5311098E7	3.4010024E7	4.035456E7	2.2176112E7	2.3228736E7	6.5326856E7	8.7408184E7	1.6034536E7	2.3312336E7	1.690711E7	4.8917772E7	2.4210018E7	2.496614E7	2.4432408E7	4.9619252E7	4.0346628E7	3.3377214E7	1.9903686E7	2.671223E7	3.1708592E7	7251464.0	5.6395796E7	1.9803946E7	1.8553456E7	5.5067828E7	2.4309874E7	2.6671444E7	1.4203728E7
1023	Cluster_01020	0.0	0.0	0.0	0.0	21356.637	0.0	0.0	0.0	0.0	0.0	0.0	0.0	0.0	0.0	0.0	0.0	0.0	197887.83	84339.96	0.0	174547.6	0.0	94800.14	0.0	0.0	0.0	0.0	0.0	0.0	0.0	86920.85	0.0	0.0	123852.125	0.0	243216.0	23738.352	0.0	0.0	0.0	0.0	0.0	0.0	0.0	0.0	0.0	0.0	0.0
1024	Cluster_01021	1456498.6	5427810.5	4253207.0	2197495.5	3807781.8	2518314.5	1256739.1	2563799.0	822321.3	864571.56	2777436.5	2105527.2	6193356.0	2428699.0	2028469.2	4288968.5	526319.9	4224856.0	3689682.0	5656291.0	1470359.0	4612671.0	4740392.0	1794752.2	1893804.0	6327239.5	7955515.5	2606590.0	2102287.8	1182146.9	4296338.5	4196722.5	2426123.5	2986896.0	3574102.0	2826636.5	4124776.8	1572904.9	1901422.4	3012046.8	1481300.1	4384893.5	1626305.1	1839695.8	5543477.5	1994209.2	2106948.2	1207260.9
1025	Cluster_01022	587395.56	4051983.5	433666.4	1733740.5	3447452.5	3207251.2	1059207.6	2147982.0	670079.4	319690.0	2052294.1	1559615.8	2034953.6	2492828.5	1670268.6	2958951.0	753300.4	3920440.2	3446562.0	5152629.0	845173.06	1877326.6	3315597.8	1558327.4	0.0	4809859.5	1170715.4	906611.8	0.0	1426840.9	3426297.0	1003051.0	1984448.1	1768536.5	3573849.5	2943408.5	1923310.4	0.0	1713421.2	2222664.5	176648.88	4003790.0	1135852.9	0.0	2539542.5	1976857.9	526505.3	416058.0
1026	Cluster_01023	78133.17	353840.7	376237.44	148143.45	346129.56	327979.06	87279.055	123416.266	0.0	30035.523	123122.266	78436.41	317091.25	135198.23	96317.75	148725.05	0.0	301345.06	99824.01	167874.1	0.0	166332.73	176120.62	61857.926	94108.25	289142.97	496547.44	88352.06	109082.04	48680.668	186262.67	182445.17	60408.477	104957.055	233517.81	85851.33	248819.75	83720.78	78998.15	239034.25	0.0	208217.9	0.0	94646.61	187212.81	105150.664	112259.06	8310.979
1027	Cluster_01024	42965.418	85790.58	86769.914	52213.047	80840.76	74173.09	0.0	42210.348	0.0	0.0	26589.809	47983.098	287275.0	52668.074	0.0	111862.37	0.0	0.0	116534.03	239301.61	0.0	91666.4	89215.31	0.0	75921.89	345662.38	255170.47	0.0	40597.953	0.0	109531.6	158786.4	37265.96	0.0	75839.0	138791.44	51139.188	0.0	59377.227	69516.34	0.0	2740.275	0.0	0.0	142754.25	18227.023	45290.316	11773.466
1028	Cluster_01025	0.0	35915.797	0.0	0.0	0.0	20806.49	0.0	0.0	0.0	0.0	39420.81	0.0	94705.34	0.0	0.0	0.0	0.0	0.0	0.0	83301.95	0.0	0.0	0.0	0.0	36298.35	57208.594	68544.62	0.0	0.0	0.0	0.0	0.0	0.0	36527.992	31864.73	52523.426	0.0	0.0	0.0	0.0	0.0	59193.203	0.0	0.0	0.0	0.0	33532.152	0.0
1029	Cluster_01026	0.0	0.0	0.0	0.0	0.0	0.0	0.0	0.0	0.0	0.0	0.0	0.0	0.0	0.0	0.0	0.0	0.0	0.0	0.0	0.0	0.0	0.0	0.0	0.0	0.0	0.0	0.0	0.0	0.0	0.0	0.0	0.0	0.0	0.0	0.0	0.0	0.0	0.0	0.0	0.0	0.0	0.0	0.0	0.0	0.0	0.0	0.0	0.0
1030	Cluster_01027	1.1103561E7	1.0166641E7	9471488.0	9008022.0	1.0097865E7	1.0484156E7	9814910.0	1.1517851E7	1.1766988E7	1.0909443E7	1.1991347E7	1.1136807E7	1.1265853E7	1.1210013E7	1.1817756E7	1.2409393E7	1.0193221E7	1.1198226E7	1.1770011E7	1.2142555E7	1.1340107E7	1.1140288E7	1.1440551E7	1.1244791E7	1.0838422E7	1.1526286E7	1.0654011E7	1.039411E7	1.048069E7	3436709.2	1.1618655E7	1.1069308E7	1.1579915E7	1.0291869E7	1.1653367E7	1.1087706E7	1.2614882E7	1.1108345E7	1.1855314E7	1.2057341E7	1.1490129E7	1.1918657E7	1.1992345E7	1.1218618E7	1.1869848E7	1.0921092E7	1.1013819E7	9028153.0
1031	Cluster_01028	0.0	630674.5	0.0	0.0	274011.97	0.0	0.0	0.0	458583.72	0.0	519386.97	0.0	0.0	185073.64	367644.8	81446.12	39333.75	265313.3	2003008.4	0.0	82024.41	846015.44	1734014.2	0.0	0.0	291801.2	0.0	628414.44	0.0	0.0	2052186.8	1795925.0	0.0	2643206.0	170301.88	228300.44	114003.74	0.0	0.0	226410.27	0.0	420885.6	0.0	0.0	0.0	226999.55	0.0	0.0
1032	Cluster_01029	0.0	0.0	0.0	0.0	0.0	0.0	0.0	0.0	0.0	0.0	0.0	0.0	0.0	0.0	0.0	0.0	0.0	0.0	0.0	0.0	0.0	0.0	0.0	0.0	0.0	0.0	0.0	0.0	0.0	0.0	0.0	0.0	0.0	0.0	0.0	0.0	0.0	0.0	0.0	0.0	0.0	0.0	0.0	0.0	0.0	0.0	0.0	0.0
1033	Cluster_01030	65111.55	0.0	0.0	0.0	0.0	0.0	0.0	0.0	0.0	0.0	0.0	0.0	0.0	0.0	0.0	0.0	0.0	0.0	0.0	0.0	0.0	0.0	0.0	0.0	0.0	0.0	0.0	0.0	0.0	0.0	322537.9	0.0	0.0	111128.9	0.0	0.0	0.0	0.0	0.0	0.0	0.0	0.0	0.0	0.0	0.0	0.0	42352.82	0.0
1037	Cluster_01034	0.0	0.0	0.0	0.0	0.0	0.0	0.0	0.0	0.0	0.0	0.0	0.0	0.0	0.0	41032.348	0.0	0.0	0.0	137187.5	0.0	0.0	48357.195	168734.16	0.0	0.0	0.0	0.0	85358.12	0.0	0.0	188647.9	238554.22	0.0	280510.66	0.0	0.0	51025.652	0.0	0.0	0.0	0.0	29120.236	0.0	0.0	0.0	0.0	0.0	0.0
1038	Cluster_01035	0.0	0.0	0.0	0.0	0.0	0.0	0.0	0.0	0.0	0.0	77447.555	0.0	0.0	0.0	0.0	0.0	0.0	0.0	0.0	0.0	0.0	0.0	196394.16	0.0	0.0	0.0	0.0	0.0	0.0	0.0	0.0	0.0	0.0	83158.234	0.0	0.0	0.0	0.0	0.0	0.0	0.0	0.0	0.0	0.0	0.0	0.0	0.0	0.0
1040	Cluster_01037	0.0	0.0	0.0	0.0	55660.887	55059.066	37305.727	0.0	0.0	0.0	0.0	0.0	0.0	0.0	0.0	0.0	0.0	0.0	0.0	0.0	0.0	0.0	0.0	0.0	0.0	42195.902	0.0	0.0	45052.1	0.0	0.0	0.0	0.0	42360.402	58771.367	0.0	0.0	54959.29	0.0	0.0	0.0	0.0	0.0	0.0	0.0	0.0	0.0	0.0
1041	Cluster_01038	0.0	0.0	0.0	0.0	0.0	0.0	0.0	0.0	0.0	0.0	0.0	0.0	0.0	0.0	0.0	0.0	0.0	0.0	0.0	0.0	0.0	0.0	0.0	0.0	0.0	0.0	0.0	0.0	0.0	0.0	0.0	56497.734	0.0	0.0	0.0	0.0	0.0	0.0	0.0	0.0	0.0	0.0	0.0	0.0	0.0	0.0	0.0	0.0
1042	Cluster_01039	0.0	0.0	0.0	0.0	0.0	0.0	0.0	0.0	0.0	0.0	0.0	0.0	0.0	0.0	0.0	0.0	0.0	0.0	0.0	0.0	0.0	0.0	0.0	0.0	0.0	0.0	0.0	0.0	0.0	0.0	0.0	0.0	0.0	0.0	0.0	0.0	0.0	0.0	0.0	0.0	0.0	0.0	0.0	0.0	0.0	0.0	0.0	0.0
1044	Cluster_01041	0.0	0.0	0.0	0.0	0.0	0.0	0.0	0.0	0.0	0.0	0.0	0.0	0.0	0.0	0.0	80733.49	0.0	0.0	0.0	0.0	0.0	51845.566	0.0	0.0	0.0	40662.902	0.0	0.0	0.0	0.0	0.0	177108.38	0.0	0.0	0.0	0.0	23126.305	0.0	0.0	0.0	0.0	0.0	0.0	0.0	0.0	0.0	0.0	0.0
1045	Cluster_01042	0.0	58299.332	65196.93	0.0	95263.664	32549.57	39469.848	32818.086	83851.43	0.0	29541.531	0.0	0.0	46171.51	0.0	48145.17	95958.06	0.0	130835.695	0.0	72504.29	209060.94	66163.2	79874.086	0.0	130545.086	0.0	198413.56	0.0	0.0	0.0	328768.56	236080.53	0.0	68649.48	188520.47	323584.06	57810.58	0.0	0.0	186340.16	0.0	0.0	0.0	0.0	28233.764	0.0	0.0
1047	Cluster_01044	0.0	162632.1	109947.38	0.0	0.0	0.0	0.0	0.0	0.0	0.0	0.0	0.0	126082.305	0.0	0.0	118089.95	0.0	0.0	0.0	0.0	0.0	766501.75	0.0	0.0	0.0	87296.49	489666.9	0.0	0.0	0.0	0.0	798029.25	0.0	0.0	0.0	0.0	594947.06	0.0	0.0	0.0	73822.22	0.0	0.0	0.0	81326.8	0.0	0.0	0.0
1053	Cluster_01050	101230.164	0.0	196384.67	79956.06	0.0	82521.93	94042.44	45556.312	42952.04	0.0	0.0	0.0	256480.34	0.0	219649.7	88930.04	0.0	0.0	0.0	1195146.8	0.0	0.0	100040.516	0.0	166429.31	17895.186	97690.875	0.0	142997.75	0.0	65387.285	0.0	0.0	0.0	0.0	0.0	228817.55	66298.57	61886.15	0.0	108051.71	0.0	96814.27	0.0	221343.1	0.0	40144.87	0.0
1054	Cluster_01051	188636.8	152734.98	191018.98	184090.98	220350.25	298072.25	96557.98	153908.38	140935.17	85731.63	53265.12	52385.63	280720.44	249059.44	724983.94	149760.17	1221889.5	109057.45	89748.41	5589242.0	320091.47	187357.39	322454.84	151912.42	414103.66	173478.52	356297.75	0.0	381950.44	47493.79	0.0	0.0	361093.2	631758.1	386354.12	3818931.5	105056.766	227685.47	173455.52	130226.336	0.0	135194.11	153855.22	229615.5	278929.44	144279.89	104138.68	194446.6
1055	Cluster_01052	0.0	65634.27	72550.99	0.0	0.0	0.0	0.0	3023.7146	0.0	0.0	0.0	0.0	24824.133	0.0	0.0	0.0	0.0	0.0	0.0	1106.3901	0.0	55842.04	0.0	0.0	0.0	0.0	0.0	699.89404	0.0	0.0	0.0	98969.13	0.0	0.0	0.0	0.0	92016.11	0.0	0.0	0.0	0.0	0.0	0.0	0.0	61266.2	0.0	0.0	0.0
1056	Cluster_01053	0.0	52312.62	45207.43	0.0	0.0	0.0	0.0	0.0	0.0	0.0	24644.236	0.0	28895.102	0.0	0.0	30291.54	0.0	0.0	0.0	41274.832	0.0	57362.207	0.0	0.0	0.0	0.0	0.0	0.0	0.0	0.0	0.0	104785.94	0.0	0.0	0.0	0.0	0.0	0.0	0.0	0.0	0.0	0.0	0.0	0.0	46311.29	0.0	0.0	0.0
1057	Cluster_01054	0.0	40988.89	36505.75	0.0	0.0	0.0	0.0	0.0	0.0	0.0	37966.168	0.0	41950.24	0.0	0.0	66683.48	0.0	0.0	0.0	0.0	0.0	41961.945	0.0	0.0	0.0	0.0	0.0	0.0	0.0	0.0	0.0	0.0	0.0	0.0	0.0	0.0	0.0	0.0	0.0	0.0	0.0	0.0	0.0	0.0	32345.771	0.0	0.0	0.0
1058	Cluster_01055	0.0	56719.926	38813.734	0.0	0.0	0.0	0.0	0.0	0.0	0.0	0.0	0.0	0.0	0.0	0.0	0.0	0.0	0.0	0.0	0.0	0.0	0.0	0.0	0.0	0.0	0.0	37426.33	0.0	0.0	0.0	0.0	0.0	0.0	0.0	0.0	0.0	0.0	0.0	0.0	0.0	0.0	0.0	0.0	0.0	0.0	0.0	0.0	0.0
1059	Cluster_01056	1386949.4	4309316.5	3163465.8	1795521.8	3227999.5	2618417.0	1012765.1	1644461.2	641107.5	493902.62	1468908.4	970556.94	3220147.8	1759537.2	1126243.9	2185876.5	339170.88	2249032.5	2270143.8	2925027.0	288273.22	1368062.0	1855915.8	771359.6	799647.7	2669773.0	4203955.5	536151.6	777756.56	477673.9	1750399.1	778831.0	992571.4	1065672.8	1826874.2	1608578.5	1070605.2	493223.72	902218.3	947111.75	121919.21	1927577.0	677394.75	632068.0	2034721.6	745053.4	930699.1	447157.66
1061	Cluster_01058	0.0	44041.55	97619.445	0.0	110970.625	47997.062	0.0	35622.375	0.0	0.0	0.0	0.0	82299.61	0.0	0.0	0.0	0.0	0.0	0.0	44407.99	0.0	42051.375	0.0	0.0	0.0	21165.82	0.0	0.0	0.0	0.0	0.0	0.0	0.0	0.0	0.0	0.0	0.0	0.0	0.0	0.0	0.0	0.0	0.0	0.0	0.0	0.0	0.0	0.0
1065	Cluster_01062	22539.334	43223.797	0.0	77434.984	2443.9626	0.0	0.0	0.0	0.0	177566.95	0.0	123688.76	0.0	94459.56	0.0	96822.0	105662.516	0.0	0.0	0.0	0.0	52511.414	25844.95	35695.434	0.0	49207.188	99009.016	0.0	93719.81	0.0	16839.674	72363.22	0.0	0.0	0.0	123541.445	137880.16	0.0	55868.062	148810.31	54704.727	0.0	0.0	0.0	0.0	0.0	0.0	93856.06
1067	Cluster_01064	828396.4	3453832.0	2586817.2	1579184.4	3004681.5	2188548.0	640301.8	1813239.1	519584.25	350627.38	1627640.2	1349410.4	4067669.0	2098334.8	1225465.1	3160964.2	614257.5	2984469.2	2808258.0	4990037.0	1127609.5	2042409.8	2944295.5	1402417.2	1445454.2	4670939.0	5641554.0	934748.0	1367529.8	1031818.44	3508323.2	1532369.5	1514252.2	1698927.4	3337661.5	2558054.8	2440179.8	1166017.0	1875275.5	2191384.8	273576.2	3921177.2	1195215.1	1182479.6	3482676.0	1748171.8	1932106.5	775685.4
1068	Cluster_01065	0.0	608777.1	0.0	0.0	511948.22	326511.88	70340.48	163697.4	0.0	0.0	168902.28	119951.586	120659.1	223041.9	211794.58	324327.62	61267.332	627903.56	549818.1	634207.9	0.0	305423.78	543724.56	106423.09	0.0	756622.5	0.0	75713.16	0.0	153346.62	621631.4	103517.78	299116.56	158547.83	400585.1	444057.3	263935.5	0.0	211595.8	417604.4	0.0	562737.8	0.0	0.0	0.0	221864.45	0.0	0.0
1069	Cluster_01066	0.0	0.0	0.0	0.0	0.0	30609.152	0.0	0.0	0.0	0.0	0.0	0.0	0.0	0.0	0.0	0.0	0.0	0.0	0.0	102199.5	0.0	0.0	0.0	0.0	0.0	45343.68	80220.734	0.0	0.0	0.0	0.0	0.0	0.0	0.0	0.0	0.0	0.0	0.0	0.0	0.0	0.0	33367.84	0.0	0.0	0.0	30658.686	0.0	0.0
1070	Cluster_01067	0.0	0.0	0.0	0.0	0.0	0.0	0.0	0.0	0.0	0.0	0.0	0.0	0.0	0.0	0.0	0.0	0.0	0.0	0.0	0.0	0.0	0.0	0.0	0.0	0.0	0.0	0.0	0.0	0.0	0.0	0.0	0.0	0.0	0.0	0.0	0.0	0.0	0.0	0.0	0.0	0.0	0.0	0.0	0.0	0.0	0.0	0.0	0.0
1071	Cluster_01068	0.0	0.0	0.0	0.0	0.0	0.0	0.0	0.0	0.0	0.0	0.0	0.0	0.0	0.0	0.0	0.0	0.0	0.0	0.0	0.0	0.0	0.0	0.0	0.0	0.0	0.0	0.0	0.0	0.0	0.0	0.0	0.0	0.0	0.0	0.0	0.0	0.0	0.0	0.0	0.0	0.0	0.0	0.0	0.0	0.0	0.0	0.0	0.0
1072	Cluster_01069	0.0	0.0	0.0	0.0	0.0	0.0	0.0	0.0	0.0	0.0	0.0	0.0	0.0	0.0	0.0	0.0	0.0	0.0	0.0	0.0	0.0	0.0	0.0	0.0	0.0	0.0	0.0	0.0	0.0	0.0	0.0	0.0	0.0	0.0	0.0	0.0	0.0	0.0	0.0	0.0	0.0	0.0	29924.95	21604.734	0.0	0.0	0.0	0.0
1073	Cluster_01070	0.0	0.0	0.0	0.0	0.0	0.0	0.0	0.0	0.0	0.0	0.0	0.0	0.0	0.0	0.0	0.0	0.0	0.0	0.0	0.0	0.0	0.0	0.0	0.0	0.0	0.0	0.0	0.0	0.0	0.0	348350.0	0.0	0.0	0.0	0.0	0.0	0.0	19060.111	0.0	0.0	0.0	90700.234	0.0	0.0	0.0	0.0	0.0	0.0
1074	Cluster_01071	0.0	108777.33	0.0	53169.504	142457.98	110506.33	0.0	138791.92	0.0	0.0	0.0	127402.2	95478.516	60691.074	0.0	75182.125	0.0	0.0	49019.086	673476.06	0.0	17792.053	175838.11	80091.22	0.0	106208.625	165832.44	0.0	0.0	58331.836	150329.88	63113.086	0.0	35086.742	509338.75	236033.17	0.0	56018.855	0.0	73242.61	0.0	0.0	48368.457	0.0	154423.34	69059.664	42114.785	0.0
1076	Cluster_01073	706886.6	2523634.2	1930534.5	1222849.5	2185469.5	1885144.1	686338.3	1309862.0	521495.06	458677.84	1134588.1	893301.3	3196739.2	1645913.6	1333535.6	2125166.0	484762.28	2176512.2	1938917.4	3891883.8	634927.94	1700855.9	1977989.0	924770.9	868418.7	3162911.2	4742540.0	685928.2	1052561.4	707864.5	2664138.2	1101357.0	1140681.2	1187099.8	2466106.0	2060180.0	1577350.0	832727.0	1306453.2	1356820.9	243182.5	2518158.5	699952.4	884451.8	2558642.2	1240746.8	1146198.8	788035.9
1077	Cluster_01074	35539.35	303555.8	233036.22	140751.42	200717.16	93739.69	61604.83	218188.25	21664.658	0.0	106158.516	111838.65	598290.4	150238.25	84484.69	261948.69	0.0	318089.7	234968.62	472977.56	40382.445	401313.7	212166.36	126304.39	74915.67	549139.4	893070.7	147219.34	55982.234	32798.07	336561.66	228219.61	169304.94	146488.75	302842.75	110674.28	180944.08	45038.14	119108.14	195416.16	47249.56	259943.9	37556.977	64596.125	550180.75	160369.86	90233.266	71505.06
1078	Cluster_01075	0.0	135816.16	0.0	0.0	102757.71	116702.48	0.0	0.0	0.0	0.0	86832.664	0.0	0.0	43443.76	53174.492	62945.934	0.0	204551.16	189808.02	254439.45	0.0	94547.09	121272.914	0.0	0.0	216887.72	0.0	0.0	0.0	40183.21	107473.586	0.0	0.0	53010.914	0.0	101288.98	68854.48	0.0	0.0	67086.805	0.0	182366.05	0.0	0.0	0.0	0.0	0.0	0.0
1079	Cluster_01076	1304730.2	1238682.8	1729231.0	1249501.8	983336.75	723228.6	1484452.8	2161904.0	1324203.9	1473462.4	1465730.5	891491.06	1705040.6	1604939.0	1587045.8	1633773.4	1177542.9	1284244.2	1321073.6	1621897.0	1428575.2	1475237.0	1648944.5	1664603.2	1048949.2	1441113.4	1203645.1	1060962.2	1396320.4	310639.9	1419132.0	1224315.6	1598429.0	1405283.2	1861662.5	1630055.2	1756698.5	1739288.4	1584814.0	1682864.2	1498860.0	1293884.0	1813925.1	1784797.9	1693383.0	2160571.5	1592479.4	1089166.8
1081	Cluster_01078	784419.4	3277405.8	2786125.5	1572993.1	2570369.0	1745575.0	872950.4	1933204.1	424987.75	526925.8	1295081.4	1234358.4	3517762.0	1580988.8	1161784.6	2643839.2	339896.38	2716065.5	2146634.8	3566567.5	805039.7	2819436.8	2126793.5	1143826.9	1213951.0	3870569.2	5221760.0	1604116.2	1195927.2	860256.25	2783943.2	2633209.5	1369444.1	1250290.2	2263878.0	1857332.0	2873505.5	971086.25	1231185.9	1968961.9	895873.8	2976903.0	1018827.06	1172368.5	3566648.5	1293915.2	1319644.2	664338.8
1082	Cluster_01079	0.0	0.0	0.0	369050.72	0.0	0.0	0.0	0.0	0.0	0.0	0.0	0.0	0.0	0.0	0.0	0.0	0.0	0.0	0.0	0.0	0.0	0.0	0.0	0.0	0.0	0.0	0.0	0.0	0.0	0.0	0.0	0.0	0.0	0.0	0.0	0.0	0.0	0.0	0.0	0.0	0.0	0.0	0.0	0.0	0.0	0.0	0.0	0.0
1083	Cluster_01080	164111.8	903839.06	758669.6	423685.2	743313.94	732964.2	96017.984	451305.94	77751.195	52265.312	320065.53	221547.4	1056168.5	402582.72	260665.9	706450.75	0.0	506863.3	709379.0	989436.5	86448.05	564409.0	450470.84	188652.22	310313.66	1221372.1	926516.1	273989.4	175636.3	104648.18	565905.06	632039.4	344386.28	248440.34	614579.7	519034.12	652192.4	122978.336	233566.34	469291.8	136092.8	534246.4	156850.22	170899.42	857981.4	231112.47	319488.38	70405.945
1084	Cluster_01081	0.0	0.0	0.0	0.0	45532.57	0.0	0.0	0.0	0.0	0.0	0.0	0.0	0.0	0.0	0.0	0.0	0.0	0.0	50720.73	0.0	0.0	0.0	0.0	0.0	0.0	41579.316	0.0	0.0	0.0	0.0	27737.633	0.0	0.0	0.0	27366.484	0.0	23410.998	0.0	0.0	0.0	0.0	0.0	0.0	0.0	0.0	0.0	0.0	0.0
1085	Cluster_01082	0.0	0.0	89426.5	72788.58	57587.195	175878.38	0.0	71070.74	0.0	0.0	51341.17	35328.043	95540.25	0.0	0.0	70762.61	42204.863	75189.516	0.0	0.0	64430.086	46818.11	0.0	0.0	0.0	68647.79	0.0	0.0	0.0	0.0	42604.426	0.0	0.0	0.0	0.0	137299.98	0.0	0.0	82417.17	0.0	0.0	0.0	0.0	0.0	0.0	0.0	91290.78	0.0
1086	Cluster_01083	0.0	0.0	0.0	0.0	0.0	0.0	0.0	0.0	0.0	0.0	0.0	31069.58	0.0	0.0	0.0	0.0	36813.715	0.0	0.0	0.0	8099.204	0.0	0.0	0.0	0.0	0.0	0.0	77185.32	41205.83	0.0	0.0	0.0	56332.293	38320.953	0.0	0.0	33974.984	38560.453	0.0	0.0	0.0	0.0	0.0	0.0	0.0	0.0	3268.6396	0.0
1088	Cluster_01085	0.0	0.0	0.0	0.0	0.0	0.0	0.0	0.0	0.0	0.0	0.0	0.0	0.0	0.0	0.0	0.0	0.0	0.0	0.0	0.0	0.0	0.0	0.0	0.0	0.0	0.0	0.0	0.0	0.0	0.0	0.0	0.0	0.0	0.0	0.0	0.0	0.0	0.0	0.0	0.0	0.0	0.0	0.0	0.0	0.0	0.0	0.0	0.0
1089	Cluster_01086	0.0	144424.22	0.0	0.0	196034.58	0.0	0.0	0.0	0.0	0.0	147133.67	0.0	91190.84	0.0	0.0	42759.598	0.0	1479265.9	437452.12	31530.32	887329.5	36193.59	299048.47	0.0	0.0	56119.203	46228.156	0.0	0.0	49020.758	1316673.9	1054829.4	0.0	886352.8	26778.693	721533.94	0.0	0.0	0.0	0.0	0.0	666564.94	0.0	0.0	54601.633	0.0	0.0	0.0
1090	Cluster_01087	0.0	514262.2	0.0	0.0	574756.6	0.0	0.0	0.0	43182.695	0.0	346452.62	68321.945	0.0	59855.773	135212.52	57663.6	46486.707	1259474.5	1081005.1	0.0	583001.2	207470.16	710125.0	0.0	0.0	0.0	0.0	157417.2	0.0	0.0	1366052.8	518006.16	70124.445	1697401.6	211734.69	1240574.6	0.0	0.0	0.0	0.0	0.0	634782.4	0.0	0.0	0.0	121771.14	0.0	0.0
1098	Cluster_01095	0.0	0.0	0.0	0.0	17706.592	0.0	0.0	0.0	0.0	0.0	20356.592	0.0	0.0	0.0	0.0	0.0	0.0	24411.191	0.0	0.0	0.0	0.0	0.0	0.0	0.0	0.0	0.0	0.0	0.0	0.0	221510.31	42692.645	0.0	197088.23	0.0	174573.6	0.0	0.0	0.0	0.0	0.0	0.0	0.0	0.0	0.0	0.0	0.0	0.0
1105	Cluster_01102	0.0	0.0	0.0	0.0	0.0	0.0	102539.664	0.0	0.0	0.0	0.0	0.0	0.0	0.0	0.0	0.0	0.0	0.0	0.0	0.0	0.0	0.0	0.0	0.0	0.0	0.0	0.0	0.0	0.0	0.0	0.0	0.0	0.0	0.0	0.0	0.0	0.0	0.0	0.0	0.0	0.0	0.0	0.0	0.0	0.0	0.0	0.0	0.0
1106	Cluster_01103	0.0	0.0	0.0	0.0	0.0	883465.56	0.0	0.0	0.0	0.0	0.0	0.0	0.0	0.0	0.0	0.0	0.0	0.0	0.0	0.0	0.0	0.0	0.0	0.0	0.0	0.0	0.0	0.0	0.0	0.0	0.0	0.0	0.0	0.0	0.0	0.0	0.0	0.0	0.0	0.0	0.0	0.0	125754.09	0.0	0.0	0.0	0.0	0.0
1108	Cluster_01105	0.0	0.0	0.0	396998.2	0.0	579777.7	0.0	0.0	1272783.8	253869.39	0.0	0.0	0.0	0.0	0.0	0.0	1320812.2	1146459.8	0.0	0.0	3182821.2	0.0	0.0	761144.9	1705022.2	0.0	818533.4	0.0	1266607.8	0.0	0.0	0.0	1277587.0	0.0	835075.06	1079724.9	0.0	0.0	0.0	0.0	777254.2	0.0	0.0	365361.56	659759.06	0.0	0.0	0.0
1109	Cluster_01106	277336.3	1322238.6	734257.44	454175.6	752862.8	702111.2	322851.53	555563.0	116463.76	78546.07	417748.9	301167.6	1527017.6	641023.44	421567.1	812263.4	87092.06	975090.6	678696.6	1677030.5	237891.34	496632.25	651325.5	315059.06	452345.7	1150232.2	1776865.2	128091.58	325392.3	210845.95	982988.6	351366.0	498010.03	403294.44	1033412.1	844200.1	723877.56	312340.97	538693.5	400915.78	42175.61	998304.56	239510.03	134186.47	1046386.25	361456.8	593227.56	101688.35
1111	Cluster_01108	0.0	0.0	68939.43	0.0	0.0	0.0	0.0	0.0	0.0	0.0	0.0	0.0	0.0	0.0	0.0	0.0	0.0	0.0	0.0	0.0	0.0	0.0	0.0	0.0	0.0	29553.348	0.0	0.0	0.0	0.0	0.0	82228.336	0.0	0.0	0.0	0.0	0.0	0.0	0.0	0.0	0.0	0.0	0.0	0.0	0.0	0.0	0.0	0.0
1116	Cluster_01113	241352.61	1146902.6	860406.56	393158.62	871028.9	775529.94	140095.61	283203.53	35396.863	132754.3	280313.94	266017.25	663335.6	388357.4	280055.0	596671.2	0.0	609829.9	618451.94	1036625.75	129324.055	407541.5	299637.34	164903.77	135919.27	560881.7	484772.56	84394.94	94728.16	125217.336	458567.34	109268.38	144085.47	161643.42	501720.5	361965.56	236978.69	182914.97	187077.03	190997.97	18852.822	386575.75	142275.16	70257.305	692873.1	206651.52	336595.28	0.0
1117	Cluster_01114	0.0	0.0	42436.44	0.0	0.0	0.0	0.0	0.0	0.0	0.0	0.0	0.0	0.0	0.0	0.0	48773.875	0.0	0.0	0.0	0.0	0.0	0.0	0.0	0.0	0.0	0.0	63447.24	0.0	0.0	0.0	0.0	0.0	0.0	0.0	0.0	0.0	0.0	0.0	0.0	0.0	0.0	0.0	0.0	0.0	0.0	0.0	0.0	0.0
1118	Cluster_01115	0.0	0.0	0.0	0.0	0.0	43130.53	0.0	58368.066	0.0	0.0	0.0	0.0	0.0	0.0	0.0	0.0	0.0	0.0	0.0	0.0	0.0	0.0	0.0	0.0	0.0	32582.27	47814.047	0.0	0.0	0.0	0.0	0.0	71002.01	0.0	0.0	0.0	29157.652	0.0	0.0	0.0	0.0	0.0	0.0	23319.674	82010.84	27103.678	0.0	0.0
1119	Cluster_01116	0.0	225501.2	54660.73	0.0	117051.195	98979.99	0.0	48575.508	0.0	0.0	0.0	0.0	388399.0	108259.92	137580.66	62811.31	0.0	249375.44	160566.78	260949.03	0.0	110694.19	141599.48	0.0	46261.516	191144.6	212197.6	0.0	72681.06	0.0	21192.125	111780.164	0.0	119579.21	86048.766	160883.38	0.0	0.0	0.0	113173.625	0.0	82578.17	0.0	0.0	171343.28	0.0	0.0	0.0
1120	Cluster_01117	0.0	0.0	0.0	0.0	0.0	0.0	0.0	0.0	0.0	0.0	0.0	0.0	0.0	0.0	0.0	0.0	13742.182	0.0	0.0	40553.543	0.0	0.0	0.0	0.0	0.0	17021.18	0.0	0.0	0.0	0.0	0.0	0.0	22507.863	0.0	0.0	0.0	0.0	0.0	0.0	0.0	0.0	0.0	0.0	0.0	0.0	0.0	0.0	0.0
1122	Cluster_01119	0.0	0.0	0.0	0.0	0.0	0.0	0.0	0.0	0.0	0.0	0.0	0.0	0.0	0.0	0.0	0.0	0.0	0.0	0.0	0.0	0.0	0.0	0.0	0.0	0.0	0.0	0.0	0.0	0.0	0.0	0.0	0.0	0.0	0.0	0.0	0.0	0.0	0.0	0.0	0.0	0.0	0.0	0.0	0.0	0.0	0.0	0.0	0.0
1125	Cluster_01122	49220.04	5457362.0	4801693.5	539744.1	1659130.2	288043.2	308175.56	1456975.0	17393.566	100486.17	780693.9	673148.4	3597834.5	594855.3	497969.84	3804271.5	70929.234	1251226.2	693534.75	2623388.0	51469.81	6044483.5	1156400.0	340415.03	255408.88	4905923.5	3606574.5	4961724.5	4135584.2	129306.63	1772211.5	1.0702108E7	344836.0	222794.4	909018.4	237365.94	5432303.5	364302.5	212359.27	2548350.0	4051744.0	1123565.4	100817.41	296331.75	4387180.0	335034.4	357203.84	0.0
1126	Cluster_01123	0.0	603583.06	546106.56	23182.15	53624.082	0.0	0.0	121348.39	0.0	6090.72	35477.656	0.0	359602.94	17063.512	0.0	408232.62	0.0	40157.117	0.0	236077.42	0.0	1202401.1	0.0	0.0	0.0	505340.62	357362.47	1322035.0	0.0	0.0	125331.305	2644363.8	0.0	0.0	0.0	0.0	1008515.06	0.0	0.0	218178.94	1231987.0	64169.74	8004.2773	0.0	538023.25	29920.338	0.0	0.0
1128	Cluster_01125	1.5690663E7	5.0306672E7	3.8331644E7	2.5241642E7	4.096004E7	3.5755696E7	1.505489E7	2.345788E7	9447563.0	8087133.5	2.4046928E7	1.9811126E7	6.0558412E7	2.992764E7	2.5295532E7	4.0339092E7	9102055.0	4.3780324E7	4.1340488E7	6.5600136E7	1.3103156E7	2.9217292E7	3.5340544E7	1.9542758E7	2.09797E7	6.2046724E7	8.2843776E7	1.3996892E7	2.145171E7	1.4450767E7	4.4139864E7	2.0829526E7	2.1943808E7	2.2248196E7	4.4104196E7	3.49335E7	2.9872594E7	1.8334702E7	2.32857E7	2.731744E7	5546161.0	4.8678512E7	1.813448E7	1.702935E7	5.119138E7	2.1543196E7	2.4829774E7	1.3179741E7
1130	Cluster_01127	814732.56	4407403.5	747170.0	790791.06	3563332.2	3510494.8	1160942.4	2194782.8	687146.0	0.0	2057727.4	1503540.2	3481777.5	2447878.0	1813566.0	2738015.2	766915.44	4130592.0	3916535.5	5970632.5	994945.5	1711996.0	3639466.0	1415893.6	437222.72	5454540.0	1985060.8	710440.94	0.0	1480111.5	3564569.0	900357.4	2066751.8	1819386.2	3965727.0	3058036.8	1973679.6	333.3691	1874190.4	2420703.5	93790.98	4027426.8	1280890.0	0.0	2604864.2	1753993.6	450252.53	545169.6
1131	Cluster_01128	140115.77	759907.6	540225.56	262703.66	411494.8	378506.88	105007.42	291473.62	174614.06	16853.146	119552.14	136040.5	528203.4	109331.08	131866.94	341211.7	0.0	266082.25	426353.62	296722.28	5136.531	320563.97	264787.47	138996.75	35702.633	518185.44	524072.06	222718.06	103480.22	65127.59	239325.97	503164.38	225110.02	226869.97	342437.2	276208.53	304382.47	60479.098	121540.945	164990.56	15276.913	325141.7	11698.65	104541.484	362531.5	203603.16	146326.48	17030.541
1132	Cluster_01129	0.0	0.0	40551.01	0.0	50550.0	36839.406	0.0	0.0	0.0	0.0	46018.45	0.0	107597.195	0.0	0.0	0.0	0.0	0.0	47151.66	119025.805	0.0	0.0	0.0	0.0	39519.22	50766.035	31029.137	0.0	0.0	0.0	0.0	0.0	0.0	20934.088	0.0	51000.66	0.0	0.0	0.0	5669.9624	0.0	29555.676	0.0	0.0	48582.69	0.0	0.0	0.0
1134	Cluster_01131	0.0	0.0	0.0	0.0	0.0	0.0	0.0	0.0	0.0	0.0	0.0	0.0	0.0	0.0	0.0	0.0	0.0	0.0	0.0	0.0	0.0	0.0	0.0	0.0	0.0	0.0	0.0	0.0	0.0	0.0	0.0	0.0	0.0	0.0	0.0	0.0	0.0	0.0	0.0	0.0	0.0	0.0	0.0	0.0	0.0	0.0	0.0	0.0
1137	Cluster_01134	0.0	0.0	0.0	0.0	0.0	0.0	18537.787	0.0	0.0	0.0	0.0	0.0	0.0	0.0	33658.78	0.0	0.0	0.0	0.0	0.0	0.0	38587.59	0.0	0.0	0.0	0.0	39876.375	0.0	0.0	78458.0	80911.65	46332.773	0.0	0.0	42744.062	230282.14	114637.73	0.0	0.0	0.0	41454.395	211912.1	18203.682	61782.64	0.0	43759.31	0.0	57264.49
1139	Cluster_01136	0.0	136559.0	0.0	0.0	0.0	0.0	0.0	0.0	0.0	0.0	0.0	0.0	0.0	0.0	0.0	61949.543	0.0	0.0	0.0	0.0	0.0	0.0	0.0	0.0	0.0	0.0	0.0	0.0	0.0	0.0	0.0	0.0	0.0	0.0	0.0	0.0	0.0	0.0	0.0	0.0	0.0	64639.203	0.0	0.0	0.0	0.0	0.0	0.0
1141	Cluster_01138	1383.0459	0.0	0.0	1700.3481	0.0	0.0	0.0	0.0	0.0	0.0	0.0	0.0	0.0	0.0	0.0	0.0	0.0	0.0	0.0	0.0	0.0	104474.51	0.0	0.0	0.0	0.0	0.0	0.0	0.0	0.0	0.0	0.0	0.0	0.0	0.0	0.0	0.0	0.0	0.0	0.0	0.0	0.0	0.0	0.0	0.0	0.0	0.0	0.0
1142	Cluster_01139	0.0	0.0	0.0	72608.73	101939.85	283838.28	0.0	82245.51	27661.844	0.0	0.0	26852.613	54406.277	78317.664	0.0	0.0	145546.14	47972.414	118622.68	0.0	62618.516	0.0	53796.14	242877.94	0.0	0.0	289168.97	0.0	0.0	62501.086	0.0	0.0	145513.86	0.0	279368.34	100560.31	0.0	47567.266	0.0	0.0	0.0	52183.453	0.0	80950.19	110458.58	0.0	0.0	70708.14
1143	Cluster_01140	62268.87	37779.797	0.0	0.0	0.0	0.0	0.0	0.0	0.0	0.0	0.0	0.0	0.0	0.0	0.0	0.0	0.0	0.0	0.0	0.0	0.0	0.0	0.0	0.0	0.0	0.0	0.0	0.0	0.0	0.0	0.0	0.0	0.0	0.0	0.0	0.0	0.0	0.0	0.0	0.0	0.0	0.0	0.0	0.0	51383.01	0.0	0.0	0.0
1144	Cluster_01141	0.0	0.0	0.0	0.0	0.0	0.0	0.0	0.0	0.0	0.0	0.0	0.0	0.0	0.0	0.0	0.0	0.0	0.0	0.0	0.0	0.0	0.0	0.0	0.0	0.0	0.0	0.0	0.0	0.0	0.0	0.0	0.0	0.0	0.0	0.0	0.0	0.0	0.0	0.0	0.0	0.0	0.0	0.0	0.0	0.0	0.0	0.0	0.0
1145	Cluster_01142	0.0	0.0	0.0	0.0	0.0	0.0	0.0	0.0	0.0	0.0	0.0	0.0	0.0	0.0	0.0	0.0	0.0	0.0	0.0	0.0	0.0	0.0	0.0	0.0	0.0	0.0	0.0	0.0	0.0	0.0	0.0	0.0	0.0	0.0	0.0	0.0	0.0	0.0	0.0	0.0	0.0	0.0	0.0	0.0	0.0	0.0	0.0	0.0
1146	Cluster_01143	0.0	0.0	0.0	0.0	0.0	0.0	0.0	0.0	0.0	0.0	0.0	0.0	0.0	0.0	0.0	0.0	0.0	0.0	0.0	0.0	0.0	0.0	0.0	0.0	0.0	0.0	0.0	0.0	0.0	0.0	0.0	0.0	0.0	0.0	0.0	0.0	0.0	0.0	0.0	0.0	0.0	0.0	0.0	0.0	0.0	0.0	0.0	0.0
1147	Cluster_01144	0.0	646659.6	576556.56	0.0	75430.78	0.0	0.0	98083.945	0.0	0.0	59312.74	0.0	466346.38	0.0	0.0	480044.84	0.0	103071.34	0.0	286281.94	0.0	769171.0	92662.98	0.0	0.0	550348.25	370024.5	601524.7	0.0	0.0	242527.81	1736762.4	0.0	0.0	0.0	0.0	776128.75	0.0	0.0	326862.34	506225.0	76590.125	0.0	0.0	614241.5	0.0	0.0	0.0
1148	Cluster_01145	0.0	0.0	0.0	0.0	0.0	0.0	0.0	0.0	0.0	0.0	0.0	0.0	0.0	0.0	0.0	0.0	0.0	0.0	0.0	0.0	0.0	0.0	0.0	0.0	0.0	0.0	0.0	0.0	0.0	0.0	0.0	151181.39	0.0	0.0	0.0	0.0	0.0	0.0	0.0	0.0	0.0	0.0	0.0	0.0	0.0	0.0	0.0	0.0
1150	Cluster_01147	6291713.5	2.030741E7	1.5635295E7	9620715.0	1.744366E7	1.462415E7	5801620.0	9904966.0	3984154.0	3208376.5	9946721.0	8399106.0	2.4573368E7	1.2744166E7	1.0082047E7	1.7227704E7	3742416.5	1.8394878E7	1.7129128E7	2.7090576E7	5234871.0	1.2395451E7	1.5098958E7	7922060.0	8364201.5	2.5228422E7	3.198351E7	5356721.0	8391290.0	5505611.5	1.813045E7	8705445.0	8415128.0	9204812.0	1.8425958E7	1.5110699E7	1.254276E7	7330508.0	1.0065087E7	1.1463871E7	2499656.2	1.97654E7	7504690.5	6715737.5	2.2422142E7	8816031.0	1.013223E7	6473451.5
1151	Cluster_01148	652504.2	3150647.5	2201758.8	1045375.56	2426632.2	1561879.9	626818.4	1373716.2	291954.88	344201.88	1047000.25	1230946.0	3431064.2	1390300.5	1075088.0	2297674.8	234112.38	2109259.8	1813288.0	3402948.8	709639.1	2424271.8	1683032.1	873739.7	962080.75	3718674.8	4426289.0	1281483.4	1048151.0	615589.4	2234680.5	2315846.2	1078570.4	863589.44	2055237.1	1410145.0	2459516.5	700764.4	1175359.4	1557790.8	837006.25	2381345.8	787908.3	1112186.8	3312152.8	967188.44	1207921.5	634986.0
1152	Cluster_01149	0.0	957890.44	0.0	0.0	786445.7	629055.0	133588.75	369754.28	101777.305	0.0	427382.88	280104.7	262717.0	480600.25	376950.12	609212.6	82060.6	1047246.2	901215.5	1048036.94	169802.9	503409.5	727888.7	226401.48	0.0	1116087.0	0.0	63272.332	0.0	309428.4	811377.06	176867.9	374500.25	362356.38	898574.25	691422.8	389516.16	0.0	252310.48	425533.38	0.0	1056536.5	0.0	0.0	0.0	349542.0	0.0	0.0
1156	Cluster_01153	0.0	0.0	0.0	0.0	0.0	0.0	0.0	0.0	0.0	0.0	0.0	0.0	0.0	0.0	0.0	0.0	0.0	0.0	0.0	0.0	0.0	0.0	0.0	0.0	0.0	0.0	0.0	0.0	0.0	0.0	0.0	0.0	0.0	0.0	0.0	0.0	0.0	0.0	0.0	0.0	0.0	0.0	0.0	0.0	0.0	0.0	0.0	0.0
1157	Cluster_01154	0.0	0.0	0.0	0.0	0.0	0.0	0.0	0.0	0.0	0.0	0.0	0.0	0.0	0.0	0.0	0.0	0.0	0.0	0.0	0.0	0.0	0.0	0.0	0.0	0.0	0.0	0.0	0.0	0.0	0.0	0.0	0.0	0.0	0.0	0.0	0.0	0.0	0.0	0.0	286432.6	0.0	0.0	0.0	0.0	0.0	0.0	0.0	0.0
1158	Cluster_01155	0.0	0.0	0.0	0.0	0.0	0.0	0.0	0.0	0.0	84051.55	0.0	0.0	0.0	0.0	0.0	0.0	195634.83	0.0	0.0	0.0	0.0	0.0	0.0	0.0	0.0	0.0	0.0	0.0	0.0	0.0	0.0	0.0	0.0	0.0	0.0	0.0	0.0	0.0	0.0	0.0	0.0	0.0	0.0	0.0	0.0	54110.344	0.0	0.0
1159	Cluster_01156	0.0	0.0	0.0	0.0	0.0	0.0	0.0	0.0	0.0	0.0	0.0	0.0	0.0	0.0	0.0	0.0	64670.316	0.0	0.0	0.0	0.0	0.0	0.0	0.0	0.0	0.0	0.0	0.0	0.0	0.0	0.0	0.0	0.0	0.0	0.0	0.0	0.0	0.0	0.0	0.0	0.0	0.0	0.0	0.0	0.0	0.0	0.0	0.0
1160	Cluster_01157	140614.78	0.0	0.0	0.0	82972.17	0.0	0.0	66034.33	32876.344	0.0	0.0	0.0	0.0	0.0	0.0	0.0	0.0	0.0	17734.762	0.0	0.0	0.0	0.0	0.0	0.0	51444.766	16476.232	0.0	0.0	0.0	2022167.8	70945.19	0.0	166891.83	0.0	0.0	0.0	341313.25	0.0	0.0	0.0	782503.75	0.0	0.0	0.0	21746.893	0.0	0.0
1161	Cluster_01158	0.0	0.0	0.0	0.0	0.0	0.0	0.0	0.0	0.0	0.0	0.0	0.0	0.0	0.0	0.0	0.0	117580.6	0.0	0.0	0.0	0.0	0.0	0.0	0.0	0.0	0.0	0.0	0.0	0.0	0.0	0.0	0.0	0.0	0.0	0.0	0.0	0.0	0.0	0.0	0.0	0.0	0.0	0.0	0.0	0.0	0.0	0.0	0.0
1163	Cluster_01160	0.0	104769.22	225448.9	0.0	0.0	0.0	0.0	0.0	0.0	0.0	0.0	0.0	171280.92	0.0	0.0	147268.47	0.0	0.0	0.0	98312.61	0.0	246577.64	0.0	0.0	0.0	235830.73	126514.4	268114.1	0.0	0.0	0.0	792671.06	0.0	0.0	0.0	0.0	309673.9	0.0	0.0	74246.76	162703.12	0.0	0.0	0.0	139454.17	0.0	0.0	0.0
1164	Cluster_01161	99896.266	387803.06	92791.41	154890.61	107269.95	10142.139	49541.348	58671.953	0.0	0.0	56362.48	16633.246	176523.23	111313.445	14003.642	239695.4	0.0	35753.1	29004.352	116001.625	7956.1636	20111.36	87196.875	7186.4614	36978.78	30945.133	185780.12	5525.4927	11554.884	28517.973	250507.36	8348.201	82197.9	12455.623	28511.44	53378.39	81135.016	9462.207	11861.78	13354.683	0.0	40063.137	13683.695	9742.736	28486.094	12285.082	14989.787	8712.9375
1165	Cluster_01162	4932701.0	1.3678376E7	1.0934154E7	7373715.0	1.1672502E7	9744844.0	4903349.5	7485786.5	3030018.5	2556200.8	7242877.0	5892545.0	1.5866691E7	9020781.0	7182970.0	1.160263E7	2851852.0	1.2767347E7	1.2286573E7	1.8063176E7	3982281.5	9210076.0	1.0156487E7	5896153.5	6104397.5	1.710503E7	2.300931E7	4220916.0	5795736.0	4092122.5	1.3117814E7	6015667.5	6230813.5	6645444.5	1.2633408E7	1.114809E7	9097965.0	4910052.5	6685982.5	8087985.0	1711668.9	1.4227556E7	5131068.0	5067370.5	1.3697638E7	6608989.5	6971625.5	3572371.5
1166	Cluster_01163	198187.61	1134766.0	1072082.6	445754.22	882477.56	444271.94	250735.23	612335.4	0.0	106330.09	519536.44	530834.0	1581251.5	560338.0	439978.94	962892.25	53978.145	960234.1	767007.3	1385554.6	266279.25	1019755.6	728803.1	370882.62	303416.47	1384269.9	1774745.5	552368.8	368742.84	272859.8	1103809.5	871716.6	443510.94	371743.34	842845.2	462018.5	1104502.9	354128.47	391849.53	629224.1	180779.36	879507.4	257341.23	435767.8	1384620.5	457646.5	517044.88	192726.67
1167	Cluster_01164	0.0	710603.4	0.0	0.0	484815.3	340523.75	62561.6	223026.11	0.0	0.0	342461.53	182133.33	22928.465	253685.22	242688.44	460538.1	0.0	684181.75	714083.25	581169.9	84039.06	487482.12	491413.34	161979.42	0.0	734883.75	0.0	367679.28	0.0	137757.62	535195.6	474279.7	269231.7	190846.75	683054.75	455720.28	384343.8	0.0	157584.08	323467.34	326064.38	600564.5	0.0	0.0	0.0	183606.12	0.0	0.0
1168	Cluster_01165	0.0	0.0	0.0	0.0	0.0	0.0	0.0	0.0	0.0	0.0	0.0	0.0	0.0	0.0	0.0	0.0	0.0	0.0	0.0	0.0	0.0	0.0	0.0	0.0	0.0	9957.98	57338.3	0.0	0.0	0.0	0.0	0.0	0.0	0.0	0.0	0.0	0.0	0.0	0.0	0.0	0.0	0.0	0.0	0.0	45035.94	0.0	0.0	0.0
1171	Cluster_01168	0.0	0.0	0.0	0.0	0.0	0.0	0.0	0.0	0.0	0.0	0.0	0.0	0.0	0.0	0.0	0.0	0.0	0.0	0.0	0.0	0.0	0.0	0.0	0.0	0.0	0.0	0.0	0.0	0.0	0.0	0.0	0.0	0.0	0.0	0.0	0.0	0.0	0.0	0.0	78243.07	0.0	0.0	0.0	0.0	0.0	0.0	0.0	0.0
1173	Cluster_01170	0.0	0.0	0.0	0.0	0.0	0.0	0.0	0.0	0.0	0.0	0.0	0.0	0.0	0.0	0.0	0.0	0.0	0.0	0.0	0.0	0.0	0.0	0.0	0.0	0.0	0.0	0.0	0.0	0.0	0.0	0.0	0.0	0.0	0.0	0.0	0.0	0.0	0.0	0.0	0.0	0.0	0.0	0.0	0.0	0.0	0.0	0.0	0.0
1174	Cluster_01171	0.0	0.0	0.0	0.0	0.0	0.0	0.0	0.0	0.0	0.0	0.0	0.0	0.0	0.0	0.0	0.0	0.0	0.0	0.0	0.0	0.0	0.0	0.0	0.0	0.0	0.0	0.0	0.0	0.0	0.0	0.0	0.0	0.0	0.0	38291.0	0.0	0.0	0.0	0.0	32192.246	0.0	0.0	0.0	0.0	0.0	0.0	0.0	0.0
1176	Cluster_01173	0.0	0.0	0.0	0.0	0.0	0.0	0.0	0.0	0.0	0.0	0.0	0.0	0.0	0.0	0.0	0.0	0.0	87967.49	0.0	0.0	0.0	0.0	0.0	0.0	0.0	0.0	0.0	0.0	0.0	0.0	0.0	0.0	0.0	3736.7893	0.0	0.0	0.0	0.0	0.0	0.0	0.0	56774.234	0.0	0.0	0.0	0.0	0.0	0.0
1177	Cluster_01174	0.0	0.0	0.0	0.0	0.0	0.0	0.0	0.0	0.0	0.0	0.0	0.0	0.0	0.0	0.0	0.0	0.0	0.0	0.0	0.0	0.0	0.0	0.0	0.0	0.0	0.0	0.0	0.0	0.0	0.0	0.0	0.0	0.0	0.0	0.0	0.0	0.0	0.0	0.0	0.0	0.0	0.0	0.0	0.0	0.0	0.0	0.0	0.0
1178	Cluster_01175	489400.84	1748221.9	1786958.6	1027702.44	1978753.6	1436138.4	437554.4	1107744.6	286732.16	288749.3	1096479.5	789247.75	2276135.8	1416805.1	1134767.5	1966392.1	356103.0	1759748.8	2164959.5	2654607.0	541618.75	1361889.8	1463614.5	709964.75	886898.94	2801673.2	3191087.5	618450.0	785609.06	445683.88	1865576.5	842461.7	781437.4	944218.0	1665945.5	1673441.1	1220553.5	655422.3	982324.44	931442.2	146178.61	2165866.2	574440.5	523922.25	2319720.5	794604.3	1109317.9	413010.2
1179	Cluster_01176	0.0	337609.06	94412.36	58189.156	232714.73	110630.42	0.0	123447.766	0.0	0.0	0.0	39051.965	483677.75	100994.67	21398.434	222534.1	0.0	159457.1	204967.33	354991.44	44555.797	267431.5	220141.22	74808.484	0.0	381608.62	479679.22	62976.027	62848.93	0.0	308441.6	218773.62	63372.215	0.0	162415.03	145140.06	272201.94	0.0	79976.29	117094.75	49260.312	190917.67	0.0	0.0	392513.38	74371.5	72368.31	0.0
1180	Cluster_01177	0.0	2187514.0	1872491.0	0.0	587408.44	93567.32	44720.516	451937.75	0.0	0.0	284505.5	164705.48	1450958.0	70424.766	101957.46	1415954.0	0.0	507390.1	228668.34	958647.25	0.0	2442285.0	346351.7	53511.695	43281.496	1948149.8	1389687.9	1775107.0	0.0	0.0	751014.7	4272497.0	109224.28	0.0	188019.1	0.0	2055555.2	95410.91	0.0	865873.8	1730103.2	286705.53	0.0	0.0	1763983.5	34799.074	0.0	0.0
1181	Cluster_01178	0.0	88643.24	103126.18	0.0	0.0	0.0	0.0	0.0	0.0	0.0	0.0	0.0	0.0	0.0	0.0	0.0	0.0	0.0	0.0	0.0	0.0	373885.0	0.0	0.0	0.0	58033.727	62288.383	442798.66	0.0	0.0	0.0	1007073.2	0.0	0.0	0.0	0.0	325934.44	0.0	0.0	0.0	433263.47	0.0	0.0	0.0	74719.836	0.0	0.0	0.0
1186	Cluster_01183	763107.56	2724249.5	2140182.5	1149178.2	2417266.5	2148176.8	668520.1	897770.25	403806.5	172211.05	1186786.9	1039051.2	3158183.5	1869778.1	1342549.0	2296111.0	268553.34	2239535.8	2598466.5	3234113.2	703021.56	1510722.5	1750576.2	989515.06	934984.6	3040835.8	4133677.0	699047.5	1136370.1	618152.6	2282420.5	938791.0	974915.0	1173307.0	2617778.8	2144934.8	1520755.5	1006906.56	1341216.5	1444682.6	145909.22	2535608.8	886244.0	649067.4	2962101.8	1239004.8	1019004.44	305428.2
1187	Cluster_01184	97912.86	275241.1	354043.0	137288.8	97107.76	25731.713	0.0	121517.69	0.0	18404.914	88432.734	0.0	260327.28	43919.684	43805.754	179256.53	0.0	212582.38	37820.656	230969.34	0.0	249999.78	135036.12	0.0	22937.867	314488.0	534250.94	57727.06	63058.066	0.0	227329.81	137733.58	63241.105	0.0	163631.5	131989.78	131341.1	39905.742	0.0	96318.19	19701.701	187450.03	3720.3098	78162.53	156967.25	0.0	118059.39	11048.763
1190	Cluster_01187	1028103.0	6843074.5	725257.5	1985935.0	5784589.0	6010907.5	2303246.2	3564674.5	1449956.5	907920.4	3948136.0	3028830.8	3404764.0	4110144.5	3372999.2	4788011.5	1681790.5	6878510.0	6799523.0	8423009.0	1745124.2	3563848.5	5963006.0	2733683.0	347846.03	8698993.0	2994900.5	1671911.2	1544494.2	3099128.0	6392718.0	2069076.4	3726374.5	3355604.5	6425389.5	5957801.5	3493321.8	1466293.8	3315652.8	4448887.5	251293.17	7093813.0	1480662.6	1652119.8	2953052.5	3418959.5	2057782.8	875174.75
1191	Cluster_01188	188306.55	635815.1	435895.03	417426.8	416714.6	540746.44	179334.19	317099.62	0.0	0.0	269368.8	199591.52	1095109.4	294289.44	296081.12	532163.7	0.0	326144.2	370629.72	792064.0	0.0	485474.44	415468.66	167366.22	228202.62	648201.2	820495.0	233658.1	243332.42	88325.95	170132.16	550891.44	198743.22	218814.31	337992.2	336090.97	533477.7	83675.27	142333.98	527251.6	108077.42	302879.62	61768.61	237402.56	688002.44	184995.84	353796.2	101733.375
1193	Cluster_01190	0.0	0.0	0.0	0.0	61316.68	74449.71	0.0	0.0	0.0	0.0	0.0	0.0	0.0	0.0	0.0	0.0	0.0	78342.08	86595.27	66226.98	0.0	0.0	37893.883	0.0	0.0	81633.125	85908.33	0.0	0.0	0.0	54374.453	0.0	0.0	0.0	0.0	35779.223	0.0	0.0	0.0	0.0	0.0	94403.445	0.0	0.0	47771.797	0.0	0.0	0.0
1194	Cluster_01191	465241.53	344675.28	442611.9	397475.66	326841.44	222250.8	393714.88	430097.2	379867.62	496657.53	558879.06	479320.62	472904.22	412762.72	465479.1	473149.06	417246.0	386820.4	424465.34	425501.2	613686.25	640382.5	561654.8	514522.78	432565.12	406212.94	540827.0	201638.11	421276.78	249634.73	570336.3	792237.9	496870.56	393837.5	698295.94	898743.5	753079.1	360942.88	376932.0	468103.47	536248.8	903918.9	459754.44	389197.97	455762.75	496968.4	355382.8	473818.47
1195	Cluster_01192	0.0	0.0	0.0	0.0	0.0	0.0	0.0	0.0	0.0	0.0	0.0	0.0	0.0	0.0	0.0	0.0	0.0	0.0	0.0	0.0	0.0	0.0	0.0	0.0	0.0	0.0	0.0	0.0	0.0	0.0	0.0	0.0	0.0	0.0	0.0	0.0	0.0	0.0	0.0	0.0	0.0	0.0	0.0	0.0	0.0	0.0	0.0	0.0
1201	Cluster_01198	0.0	0.0	0.0	0.0	0.0	0.0	0.0	0.0	0.0	0.0	0.0	0.0	0.0	0.0	0.0	0.0	0.0	0.0	0.0	0.0	0.0	0.0	0.0	0.0	0.0	0.0	0.0	0.0	0.0	0.0	0.0	0.0	0.0	0.0	0.0	0.0	0.0	0.0	0.0	0.0	0.0	0.0	0.0	0.0	0.0	0.0	0.0	0.0
1202	Cluster_01199	0.0	0.0	0.0	0.0	0.0	0.0	0.0	0.0	0.0	0.0	0.0	0.0	0.0	0.0	0.0	0.0	0.0	0.0	0.0	0.0	0.0	0.0	0.0	0.0	0.0	0.0	0.0	0.0	0.0	0.0	0.0	0.0	0.0	0.0	0.0	0.0	0.0	0.0	0.0	0.0	0.0	0.0	0.0	0.0	0.0	0.0	0.0	0.0
1203	Cluster_01200	0.0	0.0	0.0	0.0	0.0	0.0	0.0	0.0	0.0	0.0	0.0	0.0	92847.9	0.0	0.0	0.0	0.0	0.0	0.0	18279.787	0.0	74105.14	0.0	0.0	22169.959	0.0	59566.242	0.0	0.0	0.0	0.0	0.0	0.0	0.0	33216.266	0.0	0.0	0.0	0.0	0.0	0.0	42683.16	0.0	0.0	52909.375	0.0	0.0	0.0
1204	Cluster_01201	458661.84	1502220.5	1437328.4	877309.6	1245949.0	1124322.8	397669.03	813247.1	163370.58	300000.22	903459.75	571700.44	2370106.8	1290603.1	705994.56	1509728.4	213704.34	1555821.6	1504681.0	2345636.8	488874.34	1000213.44	1451593.1	630186.5	667910.2	1681847.1	2636742.8	431978.3	757651.1	534815.4	1856541.0	596484.25	954700.6	878187.2	1594388.1	1307004.0	1311269.5	454138.06	781905.75	837278.9	160289.0	1501680.9	450477.62	618258.56	1591048.0	737793.8	786845.1	297601.3
1206	Cluster_01203	769696.75	169092.81	441851.75	621421.7	0.0	397596.44	570145.1	392055.53	444260.2	518846.06	520079.16	592322.1	754245.2	438434.97	693903.75	510556.22	1033066.4	348712.12	804195.3	738359.75	0.0	522154.2	786358.4	422516.3	244716.53	795754.6	402912.62	374239.84	214625.95	189001.81	1097854.8	146304.53	313333.72	726507.9	0.0	338735.97	819977.1	414112.5	451445.25	514534.38	485586.25	454276.0	662011.25	723837.5	449243.7	550030.9	0.0	555625.94
1210	Cluster_01207	86071.81	0.0	353289.3	359279.28	440638.62	711605.6	170899.69	427493.75	302664.25	0.0	19136.47	145841.61	245217.22	604819.6	128670.84	641192.9	906807.1	0.0	449883.8	616274.9	367659.3	451019.72	0.0	842677.1	164742.48	307112.5	642824.4	37374.375	138594.31	82474.41	347651.12	463110.28	437636.0	0.0	666142.1	591908.5	0.0	71759.08	209179.72	337830.6	180116.84	247482.94	322510.5	278717.0	1245982.9	854127.44	121434.69	138853.38
1211	Cluster_01208	0.0	0.0	22617.504	0.0	0.0	0.0	0.0	0.0	0.0	0.0	0.0	0.0	0.0	0.0	0.0	0.0	0.0	0.0	0.0	0.0	0.0	0.0	0.0	0.0	0.0	0.0	0.0	0.0	0.0	0.0	0.0	56116.027	0.0	0.0	0.0	0.0	0.0	0.0	0.0	0.0	0.0	0.0	0.0	0.0	0.0	0.0	0.0	0.0
1213	Cluster_01210	412762.72	1428784.2	987009.9	331725.38	1183120.5	945774.25	369574.12	651365.6	114891.164	167499.84	600480.4	536391.0	1977624.5	943018.94	535813.94	1052079.5	176477.02	1326206.8	1312029.0	1988637.2	281966.25	879775.06	1282735.8	616275.94	659509.6	1888833.6	1988479.9	375517.12	627242.1	371302.44	1166706.2	633320.4	569968.9	608475.2	1502581.0	1411094.8	919847.6	466088.56	816341.25	648777.3	63180.03	1729380.6	511056.5	665343.5	1242579.8	574902.9	687893.7	314160.25
1214	Cluster_01211	0.0	93029.76	0.0	0.0	137981.48	91875.516	0.0	0.0	0.0	0.0	34864.004	0.0	0.0	0.0	33665.246	78187.625	0.0	119577.11	185493.69	150575.25	0.0	51141.72	72936.266	0.0	0.0	195218.22	0.0	0.0	0.0	0.0	0.0	0.0	0.0	0.0	87937.4	69826.875	0.0	0.0	39918.0	0.0	0.0	193330.22	0.0	0.0	0.0	0.0	0.0	0.0
1215	Cluster_01212	0.0	107054.61	0.0	49831.254	0.0	0.0	0.0	0.0	0.0	0.0	0.0	3563.6196	145993.03	45837.79	0.0	0.0	0.0	72988.914	126785.66	150295.81	0.0	0.0	0.0	0.0	18767.688	0.0	3005.9111	0.0	0.0	0.0	0.0	33440.508	0.0	18487.67	93462.16	410.803	0.0	48357.977	0.0	0.0	2124.2146	0.0	0.0	610.5978	0.0	0.0	1625.816	743.1027
1216	Cluster_01213	0.0	0.0	0.0	0.0	0.0	0.0	0.0	0.0	0.0	0.0	3887.6812	0.0	0.0	0.0	0.0	0.0	0.0	0.0	0.0	0.0	0.0	0.0	54092.21	0.0	0.0	0.0	0.0	0.0	0.0	0.0	0.0	0.0	0.0	42063.004	0.0	0.0	0.0	0.0	0.0	0.0	0.0	0.0	0.0	0.0	0.0	0.0	0.0	0.0
1217	Cluster_01214	0.0	0.0	0.0	0.0	0.0	0.0	0.0	0.0	0.0	0.0	113099.15	0.0	0.0	0.0	0.0	0.0	0.0	50440.45	0.0	0.0	20075.03	0.0	0.0	0.0	0.0	0.0	0.0	0.0	0.0	0.0	0.0	0.0	0.0	516.21655	0.0	0.0	0.0	0.0	0.0	0.0	0.0	0.0	0.0	0.0	0.0	0.0	0.0	0.0
1220	Cluster_01217	32851.676	0.0	82582.96	0.0	0.0	171834.56	18974.432	0.0	0.0	38601.09	97741.49	76087.164	412843.38	155738.72	48075.832	105727.81	0.0	86883.6	286814.7	575981.8	0.0	0.0	224433.05	137381.94	0.0	495032.56	0.0	43557.96	39575.76	43411.48	270717.8	0.0	0.0	101813.08	248373.1	84717.984	99592.27	0.0	117078.29	42567.133	0.0	221326.45	0.0	0.0	317237.3	43635.344	0.0	0.0
1221	Cluster_01218	0.0	141512.52	93123.44	17886.467	124262.67	31025.994	0.0	0.0	0.0	0.0	57830.062	16126.577	124088.945	94190.914	0.0	85117.54	0.0	205532.05	62926.9	244209.78	0.0	105255.3	59896.22	0.0	0.0	267242.4	417883.5	64768.08	35809.73	0.0	228378.67	150194.73	0.0	0.0	83065.95	0.0	33713.44	0.0	0.0	79126.414	0.0	56535.87	0.0	0.0	228176.12	45228.566	92183.25	0.0
1229	Cluster_01226	21999.105	0.0	0.0	87429.13	306137.78	583305.25	63494.227	331576.78	228391.5	0.0	151060.58	0.0	654582.6	191866.83	242444.14	145682.39	20843.672	0.0	311396.1	450513.72	182522.62	397409.7	105377.96	248018.02	198133.17	136734.83	778350.9	330153.38	194018.94	64466.105	536105.3	371571.5	584036.2	94828.54	291297.34	275162.5	170752.23	68279.39	34168.316	124688.39	118988.086	154235.19	206700.42	306572.44	535333.9	592737.1	136844.47	50641.324
1235	Cluster_01232	93537.73	672650.9	545172.9	278185.75	461251.56	434886.72	173554.45	393889.22	53688.336	85645.88	303240.6	228070.86	1045232.1	532931.9	329276.12	523539.03	0.0	719941.44	800338.75	1240755.8	172785.02	418728.94	537931.44	243069.4	304251.75	737629.1	1037104.75	241119.88	128316.89	152316.97	769405.3	202856.25	291586.62	302683.22	809030.4	768639.1	520514.47	123566.01	380685.97	368111.25	0.0	511468.2	233173.06	161828.25	752861.5	248918.05	475453.25	85560.59
1236	Cluster_01233	0.0	0.0	79394.78	47380.203	90726.82	169638.78	0.0	0.0	0.0	0.0	0.0	0.0	0.0	69656.17	0.0	0.0	104869.09	0.0	64657.32	45674.582	51028.59	33560.16	0.0	55182.945	0.0	0.0	37673.938	0.0	51319.34	0.0	0.0	0.0	128672.04	0.0	51425.125	51404.97	0.0	0.0	0.0	0.0	0.0	27361.396	78291.43	25350.65	55866.293	173964.92	0.0	21741.041
1240	Cluster_01237	0.0	297972.06	0.0	0.0	206264.75	143817.94	37305.086	128092.66	0.0	0.0	83620.266	64173.977	0.0	123943.24	31659.867	352285.25	0.0	531524.25	307291.3	314920.7	0.0	29605.432	289897.6	1183.1423	0.0	375656.25	0.0	0.0	0.0	75783.44	316777.88	5921.2866	66093.72	72821.55	361683.0	213427.22	88724.53	0.0	105312.164	106485.45	0.0	450702.88	0.0	0.0	24301.904	45408.785	0.0	0.0
1241	Cluster_01238	0.0	0.0	0.0	0.0	0.0	0.0	0.0	0.0	0.0	0.0	0.0	0.0	0.0	0.0	0.0	0.0	0.0	0.0	0.0	0.0	0.0	0.0	0.0	0.0	0.0	0.0	25208.928	0.0	0.0	0.0	0.0	0.0	0.0	0.0	0.0	0.0	0.0	0.0	0.0	0.0	0.0	0.0	0.0	0.0	0.0	0.0	0.0	0.0
1243	Cluster_01240	0.0	0.0	0.0	0.0	0.0	0.0	0.0	0.0	0.0	0.0	0.0	0.0	0.0	0.0	0.0	0.0	0.0	0.0	0.0	0.0	0.0	0.0	0.0	0.0	0.0	0.0	0.0	0.0	0.0	0.0	0.0	0.0	0.0	0.0	0.0	0.0	0.0	0.0	0.0	0.0	0.0	0.0	0.0	0.0	0.0	0.0	0.0	0.0
1245	Cluster_01242	2664548.2	1322501.5	4888503.0	5673087.5	6036915.0	6962009.0	2617889.5	4859715.5	4435057.0	0.0	2795404.8	5069501.5	5871372.5	5929716.0	4724711.0	8612086.0	9148995.0	1295894.5	8030592.5	8684773.0	7681937.0	6775135.5	1690611.6	1.1754676E7	4799120.5	4446789.5	1.0253873E7	1977644.5	4212408.0	3150796.0	5482267.0	7906797.5	5693469.0	2098296.8	9315842.0	6385123.0	1818414.2	1561994.1	6272465.0	8909525.0	6323498.0	6839680.5	5282062.0	5363046.0	1.4653452E7	1.2652752E7	4596568.0	6091194.0
1246	Cluster_01243	0.0	0.0	0.0	0.0	0.0	0.0	0.0	0.0	0.0	0.0	0.0	0.0	0.0	0.0	0.0	0.0	0.0	0.0	0.0	0.0	340661.34	0.0	0.0	0.0	0.0	0.0	0.0	0.0	0.0	0.0	0.0	0.0	0.0	0.0	0.0	0.0	0.0	0.0	0.0	0.0	0.0	0.0	0.0	0.0	0.0	0.0	0.0	0.0
1247	Cluster_01244	114413.45	0.0	258839.78	372193.7	363649.06	376006.97	136595.8	246918.94	124688.13	0.0	161957.5	301171.16	368962.56	466172.0	343994.4	642444.2	485333.9	80653.65	382254.88	441076.62	473973.03	498383.9	53513.33	978907.06	266113.75	221747.25	810624.2	38209.42	324927.78	48335.508	353332.84	487827.56	377581.2	66254.19	802918.06	415194.2	84595.25	77425.195	420867.06	536490.25	450148.6	576096.5	362581.47	324288.62	1181632.9	1043537.1	306310.28	438672.2
1248	Cluster_01245	0.0	0.0	0.0	0.0	0.0	0.0	0.0	0.0	0.0	0.0	0.0	0.0	0.0	0.0	0.0	0.0	0.0	0.0	0.0	0.0	0.0	0.0	0.0	57823.734	0.0	0.0	0.0	0.0	0.0	0.0	0.0	0.0	0.0	0.0	20092.799	0.0	0.0	0.0	0.0	40115.703	0.0	0.0	0.0	0.0	96382.484	55330.855	0.0	0.0
1250	Cluster_01247	46001.203	0.0	133467.16	0.0	172380.95	187246.86	0.0	119886.83	0.0	0.0	80283.34	63331.023	443990.84	132358.02	186664.84	308291.16	0.0	225416.81	167794.31	208750.72	0.0	106877.09	76082.625	0.0	79494.92	274081.28	489713.75	0.0	94041.58	35691.633	274031.22	0.0	0.0	0.0	124928.24	141520.56	46920.688	60134.29	61547.24	79920.25	0.0	254525.64	0.0	58621.3	49070.05	47055.156	0.0	0.0
1253	Cluster_01250	0.0	646026.06	704278.4	60606.71	120595.71	0.0	0.0	84509.99	0.0	0.0	35479.86	22971.84	492813.3	0.0	0.0	390057.16	0.0	111277.24	0.0	270858.66	0.0	720227.0	48060.566	0.0	0.0	622723.25	415459.47	704995.06	0.0	0.0	233264.72	1732189.4	0.0	0.0	59743.953	0.0	678912.5	0.0	0.0	307697.12	496022.03	49904.156	0.0	0.0	609092.56	0.0	0.0	0.0
1261	Cluster_01258	43482.555	484497.8	407667.22	115385.47	325803.0	165973.12	60710.19	132671.0	0.0	0.0	176788.6	123339.59	591609.75	264927.3	101411.47	422117.7	0.0	453076.16	325971.38	612286.94	20075.967	458025.47	348149.44	122108.805	107752.91	946835.25	766421.0	199543.31	89131.484	43940.1	366335.44	282927.2	193233.47	131558.75	248807.58	152909.47	473473.6	60885.14	69402.56	246837.5	67473.99	383926.25	40498.11	97068.914	535295.3	124740.98	172637.36	0.0
1262	Cluster_01259	0.0	0.0	0.0	0.0	0.0	0.0	0.0	0.0	0.0	0.0	0.0	0.0	0.0	0.0	0.0	0.0	0.0	0.0	0.0	0.0	0.0	0.0	0.0	0.0	0.0	0.0	0.0	0.0	0.0	0.0	0.0	0.0	0.0	0.0	0.0	0.0	0.0	0.0	0.0	0.0	0.0	0.0	0.0	0.0	0.0	0.0	0.0	0.0
1264	Cluster_01261	0.0	0.0	0.0	0.0	0.0	0.0	0.0	0.0	0.0	0.0	0.0	0.0	0.0	0.0	0.0	0.0	0.0	0.0	48102.24	29372.895	0.0	0.0	0.0	0.0	0.0	0.0	0.0	0.0	0.0	0.0	0.0	0.0	0.0	0.0	0.0	0.0	0.0	0.0	0.0	0.0	0.0	0.0	0.0	0.0	0.0	0.0	0.0	0.0
1265	Cluster_01262	103841.625	0.0	27554.299	0.0	74567.766	391379.75	58224.453	513814.25	290341.12	0.0	0.0	0.0	145952.14	199987.94	248203.88	198092.44	144282.45	0.0	354520.25	521381.75	201625.45	242695.11	0.0	269959.1	243742.02	126708.97	227346.58	79057.59	55865.598	0.0	403976.56	343688.88	303158.12	79524.24	328003.06	688554.75	230037.58	156152.0	52681.68	132178.02	0.0	47627.5	64158.1	0.0	522218.7	379241.8	51766.1	70758.766
1266	Cluster_01263	0.0	68346.15	0.0	6895.954	108743.516	298480.66	58269.367	45978.07	41075.242	0.0	76366.336	33160.695	0.0	34999.95	0.0	0.0	27253.328	0.0	636611.6	599279.7	0.0	90242.93	311605.66	37253.17	0.0	1063811.5	573088.94	0.0	0.0	0.0	78255.15	0.0	0.0	139331.25	71008.69	130961.55	0.0	167399.9	0.0	91175.734	0.0	315961.88	52442.527	0.0	126093.125	48244.87	0.0	0.0
1271	Cluster_01268	0.0	271073.44	214741.22	0.0	24210.303	0.0	0.0	0.0	0.0	0.0	0.0	0.0	105586.75	0.0	0.0	205109.62	0.0	0.0	0.0	90593.55	0.0	323748.44	0.0	0.0	0.0	147332.92	89355.25	185750.45	0.0	0.0	44438.99	802270.6	0.0	0.0	0.0	0.0	201974.58	0.0	0.0	51119.152	127020.27	0.0	0.0	0.0	220370.5	0.0	0.0	0.0
1272	Cluster_01269	0.0	0.0	0.0	0.0	0.0	0.0	0.0	0.0	0.0	0.0	0.0	0.0	0.0	0.0	0.0	0.0	0.0	0.0	0.0	0.0	0.0	0.0	0.0	0.0	0.0	87960.89	0.0	0.0	0.0	0.0	0.0	0.0	0.0	0.0	0.0	0.0	0.0	0.0	0.0	0.0	0.0	0.0	0.0	0.0	57433.22	0.0	36354.13	0.0
1273	Cluster_01270	0.0	0.0	0.0	0.0	0.0	0.0	0.0	0.0	0.0	0.0	0.0	0.0	0.0	38670.26	0.0	0.0	0.0	0.0	0.0	0.0	0.0	129126.4	0.0	0.0	0.0	0.0	37837.137	141083.72	0.0	0.0	0.0	437822.2	0.0	0.0	0.0	0.0	167868.4	0.0	0.0	21130.389	59160.184	0.0	0.0	0.0	62334.203	0.0	0.0	0.0
1277	Cluster_01274	967209.6	3744653.0	3190356.5	1636398.8	3125213.2	2640791.5	878313.4	1873917.5	542666.56	357112.12	2008631.2	1560187.8	4706057.5	2352070.8	2241046.5	3325933.2	641630.8	3115120.8	3269635.0	4925988.5	858460.1	2134393.8	3109369.0	1577990.2	1407601.2	4858209.5	6007879.0	1163242.5	1709118.0	928165.0	3739248.0	1426122.4	1430247.0	1772909.4	3506998.5	2829309.0	2530975.0	1326171.6	1629621.0	2217161.0	316277.62	3401255.0	1250060.6	1220140.6	3618239.8	1636093.2	1991179.1	775489.1
1278	Cluster_01275	182635.19	1231508.6	874255.3	455142.44	994114.75	609572.25	166802.73	616808.25	23994.314	153186.48	442707.2	452683.66	1181854.2	500584.53	373885.38	987215.4	64437.67	1049372.1	713403.75	1320429.2	168918.72	1077451.2	619291.0	284323.5	376039.38	1654231.2	1873412.8	552886.25	278558.53	107638.13	942062.6	794306.56	424683.62	403371.3	904395.44	677884.5	951191.44	313297.44	439740.56	627479.8	203636.58	1036667.9	239179.61	382908.7	1451545.8	480140.3	604400.6	140257.47
1279	Cluster_01276	0.0	0.0	0.0	0.0	51849.92	0.0	0.0	0.0	0.0	0.0	0.0	0.0	0.0	0.0	0.0	0.0	0.0	0.0	0.0	0.0	0.0	0.0	0.0	0.0	0.0	33846.227	0.0	0.0	0.0	0.0	0.0	0.0	0.0	0.0	0.0	0.0	17893.5	0.0	0.0	0.0	0.0	0.0	0.0	0.0	0.0	0.0	0.0	0.0
1282	Cluster_01279	0.0	0.0	47544.035	0.0	24711.53	0.0	0.0	0.0	0.0	59035.83	0.0	0.0	0.0	30712.826	0.0	0.0	0.0	0.0	0.0	0.0	0.0	0.0	10033.018	0.0	0.0	2747.0073	0.0	42630.14	0.0	0.0	0.0	0.0	0.0	0.0	0.0	39780.555	41557.43	0.0	0.0	0.0	0.0	0.0	104112.25	22757.12	29311.314	0.0	0.0	54154.69
1283	Cluster_01280	0.0	0.0	0.0	0.0	72145.42	0.0	0.0	0.0	0.0	0.0	37182.66	0.0	39210.117	0.0	0.0	0.0	0.0	24703.52	0.0	33584.73	0.0	0.0	37199.594	0.0	0.0	0.0	0.0	0.0	77394.12	46781.188	0.0	40828.17	0.0	0.0	0.0	0.0	0.0	0.0	36721.88	0.0	0.0	52817.176	69808.586	0.0	0.0	60896.34	0.0	0.0
1284	Cluster_01281	0.0	0.0	0.0	28539.812	0.0	0.0	0.0	59705.984	0.0	68644.88	0.0	0.0	0.0	0.0	0.0	0.0	46742.355	0.0	50043.12	87726.53	0.0	0.0	61432.15	0.0	0.0	0.0	0.0	1462.097	0.0	0.0	0.0	0.0	0.0	0.0	0.0	0.0	52490.426	0.0	0.0	21887.105	0.0	0.0	0.0	0.0	0.0	0.0	0.0	0.0
1285	Cluster_01282	0.0	0.0	0.0	0.0	0.0	0.0	0.0	0.0	0.0	0.0	0.0	0.0	0.0	0.0	0.0	193312.06	0.0	0.0	0.0	58277.855	0.0	47748.117	0.0	111526.66	0.0	0.0	0.0	0.0	0.0	0.0	0.0	0.0	0.0	0.0	0.0	0.0	0.0	0.0	30052.082	0.0	0.0	72205.19	48316.47	0.0	92427.17	135345.7	0.0	0.0
1287	Cluster_01284	0.0	0.0	0.0	0.0	0.0	0.0	0.0	0.0	0.0	0.0	0.0	0.0	0.0	0.0	0.0	0.0	0.0	0.0	0.0	0.0	0.0	0.0	0.0	0.0	0.0	0.0	0.0	0.0	0.0	0.0	0.0	0.0	0.0	0.0	0.0	0.0	0.0	0.0	0.0	0.0	0.0	0.0	0.0	0.0	0.0	0.0	0.0	0.0
1288	Cluster_01285	0.0	49840.316	145837.31	4283.1904	0.0	175562.69	0.0	10096.01	54490.152	120915.086	36558.918	79057.5	76866.82	59010.363	58997.6	66660.516	56971.52	76868.21	41231.086	2676.2124	92849.984	74364.164	59708.992	79133.18	0.0	64656.766	153636.17	36657.31	83677.73	33694.574	85207.17	75649.63	0.0	41469.973	40384.92	250673.12	97511.47	29018.834	0.0	85576.2	0.0	102251.35	92722.53	103868.9	58217.754	56391.69	43674.836	76476.28
1289	Cluster_01286	0.0	0.0	0.0	0.0	0.0	0.0	0.0	0.0	0.0	0.0	0.0	0.0	0.0	0.0	0.0	0.0	0.0	0.0	0.0	0.0	0.0	0.0	0.0	0.0	0.0	0.0	0.0	0.0	0.0	0.0	0.0	0.0	0.0	0.0	0.0	0.0	0.0	0.0	0.0	0.0	0.0	0.0	0.0	0.0	0.0	0.0	0.0	0.0
1290	Cluster_01287	0.0	0.0	0.0	0.0	0.0	0.0	0.0	0.0	0.0	0.0	90460.35	0.0	0.0	0.0	0.0	0.0	0.0	44568.01	76045.55	0.0	0.0	0.0	389494.16	0.0	0.0	0.0	0.0	0.0	0.0	0.0	0.0	205631.22	0.0	141550.75	0.0	37094.72	0.0	0.0	0.0	0.0	0.0	34011.895	0.0	0.0	0.0	0.0	0.0	0.0
1291	Cluster_01288	0.0	0.0	0.0	0.0	0.0	0.0	0.0	0.0	0.0	0.0	0.0	0.0	0.0	0.0	0.0	0.0	0.0	0.0	0.0	0.0	0.0	0.0	0.0	0.0	0.0	0.0	0.0	0.0	0.0	0.0	0.0	0.0	0.0	0.0	0.0	0.0	0.0	0.0	0.0	0.0	0.0	0.0	0.0	0.0	0.0	0.0	0.0	0.0
1293	Cluster_01290	0.0	0.0	0.0	0.0	0.0	0.0	0.0	0.0	0.0	0.0	0.0	0.0	0.0	0.0	0.0	0.0	0.0	73038.65	0.0	0.0	0.0	0.0	0.0	0.0	0.0	64024.414	70746.6	0.0	0.0	265236.44	82940.36	183981.6	228231.03	108686.09	140100.9	0.0	71867.39	191166.64	201461.84	166431.52	264567.9	276529.4	203023.45	192203.47	80712.8	203446.14	196814.44	171036.45
1297	Cluster_01294	0.0	0.0	0.0	58844.41	0.0	0.0	0.0	0.0	0.0	0.0	0.0	0.0	0.0	0.0	0.0	0.0	0.0	0.0	0.0	0.0	0.0	0.0	0.0	0.0	0.0	0.0	0.0	0.0	48795.25	0.0	0.0	0.0	0.0	0.0	0.0	0.0	0.0	0.0	0.0	0.0	0.0	0.0	0.0	0.0	0.0	0.0	0.0	0.0
1298	Cluster_01295	0.0	0.0	0.0	0.0	0.0	0.0	0.0	0.0	0.0	0.0	0.0	0.0	0.0	0.0	0.0	0.0	0.0	0.0	0.0	0.0	0.0	0.0	0.0	0.0	0.0	0.0	0.0	0.0	0.0	0.0	0.0	0.0	0.0	0.0	0.0	0.0	0.0	0.0	0.0	0.0	0.0	0.0	0.0	0.0	0.0	0.0	0.0	0.0
1307	Cluster_01304	0.0	0.0	0.0	0.0	0.0	0.0	0.0	0.0	0.0	0.0	0.0	0.0	0.0	44604.758	0.0	86094.695	100167.74	0.0	64709.664	74087.67	103505.805	30554.332	0.0	200048.67	0.0	0.0	90434.516	0.0	0.0	0.0	20516.023	38614.664	37313.055	0.0	74015.14	61266.18	0.0	0.0	61727.625	100288.266	37557.8	31871.629	0.0	30347.164	169123.95	208102.66	40256.64	0.0
1308	Cluster_01305	76563.72	0.0	34820.887	86571.7	0.0	198501.25	0.0	0.0	0.0	0.0	0.0	0.0	38558.906	404416.84	0.0	0.0	174660.7	61388.105	117493.43	0.0	0.0	0.0	93064.125	0.0	28571.521	97357.0	414044.16	0.0	140443.17	67150.016	126408.93	0.0	42301.99	25720.13	66170.06	244020.89	0.0	20896.998	51885.11	0.0	0.0	188748.6	30303.496	0.0	0.0	0.0	33335.297	46821.285
1309	Cluster_01306	0.0	0.0	0.0	19236.107	0.0	0.0	0.0	0.0	0.0	0.0	0.0	0.0	66823.31	0.0	0.0	0.0	0.0	0.0	0.0	25022.611	0.0	42656.438	59578.613	0.0	0.0	84023.35	0.0	0.0	0.0	0.0	0.0	37274.566	0.0	0.0	0.0	0.0	0.0	0.0	0.0	0.0	0.0	0.0	0.0	0.0	68824.91	29703.24	0.0	0.0
1310	Cluster_01307	0.0	173008.0	214577.98	36103.625	47514.004	205931.03	0.0	0.0	0.0	0.0	0.0	231811.5	0.0	128066.35	178633.05	426450.28	0.0	159185.83	141355.64	108670.55	0.0	129000.945	0.0	126537.21	95510.52	789870.0	811831.9	0.0	101508.63	52635.344	306842.22	120272.625	115675.36	0.0	0.0	47180.25	19959.168	0.0	65710.68	162362.28	48511.977	386138.8	0.0	28056.486	0.0	83593.48	84836.18	0.0
1311	Cluster_01308	0.0	0.0	0.0	0.0	0.0	273450.56	0.0	0.0	0.0	0.0	0.0	0.0	40817.836	0.0	0.0	314546.16	0.0	0.0	0.0	0.0	241235.88	0.0	0.0	0.0	0.0	0.0	366726.72	0.0	0.0	0.0	0.0	231763.34	0.0	0.0	0.0	81260.76	0.0	0.0	0.0	0.0	0.0	58175.008	0.0	0.0	97930.03	0.0	0.0	0.0
1312	Cluster_01309	410005.47	680909.75	578890.1	980624.94	665985.44	1343691.2	156999.83	366242.1	0.0	52506.832	49834.02	147283.47	937450.0	1625437.9	292168.12	1103238.4	1051868.5	273182.47	433607.44	332463.5	0.0	409383.03	112063.95	73543.7	408827.25	1679296.6	2885150.8	221558.97	613318.3	183802.55	896841.8	1176477.1	483845.2	193619.2	31168.344	428332.06	877789.5	570442.5	312580.25	277892.97	311599.7	627430.9	129363.48	464294.88	303416.28	491090.0	547452.94	394838.5
1313	Cluster_01310	0.0	0.0	0.0	0.0	0.0	0.0	0.0	0.0	0.0	0.0	0.0	0.0	0.0	0.0	0.0	0.0	0.0	0.0	0.0	0.0	0.0	0.0	0.0	0.0	0.0	0.0	40137.266	0.0	0.0	0.0	26178.291	0.0	0.0	0.0	0.0	0.0	0.0	0.0	0.0	0.0	0.0	0.0	0.0	0.0	0.0	0.0	0.0	0.0
1314	Cluster_01311	0.0	0.0	0.0	0.0	0.0	0.0	0.0	0.0	0.0	0.0	0.0	0.0	0.0	0.0	0.0	0.0	0.0	0.0	0.0	0.0	0.0	0.0	0.0	0.0	0.0	0.0	0.0	0.0	0.0	0.0	0.0	0.0	0.0	0.0	0.0	0.0	0.0	0.0	0.0	0.0	0.0	0.0	0.0	0.0	0.0	0.0	0.0	0.0
1315	Cluster_01312	0.0	44632.234	0.0	0.0	0.0	0.0	0.0	0.0	0.0	0.0	0.0	0.0	0.0	0.0	0.0	20449.78	0.0	0.0	0.0	0.0	0.0	60704.04	0.0	0.0	0.0	31673.068	0.0	65235.418	0.0	0.0	0.0	224246.22	0.0	0.0	0.0	0.0	59225.02	0.0	0.0	0.0	22459.945	0.0	0.0	0.0	0.0	0.0	0.0	0.0
1316	Cluster_01313	0.0	0.0	0.0	0.0	0.0	0.0	0.0	0.0	0.0	0.0	0.0	0.0	0.0	0.0	0.0	0.0	0.0	0.0	0.0	0.0	0.0	0.0	0.0	0.0	0.0	0.0	0.0	0.0	0.0	0.0	0.0	0.0	0.0	0.0	0.0	0.0	0.0	0.0	0.0	0.0	0.0	0.0	0.0	0.0	0.0	0.0	0.0	0.0
1317	Cluster_01314	61667.77	402709.4	386208.94	139159.47	239583.28	170395.48	0.0	171138.3	0.0	0.0	101501.09	65556.71	395862.8	114078.125	92458.8	268462.12	0.0	291337.5	247428.44	516460.0	75637.06	349447.34	210283.75	52443.94	16983.564	686739.06	691581.56	141426.45	134173.95	0.0	341607.47	323845.78	95525.88	138541.78	208404.06	55169.312	289775.38	139177.81	96311.65	163008.81	45307.92	391729.47	41923.703	134651.84	594107.06	100310.52	172287.44	23790.504
1318	Cluster_01315	547781.7	2750324.0	2023000.4	1312041.8	2135833.5	1781161.6	551959.9	1342243.5	408941.16	270581.7	1084606.9	956551.44	3307809.5	1200750.5	1321838.5	1956324.9	356802.34	2508216.0	2274194.8	3468381.8	746354.3	1613205.8	2095288.0	1071152.1	1043482.0	3151346.8	3847834.8	638719.8	975050.1	762999.06	2507799.5	1040261.3	1175747.0	1042547.0	2132846.2	1953402.5	1496103.9	817849.0	1412433.9	1393297.0	259665.69	2811089.0	924145.44	894070.8	3001219.2	1276402.0	1474430.1	358205.28
1319	Cluster_01316	0.0	277413.5	0.0	0.0	211612.89	112534.695	0.0	68971.23	16802.258	0.0	215245.42	60686.805	169063.84	117221.74	108233.69	251555.61	0.0	362816.53	370081.75	439183.84	0.0	111284.28	288113.7	80048.34	429629.88	541182.25	492718.12	0.0	198186.11	56900.22	378285.7	0.0	113140.34	57724.6	232310.66	275155.28	145182.67	0.0	76150.555	123089.0	0.0	345158.38	129349.12	0.0	510251.88	77301.914	414862.6	0.0
1320	Cluster_01317	0.0	0.0	0.0	0.0	0.0	0.0	0.0	0.0	0.0	0.0	0.0	0.0	23533.99	0.0	0.0	0.0	0.0	0.0	0.0	0.0	0.0	0.0	0.0	0.0	0.0	0.0	0.0	0.0	0.0	0.0	0.0	0.0	0.0	0.0	0.0	0.0	0.0	0.0	0.0	0.0	0.0	0.0	0.0	0.0	0.0	0.0	0.0	0.0
1322	Cluster_01319	0.0	153869.42	145624.55	0.0	0.0	0.0	0.0	0.0	0.0	0.0	0.0	0.0	91571.63	0.0	0.0	135363.58	0.0	31747.666	0.0	55091.797	0.0	173626.86	0.0	0.0	0.0	128219.79	57125.945	217100.78	0.0	0.0	46145.223	490324.44	0.0	0.0	0.0	0.0	126073.64	0.0	0.0	46012.35	77770.31	0.0	0.0	0.0	92988.664	0.0	0.0	0.0
1323	Cluster_01320	5725319.5	664915.1	7456193.5	1.6407267E7	1090208.8	1.3636196E7	0.0	101594.266	46971.05	4977938.0	695167.94	791009.25	3847625.8	0.0	794499.0	137150.48	760076.75	611303.6	1174254.9	3116838.5	713582.3	596209.94	139351.77	63451.65	5929961.5	1420581.1	1.0923371E7	1583287.9	1.0061454E7	150358.52	1131306.1	391246.8	28130.64	292795.47	155183.39	648629.1	1176497.6	8537689.0	5081845.5	55053.047	1.0174544E7	282982.44	2094130.2	8411467.0	4219916.5	266409.53	8389973.0	3620962.8
1325	Cluster_01322	488859.1	1863817.5	1480436.9	1112850.8	1588276.1	1188105.8	436640.03	1022769.2	205083.53	207536.58	1175944.6	873614.5	2347193.5	1376037.9	1180890.9	1709587.1	109707.93	2029860.1	1616099.5	2408875.5	429588.3	1210003.5	1490524.5	827310.44	798422.9	2814685.8	2925269.0	371234.56	701510.3	598139.1	2079079.0	856974.25	832977.3	1093427.0	1830002.2	1589177.9	1197612.4	643474.1	1081900.4	1000636.5	208583.6	1877406.0	573375.1	646861.9	2691885.2	967184.1	980151.75	747530.25
1327	Cluster_01324	0.0	42034.69	0.0	0.0	0.0	0.0	0.0	0.0	0.0	0.0	0.0	0.0	46118.918	0.0	0.0	0.0	0.0	0.0	0.0	36468.887	0.0	0.0	53764.477	0.0	0.0	101431.73	41722.133	0.0	0.0	0.0	0.0	0.0	0.0	0.0	32558.275	38126.895	0.0	0.0	0.0	0.0	0.0	119001.86	0.0	0.0	0.0	0.0	0.0	0.0
1332	Cluster_01329	0.0	0.0	0.0	0.0	0.0	0.0	0.0	0.0	0.0	0.0	0.0	0.0	0.0	0.0	0.0	18717.193	0.0	0.0	0.0	0.0	0.0	0.0	0.0	0.0	0.0	0.0	0.0	0.0	0.0	0.0	0.0	161438.75	0.0	0.0	0.0	0.0	28904.217	0.0	0.0	0.0	0.0	0.0	0.0	0.0	0.0	0.0	0.0	0.0
1333	Cluster_01330	0.0	0.0	0.0	0.0	0.0	0.0	0.0	0.0	0.0	0.0	0.0	0.0	0.0	33435.4	0.0	0.0	0.0	0.0	0.0	0.0	0.0	0.0	0.0	0.0	0.0	0.0	0.0	0.0	0.0	0.0	0.0	0.0	0.0	0.0	0.0	0.0	0.0	0.0	0.0	0.0	0.0	0.0	0.0	0.0	0.0	0.0	0.0	0.0
1335	Cluster_01332	0.0	82867.5	140052.83	0.0	171359.0	0.0	0.0	0.0	0.0	0.0	0.0	0.0	331845.84	43940.227	18506.424	65324.555	0.0	135892.94	51231.68	424009.28	0.0	45070.31	0.0	0.0	0.0	83919.375	196218.27	21689.463	32500.098	0.0	87205.67	119186.19	0.0	0.0	95046.26	48922.02	126725.13	0.0	0.0	0.0	56189.754	69259.49	0.0	0.0	267748.5	0.0	45703.473	0.0
1342	Cluster_01339	22762.336	0.0	0.0	0.0	0.0	0.0	0.0	0.0	0.0	0.0	0.0	0.0	0.0	0.0	0.0	0.0	0.0	0.0	0.0	0.0	23971.574	0.0	0.0	0.0	0.0	121687.87	0.0	0.0	0.0	0.0	0.0	0.0	0.0	0.0	0.0	0.0	27796.076	0.0	0.0	0.0	0.0	0.0	0.0	0.0	0.0	0.0	0.0	0.0
1343	Cluster_01340	0.0	0.0	0.0	0.0	0.0	0.0	0.0	0.0	0.0	0.0	0.0	0.0	0.0	0.0	0.0	0.0	0.0	0.0	0.0	0.0	0.0	0.0	0.0	0.0	0.0	0.0	0.0	0.0	0.0	0.0	0.0	0.0	0.0	0.0	0.0	0.0	0.0	0.0	0.0	0.0	0.0	0.0	0.0	0.0	0.0	0.0	0.0	0.0
1345	Cluster_01342	490903.4	5913312.5	7332508.0	1907844.1	7486670.0	1.4173046E7	360383.47	1520544.9	2420203.2	300678.94	1103514.6	112852.625	2578122.8	1000859.4	1333212.2	6638946.0	2344521.2	1422557.0	1223678.4	1853409.2	3.1640054E7	4374538.5	1141151.9	6752418.0	6114571.5	6478186.0	1.8688146E7	3500209.8	3548564.5	94333.47	703952.44	4237605.5	5042454.0	526034.6	617724.4	6408254.5	2477140.5	578628.3	1746789.0	2390805.0	2719336.0	7851301.5	4182732.0	6366913.0	1.0925589E7	1.2384259E7	6923219.0	2484627.0
1346	Cluster_01343	1248260.9	1.521765E7	1.498533E7	3443684.5	1.6112216E7	2.6628118E7	991596.5	3525343.0	5538521.0	1160140.1	4755039.0	729150.0	1.3729349E7	3956724.5	6811275.0	3.00405E7	5915086.0	5344267.5	6266297.5	8731071.0	5.9387616E7	1.4765669E7	5351523.5	1.901829E7	1.6667117E7	2.978431E7	5.8349512E7	1.1058953E7	9464535.0	770916.44	3474784.5	1.5006206E7	1.3380507E7	2164902.8	3284063.0	2.1880628E7	1.0579913E7	2345611.8	7126387.5	1.1254517E7	9169886.0	2.7819234E7	1.4986247E7	1.4457172E7	3.1014084E7	3.2339004E7	1.829598E7	6685074.5
1347	Cluster_01344	0.0	0.0	0.0	0.0	0.0	0.0	0.0	0.0	0.0	0.0	0.0	0.0	0.0	0.0	0.0	0.0	0.0	0.0	0.0	0.0	0.0	0.0	0.0	0.0	0.0	0.0	0.0	0.0	0.0	0.0	0.0	0.0	0.0	0.0	0.0	0.0	0.0	0.0	0.0	0.0	0.0	0.0	0.0	0.0	0.0	0.0	0.0	0.0
1348	Cluster_01345	0.0	1798522.2	1109628.5	1011181.5	823564.94	2822495.0	53405.86	205304.39	568576.44	95044.53	311806.75	287777.78	1257702.2	1081939.0	1355975.2	1406433.1	101148.914	1542746.0	872812.6	848639.9	673426.0	616847.44	798067.25	1554424.5	1054928.2	1635788.2	4056783.5	459808.5	1514735.0	0.0	141628.94	484662.1	1028077.8	214487.84	373058.56	1523988.8	546620.4	289152.16	680106.4	534103.5	804193.1	3958557.5	1041899.7	1222055.5	1744975.8	1063515.2	1568711.2	1083801.5
1349	Cluster_01346	0.0	34450.168	34305.414	0.0	226955.78	98128.8	0.0	0.0	0.0	0.0	0.0	0.0	0.0	0.0	0.0	81918.55	0.0	88398.055	24622.307	0.0	1205987.6	81855.24	0.0	170397.34	26441.438	0.0	558593.6	93806.88	0.0	0.0	0.0	24172.137	0.0	0.0	17208.855	0.0	0.0	0.0	0.0	75714.95	0.0	0.0	0.0	0.0	189694.2	279146.34	0.0	0.0
1350	Cluster_01347	0.0	751617.4	153422.39	251512.33	127741.16	541253.8	26206.3	33363.95	59123.863	18786.71	0.0	43804.984	262892.7	436663.7	248868.5	66027.33	0.0	561610.6	240609.06	92933.555	78030.86	135767.08	137371.89	320585.84	219995.12	218256.64	434526.3	0.0	438631.88	0.0	0.0	223186.53	206563.4	0.0	81128.914	490788.38	0.0	75735.016	91238.03	0.0	0.0	852668.8	313003.62	166912.16	286269.88	41.238503	220193.69	270684.94
1351	Cluster_01348	0.0	168108.19	91001.85	0.0	65827.22	43363.883	0.0	58353.668	0.0	0.0	157384.48	412.5069	340022.06	349.5	0.0	312541.1	101309.125	221646.4	202149.55	298056.75	189247.31	86466.914	49890.152	96517.64	39509.344	344900.94	533684.94	44393.805	3436.3103	28842.93	140652.62	68182.55	133399.1	82431.25	53789.395	74348.05	153055.14	0.0	0.0	322446.0	0.0	168268.89	82224.164	64875.793	266282.62	349287.8	0.0	13871.347
1352	Cluster_01349	0.0	259614.6	0.0	0.0	0.0	0.0	0.0	0.0	0.0	0.0	0.0	51686.027	0.0	149614.44	40168.676	42087.75	0.0	258557.16	51984.945	0.0	0.0	0.0	0.0	0.0	0.0	0.0	0.0	0.0	121472.45	0.0	4215.3555	110541.266	57292.6	26060.234	0.0	309965.28	0.0	0.0	41337.273	565.63226	0.0	174817.53	0.0	59328.2	0.0	0.0	0.0	155549.75
1353	Cluster_01350	0.0	0.0	0.0	0.0	0.0	0.0	0.0	0.0	0.0	0.0	0.0	0.0	0.0	0.0	0.0	0.0	0.0	0.0	0.0	0.0	76213.78	0.0	0.0	0.0	33515.76	0.0	23021.947	0.0	0.0	0.0	0.0	0.0	0.0	0.0	0.0	0.0	0.0	0.0	0.0	0.0	0.0	51702.844	0.0	0.0	0.0	0.0	0.0	0.0
1354	Cluster_01351	0.0	0.0	0.0	0.0	0.0	0.0	0.0	0.0	0.0	0.0	0.0	0.0	0.0	0.0	0.0	0.0	0.0	0.0	0.0	0.0	583833.8	0.0	0.0	0.0	0.0	0.0	402530.2	0.0	0.0	0.0	0.0	0.0	61790.406	0.0	0.0	32408.31	38892.62	0.0	0.0	0.0	0.0	380562.72	0.0	56686.348	140523.7	75351.35	103871.91	0.0
1355	Cluster_01352	0.0	0.0	0.0	0.0	0.0	103088.586	0.0	0.0	0.0	0.0	0.0	0.0	0.0	0.0	0.0	0.0	0.0	0.0	0.0	0.0	331647.97	0.0	0.0	0.0	0.0	28201.912	213161.12	0.0	0.0	0.0	0.0	0.0	0.0	0.0	0.0	54932.492	0.0	0.0	0.0	0.0	0.0	0.0	50820.67	0.0	73912.24	54958.21	39177.16	0.0
1356	Cluster_01353	0.0	102576.5	40145.418	0.0	37755.33	397594.78	212230.48	0.0	0.0	0.0	55078.207	0.0	346771.28	63850.566	68750.04	122659.12	28718.959	183144.06	217521.62	149637.34	629948.6	107323.555	0.0	155978.39	188886.47	442975.03	756138.6	0.0	60791.055	69686.48	44836.984	0.0	305313.9	0.0	117853.56	77524.2	0.0	79635.516	75073.89	113602.086	0.0	339227.44	249526.69	73634.11	327024.66	233083.98	60682.047	0.0
1357	Cluster_01354	0.0	0.0	0.0	0.0	0.0	0.0	0.0	0.0	0.0	0.0	0.0	0.0	0.0	0.0	0.0	0.0	0.0	0.0	0.0	0.0	23792.645	0.0	0.0	0.0	0.0	0.0	0.0	0.0	0.0	0.0	0.0	0.0	0.0	0.0	0.0	0.0	0.0	0.0	0.0	0.0	0.0	0.0	0.0	0.0	0.0	0.0	0.0	0.0
1360	Cluster_01357	120282.88	766849.5	734103.6	260313.22	304620.1	473491.56	39188.06	352777.75	0.0	12049.741	285696.56	374796.62	1144176.9	289057.16	418597.38	475925.1	1680.9598	681326.6	368012.94	1056685.8	106148.69	435952.7	613049.44	219625.86	118399.68	925620.5	1116286.6	24411.598	243931.31	69458.45	749168.3	146908.44	234930.0	278709.75	460835.5	253283.7	362291.03	178496.16	279876.22	177357.47	12466.122	685869.8	276750.03	2521.9946	750896.2	158414.1	391442.88	54297.04
1362	Cluster_01359	0.0	0.0	0.0	0.0	33664.867	0.0	0.0	0.0	0.0	0.0	0.0	0.0	0.0	0.0	0.0	47504.203	0.0	35856.746	48913.465	0.0	0.0	0.0	0.0	0.0	0.0	64408.152	0.0	0.0	0.0	0.0	35977.16	0.0	0.0	0.0	0.0	0.0	0.0	0.0	0.0	0.0	0.0	22343.129	0.0	0.0	0.0	0.0	0.0	0.0
1365	Cluster_01362	0.0	0.0	0.0	0.0	0.0	30853.822	0.0	0.0	0.0	0.0	0.0	0.0	0.0	0.0	0.0	0.0	0.0	0.0	0.0	0.0	0.0	0.0	0.0	0.0	0.0	192415.4	0.0	0.0	0.0	0.0	0.0	0.0	0.0	0.0	0.0	0.0	0.0	0.0	0.0	0.0	0.0	0.0	0.0	0.0	61772.69	0.0	0.0	0.0
1369	Cluster_01366	0.0	82044.17	19617.992	0.0	29146.615	0.0	0.0	24879.566	0.0	0.0	0.0	0.0	43685.727	23804.16	27987.834	25662.674	0.0	0.0	0.0	86043.19	0.0	31503.568	78036.625	0.0	0.0	38700.508	109749.7	0.0	0.0	0.0	0.0	0.0	0.0	0.0	0.0	0.0	0.0	0.0	0.0	16663.059	0.0	74546.16	0.0	0.0	20537.984	0.0	0.0	0.0
1370	Cluster_01367	0.0	0.0	86151.54	237462.23	64417.305	908488.3	0.0	26223.705	0.0	30196.451	0.0	0.0	0.0	0.0	2072751.0	22153.4	0.0	0.0	0.0	38024.824	550993.5	0.0	35798.637	29299.25	229367.06	4198558.5	2854142.5	0.0	799494.4	0.0	0.0	54439.39	0.0	0.0	0.0	0.0	1140381.0	1160987.9	295755.03	0.0	1094592.8	0.0	0.0	1797354.8	1287130.8	204097.06	897122.56	312923.88
1371	Cluster_01368	0.0	0.0	0.0	0.0	0.0	38490.953	0.0	0.0	0.0	0.0	0.0	0.0	0.0	0.0	45389.38	0.0	0.0	0.0	0.0	0.0	0.0	0.0	0.0	0.0	0.0	284640.78	23021.52	0.0	0.0	0.0	0.0	0.0	0.0	0.0	0.0	0.0	0.0	0.0	0.0	0.0	0.0	0.0	0.0	0.0	45856.26	0.0	0.0	0.0
1372	Cluster_01369	0.0	0.0	0.0	84943.87	0.0	376965.38	0.0	0.0	0.0	0.0	0.0	0.0	0.0	0.0	427478.06	0.0	0.0	0.0	0.0	0.0	0.0	0.0	0.0	0.0	39263.01	1535060.1	921303.6	0.0	269231.0	0.0	0.0	0.0	0.0	0.0	0.0	0.0	227081.69	331121.5	38154.105	0.0	227237.02	0.0	0.0	623894.8	439006.5	100385.2	178051.95	41689.67
1373	Cluster_01370	0.0	0.0	0.0	0.0	0.0	0.0	0.0	0.0	0.0	0.0	0.0	0.0	0.0	0.0	0.0	0.0	0.0	0.0	0.0	0.0	0.0	0.0	0.0	0.0	0.0	120624.77	60996.47	0.0	0.0	0.0	0.0	0.0	0.0	0.0	0.0	0.0	0.0	0.0	0.0	0.0	0.0	0.0	0.0	0.0	0.0	0.0	0.0	0.0
1374	Cluster_01371	0.0	0.0	0.0	0.0	0.0	105261.05	0.0	1296.677	0.0	0.0	0.0	0.0	0.0	0.0	0.0	0.0	0.0	0.0	0.0	0.0	0.0	0.0	0.0	0.0	0.0	129701.266	312768.72	0.0	0.0	0.0	910.6832	0.0	0.0	0.0	0.0	0.0	958.83594	0.0	0.0	0.0	47617.26	0.0	0.0	127304.055	133257.34	28280.723	0.0	0.0
1375	Cluster_01372	0.0	0.0	0.0	0.0	0.0	0.0	0.0	0.0	0.0	0.0	0.0	0.0	0.0	0.0	0.0	0.0	0.0	0.0	0.0	0.0	0.0	0.0	0.0	0.0	0.0	0.0	0.0	0.0	0.0	0.0	0.0	0.0	0.0	0.0	0.0	0.0	0.0	0.0	0.0	0.0	0.0	0.0	0.0	0.0	0.0	0.0	0.0	0.0
1376	Cluster_01373	0.0	0.0	0.0	0.0	0.0	0.0	0.0	0.0	3132.91	0.0	0.0	0.0	0.0	0.0	0.0	0.0	0.0	0.0	0.0	0.0	0.0	0.0	0.0	0.0	0.0	0.0	0.0	0.0	0.0	0.0	0.0	0.0	42960.05	0.0	0.0	0.0	0.0	0.0	0.0	0.0	0.0	0.0	0.0	0.0	0.0	0.0	0.0	0.0
1377	Cluster_01374	0.0	0.0	0.0	0.0	0.0	0.0	0.0	0.0	0.0	0.0	0.0	0.0	0.0	0.0	0.0	0.0	0.0	0.0	0.0	0.0	0.0	0.0	0.0	0.0	0.0	0.0	0.0	0.0	0.0	0.0	0.0	0.0	0.0	0.0	0.0	0.0	0.0	0.0	0.0	0.0	0.0	0.0	0.0	0.0	0.0	0.0	0.0	0.0
1378	Cluster_01375	0.0	0.0	59387.297	0.0	0.0	137695.75	0.0	61967.8	132379.7	0.0	0.0	0.0	0.0	0.0	67848.18	0.0	0.0	0.0	0.0	0.0	0.0	0.0	53509.734	0.0	0.0	0.0	0.0	78158.19	74538.336	0.0	0.0	0.0	0.0	0.0	0.0	0.0	0.0	0.0	0.0	0.0	0.0	0.0	0.0	0.0	0.0	122568.25	0.0	0.0
1379	Cluster_01376	0.0	0.0	0.0	0.0	0.0	0.0	0.0	0.0	0.0	0.0	0.0	0.0	0.0	0.0	0.0	0.0	0.0	0.0	0.0	0.0	0.0	0.0	0.0	0.0	0.0	0.0	0.0	0.0	0.0	0.0	0.0	0.0	0.0	0.0	0.0	0.0	0.0	0.0	0.0	0.0	0.0	0.0	0.0	0.0	0.0	0.0	0.0	0.0
1381	Cluster_01378	341729.66	2122890.0	1913621.9	744090.94	1581587.9	1098298.5	418669.7	963097.06	133781.39	247216.84	762584.1	732964.9	2572431.5	771276.25	765856.7	1620695.6	101208.39	1525472.4	1529878.8	2558577.2	407515.88	2103622.2	1463099.4	497417.62	722086.06	2739472.8	3583231.0	1033154.8	624351.3	404289.53	1595968.1	1721462.5	951153.6	670971.6	1476232.4	1041669.44	1960776.1	574267.3	758807.56	1342403.1	494094.7	1589872.6	511004.7	679314.4	2415538.5	726975.5	880747.6	285938.34
1383	Cluster_01380	0.0	2006641.8	0.0	131704.22	1859309.0	1925256.1	393471.88	1006795.25	254086.05	0.0	1043683.56	673667.25	334186.06	1429392.4	861093.75	1366803.9	342650.84	2161244.8	2173963.0	2612584.5	328695.56	1003839.9	1828183.0	750052.56	0.0	2631968.5	0.0	446182.06	0.0	811553.5	1888924.6	536705.9	915658.75	847401.9	1681413.2	1642350.6	1051889.0	0.0	910104.9	1153378.1	0.0	2158318.8	171164.08	0.0	348617.2	956300.25	0.0	0.0
1385	Cluster_01382	0.0	0.0	66074.805	0.0	0.0	0.0	0.0	0.0	0.0	0.0	0.0	0.0	0.0	0.0	0.0	0.0	0.0	0.0	0.0	0.0	0.0	0.0	0.0	0.0	0.0	0.0	35479.215	0.0	0.0	0.0	0.0	0.0	0.0	0.0	0.0	0.0	0.0	0.0	0.0	0.0	0.0	0.0	0.0	0.0	0.0	0.0	0.0	0.0
1391	Cluster_01388	0.0	0.0	0.0	0.0	0.0	0.0	0.0	0.0	0.0	0.0	0.0	0.0	0.0	0.0	0.0	0.0	0.0	0.0	0.0	0.0	0.0	0.0	0.0	0.0	0.0	0.0	0.0	0.0	0.0	0.0	0.0	0.0	0.0	0.0	0.0	0.0	0.0	0.0	0.0	0.0	0.0	0.0	0.0	0.0	0.0	0.0	0.0	0.0
1393	Cluster_01390	0.0	0.0	0.0	0.0	0.0	0.0	0.0	0.0	0.0	0.0	0.0	0.0	0.0	0.0	0.0	0.0	0.0	0.0	0.0	0.0	0.0	0.0	0.0	0.0	0.0	0.0	0.0	0.0	0.0	0.0	0.0	66746.35	0.0	0.0	0.0	0.0	0.0	0.0	0.0	0.0	0.0	0.0	0.0	0.0	0.0	0.0	0.0	0.0
1394	Cluster_01391	0.0	0.0	0.0	301511.2	0.0	60388.266	0.0	0.0	0.0	0.0	0.0	0.0	55057.336	0.0	101430.16	0.0	0.0	0.0	0.0	0.0	0.0	0.0	18866.143	966077.44	0.0	0.0	232111.31	0.0	401998.1	0.0	202831.72	0.0	0.0	0.0	0.0	0.0	0.0	65051.0	0.0	0.0	0.0	0.0	0.0	0.0	0.0	182217.62	0.0	0.0
1401	Cluster_01398	0.0	0.0	0.0	0.0	0.0	0.0	0.0	0.0	0.0	0.0	0.0	0.0	0.0	0.0	0.0	0.0	0.0	0.0	0.0	0.0	0.0	0.0	0.0	0.0	0.0	0.0	64201.902	52549.816	0.0	0.0	0.0	0.0	0.0	0.0	0.0	0.0	0.0	0.0	0.0	0.0	0.0	0.0	0.0	0.0	0.0	0.0	0.0	0.0
1402	Cluster_01399	0.0	0.0	0.0	0.0	0.0	0.0	0.0	0.0	0.0	0.0	0.0	0.0	0.0	0.0	0.0	0.0	0.0	0.0	0.0	0.0	0.0	0.0	0.0	0.0	0.0	0.0	0.0	0.0	0.0	0.0	0.0	0.0	0.0	0.0	0.0	0.0	0.0	0.0	0.0	0.0	0.0	0.0	0.0	0.0	0.0	0.0	0.0	0.0
1414	Cluster_01411	848552.0	0.0	576994.9	1078537.0	0.0	1053510.5	0.0	0.0	0.0	341457.3	0.0	0.0	1279428.2	16661.697	0.0	0.0	0.0	0.0	22379.0	58755.99	0.0	0.0	0.0	0.0	353627.78	124671.99	819066.1	0.0	474282.12	0.0	0.0	0.0	0.0	0.0	63416.188	0.0	0.0	374392.94	280101.66	0.0	338950.1	0.0	702379.9	794443.0	1230443.5	0.0	910182.0	671024.3
1418	Cluster_01415	0.0	0.0	0.0	0.0	0.0	0.0	0.0	0.0	0.0	0.0	0.0	0.0	0.0	0.0	0.0	0.0	0.0	0.0	0.0	0.0	0.0	0.0	0.0	0.0	0.0	138508.9	0.0	0.0	0.0	0.0	0.0	0.0	0.0	0.0	0.0	0.0	23455.822	0.0	0.0	0.0	0.0	0.0	0.0	0.0	0.0	0.0	0.0	0.0
1419	Cluster_01416	0.0	0.0	0.0	43607.836	0.0	209816.89	0.0	0.0	0.0	0.0	0.0	0.0	0.0	0.0	339308.25	0.0	0.0	0.0	0.0	0.0	0.0	0.0	0.0	0.0	0.0	929598.75	377924.84	0.0	83549.336	0.0	33334.734	0.0	0.0	0.0	0.0	0.0	145127.55	98083.51	67065.516	0.0	74020.336	0.0	0.0	371571.47	252467.84	30783.248	127086.78	35051.938
1421	Cluster_01418	0.0	0.0	0.0	0.0	0.0	0.0	0.0	0.0	0.0	0.0	0.0	0.0	0.0	31250.98	0.0	0.0	0.0	0.0	0.0	0.0	0.0	0.0	0.0	18059.623	0.0	0.0	0.0	0.0	0.0	0.0	0.0	22201.732	0.0	0.0	0.0	0.0	0.0	0.0	0.0	0.0	0.0	0.0	0.0	0.0	0.0	0.0	0.0	0.0
1423	Cluster_01420	431158.16	1313233.5	1203246.9	803607.7	1394166.1	975302.4	384463.2	797367.5	151996.44	119035.36	1103974.6	564957.6	2564319.2	1070041.2	985823.75	1421180.8	213646.55	1341675.5	1602922.0	2603675.8	254474.47	1023232.1	1083180.2	608543.1	512801.2	2201485.8	2259159.5	475605.78	501521.3	427116.06	2115208.0	628030.5	623969.6	842244.0	1296112.5	1150360.0	1078779.8	478216.38	852686.75	970112.2	132215.17	1663982.5	486544.0	452970.56	1918923.0	831365.4	700801.5	362777.8
1425	Cluster_01422	0.0	0.0	0.0	0.0	0.0	120728.08	0.0	0.0	0.0	0.0	0.0	0.0	0.0	0.0	0.0	93496.29	0.0	0.0	0.0	0.0	0.0	0.0	0.0	0.0	0.0	56109.336	180176.23	0.0	0.0	0.0	0.0	0.0	0.0	0.0	0.0	0.0	0.0	0.0	0.0	0.0	0.0	152760.08	0.0	0.0	0.0	0.0	36668.22	0.0
1426	Cluster_01423	0.0	0.0	0.0	0.0	0.0	0.0	0.0	0.0	0.0	0.0	0.0	0.0	0.0	0.0	0.0	0.0	0.0	0.0	0.0	0.0	0.0	0.0	0.0	0.0	0.0	0.0	0.0	0.0	0.0	0.0	0.0	0.0	0.0	0.0	0.0	0.0	0.0	0.0	0.0	0.0	0.0	0.0	0.0	0.0	0.0	0.0	0.0	0.0
1433	Cluster_01430	0.0	0.0	0.0	0.0	0.0	0.0	0.0	0.0	0.0	0.0	0.0	0.0	0.0	0.0	0.0	0.0	0.0	0.0	0.0	0.0	0.0	0.0	0.0	0.0	0.0	0.0	0.0	0.0	0.0	0.0	0.0	0.0	0.0	0.0	0.0	0.0	0.0	0.0	0.0	0.0	0.0	0.0	0.0	0.0	0.0	0.0	0.0	0.0
1434	Cluster_01431	49846.68	190196.1	197617.97	89807.31	288663.5	142186.6	0.0	129080.42	0.0	0.0	109259.56	93670.01	353116.56	140246.6	186556.39	283241.5	0.0	273735.06	91863.31	188142.52	24775.889	117511.61	229545.98	179024.22	129832.336	58465.5	97405.61	0.0	101687.336	0.0	162339.39	46946.367	147019.81	0.0	307992.7	133930.14	178559.66	0.0	87540.82	153338.64	0.0	407167.62	42143.992	42730.01	308667.84	47084.137	106113.836	22436.486
1436	Cluster_01433	61877.113	548891.56	254170.28	57998.527	153852.16	130978.58	0.0	141957.89	0.0	0.0	48176.848	49315.266	476297.53	96593.086	0.0	388241.53	0.0	260238.02	295622.53	386090.66	0.0	422884.44	189923.7	0.0	60262.1	440673.94	686360.1	89443.15	77656.43	0.0	448210.75	353252.25	121759.14	118467.62	225138.75	101613.84	312672.75	44315.523	0.0	83902.32	66797.06	229180.28	0.0	0.0	502015.06	83891.63	127445.12	0.0
1443	Cluster_01440	984201.5	3377260.0	2380248.0	1641013.5	2889847.0	2234144.8	879609.75	1529940.5	402220.25	502400.56	1610600.5	1340242.8	3739902.8	1991776.9	1599735.2	2486867.5	481138.53	2903606.2	2833875.8	4295330.5	831022.0	1844955.5	2690037.8	1164044.9	1260834.0	3696332.0	5009321.5	788928.75	1451867.2	883010.5	2741314.2	1550485.6	1381312.8	1397465.2	2960371.5	2112728.8	2033582.8	1204084.9	1523218.4	1753154.6	244198.44	3114127.8	914284.3	1046420.6	3098404.8	1312762.5	1436831.6	680583.6
1454	Cluster_01451	0.0	0.0	0.0	0.0	0.0	0.0	0.0	0.0	21227.299	0.0	0.0	0.0	0.0	0.0	0.0	0.0	0.0	0.0	0.0	0.0	0.0	0.0	32405.607	0.0	0.0	0.0	54529.28	1258.2582	49349.754	0.0	0.0	0.0	0.0	0.0	0.0	0.0	0.0	0.0	0.0	0.0	0.0	2686.7073	0.0	0.0	0.0	25476.852	0.0	50581.023
1461	Cluster_01458	444380.34	383279.9	266194.25	291721.22	324859.6	266426.5	239036.64	164769.94	325471.12	165543.36	359063.25	0.0	127357.86	0.0	133661.61	212207.33	136571.77	68771.04	70529.69	262279.22	229019.14	146100.84	145513.47	0.0	158303.33	165967.97	225951.5	99522.96	176530.45	98128.39	309927.5	129253.016	219136.6	102951.48	89485.71	94513.4	70343.01	0.0	24027.535	222458.17	89248.78	92683.164	293359.66	93201.66	117306.51	153191.2	173395.03	183357.31
1463	Cluster_01460	0.0	0.0	0.0	0.0	0.0	0.0	0.0	0.0	0.0	0.0	0.0	0.0	34111.207	0.0	0.0	0.0	0.0	0.0	0.0	0.0	0.0	0.0	0.0	0.0	0.0	0.0	0.0	0.0	0.0	0.0	0.0	0.0	0.0	0.0	0.0	0.0	0.0	0.0	0.0	0.0	0.0	0.0	0.0	0.0	0.0	0.0	0.0	0.0
1464	Cluster_01461	0.0	0.0	0.0	0.0	0.0	0.0	0.0	0.0	0.0	0.0	0.0	0.0	0.0	0.0	0.0	0.0	0.0	0.0	0.0	0.0	0.0	0.0	0.0	0.0	0.0	0.0	0.0	0.0	0.0	0.0	0.0	0.0	0.0	0.0	0.0	0.0	0.0	0.0	0.0	0.0	0.0	0.0	0.0	0.0	0.0	0.0	0.0	0.0
1466	Cluster_01463	0.0	0.0	0.0	0.0	0.0	0.0	0.0	0.0	0.0	0.0	0.0	0.0	0.0	0.0	0.0	0.0	0.0	0.0	0.0	0.0	0.0	0.0	0.0	0.0	0.0	0.0	0.0	0.0	0.0	0.0	0.0	0.0	0.0	0.0	0.0	0.0	0.0	0.0	15374.851	0.0	0.0	0.0	0.0	0.0	0.0	0.0	0.0	0.0
1467	Cluster_01464	0.0	85065.95	66788.14	0.0	0.0	30450.555	0.0	0.0	0.0	0.0	0.0	0.0	36957.23	52637.402	0.0	0.0	0.0	0.0	37134.746	106230.766	0.0	73306.31	0.0	0.0	0.0	238193.23	102248.984	0.0	0.0	0.0	98719.39	25146.281	0.0	0.0	0.0	52942.254	40525.586	0.0	0.0	32852.72	0.0	63530.043	0.0	0.0	75881.9	0.0	0.0	0.0
1468	Cluster_01465	296319.2	1026931.3	1059197.1	408813.8	731300.75	907059.56	374106.94	441400.25	79756.31	56078.824	458016.25	212362.81	1487479.8	711709.8	502974.75	1212004.5	92689.016	716819.94	865829.9	1354723.2	202717.11	745265.25	861992.8	220605.31	368104.84	1423343.2	2140066.2	208080.75	415696.5	326011.88	1191239.1	394378.62	301153.56	405819.7	998247.56	852435.9	640556.2	246750.19	503328.8	665627.7	0.0	937662.6	339940.62	165567.7	1320639.6	466416.25	446596.75	86787.08
1469	Cluster_01466	0.0	51947.81	0.0	0.0	158438.31	109378.555	0.0	58574.17	0.0	0.0	104032.82	36338.92	0.0	79411.664	0.0	86276.66	0.0	214700.38	220694.72	0.0	0.0	0.0	123044.92	0.0	0.0	347180.44	0.0	0.0	0.0	0.0	206093.6	0.0	0.0	0.0	151400.7	119138.945	93638.266	0.0	31482.299	27090.178	0.0	219158.56	0.0	0.0	0.0	0.0	0.0	0.0
1470	Cluster_01467	72001.47	98619.766	76867.9	62476.477	182163.69	133560.92	0.0	0.0	5471.0527	32311.52	107422.44	21177.668	99900.89	118248.96	26031.14	33407.418	0.0	239815.81	366500.62	293341.2	0.0	19733.66	0.0	13950.5205	21264.285	229807.94	511460.94	14658.844	51637.75	23787.719	196183.42	53558.094	81137.266	83615.266	99471.59	0.0	25640.008	0.0	173665.47	86390.13	41783.727	310633.44	20308.607	64053.434	111021.77	37531.66	67327.336	81536.305
1472	Cluster_01469	0.0	0.0	0.0	0.0	0.0	44037.066	0.0	0.0	0.0	0.0	0.0	0.0	0.0	0.0	64550.97	0.0	0.0	0.0	0.0	0.0	0.0	0.0	51315.3	0.0	0.0	505520.94	599453.94	0.0	24974.102	0.0	0.0	0.0	0.0	0.0	0.0	0.0	199691.12	406702.72	0.0	0.0	33065.64	0.0	0.0	346399.28	305124.53	0.0	115502.445	199066.7
1473	Cluster_01470	0.0	0.0	0.0	0.0	0.0	0.0	0.0	0.0	0.0	0.0	0.0	0.0	0.0	0.0	0.0	0.0	0.0	0.0	0.0	0.0	0.0	0.0	0.0	0.0	0.0	42025.676	60149.84	0.0	0.0	0.0	0.0	0.0	0.0	0.0	0.0	0.0	0.0	29610.45	0.0	0.0	0.0	0.0	0.0	0.0	36152.223	0.0	0.0	0.0
1474	Cluster_01471	0.0	0.0	0.0	0.0	0.0	0.0	0.0	0.0	0.0	0.0	0.0	0.0	0.0	0.0	0.0	0.0	0.0	0.0	0.0	0.0	0.0	0.0	0.0	0.0	0.0	0.0	0.0	0.0	0.0	0.0	0.0	0.0	0.0	0.0	0.0	0.0	0.0	0.0	0.0	0.0	0.0	0.0	0.0	0.0	0.0	0.0	0.0	0.0
1475	Cluster_01472	0.0	0.0	0.0	0.0	0.0	0.0	0.0	0.0	0.0	0.0	0.0	0.0	0.0	0.0	0.0	0.0	0.0	0.0	0.0	0.0	64211.66	0.0	0.0	0.0	0.0	0.0	0.0	0.0	0.0	0.0	0.0	0.0	0.0	0.0	0.0	0.0	0.0	0.0	0.0	0.0	0.0	0.0	0.0	558.43555	0.0	0.0	0.0	0.0
1479	Cluster_01476	0.0	61875.168	0.0	0.0	33191.41	0.0	0.0	0.0	0.0	0.0	0.0	0.0	0.0	0.0	0.0	0.0	0.0	0.0	0.0	0.0	0.0	0.0	0.0	0.0	0.0	0.0	0.0	0.0	0.0	0.0	0.0	0.0	0.0	0.0	0.0	0.0	0.0	0.0	0.0	0.0	0.0	0.0	0.0	0.0	0.0	22675.889	0.0	0.0
1480	Cluster_01477	0.0	0.0	0.0	0.0	0.0	0.0	0.0	0.0	0.0	0.0	0.0	0.0	0.0	0.0	0.0	0.0	0.0	0.0	0.0	0.0	0.0	0.0	0.0	0.0	0.0	0.0	0.0	0.0	0.0	0.0	0.0	0.0	0.0	0.0	0.0	0.0	0.0	0.0	0.0	0.0	0.0	0.0	0.0	17744.258	0.0	0.0	0.0	0.0
1490	Cluster_01487	0.0	0.0	0.0	0.0	0.0	0.0	0.0	0.0	0.0	0.0	0.0	0.0	0.0	0.0	0.0	0.0	0.0	0.0	0.0	0.0	0.0	0.0	0.0	0.0	0.0	0.0	0.0	0.0	0.0	0.0	0.0	0.0	0.0	0.0	0.0	0.0	0.0	0.0	0.0	0.0	0.0	0.0	0.0	0.0	0.0	0.0	0.0	0.0
1492	Cluster_01489	38690.625	107496.08	0.0	65327.812	91915.79	186985.0	35501.098	69405.266	0.0	0.0	0.0	0.0	388259.84	45899.215	50519.06	79140.766	0.0	60474.734	0.0	390958.53	0.0	39552.383	376753.06	0.0	71047.83	0.0	0.0	27225.176	93669.04	45517.78	155006.78	0.0	0.0	80689.53	227758.05	38082.324	93093.35	25564.523	0.0	0.0	0.0	72346.21	24117.62	99211.305	53930.71	123027.08	118367.11	0.0
1493	Cluster_01490	0.0	0.0	0.0	0.0	0.0	0.0	0.0	0.0	0.0	0.0	0.0	0.0	0.0	0.0	0.0	0.0	0.0	0.0	0.0	0.0	0.0	0.0	0.0	0.0	0.0	0.0	0.0	0.0	0.0	0.0	0.0	0.0	4015.0322	0.0	0.0	0.0	0.0	0.0	0.0	0.0	0.0	0.0	0.0	0.0	0.0	0.0	0.0	0.0
1497	Cluster_01494	31125.8	258537.16	818902.7	1049464.5	68482.766	116826.914	821573.9	36026.55	334206.6	0.0	882644.75	591505.9	172247.11	1185192.9	646763.06	847171.3	0.0	235502.72	418878.62	742424.0	0.0	225402.2	830231.94	382776.1	338375.72	891649.9	196043.9	721209.0	1178609.9	0.0	1235977.5	4027634.5	649551.56	525645.06	414611.16	1089189.2	2191330.0	440837.53	1146145.4	1183048.4	0.0	1099517.1	189708.56	136131.81	111968.22	1732524.2	1204811.2	132682.1
1498	Cluster_01495	36488.062	438482.53	0.0	0.0	102285.42	54764.555	0.0	78271.8	0.0	906.7571	129096.9	32923.004	157961.19	61532.28	1118.9073	0.0	0.0	185045.88	84807.26	0.0	0.0	47823.375	267.13647	0.0	555.171	93982.23	85.813995	75894.2	77312.25	0.0	172804.8	83794.62	773.98315	47155.418	150866.45	188.53412	58296.227	0.0	1171.8312	26428.27	3494.8608	177551.55	0.0	429.24054	337124.44	363.61893	2171.9531	334.44696
1499	Cluster_01496	36488.062	380236.38	165743.14	87375.664	348363.88	54764.555	41545.086	115275.14	0.0	0.0	181275.48	144091.45	280298.88	105538.15	50333.555	310555.34	0.0	231389.48	173810.62	427085.56	113777.38	106979.414	170495.56	0.0	0.0	89704.24	187974.89	75894.2	77076.266	0.0	295048.44	83006.555	25033.201	122173.76	256134.97	189184.6	163254.08	64814.047	0.0	22339.85	4336.3613	425970.94	0.0	39012.246	470290.2	89990.766	76143.23	13752.216
1500	Cluster_01497	0.0	0.0	0.0	0.0	0.0	0.0	0.0	0.0	0.0	0.0	0.0	0.0	0.0	0.0	0.0	30984.002	0.0	0.0	0.0	0.0	0.0	0.0	0.0	0.0	21392.512	0.0	64366.637	0.0	0.0	0.0	0.0	0.0	0.0	0.0	0.0	0.0	0.0	0.0	0.0	0.0	0.0	0.0	0.0	0.0	50430.39	0.0	0.0	0.0
1504	Cluster_01501	0.0	0.0	0.0	0.0	0.0	0.0	0.0	0.0	0.0	0.0	0.0	0.0	0.0	0.0	0.0	72742.375	0.0	0.0	0.0	0.0	0.0	0.0	0.0	0.0	0.0	0.0	0.0	0.0	0.0	0.0	0.0	0.0	0.0	0.0	18236.66	0.0	0.0	0.0	0.0	0.0	0.0	0.0	0.0	0.0	0.0	0.0	0.0	0.0
1508	Cluster_01505	0.0	0.0	0.0	0.0	41520.816	36154.047	0.0	0.0	0.0	0.0	0.0	0.0	0.0	0.0	0.0	80316.67	0.0	0.0	0.0	0.0	501968.25	0.0	0.0	0.0	0.0	59481.023	215381.11	0.0	0.0	0.0	0.0	0.0	0.0	0.0	0.0	0.0	0.0	0.0	0.0	0.0	0.0	0.0	0.0	0.0	87411.36	175950.28	46384.684	0.0
1511	Cluster_01508	0.0	0.0	0.0	0.0	0.0	0.0	0.0	0.0	0.0	0.0	24431.777	71576.69	0.0	0.0	0.0	0.0	0.0	0.0	0.0	0.0	0.0	0.0	0.0	0.0	0.0	0.0	0.0	0.0	0.0	0.0	0.0	47613.13	0.0	0.0	0.0	0.0	0.0	0.0	0.0	0.0	0.0	15680.4	0.0	0.0	0.0	0.0	0.0	0.0
1512	Cluster_01509	0.0	0.0	0.0	126755.29	0.0	0.0	0.0	0.0	63405.86	0.0	0.0	74834.74	86612.28	78152.97	0.0	0.0	0.0	0.0	0.0	0.0	147912.42	0.0	17254.656	0.0	25377.527	0.0	0.0	0.0	0.0	0.0	0.0	0.0	0.0	112938.305	0.0	0.0	0.0	94379.84	0.0	53088.32	0.0	0.0	0.0	0.0	0.0	93530.914	33478.65	50881.53
1517	Cluster_01514	0.0	0.0	0.0	0.0	0.0	0.0	0.0	0.0	0.0	0.0	0.0	0.0	0.0	0.0	0.0	0.0	0.0	0.0	0.0	0.0	0.0	0.0	0.0	0.0	0.0	0.0	0.0	0.0	0.0	0.0	0.0	0.0	0.0	0.0	0.0	0.0	0.0	0.0	0.0	0.0	0.0	0.0	0.0	0.0	0.0	0.0	0.0	0.0
1521	Cluster_01518	0.0	1349.7183	0.0	0.0	0.0	51623.516	812.24457	0.0	22205.832	0.0	0.0	0.0	0.0	0.0	0.0	0.0	0.0	0.0	0.0	0.0	0.0	0.0	0.0	0.0	0.0	0.0	0.0	0.0	0.0	0.0	0.0	0.0	0.0	0.0	0.0	0.0	0.0	0.0	0.0	0.0	0.0	0.0	0.0	0.0	10971.797	0.0	0.0	0.0
1524	Cluster_01521	0.0	0.0	0.0	0.0	0.0	0.0	0.0	0.0	0.0	0.0	0.0	0.0	0.0	0.0	0.0	0.0	0.0	0.0	0.0	0.0	0.0	0.0	0.0	0.0	0.0	53184.562	47331.492	0.0	0.0	0.0	0.0	0.0	0.0	0.0	0.0	0.0	0.0	0.0	0.0	0.0	0.0	0.0	0.0	32325.133	26378.912	0.0	0.0	0.0
1525	Cluster_01522	0.0	0.0	0.0	0.0	0.0	0.0	0.0	0.0	0.0	0.0	0.0	0.0	0.0	25312.89	0.0	0.0	0.0	0.0	0.0	0.0	0.0	0.0	0.0	0.0	0.0	27038.26	40937.94	0.0	0.0	0.0	0.0	0.0	0.0	0.0	0.0	0.0	0.0	0.0	0.0	0.0	0.0	0.0	0.0	0.0	0.0	0.0	0.0	0.0
1532	Cluster_01529	0.0	0.0	0.0	0.0	0.0	109094.17	0.0	3028.803	0.0	0.0	0.0	0.0	0.0	0.0	0.0	4679.36	23906.72	0.0	0.0	0.0	0.0	122293.695	0.0	0.0	0.0	0.0	173814.53	0.0	0.0	0.0	0.0	94847.57	34258.92	0.0	0.0	0.0	0.0	0.0	0.0	0.0	0.0	0.0	50424.855	75053.69	0.0	0.0	0.0	0.0
1534	Cluster_01531	0.0	0.0	0.0	0.0	0.0	0.0	0.0	0.0	0.0	0.0	0.0	0.0	0.0	0.0	0.0	0.0	0.0	0.0	0.0	0.0	0.0	33591.684	0.0	0.0	0.0	0.0	0.0	0.0	0.0	0.0	0.0	0.0	0.0	0.0	0.0	0.0	0.0	0.0	0.0	0.0	0.0	0.0	0.0	0.0	0.0	0.0	0.0	0.0
1535	Cluster_01532	0.0	0.0	0.0	0.0	0.0	0.0	0.0	0.0	0.0	0.0	0.0	0.0	0.0	0.0	0.0	0.0	0.0	0.0	0.0	0.0	177039.67	0.0	0.0	0.0	0.0	0.0	67446.79	0.0	0.0	0.0	0.0	0.0	0.0	0.0	0.0	0.0	0.0	0.0	0.0	0.0	0.0	0.0	0.0	0.0	0.0	16093.846	0.0	0.0
1536	Cluster_01533	0.0	0.0	37049.707	0.0	27511.871	0.0	0.0	0.0	0.0	0.0	0.0	0.0	0.0	0.0	0.0	94567.625	0.0	0.0	0.0	0.0	527085.25	0.0	0.0	0.0	0.0	0.0	237798.03	0.0	0.0	0.0	0.0	0.0	0.0	0.0	0.0	40781.215	0.0	0.0	0.0	0.0	0.0	159834.1	0.0	0.0	35201.824	55965.3	26967.033	0.0
1542	Cluster_01539	41839.793	435793.75	587863.2	162578.89	358974.7	324283.0	58401.094	281158.2	52735.734	41442.09	333728.5	269301.25	694195.3	394419.44	424036.88	652783.9	40658.15	675182.9	724954.0	869479.44	96075.97	460342.84	522706.75	287733.16	211740.11	809759.56	1365119.2	131157.52	368812.1	62874.316	614351.5	303069.0	462987.88	291963.9	677433.0	867892.0	475463.88	132945.78	399693.44	394625.03	0.0	536139.7	256747.0	179493.92	647241.4	291635.78	268915.28	38561.273
1543	Cluster_01540	0.0	21260.252	67568.03	0.0	0.0	0.0	0.0	0.0	0.0	0.0	0.0	0.0	82866.47	0.0	0.0	41112.145	0.0	0.0	0.0	31893.814	0.0	0.0	31311.254	0.0	0.0	111349.55	60626.797	0.0	0.0	0.0	0.0	0.0	0.0	0.0	22220.98	0.0	44732.26	0.0	0.0	0.0	0.0	39402.266	0.0	0.0	52886.316	0.0	0.0	0.0
1544	Cluster_01541	0.0	0.0	0.0	0.0	0.0	23557.705	22235.371	0.0	0.0	28354.877	15823.166	0.0	0.0	1354.2876	0.0	0.0	0.0	0.0	0.0	0.0	20048.629	0.0	0.0	0.0	0.0	0.0	0.0	0.0	0.0	27947.71	0.0	0.0	0.0	0.0	0.0	22768.762	0.0	0.0	0.0	0.0	0.0	0.0	14219.308	0.0	0.0	0.0	58504.305	0.0
1546	Cluster_01543	0.0	0.0	0.0	13943.282	0.0	41913.55	0.0	0.0	0.0	0.0	0.0	0.0	0.0	0.0	0.0	0.0	0.0	0.0	0.0	41921.13	0.0	0.0	733.3087	0.0	0.0	0.0	0.0	39055.895	0.0	0.0	0.0	0.0	0.0	0.0	0.0	0.0	0.0	0.0	0.0	0.0	0.0	0.0	0.0	0.0	0.0	0.0	0.0	0.0
1547	Cluster_01544	196607.2	22850.129	71903.77	19633.566	0.0	363387.22	97254.14	0.0	110655.484	148567.92	83808.555	88608.83	45621.406	29670.676	6262.8457	117097.34	28394.547	0.0	47932.516	50850.754	12468.445	69961.875	127714.95	0.0	0.0	59772.316	0.0	112256.04	36834.59	78911.34	93998.52	113341.27	128923.836	55356.58	15246.944	211803.53	214133.1	0.0	108020.625	0.0	0.0	169921.66	52945.812	22738.502	0.0	0.0	0.0	83334.84
1551	Cluster_01548	0.0	61425.414	0.0	0.0	0.0	0.0	0.0	0.0	0.0	0.0	0.0	0.0	19970.543	0.0	0.0	0.0	0.0	0.0	0.0	0.0	0.0	27969.406	0.0	0.0	0.0	26654.28	0.0	0.0	0.0	0.0	0.0	108574.266	0.0	0.0	0.0	0.0	0.0	0.0	0.0	0.0	0.0	0.0	0.0	0.0	0.0	0.0	0.0	0.0
1552	Cluster_01549	0.0	0.0	0.0	0.0	0.0	0.0	0.0	0.0	0.0	0.0	0.0	0.0	0.0	0.0	0.0	0.0	0.0	0.0	0.0	0.0	0.0	0.0	0.0	0.0	0.0	0.0	0.0	0.0	0.0	0.0	0.0	0.0	0.0	0.0	0.0	0.0	0.0	0.0	0.0	0.0	0.0	0.0	0.0	0.0	0.0	0.0	0.0	0.0
1553	Cluster_01550	271640.88	0.0	74286.195	0.0	0.0	0.0	0.0	0.0	85080.555	0.0	0.0	0.0	74034.734	0.0	0.0	0.0	0.0	0.0	0.0	0.0	0.0	0.0	37717.664	62107.664	111472.18	0.0	0.0	0.0	134119.67	101332.945	0.0	0.0	143539.28	0.0	0.0	0.0	107068.71	0.0	0.0	0.0	0.0	60998.402	0.0	0.0	0.0	0.0	0.0	0.0
1559	Cluster_01556	574460.75	1777258.8	1428543.5	709382.56	1661457.5	1058497.5	431255.0	902021.5	195564.23	195924.81	789148.4	577862.56	1978275.5	1005079.5	984020.4	1436884.6	264660.6	1522216.5	1628102.5	2229930.0	391284.53	1206445.9	1233262.5	580125.9	614778.25	1917217.0	3318326.0	356084.94	727584.6	460081.56	1736869.8	687791.2	894595.5	756767.9	1965378.4	1415621.2	1554059.1	450270.7	949020.5	1012242.1	253954.25	1814621.0	543476.7	580054.25	1732538.0	844872.75	537549.75	533386.56
1560	Cluster_01557	0.0	0.0	0.0	33580.27	22108.32	0.0	0.0	0.0	0.0	0.0	35397.547	0.0	53483.88	0.0	35076.875	36571.348	0.0	164750.31	23356.56	60233.03	0.0	68741.71	30830.723	20195.205	0.0	43164.984	208244.38	0.0	0.0	0.0	0.0	72699.234	0.0	0.0	69044.64	0.0	60444.973	22129.895	0.0	0.0	0.0	36323.816	0.0	0.0	58159.594	0.0	0.0	0.0
1561	Cluster_01558	0.0	0.0	0.0	0.0	0.0	0.0	0.0	0.0	0.0	0.0	0.0	0.0	0.0	0.0	152375.86	0.0	0.0	0.0	0.0	0.0	0.0	0.0	0.0	0.0	0.0	970343.44	194148.1	0.0	75396.72	0.0	0.0	0.0	0.0	0.0	0.0	0.0	734034.6	199457.94	0.0	0.0	250464.83	0.0	0.0	140682.08	0.0	0.0	0.0	0.0
1565	Cluster_01562	0.0	0.0	0.0	0.0	0.0	136567.5	0.0	0.0	0.0	0.0	0.0	0.0	0.0	0.0	0.0	0.0	0.0	0.0	0.0	0.0	33248.13	0.0	11905.84	42011.668	0.0	0.0	0.0	0.0	0.0	0.0	0.0	61768.523	89731.21	0.0	90168.27	23732.645	0.0	0.0	23222.395	0.0	44048.992	88039.3	32502.637	0.0	19794.9	0.0	0.0	0.0
1567	Cluster_01564	386.09085	75082.41	0.0	0.0	264995.94	0.0	0.0	0.0	0.0	0.0	32800.29	29498.738	224817.11	0.0	38927.82	111127.82	0.0	0.0	134444.73	225962.06	0.0	46077.48	0.0	60508.02	150759.88	0.0	181113.56	0.0	0.0	42230.812	162469.4	105293.66	54709.695	56170.613	98707.445	114218.51	68899.98	69643.58	121745.46	68944.24	0.0	0.0	0.0	38972.133	130634.05	52999.695	0.0	52809.965
1568	Cluster_01565	0.0	0.0	0.0	0.0	0.0	0.0	0.0	0.0	0.0	0.0	0.0	0.0	0.0	60189.383	0.0	0.0	0.0	0.0	0.0	18926.92	0.0	0.0	0.0	0.0	0.0	0.0	0.0	0.0	0.0	0.0	0.0	0.0	0.0	0.0	0.0	0.0	0.0	0.0	0.0	0.0	0.0	0.0	0.0	0.0	0.0	0.0	0.0	0.0
1569	Cluster_01566	0.0	0.0	0.0	0.0	0.0	0.0	0.0	0.0	0.0	0.0	0.0	0.0	0.0	0.0	0.0	0.0	0.0	0.0	0.0	0.0	0.0	0.0	0.0	0.0	0.0	0.0	0.0	0.0	0.0	0.0	0.0	0.0	0.0	0.0	0.0	0.0	0.0	0.0	0.0	0.0	0.0	0.0	0.0	0.0	0.0	0.0	0.0	0.0
1577	Cluster_01574	0.0	0.0	0.0	0.0	0.0	0.0	0.0	0.0	0.0	0.0	0.0	0.0	0.0	2728.0977	0.0	0.0	0.0	0.0	0.0	0.0	0.0	0.0	0.0	0.0	0.0	0.0	0.0	0.0	0.0	0.0	0.0	0.0	0.0	0.0	0.0	0.0	0.0	0.0	0.0	0.0	0.0	0.0	0.0	0.0	0.0	0.0	0.0	0.0
1578	Cluster_01575	0.0	0.0	0.0	0.0	0.0	0.0	0.0	0.0	0.0	0.0	0.0	23055.045	0.0	0.0	26867.498	0.0	0.0	28326.885	0.0	0.0	0.0	0.0	0.0	0.0	0.0	0.0	0.0	0.0	0.0	0.0	26850.744	0.0	0.0	0.0	0.0	0.0	0.0	0.0	0.0	0.0	49105.086	0.0	0.0	41906.895	0.0	0.0	27215.863	0.0
1579	Cluster_01576	0.0	0.0	0.0	0.0	0.0	0.0	0.0	0.0	37069.406	0.0	0.0	0.0	0.0	0.0	0.0	0.0	0.0	0.0	0.0	0.0	0.0	0.0	0.0	0.0	0.0	0.0	0.0	0.0	0.0	0.0	0.0	0.0	0.0	0.0	0.0	0.0	0.0	0.0	0.0	0.0	0.0	0.0	28715.168	0.0	0.0	0.0	0.0	0.0
1582	Cluster_01579	44770.926	0.0	0.0	139358.16	0.0	48526.637	0.0	0.0	0.0	0.0	0.0	0.0	0.0	75638.11	0.0	54022.477	0.0	0.0	0.0	56051.6	0.0	0.0	63114.887	0.0	0.0	0.0	0.0	0.0	0.0	0.0	0.0	0.0	65652.0	3915.6772	0.0	0.0	0.0	100320.695	0.0	0.0	0.0	0.0	39126.652	37958.6	72323.26	75625.086	0.0	0.0
1583	Cluster_01580	0.0	0.0	45006.203	0.0	59295.09	75874.06	0.0	0.0	0.0	50548.54	43905.75	0.0	0.0	0.0	82162.734	59552.562	0.0	0.0	54474.574	48335.28	0.0	0.0	65615.54	0.0	46251.688	71248.484	0.0	0.0	0.0	0.0	0.0	0.0	74963.086	46921.984	47838.477	0.0	0.0	0.0	0.0	0.0	0.0	0.0	36824.117	0.0	0.0	0.0	0.0	0.0
1586	Cluster_01583	0.0	0.0	0.0	0.0	0.0	0.0	0.0	0.0	0.0	0.0	0.0	0.0	0.0	0.0	0.0	0.0	0.0	0.0	0.0	0.0	0.0	0.0	0.0	0.0	0.0	0.0	0.0	0.0	0.0	0.0	0.0	150956.69	0.0	0.0	0.0	0.0	0.0	0.0	0.0	0.0	0.0	0.0	0.0	0.0	0.0	0.0	0.0	0.0
1587	Cluster_01584	0.0	58309.11	0.0	0.0	0.0	51893.566	0.0	0.0	0.0	0.0	0.0	0.0	0.0	0.0	0.0	165870.4	0.0	0.0	0.0	66415.65	0.0	0.0	0.0	0.0	0.0	0.0	0.0	0.0	0.0	0.0	39242.957	0.0	0.0	0.0	0.0	0.0	0.0	0.0	48858.156	0.0	0.0	0.0	0.0	0.0	49067.527	0.0	0.0	0.0
1590	Cluster_01587	0.0	0.0	0.0	0.0	0.0	0.0	0.0	0.0	0.0	0.0	0.0	0.0	0.0	0.0	0.0	0.0	0.0	0.0	0.0	0.0	0.0	0.0	0.0	0.0	0.0	0.0	0.0	0.0	0.0	0.0	0.0	0.0	0.0	0.0	0.0	0.0	0.0	0.0	0.0	0.0	0.0	0.0	0.0	0.0	0.0	0.0	0.0	0.0
1596	Cluster_01593	0.0	0.0	0.0	0.0	0.0	0.0	0.0	0.0	0.0	0.0	0.0	0.0	0.0	0.0	0.0	0.0	0.0	0.0	11884.246	0.0	0.0	0.0	0.0	0.0	0.0	0.0	0.0	0.0	0.0	0.0	0.0	0.0	0.0	0.0	0.0	0.0	0.0	0.0	0.0	0.0	0.0	0.0	0.0	0.0	0.0	0.0	0.0	0.0
1601	Cluster_01598	688309.5	657905.4	726543.56	193256.12	972879.5	1601433.1	36598.184	1254560.9	465465.7	177254.7	515329.3	348664.2	520851.56	236958.34	358805.75	655854.2	217293.81	257606.89	415161.03	1372655.4	3334967.8	518651.8	683413.0	698003.5	472570.47	1126796.2	1966769.8	790430.8	389372.94	49798.25	272667.03	820345.8	725270.25	377271.16	500144.62	781944.25	521146.97	189720.08	390289.66	1595087.9	243782.88	857867.8	554954.06	647993.2	1167062.0	1270752.0	633043.9	171960.1
1602	Cluster_01599	23463.957	1444255.6	1230540.9	164610.97	1475957.4	2480478.8	0.0	0.0	374960.56	0.0	229765.53	0.0	874296.1	257897.45	500081.1	2873193.8	413220.88	451349.22	312848.62	478992.4	6229253.5	1346090.8	234197.03	1468978.6	1626309.0	2500839.8	5569664.5	752185.6	579210.06	0.0	75183.72	1031949.75	917772.0	0.0	30261.568	1848884.5	848038.6	0.0	339607.8	750289.75	728894.75	2761701.0	1214435.0	1413348.2	2437422.0	3228731.5	1722324.9	503946.8
1603	Cluster_01600	0.0	0.0	0.0	0.0	0.0	0.0	0.0	0.0	0.0	0.0	0.0	0.0	0.0	0.0	0.0	0.0	0.0	0.0	0.0	0.0	0.0	0.0	0.0	0.0	0.0	0.0	0.0	0.0	0.0	0.0	0.0	0.0	0.0	0.0	0.0	0.0	0.0	0.0	0.0	0.0	0.0	0.0	0.0	0.0	0.0	0.0	0.0	0.0
1609	Cluster_01606	0.0	0.0	0.0	0.0	0.0	0.0	0.0	0.0	0.0	0.0	0.0	0.0	0.0	0.0	0.0	0.0	0.0	0.0	0.0	0.0	0.0	0.0	0.0	0.0	0.0	0.0	0.0	0.0	20302.787	0.0	0.0	0.0	0.0	0.0	0.0	0.0	0.0	0.0	0.0	0.0	0.0	0.0	0.0	0.0	0.0	0.0	0.0	0.0
1611	Cluster_01608	0.0	0.0	0.0	0.0	0.0	0.0	0.0	0.0	0.0	0.0	0.0	0.0	0.0	0.0	0.0	0.0	0.0	0.0	0.0	0.0	0.0	0.0	0.0	0.0	0.0	0.0	0.0	0.0	0.0	0.0	0.0	0.0	0.0	22105.736	0.0	17315.275	0.0	0.0	0.0	0.0	0.0	0.0	0.0	0.0	0.0	6886.871	0.0	0.0
1614	Cluster_01611	0.0	0.0	0.0	0.0	0.0	0.0	0.0	0.0	0.0	0.0	0.0	0.0	0.0	0.0	0.0	0.0	0.0	0.0	0.0	0.0	0.0	0.0	0.0	0.0	0.0	0.0	0.0	0.0	0.0	0.0	0.0	0.0	0.0	0.0	0.0	0.0	0.0	0.0	0.0	0.0	0.0	0.0	0.0	0.0	5822.4404	0.0	0.0	0.0
1615	Cluster_01612	113832.19	46092.723	208556.33	187107.47	109881.37	109344.91	78291.86	41142.555	143303.58	0.0	67524.48	114344.516	319321.0	399139.75	43319.38	229277.56	100315.78	0.0	155782.52	216036.61	0.0	162876.34	0.0	175888.56	43848.074	0.0	40285.4	0.0	0.0	74971.1	53726.402	165795.52	46923.215	0.0	115086.4	62809.367	0.0	0.0	97670.36	0.0	0.0	283481.7	62930.85	0.0	463055.8	0.0	0.0	38065.04
1617	Cluster_01614	0.0	36320.805	104688.54	0.0	0.0	0.0	0.0	0.0	0.0	0.0	0.0	0.0	54709.25	0.0	0.0	0.0	0.0	0.0	0.0	0.0	0.0	90992.05	0.0	0.0	0.0	0.0	0.0	61768.504	0.0	0.0	0.0	456295.12	0.0	0.0	0.0	0.0	64723.25	0.0	0.0	26762.19	39192.117	0.0	0.0	0.0	35683.402	0.0	0.0	0.0
1622	Cluster_01619	0.0	0.0	0.0	0.0	0.0	0.0	0.0	0.0	0.0	0.0	0.0	0.0	0.0	0.0	0.0	0.0	0.0	0.0	0.0	0.0	0.0	0.0	0.0	0.0	0.0	0.0	0.0	0.0	0.0	0.0	0.0	0.0	0.0	0.0	0.0	0.0	0.0	0.0	0.0	0.0	0.0	0.0	0.0	0.0	41688.48	0.0	0.0	0.0
1624	Cluster_01621	30489.99	122064.83	204221.66	23603.219	104677.484	142967.73	29454.604	38279.586	62259.707	13096.113	0.0	0.0	458243.12	2471.9595	16603.027	333772.47	1184.7969	144160.81	108193.09	482970.8	4774.8223	281215.2	178117.02	88366.766	39995.98	456529.4	838928.5	89301.37	64405.855	3648.5996	278226.5	246841.19	51038.758	35652.65	133910.45	42333.195	362599.97	14567.543	81560.09	228556.28	30426.307	136963.11	7183.423	104.53055	633780.5	33848.887	235300.8	144814.95
1625	Cluster_01622	0.0	591295.1	0.0	0.0	421209.8	364150.62	73455.73	260290.69	3893.957	0.0	138722.97	173894.83	0.0	254402.19	179084.73	376595.2	0.0	663134.56	675951.0	587802.44	39561.63	401057.38	463198.03	193084.39	0.0	948517.44	0.0	0.0	0.0	172296.92	575371.9	59622.93	303868.6	71821.695	427903.06	586993.6	253698.86	472.2999	238463.73	355383.2	0.0	636963.9	92495.984	0.0	0.0	242314.03	0.0	0.0
1626	Cluster_01623	0.0	0.0	0.0	0.0	0.0	0.0	0.0	0.0	0.0	0.0	0.0	0.0	0.0	0.0	0.0	0.0	0.0	0.0	0.0	0.0	0.0	0.0	0.0	0.0	0.0	0.0	0.0	0.0	0.0	0.0	0.0	0.0	0.0	0.0	0.0	0.0	0.0	0.0	0.0	0.0	0.0	0.0	0.0	0.0	0.0	0.0	0.0	0.0
1631	Cluster_01628	0.0	0.0	0.0	0.0	0.0	0.0	0.0	0.0	0.0	0.0	0.0	0.0	0.0	0.0	0.0	0.0	0.0	0.0	0.0	0.0	0.0	0.0	0.0	0.0	0.0	0.0	0.0	0.0	0.0	0.0	0.0	0.0	0.0	0.0	0.0	0.0	0.0	0.0	0.0	0.0	0.0	0.0	0.0	0.0	0.0	0.0	0.0	0.0
1642	Cluster_01639	0.0	0.0	0.0	0.0	0.0	0.0	0.0	0.0	0.0	0.0	0.0	0.0	0.0	0.0	0.0	0.0	0.0	0.0	0.0	0.0	0.0	0.0	0.0	0.0	0.0	0.0	0.0	0.0	0.0	0.0	0.0	0.0	0.0	0.0	0.0	0.0	16376.897	0.0	0.0	0.0	0.0	0.0	0.0	0.0	0.0	0.0	0.0	0.0
1644	Cluster_01641	0.0	0.0	156165.28	122337.38	162970.73	97345.17	54836.695	52947.387	101992.62	0.0	62864.484	56786.645	109807.125	382810.25	123502.875	247332.22	395025.4	0.0	138275.4	256108.6	0.0	242526.66	0.0	312162.0	37639.895	212911.3	451967.03	0.0	21704.916	54189.785	51732.848	221471.56	0.0	23277.096	224199.45	216317.97	0.0	0.0	77636.46	38613.773	0.0	184534.83	96397.92	29969.643	351702.06	139837.73	60792.65	71720.72
1650	Cluster_01647	0.0	0.0	0.0	0.0	0.0	0.0	0.0	0.0	0.0	0.0	0.0	0.0	0.0	0.0	0.0	0.0	0.0	0.0	0.0	0.0	0.0	0.0	0.0	0.0	0.0	0.0	0.0	0.0	0.0	0.0	0.0	0.0	0.0	0.0	0.0	0.0	0.0	0.0	0.0	0.0	0.0	0.0	0.0	0.0	0.0	0.0	0.0	0.0
1653	Cluster_01650	68028.445	155097.33	138147.84	42938.516	149438.89	61690.645	114978.28	0.0	0.0	38646.016	65038.973	145544.53	321717.03	126092.68	84740.75	99283.16	0.0	300216.34	218141.92	265652.53	3252.8677	161460.0	144457.27	77328.945	119860.03	174762.62	307871.1	40985.902	95662.5	92360.305	173809.88	97130.625	77442.336	123892.266	413002.84	236455.7	131610.08	104957.08	118963.74	101796.38	26521.252	337869.03	949.7806	2781.4207	249266.27	3849.1519	101094.82	27337.281
1654	Cluster_01651	62467.965	0.0	674499.06	660511.06	889531.8	862308.56	310752.38	324843.53	899037.1	0.0	90566.76	65736.16	445623.62	1495807.4	0.0	574985.6	2051965.4	0.0	870936.7	1071396.8	451267.44	451560.12	205342.94	1024342.0	391880.34	489351.56	406655.47	134443.19	583877.9	308278.56	236929.72	297656.97	683211.5	0.0	1064047.4	942067.5	273203.2	75256.836	184103.06	245009.0	426424.44	835491.2	254191.14	323892.12	1247699.8	409744.7	37886.457	292459.0
1656	Cluster_01653	0.0	19002.277	0.0	0.0	0.0	827.19885	0.0	0.0	0.0	0.0	0.0	0.0	0.0	0.0	0.0	0.0	0.0	0.0	0.0	0.0	0.0	0.0	10404.661	0.0	0.0	0.0	0.0	0.0	0.0	761.82983	0.0	0.0	0.0	0.0	0.0	0.0	0.0	0.0	0.0	4269.5337	0.0	0.0	0.0	0.0	0.0	0.0	0.0	0.0
1665	Cluster_01662	0.0	0.0	0.0	0.0	0.0	0.0	0.0	0.0	0.0	0.0	0.0	0.0	0.0	0.0	0.0	0.0	0.0	0.0	0.0	0.0	0.0	0.0	0.0	0.0	0.0	18190.748	0.0	0.0	0.0	0.0	0.0	0.0	0.0	0.0	0.0	0.0	0.0	0.0	0.0	0.0	0.0	0.0	0.0	0.0	0.0	0.0	0.0	0.0
1666	Cluster_01663	0.0	0.0	0.0	0.0	0.0	0.0	0.0	0.0	0.0	0.0	0.0	0.0	0.0	0.0	39022.066	0.0	0.0	0.0	0.0	0.0	0.0	0.0	0.0	0.0	0.0	0.0	0.0	0.0	0.0	0.0	0.0	0.0	21362.482	0.0	0.0	0.0	0.0	0.0	0.0	45631.06	0.0	0.0	0.0	0.0	124305.4	0.0	0.0	0.0
1670	Cluster_01667	0.0	0.0	0.0	0.0	0.0	0.0	0.0	0.0	0.0	0.0	0.0	0.0	0.0	0.0	0.0	0.0	0.0	0.0	0.0	0.0	0.0	0.0	0.0	0.0	0.0	0.0	0.0	0.0	0.0	0.0	0.0	0.0	0.0	0.0	0.0	0.0	0.0	0.0	0.0	0.0	0.0	0.0	0.0	0.0	0.0	0.0	0.0	0.0
1685	Cluster_01682	0.0	0.0	0.0	0.0	0.0	0.0	37938.535	26676.02	0.0	0.0	47340.695	0.0	195966.03	71248.79	0.0	0.0	0.0	0.0	0.0	0.0	0.0	0.0	27385.643	0.0	0.0	0.0	95933.11	0.0	27028.262	0.0	0.0	0.0	31408.242	0.0	0.0	39409.242	0.0	0.0	0.0	48370.03	0.0	133900.88	0.0	46271.793	0.0	0.0	35577.06	0.0
1688	Cluster_01685	0.0	0.0	0.0	0.0	0.0	0.0	0.0	0.0	0.0	0.0	0.0	0.0	17494.805	0.0	0.0	0.0	0.0	0.0	0.0	0.0	0.0	0.0	0.0	0.0	0.0	25243.492	0.0	0.0	0.0	0.0	0.0	60471.938	0.0	0.0	0.0	0.0	0.0	0.0	0.0	0.0	0.0	0.0	0.0	0.0	0.0	0.0	0.0	0.0
1692	Cluster_01689	0.0	0.0	0.0	0.0	0.0	0.0	0.0	0.0	0.0	0.0	0.0	0.0	0.0	0.0	0.0	0.0	0.0	0.0	0.0	0.0	0.0	0.0	0.0	0.0	0.0	0.0	0.0	0.0	0.0	0.0	0.0	0.0	0.0	0.0	0.0	0.0	0.0	0.0	0.0	0.0	0.0	0.0	0.0	0.0	0.0	0.0	0.0	0.0
1696	Cluster_01693	0.0	0.0	0.0	0.0	0.0	0.0	0.0	0.0	101174.91	0.0	0.0	0.0	0.0	0.0	0.0	0.0	0.0	0.0	0.0	68905.68	0.0	0.0	0.0	0.0	0.0	0.0	0.0	0.0	0.0	0.0	0.0	0.0	0.0	0.0	0.0	39588.996	0.0	38403.082	0.0	0.0	0.0	0.0	0.0	0.0	0.0	0.0	0.0	0.0
1700	Cluster_01697	23646.666	0.0	0.0	0.0	0.0	0.0	0.0	0.0	0.0	0.0	0.0	0.0	0.0	0.0	0.0	0.0	0.0	0.0	0.0	0.0	0.0	0.0	0.0	0.0	0.0	0.0	0.0	0.0	0.0	0.0	0.0	0.0	0.0	0.0	0.0	0.0	0.0	0.0	0.0	0.0	0.0	0.0	0.0	0.0	0.0	0.0	0.0	0.0
1701	Cluster_01698	606486.06	1767870.6	1573904.9	1007916.94	1833733.9	1472198.6	411193.38	741123.06	234005.72	85962.12	1067195.0	832573.8	2443474.2	1159629.6	895648.6	1538082.9	101524.51	1971587.4	1951262.6	2772091.8	193953.44	1144134.0	1785076.0	750631.8	979693.5	2918661.8	2486253.2	447799.22	420921.3	578593.25	1934096.6	729942.4	962270.44	874083.9	1937357.5	1660031.9	1308524.2	545887.1	667919.44	1133535.9	132172.1	1869887.0	592701.0	385886.1	1892930.5	941438.8	1113778.4	403955.44
1702	Cluster_01699	0.0	0.0	129588.766	47510.562	114669.875	0.0	33782.4	34244.586	0.0	0.0	19746.023	0.0	239317.86	0.0	19738.598	75184.79	0.0	0.0	0.0	199014.69	0.0	174869.83	94117.46	0.0	32350.254	254649.47	398581.4	42510.04	0.0	0.0	240517.31	76450.88	0.0	19923.5	115400.71	48073.297	138549.31	0.0	0.0	51053.44	0.0	104563.96	0.0	40160.895	106579.03	0.0	59997.957	0.0
1703	Cluster_01700	0.0	182015.88	0.0	0.0	100736.19	60154.902	0.0	39040.316	0.0	16852.95	23903.766	0.0	0.0	69137.336	83778.69	76740.375	0.0	240015.98	150393.86	189933.05	0.0	86047.73	172231.77	52048.465	0.0	383489.62	0.0	0.0	0.0	34335.816	169468.53	0.0	31115.168	31237.496	102232.52	95546.91	36681.836	0.0	94235.98	107889.18	0.0	218297.34	0.0	0.0	0.0	29806.307	0.0	47341.203
1708	Cluster_01705	0.0	0.0	0.0	0.0	0.0	18144.797	0.0	0.0	0.0	0.0	0.0	0.0	0.0	0.0	0.0	0.0	0.0	0.0	0.0	0.0	64734.875	0.0	0.0	0.0	0.0	0.0	0.0	0.0	0.0	0.0	0.0	0.0	0.0	0.0	0.0	0.0	0.0	0.0	0.0	0.0	0.0	0.0	0.0	0.0	0.0	0.0	0.0	0.0
1709	Cluster_01706	0.0	0.0	0.0	0.0	0.0	0.0	0.0	0.0	0.0	0.0	0.0	0.0	0.0	0.0	0.0	0.0	0.0	0.0	0.0	0.0	117664.44	0.0	0.0	0.0	0.0	0.0	83156.89	0.0	0.0	0.0	0.0	0.0	0.0	0.0	0.0	0.0	0.0	0.0	0.0	0.0	0.0	70161.46	0.0	0.0	0.0	0.0	0.0	0.0
1714	Cluster_01711	0.0	0.0	0.0	0.0	0.0	0.0	0.0	0.0	0.0	0.0	0.0	0.0	0.0	0.0	0.0	0.0	0.0	0.0	0.0	0.0	0.0	0.0	18723.898	0.0	0.0	0.0	0.0	0.0	0.0	0.0	0.0	0.0	0.0	0.0	19593.512	0.0	0.0	0.0	0.0	0.0	30857.14	0.0	0.0	0.0	0.0	0.0	0.0	0.0
1715	Cluster_01712	0.0	0.0	0.0	0.0	0.0	0.0	0.0	0.0	0.0	0.0	0.0	0.0	0.0	0.0	0.0	0.0	0.0	0.0	0.0	0.0	0.0	0.0	0.0	0.0	0.0	0.0	0.0	0.0	0.0	0.0	0.0	0.0	0.0	0.0	0.0	0.0	0.0	0.0	0.0	0.0	0.0	0.0	0.0	0.0	0.0	0.0	0.0	0.0
1721	Cluster_01718	0.0	0.0	0.0	0.0	405.28333	0.0	0.0	0.0	0.0	0.0	0.0	0.0	0.0	0.0	0.0	0.0	0.0	0.0	0.0	0.0	0.0	0.0	0.0	0.0	0.0	0.0	0.0	0.0	0.0	0.0	0.0	0.0	0.0	0.0	0.0	0.0	0.0	0.0	0.0	0.0	0.0	0.0	0.0	0.0	0.0	0.0	0.0	0.0
1722	Cluster_01719	0.0	0.0	0.0	0.0	0.0	0.0	0.0	0.0	0.0	0.0	0.0	0.0	0.0	0.0	0.0	0.0	0.0	0.0	0.0	0.0	0.0	0.0	0.0	0.0	0.0	0.0	0.0	0.0	0.0	0.0	0.0	0.0	0.0	0.0	0.0	0.0	0.0	0.0	0.0	0.0	0.0	0.0	0.0	0.0	0.0	0.0	0.0	0.0
1723	Cluster_01720	0.0	0.0	17932.168	0.0	0.0	0.0	0.0	27196.332	0.0	0.0	0.0	0.0	0.0	0.0	0.0	0.0	0.0	0.0	0.0	73529.766	0.0	46338.508	0.0	0.0	0.0	53832.664	89515.266	0.0	0.0	0.0	0.0	0.0	0.0	0.0	53306.28	0.0	0.0	0.0	0.0	0.0	0.0	33764.453	0.0	0.0	31595.947	0.0	0.0	0.0
1724	Cluster_01721	0.0	0.0	0.0	0.0	0.0	51105.234	0.0	0.0	0.0	0.0	0.0	0.0	0.0	0.0	0.0	0.0	0.0	0.0	0.0	0.0	0.0	0.0	0.0	0.0	0.0	0.0	33356.746	0.0	0.0	0.0	0.0	0.0	0.0	0.0	0.0	0.0	0.0	0.0	0.0	0.0	0.0	71794.95	0.0	0.0	0.0	22482.87	0.0	0.0
1725	Cluster_01722	0.0	0.0	0.0	0.0	19526.902	79509.0	0.0	0.0	0.0	0.0	0.0	23462.533	0.0	0.0	0.0	0.0	0.0	0.0	0.0	0.0	4873.712	0.0	0.0	0.0	0.0	0.0	0.0	0.0	0.0	0.0	0.0	21328.473	0.0	0.0	0.0	0.0	0.0	0.0	0.0	0.0	902.0598	0.0	0.0	63588.082	0.0	6077.393	0.0	0.0
1730	Cluster_01727	0.0	0.0	0.0	0.0	202137.1	0.0	0.0	0.0	0.0	0.0	0.0	0.0	0.0	0.0	0.0	113442.086	0.0	0.0	74279.8	140944.33	0.0	41364.05	0.0	36486.164	0.0	0.0	0.0	0.0	0.0	0.0	0.0	0.0	56087.79	0.0	48523.387	0.0	44067.63	0.0	0.0	45699.44	0.0	0.0	0.0	0.0	114834.74	0.0	0.0	0.0
1732	Cluster_01729	0.0	0.0	0.0	0.0	0.0	36316.312	0.0	0.0	0.0	0.0	0.0	0.0	0.0	0.0	34460.45	0.0	49495.695	0.0	0.0	0.0	0.0	0.0	0.0	49042.152	0.0	0.0	44439.246	0.0	0.0	0.0	0.0	0.0	0.0	0.0	0.0	0.0	0.0	0.0	0.0	0.0	0.0	0.0	0.0	0.0	43497.023	0.0	0.0	0.0
1734	Cluster_01731	306944.34	130009.34	428084.47	510199.9	627331.4	324718.62	634604.44	443427.0	557277.4	0.0	516640.6	449445.3	814111.75	1904429.1	325734.97	436867.5	575069.56	256242.02	501460.3	663345.25	153814.33	532997.75	466806.25	613676.75	392650.12	463352.75	405859.75	241780.42	479205.56	501020.88	300871.3	497702.0	713900.44	321038.0	902072.0	702164.6	616808.0	103974.6	749792.8	346942.34	391498.7	870780.8	574460.9	380192.5	860791.75	303960.6	458978.5	564473.4
1735	Cluster_01732	0.0	0.0	0.0	0.0	0.0	0.0	0.0	0.0	0.0	0.0	0.0	0.0	0.0	40034.87	0.0	0.0	0.0	0.0	0.0	0.0	0.0	0.0	0.0	0.0	0.0	0.0	1752.406	0.0	0.0	0.0	0.0	0.0	0.0	0.0	0.0	0.0	0.0	0.0	0.0	0.0	0.0	0.0	0.0	0.0	0.0	0.0	0.0	0.0
1736	Cluster_01733	0.0	0.0	0.0	0.0	16344.187	0.0	0.0	0.0	0.0	0.0	0.0	0.0	0.0	0.0	0.0	0.0	0.0	0.0	0.0	0.0	0.0	0.0	0.0	0.0	0.0	0.0	0.0	0.0	0.0	0.0	0.0	0.0	38312.18	0.0	61544.38	0.0	0.0	0.0	0.0	0.0	0.0	0.0	0.0	0.0	0.0	0.0	0.0	0.0
1738	Cluster_01735	47581.43	0.0	0.0	0.0	33981.766	0.0	35085.35	0.0	0.0	0.0	67997.836	0.0	44188.26	0.0	28400.266	0.0	0.0	18859.389	0.0	35964.016	38754.3	23876.39	0.0	0.0	0.0	27833.287	0.0	0.0	0.0	0.0	0.0	0.0	0.0	18375.883	0.0	0.0	47754.254	0.0	0.0	0.0	0.0	26338.715	0.0	76566.164	22224.186	0.0	30786.71	0.0
1739	Cluster_01736	0.0	42562.184	30586.668	0.0	17437.32	24498.738	0.0	0.0	0.0	0.0	0.0	0.0	0.0	0.0	0.0	42962.867	0.0	0.0	33914.96	19800.066	0.0	0.0	0.0	0.0	0.0	39671.65	138356.53	0.0	0.0	0.0	53009.695	0.0	0.0	0.0	66352.73	0.0	25953.8	0.0	0.0	0.0	0.0	69568.42	0.0	0.0	33174.94	0.0	0.0	0.0
1743	Cluster_01740	148103.14	485264.8	358705.53	74846.61	173471.27	321823.34	81276.195	425570.38	21931.482	0.0	351972.56	120518.516	334136.94	334722.72	177771.47	501633.34	0.0	424197.9	386744.2	373208.4	0.0	306507.3	472694.25	176612.27	270079.25	599199.1	265024.03	0.0	133426.66	85777.71	702352.7	57456.508	321238.53	160705.4	368423.28	310722.44	247681.97	79979.59	215502.78	147209.05	0.0	242230.17	88222.234	183133.69	379941.44	81868.664	140941.36	0.0
1744	Cluster_01741	0.0	0.0	0.0	0.0	0.0	16032.722	0.0	0.0	0.0	0.0	0.0	0.0	0.0	0.0	38926.113	0.0	91031.32	0.0	0.0	0.0	0.0	27494.637	0.0	0.0	0.0	0.0	0.0	0.0	0.0	0.0	0.0	0.0	0.0	0.0	0.0	16991.047	0.0	0.0	0.0	0.0	0.0	44040.18	0.0	0.0	0.0	32075.018	0.0	293.49774
1745	Cluster_01742	7526305.5	3786866.8	1.1494011E7	1.1290576E7	1.2097925E7	1.2099174E7	9644662.0	1.0674814E7	1.3911881E7	176804.7	9945093.0	9343923.0	1.4697858E7	2.9570154E7	9611958.0	1.7395832E7	1.610428E7	4351194.5	1.3888103E7	1.6855462E7	6275219.0	1.3296292E7	6781687.0	1.732313E7	7839869.5	1.284472E7	1.2968921E7	7263908.0	8125586.0	8441019.0	1.0397838E7	1.6072056E7	1.2937963E7	7405797.0	1.8760638E7	1.787162E7	9245958.0	5769936.0	1.4126251E7	9371477.0	8122748.5	1.5679929E7	1.160939E7	9874692.0	2.1696152E7	9040281.0	9195705.0	1.1010023E7
1746	Cluster_01743	737051.4	576078.3	1369849.2	1321611.8	1544517.5	1382564.6	1173949.5	1140987.8	1493507.0	0.0	1100681.2	1173403.0	1632591.6	3554186.5	1247353.6	1747166.0	1769764.5	480368.12	1585884.1	1997567.6	708123.6	1614884.9	539047.56	1768054.6	988373.6	1202304.6	1699508.1	562003.5	1063304.9	1134419.4	1404860.0	2113605.5	1659529.6	886782.75	2330676.8	2124157.0	1122263.6	512274.7	1543296.4	999296.0	1079828.0	1604917.1	1459328.9	1209138.6	2877336.0	1117337.8	1150864.1	1292932.8
1747	Cluster_01744	0.0	0.0	35707.797	40976.59	0.0	0.0	20951.809	136301.94	52981.758	0.0	0.0	10557.621	26832.725	127823.01	0.0	65448.78	119425.54	0.0	97158.914	49819.63	12217.365	81968.91	0.0	146580.12	24242.756	21560.146	0.0	0.0	41158.61	0.0	0.0	62695.406	44893.87	0.0	127967.96	104152.125	34208.6	0.0	11403.866	21078.742	0.0	36151.195	19457.14	35705.547	173943.6	64689.57	47976.125	0.0
1748	Cluster_01745	0.0	0.0	280156.7	51856.285	65644.81	216385.56	33009.996	53633.004	131753.81	0.0	53778.145	52582.113	38162.11	329935.25	39412.04	131681.06	105459.375	0.0	122532.27	33783.125	47665.855	148062.62	0.0	238785.72	0.0	93796.11	122732.836	0.0	41731.305	29968.416	92691.95	208206.81	139472.47	23856.33	189804.28	208742.16	0.0	0.0	54166.508	0.0	0.0	204293.25	0.0	67881.75	63536.527	77906.445	51441.53	0.0
1749	Cluster_01746	1526500.8	659335.5	2764244.8	2420252.5	2535670.2	2400798.0	2391448.0	2298867.2	2750962.8	0.0	2002722.4	1837379.5	2941482.5	5638731.0	1957636.8	3441261.0	3428532.2	1049778.9	2424078.2	3283344.0	1449200.8	2496934.8	1124703.6	3649639.5	1669256.0	2295871.5	2675137.2	1485959.2	1839219.6	1969392.5	2263830.8	3057767.0	2782591.5	1294280.6	3592024.0	3753944.8	1890633.6	1217282.0	2563494.8	1699784.8	1615794.5	2874862.5	2252203.0	2003340.6	4616921.5	1879629.0	1918036.2	2359755.5
1750	Cluster_01747	1828706.8	1055589.5	3568768.0	3190505.2	3278115.5	4205088.0	3202040.0	2964416.0	4264343.0	0.0	2946693.0	2496313.0	3657632.5	8062399.0	2687040.5	4868589.5	5505202.0	1007201.1	3675435.2	4985703.5	1871530.4	3878722.5	1419143.5	5608160.0	2215153.5	3147631.5	4070259.0	1778339.6	2056655.8	2765691.5	2793539.0	4770099.0	3702681.5	1997521.8	5262911.0	5453342.0	2254289.8	1214153.0	4238624.0	2641484.2	2354789.8	4356736.0	2966260.5	2877668.0	7119400.5	2980597.0	2338366.2	3207330.5
1751	Cluster_01748	0.0	0.0	105953.71	68219.734	0.0	0.0	0.0	0.0	98984.37	0.0	0.0	0.0	295328.5	75691.08	0.0	136976.97	0.0	0.0	0.0	0.0	0.0	46573.086	0.0	121761.11	0.0	0.0	0.0	0.0	0.0	0.0	86641.99	353179.12	0.0	0.0	543633.94	0.0	0.0	0.0	88884.36	229736.66	93684.09	0.0	0.0	0.0	321666.53	0.0	0.0	0.0
1752	Cluster_01749	145215.94	0.0	147738.53	293970.47	296086.5	232680.47	173406.69	224592.06	342325.16	0.0	95248.125	283896.44	194434.88	954279.6	125802.81	310183.5	449160.22	29451.15	394699.5	497789.7	129180.484	397799.3	77703.04	404519.66	180249.33	243512.66	224584.62	163581.73	130176.61	104303.33	214213.66	364686.7	267366.62	114903.65	451637.7	382629.62	108789.25	33212.42	318135.7	209818.77	110331.375	561324.75	201171.25	151126.22	437350.8	144345.36	148111.1	202389.62
1753	Cluster_01750	72151.51	23138.8	198786.39	269560.72	294102.75	417416.72	193679.42	370508.44	216719.31	0.0	342507.72	219922.94	200297.31	936560.9	141749.73	328654.62	421029.5	32999.87	531393.0	548374.0	63050.27	360051.66	67109.68	489998.7	159576.75	514232.6	365424.6	130121.65	190924.2	146996.75	223215.31	419741.12	401919.5	33363.977	367812.88	619908.6	208342.22	93822.23	305644.4	235507.97	126237.375	369502.06	211343.77	114561.48	702601.5	174790.92	119868.5	261628.34
1759	Cluster_01756	0.0	0.0	0.0	4368.58	0.0	0.0	0.0	0.0	0.0	0.0	0.0	0.0	0.0	0.0	0.0	0.0	0.0	0.0	0.0	2638.414	0.0	0.0	0.0	0.0	0.0	0.0	0.0	0.0	0.0	0.0	0.0	0.0	0.0	0.0	0.0	0.0	0.0	0.0	17890.332	0.0	0.0	0.0	0.0	0.0	0.0	0.0	0.0	0.0
1763	Cluster_01760	0.0	0.0	69426.45	70544.06	92481.67	126613.2	0.0	71713.59	0.0	0.0	0.0	0.0	0.0	106123.36	0.0	136162.72	274929.25	0.0	86132.445	131308.53	63237.84	0.0	0.0	193879.66	0.0	0.0	101130.195	0.0	0.0	0.0	0.0	91324.766	0.0	0.0	72847.95	111934.56	0.0	0.0	0.0	0.0	0.0	0.0	0.0	0.0	490502.5	322038.0	0.0	0.0
1764	Cluster_01761	105628.17	0.0	373024.12	332511.62	388182.6	703162.06	209159.44	546112.56	437618.6	0.0	0.0	62708.215	243926.45	290294.12	160548.05	556367.9	677378.1	0.0	386822.75	485095.1	408999.25	316292.5	0.0	561503.7	295978.44	230407.22	596857.6	62676.105	169309.5	202968.22	265461.62	281796.88	342459.7	74931.78	510659.47	611740.75	0.0	97926.9	144687.81	394916.75	107546.516	177444.06	576668.7	318897.6	1013353.9	690040.94	0.0	539678.25
1765	Cluster_01762	1564309.2	1634918.2	6783350.5	4583450.0	6195203.0	8403733.0	2832744.5	6975376.0	6598233.0	89336.66	1946510.0	2621220.5	6077943.5	5329335.0	3678882.5	1.1115262E7	1.1260288E7	968620.9	6340436.0	8254960.5	5941757.0	4570521.0	1257496.2	1.0871954E7	4503835.0	3312394.5	1.0229932E7	1588802.6	2809432.5	1587201.9	5410527.5	6608008.0	5711075.5	2252001.0	9045154.0	8569201.0	1390921.6	2697447.5	4119328.8	3448847.2	4141448.2	3586222.5	4732432.0	5831831.5	1.4322148E7	1.191326E7	3350978.0	4667328.0
1766	Cluster_01763	1.2290586E7	5413839.5	2.3811938E7	2.4200972E7	2.8237058E7	4.203386E7	1.1696249E7	2.532735E7	2.253097E7	732728.25	1.3072702E7	1.2737231E7	1.795864E7	3.0920554E7	1.7183978E7	3.054098E7	4.216688E7	5389066.5	2.7114126E7	3.5104092E7	2.7383818E7	2.5909006E7	6474082.0	4.8181256E7	1.8620742E7	2.7740968E7	3.8581768E7	7628750.0	1.5014658E7	1.2496851E7	2.0953492E7	2.489718E7	2.5068624E7	8285395.5	3.2524762E7	3.1824922E7	8872169.0	1.2403465E7	1.6427213E7	2.1025048E7	1.4598581E7	2.1650522E7	1.9110356E7	2.2018882E7	4.9316436E7	4.0074888E7	1.3336512E7	1.7341114E7
1767	Cluster_01764	64184.75	45899.17	2927876.2	1726712.5	1684644.8	3183525.0	562656.4	2479401.5	1505370.5	0.0	134734.97	1189606.8	1593136.5	1796419.8	1425495.9	4756619.0	4873756.0	132077.9	2623968.0	4305253.5	2947392.0	1980849.5	0.0	5315799.5	2008738.5	1573747.0	4810974.5	644401.4	723755.1	949047.5	2361733.8	2358284.0	1953341.8	461084.88	3960056.8	4316765.0	270175.38	824015.2	1530781.0	1428035.9	1963800.8	1679604.9	2625717.0	2245548.2	5183049.5	5777879.0	1461201.5	1744783.9
1768	Cluster_01765	3.865302E7	1.8034104E7	8.3152296E7	7.9087312E7	9.4661088E7	1.41540736E8	4.7019132E7	8.7762008E7	8.493572E7	1353114.2	3.930376E7	4.9792296E7	6.2904468E7	9.6584376E7	5.5958364E7	1.2712724E8	1.6345472E8	1.6005655E7	9.798936E7	1.17536912E8	8.7881544E7	8.4378056E7	1.6832318E7	1.75240992E8	6.0113692E7	7.0240056E7	1.3040248E8	2.5705396E7	4.4259968E7	4.3062828E7	7.3327856E7	8.9635152E7	7.5110624E7	2.7449398E7	1.1916128E8	1.22902624E8	2.3655358E7	3.5240752E7	5.7954204E7	7.3021128E7	5.1262852E7	6.422378E7	6.2419968E7	6.8635368E7	1.88376032E8	1.44842096E8	4.0930336E7	5.659444E7
1769	Cluster_01766	1.0532165E7	2016275.4	2.4209312E7	2.1398226E7	3.0588544E7	4.076524E7	1.2542358E7	2.8496216E7	2.298783E7	275670.0	1455098.5	6917550.5	1.7522866E7	2.140547E7	1.404293E7	3.4644404E7	4.8612572E7	3102215.0	2.1255302E7	3.8906892E7	2.8493046E7	1.8684368E7	3687125.0	4.7218616E7	1.6220661E7	1.6336232E7	3.5116948E7	2729892.0	1.1037161E7	1.0297952E7	1.9477178E7	8664054.0	2.1465404E7	6474192.5	3.320807E7	1.9011348E7	5271233.5	9534932.0	1.4612237E7	2.2116516E7	1.2957141E7	1.1158391E7	1.7714672E7	1.7461572E7	5.6349752E7	3.6039268E7	1.0238632E7	1.4950704E7
1770	Cluster_01767	319417.06	0.0	330603.2	271991.03	399610.56	698455.0	103715.71	541353.94	371066.5	0.0	79961.39	134580.72	378714.75	254252.06	262143.6	446754.9	677083.75	73911.03	506876.0	3529228.5	571126.3	309544.34	214071.78	483638.66	408902.44	316768.22	620144.8	66172.65	155056.17	216225.02	169106.66	263473.7	439938.12	92550.414	321742.8	585260.8	68899.56	82807.086	157003.77	366332.1	309311.97	284230.47	290639.66	328901.62	901862.75	605966.1	168495.61	534410.3
1771	Cluster_01768	5600644.0	2230918.0	1.0418932E7	1.0567179E7	1.3544168E7	2.1094518E7	6540518.0	1.3188495E7	1.1334328E7	143491.38	5451793.0	6529260.5	8207112.5	1.4318157E7	8332606.5	1.692868E7	2.3175168E7	2135418.0	1.4469588E7	1.9404798E7	1.3066228E7	1.3352685E7	2547320.0	2.3733694E7	7939330.0	1.0818721E7	1.9636056E7	3775940.8	6226237.5	6854099.0	9480850.0	1.3349599E7	1.2249602E7	4417878.5	1.7614794E7	1.6982366E7	3354342.5	5263944.5	8506663.0	1.1765834E7	6574080.5	9969167.0	8087747.5	9480283.0	2.652861E7	2.1815594E7	5400985.5	7962816.0
1772	Cluster_01769	0.0	0.0	31900.469	0.0	0.0	0.0	0.0	0.0	0.0	0.0	0.0	64159.227	56640.8	134673.2	0.0	174423.11	48127.992	0.0	210844.33	0.0	0.0	0.0	0.0	140814.66	0.0	0.0	250158.73	0.0	0.0	55366.01	0.0	54176.785	22620.77	0.0	0.0	140240.6	0.0	0.0	0.0	51845.4	0.0	190122.7	0.0	0.0	24586.547	19869.172	0.0	39188.34
1773	Cluster_01770	985947.9	476020.44	2442722.5	2208515.5	2698575.5	4277116.0	1114359.1	2800941.8	2387901.0	0.0	1217566.5	1380501.2	2248534.8	3805959.0	1763366.5	4237021.0	5562706.5	581657.8	2744723.0	4579003.0	3305565.2	2872773.5	743294.25	5609443.5	2046481.1	2924279.2	5211848.5	779552.8	1828273.5	1146644.8	2733658.5	3210459.8	2969367.8	972265.3	4445398.5	4231082.0	923901.1	1446995.5	2004032.1	2277814.2	1928444.5	1970897.9	2156852.0	3085493.5	6856758.0	5529944.0	1662858.9	2134236.0
1774	Cluster_01771	417256.84	0.0	798747.9	1046839.6	1251700.0	1655211.5	247089.9	1048910.6	832195.06	0.0	387248.25	399846.9	463071.25	1110511.9	453369.84	901725.5	1769159.1	35087.117	959410.9	1203255.6	1293053.0	884149.5	93519.64	1570676.0	710044.0	954601.3	1444714.8	213870.56	457868.5	430737.2	628195.0	732330.1	931596.0	98234.625	961810.7	1097797.5	158241.48	350679.38	378022.9	667504.4	369731.4	820258.25	685114.56	879364.0	2059876.4	1750413.2	259862.45	524953.4
1775	Cluster_01772	0.0	0.0	0.0	0.0	24638.408	0.0	0.0	0.0	0.0	0.0	0.0	0.0	0.0	0.0	0.0	0.0	108371.6	0.0	0.0	0.0	0.0	0.0	0.0	0.0	0.0	0.0	0.0	0.0	58600.51	0.0	0.0	30231.502	0.0	0.0	564835.1	0.0	0.0	0.0	0.0	0.0	0.0	0.0	0.0	0.0	0.0	0.0	0.0	0.0
1781	Cluster_01778	0.0	3857.5913	3175.874	0.0	102893.016	193246.08	0.0	80243.9	0.0	0.0	0.0	0.0	0.0	0.0	0.0	28925.918	0.0	0.0	0.0	54503.855	831743.56	0.0	0.0	37222.035	0.0	34153.402	313828.5	0.0	0.0	0.0	0.0	0.0	0.0	0.0	0.0	27658.4	0.0	0.0	0.0	50831.53	0.0	132715.28	0.0	40995.113	123111.914	210321.5	37693.953	0.0
1782	Cluster_01779	0.0	44481.773	79859.28	0.0	127680.81	343505.56	0.0	0.0	0.0	0.0	0.0	0.0	5302.616	0.0	0.0	268502.88	0.0	0.0	0.0	0.0	1034058.56	96963.99	0.0	0.0	192251.36	408967.62	1116539.5	0.0	2434.081	0.0	0.0	69912.7	0.0	0.0	0.0	307281.66	0.0	0.0	0.0	0.0	0.0	412205.03	143920.45	30541.168	244056.83	476203.56	176000.19	0.0
1784	Cluster_01781	0.0	0.0	0.0	0.0	0.0	0.0	0.0	0.0	0.0	0.0	0.0	0.0	0.0	0.0	0.0	9794.566	0.0	0.0	0.0	0.0	0.0	0.0	0.0	0.0	0.0	0.0	0.0	0.0	0.0	0.0	0.0	0.0	0.0	0.0	0.0	0.0	0.0	0.0	0.0	0.0	0.0	0.0	0.0	0.0	0.0	0.0	14073.425	0.0
1785	Cluster_01782	315636.25	388786.16	381601.72	261269.16	159995.17	325428.72	539369.8	264475.03	286430.34	229571.48	0.0	0.0	0.0	0.0	0.0	0.0	0.0	0.0	0.0	0.0	0.0	0.0	0.0	0.0	0.0	0.0	0.0	0.0	0.0	0.0	0.0	0.0	0.0	0.0	0.0	0.0	0.0	0.0	0.0	0.0	0.0	0.0	0.0	0.0	0.0	0.0	0.0	0.0
1786	Cluster_01783	0.0	71082.766	0.0	0.0	75091.97	0.0	0.0	0.0	0.0	0.0	0.0	0.0	0.0	0.0	0.0	0.0	0.0	0.0	0.0	0.0	0.0	0.0	0.0	0.0	0.0	0.0	0.0	0.0	0.0	0.0	0.0	0.0	0.0	0.0	0.0	0.0	0.0	0.0	0.0	0.0	0.0	0.0	0.0	0.0	0.0	0.0	0.0	0.0
1787	Cluster_01784	0.0	0.0	0.0	0.0	0.0	0.0	0.0	0.0	0.0	0.0	0.0	0.0	0.0	0.0	0.0	0.0	0.0	0.0	0.0	0.0	0.0	0.0	0.0	0.0	0.0	0.0	0.0	0.0	0.0	0.0	0.0	0.0	0.0	0.0	0.0	0.0	0.0	0.0	0.0	0.0	0.0	0.0	0.0	0.0	0.0	0.0	0.0	0.0
1789	Cluster_01786	0.0	0.0	0.0	0.0	0.0	0.0	0.0	0.0	0.0	0.0	0.0	0.0	0.0	0.0	0.0	0.0	0.0	0.0	0.0	0.0	0.0	0.0	0.0	0.0	0.0	0.0	0.0	0.0	0.0	0.0	0.0	0.0	0.0	0.0	0.0	0.0	0.0	0.0	0.0	0.0	0.0	0.0	0.0	0.0	0.0	0.0	0.0	0.0
1801	Cluster_01798	0.0	0.0	0.0	0.0	0.0	0.0	0.0	0.0	0.0	0.0	0.0	0.0	0.0	0.0	0.0	0.0	0.0	0.0	0.0	0.0	0.0	0.0	0.0	0.0	0.0	0.0	0.0	0.0	0.0	0.0	0.0	0.0	0.0	0.0	80644.805	0.0	0.0	0.0	0.0	0.0	0.0	0.0	0.0	0.0	0.0	0.0	0.0	0.0
1812	Cluster_01809	66055.67	0.0	41750.344	0.0	0.0	422529.78	0.0	0.0	0.0	0.0	37682.63	0.0	153218.39	755519.0	0.0	0.0	0.0	0.0	0.0	569538.56	0.0	0.0	0.0	0.0	0.0	565400.5	414669.78	0.0	0.0	0.0	0.0	68024.35	0.0	0.0	42163.688	0.0	0.0	130464.16	0.0	0.0	63206.324	0.0	0.0	0.0	1313714.0	0.0	0.0	0.0
1814	Cluster_01811	28393.82	22557.832	0.0	39636.855	0.0	38720.2	0.0	0.0	0.0	0.0	0.0	0.0	0.0	20824.195	0.0	0.0	0.0	0.0	0.0	0.0	0.0	0.0	0.0	0.0	0.0	0.0	0.0	0.0	59277.992	35571.16	0.0	0.0	0.0	21688.385	0.0	0.0	27558.703	0.0	0.0	0.0	0.0	0.0	0.0	0.0	30693.562	73945.695	0.0	0.0
1815	Cluster_01812	43116.227	0.0	0.0	0.0	0.0	58195.27	0.0	27875.951	42786.953	44739.88	0.0	43768.703	68101.66	28356.98	0.0	25425.057	0.0	0.0	0.0	100975.31	0.0	0.0	0.0	1986.6427	36715.99	0.0	0.0	0.0	19057.81	0.0	25753.076	0.0	0.0	0.0	109651.734	59926.47	0.0	62342.434	0.0	44360.918	35158.42	0.0	68325.125	0.0	147704.03	0.0	53075.832	35203.715
1816	Cluster_01813	27857.816	0.0	0.0	0.0	0.0	0.0	36356.027	43945.582	0.0	23931.205	0.0	0.0	0.0	0.0	0.0	0.0	0.0	23304.555	34168.07	0.0	36487.47	0.0	0.0	13591.497	0.0	0.0	22057.559	0.0	0.0	0.0	0.0	0.0	0.0	0.0	0.0	34336.863	0.0	0.0	25927.914	0.0	0.0	0.0	0.0	0.0	0.0	0.0	0.0	0.0
1817	Cluster_01814	32653.82	94670.445	219907.34	0.0	34822.11	273996.8	27988.285	120933.05	0.0	0.0	114409.49	98512.71	98594.984	264937.8	77510.38	203755.08	0.0	445409.25	336228.66	56167.426	0.0	223033.95	317077.12	45767.855	75134.67	531754.8	205142.88	0.0	97570.195	116807.55	219425.14	32404.73	170285.38	207342.72	168821.12	194763.28	58348.375	74986.12	39600.523	83767.625	1347.697	161809.06	97817.86	0.0	466215.0	45809.49	144215.36	0.0
1818	Cluster_01815	0.0	78805.42	0.0	0.0	58483.0	47142.03	0.0	0.0	0.0	0.0	0.0	0.0	0.0	0.0	0.0	0.0	0.0	0.0	76376.43	0.0	0.0	0.0	62929.844	0.0	0.0	148039.81	0.0	0.0	0.0	27849.195	0.0	0.0	0.0	0.0	52583.992	0.0	18247.09	0.0	0.0	0.0	0.0	0.0	0.0	0.0	0.0	0.0	0.0	0.0
1819	Cluster_01816	0.0	0.0	0.0	0.0	0.0	0.0	0.0	0.0	0.0	0.0	19279.63	0.0	0.0	0.0	0.0	0.0	0.0	20117.88	0.0	0.0	0.0	0.0	0.0	0.0	0.0	0.0	0.0	0.0	0.0	0.0	0.0	0.0	0.0	0.0	0.0	0.0	0.0	0.0	0.0	0.0	0.0	0.0	0.0	0.0	0.0	0.0	0.0	0.0
1823	Cluster_01820	0.0	0.0	0.0	0.0	0.0	0.0	0.0	0.0	0.0	0.0	0.0	0.0	0.0	0.0	0.0	0.0	0.0	0.0	0.0	0.0	0.0	0.0	0.0	0.0	0.0	0.0	0.0	0.0	0.0	0.0	0.0	0.0	0.0	0.0	0.0	0.0	0.0	0.0	0.0	0.0	0.0	0.0	0.0	0.0	0.0	0.0	0.0	0.0
1826	Cluster_01823	0.0	0.0	0.0	0.0	0.0	0.0	0.0	0.0	0.0	0.0	0.0	0.0	0.0	0.0	0.0	0.0	0.0	0.0	0.0	0.0	0.0	0.0	0.0	0.0	0.0	0.0	0.0	0.0	0.0	0.0	0.0	0.0	0.0	0.0	0.0	0.0	0.0	0.0	0.0	0.0	0.0	0.0	0.0	0.0	0.0	0.0	0.0	0.0
1830	Cluster_01827	0.0	0.0	0.0	0.0	0.0	0.0	0.0	0.0	0.0	0.0	0.0	0.0	0.0	0.0	0.0	0.0	0.0	0.0	0.0	0.0	0.0	22436.908	0.0	0.0	0.0	0.0	0.0	0.0	0.0	0.0	0.0	0.0	0.0	0.0	0.0	0.0	0.0	0.0	0.0	0.0	0.0	0.0	0.0	0.0	0.0	0.0	0.0	0.0
1834	Cluster_01831	0.0	0.0	0.0	0.0	0.0	0.0	0.0	0.0	0.0	0.0	0.0	0.0	0.0	0.0	0.0	0.0	0.0	0.0	0.0	0.0	0.0	0.0	0.0	0.0	0.0	0.0	0.0	0.0	0.0	0.0	0.0	0.0	0.0	0.0	0.0	0.0	0.0	0.0	0.0	0.0	0.0	0.0	0.0	0.0	0.0	0.0	0.0	0.0
1836	Cluster_01833	0.0	0.0	0.0	0.0	0.0	0.0	0.0	0.0	0.0	0.0	0.0	0.0	0.0	0.0	0.0	0.0	0.0	0.0	0.0	0.0	0.0	0.0	0.0	0.0	0.0	0.0	0.0	0.0	0.0	0.0	0.0	0.0	0.0	25098.26	0.0	0.0	0.0	0.0	0.0	0.0	0.0	0.0	0.0	0.0	0.0	0.0	0.0	0.0
1837	Cluster_01834	0.0	0.0	0.0	0.0	0.0	0.0	0.0	0.0	0.0	0.0	0.0	0.0	0.0	0.0	0.0	0.0	0.0	0.0	0.0	0.0	0.0	0.0	0.0	0.0	0.0	0.0	0.0	0.0	0.0	0.0	0.0	0.0	0.0	0.0	0.0	0.0	0.0	0.0	0.0	0.0	0.0	0.0	0.0	0.0	0.0	0.0	0.0	0.0
1838	Cluster_01835	0.0	0.0	0.0	0.0	0.0	0.0	0.0	0.0	0.0	0.0	0.0	0.0	0.0	0.0	0.0	0.0	0.0	0.0	0.0	0.0	0.0	0.0	0.0	0.0	0.0	0.0	0.0	0.0	0.0	0.0	0.0	0.0	0.0	0.0	0.0	0.0	0.0	0.0	0.0	0.0	0.0	0.0	0.0	0.0	0.0	0.0	0.0	0.0
1839	Cluster_01836	0.0	0.0	0.0	0.0	0.0	0.0	0.0	0.0	0.0	0.0	0.0	0.0	0.0	0.0	0.0	0.0	0.0	0.0	0.0	0.0	0.0	0.0	0.0	0.0	0.0	0.0	0.0	0.0	0.0	0.0	0.0	0.0	0.0	0.0	0.0	0.0	0.0	0.0	0.0	0.0	0.0	0.0	0.0	0.0	0.0	0.0	0.0	0.0
1840	Cluster_01837	0.0	0.0	0.0	0.0	0.0	0.0	0.0	0.0	0.0	0.0	0.0	0.0	0.0	0.0	0.0	0.0	0.0	0.0	0.0	0.0	0.0	0.0	0.0	0.0	0.0	0.0	0.0	0.0	0.0	0.0	0.0	0.0	0.0	0.0	0.0	0.0	0.0	0.0	0.0	0.0	0.0	0.0	0.0	0.0	0.0	0.0	0.0	0.0
1843	Cluster_01840	0.0	0.0	0.0	0.0	0.0	0.0	0.0	0.0	0.0	0.0	0.0	0.0	0.0	0.0	0.0	0.0	0.0	0.0	0.0	0.0	0.0	0.0	0.0	0.0	0.0	0.0	0.0	0.0	0.0	0.0	0.0	0.0	0.0	0.0	0.0	0.0	0.0	0.0	0.0	0.0	0.0	0.0	0.0	0.0	0.0	0.0	0.0	0.0
1850	Cluster_01847	0.0	0.0	0.0	0.0	0.0	0.0	0.0	0.0	0.0	0.0	0.0	0.0	0.0	0.0	0.0	17215.086	0.0	0.0	0.0	0.0	0.0	0.0	0.0	0.0	0.0	0.0	0.0	0.0	0.0	0.0	0.0	0.0	14799.019	0.0	0.0	0.0	0.0	0.0	0.0	0.0	0.0	0.0	0.0	0.0	0.0	0.0	0.0	0.0
1853	Cluster_01850	0.0	0.0	66162.14	0.0	60175.152	0.0	0.0	0.0	0.0	0.0	0.0	0.0	0.0	0.0	0.0	0.0	33687.055	0.0	0.0	33618.68	0.0	0.0	0.0	40595.82	0.0	216780.19	0.0	0.0	0.0	0.0	0.0	0.0	0.0	0.0	0.0	257369.16	0.0	259662.02	0.0	74914.23	0.0	0.0	88797.03	89591.05	31098.492	238933.84	0.0	44840.418
1854	Cluster_01851	0.0	0.0	58023.773	0.0	0.0	0.0	0.0	0.0	0.0	0.0	0.0	0.0	0.0	0.0	0.0	0.0	0.0	0.0	0.0	0.0	0.0	0.0	0.0	0.0	451.1914	0.0	32524.656	0.0	0.0	0.0	0.0	0.0	0.0	0.0	0.0	0.0	0.0	4248.6147	0.0	0.0	0.0	0.0	0.0	0.0	0.0	0.0	0.0	54105.754
1855	Cluster_01852	98.38214	0.0	10339.597	11861.877	0.0	0.0	0.0	0.0	0.0	0.0	0.0	0.0	4167.73	126425.73	0.0	0.0	0.0	0.0	0.0	60627.207	0.0	46685.883	0.0	43882.406	7778.12	130287.336	0.0	0.0	1555.6052	0.0	0.0	0.0	0.0	0.0	0.0	0.0	18176.863	1017.7781	73920.33	0.0	0.0	0.0	2573.5818	6458.2935	61575.477	0.0	4284.2437	2704.4097
1856	Cluster_01853	20549.17	0.0	75426.12	24101.635	0.0	37261.793	72799.04	99942.625	86287.54	0.0	165666.73	43312.0	242889.33	456197.3	77993.94	238659.9	135136.45	0.0	0.0	217629.86	0.0	143120.6	0.0	260389.89	35824.977	77516.516	37766.535	0.0	0.0	68116.84	35379.656	305984.16	132703.05	0.0	249175.0	99491.14	68142.25	0.0	308500.8	0.0	22250.18	123217.625	124138.36	33995.99	231631.39	18701.178	144099.97	132890.2
1857	Cluster_01854	0.0	0.0	0.0	0.0	0.0	0.0	0.0	0.0	0.0	0.0	0.0	0.0	0.0	0.0	0.0	0.0	0.0	0.0	0.0	0.0	0.0	0.0	0.0	0.0	0.0	0.0	0.0	0.0	0.0	0.0	0.0	0.0	0.0	0.0	0.0	0.0	0.0	0.0	0.0	0.0	0.0	0.0	0.0	0.0	0.0	0.0	0.0	0.0
1858	Cluster_01855	0.0	0.0	0.0	0.0	0.0	24041.201	0.0	0.0	0.0	0.0	0.0	0.0	0.0	0.0	0.0	0.0	23882.422	0.0	0.0	0.0	0.0	0.0	0.0	0.0	0.0	65774.586	26317.186	0.0	0.0	0.0	0.0	0.0	0.0	0.0	0.0	97528.92	0.0	83528.98	0.0	0.0	0.0	0.0	0.0	0.0	0.0	0.0	0.0	0.0
1859	Cluster_01856	30620.54	0.0	0.0	0.0	145673.89	447363.1	0.0	368995.03	0.0	0.0	31378.768	0.0	34493.496	185870.4	22296.67	33893.758	45840.156	82111.19	73923.75	148174.12	94824.1	53831.727	0.0	64406.766	0.0	208192.7	224541.95	0.0	0.0	0.0	88916.766	89182.34	153813.5	0.0	182811.72	119431.51	37183.04	28289.93	83142.625	118689.56	0.0	0.0	17743.115	0.0	281243.7	0.0	23699.592	0.0
1860	Cluster_01857	3812.1396	0.0	56593.066	0.0	125650.16	41797.977	43268.484	38006.258	45096.496	0.0	32974.613	0.0	139657.05	134825.62	6770.5054	104183.79	0.0	0.0	3988.3853	19971.85	56828.625	7119.547	0.0	165681.66	0.0	96176.5	70340.79	0.0	21744.545	0.0	0.0	51658.797	62625.297	0.0	120219.32	303859.62	9532.916	219381.6	95236.75	93123.19	24613.164	39198.51	139573.8	122402.39	149960.89	152095.8	34203.227	42975.46
1861	Cluster_01858	0.0	0.0	0.0	0.0	0.0	49737.297	0.0	177474.81	46171.61	0.0	0.0	0.0	87048.05	0.0	29714.908	17049.57	121575.03	0.0	38338.098	0.0	71338.586	0.0	6175.403	9246.168	0.0	68996.58	4811.861	0.0	0.0	0.0	6724.299	386.07623	39307.01	1588.668	3947.6401	0.0	0.0	0.0	12306.455	0.0	0.0	24173.805	0.0	0.0	52019.438	31301.996	1176.8955	0.0
1862	Cluster_01859	0.0	0.0	0.0	0.0	0.0	22838.135	0.0	0.0	0.0	0.0	0.0	0.0	0.0	0.0	0.0	0.0	0.0	0.0	0.0	0.0	0.0	0.0	47255.19	0.0	0.0	0.0	0.0	0.0	0.0	0.0	60402.87	0.0	0.0	17095.182	0.0	155983.9	0.0	45547.0	0.0	21290.664	0.0	0.0	0.0	0.0	0.0	0.0	0.0	0.0
1863	Cluster_01860	0.0	0.0	53647.11	44806.742	0.0	146686.05	74787.92	36714.133	107585.71	0.0	0.0	52191.062	0.0	494723.7	0.0	74934.42	167997.06	0.0	0.0	0.0	0.0	121058.64	0.0	253223.45	22307.562	53646.76	0.0	0.0	32510.234	62717.734	21687.146	114090.06	45542.785	0.0	0.0	116907.7	325.0899	0.0	67467.46	0.0	0.0	26570.035	0.0	59962.48	0.0	0.0	64171.004	0.0
1865	Cluster_01862	0.0	0.0	0.0	0.0	0.0	0.0	0.0	35466.742	0.0	46070.84	20965.227	0.0	34605.594	0.0	21538.246	0.0	0.0	0.0	0.0	0.0	0.0	0.0	0.0	0.0	0.0	0.0	0.0	0.0	0.0	0.0	20814.395	0.0	26154.975	28712.941	21644.12	0.0	0.0	0.0	0.0	0.0	0.0	0.0	0.0	0.0	0.0	0.0	29758.113	0.0
1866	Cluster_01863	0.0	0.0	0.0	0.0	0.0	16393.63	0.0	0.0	0.0	19407.62	0.0	0.0	0.0	0.0	0.0	7228.904	0.0	0.0	0.0	0.0	0.0	0.0	0.0	0.0	0.0	0.0	0.0	0.0	0.0	0.0	0.0	0.0	0.0	0.0	0.0	0.0	0.0	0.0	0.0	0.0	0.0	0.0	0.0	0.0	0.0	0.0	0.0	0.0
1870	Cluster_01867	0.0	0.0	0.0	0.0	0.0	0.0	0.0	0.0	0.0	0.0	0.0	0.0	0.0	0.0	0.0	0.0	0.0	0.0	0.0	0.0	0.0	0.0	0.0	0.0	0.0	0.0	0.0	0.0	0.0	0.0	0.0	0.0	0.0	0.0	0.0	0.0	0.0	0.0	0.0	0.0	0.0	0.0	0.0	0.0	0.0	0.0	0.0	0.0
1871	Cluster_01868	0.0	62426.117	22506.826	0.0	0.0	0.0	0.0	0.0	0.0	0.0	0.0	0.0	0.0	0.0	0.0	0.0	0.0	28184.994	0.0	0.0	0.0	0.0	60444.926	0.0	0.0	49626.605	0.0	0.0	0.0	0.0	0.0	0.0	6741.4307	0.0	0.0	0.0	64846.13	0.0	0.0	0.0	0.0	0.0	0.0	0.0	0.0	21256.465	0.0	0.0
1876	Cluster_01873	0.0	0.0	0.0	0.0	0.0	0.0	0.0	0.0	49198.33	0.0	0.0	0.0	0.0	0.0	0.0	0.0	0.0	0.0	53425.24	36716.133	67387.37	0.0	132303.89	0.0	0.0	88432.37	0.0	0.0	0.0	71480.56	0.0	0.0	0.0	57549.957	5297.0327	0.0	0.0	0.0	0.0	0.0	0.0	0.0	0.0	0.0	0.0	0.0	44122.855	0.0
1877	Cluster_01874	0.0	0.0	0.0	0.0	0.0	0.0	0.0	0.0	0.0	72598.18	0.0	0.0	0.0	0.0	0.0	0.0	0.0	0.0	0.0	0.0	0.0	0.0	2880.9272	0.0	0.0	0.0	0.0	0.0	0.0	0.0	0.0	44793.676	0.0	0.0	46286.645	32098.383	0.0	0.0	0.0	0.0	0.0	0.0	0.0	0.0	0.0	0.0	0.0	0.0
1881	Cluster_01878	1274493.6	768525.3	2987786.0	2474185.5	2273604.8	2866202.2	1793693.1	2362427.5	2111598.0	0.0	1217330.4	1874278.9	3319249.0	3151339.5	2262853.8	4356386.0	2469991.2	506279.4	2190035.0	3563134.5	1510017.5	2319559.2	661611.6	3998126.5	1725998.6	1736701.8	4249812.0	755935.5	874230.1	1135541.1	2742532.8	3718004.0	1797787.1	1637039.2	3628217.0	3067020.5	1018517.2	1110238.5	2845039.8	1862438.9	1699631.8	1914726.9	2315707.0	2330679.8	4930347.0	3545386.8	2070375.9	2339136.0
1882	Cluster_01879	0.0	0.0	221256.89	67000.83	213740.5	129227.836	0.0	148443.53	139214.06	0.0	156269.78	110809.03	159136.5	212713.02	123281.31	495559.25	284717.75	0.0	129127.46	81480.28	106371.234	217793.72	0.0	391505.75	27928.314	124808.875	162173.17	0.0	0.0	25477.674	218039.56	195361.2	57481.734	96798.26	228637.72	230977.56	47147.56	0.0	193340.66	61049.59	0.0	167260.44	35561.203	108971.18	193227.75	198349.38	0.0	114466.32
1883	Cluster_01880	3067989.0	1938527.1	8550237.0	8072013.5	8497742.0	6899924.5	5267279.5	6961361.0	5735340.0	214259.97	4542117.0	7101914.0	3961686.5	1.592968E7	6965667.5	1.4955848E7	1.1585188E7	1354279.4	7254368.0	8402001.0	5376614.5	7789058.0	1703255.5	1.5458073E7	5455188.0	5726703.0	1.1999222E7	1805702.0	5393142.0	5922962.0	7594269.5	9348399.0	5392829.0	3695768.5	1.1221294E7	7592216.5	1838710.2	2137687.0	1.0661449E7	4775544.5	3904771.5	8491705.0	6182217.0	7569820.0	1.150304E7	6219021.0	7744998.0	9976356.0
1884	Cluster_01881	1209113.6	449430.9	2272329.0	1934574.0	1914203.2	2624368.0	1421598.1	2384480.8	2032557.8	0.0	1257942.9	1539257.4	2120035.5	3010453.5	1865282.5	3695190.2	2788823.5	407882.28	1954429.1	3089354.8	1275515.9	1918848.9	573797.06	3362166.5	1061323.8	1477415.8	2596663.2	811229.7	795102.9	1063551.2	2122656.8	2961985.5	1399816.8	1092692.0	2887663.5	2505701.5	797017.06	793773.1	2352474.0	1948444.8	1322616.8	1734136.5	1789013.6	1901412.1	3651334.5	2490336.2	1343107.8	1617370.2
1885	Cluster_01882	0.0	174315.39	99400.914	44845.05	156808.03	152527.2	59040.746	82600.64	133401.83	0.0	375069.34	26571.406	91131.5	207095.45	0.0	416227.56	124449.516	0.0	228992.19	179548.98	104500.375	110768.31	188169.83	206080.47	0.0	82143.24	124892.32	122205.15	0.0	38652.04	367438.78	86528.93	94847.07	214056.44	290674.5	573557.7	0.0	206418.42	68453.984	68484.8	0.0	186247.73	94305.85	153409.31	163286.2	333944.75	0.0	0.0
1886	Cluster_01883	36157.098	0.0	120153.79	104480.78	174664.62	139951.84	75156.49	64607.188	0.0	0.0	0.0	0.0	121996.766	316179.3	105646.8	393013.28	322683.97	0.0	137013.19	435192.1	72008.39	133771.38	0.0	375242.78	0.0	26816.32	169195.95	18229.957	0.0	19178.988	98005.15	135211.88	0.0	0.0	376452.3	135508.66	0.0	0.0	30418.441	267037.53	0.0	56419.887	66992.055	108278.81	579760.7	285641.75	78533.68	0.0
1887	Cluster_01884	767195.94	511158.56	1215099.9	1243685.5	1225736.9	1455455.5	816712.94	1243974.0	1120411.2	177145.17	955291.9	1158994.0	1293238.9	1409093.5	1281415.2	1920674.6	823759.75	116377.23	1218492.1	1267607.8	606891.5	991217.25	479401.6	1598272.9	621684.6	920759.0	1315548.9	428964.72	310800.06	612084.3	1164964.2	1963480.8	883924.3	711680.06	1431171.6	1441176.2	365123.62	435165.25	1491969.4	1004974.5	584359.7	1109865.1	783495.0	572285.6	1617592.2	1048096.75	664299.1	713590.4
1888	Cluster_01885	443495.3	106024.836	364591.62	500915.5	234152.97	329449.12	303147.8	368097.8	324452.28	0.0	545893.56	459711.6	596729.2	916825.7	357104.25	620824.8	562710.3	128027.12	622096.5	741850.1	405955.62	637203.7	290019.12	698654.25	399384.2	576385.5	380521.53	279560.5	215153.47	396557.2	380020.62	730772.25	579995.25	256319.23	624878.9	647370.5	465284.2	177823.45	677440.9	643387.9	536645.06	788913.25	593245.56	379318.1	1114952.6	455557.44	523956.0	585915.5
1889	Cluster_01886	36214.465	29180.29	93469.22	71866.336	161001.97	36032.848	0.0	312830.22	174240.67	0.0	132690.19	46362.836	314172.12	182041.27	230515.19	139524.28	244815.1	0.0	116250.87	498894.38	46295.516	335462.38	86715.33	294752.62	123035.81	146655.9	114266.08	56723.57	0.0	0.0	282041.16	362982.22	179823.97	54536.496	148574.88	125280.234	88070.77	0.0	273295.2	186060.0	154974.94	193589.4	230178.97	241643.5	632926.4	343467.28	169568.0	167609.02
1892	Cluster_01889	0.0	0.0	0.0	0.0	0.0	0.0	0.0	0.0	0.0	0.0	0.0	0.0	0.0	0.0	0.0	0.0	0.0	0.0	0.0	0.0	0.0	0.0	0.0	0.0	0.0	0.0	0.0	0.0	0.0	0.0	0.0	0.0	26281.941	0.0	0.0	0.0	0.0	0.0	0.0	0.0	0.0	0.0	0.0	0.0	0.0	0.0	0.0	17199.783
1893	Cluster_01890	0.0	0.0	0.0	0.0	0.0	0.0	0.0	0.0	0.0	0.0	0.0	19378.87	0.0	0.0	0.0	0.0	0.0	0.0	0.0	0.0	0.0	0.0	0.0	0.0	0.0	0.0	0.0	0.0	0.0	0.0	0.0	0.0	0.0	0.0	0.0	0.0	0.0	0.0	0.0	0.0	0.0	0.0	15351.928	0.0	0.0	17966.709	0.0	0.0
1894	Cluster_01891	0.0	0.0	0.0	0.0	0.0	0.0	0.0	0.0	0.0	0.0	0.0	0.0	0.0	0.0	0.0	0.0	17567.984	0.0	26872.535	0.0	0.0	0.0	0.0	0.0	0.0	0.0	0.0	0.0	21608.172	0.0	0.0	0.0	0.0	0.0	0.0	0.0	0.0	0.0	0.0	0.0	0.0	0.0	0.0	0.0	0.0	0.0	0.0	0.0
1896	Cluster_01893	3583798.2	1637205.4	5985681.5	6877226.5	7082904.5	8841039.0	3270398.2	6275753.0	5631654.5	0.0	3527452.8	6162454.0	6710655.0	7379958.0	5877995.5	1.0594886E7	1.1345734E7	1571257.8	9710683.0	1.144166E7	9380315.0	8364389.0	2229090.2	1.4573542E7	5570337.0	5633157.0	1.2653279E7	2516126.0	4993184.5	4211156.5	6619313.0	9983290.0	7068910.0	2488607.2	1.1720838E7	8359769.0	2293490.0	1988574.8	7608990.0	1.1418127E7	7897104.0	8703087.0	6738908.0	6649810.5	1.831171E7	1.6086692E7	5238563.5	7527917.0
1897	Cluster_01894	48293.996	0.0	64040.914	217706.05	262392.34	363327.03	81476.47	131912.22	67229.7	0.0	21868.053	185344.62	234619.4	89292.29	123785.48	410986.8	323684.06	0.0	444562.9	553989.8	468449.12	325106.8	0.0	627572.44	169327.92	205298.58	497466.5	0.0	242307.92	48768.7	261101.03	309725.44	175724.66	1048.8792	549850.5	292380.56	61272.785	0.0	139077.67	663372.56	214488.33	414475.66	67152.32	230938.72	849437.6	920738.06	51883.688	115520.33
1898	Cluster_01895	32068.537	0.0	0.0	0.0	0.0	0.0	0.0	28424.873	111795.23	0.0	49210.008	0.0	0.0	153763.31	0.0	32180.814	0.0	0.0	0.0	36522.074	0.0	0.0	0.0	31289.828	37962.1	55642.65	36235.79	0.0	0.0	0.0	78069.414	0.0	0.0	0.0	17706.24	0.0	0.0	0.0	0.0	0.0	0.0	0.0	95807.66	0.0	0.0	23076.668	0.0	70865.164
1899	Cluster_01896	216671.23	91127.55	652058.44	683158.56	559818.0	765376.8	239618.25	579395.5	447651.78	0.0	284667.2	698640.94	730510.6	802911.75	643870.0	1126954.1	890239.6	145902.36	1009126.1	1520602.2	800576.1	888312.0	145151.78	1694173.6	622166.1	501535.0	1476101.8	204329.97	659993.56	132762.08	882241.4	1259777.4	873933.2	128763.27	1957642.8	1086470.6	165571.94	169641.94	1134032.4	1223490.4	1038710.4	1096645.2	711416.5	878684.75	2553240.0	2416076.2	662812.75	912102.8
1900	Cluster_01897	147680.75	0.0	343035.0	255376.97	265862.16	402363.84	144103.34	185040.88	363845.88	0.0	141476.55	123039.62	291005.8	661616.25	168465.1	342620.7	489047.75	38100.258	389685.56	464275.34	220315.94	280963.9	0.0	515115.78	82467.484	266536.53	338426.62	51816.53	94039.74	182682.94	261376.52	328814.88	295859.06	38579.688	446629.88	559662.9	33830.355	65410.85	208717.69	142982.34	111455.66	317341.75	250709.84	197118.97	482383.62	154558.03	154518.12	249685.3
1902	Cluster_01899	0.0	0.0	0.0	0.0	0.0	0.0	0.0	0.0	0.0	0.0	0.0	0.0	0.0	0.0	0.0	0.0	0.0	0.0	0.0	0.0	0.0	0.0	0.0	0.0	0.0	1637805.5	0.0	0.0	0.0	0.0	0.0	0.0	0.0	0.0	0.0	0.0	0.0	0.0	0.0	0.0	0.0	0.0	2581961.5	0.0	0.0	0.0	0.0	0.0
1908	Cluster_01905	0.0	0.0	0.0	38259.637	0.0	0.0	0.0	142225.16	0.0	0.0	0.0	0.0	0.0	0.0	37509.78	78174.3	76004.83	0.0	0.0	45190.7	35025.184	48105.016	0.0	59202.973	0.0	0.0	71986.41	0.0	0.0	0.0	31890.55	0.0	52264.875	29660.658	0.0	39821.07	0.0	0.0	0.0	0.0	31604.36	0.0	50065.17	42568.312	0.0	0.0	0.0	0.0
1909	Cluster_01906	0.0	0.0	0.0	0.0	0.0	0.0	0.0	0.0	0.0	0.0	0.0	0.0	0.0	0.0	0.0	0.0	0.0	0.0	0.0	0.0	0.0	0.0	0.0	0.0	0.0	0.0	0.0	0.0	0.0	0.0	0.0	0.0	0.0	0.0	0.0	0.0	0.0	0.0	0.0	0.0	0.0	0.0	0.0	0.0	0.0	0.0	0.0	0.0
1910	Cluster_01907	0.0	0.0	0.0	0.0	0.0	0.0	0.0	0.0	0.0	0.0	0.0	0.0	0.0	0.0	0.0	0.0	0.0	0.0	0.0	0.0	0.0	0.0	0.0	0.0	0.0	0.0	0.0	0.0	0.0	0.0	0.0	0.0	0.0	0.0	0.0	0.0	0.0	0.0	0.0	0.0	0.0	0.0	0.0	0.0	0.0	0.0	0.0	0.0
1915	Cluster_01912	0.0	0.0	28606.857	18747.975	99626.586	69744.984	0.0	0.0	0.0	0.0	0.0	0.0	0.0	50501.484	0.0	22584.453	0.0	93307.66	78559.85	34052.82	0.0	0.0	0.0	0.0	0.0	59521.38	50876.285	0.0	44891.875	0.0	21652.674	0.0	0.0	0.0	71943.79	0.0	0.0	48520.457	0.0	18405.379	0.0	54665.15	0.0	42171.402	24691.605	20349.826	0.0	0.0
1917	Cluster_01914	0.0	0.0	0.0	0.0	0.0	0.0	0.0	0.0	0.0	0.0	0.0	0.0	0.0	0.0	0.0	0.0	0.0	0.0	0.0	0.0	0.0	0.0	0.0	0.0	0.0	0.0	0.0	0.0	0.0	0.0	0.0	0.0	0.0	0.0	0.0	0.0	0.0	0.0	0.0	0.0	0.0	0.0	0.0	0.0	0.0	0.0	0.0	0.0
1918	Cluster_01915	0.0	0.0	0.0	0.0	0.0	0.0	0.0	0.0	0.0	0.0	0.0	0.0	0.0	0.0	0.0	0.0	0.0	0.0	0.0	0.0	0.0	0.0	0.0	0.0	0.0	0.0	0.0	0.0	0.0	0.0	0.0	0.0	0.0	0.0	0.0	0.0	0.0	0.0	0.0	0.0	0.0	0.0	0.0	0.0	0.0	0.0	0.0	0.0
1927	Cluster_01924	0.0	0.0	0.0	0.0	0.0	0.0	0.0	0.0	0.0	0.0	0.0	0.0	0.0	0.0	0.0	0.0	0.0	0.0	0.0	0.0	0.0	0.0	0.0	0.0	0.0	0.0	0.0	0.0	0.0	0.0	0.0	0.0	0.0	0.0	17742.518	0.0	0.0	0.0	0.0	0.0	0.0	0.0	0.0	0.0	0.0	0.0	0.0	0.0
1928	Cluster_01925	45963.88	0.0	311751.38	249520.8	300335.5	300742.75	230989.23	124304.586	442584.62	0.0	48539.977	185774.69	282041.03	1040013.1	230505.06	516665.94	748618.7	25424.783	477834.9	642763.1	122306.55	346061.94	183581.06	479400.38	209085.25	274949.9	262308.72	75021.24	246592.81	314324.12	252507.06	427347.78	419808.8	168185.98	884139.56	762801.5	209381.6	0.0	445837.47	225346.28	181985.75	531712.2	440253.56	509050.8	712915.6	222683.72	165734.14	583287.0
1932	Cluster_01929	0.0	0.0	94585.4	0.0	0.0	0.0	0.0	0.0	0.0	0.0	0.0	0.0	97255.87	79911.59	0.0	85166.805	0.0	122028.375	0.0	0.0	0.0	0.0	133956.62	46458.63	0.0	221694.48	97648.51	0.0	0.0	0.0	194261.11	0.0	49407.223	0.0	140150.86	0.0	254641.1	45226.605	0.0	30909.053	0.0	0.0	0.0	0.0	69236.2	32768.77	84601.68	0.0
1933	Cluster_01930	51502.625	0.0	457907.7	331040.88	345226.8	620452.7	151686.62	449839.94	357821.5	20241.174	32641.88	147261.16	408990.53	357317.88	219742.94	810324.7	791156.4	0.0	376065.2	561255.9	392210.75	337968.8	0.0	654468.56	290074.47	181485.34	808665.3	23445.602	55761.5	102329.64	371774.25	437747.2	418598.2	83946.86	624838.2	741362.4	26174.42	133397.06	277190.8	160523.22	279536.3	163118.25	335683.78	371241.7	944708.6	837842.8	203872.33	285606.5
1934	Cluster_01931	854029.75	330711.12	2087898.4	1981398.1	2380115.5	3559511.5	939996.06	2204376.2	1920582.1	0.0	1015939.06	1087862.2	1477812.9	2644851.0	1433593.0	2713835.0	3945264.5	347610.12	2352205.2	3235397.2	2220446.0	2122575.2	397237.66	4214509.5	1725258.6	2213557.0	3373278.8	647261.2	1418442.5	1023417.8	2025312.2	2018207.0	2274940.0	550036.0	2757709.2	2916920.2	591692.25	917064.8	1407596.0	1681486.2	1305704.5	1789488.1	1740318.9	1842263.5	4632346.0	3726439.8	1189200.6	1704180.4
1935	Cluster_01932	0.0	0.0	23908.803	0.0	0.0	48308.29	0.0	0.0	0.0	0.0	0.0	17851.52	0.0	0.0	0.0	67287.03	107234.54	0.0	0.0	0.0	0.0	0.0	0.0	119702.73	0.0	0.0	98077.38	0.0	0.0	0.0	0.0	0.0	0.0	0.0	23866.676	62370.47	0.0	0.0	0.0	0.0	0.0	0.0	0.0	22267.982	110340.836	124325.266	0.0	0.0
1936	Cluster_01933	0.0	0.0	0.0	0.0	63380.54	97508.914	0.0	0.0	0.0	0.0	0.0	48720.51	0.0	0.0	0.0	56417.535	0.0	0.0	42309.656	123741.64	0.0	0.0	0.0	75668.484	0.0	0.0	138975.28	0.0	0.0	0.0	0.0	48174.195	0.0	0.0	0.0	0.0	0.0	0.0	0.0	0.0	0.0	32868.043	14103.821	0.0	83506.77	0.0	0.0	0.0
1937	Cluster_01934	586456.1	151020.36	1393983.5	1390409.4	1682041.6	2428377.5	647037.56	1587339.8	1553483.2	0.0	548212.44	795291.5	981726.25	1887132.6	947407.9	2236579.5	3006462.0	134974.92	1711644.9	2188565.0	1739339.6	1598511.2	255237.97	3509574.2	1073675.9	1217483.4	2318399.2	329278.84	699942.8	793252.56	1157962.5	1442518.0	1375458.2	405068.75	2453166.2	2425384.5	353067.94	589030.0	997962.8	1329588.2	918716.44	1451927.1	1102131.1	1305910.4	3755905.5	2909134.2	721148.5	1027308.06
1938	Cluster_01935	477034.12	0.0	1025900.5	1134873.6	1037410.2	2381794.0	520430.25	1349810.9	1024261.44	0.0	0.0	0.0	674320.06	580841.1	555322.6	974194.6	1494841.4	0.0	117766.74	2128396.5	960043.9	235165.8	0.0	2584351.0	597500.1	970756.0	1877205.8	0.0	347327.62	159407.6	438252.7	0.0	317339.0	0.0	804639.6	193372.23	124723.61	254038.78	561291.25	713426.7	471318.5	127115.96	737406.3	871100.8	3092911.5	577410.6	393679.56	711096.44
1939	Cluster_01936	486142.44	54805.75	823193.25	897146.4	1321772.9	1948451.2	503269.34	1120068.0	1059748.0	0.0	426611.25	396723.94	706888.6	1143520.4	570937.56	1753715.8	2402659.2	66685.39	1326928.1	1800352.4	1090323.5	1335534.0	46188.105	2301866.5	699745.5	933862.7	1869983.0	187176.25	499552.0	460483.44	885025.25	1320277.8	951897.4	289642.3	1632521.2	1545938.5	191753.08	252602.73	751184.44	1123364.9	373311.6	982963.56	652273.0	742799.9	2549137.8	2205844.2	452331.22	616622.9
1940	Cluster_01937	0.0	0.0	29295.668	0.0	0.0	29476.846	0.0	0.0	0.0	0.0	0.0	0.0	0.0	28556.82	0.0	0.0	53840.59	0.0	0.0	38468.35	29046.871	0.0	0.0	108098.125	0.0	0.0	38553.902	0.0	0.0	0.0	0.0	0.0	38014.95	0.0	26701.418	57517.996	0.0	0.0	0.0	0.0	0.0	0.0	0.0	0.0	142105.16	133271.9	0.0	0.0
1941	Cluster_01938	0.0	0.0	0.0	0.0	0.0	0.0	0.0	0.0	0.0	0.0	0.0	0.0	0.0	0.0	0.0	0.0	0.0	0.0	0.0	0.0	0.0	0.0	0.0	0.0	0.0	0.0	0.0	0.0	0.0	0.0	0.0	0.0	0.0	0.0	0.0	0.0	0.0	0.0	0.0	0.0	0.0	0.0	0.0	0.0	0.0	0.0	0.0	0.0
1943	Cluster_01940	0.0	0.0	0.0	0.0	0.0	0.0	0.0	0.0	0.0	0.0	31460.184	0.0	0.0	0.0	0.0	0.0	0.0	0.0	0.0	0.0	0.0	0.0	0.0	0.0	0.0	1470.9657	0.0	0.0	0.0	0.0	0.0	0.0	0.0	0.0	0.0	0.0	0.0	0.0	0.0	0.0	0.0	0.0	0.0	0.0	0.0	0.0	0.0	0.0
1944	Cluster_01941	0.0	0.0	0.0	0.0	0.0	0.0	0.0	0.0	0.0	0.0	0.0	0.0	0.0	0.0	0.0	0.0	0.0	0.0	0.0	0.0	0.0	0.0	0.0	0.0	0.0	0.0	0.0	0.0	0.0	0.0	0.0	0.0	0.0	0.0	0.0	0.0	0.0	0.0	0.0	0.0	0.0	0.0	0.0	0.0	0.0	0.0	0.0	0.0
1946	Cluster_01943	0.0	0.0	0.0	0.0	30683.883	0.0	0.0	0.0	0.0	0.0	0.0	0.0	0.0	0.0	0.0	0.0	17132.992	0.0	0.0	0.0	0.0	0.0	0.0	0.0	817.8876	0.0	0.0	0.0	0.0	0.0	0.0	0.0	0.0	0.0	0.0	0.0	0.0	0.0	0.0	0.0	0.0	0.0	0.0	0.0	0.0	0.0	0.0	0.0
1962	Cluster_01959	0.0	0.0	23694.074	0.0	0.0	0.0	0.0	0.0	67069.79	0.0	0.0	9617.183	0.0	0.0	70305.25	0.0	0.0	0.0	0.0	0.0	0.0	0.0	0.0	0.0	0.0	0.0	0.0	0.0	0.0	0.0	40045.906	0.0	0.0	0.0	4641.859	0.0	0.0	0.0	0.0	0.0	0.0	0.0	0.0	0.0	13013.398	0.0	0.0	0.0
1964	Cluster_01961	0.0	0.0	0.0	0.0	0.0	26273.012	0.0	0.0	0.0	0.0	0.0	0.0	0.0	0.0	0.0	0.0	0.0	0.0	0.0	69753.82	0.0	0.0	0.0	0.0	0.0	0.0	0.0	0.0	0.0	0.0	0.0	0.0	0.0	0.0	0.0	185527.1	0.0	102403.87	0.0	0.0	0.0	0.0	103488.95	0.0	30495.941	53141.03	0.0	0.0
1965	Cluster_01962	0.0	0.0	0.0	0.0	0.0	0.0	0.0	0.0	0.0	0.0	0.0	0.0	0.0	0.0	0.0	0.0	0.0	0.0	0.0	0.0	0.0	0.0	0.0	0.0	0.0	0.0	0.0	0.0	0.0	0.0	0.0	0.0	0.0	0.0	0.0	0.0	0.0	0.0	0.0	0.0	0.0	0.0	0.0	0.0	0.0	0.0	0.0	0.0
1967	Cluster_01964	0.0	0.0	0.0	0.0	0.0	0.0	0.0	0.0	0.0	16570.121	0.0	0.0	0.0	0.0	0.0	0.0	0.0	0.0	0.0	0.0	0.0	0.0	0.0	22501.225	0.0	0.0	0.0	0.0	0.0	0.0	0.0	0.0	0.0	0.0	23196.197	0.0	0.0	0.0	0.0	0.0	0.0	0.0	0.0	0.0	17460.07	0.0	0.0	0.0
1968	Cluster_01965	0.0	0.0	48039.344	0.0	0.0	0.0	0.0	0.0	0.0	0.0	0.0	0.0	0.0	44302.42	0.0	0.0	54020.824	0.0	0.0	0.0	0.0	43583.37	0.0	14869.857	0.0	0.0	16117.066	0.0	0.0	0.0	0.0	0.0	0.0	0.0	26241.715	0.0	33068.508	0.0	0.0	0.0	0.0	0.0	0.0	0.0	0.0	0.0	0.0	0.0
1970	Cluster_01967	0.0	0.0	0.0	0.0	0.0	0.0	0.0	0.0	25624.215	0.0	0.0	0.0	0.0	0.0	0.0	0.0	21291.607	0.0	0.0	0.0	0.0	0.0	69117.516	0.0	0.0	0.0	0.0	0.0	0.0	0.0	0.0	0.0	0.0	0.0	0.0	0.0	14130.082	0.0	0.0	0.0	0.0	0.0	0.0	0.0	0.0	0.0	0.0	0.0
1971	Cluster_01968	0.0	0.0	31364.615	22652.31	26671.941	52238.62	0.0	25490.508	0.0	0.0	0.0	19636.176	35347.977	29249.139	0.0	0.0	19672.244	0.0	0.0	0.0	35585.25	2105.2407	19776.047	0.0	0.0	44707.875	30078.225	0.0	48221.348	0.0	0.0	0.0	0.0	23222.889	0.0	0.0	0.0	1061.7173	0.0	0.0	20568.922	0.0	0.0	0.0	0.0	0.0	26944.438	0.0
1973	Cluster_01970	0.0	21497.895	0.0	540.06506	0.0	0.0	0.0	0.0	0.0	0.0	0.0	0.0	0.0	0.0	0.0	0.0	0.0	0.0	0.0	0.0	0.0	0.0	0.0	0.0	0.0	0.0	0.0	0.0	0.0	0.0	0.0	0.0	34017.58	33186.844	0.0	0.0	0.0	0.0	0.0	30850.113	0.0	0.0	0.0	0.0	0.0	0.0	0.0	0.0
1975	Cluster_01972	0.0	46728.957	25157.303	0.0	0.0	0.0	14381.834	0.0	0.0	0.0	0.0	0.0	30883.896	0.0	0.0	0.0	0.0	22502.58	11917.142	66666.64	0.0	24949.057	0.0	0.0	0.0	54725.293	91170.64	0.0	0.0	0.0	36496.883	0.0	0.0	0.0	0.0	0.0	0.0	0.0	0.0	3325.3147	0.0	0.0	0.0	0.0	28618.049	0.0	0.0	0.0
1976	Cluster_01973	84261.73	368104.06	28000.94	114264.8	173071.61	169678.12	0.0	152114.06	0.0	0.0	177351.0	0.0	220346.98	175301.64	90928.61	198441.97	0.0	308549.5	375731.2	312281.56	0.0	217037.03	274177.97	56402.664	60290.312	385356.9	139668.58	72176.17	0.0	32860.94	210077.23	0.0	154515.06	243532.58	424510.78	352090.44	78464.45	76108.766	153917.34	124426.71	0.0	259453.8	26734.697	78603.25	480027.3	55388.938	94897.39	0.0
1977	Cluster_01974	0.0	0.0	0.0	0.0	0.0	0.0	0.0	0.0	0.0	0.0	0.0	0.0	0.0	0.0	0.0	0.0	0.0	0.0	0.0	0.0	0.0	0.0	0.0	0.0	0.0	0.0	0.0	0.0	0.0	0.0	0.0	0.0	0.0	0.0	0.0	0.0	0.0	0.0	0.0	0.0	0.0	0.0	0.0	0.0	0.0	0.0	0.0	0.0
1978	Cluster_01975	0.0	0.0	0.0	0.0	0.0	0.0	0.0	0.0	0.0	0.0	0.0	0.0	0.0	0.0	0.0	0.0	0.0	0.0	0.0	0.0	0.0	0.0	0.0	0.0	0.0	0.0	0.0	0.0	0.0	0.0	0.0	0.0	0.0	0.0	0.0	0.0	0.0	0.0	0.0	0.0	0.0	0.0	0.0	0.0	0.0	0.0	0.0	0.0
1979	Cluster_01976	0.0	0.0	0.0	0.0	0.0	0.0	0.0	0.0	0.0	0.0	0.0	0.0	0.0	0.0	0.0	0.0	0.0	0.0	0.0	0.0	0.0	0.0	0.0	0.0	0.0	0.0	0.0	0.0	0.0	0.0	34810.32	0.0	0.0	164301.7	0.0	45304.723	0.0	0.0	0.0	0.0	0.0	0.0	0.0	0.0	21976.037	0.0	0.0	0.0
1980	Cluster_01977	0.0	0.0	0.0	0.0	0.0	0.0	0.0	0.0	0.0	0.0	0.0	0.0	0.0	0.0	0.0	0.0	0.0	0.0	0.0	0.0	0.0	0.0	0.0	0.0	0.0	0.0	0.0	0.0	0.0	0.0	140612.94	0.0	0.0	151690.52	0.0	149236.2	0.0	0.0	0.0	0.0	0.0	0.0	0.0	0.0	0.0	0.0	0.0	0.0
1981	Cluster_01978	0.0	0.0	0.0	0.0	0.0	0.0	0.0	0.0	0.0	0.0	0.0	0.0	0.0	16112.121	0.0	26385.576	0.0	0.0	0.0	0.0	0.0	0.0	0.0	36709.047	0.0	0.0	0.0	0.0	0.0	0.0	0.0	0.0	0.0	0.0	0.0	0.0	0.0	0.0	0.0	0.0	0.0	0.0	0.0	0.0	0.0	0.0	0.0	0.0
1989	Cluster_01986	0.0	0.0	0.0	0.0	0.0	0.0	25083.654	0.0	0.0	0.0	15404.504	0.0	0.0	37398.242	0.0	0.0	0.0	0.0	0.0	0.0	0.0	0.0	0.0	0.0	0.0	0.0	0.0	0.0	0.0	0.0	0.0	0.0	0.0	0.0	20181.35	0.0	0.0	0.0	0.0	0.0	0.0	0.0	0.0	0.0	0.0	15806.584	0.0	0.0
1991	Cluster_01988	0.0	0.0	0.0	0.0	0.0	0.0	0.0	50354.277	0.0	0.0	0.0	0.0	0.0	0.0	0.0	0.0	0.0	0.0	0.0	0.0	13831.664	43909.375	0.0	0.0	0.0	0.0	0.0	0.0	0.0	0.0	0.0	0.0	0.0	0.0	0.0	0.0	0.0	0.0	0.0	0.0	0.0	0.0	0.0	0.0	0.0	53562.727	34065.19	0.0
1996	Cluster_01993	348913.56	379257.34	208019.92	230411.3	221680.34	175856.83	352380.25	280293.75	389361.66	709231.5	526268.06	554201.56	712596.1	363247.7	301438.75	379979.47	294184.25	385026.88	407846.84	381735.72	187529.5	257604.88	257743.39	332333.4	357695.75	114227.53	98499.94	372421.06	340159.6	258181.5	352443.75	229219.28	0.0	162762.9	174716.0	277837.53	247083.97	258484.88	0.0	242342.84	284250.1	274459.7	337142.56	173027.86	214472.9	245262.55	186371.31	346997.97
1999	Cluster_01996	1227773.2	607681.75	1695651.5	1983570.5	2003624.0	3209906.5	925298.4	2591265.5	1669392.4	0.0	2072016.9	1260015.0	1646565.4	4920684.0	1703223.0	2391394.5	3948687.5	500829.34	2426592.5	3540999.0	1707033.1	3545621.0	740905.06	4072558.5	1283476.9	3116436.8	2979005.0	795789.3	1114671.6	908999.6	2598001.5	2190380.0	2393580.2	919270.2	1729545.2	2940613.0	870160.3	1063671.8	1916566.9	1704563.8	1334371.1	2471130.0	1863415.1	2047824.1	5309199.0	2822881.5	1478241.8	1715765.8
2000	Cluster_01997	0.0	0.0	0.0	0.0	0.0	0.0	0.0	0.0	0.0	0.0	0.0	0.0	0.0	0.0	0.0	0.0	37576.02	0.0	0.0	0.0	0.0	0.0	0.0	0.0	0.0	0.0	0.0	0.0	0.0	0.0	0.0	0.0	0.0	0.0	0.0	0.0	0.0	0.0	57926.945	0.0	0.0	0.0	0.0	0.0	14928.3125	0.0	0.0	0.0
2001	Cluster_01998	0.0	0.0	0.0	0.0	0.0	0.0	0.0	0.0	0.0	0.0	0.0	0.0	0.0	167305.1	0.0	38865.254	0.0	0.0	0.0	0.0	0.0	0.0	0.0	0.0	0.0	0.0	0.0	0.0	0.0	0.0	0.0	0.0	0.0	0.0	0.0	0.0	0.0	0.0	0.0	0.0	0.0	0.0	0.0	0.0	48292.64	0.0	0.0	0.0
2002	Cluster_01999	0.0	0.0	62289.86	0.0	56389.668	0.0	0.0	64664.973	26669.596	0.0	51764.773	48333.832	52474.88	91626.375	0.0	122496.97	117456.875	0.0	85876.95	87324.17	0.0	76284.516	0.0	290457.88	37982.53	0.0	0.0	0.0	0.0	0.0	44693.06	37288.74	110741.25	0.0	71723.06	60017.88	42676.383	0.0	0.0	29088.314	0.0	26334.074	50285.695	0.0	65216.996	60226.266	0.0	0.0
2003	Cluster_02000	0.0	0.0	23021.434	47454.027	40064.08	40248.016	0.0	94314.5	21944.791	0.0	21858.006	114431.47	188888.03	193598.08	95641.26	441043.53	115936.41	0.0	149282.02	222490.08	31890.764	166182.05	0.0	375615.34	84738.53	0.0	204696.9	0.0	0.0	0.0	188098.31	75613.92	96630.25	0.0	234152.16	119904.15	0.0	0.0	343755.25	268582.62	0.0	122387.29	151792.53	84931.88	351745.1	101563.23	57927.285	112237.46
2005	Cluster_02002	67444.05	0.0	0.0	36436.66	21686.674	0.0	0.0	0.0	0.0	0.0	75326.03	81905.805	57895.227	140972.34	33147.633	70733.664	25732.027	0.0	0.0	85099.734	0.0	77685.98	0.0	111043.33	18414.041	72635.22	130414.09	68480.82	0.0	0.0	61635.383	44129.562	0.0	0.0	94864.65	48379.832	0.0	0.0	190110.39	31905.336	34211.863	111614.59	34647.207	41023.117	218982.94	64774.137	86521.5	62705.742
2006	Cluster_02003	0.0	0.0	0.0	0.0	0.0	0.0	0.0	0.0	0.0	0.0	0.0	0.0	0.0	26973.043	0.0	0.0	0.0	0.0	0.0	0.0	0.0	0.0	0.0	0.0	0.0	20418.406	0.0	0.0	0.0	0.0	0.0	0.0	0.0	0.0	0.0	0.0	0.0	0.0	0.0	0.0	0.0	49247.875	0.0	0.0	0.0	0.0	0.0	50696.45
2011	Cluster_02008	0.0	0.0	301144.78	171312.34	143075.45	267933.25	0.0	0.0	22146.457	0.0	0.0	0.0	183265.78	205720.2	165013.0	41243.438	4029.4546	61485.05	0.0	723951.7	0.0	107217.91	0.0	117184.38	0.0	0.0	958909.25	0.0	53390.094	0.0	37096.633	0.0	605576.4	0.0	323830.88	0.0	0.0	0.0	53454.523	0.0	112136.125	0.0	222295.77	414272.94	1209517.9	0.0	146149.4	2082931.2
2012	Cluster_02009	137806.14	0.0	95025.92	254714.75	267827.34	610563.1	0.0	65006.223	219129.14	0.0	67126.24	0.0	0.0	633892.1	0.0	571326.0	701832.44	0.0	84278.586	599190.56	80335.64	220343.8	0.0	978468.44	52460.44	0.0	512036.47	0.0	0.0	0.0	484259.9	89361.02	128936.445	0.0	285849.9	157679.62	0.0	70968.57	0.0	0.0	0.0	270160.56	0.0	182285.89	1025484.9	572682.94	0.0	131534.8
2014	Cluster_02011	33768.504	0.0	0.0	0.0	49177.645	39582.117	0.0	0.0	0.0	33132.914	62629.105	48095.508	0.0	0.0	0.0	0.0	41987.414	45937.195	0.0	67931.58	0.0	60335.77	0.0	133996.88	0.0	0.0	0.0	0.0	0.0	0.0	131710.03	51059.4	0.0	0.0	0.0	0.0	63668.645	0.0	0.0	0.0	45537.527	38416.336	0.0	26975.152	33178.766	0.0	0.0	133346.52
2015	Cluster_02012	0.0	19516.496	34178.92	0.0	10308.516	42365.5	0.0	0.0	0.0	0.0	0.0	0.0	0.0	0.0	0.0	47300.824	0.0	0.0	0.0	0.0	404423.0	0.0	0.0	0.0	0.0	0.0	181603.45	0.0	0.0	0.0	0.0	0.0	0.0	0.0	0.0	0.0	0.0	0.0	0.0	0.0	0.0	29869.55	0.0	0.0	159723.12	0.0	0.0	0.0
2016	Cluster_02013	4959.3047	121297.13	110200.61	31005.24	213156.94	514231.38	0.0	0.0	0.0	0.0	0.0	0.0	0.0	0.0	0.0	277489.6	0.0	0.0	0.0	89131.04	1060834.6	136379.52	0.0	257099.31	146697.92	313978.8	1131674.1	0.0	0.0	0.0	0.0	183664.73	33180.56	51581.938	0.0	236018.42	39977.543	0.0	39134.707	133364.4	0.0	188080.6	115844.94	183306.52	391049.8	408190.7	126369.12	58906.17
2017	Cluster_02014	0.0	0.0	0.0	0.0	0.0	0.0	0.0	55431.86	0.0	0.0	0.0	0.0	0.0	0.0	24598.652	0.0	164588.3	0.0	0.0	2472.4873	0.0	0.0	0.0	0.0	0.0	55311.84	0.0	0.0	0.0	0.0	0.0	36743.617	0.0	0.0	0.0	0.0	0.0	0.0	0.0	0.0	0.0	0.0	59290.586	31091.559	0.0	27116.678	0.0	1806.709
2018	Cluster_02015	0.0	0.0	0.0	31651.406	0.0	68805.19	0.0	0.0	30716.457	0.0	0.0	0.0	0.0	81276.7	0.0	0.0	0.0	0.0	0.0	0.0	0.0	53057.61	0.0	84895.76	0.0	0.0	0.0	0.0	0.0	0.0	0.0	0.0	0.0	0.0	0.0	0.0	0.0	0.0	77818.59	0.0	27963.408	0.0	0.0	0.0	41471.824	67895.98	0.0	0.0
2019	Cluster_02016	0.0	0.0	0.0	0.0	0.0	0.0	0.0	0.0	0.0	0.0	0.0	0.0	25340.467	18049.115	0.0	77226.75	112700.7	0.0	30662.893	70529.164	0.0	26717.238	0.0	56054.316	0.0	34048.23	0.0	0.0	0.0	0.0	0.0	48734.25	0.0	0.0	25819.133	52622.223	0.0	0.0	0.0	0.0	0.0	47955.234	39127.414	21349.11	207749.23	32602.477	0.0	0.0
2024	Cluster_02021	0.0	0.0	0.0	0.0	0.0	0.0	0.0	0.0	0.0	0.0	0.0	0.0	0.0	0.0	0.0	0.0	0.0	0.0	0.0	0.0	0.0	0.0	0.0	0.0	0.0	0.0	0.0	0.0	0.0	0.0	0.0	0.0	0.0	0.0	0.0	0.0	0.0	0.0	0.0	0.0	0.0	0.0	22646.715	0.0	0.0	0.0	0.0	0.0
2026	Cluster_02023	0.0	0.0	0.0	0.0	0.0	0.0	0.0	25847.068	0.0	0.0	0.0	0.0	0.0	0.0	0.0	0.0	681.57104	0.0	21536.752	0.0	0.0	0.0	0.0	0.0	0.0	0.0	0.0	0.0	0.0	0.0	0.0	0.0	0.0	0.0	0.0	0.0	0.0	0.0	0.0	0.0	0.0	35718.805	0.0	0.0	0.0	0.0	0.0	0.0
2033	Cluster_02030	0.0	0.0	0.0	59165.574	0.0	0.0	0.0	0.0	0.0	0.0	0.0	0.0	0.0	0.0	0.0	0.0	0.0	55379.23	40782.375	0.0	0.0	0.0	49103.145	0.0	0.0	0.0	0.0	30910.752	0.0	19386.734	0.0	0.0	0.0	72353.9	47426.15	0.0	0.0	0.0	0.0	0.0	0.0	72128.53	0.0	0.0	0.0	0.0	45234.91	0.0
2034	Cluster_02031	0.0	0.0	0.0	0.0	0.0	0.0	0.0	0.0	0.0	0.0	0.0	0.0	0.0	0.0	0.0	250349.1	0.0	19440.725	0.0	38660.926	0.0	3684.893	0.0	0.0	0.0	46785.55	0.0	0.0	0.0	0.0	24644.832	131497.66	0.0	40554.227	0.0	0.0	0.0	0.0	0.0	0.0	0.0	29085.803	0.0	0.0	57882.55	0.0	0.0	0.0
2035	Cluster_02032	0.0	277694.72	255615.16	0.0	66988.89	88458.016	0.0	0.0	0.0	0.0	0.0	0.0	136800.19	0.0	0.0	564130.5	0.0	100396.91	53071.977	46766.34	0.0	0.0	16006.555	0.0	0.0	0.0	136424.95	0.0	0.0	0.0	100156.76	226310.27	0.0	0.0	30360.912	0.0	40723.145	0.0	68365.24	159730.83	0.0	67339.31	0.0	0.0	107173.41	0.0	978.89417	0.0
2038	Cluster_02035	0.0	0.0	0.0	0.0	0.0	0.0	0.0	0.0	0.0	0.0	36981.066	0.0	0.0	0.0	0.0	0.0	28538.928	0.0	0.0	0.0	0.0	0.0	0.0	0.0	0.0	0.0	0.0	0.0	0.0	0.0	0.0	0.0	0.0	0.0	0.0	0.0	0.0	0.0	0.0	52443.105	0.0	31341.525	0.0	0.0	0.0	0.0	0.0	0.0
2045	Cluster_02042	38482.08	0.0	381047.7	156132.42	233308.81	0.0	123522.695	75523.27	57423.19	0.0	78221.85	75403.37	0.0	359493.16	69868.164	581307.4	788849.1	0.0	52646.156	68529.73	0.0	116991.516	0.0	320359.28	0.0	0.0	369502.75	0.0	0.0	280063.9	0.0	0.0	0.0	0.0	0.0	0.0	0.0	0.0	136258.0	0.0	0.0	93685.3	0.0	0.0	0.0	0.0	245850.31	468243.4
2046	Cluster_02043	0.0	0.0	0.0	34799.02	0.0	25386.52	0.0	0.0	0.0	0.0	0.0	0.0	0.0	52679.957	0.0	82758.375	0.0	0.0	0.0	46334.145	0.0	20894.525	0.0	0.0	0.0	0.0	0.0	0.0	0.0	0.0	0.0	37371.152	20912.828	0.0	0.0	0.0	0.0	0.0	0.0	0.0	0.0	0.0	18057.486	0.0	34074.934	19247.74	0.0	0.0
2047	Cluster_02044	19365.938	0.0	126191.91	73349.83	107030.89	131410.36	0.0	184760.06	93510.555	0.0	6285.632	0.0	144329.56	221968.45	108346.94	295606.8	201796.6	0.0	83067.484	262744.66	103265.65	43652.934	0.0	264110.78	0.0	76474.04	180038.06	0.0	0.0	0.0	88251.4	230999.75	107809.53	0.0	198460.69	207016.31	0.0	0.0	95959.48	95109.234	0.0	93295.67	0.0	149693.73	392339.12	188610.5	68776.086	89988.484
2048	Cluster_02045	106380.09	0.0	284374.9	325571.28	483343.62	750953.25	99473.2	315672.28	286289.62	0.0	31849.918	20791.64	97573.95	289445.16	111890.14	369343.56	413724.84	0.0	246286.33	386660.44	196085.08	214123.58	0.0	601128.06	0.0	75084.42	349425.6	0.0	50442.207	0.0	64746.723	174089.42	151224.0	0.0	243744.1	219572.0	0.0	0.0	71363.88	88908.87	0.0	126657.14	0.0	41496.75	528522.75	321397.12	28986.39	26953.723
2049	Cluster_02046	0.0	0.0	20837.541	18538.965	0.0	0.0	0.0	0.0	33857.17	0.0	0.0	0.0	0.0	0.0	0.0	0.0	0.0	0.0	0.0	0.0	0.0	0.0	0.0	0.0	0.0	0.0	0.0	0.0	0.0	0.0	0.0	0.0	0.0	0.0	0.0	0.0	0.0	0.0	0.0	0.0	0.0	0.0	0.0	0.0	18618.94	0.0	0.0	0.0
2050	Cluster_02047	0.0	0.0	22223.479	0.0	0.0	42056.617	0.0	0.0	0.0	0.0	0.0	0.0	26442.887	71152.555	0.0	69589.086	37090.242	0.0	0.0	0.0	0.0	0.0	0.0	103839.36	0.0	0.0	0.0	0.0	0.0	0.0	0.0	56816.152	0.0	0.0	32369.695	39139.383	0.0	0.0	0.0	0.0	0.0	25082.441	0.0	0.0	158535.38	94464.3	0.0	0.0
2051	Cluster_02048	0.0	0.0	0.0	0.0	0.0	44690.965	0.0	0.0	0.0	0.0	0.0	0.0	0.0	0.0	0.0	0.0	0.0	0.0	0.0	0.0	0.0	0.0	0.0	51245.152	0.0	0.0	0.0	0.0	0.0	0.0	0.0	0.0	0.0	0.0	0.0	0.0	0.0	0.0	0.0	0.0	0.0	0.0	0.0	0.0	0.0	0.0	0.0	0.0
2060	Cluster_02057	0.0	0.0	0.0	0.0	0.0	0.0	0.0	0.0	0.0	0.0	0.0	0.0	23814.652	0.0	0.0	0.0	0.0	38427.188	0.0	0.0	0.0	0.0	0.0	0.0	0.0	0.0	0.0	0.0	0.0	0.0	0.0	0.0	0.0	0.0	0.0	0.0	21279.805	0.0	0.0	0.0	0.0	24525.625	0.0	0.0	0.0	0.0	0.0	0.0
2066	Cluster_02063	0.0	145610.78	0.0	0.0	0.0	290554.03	0.0	149837.02	0.0	0.0	0.0	0.0	0.0	67332.49	0.0	46034.13	106649.125	0.0	0.0	86025.87	0.0	0.0	0.0	99520.64	0.0	0.0	140713.47	0.0	0.0	0.0	0.0	0.0	0.0	0.0	0.0	0.0	0.0	0.0	0.0	0.0	0.0	0.0	0.0	32072.035	281722.88	47823.965	0.0	0.0
2068	Cluster_02065	0.0	0.0	203197.28	149275.1	234790.66	519573.16	0.0	112504.07	160521.89	0.0	48246.945	19675.95	123933.25	273077.75	0.0	311207.88	462598.53	0.0	250482.0	380242.28	271900.78	240332.6	0.0	710819.5	146453.69	206858.6	356082.9	0.0	58939.562	51325.7	202505.88	152366.9	209307.34	0.0	306710.3	249838.75	0.0	16194.067	23199.963	117375.54	0.0	70670.63	154384.52	197331.3	637401.56	542425.7	0.0	92065.41
2069	Cluster_02066	0.0	25071.111	10474.608	0.0	18809.906	69480.625	0.0	0.0	0.0	0.0	0.0	0.0	845.1798	0.0	0.0	0.0	0.0	0.0	0.0	0.0	589113.3	0.0	0.0	0.0	0.0	0.0	239314.42	0.0	0.0	0.0	0.0	0.0	0.0	0.0	0.0	0.0	0.0	0.0	0.0	0.0	0.0	0.0	59263.117	0.0	61445.37	51970.47	0.0	0.0
2070	Cluster_02067	0.0	197737.12	39510.06	0.0	98501.91	120418.53	0.0	0.0	0.0	0.0	0.0	0.0	100792.02	0.0	0.0	224198.53	0.0	0.0	0.0	0.0	843670.94	118080.68	0.0	88659.11	99981.54	0.0	771496.5	0.0	0.0	0.0	0.0	105882.96	113416.78	0.0	0.0	194056.61	0.0	0.0	0.0	0.0	0.0	303235.06	0.0	84514.164	112453.56	341302.12	115921.25	0.0
2071	Cluster_02068	245073.39	56732.33	898988.75	1022608.4	1283862.5	1871865.9	514202.62	1103665.8	1110539.4	0.0	328695.38	463777.47	708442.7	1393190.2	677669.06	1804958.9	2537900.5	40537.13	1306772.6	1833744.4	1133346.0	913184.8	164155.34	2666008.5	801480.5	924358.8	1976022.1	278189.25	381867.03	450155.38	1014010.8	1425651.4	1291172.6	218079.56	1686287.9	1787181.9	118460.51	411263.0	818432.2	1083298.0	592591.1	816434.56	706511.9	801648.6	2744564.2	2148820.5	436539.8	617487.2
2072	Cluster_02069	0.0	0.0	0.0	0.0	0.0	89856.5	0.0	51196.695	0.0	0.0	0.0	0.0	0.0	0.0	0.0	78766.93	71775.414	0.0	19001.713	34183.324	0.0	0.0	0.0	91048.5	0.0	0.0	25374.271	0.0	0.0	0.0	0.0	0.0	0.0	0.0	0.0	78113.52	0.0	0.0	0.0	0.0	0.0	0.0	0.0	0.0	97716.89	96304.79	0.0	0.0
2073	Cluster_02070	37332.13	0.0	213590.78	298417.84	243815.69	394164.38	0.0	189454.84	125801.67	0.0	147049.98	239275.84	292780.2	306600.75	257904.62	561893.56	652270.3	0.0	475227.56	603328.2	449227.03	387929.53	0.0	739487.4	274579.5	253521.73	606272.94	70311.33	138937.61	94965.01	298652.62	506808.7	281558.44	50611.363	569470.56	403578.0	36782.88	0.0	393238.5	604354.06	389179.84	398966.94	354707.84	292623.25	1101672.4	812353.7	161698.22	369328.16
2074	Cluster_02071	0.0	0.0	0.0	0.0	0.0	0.0	0.0	0.0	0.0	0.0	0.0	0.0	0.0	0.0	0.0	0.0	47963.402	0.0	29132.48	28262.645	31255.846	0.0	0.0	56837.62	0.0	0.0	100895.836	0.0	0.0	0.0	0.0	34195.41	47573.86	0.0	43680.727	0.0	0.0	0.0	0.0	0.0	21739.86	0.0	0.0	0.0	188365.22	127877.45	0.0	0.0
2075	Cluster_02072	0.0	0.0	0.0	0.0	0.0	0.0	0.0	0.0	0.0	0.0	0.0	0.0	0.0	0.0	0.0	0.0	0.0	0.0	0.0	0.0	0.0	17596.545	0.0	0.0	0.0	0.0	0.0	0.0	0.0	0.0	0.0	0.0	0.0	0.0	0.0	19292.707	0.0	0.0	0.0	0.0	0.0	0.0	0.0	0.0	0.0	0.0	0.0	0.0
2076	Cluster_02073	0.0	0.0	17435.885	0.0	0.0	0.0	0.0	0.0	0.0	0.0	0.0	0.0	0.0	0.0	0.0	0.0	0.0	0.0	0.0	19830.39	0.0	0.0	0.0	0.0	0.0	0.0	0.0	0.0	0.0	0.0	0.0	0.0	0.0	0.0	0.0	0.0	0.0	0.0	0.0	0.0	0.0	0.0	0.0	0.0	0.0	0.0	0.0	0.0
2096	Cluster_02093	0.0	0.0	20553.3	0.0	0.0	0.0	0.0	0.0	0.0	193620.69	0.0	0.0	0.0	0.0	0.0	0.0	0.0	0.0	0.0	0.0	0.0	0.0	0.0	0.0	0.0	0.0	0.0	0.0	31752.639	0.0	0.0	0.0	0.0	0.0	0.0	0.0	40273.605	0.0	0.0	0.0	0.0	0.0	0.0	0.0	0.0	0.0	0.0	0.0
2097	Cluster_02094	3749.5476	13726.632	0.0	0.0	0.0	0.0	14775.733	0.0	0.0	0.0	38620.934	0.0	0.0	0.0	0.0	0.0	13494.176	28136.422	33570.0	3655.6934	0.0	0.0	12645.313	0.0	20074.945	0.0	0.0	0.0	19336.34	0.0	0.0	0.0	17862.902	0.0	0.0	0.0	0.0	0.0	0.0	0.0	0.0	0.0	0.0	0.0	2579.432	16855.385	0.0	0.0
2098	Cluster_02095	38753.273	0.0	0.0	15977.206	0.0	16557.994	0.0	0.0	0.0	0.0	0.0	0.0	0.0	0.0	0.0	0.0	0.0	0.0	0.0	11858.049	0.0	0.0	0.0	0.0	0.0	0.0	0.0	0.0	0.0	0.0	21993.559	0.0	0.0	0.0	0.0	18414.965	0.0	0.0	26626.816	0.0	0.0	38847.637	0.0	0.0	14692.379	0.0	0.0	0.0
2099	Cluster_02096	0.0	0.0	0.0	30425.629	18395.549	0.0	0.0	0.0	0.0	21269.113	25176.664	44618.92	0.0	0.0	18708.303	33632.76	0.0	0.0	21976.783	0.0	18049.148	0.0	0.0	0.0	0.0	0.0	0.0	6283.222	19513.459	18188.387	0.0	0.0	15710.174	0.0	37475.547	0.0	32530.838	22389.703	0.0	0.0	0.0	0.0	0.0	0.0	13639.367	0.0	0.0	23.023472
2101	Cluster_02098	0.0	0.0	0.0	0.0	0.0	0.0	0.0	0.0	0.0	0.0	0.0	0.0	0.0	0.0	0.0	21245.344	0.0	0.0	0.0	0.0	0.0	0.0	0.0	0.0	0.0	0.0	0.0	0.0	0.0	0.0	0.0	0.0	0.0	0.0	0.0	0.0	0.0	0.0	0.0	0.0	0.0	0.0	0.0	0.0	0.0	0.0	0.0	0.0
2104	Cluster_02101	0.0	0.0	0.0	0.0	0.0	0.0	0.0	0.0	0.0	0.0	0.0	0.0	0.0	0.0	0.0	0.0	0.0	0.0	0.0	0.0	0.0	0.0	61235.438	0.0	0.0	0.0	0.0	0.0	0.0	0.0	0.0	0.0	0.0	0.0	0.0	0.0	0.0	0.0	0.0	0.0	0.0	0.0	0.0	0.0	0.0	38695.28	0.0	0.0
2106	Cluster_02103	0.0	0.0	0.0	0.0	0.0	0.0	0.0	0.0	0.0	0.0	0.0	0.0	0.0	0.0	0.0	0.0	0.0	0.0	0.0	0.0	0.0	0.0	0.0	0.0	0.0	0.0	0.0	0.0	0.0	0.0	0.0	0.0	0.0	0.0	0.0	0.0	0.0	0.0	0.0	0.0	46357.367	0.0	0.0	0.0	0.0	0.0	0.0	0.0
2111	Cluster_02108	0.0	137697.05	163863.0	0.0	73033.02	41390.25	0.0	33066.8	0.0	0.0	0.0	0.0	122237.06	0.0	0.0	54099.93	0.0	133421.2	63076.16	220962.45	0.0	193811.42	86546.33	0.0	57422.918	475370.56	406736.75	0.0	0.0	0.0	123485.92	52588.53	0.0	0.0	153018.58	0.0	67954.9	0.0	0.0	61039.344	0.0	0.0	19221.838	0.0	188667.97	83967.4	0.0	29031.783
2112	Cluster_02109	219683.83	1143803.5	723832.9	811298.94	749819.5	756611.2	456919.0	621865.75	93038.03	122780.11	827616.2	618609.9	1520359.0	652229.1	789141.1	1321741.8	40300.977	1052527.5	981468.4	1499796.5	204435.73	650403.8	987097.1	348043.22	578298.25	1488912.5	1154059.0	419761.44	630189.25	488355.78	1228043.8	534713.3	567125.56	438728.4	1115983.0	1221759.0	822387.06	379608.28	589537.5	577628.56	45763.37	925099.1	400404.5	438023.62	1369729.6	408058.34	699720.56	263951.75
2113	Cluster_02110	0.0	128541.39	0.0	0.0	64058.73	86473.82	0.0	0.0	0.0	0.0	0.0	0.0	0.0	0.0	0.0	69298.13	0.0	112556.625	64539.258	0.0	0.0	76361.04	136491.39	25376.996	0.0	133669.61	0.0	0.0	0.0	0.0	122069.984	0.0	0.0	21197.184	79978.055	111464.4	0.0	0.0	0.0	19360.969	0.0	63437.953	0.0	0.0	0.0	0.0	0.0	0.0
2117	Cluster_02114	0.0	0.0	0.0	0.0	0.0	0.0	0.0	0.0	0.0	0.0	0.0	0.0	0.0	0.0	0.0	0.0	0.0	0.0	0.0	0.0	0.0	0.0	0.0	0.0	0.0	0.0	0.0	0.0	0.0	0.0	0.0	0.0	0.0	0.0	0.0	0.0	0.0	0.0	0.0	0.0	0.0	0.0	0.0	0.0	0.0	0.0	0.0	0.0
2123	Cluster_02120	0.0	0.0	65611.24	0.0	0.0	109355.67	0.0	37986.957	0.0	0.0	0.0	0.0	0.0	0.0	16459.463	0.0	59924.21	0.0	0.0	75482.41	63161.566	0.0	0.0	74950.77	0.0	0.0	98529.03	0.0	0.0	0.0	0.0	0.0	0.0	0.0	0.0	0.0	0.0	0.0	0.0	0.0	19447.293	0.0	0.0	0.0	211952.62	0.0	0.0	0.0
2124	Cluster_02121	0.0	0.0	325542.25	274681.72	358012.97	590743.9	83611.65	295361.88	280453.7	0.0	99413.52	89419.75	214279.38	412170.0	130280.39	553591.8	716174.0	0.0	352079.06	600779.5	359290.6	357603.25	0.0	699709.8	151790.0	255333.38	585641.6	0.0	116836.01	80939.65	229619.53	246781.97	255789.84	43791.953	486023.3	539686.25	0.0	42301.324	236379.25	161931.16	142869.4	77190.26	260812.83	239851.56	987663.75	719522.8	81714.47	143129.88
2130	Cluster_02127	0.0	0.0	0.0	0.0	0.0	0.0	0.0	0.0	0.0	0.0	0.0	0.0	0.0	0.0	0.0	0.0	0.0	0.0	0.0	0.0	0.0	0.0	0.0	0.0	0.0	0.0	0.0	0.0	0.0	0.0	0.0	0.0	0.0	0.0	0.0	0.0	0.0	0.0	0.0	0.0	0.0	0.0	0.0	0.0	0.0	0.0	0.0	0.0
2137	Cluster_02134	0.0	0.0	0.0	0.0	0.0	0.0	0.0	0.0	0.0	0.0	0.0	27477.943	0.0	0.0	0.0	0.0	0.0	0.0	15648.551	21473.008	0.0	0.0	0.0	0.0	0.0	0.0	46907.387	0.0	0.0	0.0	9721.182	0.0	0.0	0.0	0.0	0.0	0.0	0.0	0.0	0.0	18955.959	0.0	0.0	0.0	9313.251	0.0	0.0	0.0
2138	Cluster_02135	0.0	0.0	0.0	0.0	0.0	0.0	0.0	0.0	0.0	0.0	0.0	0.0	0.0	0.0	0.0	0.0	0.0	0.0	0.0	0.0	0.0	0.0	0.0	0.0	0.0	0.0	0.0	0.0	0.0	0.0	0.0	0.0	0.0	0.0	0.0	0.0	0.0	0.0	0.0	0.0	0.0	0.0	0.0	0.0	0.0	0.0	0.0	0.0
2141	Cluster_02138	0.0	0.0	0.0	0.0	0.0	0.0	0.0	0.0	0.0	0.0	0.0	0.0	0.0	0.0	0.0	0.0	0.0	0.0	0.0	0.0	0.0	0.0	0.0	0.0	0.0	0.0	0.0	0.0	0.0	0.0	0.0	0.0	0.0	0.0	0.0	0.0	0.0	0.0	0.0	0.0	0.0	0.0	0.0	0.0	0.0	0.0	0.0	0.0
2143	Cluster_02140	0.0	0.0	0.0	0.0	0.0	0.0	0.0	0.0	0.0	0.0	0.0	0.0	0.0	0.0	0.0	0.0	0.0	0.0	0.0	0.0	0.0	0.0	0.0	0.0	0.0	0.0	0.0	0.0	0.0	0.0	0.0	0.0	0.0	0.0	0.0	0.0	0.0	0.0	0.0	0.0	0.0	0.0	0.0	0.0	0.0	0.0	0.0	0.0
2150	Cluster_02147	0.0	0.0	0.0	0.0	0.0	0.0	0.0	0.0	0.0	0.0	0.0	0.0	0.0	19121.031	0.0	0.0	23739.34	21924.863	0.0	0.0	0.0	0.0	0.0	0.0	0.0	0.0	0.0	0.0	0.0	0.0	0.0	0.0	0.0	0.0	0.0	0.0	0.0	0.0	0.0	0.0	0.0	0.0	0.0	0.0	0.0	0.0	0.0	0.0
2155	Cluster_02152	0.0	0.0	0.0	0.0	0.0	0.0	0.0	0.0	0.0	0.0	0.0	0.0	0.0	0.0	0.0	0.0	0.0	0.0	0.0	0.0	0.0	0.0	0.0	0.0	0.0	0.0	0.0	0.0	0.0	0.0	0.0	0.0	0.0	0.0	0.0	0.0	0.0	0.0	0.0	0.0	0.0	0.0	0.0	0.0	0.0	0.0	0.0	0.0
2159	Cluster_02156	94070.79	467936.75	228202.3	201624.25	164047.16	138178.66	62433.953	196895.64	0.0	0.0	0.0	123460.98	368423.03	190360.31	347966.9	266333.3	21077.314	319194.12	379295.06	675684.1	102890.55	214436.56	244277.14	179961.34	128232.16	512780.44	442351.16	77521.64	321157.7	65047.688	472748.7	288507.4	258632.66	90903.45	420903.72	315926.6	279742.22	191261.84	63185.047	187001.14	31779.883	476415.44	149501.38	170674.53	403916.88	46356.914	86746.02	145911.45
2160	Cluster_02157	0.0	0.0	0.0	0.0	0.0	0.0	0.0	0.0	0.0	0.0	0.0	0.0	29700.742	0.0	0.0	0.0	0.0	0.0	0.0	0.0	0.0	0.0	0.0	0.0	0.0	0.0	0.0	0.0	0.0	0.0	0.0	0.0	0.0	0.0	0.0	0.0	0.0	0.0	0.0	0.0	0.0	0.0	0.0	0.0	34603.508	0.0	0.0	0.0
2163	Cluster_02160	0.0	52961.906	0.0	0.0	0.0	0.0	0.0	0.0	0.0	0.0	66980.32	0.0	34828.703	50463.434	45501.56	42423.58	0.0	0.0	0.0	41880.574	0.0	32596.57	0.0	1728.6667	0.0	0.0	0.0	0.0	0.0	0.0	38454.027	0.0	54463.066	0.0	0.0	34620.08	0.0	0.0	0.0	0.0	0.0	0.0	39420.21	0.0	0.0	0.0	0.0	0.0
2164	Cluster_02161	0.0	0.0	0.0	0.0	0.0	0.0	18087.93	0.0	0.0	0.0	0.0	0.0	0.0	0.0	0.0	0.0	0.0	0.0	0.0	0.0	0.0	0.0	0.0	0.0	0.0	0.0	0.0	0.0	0.0	0.0	0.0	0.0	0.0	0.0	0.0	0.0	0.0	0.0	0.0	0.0	0.0	0.0	0.0	0.0	0.0	0.0	0.0	0.0
2165	Cluster_02162	0.0	0.0	0.0	0.0	0.0	0.0	0.0	0.0	0.0	0.0	0.0	0.0	0.0	0.0	0.0	29088.695	0.0	0.0	0.0	0.0	0.0	0.0	0.0	27171.398	0.0	0.0	0.0	0.0	0.0	0.0	0.0	0.0	0.0	0.0	19479.846	0.0	0.0	0.0	0.0	0.0	0.0	0.0	0.0	18439.506	0.0	0.0	8998.384	8757.407
2167	Cluster_02164	0.0	0.0	0.0	0.0	0.0	0.0	0.0	0.0	0.0	0.0	0.0	0.0	0.0	0.0	60624.84	0.0	0.0	0.0	0.0	0.0	0.0	0.0	59918.465	23804.3	0.0	0.0	0.0	0.0	0.0	0.0	0.0	0.0	5454.336	0.0	0.0	0.0	0.0	0.0	0.0	0.0	0.0	0.0	0.0	0.0	0.0	0.0	0.0	0.0
2168	Cluster_02165	34031.793	0.0	0.0	0.0	0.0	0.0	0.0	38580.117	0.0	0.0	0.0	0.0	0.0	0.0	0.0	0.0	0.0	46692.164	0.0	76633.664	0.0	45867.37	0.0	0.0	9717.23	0.0	0.0	14612.332	24908.135	0.0	0.0	0.0	0.0	0.0	0.0	0.0	0.0	48912.418	0.0	2656.057	0.0	0.0	0.0	0.0	0.0	0.0	0.0	0.0
2170	Cluster_02167	0.0	0.0	0.0	0.0	0.0	0.0	0.0	0.0	0.0	0.0	0.0	0.0	0.0	105150.64	0.0	31532.166	84371.96	0.0	0.0	0.0	0.0	0.0	0.0	21230.91	0.0	0.0	14190.528	0.0	0.0	0.0	0.0	0.0	0.0	0.0	0.0	0.0	0.0	0.0	0.0	0.0	0.0	0.0	0.0	0.0	0.0	0.0	0.0	0.0
2171	Cluster_02168	0.0	0.0	0.0	0.0	0.0	0.0	0.0	0.0	0.0	0.0	0.0	0.0	0.0	0.0	0.0	0.0	0.0	0.0	0.0	0.0	0.0	0.0	0.0	70918.26	0.0	0.0	0.0	0.0	0.0	0.0	0.0	27158.076	0.0	0.0	0.0	0.0	0.0	0.0	0.0	0.0	0.0	0.0	0.0	0.0	58708.51	0.0	0.0	0.0
2172	Cluster_02169	0.0	0.0	0.0	0.0	0.0	0.0	0.0	0.0	0.0	0.0	0.0	0.0	0.0	0.0	0.0	0.0	0.0	0.0	0.0	0.0	0.0	0.0	0.0	0.0	0.0	0.0	0.0	0.0	0.0	0.0	0.0	0.0	0.0	0.0	0.0	0.0	0.0	0.0	0.0	0.0	0.0	0.0	0.0	0.0	0.0	0.0	0.0	0.0
2175	Cluster_02172	0.0	0.0	0.0	0.0	0.0	0.0	0.0	0.0	0.0	0.0	0.0	0.0	0.0	0.0	0.0	0.0	0.0	0.0	0.0	0.0	0.0	0.0	0.0	0.0	0.0	0.0	0.0	0.0	0.0	0.0	0.0	0.0	0.0	0.0	0.0	0.0	0.0	0.0	0.0	0.0	0.0	0.0	0.0	0.0	0.0	0.0	0.0	0.0
2176	Cluster_02173	0.0	0.0	0.0	0.0	0.0	0.0	0.0	0.0	0.0	0.0	0.0	0.0	0.0	0.0	0.0	0.0	0.0	0.0	0.0	0.0	0.0	0.0	0.0	0.0	0.0	0.0	0.0	0.0	0.0	0.0	0.0	0.0	0.0	0.0	0.0	0.0	0.0	0.0	0.0	0.0	0.0	0.0	0.0	0.0	0.0	0.0	0.0	0.0
2177	Cluster_02174	595261.1	86257.98	1880430.4	1721792.2	2084602.8	3218107.8	869971.56	2209552.2	1895576.6	0.0	557153.4	885416.75	1348352.4	2135652.8	1230900.4	2779779.8	3820018.5	174922.38	2097566.0	2807492.5	2015463.9	1875227.6	266221.2	4535345.5	1234839.6	1573680.2	2956095.5	440468.38	804441.6	662865.75	1577381.0	1970557.2	1655418.2	507320.25	2987828.2	2910641.5	402157.1	609011.6	1223393.8	1544515.0	1146693.2	1458635.4	1285450.8	1572632.0	4877446.5	3744139.2	833837.56	1185984.9
2178	Cluster_02175	0.0	0.0	145615.94	103036.9	167507.47	236072.56	0.0	154718.62	76540.15	0.0	37761.645	57500.297	51029.203	147100.9	0.0	187761.69	281805.56	0.0	125679.8	270639.62	174361.81	166151.53	0.0	293576.12	114742.79	68733.68	261489.53	0.0	38347.086	0.0	82964.91	113333.15	144656.05	0.0	193483.95	174136.56	36959.67	54813.617	101942.305	58501.676	57074.906	76469.695	70217.39	93511.12	380248.16	302916.34	0.0	110375.16
2179	Cluster_02176	0.0	41522.508	0.0	0.0	208423.6	225719.36	115906.05	147540.64	0.0	0.0	617378.6	325114.7	368344.34	763446.5	0.0	53910.67	78403.31	0.0	0.0	41372.28	0.0	0.0	107988.94	473683.53	0.0	1110472.1	529869.4	184829.06	0.0	0.0	59706.473	1361443.2	596030.0	0.0	104719.69	0.0	306138.2	0.0	237938.39	281725.2	505117.56	0.0	0.0	0.0	225396.98	245891.7	0.0	0.0
2180	Cluster_02177	888727.9	717039.94	1295639.1	561005.75	679156.7	526693.6	685895.75	169448.45	0.0	431202.38	1974473.2	578395.9	2446460.0	2640395.2	0.0	582924.5	0.0	175592.17	154227.66	547835.2	0.0	0.0	382778.0	173224.47	475607.38	2123907.5	4283288.5	276990.56	1268997.0	23350.027	575394.44	2385555.0	157125.03	0.0	563328.0	314347.75	155111.12	1105144.5	0.0	890580.75	1100161.0	0.0	609387.4	98459.47	1918664.5	187870.55	755365.7	550812.94
2181	Cluster_02178	0.0	0.0	0.0	0.0	0.0	0.0	0.0	0.0	0.0	0.0	0.0	0.0	0.0	0.0	0.0	0.0	0.0	0.0	0.0	0.0	0.0	0.0	0.0	0.0	0.0	0.0	0.0	0.0	0.0	0.0	0.0	0.0	0.0	0.0	0.0	0.0	0.0	0.0	0.0	0.0	0.0	0.0	0.0	0.0	0.0	0.0	0.0	0.0
2185	Cluster_02182	38173.234	0.0	0.0	0.0	0.0	0.0	0.0	0.0	0.0	0.0	0.0	0.0	0.0	0.0	0.0	0.0	12432.993	0.0	0.0	0.0	0.0	0.0	0.0	0.0	0.0	0.0	0.0	0.0	0.0	0.0	42955.004	0.0	0.0	0.0	0.0	0.0	0.0	0.0	0.0	0.0	0.0	0.0	0.0	0.0	0.0	0.0	0.0	0.0
2186	Cluster_02183	0.0	0.0	0.0	0.0	0.0	0.0	0.0	0.0	0.0	0.0	0.0	0.0	0.0	0.0	0.0	0.0	0.0	0.0	0.0	49410.883	0.0	0.0	0.0	0.0	0.0	0.0	0.0	0.0	0.0	0.0	0.0	71069.48	47523.707	0.0	0.0	0.0	0.0	0.0	0.0	0.0	0.0	102295.055	121514.914	0.0	0.0	0.0	0.0	0.0
2190	Cluster_02187	0.0	0.0	0.0	21558.393	95958.06	101997.84	0.0	43923.645	22434.527	0.0	0.0	0.0	39788.402	77585.07	28538.77	160865.4	320212.84	0.0	82205.17	159622.33	38934.617	31246.809	0.0	231858.23	0.0	0.0	226969.28	0.0	26197.285	0.0	41348.848	0.0	68258.42	0.0	212231.56	184364.38	0.0	0.0	39108.58	77316.5	0.0	0.0	0.0	0.0	416683.2	214555.14	0.0	0.0
2191	Cluster_02188	0.0	0.0	0.0	0.0	0.0	0.0	0.0	0.0	0.0	0.0	0.0	0.0	0.0	0.0	0.0	0.0	0.0	0.0	0.0	0.0	0.0	0.0	0.0	0.0	0.0	0.0	30260.496	0.0	0.0	0.0	0.0	0.0	0.0	0.0	0.0	0.0	0.0	0.0	0.0	0.0	0.0	0.0	0.0	0.0	0.0	0.0	0.0	74128.61
2201	Cluster_02198	0.0	0.0	0.0	0.0	0.0	0.0	0.0	0.0	0.0	0.0	0.0	0.0	0.0	0.0	0.0	0.0	0.0	0.0	0.0	0.0	156160.39	0.0	0.0	0.0	0.0	0.0	0.0	0.0	0.0	0.0	0.0	0.0	0.0	0.0	0.0	0.0	0.0	0.0	0.0	0.0	0.0	0.0	0.0	0.0	0.0	0.0	0.0	0.0
2202	Cluster_02199	0.0	0.0	39440.62	0.0	26643.43	57356.395	0.0	0.0	0.0	0.0	0.0	0.0	0.0	0.0	0.0	111958.67	162226.02	0.0	81494.05	52229.727	0.0	0.0	0.0	152948.33	0.0	0.0	151646.33	0.0	0.0	0.0	0.0	0.0	0.0	0.0	130098.77	130934.53	0.0	0.0	0.0	0.0	0.0	0.0	0.0	0.0	100124.25	111971.76	0.0	0.0
2203	Cluster_02200	51417.047	0.0	466945.94	462345.03	551316.1	854047.1	92324.97	396362.38	345839.0	0.0	98849.18	140689.69	243160.36	641254.44	262489.3	591942.94	889251.8	0.0	584267.75	794500.1	483083.8	490167.88	0.0	824485.9	258982.9	377190.94	795584.75	54776.016	208072.84	101660.83	309169.9	527726.1	368199.2	53053.023	610186.94	722496.4	27180.52	118639.65	298058.06	241187.52	165005.23	254285.44	273939.22	353550.5	841158.44	867569.8	134823.28	212874.66
2204	Cluster_02201	0.0	0.0	0.0	0.0	0.0	0.0	0.0	0.0	0.0	0.0	0.0	0.0	0.0	0.0	0.0	29197.496	0.0	0.0	0.0	0.0	0.0	0.0	0.0	34597.02	0.0	0.0	44677.453	0.0	0.0	0.0	0.0	0.0	0.0	0.0	0.0	0.0	0.0	0.0	0.0	0.0	0.0	0.0	0.0	0.0	78844.7	52744.797	0.0	0.0
2210	Cluster_02207	0.0	0.0	0.0	0.0	0.0	0.0	0.0	0.0	0.0	0.0	0.0	0.0	0.0	0.0	21024.277	0.0	0.0	0.0	0.0	0.0	0.0	0.0	0.0	22194.943	0.0	19082.855	0.0	19906.477	21449.043	0.0	0.0	0.0	37041.21	0.0	0.0	1885.4221	25666.723	4552.123	0.0	0.0	0.0	0.0	0.0	0.0	0.0	0.0	0.0	0.0
2211	Cluster_02208	32775.316	0.0	0.0	0.0	19649.625	15806.748	0.0	0.0	0.0	0.0	69236.98	0.0	0.0	43599.14	0.0	0.0	0.0	17090.35	0.0	0.0	0.0	0.0	13908.917	57059.28	1186.7646	19985.203	17470.838	19906.477	21449.043	0.0	3756.5293	0.0	32189.885	37687.82	0.0	76551.04	20313.908	33582.75	0.0	0.0	0.0	0.0	0.0	0.0	0.0	0.0	19777.723	0.0
2214	Cluster_02211	0.0	0.0	0.0	0.0	0.0	0.0	0.0	0.0	0.0	0.0	0.0	0.0	0.0	0.0	0.0	0.0	0.0	0.0	0.0	0.0	0.0	0.0	0.0	0.0	0.0	0.0	0.0	0.0	0.0	0.0	0.0	0.0	0.0	0.0	0.0	0.0	0.0	0.0	0.0	0.0	0.0	0.0	0.0	0.0	0.0	0.0	0.0	0.0
2215	Cluster_02212	35685.34	0.0	0.0	0.0	0.0	0.0	0.0	0.0	0.0	0.0	94286.15	0.0	203098.92	0.0	2018112.0	53023.875	0.0	0.0	531943.4	0.0	0.0	0.0	0.0	0.0	0.0	256836.28	0.0	0.0	0.0	0.0	0.0	3671833.2	0.0	0.0	0.0	184753.3	0.0	32007.574	183594.66	97344.1	0.0	0.0	0.0	34895.277	33556.57	0.0	0.0	0.0
2231	Cluster_02228	0.0	0.0	0.0	0.0	0.0	0.0	0.0	0.0	0.0	0.0	0.0	0.0	0.0	0.0	0.0	0.0	0.0	0.0	0.0	0.0	0.0	0.0	0.0	0.0	0.0	0.0	0.0	0.0	0.0	0.0	0.0	0.0	0.0	0.0	0.0	0.0	0.0	0.0	0.0	0.0	0.0	0.0	0.0	0.0	68576.555	0.0	0.0	0.0
2233	Cluster_02230	0.0	0.0	0.0	0.0	0.0	0.0	0.0	0.0	0.0	0.0	0.0	0.0	0.0	0.0	0.0	0.0	19581.184	0.0	0.0	0.0	0.0	0.0	0.0	0.0	0.0	0.0	0.0	0.0	0.0	0.0	0.0	0.0	0.0	0.0	33488.527	0.0	0.0	0.0	0.0	0.0	0.0	0.0	1060.5365	0.0	0.0	0.0	0.0	0.0
2234	Cluster_02231	0.0	0.0	0.0	0.0	0.0	0.0	0.0	0.0	0.0	60344.44	0.0	0.0	0.0	0.0	0.0	0.0	0.0	0.0	0.0	66440.45	0.0	0.0	64344.59	0.0	0.0	0.0	0.0	0.0	0.0	0.0	0.0	0.0	0.0	0.0	34274.527	0.0	0.0	0.0	0.0	0.0	0.0	72392.47	0.0	0.0	0.0	0.0	0.0	0.0
2235	Cluster_02232	0.0	0.0	0.0	0.0	0.0	0.0	0.0	0.0	0.0	60344.44	0.0	0.0	0.0	0.0	0.0	0.0	0.0	0.0	0.0	57815.676	0.0	0.0	59508.508	0.0	0.0	0.0	0.0	0.0	0.0	0.0	0.0	0.0	0.0	0.0	34274.527	0.0	0.0	0.0	0.0	0.0	0.0	60548.305	0.0	0.0	0.0	0.0	0.0	0.0
2238	Cluster_02235	0.0	0.0	0.0	0.0	0.0	0.0	0.0	0.0	0.0	0.0	0.0	0.0	0.0	0.0	0.0	0.0	0.0	0.0	0.0	0.0	0.0	0.0	0.0	0.0	0.0	0.0	0.0	45394.89	0.0	0.0	0.0	22325.705	26817.217	0.0	0.0	0.0	0.0	0.0	0.0	0.0	0.0	0.0	0.0	0.0	0.0	0.0	0.0	0.0
2243	Cluster_02240	0.0	0.0	0.0	0.0	0.0	0.0	0.0	0.0	0.0	0.0	0.0	0.0	0.0	0.0	0.0	0.0	0.0	0.0	0.0	0.0	0.0	0.0	0.0	0.0	0.0	0.0	25053.527	0.0	0.0	0.0	0.0	0.0	0.0	0.0	0.0	0.0	0.0	0.0	0.0	0.0	0.0	0.0	0.0	0.0	0.0	0.0	0.0	0.0
2244	Cluster_02241	0.0	0.0	0.0	0.0	0.0	0.0	0.0	0.0	0.0	0.0	0.0	0.0	0.0	0.0	0.0	0.0	0.0	0.0	0.0	0.0	0.0	0.0	0.0	5902.1045	0.0	0.0	0.0	0.0	0.0	0.0	0.0	0.0	0.0	0.0	0.0	0.0	0.0	0.0	0.0	0.0	0.0	0.0	0.0	0.0	0.0	0.0	0.0	0.0
2245	Cluster_02242	0.0	0.0	0.0	0.0	0.0	0.0	0.0	0.0	0.0	0.0	0.0	0.0	0.0	18510.527	0.0	0.0	0.0	0.0	0.0	0.0	0.0	0.0	0.0	0.0	0.0	0.0	0.0	0.0	0.0	0.0	0.0	0.0	0.0	0.0	0.0	0.0	0.0	0.0	0.0	0.0	0.0	0.0	0.0	0.0	0.0	0.0	0.0	0.0
2246	Cluster_02243	0.0	0.0	0.0	0.0	21351.338	20007.21	0.0	0.0	0.0	0.0	0.0	0.0	0.0	0.0	0.0	0.0	0.0	0.0	0.0	0.0	0.0	0.0	0.0	0.0	0.0	0.0	0.0	0.0	0.0	0.0	0.0	0.0	0.0	0.0	15276.451	44172.504	0.0	0.0	0.0	0.0	0.0	0.0	0.0	0.0	0.0	0.0	0.0	0.0
2249	Cluster_02246	33757.953	53052.598	0.0	0.0	31295.05	0.0	0.0	0.0	0.0	0.0	0.0	13056.61	30008.447	0.0	0.0	26689.479	0.0	62563.41	0.0	0.0	0.0	0.0	0.0	0.0	0.0	87768.72	0.0	74059.38	0.0	0.0	26861.271	0.0	0.0	0.0	0.0	77697.88	27051.982	0.0	76427.055	0.0	0.0	52208.44	0.0	0.0	0.0	0.0	0.0	0.0
2250	Cluster_02247	0.0	0.0	0.0	0.0	0.0	0.0	0.0	0.0	0.0	0.0	0.0	0.0	0.0	0.0	0.0	0.0	0.0	0.0	0.0	0.0	0.0	0.0	0.0	0.0	0.0	37815.445	0.0	0.0	0.0	0.0	0.0	0.0	0.0	0.0	0.0	0.0	0.0	0.0	0.0	0.0	0.0	0.0	0.0	0.0	0.0	0.0	0.0	0.0
2251	Cluster_02248	0.0	0.0	0.0	0.0	0.0	0.0	0.0	0.0	0.0	0.0	0.0	0.0	0.0	0.0	0.0	0.0	0.0	0.0	0.0	0.0	34567.78	0.0	0.0	0.0	0.0	0.0	0.0	0.0	0.0	0.0	0.0	0.0	0.0	0.0	0.0	0.0	0.0	3865.0596	0.0	0.0	0.0	0.0	0.0	0.0	0.0	0.0	0.0	0.0
2257	Cluster_02254	0.0	0.0	0.0	0.0	0.0	0.0	0.0	0.0	0.0	0.0	0.0	0.0	0.0	0.0	0.0	0.0	0.0	0.0	0.0	0.0	0.0	0.0	0.0	0.0	0.0	0.0	0.0	0.0	0.0	0.0	0.0	0.0	0.0	0.0	0.0	0.0	0.0	0.0	0.0	0.0	0.0	0.0	0.0	0.0	0.0	0.0	0.0	0.0
2258	Cluster_02255	0.0	0.0	0.0	0.0	21725.354	40071.28	0.0	0.0	0.0	0.0	0.0	0.0	0.0	0.0	0.0	0.0	81734.81	0.0	0.0	32822.6	0.0	0.0	0.0	36404.723	0.0	0.0	0.0	0.0	0.0	0.0	0.0	0.0	0.0	0.0	0.0	27332.598	0.0	0.0	0.0	0.0	0.0	0.0	0.0	0.0	62969.92	21370.93	0.0	0.0
2259	Cluster_02256	0.0	0.0	0.0	0.0	0.0	0.0	0.0	0.0	0.0	0.0	0.0	0.0	0.0	0.0	0.0	0.0	0.0	0.0	0.0	0.0	0.0	0.0	0.0	22362.09	0.0	0.0	0.0	0.0	0.0	0.0	0.0	0.0	0.0	0.0	0.0	0.0	0.0	0.0	0.0	0.0	0.0	0.0	0.0	0.0	21269.785	0.0	0.0	0.0
2260	Cluster_02257	0.0	0.0	0.0	0.0	0.0	0.0	0.0	0.0	0.0	0.0	0.0	0.0	0.0	0.0	0.0	0.0	0.0	0.0	0.0	0.0	0.0	0.0	0.0	0.0	0.0	0.0	0.0	0.0	0.0	0.0	0.0	0.0	0.0	0.0	0.0	0.0	0.0	0.0	0.0	0.0	0.0	0.0	0.0	0.0	0.0	0.0	0.0	0.0
2269	Cluster_02266	0.0	0.0	2182.5183	25011.26	0.0	2570.3877	3977.7803	6743.348	26820.69	0.0	0.0	0.0	0.0	0.0	0.0	0.0	1005.8904	0.0	0.0	0.0	4328.2275	0.0	0.0	0.0	0.0	0.0	0.0	0.0	0.0	0.0	4396.0923	0.0	34079.145	0.0	0.0	0.0	0.0	0.0	0.0	0.0	0.0	0.0	0.0	0.0	0.0	0.0	0.0	0.0
2272	Cluster_02269	0.0	0.0	0.0	0.0	0.0	0.0	0.0	0.0	0.0	0.0	0.0	0.0	0.0	0.0	0.0	0.0	0.0	0.0	0.0	0.0	0.0	0.0	0.0	0.0	0.0	0.0	0.0	0.0	0.0	0.0	0.0	0.0	0.0	0.0	0.0	0.0	0.0	0.0	0.0	0.0	0.0	0.0	0.0	0.0	0.0	0.0	0.0	0.0
2276	Cluster_02273	0.0	0.0	0.0	0.0	0.0	0.0	0.0	0.0	0.0	0.0	0.0	0.0	0.0	0.0	0.0	0.0	0.0	0.0	0.0	0.0	0.0	0.0	0.0	0.0	0.0	0.0	0.0	0.0	0.0	0.0	0.0	0.0	0.0	0.0	0.0	0.0	0.0	0.0	0.0	0.0	0.0	0.0	0.0	0.0	0.0	0.0	0.0	0.0
2280	Cluster_02277	0.0	0.0	45928.574	0.0	41322.65	126572.484	0.0	0.0	0.0	0.0	0.0	0.0	0.0	0.0	0.0	0.0	0.0	0.0	0.0	0.0	0.0	0.0	0.0	0.0	0.0	0.0	90740.18	0.0	0.0	0.0	0.0	0.0	0.0	0.0	0.0	0.0	0.0	0.0	0.0	0.0	0.0	0.0	0.0	0.0	0.0	0.0	0.0	0.0
2281	Cluster_02278	0.0	851711.4	1569079.5	178151.83	1007268.2	1051688.8	65420.832	170908.45	76192.62	483310.44	415482.3	260755.16	1758445.9	587792.9	343058.4	1145612.0	227192.03	586862.9	545667.94	193942.78	1012471.94	923130.9	320578.3	470996.16	518573.4	1643905.0	2390636.8	699896.6	658938.25	0.0	261900.5	1182785.8	466131.88	160585.2	137599.73	346976.66	853121.3	34429.348	209265.5	736895.75	531093.4	1229112.1	784183.1	956064.25	1319111.2	962283.3	326657.84	463349.8
2282	Cluster_02279	0.0	222273.08	0.0	0.0	0.0	108597.125	86103.414	0.0	37792.473	0.0	152132.22	0.0	0.0	0.0	58511.32	0.0	0.0	0.0	0.0	0.0	447491.88	0.0	0.0	28758.145	0.0	0.0	0.0	0.0	0.0	0.0	0.0	0.0	0.0	0.0	0.0	0.0	0.0	0.0	0.0	0.0	0.0	0.0	23090.004	0.0	48882.945	80439.555	24449.457	0.0
2283	Cluster_02280	0.0	0.0	0.0	0.0	0.0	0.0	0.0	0.0	0.0	0.0	0.0	0.0	0.0	0.0	0.0	0.0	0.0	0.0	0.0	0.0	0.0	0.0	0.0	0.0	0.0	0.0	0.0	0.0	0.0	0.0	0.0	0.0	0.0	0.0	0.0	0.0	0.0	0.0	0.0	0.0	0.0	0.0	0.0	0.0	0.0	0.0	174.24283	0.0
2284	Cluster_02281	0.0	26151.17	0.0	0.0	165071.48	390119.2	0.0	1191.0852	0.0	877.386	0.0	0.0	0.0	0.0	383.11816	45131.81	60723.527	0.0	1648.9766	2720.4602	720418.4	116707.38	1576.0823	171896.77	125066.56	50905.195	619806.56	56886.316	55217.02	0.0	0.0	1450.906	183123.0	0.0	1404.3129	60810.44	304.99374	1794.185	0.0	36262.14	0.0	215117.12	249665.5	222972.88	232824.05	344657.3	112018.64	47580.535
2285	Cluster_02282	0.0	0.0	0.0	0.0	0.0	44191.375	0.0	0.0	0.0	0.0	0.0	0.0	0.0	0.0	0.0	0.0	0.0	0.0	0.0	0.0	107880.37	0.0	0.0	0.0	0.0	0.0	0.0	0.0	0.0	0.0	0.0	0.0	0.0	0.0	0.0	0.0	0.0	0.0	0.0	0.0	0.0	0.0	0.0	0.0	100769.99	0.0	0.0	0.0
2286	Cluster_02283	0.0	0.0	0.0	0.0	0.0	0.0	15254.342	0.0	0.0	0.0	0.0	0.0	0.0	0.0	0.0	0.0	0.0	0.0	0.0	0.0	168628.47	0.0	0.0	0.0	0.0	0.0	0.0	0.0	0.0	0.0	0.0	0.0	0.0	0.0	0.0	0.0	0.0	0.0	0.0	0.0	0.0	0.0	0.0	0.0	0.0	0.0	0.0	0.0
2287	Cluster_02284	0.0	0.0	0.0	0.0	0.0	0.0	0.0	0.0	0.0	0.0	0.0	0.0	0.0	0.0	0.0	0.0	0.0	0.0	0.0	0.0	0.0	0.0	0.0	0.0	0.0	0.0	0.0	0.0	0.0	0.0	0.0	0.0	0.0	0.0	0.0	0.0	0.0	0.0	0.0	0.0	0.0	0.0	0.0	0.0	0.0	0.0	0.0	0.0
2288	Cluster_02285	0.0	0.0	18850.746	0.0	0.0	2033.2819	0.0	0.0	0.0	0.0	0.0	0.0	0.0	0.0	0.0	0.0	0.0	0.0	0.0	0.0	341246.0	0.0	0.0	0.0	0.0	2671.6003	0.0	0.0	0.0	0.0	0.0	371.58005	0.0	0.0	0.0	0.0	0.0	0.0	0.0	0.0	0.0	0.0	0.0	0.0	568567.6	0.0	0.0	0.0
2289	Cluster_02286	0.0	136871.22	288775.5	0.0	38582.51	191773.84	0.0	23802.312	0.0	129660.65	27756.812	0.0	332580.0	85680.0	0.0	226265.12	0.0	0.0	31081.64	22126.672	228501.44	260205.44	0.0	68658.695	49914.383	456645.88	352909.0	210424.69	0.0	0.0	31918.729	446674.53	62154.805	0.0	0.0	52832.15	210745.77	0.0	26311.564	99274.5	105333.94	87308.92	103464.04	95561.4	242644.7	0.0	21971.996	0.0
2290	Cluster_02287	0.0	0.0	0.0	0.0	186722.19	88929.695	0.0	0.0	0.0	211695.3	0.0	0.0	45973.367	0.0	0.0	7977.6167	0.0	0.0	0.0	0.0	185953.39	15833.628	0.0	65696.42	69186.625	54491.836	1773.2166	620.2511	0.0	0.0	0.0	11219.928	0.0	0.0	0.0	41014.605	26318.988	0.0	1008.5345	0.0	0.0	140124.97	0.0	97528.6	0.0	130035.23	87847.09	0.0
2291	Cluster_02288	0.0	0.0	0.0	0.0	0.0	0.0	0.0	0.0	0.0	65078.56	0.0	0.0	0.0	0.0	0.0	0.0	0.0	0.0	0.0	0.0	0.0	0.0	0.0	0.0	0.0	0.0	0.0	0.0	0.0	0.0	0.0	0.0	0.0	0.0	0.0	0.0	0.0	0.0	0.0	0.0	0.0	0.0	0.0	0.0	0.0	0.0	0.0	0.0
2292	Cluster_02289	0.0	0.0	0.0	0.0	87516.47	73577.18	0.0	0.0	0.0	474325.6	0.0	0.0	89974.19	0.0	0.0	51128.28	0.0	18754.945	18805.004	0.0	299505.16	75183.36	0.0	17671.137	69026.36	71099.2	159153.4	0.0	0.0	0.0	0.0	0.0	27433.99	0.0	0.0	0.0	25680.502	0.0	0.0	21213.404	0.0	51018.633	0.0	47822.434	141629.69	56628.14	0.0	0.0
2293	Cluster_02290	0.0	0.0	2249.949	7920.9106	0.0	0.0	0.0	0.0	0.0	0.0	0.0	0.0	0.0	0.0	0.0	0.0	0.0	0.0	0.0	0.0	0.0	0.0	0.0	0.0	0.0	0.0	0.0	0.0	0.0	0.0	0.0	0.0	0.0	0.0	0.0	0.0	0.0	0.0	0.0	0.0	0.0	0.0	0.0	0.0	0.0	0.0	0.0	0.0
2300	Cluster_02297	0.0	0.0	0.0	0.0	0.0	0.0	0.0	0.0	0.0	0.0	0.0	0.0	0.0	0.0	0.0	0.0	0.0	1064087.2	1074578.1	0.0	0.0	0.0	270395.94	0.0	0.0	0.0	0.0	103815.25	0.0	0.0	2366214.2	320752.56	0.0	1118117.8	0.0	835053.1	0.0	0.0	0.0	0.0	0.0	113357.28	0.0	0.0	0.0	0.0	0.0	0.0
2301	Cluster_02298	0.0	0.0	0.0	0.0	21894.662	21590.207	34155.48	0.0	0.0	0.0	0.0	0.0	15201.874	0.0	0.0	0.0	0.0	30918.686	0.0	39632.223	25318.688	0.0	0.0	0.0	0.0	0.0	0.0	0.0	2031.0486	0.0	0.0	0.0	0.0	0.0	0.0	25449.16	0.0	0.0	0.0	0.0	0.0	0.0	0.0	0.0	0.0	0.0	0.0	0.0
2302	Cluster_02299	0.0	0.0	0.0	0.0	0.0	0.0	0.0	0.0	0.0	0.0	0.0	0.0	0.0	0.0	0.0	0.0	0.0	0.0	0.0	0.0	0.0	0.0	0.0	0.0	0.0	0.0	0.0	0.0	0.0	0.0	0.0	0.0	0.0	0.0	0.0	0.0	0.0	0.0	0.0	0.0	0.0	0.0	0.0	0.0	0.0	0.0	0.0	0.0
2303	Cluster_02300	0.0	0.0	0.0	0.0	0.0	0.0	0.0	0.0	0.0	0.0	0.0	0.0	0.0	0.0	0.0	0.0	0.0	0.0	0.0	0.0	0.0	0.0	0.0	0.0	0.0	0.0	0.0	0.0	0.0	0.0	0.0	0.0	0.0	0.0	0.0	0.0	0.0	0.0	0.0	0.0	0.0	0.0	0.0	0.0	0.0	0.0	0.0	0.0
2311	Cluster_02308	136960.72	419784.25	214446.05	232609.52	563020.44	341647.16	0.0	261409.17	0.0	49571.062	249086.8	313982.1	313601.66	268856.34	266619.38	664548.1	0.0	614777.75	476779.75	887540.0	28491.525	490102.53	384098.62	71813.59	268590.25	597116.94	745320.2	101245.3	206666.62	205646.16	740134.9	378802.3	276419.03	211481.92	574977.0	413868.75	473925.06	184779.9	243106.64	414992.9	0.0	459162.8	119010.664	153660.44	562095.25	277894.66	263736.72	90331.13
2312	Cluster_02309	45569.34	0.0	130563.16	120118.14	126606.79	17818.602	141772.5	48679.426	27855.14	0.0	64727.645	23055.13	31277.244	521379.56	45716.016	234639.72	284502.4	0.0	73327.88	210648.0	0.0	100191.61	42735.605	325223.12	62814.695	0.0	97647.28	0.0	0.0	85235.04	45302.664	125669.74	93871.44	0.0	369607.7	301680.8	126626.77	0.0	199603.28	0.0	32817.605	164689.52	200498.69	99606.875	411538.28	109844.97	110171.375	265148.12
2313	Cluster_02310	0.0	0.0	0.0	0.0	0.0	0.0	0.0	0.0	0.0	0.0	0.0	0.0	0.0	0.0	0.0	0.0	0.0	0.0	0.0	0.0	0.0	0.0	0.0	0.0	0.0	0.0	0.0	0.0	0.0	0.0	0.0	0.0	0.0	0.0	0.0	0.0	0.0	0.0	0.0	0.0	0.0	0.0	0.0	0.0	0.0	0.0	0.0	0.0
2318	Cluster_02315	0.0	0.0	0.0	0.0	0.0	23051.861	0.0	0.0	0.0	56754.184	30477.928	1047.2786	0.0	0.0	0.0	0.0	0.0	0.0	108396.32	33865.508	0.0	0.0	0.0	60334.473	0.0	30024.107	90178.98	110779.18	0.0	0.0	0.0	0.0	0.0	0.0	0.0	0.0	25849.604	1476.5023	0.0	0.0	0.0	0.0	92748.516	0.0	0.0	0.0	0.0	54786.188
2319	Cluster_02316	39222.69	0.0	0.0	0.0	119248.195	0.0	0.0	0.0	0.0	0.0	0.0	41338.094	0.0	0.0	0.0	0.0	0.0	0.0	78028.67	0.0	0.0	0.0	0.0	80179.484	0.0	157411.86	0.0	0.0	0.0	0.0	0.0	0.0	0.0	0.0	0.0	0.0	0.0	0.0	0.0	32208.354	0.0	0.0	0.0	0.0	0.0	0.0	0.0	44631.285
2320	Cluster_02317	0.0	0.0	0.0	0.0	0.0	0.0	0.0	0.0	0.0	0.0	0.0	0.0	0.0	0.0	0.0	0.0	0.0	0.0	0.0	0.0	0.0	0.0	0.0	19914.209	0.0	0.0	0.0	0.0	0.0	0.0	0.0	0.0	0.0	0.0	0.0	0.0	0.0	0.0	0.0	0.0	0.0	0.0	0.0	0.0	0.0	0.0	0.0	0.0
2323	Cluster_02320	112321.09	0.0	457474.34	248317.94	461298.88	746749.06	107735.11	434376.0	487858.16	0.0	0.0	101959.86	325128.4	416988.16	275083.06	823804.7	881631.06	20480.195	466089.2	633331.5	414280.88	221625.05	0.0	842923.5	296772.3	175240.08	755950.7	50263.117	179780.86	39797.664	433212.62	477021.34	442452.25	119330.83	725837.9	689164.75	26060.027	119415.836	200543.1	162011.92	252687.38	233944.86	247692.34	327891.0	1151152.6	942344.6	133201.44	305463.38
2324	Cluster_02321	0.0	90792.42	49989.438	75002.91	126664.05	389844.9	0.0	149246.84	67522.18	0.0	0.0	0.0	0.0	156913.77	31646.143	131439.94	397987.9	112237.71	259105.25	257050.25	113842.37	203289.86	75570.15	342861.88	0.0	50087.613	146581.02	0.0	0.0	0.0	302797.1	165845.75	124289.4	122281.13	204727.88	300911.7	0.0	0.0	47383.082	71529.81	0.0	29739.64	36645.676	0.0	462399.8	280264.94	0.0	40947.133
2325	Cluster_02322	405679.5	229062.6	524486.94	464418.0	607755.0	723495.6	368151.56	494395.62	428283.25	122575.35	149983.88	279270.62	524288.1	692680.25	394896.3	901560.5	1394198.1	0.0	756134.5	1005971.4	587338.0	529240.9	0.0	1349398.5	368373.0	551527.4	861994.2	0.0	249571.81	244635.66	441439.0	571866.0	478990.75	74214.695	887398.25	798700.56	38780.78	207823.05	319642.03	425923.38	263290.3	423500.9	419165.5	401559.25	1393993.0	1013571.6	183778.45	394780.62
2326	Cluster_02323	0.0	0.0	0.0	0.0	0.0	0.0	0.0	0.0	0.0	0.0	0.0	0.0	0.0	0.0	0.0	0.0	0.0	0.0	0.0	0.0	0.0	0.0	0.0	0.0	0.0	0.0	0.0	0.0	0.0	0.0	0.0	0.0	0.0	0.0	0.0	0.0	0.0	0.0	0.0	0.0	0.0	0.0	0.0	0.0	0.0	0.0	0.0	0.0
2330	Cluster_02327	0.0	0.0	0.0	0.0	0.0	4451.045	0.0	0.0	0.0	0.0	0.0	0.0	0.0	0.0	0.0	0.0	0.0	0.0	0.0	0.0	176792.84	0.0	0.0	0.0	0.0	0.0	43637.504	0.0	0.0	0.0	0.0	0.0	0.0	0.0	0.0	0.0	0.0	0.0	0.0	0.0	0.0	0.0	0.0	0.0	0.0	0.0	0.0	0.0
2331	Cluster_02328	0.0	0.0	0.0	0.0	0.0	26337.02	0.0	35017.344	0.0	0.0	0.0	0.0	0.0	0.0	0.0	0.0	0.0	0.0	0.0	0.0	194606.88	0.0	0.0	0.0	0.0	0.0	110105.34	0.0	0.0	0.0	0.0	0.0	0.0	0.0	0.0	0.0	0.0	0.0	0.0	0.0	0.0	31769.088	0.0	0.0	0.0	54585.27	0.0	0.0
2333	Cluster_02330	0.0	0.0	0.0	0.0	0.0	91664.625	0.0	27735.115	0.0	0.0	0.0	0.0	0.0	27620.4	19699.855	0.0	358076.44	0.0	0.0	168756.81	0.0	0.0	0.0	75001.13	55832.79	0.0	24021.441	0.0	0.0	0.0	0.0	20200.773	0.0	0.0	0.0	0.0	0.0	0.0	0.0	0.0	0.0	0.0	0.0	0.0	63826.305	0.0	0.0	0.0
2336	Cluster_02333	0.0	0.0	0.0	0.0	0.0	0.0	0.0	0.0	0.0	0.0	0.0	0.0	0.0	0.0	0.0	0.0	0.0	0.0	0.0	0.0	0.0	20831.234	0.0	0.0	0.0	0.0	0.0	0.0	0.0	0.0	0.0	0.0	0.0	0.0	0.0	5766.6313	0.0	0.0	0.0	0.0	0.0	0.0	0.0	0.0	0.0	0.0	0.0	0.0
2337	Cluster_02334	0.0	0.0	0.0	0.0	0.0	0.0	0.0	0.0	0.0	0.0	0.0	0.0	0.0	0.0	0.0	0.0	458.03427	0.0	0.0	0.0	0.0	0.0	0.0	0.0	0.0	0.0	0.0	0.0	0.0	0.0	0.0	0.0	0.0	0.0	0.0	0.0	0.0	0.0	0.0	0.0	0.0	0.0	0.0	0.0	0.0	0.0	0.0	0.0
2347	Cluster_02344	0.0	0.0	54227.176	0.0	0.0	0.0	0.0	0.0	0.0	0.0	49363.34	0.0	0.0	0.0	0.0	0.0	0.0	0.0	0.0	25181.244	0.0	0.0	28388.158	0.0	0.0	0.0	48140.098	0.0	34162.92	0.0	29890.594	0.0	38560.75	0.0	0.0	0.0	0.0	0.0	0.0	0.0	0.0	0.0	34955.844	0.0	0.0	0.0	0.0	45192.81
2349	Cluster_02346	0.0	0.0	0.0	20404.729	0.0	12233.183	0.0	0.0	0.0	0.0	0.0	0.0	0.0	0.0	0.0	0.0	0.0	0.0	0.0	0.0	0.0	0.0	0.0	0.0	0.0	0.0	0.0	0.0	0.0	0.0	0.0	18151.863	0.0	0.0	0.0	0.0	0.0	0.0	0.0	0.0	0.0	0.0	0.0	0.0	0.0	0.0	0.0	0.0
2350	Cluster_02347	0.0	0.0	0.0	0.0	0.0	0.0	0.0	0.0	0.0	0.0	0.0	0.0	0.0	0.0	0.0	0.0	0.0	0.0	0.0	0.0	0.0	0.0	0.0	0.0	0.0	0.0	0.0	0.0	0.0	0.0	0.0	0.0	0.0	0.0	0.0	0.0	0.0	0.0	0.0	0.0	0.0	0.0	0.0	0.0	0.0	0.0	0.0	0.0
2351	Cluster_02348	0.0	35621.543	0.0	0.0	0.0	0.0	0.0	0.0	0.0	0.0	0.0	0.0	0.0	0.0	0.0	0.0	0.0	0.0	0.0	0.0	0.0	0.0	0.0	0.0	0.0	0.0	0.0	0.0	0.0	0.0	0.0	0.0	0.0	0.0	0.0	0.0	0.0	0.0	0.0	0.0	0.0	0.0	0.0	0.0	0.0	0.0	0.0	0.0
2353	Cluster_02350	0.0	0.0	0.0	32809.25	0.0	0.0	0.0	0.0	0.0	0.0	0.0	0.0	0.0	0.0	0.0	0.0	0.0	0.0	0.0	66144.21	0.0	0.0	0.0	0.0	0.0	0.0	0.0	0.0	0.0	0.0	45522.96	0.0	0.0	0.0	0.0	0.0	0.0	0.0	0.0	0.0	0.0	0.0	0.0	0.0	76331.17	0.0	0.0	0.0
2355	Cluster_02352	0.0	8220.859	15330.814	0.0	0.0	0.0	0.0	0.0	0.0	0.0	0.0	0.0	0.0	0.0	0.0	0.0	0.0	0.0	0.0	0.0	0.0	41924.992	0.0	0.0	0.0	0.0	0.0	0.0	0.0	0.0	0.0	136432.02	0.0	0.0	0.0	0.0	0.0	0.0	0.0	0.0	0.0	0.0	0.0	0.0	0.0	0.0	0.0	0.0
2356	Cluster_02353	0.0	183911.66	117986.61	0.0	0.0	0.0	0.0	0.0	0.0	0.0	0.0	0.0	0.0	0.0	0.0	0.0	0.0	0.0	0.0	0.0	0.0	332989.56	0.0	0.0	0.0	65754.18	0.0	107468.484	0.0	0.0	0.0	298334.88	0.0	0.0	0.0	0.0	218946.62	0.0	0.0	0.0	159157.14	0.0	0.0	0.0	0.0	0.0	0.0	0.0
2357	Cluster_02354	0.0	79905.41	0.0	0.0	0.0	0.0	0.0	0.0	0.0	0.0	0.0	0.0	0.0	0.0	6336.715	0.0	0.0	0.0	0.0	0.0	0.0	0.0	0.0	0.0	0.0	0.0	0.0	0.0	0.0	0.0	0.0	29739.494	0.0	0.0	0.0	0.0	37541.527	0.0	0.0	0.0	40648.426	0.0	0.0	0.0	0.0	0.0	0.0	0.0
2358	Cluster_02355	0.0	0.0	0.0	0.0	0.0	0.0	0.0	0.0	0.0	0.0	0.0	0.0	0.0	0.0	0.0	0.0	0.0	0.0	0.0	0.0	0.0	0.0	0.0	0.0	0.0	0.0	0.0	0.0	0.0	0.0	0.0	0.0	0.0	0.0	0.0	0.0	0.0	0.0	0.0	0.0	0.0	0.0	0.0	0.0	0.0	0.0	0.0	0.0
2362	Cluster_02359	0.0	0.0	0.0	0.0	0.0	62528.17	0.0	0.0	0.0	0.0	0.0	0.0	0.0	0.0	0.0	0.0	0.0	0.0	17348.553	0.0	0.0	0.0	0.0	0.0	0.0	69113.1	0.0	0.0	0.0	0.0	0.0	65358.0	0.0	0.0	0.0	24469.797	0.0	0.0	0.0	0.0	0.0	0.0	0.0	0.0	57651.355	33500.55	0.0	0.0
2363	Cluster_02360	0.0	0.0	0.0	0.0	0.0	35860.13	0.0	42863.723	0.0	0.0	0.0	0.0	0.0	0.0	0.0	0.0	0.0	0.0	0.0	0.0	0.0	0.0	0.0	0.0	0.0	48131.1	38006.207	0.0	0.0	0.0	28855.535	50768.305	42323.37	0.0	0.0	0.0	0.0	0.0	0.0	0.0	0.0	0.0	0.0	0.0	64893.08	34824.17	0.0	0.0
2365	Cluster_02362	0.0	14662.841	0.0	0.0	0.0	45306.418	0.0	0.0	0.0	30762.645	47610.367	13845.696	0.0	0.0	0.0	12455.748	0.0	6374.982	0.0	31645.152	0.0	4848.2656	0.0	25839.697	0.0	27073.447	40359.14	0.0	0.0	0.0	17660.068	0.0	46300.04	0.0	28243.184	0.0	0.0	0.0	0.0	0.0	0.0	0.0	0.0	1287.6982	0.0	0.0	0.0	0.0
2368	Cluster_02365	0.0	13894.547	0.0	0.0	5716.8945	0.0	0.0	0.0	19923.67	29864.04	18875.074	22312.158	0.0	0.0	63.48487	0.0	0.0	7977.4956	0.0	25372.027	0.0	0.0	0.0	0.0	0.0	27073.447	0.0	0.0	0.0	0.0	0.0	0.0	31851.51	0.0	0.0	6272.6997	0.0	0.0	8785.348	0.0	0.0	0.0	0.0	19841.164	0.0	0.0	0.0	0.0
2370	Cluster_02367	0.0	0.0	18604.83	0.0	0.0	41918.97	0.0	0.0	0.0	0.0	0.0	0.0	0.0	0.0	0.0	0.0	0.0	0.0	0.0	0.0	0.0	0.0	0.0	0.0	0.0	0.0	0.0	0.0	0.0	0.0	0.0	0.0	0.0	0.0	0.0	0.0	0.0	0.0	0.0	0.0	0.0	0.0	0.0	0.0	0.0	0.0	0.0	0.0
2376	Cluster_02373	94152.9	115568.8	49924.703	0.0	234720.8	187031.12	0.0	0.0	20233.553	0.0	0.0	70054.81	358661.6	165668.06	0.0	99107.25	0.0	0.0	86094.29	557202.4	0.0	115276.3	207431.78	0.0	75703.09	306466.97	88532.55	0.0	137254.89	0.0	25853.049	0.0	0.0	50666.94	124154.44	294102.1	167151.03	0.0	0.0	37154.836	0.0	114739.016	37251.805	0.0	60191.21	0.0	117397.56	48403.887
2379	Cluster_02376	0.0	0.0	0.0	0.0	0.0	0.0	0.0	2407.0386	0.0	0.0	0.0	0.0	0.0	0.0	0.0	0.0	0.0	0.0	0.0	0.0	0.0	0.0	0.0	0.0	0.0	0.0	0.0	0.0	0.0	0.0	0.0	0.0	0.0	0.0	0.0	0.0	0.0	0.0	0.0	0.0	0.0	0.0	0.0	0.0	0.0	0.0	0.0	0.0
2381	Cluster_02378	0.0	0.0	0.0	0.0	0.0	51575.777	0.0	79960.09	0.0	35669.88	0.0	0.0	0.0	0.0	0.0	0.0	0.0	0.0	0.0	0.0	0.0	0.0	0.0	0.0	0.0	0.0	40535.1	0.0	0.0	0.0	0.0	0.0	0.0	0.0	0.0	0.0	1274.0007	0.0	0.0	0.0	0.0	0.0	0.0	0.0	0.0	0.0	29004.436	0.0
2382	Cluster_02379	0.0	0.0	0.0	0.0	0.0	0.0	0.0	0.0	0.0	0.0	0.0	0.0	0.0	0.0	0.0	0.0	0.0	29250.58	0.0	0.0	0.0	0.0	0.0	0.0	0.0	0.0	0.0	0.0	0.0	0.0	0.0	0.0	0.0	0.0	0.0	0.0	0.0	0.0	0.0	0.0	0.0	0.0	0.0	43581.414	0.0	0.0	0.0	0.0
2383	Cluster_02380	0.0	0.0	61161.066	0.0	0.0	0.0	0.0	0.0	0.0	0.0	0.0	0.0	0.0	0.0	0.0	0.0	0.0	0.0	0.0	0.0	0.0	0.0	0.0	0.0	0.0	0.0	0.0	0.0	0.0	0.0	0.0	0.0	0.0	0.0	0.0	0.0	0.0	0.0	0.0	0.0	0.0	0.0	0.0	0.0	0.0	0.0	0.0	0.0
2384	Cluster_02381	0.0	0.0	0.0	0.0	0.0	0.0	0.0	0.0	0.0	0.0	0.0	0.0	0.0	0.0	0.0	0.0	0.0	0.0	0.0	0.0	0.0	0.0	0.0	0.0	0.0	0.0	0.0	0.0	0.0	0.0	0.0	0.0	0.0	0.0	0.0	0.0	0.0	0.0	0.0	0.0	0.0	0.0	0.0	26291.693	0.0	0.0	0.0	0.0
2386	Cluster_02383	0.0	0.0	0.0	0.0	0.0	0.0	0.0	0.0	0.0	0.0	0.0	0.0	0.0	0.0	0.0	0.0	0.0	0.0	0.0	0.0	0.0	0.0	0.0	0.0	0.0	0.0	0.0	0.0	0.0	0.0	0.0	0.0	0.0	0.0	0.0	0.0	0.0	0.0	4565.6226	0.0	0.0	0.0	0.0	0.0	0.0	0.0	0.0	0.0
2397	Cluster_02394	0.0	0.0	0.0	0.0	0.0	0.0	0.0	0.0	0.0	0.0	0.0	0.0	0.0	0.0	0.0	0.0	0.0	187849.45	0.0	0.0	0.0	0.0	0.0	0.0	0.0	0.0	0.0	0.0	0.0	0.0	0.0	0.0	0.0	0.0	0.0	0.0	0.0	0.0	0.0	0.0	0.0	0.0	0.0	0.0	0.0	0.0	0.0	0.0
2408	Cluster_02405	0.0	0.0	0.0	0.0	0.0	0.0	0.0	0.0	0.0	0.0	0.0	0.0	0.0	0.0	0.0	0.0	0.0	0.0	0.0	0.0	0.0	0.0	0.0	0.0	0.0	0.0	0.0	0.0	0.0	0.0	0.0	0.0	0.0	0.0	0.0	0.0	0.0	0.0	0.0	0.0	17176.84	0.0	0.0	0.0	0.0	0.0	0.0	0.0
2409	Cluster_02406	59536.105	39390.0	0.0	43339.56	38535.14	401764.7	41050.26	68172.195	0.0	68549.9	0.0	0.0	0.0	33231.18	16148.832	34142.527	39563.23	0.0	0.0	0.0	113950.47	0.0	49736.15	32996.047	0.0	31358.59	77312.266	98272.77	0.0	39802.246	1879.3042	347655.84	371727.06	0.0	118339.7	141852.66	72192.945	146225.5	126327.03	69084.44	107907.164	105375.664	151019.7	60618.855	0.0	55679.293	61004.31	27997.838
2413	Cluster_02410	0.0	0.0	0.0	0.0	0.0	0.0	0.0	0.0	0.0	0.0	0.0	0.0	0.0	0.0	0.0	0.0	0.0	0.0	0.0	0.0	0.0	0.0	0.0	0.0	0.0	0.0	0.0	0.0	0.0	0.0	0.0	0.0	0.0	0.0	0.0	0.0	0.0	0.0	0.0	0.0	0.0	0.0	0.0	0.0	0.0	0.0	0.0	0.0
2414	Cluster_02411	0.0	0.0	0.0	0.0	0.0	0.0	0.0	0.0	22312.922	0.0	0.0	0.0	0.0	0.0	1145497.8	0.0	0.0	0.0	70072.125	0.0	0.0	0.0	0.0	0.0	0.0	239622.1	0.0	25810.281	0.0	0.0	0.0	1702652.8	0.0	0.0	0.0	0.0	54130.6	0.0	147727.4	38803.26	31119.287	0.0	0.0	0.0	0.0	0.0	39997.6	207523.69
2415	Cluster_02412	185797.75	211031.88	477347.53	0.0	457210.12	347971.94	478360.34	92907.72	401393.44	0.0	357622.38	294366.12	838297.0	518556.25	0.0	727217.7	0.0	892236.75	1537705.0	869621.9	120874.81	461981.1	799798.5	227181.55	177576.77	580090.75	664753.3	0.0	204585.39	43140.258	1467639.8	0.0	1096492.9	485442.25	934085.7	1100050.5	562770.4	897518.75	479731.72	187218.44	0.0	731008.0	305528.0	296109.28	164647.08	1207587.1	819509.6	86828.54
2417	Cluster_02414	0.0	0.0	0.0	0.0	0.0	0.0	0.0	0.0	0.0	0.0	0.0	0.0	0.0	0.0	0.0	0.0	0.0	0.0	0.0	0.0	0.0	0.0	0.0	0.0	0.0	0.0	0.0	0.0	0.0	0.0	0.0	0.0	0.0	0.0	0.0	0.0	0.0	0.0	0.0	0.0	0.0	0.0	0.0	0.0	0.0	0.0	0.0	0.0
2423	Cluster_02420	0.0	0.0	0.0	0.0	0.0	0.0	0.0	0.0	0.0	0.0	0.0	0.0	0.0	0.0	0.0	0.0	0.0	0.0	0.0	0.0	0.0	0.0	0.0	0.0	0.0	0.0	0.0	0.0	0.0	0.0	0.0	0.0	0.0	0.0	0.0	0.0	0.0	0.0	0.0	0.0	0.0	0.0	0.0	0.0	0.0	0.0	0.0	0.0
2425	Cluster_02422	0.0	0.0	0.0	0.0	0.0	0.0	0.0	0.0	0.0	0.0	0.0	0.0	0.0	0.0	0.0	0.0	0.0	0.0	0.0	0.0	0.0	0.0	0.0	0.0	0.0	0.0	0.0	15645.7295	0.0	0.0	0.0	0.0	0.0	0.0	0.0	0.0	0.0	0.0	0.0	0.0	0.0	0.0	0.0	0.0	0.0	0.0	0.0	0.0
2427	Cluster_02424	0.0	0.0	0.0	0.0	120194.586	0.0	144468.38	0.0	0.0	0.0	0.0	0.0	0.0	0.0	0.0	0.0	0.0	0.0	60091.29	0.0	0.0	0.0	0.0	0.0	0.0	0.0	0.0	0.0	0.0	0.0	88791.77	0.0	52153.83	0.0	0.0	0.0	67906.5	71977.984	0.0	0.0	0.0	0.0	0.0	0.0	0.0	0.0	0.0	0.0
2434	Cluster_02431	0.0	0.0	0.0	0.0	0.0	0.0	0.0	0.0	0.0	0.0	0.0	0.0	0.0	0.0	0.0	0.0	0.0	0.0	0.0	0.0	0.0	0.0	0.0	0.0	0.0	0.0	0.0	0.0	0.0	0.0	0.0	0.0	0.0	0.0	0.0	0.0	0.0	0.0	0.0	0.0	0.0	0.0	0.0	0.0	0.0	0.0	0.0	0.0
2435	Cluster_02432	0.0	0.0	0.0	0.0	0.0	0.0	0.0	0.0	0.0	0.0	0.0	0.0	0.0	0.0	0.0	0.0	0.0	0.0	0.0	0.0	0.0	0.0	0.0	0.0	0.0	0.0	0.0	0.0	0.0	0.0	0.0	0.0	0.0	0.0	0.0	0.0	0.0	0.0	0.0	0.0	0.0	0.0	0.0	0.0	0.0	0.0	0.0	22149.07
2437	Cluster_02434	0.0	0.0	0.0	0.0	0.0	0.0	0.0	0.0	0.0	22721.875	0.0	0.0	0.0	0.0	0.0	0.0	0.0	0.0	0.0	0.0	0.0	0.0	0.0	0.0	0.0	0.0	0.0	0.0	0.0	0.0	0.0	0.0	0.0	0.0	0.0	0.0	0.0	0.0	0.0	0.0	0.0	0.0	0.0	0.0	0.0	0.0	0.0	29043.168
2438	Cluster_02435	0.0	0.0	0.0	0.0	0.0	0.0	0.0	0.0	0.0	0.0	0.0	0.0	0.0	0.0	0.0	0.0	0.0	0.0	0.0	0.0	0.0	0.0	0.0	0.0	0.0	0.0	0.0	0.0	0.0	0.0	0.0	0.0	0.0	0.0	0.0	0.0	0.0	0.0	0.0	0.0	0.0	0.0	0.0	0.0	0.0	0.0	0.0	0.0
2439	Cluster_02436	0.0	0.0	0.0	0.0	0.0	0.0	0.0	0.0	0.0	0.0	0.0	0.0	0.0	0.0	0.0	0.0	0.0	0.0	0.0	0.0	0.0	0.0	0.0	0.0	0.0	0.0	0.0	0.0	0.0	0.0	0.0	0.0	0.0	0.0	0.0	0.0	0.0	0.0	0.0	0.0	0.0	0.0	0.0	0.0	0.0	0.0	0.0	0.0
2440	Cluster_02437	0.0	0.0	0.0	0.0	0.0	0.0	0.0	0.0	0.0	0.0	0.0	0.0	0.0	0.0	0.0	33280.15	0.0	0.0	0.0	0.0	0.0	0.0	0.0	0.0	0.0	0.0	0.0	0.0	18949.568	0.0	0.0	0.0	0.0	0.0	0.0	0.0	0.0	0.0	21149.617	0.0	0.0	0.0	0.0	0.0	0.0	0.0	0.0	0.0
2443	Cluster_02440	0.0	0.0	0.0	0.0	0.0	0.0	0.0	0.0	0.0	0.0	0.0	0.0	0.0	0.0	0.0	0.0	0.0	0.0	0.0	0.0	0.0	0.0	0.0	0.0	0.0	0.0	0.0	0.0	0.0	0.0	0.0	0.0	0.0	0.0	0.0	0.0	0.0	0.0	0.0	0.0	0.0	0.0	0.0	0.0	0.0	0.0	0.0	0.0
2449	Cluster_02446	0.0	83512.75	0.0	0.0	134806.38	0.0	0.0	0.0	0.0	0.0	40259.547	0.0	0.0	127155.016	0.0	0.0	0.0	113180.08	95284.09	52596.85	0.0	0.0	103555.4	0.0	0.0	0.0	125434.23	45307.336	0.0	0.0	219052.66	86166.86	87309.76	0.0	91219.89	81143.07	63118.758	0.0	94341.65	115041.484	0.0	72302.65	0.0	0.0	211842.86	31940.895	63831.086	0.0
2454	Cluster_02451	0.0	0.0	0.0	0.0	0.0	0.0	0.0	0.0	0.0	0.0	0.0	0.0	0.0	0.0	0.0	0.0	0.0	0.0	0.0	0.0	0.0	0.0	0.0	0.0	0.0	0.0	0.0	0.0	0.0	0.0	0.0	19446.979	0.0	0.0	0.0	0.0	0.0	0.0	0.0	0.0	0.0	0.0	0.0	0.0	0.0	0.0	0.0	0.0
2455	Cluster_02452	0.0	0.0	35505.902	0.0	0.0	0.0	0.0	61164.645	42075.098	0.0	0.0	38201.867	89406.69	157667.38	48019.27	294832.62	60969.527	0.0	28251.65	214846.44	0.0	60906.523	0.0	284468.75	0.0	53763.793	148263.77	0.0	0.0	28464.691	116125.84	273237.84	0.0	0.0	232499.42	223740.03	0.0	0.0	145080.75	31588.533	0.0	101984.33	26060.408	0.0	203676.3	200146.95	32906.375	0.0
2456	Cluster_02453	0.0	0.0	0.0	0.0	0.0	101915.01	0.0	0.0	0.0	0.0	0.0	0.0	0.0	0.0	0.0	0.0	0.0	0.0	0.0	0.0	0.0	0.0	0.0	0.0	0.0	0.0	232646.84	0.0	0.0	0.0	0.0	0.0	0.0	0.0	0.0	0.0	0.0	0.0	0.0	0.0	0.0	0.0	0.0	0.0	0.0	0.0	0.0	0.0
2457	Cluster_02454	0.0	0.0	0.0	0.0	0.0	0.0	0.0	0.0	0.0	0.0	0.0	0.0	153261.19	0.0	0.0	0.0	0.0	0.0	0.0	0.0	0.0	0.0	0.0	0.0	0.0	0.0	0.0	0.0	0.0	0.0	0.0	0.0	0.0	0.0	0.0	0.0	0.0	0.0	0.0	0.0	0.0	0.0	0.0	0.0	0.0	0.0	0.0	0.0
2458	Cluster_02455	446512.3	416083.5	288639.7	49090.33	63353.418	884246.7	388582.66	256970.8	617992.56	0.0	77093.31	343789.62	240957.06	726384.44	38009.035	334247.88	0.0	406420.0	209655.92	87404.016	520000.22	675596.56	208004.92	1067715.8	1322236.4	92017.516	206630.16	153139.19	136084.38	3908928.5	687535.56	662709.25	885661.06	440571.3	935726.9	1136494.9	0.0	275700.1	588572.4	294494.44	213030.08	57833.93	644589.6	0.0	275735.06	2916428.2	165609.81	334395.94
2459	Cluster_02456	0.0	0.0	0.0	0.0	0.0	0.0	0.0	0.0	0.0	0.0	0.0	0.0	0.0	0.0	0.0	0.0	0.0	0.0	0.0	0.0	0.0	0.0	0.0	0.0	0.0	0.0	0.0	0.0	0.0	0.0	0.0	0.0	0.0	0.0	0.0	0.0	0.0	0.0	0.0	0.0	0.0	0.0	0.0	0.0	0.0	0.0	0.0	0.0
2463	Cluster_02460	0.0	0.0	0.0	0.0	0.0	0.0	0.0	0.0	0.0	0.0	9368.121	0.0	0.0	4344.1206	0.0	0.0	6483.447	14270.27	1224.5365	0.0	0.0	8890.63	0.0	1520.5046	5747.973	1531.0947	0.0	9686.47	0.0	0.0	0.0	18.378746	3931.7478	3195.3533	0.0	0.0	1215.4097	0.0	0.0	0.0	2918.9214	0.0	0.0	0.0	0.0	0.0	0.0	0.0
2464	Cluster_02461	0.0	0.0	0.0	0.0	0.0	0.0	0.0	0.0	0.0	0.0	0.0	0.0	0.0	0.0	0.0	0.0	0.0	0.0	0.0	0.0	0.0	0.0	0.0	0.0	0.0	0.0	0.0	0.0	0.0	0.0	0.0	0.0	0.0	0.0	0.0	0.0	0.0	0.0	0.0	0.0	0.0	0.0	0.0	0.0	0.0	0.0	0.0	0.0
2467	Cluster_02464	0.0	0.0	0.0	0.0	0.0	0.0	0.0	0.0	20149.93	0.0	0.0	0.0	0.0	0.0	0.0	3475.1465	0.0	0.0	0.0	0.0	0.0	0.0	18728.947	0.0	0.0	0.0	0.0	0.0	0.0	0.0	0.0	0.0	0.0	0.0	0.0	0.0	0.0	0.0	0.0	0.0	0.0	0.0	0.0	0.0	0.0	0.0	0.0	0.0
2473	Cluster_02470	0.0	0.0	0.0	33504.805	121979.945	228371.81	0.0	160404.25	103990.95	0.0	0.0	0.0	45122.125	196338.4	543.0563	264913.6	530883.75	0.0	73015.9	207023.97	162797.78	95974.38	0.0	410332.34	49926.58	0.0	267040.3	0.0	0.0	0.0	0.0	171581.34	0.0	0.0	257304.34	206980.83	0.0	0.0	57754.754	75427.75	17806.25	43218.684	0.0	89753.21	435852.53	293762.75	40304.605	83109.51
2474	Cluster_02471	0.0	0.0	0.0	0.0	0.0	36677.344	0.0	0.0	0.0	0.0	0.0	0.0	0.0	0.0	0.0	39482.78	90604.086	0.0	0.0	58345.85	0.0	0.0	0.0	133375.31	0.0	36334.86	108730.734	0.0	0.0	0.0	0.0	29306.129	0.0	0.0	47640.836	40109.707	0.0	0.0	0.0	0.0	0.0	0.0	0.0	22334.02	96775.625	83774.06	0.0	35405.484
2475	Cluster_02472	0.0	0.0	51591.344	0.0	67784.484	131557.03	0.0	53012.695	38300.32	0.0	0.0	0.0	42440.32	118227.86	0.0	83476.87	326438.78	0.0	100548.03	106403.234	150832.7	60335.37	0.0	361458.2	29455.264	76492.76	118372.15	0.0	0.0	0.0	87656.58	85742.3	52865.938	0.0	181794.4	105014.57	0.0	0.0	0.0	0.0	0.0	0.0	0.0	57046.004	334557.12	245067.16	0.0	48636.598
2476	Cluster_02473	0.0	0.0	0.0	0.0	0.0	79550.24	0.0	0.0	0.0	0.0	0.0	0.0	0.0	0.0	0.0	0.0	141501.55	0.0	0.0	53425.297	0.0	0.0	0.0	55552.324	0.0	0.0	37196.723	0.0	0.0	0.0	0.0	0.0	0.0	0.0	0.0	0.0	0.0	0.0	0.0	0.0	0.0	0.0	0.0	0.0	178754.78	0.0	0.0	0.0
2478	Cluster_02475	0.0	0.0	0.0	95980.96	174328.25	202356.2	0.0	93109.266	44460.1	0.0	0.0	78352.05	115952.266	194344.9	34537.73	282718.12	273443.8	0.0	271886.3	365560.56	231162.05	152900.84	0.0	400347.9	98524.086	84035.06	337782.62	0.0	89771.01	0.0	128713.625	187047.31	155898.5	0.0	300814.88	195084.81	0.0	0.0	184071.72	297969.97	125673.42	212942.72	154593.88	154833.72	624964.06	453282.5	117073.016	169490.11
2482	Cluster_02479	0.0	0.0	0.0	0.0	0.0	0.0	0.0	0.0	0.0	0.0	0.0	0.0	0.0	0.0	0.0	0.0	14258.254	0.0	0.0	0.0	0.0	22789.895	0.0	0.0	0.0	0.0	0.0	0.0	0.0	0.0	18117.633	0.0	0.0	0.0	0.0	0.0	0.0	0.0	0.0	0.0	0.0	0.0	0.0	0.0	0.0	0.0	15040.1	0.0
2489	Cluster_02486	0.0	0.0	0.0	0.0	0.0	0.0	0.0	0.0	0.0	0.0	0.0	0.0	0.0	0.0	0.0	0.0	0.0	0.0	0.0	0.0	23638.906	0.0	0.0	0.0	0.0	0.0	0.0	0.0	0.0	0.0	0.0	0.0	0.0	0.0	0.0	0.0	0.0	0.0	0.0	0.0	0.0	0.0	0.0	0.0	0.0	0.0	0.0	0.0
2496	Cluster_02493	0.0	0.0	0.0	0.0	0.0	0.0	0.0	0.0	0.0	0.0	0.0	0.0	0.0	0.0	0.0	0.0	0.0	0.0	0.0	26244.28	0.0	0.0	0.0	0.0	0.0	0.0	0.0	0.0	0.0	0.0	0.0	0.0	0.0	0.0	0.0	0.0	0.0	0.0	0.0	0.0	0.0	0.0	0.0	0.0	0.0	40785.258	0.0	0.0
2503	Cluster_02500	0.0	0.0	0.0	0.0	0.0	0.0	0.0	0.0	0.0	0.0	0.0	0.0	0.0	0.0	0.0	0.0	0.0	0.0	0.0	0.0	0.0	0.0	0.0	0.0	0.0	0.0	0.0	0.0	0.0	0.0	0.0	0.0	0.0	0.0	0.0	0.0	0.0	0.0	0.0	0.0	0.0	0.0	0.0	0.0	0.0	0.0	0.0	0.0
2504	Cluster_02501	0.0	0.0	5465.352	32921.74	0.0	0.0	0.0	0.0	0.0	0.0	0.0	0.0	0.0	0.0	0.0	0.0	0.0	0.0	5758.1606	0.0	0.0	0.0	0.0	0.0	0.0	74611.01	0.0	0.0	0.0	0.0	0.0	104455.61	0.0	0.0	0.0	0.0	0.0	0.0	0.0	26123.275	22941.596	0.0	0.0	0.0	0.0	0.0	0.0	0.0
2505	Cluster_02502	0.0	179179.66	63960.598	27225.557	0.0	185634.12	0.0	43388.48	48465.63	0.0	0.0	72656.5	35302.125	0.0	0.0	101819.586	0.0	14577.249	80718.19	209822.33	0.0	28811.973	0.0	0.0	0.0	70245.38	0.0	156738.5	0.0	0.0	43081.855	0.0	16526.78	61397.203	127770.44	0.0	0.0	0.0	33703.99	144657.75	0.0	130494.664	0.0	140712.08	133254.17	0.0	99606.305	49694.863
2510	Cluster_02507	0.0	0.0	0.0	0.0	0.0	0.0	0.0	0.0	0.0	0.0	0.0	0.0	0.0	0.0	0.0	0.0	0.0	0.0	0.0	0.0	0.0	0.0	0.0	0.0	0.0	0.0	0.0	0.0	0.0	0.0	0.0	0.0	0.0	0.0	0.0	0.0	0.0	0.0	0.0	0.0	0.0	0.0	0.0	0.0	0.0	0.0	0.0	0.0
2515	Cluster_02512	0.0	0.0	0.0	56607.316	0.0	0.0	0.0	0.0	0.0	0.0	0.0	32200.88	0.0	0.0	12518.919	0.0	0.0	0.0	0.0	0.0	0.0	0.0	0.0	0.0	0.0	0.0	21725.062	15248.671	0.0	0.0	0.0	0.0	0.0	46249.316	0.0	0.0	0.0	84610.1	0.0	0.0	0.0	18404.422	18312.127	29620.498	0.0	0.0	0.0	8161.4014
2518	Cluster_02515	0.0	0.0	0.0	0.0	0.0	0.0	0.0	0.0	0.0	0.0	53466.594	0.0	151392.53	0.0	3235760.0	0.0	0.0	40114.793	660294.8	0.0	0.0	0.0	38768.062	0.0	0.0	698709.9	0.0	246240.6	0.0	0.0	0.0	4724018.0	86893.43	46473.816	0.0	47705.434	199549.34	88789.0	133435.81	92479.164	152498.08	0.0	199313.1	0.0	23036.973	0.0	0.0	446117.9
2519	Cluster_02516	0.0	0.0	0.0	0.0	0.0	0.0	0.0	0.0	0.0	0.0	0.0	0.0	0.0	0.0	0.0	0.0	0.0	0.0	0.0	0.0	0.0	0.0	0.0	0.0	0.0	0.0	0.0	0.0	0.0	0.0	0.0	0.0	0.0	0.0	0.0	0.0	0.0	0.0	0.0	0.0	0.0	0.0	0.0	0.0	0.0	0.0	0.0	0.0
2520	Cluster_02517	0.0	0.0	0.0	0.0	0.0	0.0	0.0	0.0	0.0	0.0	0.0	0.0	0.0	0.0	0.0	0.0	0.0	0.0	0.0	0.0	0.0	0.0	0.0	0.0	0.0	0.0	0.0	0.0	0.0	0.0	0.0	0.0	0.0	0.0	0.0	0.0	0.0	0.0	0.0	0.0	0.0	0.0	0.0	0.0	0.0	0.0	0.0	0.0
2521	Cluster_02518	0.0	0.0	0.0	0.0	0.0	0.0	0.0	0.0	0.0	0.0	0.0	0.0	0.0	0.0	0.0	0.0	0.0	0.0	0.0	0.0	0.0	0.0	0.0	0.0	0.0	0.0	0.0	0.0	0.0	0.0	0.0	0.0	0.0	0.0	0.0	0.0	0.0	0.0	0.0	0.0	0.0	0.0	0.0	28674.129	0.0	0.0	0.0	0.0
2522	Cluster_02519	0.0	0.0	163399.12	89925.76	47000.363	249868.33	0.0	264689.06	40315.145	0.0	0.0	0.0	99822.77	65790.46	0.0	0.0	187818.44	0.0	126014.55	92925.33	0.0	0.0	0.0	272761.75	117940.18	0.0	307190.8	0.0	69354.58	0.0	0.0	79766.58	205837.34	0.0	275226.72	0.0	57678.414	107033.52	0.0	28929.832	38496.336	0.0	86795.64	230948.48	176768.94	302084.3	53072.06	186045.75
2523	Cluster_02520	0.0	0.0	162825.3	40281.273	227796.1	775424.9	0.0	576657.56	140128.72	0.0	0.0	0.0	150785.22	88770.49	42082.74	66271.086	262648.2	0.0	229843.94	196138.16	263039.94	70951.445	48858.75	236568.25	0.0	364494.84	463530.75	154518.42	263895.06	18513.217	0.0	243947.1	403964.44	20197.422	408356.22	341642.16	136904.88	68590.82	0.0	272997.12	0.0	86424.55	172267.61	325986.94	540410.94	300652.16	0.0	97813.625
2528	Cluster_02525	0.0	0.0	0.0	0.0	0.0	0.0	0.0	0.0	0.0	0.0	0.0	0.0	0.0	0.0	0.0	0.0	0.0	0.0	0.0	0.0	0.0	0.0	590.7451	30628.49	0.0	0.0	0.0	1171.7375	0.0	0.0	21493.05	0.0	0.0	0.0	0.0	0.0	0.0	21716.824	17705.635	0.0	63372.047	0.0	0.0	34414.41	0.0	0.0	55628.74	0.0
2531	Cluster_02528	0.0	0.0	0.0	0.0	0.0	0.0	0.0	0.0	0.0	0.0	0.0	0.0	0.0	18780.586	0.0	0.0	0.0	0.0	0.0	0.0	0.0	0.0	0.0	0.0	0.0	0.0	0.0	0.0	0.0	0.0	0.0	0.0	0.0	0.0	0.0	0.0	0.0	0.0	0.0	0.0	0.0	0.0	0.0	0.0	0.0	0.0	0.0	0.0
2532	Cluster_02529	0.0	0.0	0.0	0.0	0.0	0.0	0.0	0.0	0.0	23188.867	0.0	0.0	0.0	0.0	0.0	0.0	0.0	0.0	0.0	0.0	0.0	0.0	0.0	0.0	0.0	0.0	0.0	0.0	0.0	0.0	0.0	0.0	0.0	0.0	0.0	0.0	0.0	0.0	0.0	0.0	0.0	0.0	0.0	0.0	0.0	0.0	0.0	0.0
2534	Cluster_02531	0.0	0.0	0.0	0.0	0.0	0.0	0.0	0.0	0.0	0.0	0.0	0.0	147.41666	0.0	0.0	0.0	0.0	0.0	0.0	0.0	0.0	0.0	0.0	0.0	0.0	0.0	0.0	0.0	0.0	0.0	0.0	0.0	0.0	0.0	0.0	0.0	0.0	0.0	0.0	0.0	0.0	0.0	0.0	0.0	0.0	0.0	0.0	0.0
2536	Cluster_02533	0.0	0.0	0.0	0.0	25043.555	0.0	0.0	0.0	0.0	0.0	0.0	0.0	0.0	0.0	0.0	0.0	0.0	0.0	0.0	0.0	0.0	0.0	0.0	0.0	0.0	0.0	0.0	0.0	0.0	0.0	0.0	0.0	0.0	0.0	0.0	0.0	0.0	0.0	0.0	0.0	0.0	0.0	0.0	0.0	0.0	0.0	0.0	0.0
2541	Cluster_02538	0.0	0.0	0.0	0.0	0.0	0.0	0.0	0.0	0.0	0.0	0.0	0.0	0.0	37763.812	0.0	0.0	0.0	0.0	0.0	21516.393	0.0	0.0	0.0	0.0	0.0	0.0	43950.555	0.0	0.0	0.0	0.0	0.0	0.0	0.0	0.0	20543.713	0.0	0.0	0.0	0.0	0.0	0.0	0.0	0.0	0.0	0.0	0.0	0.0
2548	Cluster_02545	0.0	0.0	0.0	0.0	0.0	0.0	0.0	0.0	0.0	0.0	0.0	0.0	0.0	0.0	0.0	0.0	0.0	0.0	0.0	0.0	26602.756	0.0	0.0	0.0	0.0	0.0	0.0	0.0	0.0	0.0	0.0	0.0	0.0	0.0	0.0	0.0	0.0	0.0	0.0	0.0	0.0	0.0	0.0	0.0	0.0	0.0	0.0	0.0
2550	Cluster_02547	0.0	0.0	0.0	0.0	20297.01	0.0	0.0	0.0	0.0	0.0	0.0	0.0	0.0	0.0	0.0	0.0	0.0	0.0	0.0	0.0	0.0	0.0	56251.05	0.0	0.0	0.0	0.0	0.0	0.0	0.0	0.0	0.0	0.0	0.0	0.0	0.0	0.0	0.0	0.0	0.0	0.0	0.0	0.0	0.0	0.0	0.0	0.0	0.0
2553	Cluster_02550	0.0	6966.8745	0.0	0.0	0.0	0.0	0.0	0.0	0.0	0.0	0.0	0.0	0.0	0.0	0.0	0.0	0.0	0.0	0.0	0.0	0.0	0.0	0.0	0.0	0.0	0.0	11631.637	0.0	0.0	0.0	0.0	0.0	0.0	0.0	0.0	0.0	0.0	0.0	0.0	0.0	0.0	13982.977	0.0	0.0	0.0	0.0	6793.9307	0.0
2554	Cluster_02551	0.0	0.0	0.0	0.0	26033.174	0.0	0.0	0.0	0.0	13684.448	0.0	0.0	0.0	0.0	0.0	0.0	0.0	32865.652	0.0	0.0	0.0	0.0	0.0	0.0	0.0	0.0	0.0	316.73242	23382.914	0.0	0.0	33016.875	0.0	0.0	23988.91	0.0	0.0	0.0	0.0	0.0	0.0	0.0	0.0	0.0	0.0	0.0	0.0	0.0
2555	Cluster_02552	118512.08	68418.84	115817.836	35645.86	11244.574	14907.936	90756.41	43796.523	143517.1	451201.22	239042.16	129610.79	97541.02	48562.62	244593.83	167943.14	90867.98	25526.178	77644.71	0.0	94411.64	129154.82	163632.83	92191.95	4243.6226	54396.25	71564.58	23381.56	89667.08	149945.6	286753.34	53599.03	52471.035	258981.22	40808.375	197469.27	292872.34	115843.555	0.0	89835.01	109590.77	160210.14	30925.162	61443.363	67524.83	75885.74	62442.004	93969.63
2557	Cluster_02554	0.0	0.0	0.0	45830.55	43482.668	0.0	0.0	0.0	0.0	55842.887	0.0	0.0	0.0	0.0	0.0	0.0	0.0	0.0	0.0	0.0	0.0	0.0	0.0	0.0	0.0	0.0	0.0	0.0	0.0	0.0	0.0	0.0	0.0	0.0	0.0	0.0	0.0	0.0	0.0	0.0	32057.086	0.0	0.0	0.0	0.0	0.0	23841.95	0.0
2558	Cluster_02555	0.0	0.0	0.0	0.0	0.0	0.0	0.0	0.0	0.0	0.0	0.0	0.0	0.0	11474.231	0.0	0.0	0.0	0.0	0.0	0.0	0.0	0.0	0.0	0.0	0.0	0.0	0.0	0.0	0.0	0.0	0.0	0.0	0.0	0.0	0.0	0.0	0.0	0.0	0.0	0.0	0.0	0.0	0.0	0.0	0.0	0.0	0.0	0.0
2560	Cluster_02557	0.0	0.0	0.0	0.0	0.0	0.0	0.0	0.0	0.0	0.0	0.0	0.0	0.0	0.0	0.0	0.0	57501.91	0.0	0.0	23838.283	0.0	0.0	0.0	56571.22	0.0	0.0	38503.984	0.0	0.0	0.0	0.0	0.0	0.0	0.0	53092.98	0.0	0.0	0.0	0.0	0.0	0.0	0.0	0.0	0.0	63336.203	50190.48	0.0	0.0
2561	Cluster_02558	0.0	0.0	82499.28	0.0	166313.12	252367.6	0.0	91217.16	120314.81	0.0	0.0	0.0	46919.113	98336.97	21176.746	235640.6	370022.34	0.0	143175.12	210841.45	152014.62	179627.44	0.0	446499.38	51910.426	65091.234	330277.47	0.0	27047.62	0.0	44716.71	92090.05	123738.28	0.0	228561.75	225710.56	0.0	17450.69	109507.95	24762.768	31974.072	37898.9	0.0	57018.625	304228.2	238818.64	0.0	72074.72
2562	Cluster_02559	90523.14	0.0	433083.56	537280.25	603567.7	814376.94	172534.14	470826.7	468802.88	0.0	198339.06	197232.38	356017.1	662628.06	306331.2	1010017.8	1334322.2	0.0	623059.6	1061215.9	471253.12	456892.53	0.0	1408598.0	377164.2	421672.75	952381.9	40031.312	230501.12	133331.98	397104.2	540784.8	459270.2	52909.914	868757.8	938900.0	0.0	143098.16	345189.66	391870.03	265183.75	397673.97	360194.66	494324.25	1500691.8	959606.4	299194.2	289856.7
2563	Cluster_02560	25363.262	0.0	41603.09	0.0	0.0	194672.38	0.0	35997.668	0.0	0.0	0.0	0.0	0.0	0.0	0.0	0.0	76190.94	0.0	0.0	136813.08	0.0	0.0	0.0	246671.89	0.0	0.0	148067.62	0.0	0.0	0.0	0.0	0.0	73112.47	0.0	0.0	0.0	0.0	0.0	0.0	77242.27	0.0	0.0	0.0	0.0	257017.97	0.0	0.0	0.0
2566	Cluster_02563	5918.5293	0.0	0.0	0.0	20444.518	0.0	0.0	0.0	0.0	0.0	0.0	0.0	0.0	0.0	0.0	0.0	0.0	16743.209	0.0	0.0	0.0	0.0	24110.803	0.0	0.0	0.0	0.0	0.0	0.0	0.0	65294.605	20716.229	0.0	0.0	0.0	0.0	0.0	10614.932	0.0	0.0	0.0	0.0	0.0	0.0	0.0	0.0	1267.9482	0.0
2570	Cluster_02567	0.0	0.0	0.0	0.0	0.0	0.0	0.0	0.0	0.0	0.0	0.0	0.0	0.0	0.0	0.0	0.0	0.0	0.0	0.0	0.0	0.0	0.0	0.0	0.0	0.0	0.0	46943.03	0.0	0.0	0.0	0.0	0.0	0.0	0.0	0.0	0.0	0.0	0.0	0.0	0.0	0.0	0.0	0.0	0.0	0.0	0.0	0.0	0.0
2572	Cluster_02569	0.0	0.0	0.0	0.0	0.0	0.0	0.0	0.0	0.0	0.0	0.0	0.0	0.0	0.0	0.0	0.0	0.0	0.0	0.0	0.0	0.0	0.0	0.0	0.0	0.0	0.0	0.0	0.0	0.0	0.0	0.0	0.0	0.0	0.0	0.0	0.0	0.0	0.0	0.0	0.0	0.0	0.0	0.0	0.0	0.0	0.0	0.0	0.0
2577	Cluster_02574	0.0	0.0	0.0	0.0	0.0	0.0	0.0	0.0	0.0	0.0	0.0	0.0	0.0	0.0	0.0	0.0	0.0	0.0	0.0	0.0	0.0	0.0	0.0	0.0	0.0	0.0	0.0	0.0	0.0	0.0	0.0	0.0	0.0	0.0	0.0	0.0	0.0	0.0	0.0	0.0	0.0	0.0	0.0	0.0	0.0	0.0	0.0	0.0
2578	Cluster_02575	0.0	0.0	0.0	0.0	0.0	0.0	0.0	0.0	0.0	0.0	0.0	0.0	0.0	0.0	0.0	0.0	0.0	0.0	0.0	0.0	0.0	0.0	0.0	0.0	0.0	0.0	0.0	0.0	0.0	20171.45	0.0	0.0	0.0	0.0	0.0	0.0	0.0	0.0	0.0	0.0	0.0	0.0	0.0	0.0	0.0	0.0	0.0	0.0
2581	Cluster_02578	0.0	0.0	22639.85	0.0	0.0	0.0	0.0	0.0	0.0	0.0	0.0	0.0	0.0	0.0	0.0	0.0	0.0	0.0	0.0	0.0	0.0	0.0	0.0	0.0	21241.12	0.0	0.0	0.0	0.0	0.0	0.0	0.0	0.0	0.0	17356.008	0.0	0.0	0.0	0.0	0.0	0.0	0.0	0.0	0.0	0.0	0.0	0.0	0.0
2582	Cluster_02579	0.0	0.0	0.0	0.0	0.0	0.0	0.0	0.0	0.0	0.0	0.0	0.0	0.0	0.0	0.0	0.0	0.0	0.0	0.0	0.0	0.0	610.62	0.0	0.0	0.0	0.0	0.0	0.0	0.0	0.0	0.0	0.0	0.0	0.0	0.0	0.0	0.0	0.0	0.0	0.0	0.0	0.0	0.0	0.0	0.0	0.0	0.0	0.0
2584	Cluster_02581	0.0	0.0	0.0	0.0	0.0	0.0	0.0	0.0	0.0	0.0	0.0	0.0	0.0	0.0	198537.72	0.0	0.0	0.0	0.0	0.0	0.0	0.0	0.0	0.0	0.0	0.0	0.0	0.0	0.0	0.0	0.0	332517.25	0.0	0.0	0.0	0.0	0.0	0.0	0.0	0.0	0.0	0.0	0.0	0.0	0.0	0.0	0.0	0.0
2601	Cluster_02598	21946.695	0.0	0.0	35843.566	0.0	0.0	0.0	0.0	0.0	0.0	0.0	0.0	0.0	0.0	0.0	0.0	0.0	0.0	0.0	0.0	0.0	16645.445	0.0	0.0	0.0	0.0	0.0	0.0	0.0	0.0	0.0	0.0	0.0	0.0	0.0	0.0	0.0	0.0	0.0	0.0	0.0	0.0	0.0	0.0	0.0	0.0	0.0	0.0
2603	Cluster_02600	0.0	0.0	0.0	0.0	0.0	0.0	0.0	0.0	0.0	0.0	0.0	0.0	0.0	0.0	0.0	0.0	0.0	0.0	0.0	0.0	0.0	0.0	0.0	0.0	0.0	0.0	0.0	0.0	0.0	0.0	0.0	0.0	0.0	0.0	0.0	0.0	0.0	0.0	0.0	0.0	0.0	0.0	0.0	0.0	0.0	0.0	0.0	0.0
2606	Cluster_02603	80764.8	33447.176	71354.71	97902.71	0.0	23366.908	87330.7	0.0	87926.555	175225.4	45282.45	67565.42	44578.406	0.0	77634.18	62262.402	64041.273	77830.94	62321.938	0.0	75024.92	162599.2	50284.785	0.0	0.0	0.0	0.0	0.0	0.0	167025.12	64625.145	102603.625	1347.134	77190.79	101651.3	139355.36	115735.14	0.0	0.0	0.0	131381.58	137166.42	0.0	114576.6	0.0	55974.19	35183.426	87739.91
2614	Cluster_02611	0.0	0.0	0.0	0.0	0.0	0.0	0.0	0.0	0.0	0.0	0.0	0.0	0.0	0.0	0.0	0.0	0.0	0.0	0.0	0.0	0.0	0.0	0.0	0.0	0.0	0.0	0.0	0.0	0.0	0.0	0.0	0.0	0.0	0.0	0.0	0.0	0.0	0.0	0.0	0.0	0.0	0.0	0.0	0.0	0.0	0.0	0.0	0.0
2618	Cluster_02615	0.0	0.0	0.0	0.0	0.0	0.0	0.0	0.0	0.0	0.0	0.0	0.0	0.0	0.0	0.0	0.0	0.0	0.0	0.0	0.0	0.0	0.0	0.0	0.0	0.0	0.0	0.0	0.0	0.0	0.0	0.0	0.0	0.0	0.0	0.0	0.0	0.0	0.0	0.0	0.0	0.0	0.0	0.0	0.0	0.0	0.0	0.0	0.0
2619	Cluster_02616	0.0	0.0	0.0	0.0	0.0	0.0	0.0	0.0	16288.993	0.0	0.0	0.0	0.0	0.0	0.0	0.0	0.0	0.0	0.0	0.0	0.0	0.0	0.0	0.0	0.0	0.0	0.0	34023.086	0.0	0.0	0.0	0.0	0.0	0.0	0.0	24548.957	0.0	0.0	0.0	0.0	0.0	0.0	0.0	0.0	0.0	0.0	0.0	0.0
2628	Cluster_02625	0.0	0.0	0.0	76917.305	41387.227	237361.03	0.0	0.0	38912.74	0.0	0.0	0.0	0.0	86892.52	0.0	237672.03	251748.47	0.0	85719.875	199626.88	0.0	72170.664	0.0	341233.38	0.0	0.0	51498.543	0.0	0.0	0.0	0.0	47800.06	32220.8	0.0	153443.73	212147.56	0.0	0.0	0.0	0.0	0.0	0.0	0.0	37051.016	277715.2	295822.56	0.0	0.0
2633	Cluster_02630	42575.582	116562.23	54654.883	71960.58	354167.97	0.0	0.0	140972.06	0.0	0.0	211612.69	0.0	97028.336	178841.81	154549.19	148285.95	0.0	0.0	26484.357	267428.75	0.0	0.0	191354.94	73755.086	106547.89	259172.56	88181.45	96111.516	93941.14	0.0	120442.25	57297.98	74889.14	0.0	216544.1	190760.66	292206.4	42253.727	56305.46	146832.14	0.0	180490.73	42833.453	48882.26	0.0	86981.77	90416.08	0.0
2634	Cluster_02631	0.0	59896.848	0.0	0.0	0.0	0.0	0.0	0.0	0.0	0.0	0.0	0.0	0.0	0.0	0.0	0.0	0.0	39464.918	0.0	0.0	0.0	0.0	0.0	0.0	0.0	51311.45	121411.46	0.0	0.0	0.0	0.0	0.0	0.0	0.0	0.0	0.0	0.0	0.0	0.0	0.0	0.0	0.0	0.0	0.0	0.0	0.0	0.0	0.0
2636	Cluster_02633	0.0	0.0	0.0	0.0	0.0	0.0	0.0	0.0	0.0	0.0	0.0	0.0	0.0	0.0	0.0	0.0	0.0	0.0	0.0	938296.9	0.0	0.0	0.0	0.0	0.0	0.0	0.0	0.0	0.0	0.0	0.0	0.0	0.0	0.0	0.0	0.0	0.0	0.0	0.0	0.0	0.0	0.0	0.0	0.0	0.0	0.0	0.0	0.0
2637	Cluster_02634	0.0	0.0	0.0	0.0	0.0	0.0	0.0	0.0	0.0	0.0	0.0	0.0	0.0	0.0	0.0	0.0	0.0	0.0	0.0	97258.51	0.0	0.0	0.0	0.0	0.0	0.0	0.0	0.0	0.0	0.0	0.0	0.0	0.0	0.0	0.0	0.0	0.0	0.0	0.0	0.0	0.0	0.0	0.0	0.0	0.0	0.0	0.0	0.0
2640	Cluster_02637	0.0	0.0	0.0	0.0	0.0	0.0	0.0	0.0	19148.744	0.0	0.0	0.0	0.0	0.0	0.0	0.0	0.0	0.0	0.0	0.0	0.0	0.0	0.0	0.0	0.0	0.0	0.0	0.0	0.0	0.0	0.0	0.0	0.0	0.0	0.0	0.0	0.0	0.0	0.0	0.0	0.0	0.0	0.0	0.0	0.0	0.0	0.0	0.0
2641	Cluster_02638	0.0	0.0	36657.875	0.0	0.0	0.0	0.0	0.0	0.0	0.0	0.0	0.0	0.0	0.0	0.0	148603.94	0.0	0.0	47238.484	0.0	0.0	0.0	0.0	0.0	0.0	37831.816	0.0	0.0	0.0	0.0	0.0	0.0	0.0	0.0	113571.3	32525.734	0.0	0.0	0.0	0.0	0.0	114306.836	0.0	0.0	0.0	25862.688	0.0	0.0
2642	Cluster_02639	0.0	0.0	0.0	0.0	0.0	0.0	0.0	0.0	0.0	0.0	0.0	0.0	0.0	0.0	0.0	0.0	0.0	0.0	0.0	0.0	0.0	0.0	0.0	0.0	0.0	0.0	0.0	0.0	0.0	0.0	0.0	0.0	0.0	0.0	0.0	0.0	0.0	0.0	0.0	0.0	0.0	0.0	0.0	0.0	19799.402	0.0	0.0	0.0
2659	Cluster_02656	0.0	0.0	0.0	0.0	0.0	0.0	0.0	0.0	0.0	0.0	0.0	0.0	0.0	0.0	0.0	0.0	0.0	0.0	0.0	0.0	0.0	0.0	0.0	0.0	0.0	0.0	0.0	0.0	0.0	0.0	0.0	0.0	0.0	0.0	0.0	0.0	0.0	0.0	0.0	0.0	0.0	0.0	0.0	0.0	0.0	0.0	0.0	0.0
2660	Cluster_02657	0.0	0.0	0.0	0.0	0.0	0.0	0.0	0.0	0.0	0.0	0.0	0.0	0.0	0.0	0.0	0.0	0.0	0.0	0.0	0.0	0.0	0.0	0.0	0.0	0.0	0.0	0.0	0.0	0.0	0.0	0.0	0.0	0.0	0.0	0.0	0.0	0.0	0.0	0.0	0.0	0.0	0.0	0.0	0.0	0.0	0.0	0.0	0.0
2662	Cluster_02659	0.0	0.0	0.0	0.0	0.0	200287.58	0.0	57226.133	69706.8	0.0	0.0	0.0	72111.84	0.0	0.0	73205.41	121236.48	0.0	103271.32	114981.74	92827.96	59715.984	0.0	165297.92	0.0	0.0	127718.86	0.0	0.0	0.0	63546.758	81222.44	60404.215	0.0	112879.055	122510.39	0.0	0.0	0.0	23180.117	0.0	0.0	0.0	0.0	243553.94	251447.39	0.0	34214.355
2663	Cluster_02660	0.0	0.0	340112.12	348138.78	398502.38	669755.1	46501.16	426170.6	340268.94	0.0	58432.402	168335.17	177048.67	452177.47	126139.47	476524.25	620274.06	0.0	360256.1	533530.5	389762.7	408211.62	0.0	933904.8	257222.53	333971.75	630557.2	88327.016	204883.58	89953.69	326661.2	324742.88	373935.5	31263.055	597921.8	709123.4	24191.346	48545.516	292261.53	235580.56	122261.82	335299.16	292360.12	362682.28	1157343.2	798832.8	191957.3	208733.67
2672	Cluster_02669	0.0	0.0	0.0	16624.61	0.0	0.0	0.0	0.0	0.0	0.0	0.0	0.0	0.0	0.0	0.0	0.0	0.0	0.0	0.0	0.0	0.0	0.0	0.0	0.0	16751.213	0.0	0.0	0.0	0.0	0.0	0.0	0.0	0.0	0.0	0.0	0.0	0.0	0.0	0.0	0.0	0.0	0.0	0.0	0.0	0.0	0.0	0.0	0.0
2675	Cluster_02672	0.0	0.0	0.0	0.0	0.0	0.0	0.0	0.0	0.0	0.0	0.0	0.0	0.0	0.0	0.0	0.0	31437.3	0.0	0.0	0.0	0.0	0.0	0.0	0.0	0.0	0.0	0.0	0.0	0.0	0.0	0.0	0.0	0.0	0.0	0.0	0.0	0.0	0.0	0.0	0.0	0.0	0.0	0.0	0.0	0.0	0.0	0.0	0.0
2679	Cluster_02676	38782.957	0.0	0.0	31958.682	0.0	71278.805	0.0	23725.316	0.0	0.0	239110.4	0.0	419098.12	51712.3	3311059.5	182712.06	0.0	104424.21	898109.4	123779.35	0.0	0.0	0.0	0.0	130382.97	630777.25	0.0	82822.75	0.0	0.0	0.0	6646772.5	28397.715	0.0	0.0	321743.44	391585.28	120888.14	249173.0	343171.3	0.0	71927.1	159873.1	41363.18	77242.26	74040.53	202683.86	103775.69
2680	Cluster_02677	0.0	1569.5616	0.0	0.0	0.0	0.0	0.0	0.0	0.0	0.0	0.0	0.0	0.0	0.0	0.0	0.0	88041.36	0.0	0.0	62912.742	0.0	0.0	0.0	0.0	0.0	56456.805	100824.375	0.0	28907.25	0.0	0.0	0.0	0.0	0.0	0.0	0.0	0.0	0.0	0.0	0.0	0.0	0.0	0.0	0.0	32962.18	0.0	0.0	0.0
2681	Cluster_02678	0.0	0.0	0.0	37896.79	248419.7	338810.2	0.0	89973.875	0.0	0.0	0.0	0.0	19483.414	22391.842	0.0	0.0	370557.38	0.0	128391.33	42637.293	321180.53	111161.74	0.0	300253.3	53542.816	19985.52	333181.06	0.0	112298.01	0.0	0.0	75934.6	31574.65	0.0	0.0	111889.81	10298.965	0.0	0.0	0.0	0.0	111984.25	0.0	144853.6	256569.28	163590.19	0.0	0.0
2686	Cluster_02683	0.0	0.0	0.0	0.0	0.0	0.0	0.0	0.0	0.0	0.0	0.0	0.0	0.0	0.0	0.0	80342.7	0.0	0.0	0.0	0.0	0.0	0.0	0.0	0.0	0.0	0.0	0.0	0.0	81957.4	0.0	0.0	0.0	0.0	62639.473	0.0	0.0	0.0	20806.062	0.0	0.0	0.0	0.0	0.0	0.0	0.0	0.0	0.0	0.0
2694	Cluster_02691	0.0	0.0	0.0	0.0	0.0	0.0	0.0	0.0	0.0	0.0	0.0	0.0	0.0	0.0	0.0	0.0	0.0	0.0	0.0	0.0	0.0	0.0	0.0	0.0	0.0	0.0	0.0	0.0	0.0	0.0	0.0	0.0	0.0	0.0	0.0	0.0	0.0	0.0	0.0	0.0	0.0	0.0	0.0	0.0	0.0	0.0	0.0	0.0
2705	Cluster_02702	0.0	0.0	0.0	0.0	0.0	0.0	0.0	0.0	0.0	0.0	0.0	0.0	0.0	0.0	0.0	0.0	0.0	0.0	0.0	0.0	0.0	0.0	0.0	0.0	0.0	0.0	0.0	0.0	0.0	0.0	0.0	0.0	0.0	0.0	0.0	0.0	0.0	0.0	0.0	0.0	0.0	0.0	0.0	0.0	0.0	0.0	0.0	0.0
2706	Cluster_02703	0.0	0.0	0.0	0.0	0.0	0.0	0.0	0.0	0.0	0.0	0.0	0.0	0.0	0.0	0.0	0.0	0.0	0.0	0.0	0.0	0.0	0.0	0.0	0.0	0.0	0.0	0.0	0.0	0.0	22668.205	0.0	0.0	0.0	0.0	0.0	0.0	0.0	0.0	0.0	0.0	0.0	0.0	0.0	0.0	0.0	0.0	0.0	0.0
2708	Cluster_02705	0.0	0.0	0.0	0.0	0.0	0.0	0.0	0.0	0.0	0.0	0.0	0.0	0.0	0.0	0.0	0.0	0.0	0.0	0.0	28087.027	0.0	0.0	0.0	15754.162	0.0	0.0	0.0	0.0	0.0	0.0	0.0	0.0	0.0	0.0	0.0	0.0	0.0	21147.924	0.0	0.0	0.0	0.0	0.0	0.0	0.0	0.0	0.0	0.0
2712	Cluster_02709	0.0	0.0	0.0	0.0	0.0	0.0	0.0	0.0	0.0	0.0	0.0	0.0	0.0	0.0	0.0	0.0	0.0	0.0	0.0	0.0	0.0	0.0	0.0	0.0	0.0	0.0	0.0	0.0	0.0	0.0	0.0	0.0	0.0	0.0	0.0	0.0	0.0	0.0	0.0	0.0	0.0	0.0	0.0	0.0	0.0	0.0	0.0	0.0
2713	Cluster_02710	0.0	0.0	0.0	0.0	0.0	0.0	0.0	0.0	0.0	0.0	0.0	0.0	0.0	0.0	0.0	0.0	0.0	0.0	0.0	0.0	0.0	0.0	0.0	0.0	0.0	0.0	0.0	0.0	0.0	0.0	0.0	0.0	0.0	0.0	0.0	0.0	0.0	0.0	0.0	0.0	0.0	0.0	0.0	0.0	0.0	0.0	0.0	0.0
2714	Cluster_02711	0.0	0.0	0.0	40832.668	0.0	0.0	0.0	0.0	37564.586	7668.8057	0.0	0.0	0.0	0.0	0.0	0.0	0.0	0.0	4112.02	0.0	16890.98	0.0	0.0	0.0	0.0	0.0	0.0	0.0	0.0	0.0	0.0	0.0	0.0	0.0	0.0	11936.197	0.0	0.0	0.0	0.0	0.0	0.0	0.0	0.0	0.0	0.0	0.0	0.0
2715	Cluster_02712	0.0	0.0	0.0	0.0	0.0	0.0	0.0	0.0	0.0	0.0	0.0	0.0	0.0	0.0	0.0	0.0	0.0	0.0	0.0	0.0	0.0	0.0	0.0	0.0	0.0	0.0	0.0	0.0	0.0	0.0	0.0	0.0	0.0	0.0	0.0	0.0	0.0	0.0	0.0	0.0	0.0	0.0	0.0	0.0	0.0	0.0	0.0	0.0
2716	Cluster_02713	0.0	0.0	0.0	0.0	0.0	0.0	0.0	0.0	0.0	0.0	0.0	0.0	0.0	0.0	0.0	0.0	0.0	0.0	0.0	0.0	0.0	0.0	0.0	0.0	0.0	0.0	0.0	0.0	0.0	0.0	0.0	0.0	0.0	0.0	0.0	0.0	0.0	0.0	0.0	0.0	0.0	0.0	0.0	0.0	0.0	0.0	0.0	0.0
2717	Cluster_02714	0.0	0.0	0.0	0.0	0.0	0.0	0.0	0.0	0.0	0.0	0.0	0.0	0.0	0.0	0.0	0.0	0.0	0.0	0.0	0.0	0.0	0.0	0.0	0.0	0.0	0.0	0.0	0.0	0.0	0.0	250705.45	0.0	0.0	0.0	0.0	249865.45	0.0	0.0	137049.31	0.0	0.0	0.0	0.0	0.0	0.0	113976.51	0.0	0.0
2723	Cluster_02720	0.0	0.0	0.0	0.0	0.0	0.0	0.0	0.0	0.0	0.0	19669.871	21158.68	0.0	0.0	0.0	0.0	0.0	0.0	0.0	0.0	0.0	0.0	0.0	0.0	0.0	0.0	0.0	0.0	0.0	0.0	0.0	0.0	0.0	0.0	0.0	0.0	0.0	0.0	0.0	0.0	0.0	0.0	0.0	0.0	0.0	0.0	0.0	0.0
2736	Cluster_02733	0.0	0.0	0.0	0.0	0.0	0.0	0.0	0.0	0.0	0.0	0.0	0.0	0.0	0.0	0.0	0.0	0.0	0.0	0.0	0.0	65655.53	0.0	0.0	0.0	0.0	0.0	28197.186	0.0	0.0	0.0	0.0	0.0	0.0	0.0	0.0	0.0	0.0	0.0	0.0	0.0	0.0	0.0	0.0	0.0	0.0	0.0	0.0	0.0
2737	Cluster_02734	0.0	0.0	0.0	0.0	0.0	73732.734	0.0	0.0	0.0	0.0	0.0	0.0	0.0	27623.848	0.0	0.0	111186.42	0.0	34575.555	31611.543	0.0	0.0	0.0	86932.25	0.0	0.0	49708.875	0.0	0.0	0.0	0.0	0.0	0.0	0.0	19685.43	40467.367	0.0	0.0	0.0	0.0	15964.224	0.0	34723.664	0.0	86253.07	78561.5	0.0	0.0
2738	Cluster_02735	0.0	0.0	0.0	0.0	0.0	22468.56	0.0	0.0	0.0	0.0	0.0	0.0	0.0	0.0	0.0	0.0	0.0	0.0	0.0	0.0	29856.4	0.0	0.0	0.0	0.0	0.0	0.0	0.0	0.0	0.0	0.0	0.0	0.0	0.0	0.0	0.0	0.0	0.0	0.0	0.0	0.0	0.0	0.0	0.0	55851.16	0.0	0.0	0.0
2739	Cluster_02736	0.0	0.0	0.0	0.0	0.0	43741.67	0.0	0.0	0.0	0.0	0.0	0.0	49607.527	124496.97	0.0	0.0	28709.922	0.0	225923.16	88666.22	0.0	0.0	0.0	0.0	536475.1	151562.75	639541.0	0.0	0.0	0.0	286997.88	0.0	26134.22	0.0	0.0	0.0	0.0	0.0	0.0	0.0	0.0	59598.656	0.0	0.0	167021.61	158245.81	0.0	0.0
2744	Cluster_02741	0.0	0.0	0.0	0.0	0.0	0.0	0.0	0.0	0.0	0.0	0.0	0.0	0.0	0.0	0.0	0.0	0.0	0.0	0.0	0.0	0.0	0.0	0.0	0.0	0.0	0.0	0.0	0.0	0.0	0.0	0.0	0.0	0.0	0.0	0.0	0.0	0.0	0.0	0.0	0.0	0.0	0.0	0.0	0.0	0.0	0.0	0.0	0.0
2746	Cluster_02743	0.0	0.0	0.0	0.0	0.0	0.0	0.0	0.0	0.0	0.0	0.0	0.0	0.0	0.0	0.0	0.0	0.0	0.0	0.0	0.0	0.0	0.0	0.0	0.0	0.0	0.0	17313.89	0.0	0.0	28097.19	0.0	0.0	0.0	0.0	0.0	0.0	0.0	0.0	0.0	0.0	0.0	0.0	0.0	0.0	0.0	0.0	0.0	0.0
2753	Cluster_02750	0.0	25991.557	6965.2964	12124.075	7308.5396	0.0	0.0	0.0	28235.705	0.0	0.0	0.0	0.0	0.0	0.0	0.0	0.0	19661.025	0.0	0.0	0.0	1071.3564	0.0	0.0	0.0	0.0	31680.012	0.0	0.0	0.0	0.0	33352.062	0.0	0.0	0.0	0.0	0.0	0.0	0.0	0.0	0.0	0.0	0.0	0.0	0.0	0.0	0.0	27971.004
2760	Cluster_02757	0.0	0.0	0.0	0.0	0.0	0.0	0.0	0.0	0.0	0.0	0.0	0.0	0.0	0.0	0.0	0.0	0.0	0.0	0.0	0.0	0.0	0.0	0.0	0.0	0.0	0.0	0.0	0.0	0.0	0.0	0.0	0.0	0.0	0.0	0.0	0.0	0.0	0.0	0.0	0.0	0.0	0.0	0.0	0.0	0.0	0.0	0.0	0.0
2762	Cluster_02759	0.0	0.0	0.0	0.0	0.0	0.0	0.0	0.0	0.0	0.0	0.0	0.0	0.0	0.0	0.0	0.0	0.0	0.0	0.0	0.0	0.0	0.0	0.0	15871.223	0.0	0.0	0.0	0.0	0.0	0.0	0.0	0.0	0.0	0.0	0.0	0.0	0.0	0.0	0.0	0.0	0.0	0.0	0.0	0.0	0.0	0.0	0.0	0.0
2763	Cluster_02760	0.0	0.0	0.0	0.0	0.0	0.0	0.0	0.0	0.0	0.0	0.0	0.0	0.0	0.0	0.0	0.0	46479.742	0.0	0.0	47387.016	0.0	0.0	0.0	18107.59	0.0	0.0	0.0	0.0	0.0	0.0	0.0	0.0	0.0	0.0	0.0	0.0	0.0	0.0	0.0	0.0	0.0	0.0	0.0	0.0	57885.566	0.0	0.0	0.0
2765	Cluster_02762	0.0	0.0	83745.37	97145.92	0.0	0.0	0.0	87179.26	39241.785	704121.75	0.0	0.0	0.0	0.0	1109271.0	0.0	0.0	0.0	0.0	62039.78	0.0	0.0	0.0	0.0	0.0	0.0	335086.12	0.0	0.0	0.0	0.0	0.0	803986.3	784228.75	49125.082	0.0	0.0	0.0	0.0	0.0	0.0	0.0	85694.05	0.0	0.0	0.0	0.0	0.0
2768	Cluster_02765	0.0	0.0	0.0	0.0	0.0	0.0	0.0	0.0	0.0	0.0	0.0	0.0	0.0	0.0	146887.69	0.0	0.0	0.0	0.0	0.0	0.0	0.0	0.0	0.0	0.0	0.0	0.0	0.0	0.0	0.0	0.0	0.0	122323.96	52435.703	0.0	0.0	0.0	0.0	0.0	0.0	0.0	0.0	0.0	0.0	0.0	0.0	0.0	0.0
2769	Cluster_02766	0.0	0.0	0.0	0.0	0.0	0.0	0.0	0.0	0.0	156499.28	0.0	0.0	0.0	0.0	285205.53	0.0	0.0	0.0	0.0	0.0	0.0	0.0	0.0	0.0	0.0	0.0	0.0	0.0	0.0	0.0	0.0	0.0	308761.5	218219.66	0.0	0.0	0.0	0.0	0.0	0.0	0.0	0.0	43617.41	0.0	0.0	0.0	0.0	0.0
2770	Cluster_02767	0.0	0.0	0.0	0.0	0.0	0.0	0.0	0.0	0.0	0.0	0.0	0.0	36976.52	0.0	0.0	0.0	0.0	0.0	0.0	0.0	0.0	0.0	0.0	0.0	0.0	0.0	0.0	0.0	0.0	0.0	0.0	0.0	0.0	0.0	0.0	0.0	0.0	0.0	0.0	0.0	0.0	0.0	0.0	0.0	0.0	0.0	0.0	0.0
2780	Cluster_02777	0.0	0.0	0.0	0.0	0.0	0.0	0.0	0.0	0.0	0.0	0.0	0.0	0.0	0.0	0.0	0.0	0.0	0.0	0.0	0.0	0.0	0.0	0.0	0.0	0.0	0.0	30949.543	0.0	0.0	0.0	0.0	0.0	0.0	0.0	0.0	0.0	0.0	0.0	0.0	0.0	0.0	0.0	0.0	0.0	0.0	0.0	0.0	0.0
2781	Cluster_02778	0.0	0.0	0.0	0.0	0.0	0.0	0.0	0.0	0.0	0.0	0.0	0.0	0.0	0.0	0.0	0.0	0.0	0.0	0.0	0.0	0.0	0.0	0.0	0.0	0.0	0.0	0.0	0.0	0.0	0.0	0.0	0.0	0.0	0.0	0.0	0.0	0.0	0.0	0.0	0.0	0.0	0.0	188181.34	0.0	0.0	0.0	0.0	0.0
2783	Cluster_02780	0.0	0.0	0.0	0.0	0.0	0.0	0.0	0.0	0.0	0.0	0.0	0.0	0.0	0.0	0.0	0.0	0.0	0.0	0.0	0.0	0.0	0.0	0.0	0.0	0.0	0.0	35132.117	0.0	0.0	0.0	0.0	0.0	0.0	0.0	0.0	0.0	0.0	0.0	51795.25	0.0	0.0	0.0	0.0	0.0	0.0	39098.695	0.0	0.0
2787	Cluster_02784	0.0	0.0	0.0	0.0	0.0	0.0	0.0	0.0	0.0	0.0	0.0	0.0	0.0	0.0	0.0	0.0	0.0	0.0	0.0	0.0	0.0	0.0	0.0	0.0	0.0	0.0	0.0	0.0	0.0	0.0	0.0	0.0	0.0	0.0	22660.53	0.0	0.0	0.0	0.0	0.0	0.0	0.0	0.0	0.0	0.0	0.0	0.0	0.0
2793	Cluster_02790	0.0	0.0	0.0	0.0	0.0	0.0	0.0	0.0	0.0	0.0	0.0	0.0	0.0	0.0	0.0	0.0	0.0	0.0	0.0	0.0	0.0	0.0	0.0	0.0	0.0	0.0	0.0	0.0	0.0	0.0	0.0	0.0	0.0	0.0	0.0	0.0	0.0	0.0	0.0	0.0	0.0	0.0	0.0	0.0	0.0	0.0	0.0	0.0
2795	Cluster_02792	0.0	14366.197	0.0	0.0	39901.504	148506.66	0.0	0.0	0.0	0.0	0.0	0.0	0.0	0.0	0.0	0.0	0.0	35077.117	0.0	0.0	1078519.9	0.0	0.0	50393.207	0.0	0.0	149977.38	0.0	0.0	0.0	0.0	0.0	0.0	0.0	0.0	0.0	0.0	0.0	0.0	0.0	0.0	20324.5	0.0	59900.22	246093.95	48664.527	0.0	0.0
2796	Cluster_02793	0.0	15444.121	50104.066	0.0	86596.34	391985.3	0.0	0.0	0.0	0.0	0.0	0.0	0.0	0.0	0.0	0.0	0.0	33942.617	0.0	0.0	3861162.8	0.0	0.0	0.0	0.0	0.0	200788.52	0.0	0.0	0.0	0.0	0.0	0.0	0.0	0.0	0.0	0.0	0.0	0.0	0.0	0.0	17456.295	0.0	0.0	153911.45	0.0	0.0	0.0
2797	Cluster_02794	0.0	0.0	0.0	0.0	0.0	231494.1	0.0	0.0	0.0	0.0	0.0	0.0	0.0	0.0	0.0	0.0	0.0	0.0	0.0	0.0	787517.25	0.0	0.0	30884.307	0.0	0.0	91774.086	0.0	0.0	0.0	0.0	0.0	0.0	0.0	0.0	0.0	0.0	0.0	0.0	0.0	0.0	0.0	0.0	0.0	227236.39	0.0	0.0	0.0
2798	Cluster_02795	0.0	0.0	0.0	0.0	0.0	258896.44	0.0	0.0	0.0	0.0	0.0	0.0	0.0	0.0	0.0	0.0	0.0	0.0	0.0	0.0	838626.7	0.0	0.0	0.0	0.0	0.0	176242.89	0.0	0.0	0.0	0.0	0.0	0.0	0.0	0.0	0.0	0.0	0.0	0.0	0.0	0.0	87593.91	0.0	0.0	226770.31	0.0	0.0	0.0
2799	Cluster_02796	0.0	0.0	0.0	0.0	0.0	0.0	0.0	0.0	0.0	0.0	0.0	0.0	0.0	0.0	0.0	0.0	0.0	0.0	0.0	0.0	313581.56	0.0	0.0	0.0	0.0	0.0	0.0	0.0	0.0	0.0	0.0	0.0	0.0	0.0	0.0	0.0	0.0	0.0	0.0	0.0	0.0	0.0	0.0	0.0	0.0	0.0	0.0	0.0
2802	Cluster_02799	0.0	0.0	0.0	0.0	0.0	0.0	0.0	0.0	0.0	0.0	0.0	0.0	0.0	0.0	0.0	0.0	0.0	0.0	0.0	0.0	0.0	0.0	0.0	0.0	0.0	0.0	0.0	0.0	0.0	0.0	0.0	0.0	0.0	0.0	0.0	0.0	0.0	0.0	0.0	0.0	0.0	0.0	0.0	0.0	0.0	0.0	0.0	0.0
2812	Cluster_02809	102447.56	539170.0	413404.6	170094.98	244592.05	212006.19	114257.53	181712.64	32103.783	0.0	245699.75	100244.21	263322.06	327580.0	184142.62	615217.75	0.0	625807.6	598804.8	809154.4	143027.94	477191.5	283270.34	248005.42	172265.39	433465.5	567945.5	80063.74	315890.9	117177.39	556849.3	179953.73	391913.62	277304.66	610118.7	528930.5	421821.56	228713.69	256929.22	274571.66	23527.375	578744.5	184960.58	170235.31	586976.2	297854.53	178522.39	154873.88
2815	Cluster_02812	0.0	0.0	0.0	0.0	0.0	0.0	0.0	0.0	0.0	0.0	0.0	0.0	0.0	0.0	0.0	0.0	0.0	0.0	0.0	0.0	0.0	0.0	0.0	0.0	0.0	0.0	0.0	0.0	0.0	0.0	0.0	0.0	0.0	0.0	0.0	0.0	0.0	0.0	0.0	0.0	0.0	0.0	0.0	0.0	0.0	0.0	0.0	0.0
2825	Cluster_02822	0.0	25644.209	0.0	0.0	0.0	41110.34	0.0	0.0	0.0	0.0	0.0	0.0	0.0	28233.434	0.0	61983.61	125090.69	0.0	20015.393	0.0	23310.53	0.0	0.0	71406.72	0.0	0.0	27104.025	0.0	0.0	0.0	47000.277	53419.938	0.0	0.0	0.0	54844.953	0.0	0.0	0.0	22527.24	0.0	0.0	0.0	0.0	176798.3	126808.19	0.0	0.0
2827	Cluster_02824	0.0	0.0	0.0	0.0	0.0	0.0	0.0	0.0	0.0	0.0	0.0	0.0	0.0	0.0	0.0	0.0	0.0	0.0	0.0	0.0	0.0	0.0	0.0	0.0	0.0	0.0	0.0	0.0	0.0	0.0	0.0	0.0	0.0	0.0	0.0	0.0	0.0	0.0	0.0	0.0	0.0	0.0	0.0	0.0	0.0	18108.676	0.0	0.0
2830	Cluster_02827	0.0	0.0	0.0	0.0	0.0	0.0	0.0	0.0	0.0	0.0	0.0	0.0	0.0	0.0	0.0	0.0	0.0	0.0	0.0	0.0	0.0	0.0	0.0	0.0	0.0	0.0	0.0	0.0	0.0	0.0	0.0	0.0	0.0	0.0	0.0	0.0	0.0	0.0	0.0	0.0	0.0	0.0	0.0	0.0	0.0	0.0	0.0	0.0
2833	Cluster_02830	0.0	43982.03	79328.96	0.0	0.0	24377.09	21801.482	19438.885	0.0	0.0	0.0	0.0	0.0	0.0	27556.018	0.0	62361.395	0.0	999.307	0.0	57050.777	31553.54	0.0	0.0	0.0	20175.953	0.0	0.0	0.0	33079.996	0.0	0.0	0.0	0.0	0.0	0.0	0.0	0.0	20193.32	0.0	0.0	0.0	0.0	0.0	25327.027	3969.5203	0.0	24421.982
2835	Cluster_02832	0.0	0.0	0.0	0.0	0.0	0.0	0.0	0.0	0.0	0.0	0.0	0.0	0.0	0.0	0.0	0.0	0.0	0.0	0.0	0.0	0.0	0.0	0.0	0.0	0.0	0.0	0.0	0.0	0.0	0.0	0.0	0.0	0.0	0.0	0.0	0.0	0.0	0.0	0.0	0.0	0.0	0.0	0.0	0.0	0.0	0.0	0.0	0.0
2840	Cluster_02837	0.0	0.0	0.0	41546.176	0.0	51917.76	0.0	42307.043	0.0	0.0	0.0	0.0	0.0	0.0	33586.617	159383.1	70325.375	0.0	45191.188	96100.33	120822.37	40462.23	0.0	224002.31	0.0	0.0	181846.86	0.0	0.0	0.0	48085.15	110313.47	21729.396	0.0	127785.586	64100.33	0.0	0.0	33869.73	101608.95	0.0	45182.01	0.0	54076.63	390055.47	251424.77	0.0	38355.652
2847	Cluster_02844	0.0	0.0	0.0	0.0	0.0	0.0	0.0	0.0	0.0	0.0	0.0	0.0	0.0	0.0	0.0	0.0	0.0	0.0	0.0	0.0	0.0	0.0	0.0	0.0	0.0	0.0	0.0	0.0	0.0	0.0	0.0	0.0	0.0	0.0	0.0	0.0	0.0	0.0	0.0	0.0	0.0	0.0	0.0	0.0	0.0	0.0	0.0	0.0
2849	Cluster_02846	52212.914	962.9565	0.0	0.0	0.0	0.0	22799.426	0.0	0.0	503.89746	0.0	0.0	0.0	0.0	0.0	0.0	0.0	0.0	0.0	0.0	0.0	0.0	0.0	0.0	0.0	42234.996	0.0	0.0	33884.16	0.0	3455.934	0.0	0.0	9254.891	0.0	0.0	0.0	0.0	0.0	26486.588	4885.167	0.0	15515.615	0.0	0.0	0.0	0.0	0.0
2851	Cluster_02848	10985.498	0.0	43203.484	0.0	55468.84	25952.57	0.0	58035.496	0.0	0.0	0.0	26586.285	0.0	0.0	0.0	0.0	14661.284	0.0	0.0	0.0	0.0	0.0	3971.8875	0.0	0.0	0.0	0.0	0.0	0.0	0.0	0.0	0.0	0.0	3716.3616	0.0	0.0	2301.8618	0.0	0.0	54602.836	0.0	0.0	0.0	15083.112	26559.545	0.0	50729.08	0.0
2855	Cluster_02852	0.0	0.0	0.0	0.0	0.0	0.0	0.0	0.0	0.0	0.0	0.0	0.0	25088.566	0.0	49593.008	2280.671	0.0	0.0	0.0	0.0	0.0	0.0	27505.383	0.0	38692.938	0.0	22466.826	0.0	0.0	0.0	0.0	0.0	0.0	32014.17	0.0	0.0	0.0	0.0	0.0	0.0	0.0	0.0	0.0	0.0	0.0	37456.33	0.0	3067.8726
2859	Cluster_02856	0.0	0.0	0.0	0.0	0.0	0.0	0.0	0.0	0.0	0.0	0.0	0.0	0.0	0.0	0.0	0.0	49907.125	0.0	0.0	0.0	0.0	0.0	0.0	0.0	0.0	0.0	0.0	0.0	0.0	0.0	0.0	0.0	0.0	0.0	0.0	0.0	0.0	15868.615	0.0	0.0	0.0	0.0	0.0	0.0	0.0	0.0	0.0	0.0
2860	Cluster_02857	0.0	0.0	72277.61	0.0	0.0	0.0	0.0	0.0	0.0	0.0	35329.18	0.0	0.0	0.0	0.0	0.0	0.0	0.0	45744.613	0.0	0.0	29017.17	0.0	0.0	0.0	0.0	0.0	0.0	0.0	0.0	0.0	0.0	0.0	0.0	0.0	0.0	0.0	0.0	0.0	0.0	0.0	0.0	0.0	0.0	0.0	0.0	0.0	0.0
2861	Cluster_02858	21612.309	0.0	0.0	0.0	53983.63	0.0	63096.2	53952.535	0.0	0.0	0.0	0.0	49583.3	0.0	0.0	26866.287	15073.255	54295.83	0.0	34893.03	46973.17	90168.36	0.0	32297.436	36928.68	0.0	28409.426	0.0	0.0	0.0	0.0	0.0	0.0	0.0	56023.7	86051.0	0.0	27453.486	30699.352	63294.723	24696.031	0.0	0.0	0.0	30727.064	44831.016	29462.895	49989.746
2866	Cluster_02863	0.0	0.0	0.0	15154.725	0.0	0.0	0.0	0.0	0.0	0.0	0.0	0.0	0.0	0.0	0.0	0.0	0.0	0.0	0.0	0.0	0.0	0.0	0.0	31822.857	0.0	0.0	0.0	0.0	0.0	0.0	0.0	0.0	0.0	0.0	0.0	0.0	0.0	0.0	0.0	0.0	0.0	0.0	0.0	0.0	0.0	25915.502	0.0	0.0
2867	Cluster_02864	0.0	0.0	0.0	0.0	0.0	87578.41	0.0	325374.97	0.0	0.0	0.0	0.0	23199.078	0.0	0.0	99095.19	25399.123	0.0	0.0	21634.186	0.0	33035.18	0.0	20727.5	0.0	0.0	250718.72	0.0	97922.0	0.0	68782.36	58325.67	0.0	0.0	37182.445	108155.84	0.0	0.0	0.0	74402.945	0.0	0.0	0.0	0.0	210541.12	61840.016	0.0	0.0
2868	Cluster_02865	0.0	0.0	0.0	0.0	0.0	822.3854	0.0	90280.53	0.0	0.0	0.0	0.0	0.0	0.0	0.0	0.0	0.0	0.0	0.0	0.0	0.0	0.0	0.0	0.0	0.0	55753.69	19940.422	0.0	0.0	0.0	0.0	0.0	0.0	0.0	0.0	0.0	0.0	0.0	0.0	0.0	0.0	0.0	0.0	0.0	28590.018	25227.336	0.0	0.0
2869	Cluster_02866	0.0	0.0	0.0	0.0	52990.74	190253.16	0.0	676517.44	0.0	0.0	0.0	0.0	0.0	0.0	85350.64	154059.55	109597.13	0.0	164410.9	181658.19	246462.86	74823.98	56597.84	0.0	40581.844	493543.3	516554.0	0.0	109669.66	0.0	80349.76	79269.55	123826.766	0.0	104196.414	434504.56	33990.508	0.0	0.0	306388.16	0.0	20553.854	68825.45	0.0	268027.75	191269.36	0.0	63568.78
2870	Cluster_02867	0.0	0.0	0.0	0.0	0.0	0.0	0.0	81225.34	0.0	0.0	0.0	0.0	139807.27	0.0	0.0	26113.951	0.0	0.0	14410.0625	22870.033	30102.844	0.0	0.0	41804.05	0.0	43238.133	53942.137	0.0	0.0	0.0	0.0	53147.37	52798.195	0.0	0.0	65792.734	0.0	0.0	0.0	44096.457	0.0	0.0	0.0	0.0	89330.9	0.0	0.0	0.0
2880	Cluster_02877	0.0	0.0	0.0	0.0	0.0	3537.0327	0.0	0.0	0.0	0.0	0.0	21661.709	0.0	0.0	0.0	0.0	0.0	0.0	0.0	0.0	0.0	0.0	0.0	0.0	0.0	0.0	64210.047	0.0	0.0	28116.854	0.0	0.0	0.0	0.0	0.0	0.0	0.0	0.0	0.0	0.0	0.0	0.0	0.0	0.0	0.0	0.0	0.0	0.0
2886	Cluster_02883	0.0	0.0	0.0	0.0	0.0	0.0	0.0	0.0	0.0	0.0	0.0	0.0	0.0	0.0	0.0	0.0	0.0	0.0	0.0	0.0	0.0	0.0	0.0	0.0	0.0	0.0	0.0	0.0	0.0	0.0	0.0	0.0	0.0	0.0	0.0	0.0	0.0	0.0	0.0	0.0	0.0	0.0	0.0	0.0	0.0	0.0	0.0	0.0
2887	Cluster_02884	0.0	0.0	0.0	0.0	0.0	344179.56	0.0	0.0	0.0	0.0	0.0	0.0	0.0	0.0	0.0	0.0	0.0	0.0	0.0	0.0	3596161.5	0.0	0.0	0.0	0.0	0.0	0.0	0.0	0.0	0.0	0.0	0.0	0.0	0.0	0.0	0.0	0.0	0.0	0.0	0.0	0.0	0.0	0.0	0.0	0.0	0.0	0.0	0.0
2888	Cluster_02885	339257.56	160427.67	345780.5	48335.875	174899.02	287632.22	329109.53	100473.19	784735.1	137878.38	544521.0	205278.02	360506.94	223819.25	0.0	458215.84	0.0	487202.3	879791.8	204348.44	283133.62	423077.72	260987.66	600936.1	251717.55	1790506.1	247866.62	334530.28	161791.8	496110.7	675174.0	0.0	1704813.9	869349.7	628526.4	1357939.9	869990.4	325073.06	140268.61	346370.72	641347.9	198657.72	243574.44	245646.03	337275.38	389366.25	138888.39	225419.1
2894	Cluster_02891	0.0	0.0	0.0	30717.398	0.0	0.0	50491.227	0.0	0.0	60787.688	0.0	0.0	0.0	57030.47	60594.31	0.0	0.0	0.0	0.0	75925.58	0.0	63648.35	0.0	26363.574	0.0	0.0	0.0	0.0	0.0	0.0	0.0	36936.44	20309.69	26979.465	0.0	0.0	0.0	39545.14	22084.674	35703.223	22480.195	0.0	47468.434	40010.266	0.0	0.0	0.0	0.0
2900	Cluster_02897	0.0	0.0	0.0	0.0	0.0	0.0	0.0	0.0	0.0	0.0	0.0	0.0	0.0	0.0	0.0	0.0	0.0	0.0	0.0	0.0	0.0	0.0	0.0	0.0	0.0	0.0	0.0	0.0	0.0	0.0	0.0	0.0	0.0	0.0	0.0	0.0	0.0	0.0	0.0	0.0	0.0	0.0	0.0	0.0	0.0	0.0	0.0	0.0
2907	Cluster_02904	0.0	0.0	0.0	0.0	33422.797	143819.97	0.0	40125.652	0.0	0.0	0.0	0.0	0.0	0.0	0.0	65193.05	218634.69	0.0	91026.76	147848.8	44892.875	0.0	0.0	194742.72	0.0	23245.172	95165.72	0.0	0.0	0.0	0.0	36617.09	78535.47	0.0	0.0	26038.812	0.0	0.0	0.0	25740.738	0.0	0.0	0.0	24085.89	263531.8	72596.54	0.0	0.0
2910	Cluster_02907	0.0	0.0	0.0	0.0	0.0	0.0	0.0	0.0	0.0	0.0	0.0	0.0	0.0	0.0	0.0	32335.08	37466.062	0.0	0.0	0.0	0.0	0.0	0.0	0.0	0.0	0.0	0.0	0.0	0.0	0.0	0.0	0.0	0.0	0.0	0.0	0.0	0.0	0.0	0.0	0.0	0.0	0.0	0.0	0.0	164963.25	0.0	0.0	0.0
2914	Cluster_02911	0.0	0.0	0.0	0.0	0.0	0.0	0.0	0.0	0.0	0.0	0.0	0.0	0.0	0.0	0.0	0.0	0.0	0.0	0.0	0.0	0.0	0.0	0.0	0.0	0.0	0.0	0.0	0.0	0.0	1094.0842	0.0	0.0	0.0	0.0	0.0	0.0	0.0	0.0	0.0	0.0	0.0	0.0	0.0	0.0	0.0	0.0	0.0	0.0
2928	Cluster_02925	0.0	0.0	0.0	0.0	0.0	0.0	0.0	0.0	0.0	0.0	0.0	0.0	0.0	0.0	0.0	39250.117	0.0	0.0	0.0	0.0	0.0	0.0	0.0	0.0	0.0	15067.064	0.0	0.0	0.0	0.0	0.0	0.0	0.0	0.0	0.0	0.0	0.0	0.0	0.0	0.0	0.0	0.0	0.0	0.0	0.0	0.0	0.0	3389.7173
2930	Cluster_02927	0.0	0.0	0.0	0.0	0.0	0.0	0.0	0.0	0.0	0.0	18251.775	0.0	0.0	0.0	0.0	0.0	0.0	0.0	0.0	0.0	0.0	0.0	0.0	0.0	0.0	0.0	0.0	0.0	0.0	0.0	0.0	0.0	0.0	0.0	0.0	0.0	0.0	0.0	0.0	0.0	0.0	0.0	0.0	0.0	0.0	0.0	0.0	0.0
2933	Cluster_02930	0.0	0.0	0.0	0.0	0.0	0.0	0.0	0.0	0.0	0.0	0.0	0.0	0.0	0.0	0.0	0.0	0.0	0.0	0.0	0.0	0.0	0.0	0.0	0.0	0.0	0.0	0.0	0.0	28100.037	0.0	0.0	0.0	0.0	0.0	0.0	0.0	0.0	0.0	0.0	0.0	0.0	0.0	0.0	0.0	0.0	0.0	0.0	0.0
2934	Cluster_02931	0.0	0.0	0.0	0.0	0.0	0.0	0.0	0.0	0.0	0.0	58408.438	0.0	0.0	0.0	0.0	0.0	0.0	0.0	0.0	0.0	0.0	0.0	0.0	40936.324	0.0	0.0	0.0	0.0	0.0	0.0	7372.824	0.0	0.0	0.0	0.0	0.0	0.0	0.0	0.0	0.0	0.0	0.0	0.0	0.0	0.0	0.0	0.0	0.0
2936	Cluster_02933	0.0	0.0	0.0	0.0	0.0	98200.516	0.0	0.0	0.0	0.0	122516.29	0.0	0.0	131609.84	0.0	0.0	0.0	0.0	0.0	133844.83	0.0	0.0	0.0	0.0	68010.8	172994.2	0.0	0.0	0.0	0.0	0.0	0.0	0.0	0.0	0.0	0.0	0.0	0.0	0.0	0.0	45471.566	0.0	64215.875	0.0	81375.914	272831.8	0.0	0.0
2954	Cluster_02951	51938.434	86702.29	28366.645	71818.21	68832.414	860601.8	94091.695	106363.58	116130.61	50209.633	328787.88	0.0	148075.2	59513.984	738242.1	174118.03	242191.16	59375.5	236428.83	57577.246	864056.0	0.0	0.0	111233.6	221629.77	391153.16	458841.75	0.0	332770.03	0.0	46480.312	1395485.0	219103.72	29781.715	29323.223	323126.75	118308.42	154613.45	148521.11	544230.2	53416.76	76682.08	119076.87	126731.73	187791.69	196342.14	71395.03	153348.2
2955	Cluster_02952	0.0	0.0	0.0	0.0	0.0	0.0	0.0	0.0	0.0	0.0	0.0	0.0	0.0	0.0	0.0	0.0	0.0	0.0	0.0	0.0	0.0	0.0	0.0	0.0	0.0	0.0	0.0	0.0	0.0	0.0	0.0	0.0	0.0	0.0	0.0	0.0	0.0	0.0	0.0	0.0	0.0	0.0	0.0	0.0	0.0	0.0	0.0	0.0
2956	Cluster_02953	0.0	0.0	0.0	0.0	0.0	0.0	0.0	0.0	0.0	0.0	0.0	0.0	0.0	0.0	0.0	0.0	0.0	0.0	0.0	0.0	0.0	0.0	0.0	0.0	0.0	0.0	0.0	0.0	0.0	35144.543	0.0	0.0	0.0	0.0	0.0	0.0	0.0	0.0	0.0	5668.684	0.0	0.0	0.0	0.0	0.0	0.0	0.0	0.0
2957	Cluster_02954	14917.029	0.0	0.0	27344.979	0.0	0.0	0.0	0.0	0.0	26721.52	19528.719	0.0	0.0	17485.482	0.0	0.0	0.0	0.0	0.0	0.0	0.0	0.0	0.0	0.0	0.0	0.0	0.0	0.0	38039.72	0.0	0.0	31259.305	0.0	0.0	0.0	0.0	0.0	0.0	23790.049	12786.45	0.0	0.0	0.0	0.0	0.0	0.0	0.0	0.0
2958	Cluster_02955	0.0	0.0	0.0	0.0	0.0	0.0	0.0	0.0	0.0	0.0	17118.559	0.0	0.0	0.0	0.0	0.0	0.0	0.0	0.0	0.0	0.0	0.0	0.0	0.0	0.0	1908.6534	0.0	0.0	0.0	0.0	0.0	0.0	0.0	0.0	0.0	0.0	0.0	0.0	0.0	0.0	0.0	0.0	0.0	0.0	0.0	0.0	0.0	0.0
2960	Cluster_02957	0.0	58410.46	38052.29	0.0	0.0	0.0	0.0	0.0	0.0	0.0	0.0	0.0	100993.31	0.0	21534.898	0.0	0.0	67239.57	38720.633	0.0	0.0	0.0	62822.99	0.0	0.0	83235.96	45538.625	33189.902	0.0	0.0	0.0	73930.86	40206.29	0.0	0.0	0.0	67438.68	0.0	0.0	68662.93	0.0	0.0	0.0	0.0	92808.46	18451.846	0.0	0.0
2961	Cluster_02958	141822.31	0.0	220294.47	0.0	183618.16	296668.88	0.0	0.0	36070.426	0.0	0.0	0.0	0.0	0.0	455.8525	0.0	34161.64	0.0	0.0	100609.86	201242.69	67295.9	0.0	222693.89	0.0	782410.25	139029.89	0.0	51597.113	0.0	0.0	48244.926	134839.14	0.0	66219.57	1039305.75	0.0	1119030.9	0.0	214832.62	0.0	285119.75	614818.4	343217.78	213327.88	739278.25	29979.16	285288.88
2962	Cluster_02959	0.0	0.0	0.0	0.0	0.0	0.0	0.0	0.0	0.0	0.0	0.0	0.0	0.0	0.0	0.0	0.0	0.0	0.0	0.0	0.0	0.0	0.0	0.0	0.0	0.0	0.0	0.0	0.0	0.0	0.0	0.0	0.0	0.0	0.0	0.0	0.0	0.0	0.0	0.0	0.0	0.0	0.0	0.0	0.0	0.0	0.0	0.0	0.0
2963	Cluster_02960	0.0	0.0	0.0	0.0	0.0	0.0	0.0	0.0	0.0	0.0	0.0	0.0	0.0	0.0	0.0	0.0	0.0	0.0	0.0	0.0	0.0	0.0	0.0	0.0	0.0	0.0	0.0	0.0	0.0	0.0	0.0	0.0	0.0	0.0	0.0	0.0	0.0	0.0	0.0	0.0	0.0	0.0	0.0	0.0	0.0	0.0	0.0	0.0
2966	Cluster_02963	0.0	0.0	0.0	0.0	0.0	0.0	0.0	0.0	0.0	20610.352	0.0	0.0	0.0	0.0	0.0	0.0	0.0	0.0	0.0	0.0	0.0	0.0	0.0	0.0	0.0	26585.125	0.0	0.0	0.0	0.0	0.0	0.0	16184.141	0.0	0.0	0.0	0.0	0.0	0.0	0.0	0.0	0.0	0.0	0.0	0.0	0.0	0.0	0.0
2967	Cluster_02964	0.0	0.0	0.0	0.0	0.0	0.0	0.0	0.0	0.0	0.0	0.0	0.0	0.0	0.0	0.0	0.0	19963.2	0.0	0.0	0.0	0.0	0.0	0.0	0.0	29853.17	23870.223	0.0	0.0	0.0	0.0	0.0	0.0	0.0	0.0	0.0	0.0	0.0	0.0	0.0	0.0	0.0	18563.781	0.0	0.0	0.0	0.0	0.0	0.0
2968	Cluster_02965	25192.336	0.0	0.0	0.0	0.0	0.0	0.0	0.0	0.0	0.0	0.0	0.0	0.0	0.0	0.0	0.0	0.0	0.0	0.0	0.0	0.0	0.0	0.0	0.0	0.0	0.0	0.0	0.0	0.0	0.0	0.0	0.0	0.0	0.0	0.0	0.0	0.0	0.0	0.0	0.0	0.0	0.0	0.0	16951.309	0.0	3256.3418	0.0	0.0
2970	Cluster_02967	1737.4076	1963.5005	3478.5195	0.0	0.0	0.0	0.0	0.0	0.0	0.0	2570.2544	6128.0874	0.0	508.50525	0.0	1145.0063	53160.562	3015.0159	28053.129	0.0	0.0	2731.6655	0.0	0.0	0.0	0.0	0.0	0.0	0.0	0.0	0.0	0.0	0.0	0.0	0.0	28180.332	0.0	0.0	0.0	0.0	405.94006	0.0	0.0	31102.46	0.0	0.0	16687.316	908.2072
2971	Cluster_02968	0.0	0.0	0.0	0.0	0.0	0.0	0.0	0.0	0.0	0.0	0.0	0.0	0.0	0.0	0.0	0.0	0.0	0.0	0.0	0.0	0.0	0.0	0.0	0.0	0.0	0.0	0.0	0.0	0.0	0.0	0.0	0.0	0.0	0.0	27027.252	41062.836	0.0	0.0	0.0	0.0	0.0	0.0	0.0	0.0	93452.77	0.0	0.0	0.0
2972	Cluster_02969	0.0	0.0	0.0	0.0	0.0	0.0	0.0	0.0	0.0	0.0	0.0	0.0	0.0	0.0	0.0	0.0	0.0	0.0	0.0	0.0	0.0	0.0	0.0	0.0	0.0	0.0	0.0	0.0	0.0	0.0	0.0	0.0	0.0	0.0	0.0	0.0	0.0	0.0	0.0	0.0	0.0	0.0	0.0	0.0	0.0	0.0	0.0	0.0
2982	Cluster_02979	0.0	0.0	0.0	0.0	0.0	0.0	0.0	0.0	0.0	0.0	0.0	0.0	0.0	0.0	0.0	0.0	0.0	0.0	0.0	0.0	0.0	0.0	0.0	0.0	0.0	0.0	0.0	0.0	0.0	0.0	0.0	186053.05	0.0	0.0	0.0	0.0	0.0	0.0	0.0	0.0	0.0	0.0	0.0	0.0	0.0	0.0	0.0	0.0
2983	Cluster_02980	0.0	0.0	0.0	0.0	0.0	146862.92	0.0	0.0	0.0	0.0	0.0	0.0	48431.883	0.0	22644.658	0.0	0.0	0.0	20104.219	0.0	96654.11	0.0	0.0	0.0	0.0	85905.78	15478.88	0.0	0.0	0.0	0.0	109792.875	0.0	0.0	0.0	0.0	0.0	0.0	0.0	0.0	0.0	0.0	0.0	0.0	33408.348	0.0	0.0	0.0
2984	Cluster_02981	0.0	0.0	0.0	0.0	0.0	23707.834	0.0	0.0	0.0	0.0	101869.984	0.0	0.0	0.0	0.0	0.0	0.0	0.0	0.0	0.0	0.0	0.0	62097.49	0.0	0.0	20765.639	35835.875	0.0	0.0	0.0	0.0	112999.086	0.0	0.0	0.0	29899.121	0.0	0.0	0.0	117717.11	0.0	0.0	0.0	0.0	0.0	0.0	0.0	67913.22
2992	Cluster_02989	0.0	0.0	0.0	0.0	0.0	0.0	0.0	0.0	0.0	0.0	0.0	0.0	0.0	0.0	0.0	0.0	0.0	0.0	0.0	0.0	0.0	0.0	0.0	0.0	0.0	0.0	0.0	0.0	14888.533	0.0	0.0	0.0	0.0	0.0	0.0	0.0	0.0	0.0	0.0	0.0	0.0	0.0	0.0	0.0	0.0	0.0	0.0	0.0
3004	Cluster_03001	0.0	0.0	0.0	0.0	0.0	0.0	0.0	0.0	0.0	0.0	0.0	0.0	0.0	0.0	0.0	0.0	0.0	0.0	0.0	0.0	0.0	0.0	0.0	0.0	0.0	0.0	0.0	0.0	0.0	0.0	0.0	0.0	0.0	0.0	0.0	0.0	0.0	0.0	0.0	0.0	0.0	0.0	0.0	0.0	0.0	0.0	0.0	0.0
3005	Cluster_03002	0.0	0.0	0.0	0.0	0.0	0.0	0.0	0.0	0.0	0.0	0.0	0.0	0.0	0.0	0.0	0.0	0.0	0.0	0.0	0.0	0.0	0.0	0.0	0.0	0.0	20792.012	0.0	0.0	0.0	0.0	0.0	0.0	0.0	0.0	0.0	21311.219	0.0	0.0	0.0	0.0	0.0	0.0	0.0	0.0	0.0	0.0	0.0	0.0
3006	Cluster_03003	0.0	0.0	0.0	0.0	0.0	0.0	0.0	0.0	0.0	0.0	0.0	0.0	0.0	0.0	0.0	0.0	0.0	0.0	0.0	0.0	0.0	0.0	0.0	0.0	0.0	0.0	0.0	0.0	0.0	0.0	0.0	0.0	0.0	0.0	0.0	0.0	0.0	0.0	0.0	0.0	0.0	0.0	0.0	0.0	0.0	0.0	0.0	0.0
3013	Cluster_03010	0.0	0.0	0.0	0.0	0.0	0.0	0.0	0.0	0.0	0.0	0.0	0.0	0.0	0.0	0.0	0.0	0.0	0.0	0.0	0.0	0.0	0.0	0.0	0.0	0.0	0.0	0.0	0.0	0.0	0.0	0.0	0.0	0.0	0.0	0.0	0.0	0.0	0.0	0.0	0.0	0.0	0.0	0.0	0.0	7089.824	0.0	0.0	0.0
3020	Cluster_03017	68764.69	0.0	0.0	0.0	0.0	49343.01	0.0	80965.47	45453.305	0.0	260104.92	205561.31	372348.75	0.0	5838069.0	212461.42	43781.02	294950.1	1186994.1	56696.36	19172.316	0.0	0.0	0.0	24327.203	1565815.1	0.0	495609.7	0.0	0.0	55439.52	9596490.0	392457.5	267940.6	0.0	490597.88	646338.0	208450.97	484329.88	451372.2	315833.94	0.0	579541.8	44770.59	140552.33	0.0	283411.06	852343.25
3021	Cluster_03018	0.0	0.0	0.0	0.0	0.0	0.0	0.0	0.0	0.0	0.0	0.0	0.0	0.0	0.0	45847.137	0.0	0.0	0.0	0.0	95079.516	0.0	0.0	0.0	0.0	0.0	0.0	0.0	0.0	83273.5	0.0	302389.06	0.0	180963.1	0.0	0.0	140863.56	0.0	0.0	0.0	0.0	0.0	0.0	0.0	0.0	0.0	97011.13	0.0	0.0
3025	Cluster_03022	0.0	0.0	0.0	0.0	0.0	0.0	0.0	0.0	0.0	0.0	0.0	0.0	0.0	0.0	0.0	0.0	0.0	0.0	0.0	0.0	0.0	0.0	0.0	0.0	0.0	0.0	0.0	0.0	0.0	0.0	0.0	0.0	0.0	0.0	0.0	0.0	0.0	0.0	0.0	0.0	0.0	0.0	0.0	0.0	0.0	0.0	0.0	0.0
3026	Cluster_03023	0.0	0.0	0.0	0.0	0.0	0.0	0.0	0.0	0.0	0.0	0.0	0.0	0.0	25377.541	0.0	0.0	0.0	0.0	0.0	0.0	0.0	0.0	0.0	0.0	0.0	0.0	0.0	0.0	0.0	0.0	0.0	0.0	0.0	0.0	0.0	0.0	0.0	0.0	0.0	0.0	0.0	0.0	0.0	0.0	0.0	0.0	0.0	0.0
3028	Cluster_03025	0.0	0.0	0.0	0.0	0.0	0.0	0.0	0.0	0.0	0.0	0.0	0.0	0.0	0.0	0.0	0.0	0.0	0.0	0.0	0.0	0.0	0.0	0.0	0.0	0.0	0.0	0.0	0.0	0.0	0.0	0.0	0.0	0.0	0.0	0.0	0.0	0.0	0.0	0.0	0.0	0.0	0.0	0.0	0.0	0.0	0.0	0.0	0.0
3031	Cluster_03028	0.0	0.0	0.0	20562.582	0.0	9198.7295	0.0	0.0	0.0	113947.86	0.0	0.0	0.0	0.0	0.0	0.0	0.0	0.0	28053.154	0.0	0.0	0.0	0.0	0.0	7842.6064	9564.771	0.0	0.0	0.0	0.0	0.0	11522.131	0.0	0.0	15624.778	64975.13	29884.27	0.0	37210.875	0.0	0.0	0.0	11984.235	0.0	0.0	0.0	0.0	0.0
3034	Cluster_03031	86693.234	205536.88	0.0	46257.1	93673.99	219483.81	0.0	82094.56	0.0	0.0	61802.34	74466.78	270151.25	93943.2	217359.66	161669.47	0.0	0.0	49363.383	137577.0	0.0	0.0	96071.27	120206.01	72540.48	486310.06	0.0	28395.105	0.0	0.0	131134.89	85741.055	75044.69	142182.42	104699.445	170463.16	153426.73	0.0	101474.33	138651.03	0.0	260987.12	38.93025	0.0	63330.87	120149.6	172038.1	0.0
3035	Cluster_03032	0.0	0.0	0.0	0.0	0.0	0.0	0.0	0.0	0.0	0.0	0.0	0.0	0.0	0.0	0.0	0.0	0.0	0.0	0.0	0.0	0.0	0.0	0.0	0.0	0.0	0.0	0.0	0.0	0.0	0.0	0.0	0.0	0.0	0.0	0.0	0.0	27162.836	0.0	0.0	0.0	0.0	0.0	0.0	0.0	0.0	0.0	0.0	0.0
3038	Cluster_03035	0.0	0.0	0.0	0.0	0.0	0.0	0.0	0.0	0.0	32614.959	0.0	0.0	0.0	0.0	0.0	0.0	0.0	0.0	0.0	0.0	0.0	0.0	0.0	2209.0093	0.0	0.0	0.0	0.0	0.0	0.0	0.0	0.0	0.0	0.0	0.0	0.0	0.0	0.0	0.0	0.0	0.0	0.0	35215.402	0.0	0.0	0.0	0.0	0.0
3039	Cluster_03036	0.0	0.0	0.0	0.0	0.0	0.0	0.0	0.0	0.0	0.0	0.0	0.0	0.0	0.0	0.0	0.0	0.0	0.0	0.0	0.0	0.0	0.0	0.0	0.0	0.0	0.0	4943.946	0.0	0.0	0.0	0.0	0.0	0.0	0.0	0.0	0.0	0.0	0.0	0.0	26311.99	0.0	0.0	0.0	0.0	0.0	0.0	0.0	0.0
3056	Cluster_03053	0.0	0.0	0.0	0.0	0.0	0.0	0.0	0.0	0.0	0.0	0.0	0.0	0.0	0.0	0.0	0.0	0.0	0.0	0.0	0.0	0.0	0.0	0.0	0.0	0.0	0.0	0.0	0.0	0.0	0.0	0.0	0.0	0.0	0.0	0.0	0.0	0.0	0.0	0.0	0.0	0.0	0.0	252215.66	0.0	0.0	0.0	0.0	0.0
3063	Cluster_03060	137608.25	1263334.6	111223.13	180619.17	558671.9	126395.1	51651.316	35606.87	77496.85	165661.55	196151.3	38519.54	0.0	402400.56	34825.938	166330.77	2047262.6	361790.9	0.0	54629.348	315045.94	173886.78	0.0	485041.5	372477.47	25611.072	126431.234	127038.15	360642.56	98046.33	307593.53	425925.53	431809.84	102209.195	400773.38	548021.06	124921.53	147523.31	40015.145	189355.89	74040.12	1800530.2	287200.4	342530.3	228229.97	300675.28	0.0	0.0
3067	Cluster_03064	0.0	0.0	0.0	0.0	0.0	0.0	0.0	0.0	0.0	0.0	0.0	0.0	28940.283	0.0	0.0	865.46027	0.0	0.0	0.0	0.0	0.0	0.0	0.0	0.0	0.0	0.0	0.0	0.0	0.0	0.0	0.0	0.0	0.0	1726.0271	0.0	0.0	0.0	0.0	0.0	0.0	0.0	0.0	0.0	0.0	0.0	0.0	0.0	0.0
3069	Cluster_03066	0.0	0.0	0.0	0.0	0.0	0.0	0.0	479.4353	0.0	0.0	0.0	0.0	0.0	0.0	0.0	0.0	0.0	0.0	0.0	0.0	0.0	0.0	0.0	0.0	0.0	0.0	0.0	0.0	0.0	0.0	0.0	0.0	0.0	0.0	0.0	0.0	0.0	0.0	0.0	0.0	0.0	0.0	0.0	0.0	0.0	0.0	0.0	0.0
3070	Cluster_03067	0.0	682164.94	0.0	1672490.9	1097980.6	3188812.5	1924187.0	0.0	4010164.0	377385.8	0.0	0.0	0.0	2298709.5	0.0	0.0	4310339.0	4312995.0	835048.1	4504731.5	8170323.0	1004418.94	0.0	3930944.8	6049785.5	1590235.1	2735494.0	0.0	1838300.1	0.0	0.0	2829748.5	4692529.0	0.0	1652148.5	4477885.5	0.0	0.0	520963.53	777596.8	4450974.5	907165.1	1156694.2	1797111.4	4543989.5	1913727.1	370323.66	1695450.6
3071	Cluster_03068	0.0	0.0	0.0	0.0	0.0	0.0	0.0	0.0	0.0	0.0	0.0	0.0	0.0	0.0	0.0	0.0	0.0	0.0	0.0	0.0	0.0	0.0	0.0	0.0	0.0	0.0	0.0	0.0	0.0	0.0	0.0	0.0	0.0	0.0	0.0	0.0	0.0	0.0	0.0	0.0	0.0	0.0	0.0	0.0	0.0	0.0	0.0	0.0
3073	Cluster_03070	0.0	0.0	0.0	0.0	0.0	0.0	0.0	0.0	0.0	0.0	0.0	0.0	0.0	0.0	0.0	0.0	0.0	0.0	0.0	0.0	0.0	0.0	0.0	0.0	0.0	0.0	0.0	0.0	0.0	0.0	0.0	0.0	0.0	0.0	0.0	0.0	0.0	0.0	0.0	0.0	0.0	0.0	0.0	0.0	0.0	0.0	0.0	0.0
3079	Cluster_03076	0.0	19717.846	0.0	0.0	94498.734	0.0	0.0	0.0	20041.729	0.0	0.0	0.0	0.0	0.0	0.0	0.0	385747.0	0.0	0.0	0.0	0.0	0.0	0.0	0.0	0.0	0.0	0.0	0.0	0.0	0.0	0.0	0.0	0.0	0.0	0.0	27207.244	0.0	0.0	0.0	0.0	0.0	0.0	0.0	0.0	0.0	0.0	0.0	17032.283
3080	Cluster_03077	26852.895	0.0	0.0	0.0	0.0	0.0	0.0	0.0	16195.092	0.0	0.0	0.0	21887.48	0.0	0.0	0.0	0.0	0.0	0.0	0.0	40400.867	0.0	0.0	0.0	1581.9519	0.0	0.0	0.0	0.0	0.0	0.0	20578.768	0.0	19909.941	0.0	0.0	0.0	23404.332	0.0	35742.426	0.0	0.0	0.0	0.0	0.0	0.0	17132.223	17336.371
3091	Cluster_03088	0.0	0.0	0.0	0.0	0.0	0.0	0.0	0.0	0.0	0.0	0.0	0.0	0.0	0.0	0.0	0.0	0.0	0.0	0.0	0.0	0.0	0.0	0.0	0.0	0.0	0.0	0.0	0.0	0.0	0.0	0.0	0.0	0.0	72639.95	0.0	0.0	0.0	0.0	0.0	0.0	0.0	0.0	0.0	0.0	0.0	0.0	0.0	0.0
3092	Cluster_03089	0.0	0.0	0.0	0.0	0.0	0.0	0.0	0.0	0.0	0.0	0.0	0.0	0.0	0.0	0.0	0.0	0.0	0.0	0.0	0.0	0.0	0.0	0.0	0.0	0.0	0.0	0.0	0.0	0.0	0.0	0.0	67621.97	0.0	0.0	0.0	0.0	0.0	0.0	0.0	33409.016	0.0	0.0	0.0	0.0	0.0	0.0	0.0	0.0
3093	Cluster_03090	0.0	0.0	0.0	0.0	275632.28	28832.691	0.0	0.0	24125.701	0.0	0.0	0.0	0.0	12103.574	0.0	0.0	410308.2	0.0	0.0	0.0	0.0	19676.74	0.0	0.0	10969.307	0.0	0.0	56347.21	0.0	0.0	0.0	0.0	26900.988	2452.3699	0.0	0.0	0.0	0.0	0.0	0.0	0.0	0.0	0.0	14053.113	4315.464	0.0	0.0	0.0
3098	Cluster_03095	0.0	0.0	0.0	0.0	0.0	0.0	0.0	0.0	0.0	0.0	0.0	0.0	0.0	0.0	0.0	0.0	0.0	0.0	0.0	0.0	0.0	0.0	0.0	0.0	0.0	0.0	0.0	0.0	0.0	0.0	0.0	0.0	0.0	0.0	0.0	0.0	0.0	0.0	0.0	0.0	0.0	0.0	0.0	0.0	70707.93	0.0	0.0	0.0
3106	Cluster_03103	0.0	0.0	0.0	0.0	0.0	0.0	0.0	0.0	0.0	0.0	0.0	0.0	0.0	0.0	0.0	0.0	0.0	0.0	0.0	0.0	0.0	0.0	0.0	0.0	0.0	0.0	0.0	0.0	0.0	0.0	0.0	0.0	0.0	0.0	0.0	0.0	0.0	0.0	0.0	0.0	0.0	0.0	0.0	0.0	0.0	0.0	0.0	0.0
3110	Cluster_03107	28473.45	0.0	166579.84	118280.27	197461.62	336302.0	33951.28	185856.78	162140.27	0.0	0.0	49759.465	52999.49	231914.1	75060.1	318330.16	497877.06	0.0	239529.44	279248.22	185442.31	65723.0	0.0	574926.56	106526.41	130420.85	299821.84	0.0	0.0	0.0	83384.586	204435.44	54496.152	0.0	282276.3	433566.25	0.0	0.0	67546.7	86760.08	39718.68	145393.56	92655.234	99367.39	669602.9	395798.38	0.0	71481.1
3114	Cluster_03111	0.0	0.0	0.0	9035.17	0.0	0.0	0.0	0.0	0.0	0.0	0.0	0.0	17551.092	389.53973	0.0	0.0	20796.723	0.0	0.0	0.0	0.0	0.0	0.0	24855.395	0.0	0.0	0.0	0.0	0.0	22650.125	0.0	0.0	0.0	0.0	0.0	0.0	0.0	0.0	0.0	0.0	2272.491	0.0	16737.473	0.0	0.0	17469.908	21782.13	0.0
3115	Cluster_03112	0.0	0.0	0.0	0.0	0.0	0.0	0.0	0.0	0.0	0.0	0.0	0.0	0.0	0.0	0.0	0.0	0.0	0.0	0.0	0.0	0.0	0.0	0.0	0.0	0.0	0.0	0.0	0.0	0.0	0.0	0.0	0.0	0.0	0.0	0.0	0.0	0.0	0.0	0.0	0.0	0.0	0.0	0.0	0.0	0.0	0.0	0.0	0.0
3117	Cluster_03114	20452.188	0.0	0.0	0.0	2453.4863	5470.978	23642.39	0.0	0.0	0.0	0.0	0.0	0.0	0.0	0.0	0.0	6412.0513	0.0	0.0	0.0	0.0	0.0	0.0	0.0	0.0	0.0	0.0	0.0	0.0	0.0	0.0	5872.326	0.0	0.0	0.0	21875.916	0.0	0.0	0.0	0.0	0.0	0.0	0.0	0.0	0.0	0.0	63816.0	0.0
3119	Cluster_03116	0.0	71406.77	160025.03	0.0	0.0	122528.14	0.0	115726.86	0.0	0.0	53340.203	38313.2	0.0	99515.29	69167.6	222348.36	0.0	28994.375	172215.84	155877.44	0.0	83916.69	40906.324	52594.164	49574.547	264080.16	374980.34	79279.88	48438.94	0.0	232190.6	62878.91	159542.1	38879.41	126033.125	185968.53	81815.695	0.0	123687.086	1453.0006	1553.4089	35514.918	34.567783	155823.02	312651.1	117053.53	0.0	0.0
3120	Cluster_03117	0.0	0.0	0.0	0.0	0.0	0.0	0.0	0.0	0.0	0.0	0.0	0.0	0.0	0.0	0.0	0.0	0.0	0.0	21546.16	0.0	0.0	0.0	0.0	0.0	0.0	0.0	0.0	0.0	0.0	0.0	0.0	0.0	0.0	0.0	0.0	0.0	0.0	0.0	0.0	0.0	0.0	0.0	0.0	0.0	0.0	0.0	0.0	0.0
3121	Cluster_03118	0.0	0.0	0.0	0.0	0.0	84304.3	0.0	44587.07	0.0	0.0	0.0	0.0	0.0	0.0	0.0	44355.844	89944.805	0.0	0.0	57923.34	0.0	0.0	0.0	123385.234	0.0	0.0	26210.438	0.0	0.0	0.0	0.0	0.0	0.0	0.0	29450.492	0.0	0.0	0.0	0.0	0.0	0.0	0.0	0.0	0.0	139917.97	116717.74	0.0	0.0
3123	Cluster_03120	0.0	0.0	0.0	0.0	0.0	209843.38	0.0	0.0	0.0	0.0	0.0	0.0	0.0	0.0	0.0	0.0	0.0	0.0	0.0	37852.395	114928.22	0.0	0.0	0.0	0.0	39282.996	0.0	0.0	0.0	0.0	0.0	0.0	0.0	0.0	0.0	0.0	0.0	0.0	0.0	0.0	0.0	0.0	0.0	0.0	0.0	0.0	0.0	0.0
3130	Cluster_03127	0.0	0.0	0.0	0.0	0.0	0.0	0.0	0.0	0.0	0.0	0.0	0.0	0.0	0.0	0.0	20604.898	0.0	0.0	0.0	0.0	0.0	0.0	0.0	0.0	0.0	0.0	0.0	0.0	0.0	0.0	0.0	0.0	0.0	0.0	0.0	0.0	0.0	0.0	0.0	0.0	0.0	0.0	0.0	0.0	0.0	0.0	0.0	0.0
3133	Cluster_03130	39410.848	0.0	0.0	0.0	0.0	46297.902	0.0	62529.63	0.0	0.0	0.0	0.0	0.0	0.0	0.0	0.0	0.0	0.0	0.0	78489.46	0.0	0.0	0.0	41218.727	0.0	93713.836	36919.215	0.0	0.0	0.0	0.0	0.0	36528.76	0.0	0.0	43276.78	0.0	42821.9	0.0	0.0	0.0	0.0	0.0	0.0	51119.9	0.0	0.0	0.0
3134	Cluster_03131	0.0	0.0	0.0	0.0	0.0	253658.72	0.0	265021.2	33735.83	0.0	0.0	0.0	42352.24	0.0	0.0	0.0	42405.08	0.0	39461.6	187140.55	43052.81	0.0	0.0	0.0	0.0	167441.4	139148.92	0.0	0.0	0.0	0.0	0.0	49871.88	0.0	59840.992	54709.52	0.0	19707.48	0.0	0.0	0.0	0.0	0.0	0.0	44615.44	190982.61	0.0	0.0
3135	Cluster_03132	70214.06	0.0	260682.62	192801.88	288049.94	782666.8	0.0	626896.6	352177.78	0.0	0.0	59324.32	0.0	215955.06	69755.68	416320.7	437510.8	0.0	288885.34	233999.25	92325.16	308415.56	85889.25	355733.47	70748.02	179186.25	1030598.0	0.0	153212.03	171099.23	141645.89	171657.97	87854.11	0.0	145664.17	205756.48	0.0	432728.1	0.0	0.0	0.0	112544.766	149797.7	93744.41	282147.72	434414.4	251395.4	102513.09
3136	Cluster_03133	0.0	0.0	0.0	0.0	0.0	0.0	0.0	0.0	0.0	0.0	0.0	0.0	0.0	0.0	0.0	0.0	0.0	0.0	0.0	0.0	0.0	0.0	0.0	0.0	0.0	0.0	0.0	0.0	0.0	0.0	0.0	0.0	0.0	0.0	0.0	0.0	0.0	0.0	0.0	0.0	0.0	0.0	0.0	0.0	0.0	0.0	0.0	0.0
3137	Cluster_03134	0.0	0.0	0.0	0.0	0.0	75981.13	0.0	0.0	0.0	0.0	0.0	0.0	0.0	0.0	0.0	0.0	0.0	0.0	0.0	0.0	0.0	0.0	0.0	0.0	0.0	0.0	0.0	0.0	0.0	0.0	0.0	0.0	0.0	0.0	0.0	0.0	0.0	263904.62	0.0	0.0	0.0	0.0	0.0	0.0	0.0	0.0	0.0	0.0
3144	Cluster_03141	0.0	0.0	0.0	0.0	0.0	0.0	0.0	0.0	0.0	0.0	0.0	0.0	0.0	0.0	0.0	0.0	37144.953	0.0	0.0	0.0	0.0	0.0	0.0	0.0	0.0	0.0	0.0	0.0	0.0	0.0	0.0	0.0	0.0	0.0	0.0	0.0	0.0	0.0	0.0	0.0	0.0	0.0	0.0	0.0	119001.55	0.0	0.0	0.0
3145	Cluster_03142	0.0	0.0	136946.9	114471.484	171273.62	230186.66	0.0	156699.69	43183.375	0.0	0.0	0.0	0.0	136470.31	38551.043	213398.69	495200.3	0.0	126388.234	232183.1	129411.375	84489.305	0.0	525544.25	45444.965	0.0	242133.3	0.0	0.0	0.0	60839.582	162794.9	64404.61	0.0	227718.88	278670.5	0.0	0.0	141347.38	122930.5	45701.734	0.0	0.0	0.0	474014.44	292031.94	0.0	27174.81
3146	Cluster_03143	318080.12	0.0	315692.6	625830.6	974706.06	2152764.8	261781.6	1686074.0	707316.6	0.0	436718.94	225798.75	1702487.0	588323.9	784334.44	684413.1	451734.3	70818.53	1040985.56	1915404.5	802723.4	804823.25	423630.0	725040.5	443951.66	1213658.6	2051882.2	667863.56	508863.44	273083.9	1107015.6	1102329.8	1204940.2	159132.84	1056934.4	1005834.75	451380.84	728244.8	307809.1	683799.0	317749.4	530133.0	547202.7	562266.8	1444217.2	1507602.5	507434.0	261694.66
3147	Cluster_03144	0.0	0.0	0.0	153598.89	255492.48	486993.88	112419.195	488756.84	141621.84	0.0	78683.484	0.0	595758.9	106380.05	59811.27	179475.12	126347.63	0.0	389924.22	441243.44	94221.055	171503.42	63474.52	202242.27	102719.836	221491.81	688706.0	182962.47	32517.664	103103.86	319393.7	218228.06	345546.94	71332.48	390661.28	336459.06	0.0	169633.84	44077.6	115715.82	0.0	127538.17	117712.0	64870.926	454972.88	238231.48	86033.99	0.0
3153	Cluster_03150	0.0	132055.45	0.0	0.0	0.0	0.0	0.0	0.0	53401.836	0.0	0.0	0.0	0.0	28928.738	0.0	0.0	0.0	0.0	0.0	0.0	0.0	0.0	0.0	0.0	0.0	0.0	0.0	0.0	0.0	0.0	0.0	0.0	0.0	58310.59	27741.693	89264.48	0.0	0.0	0.0	54657.41	0.0	0.0	0.0	0.0	77635.445	0.0	0.0	0.0
3165	Cluster_03162	0.0	0.0	0.0	0.0	0.0	0.0	0.0	0.0	0.0	0.0	0.0	0.0	0.0	0.0	0.0	0.0	0.0	0.0	0.0	0.0	0.0	0.0	0.0	0.0	0.0	0.0	0.0	0.0	0.0	0.0	0.0	0.0	0.0	0.0	0.0	0.0	0.0	0.0	0.0	0.0	0.0	0.0	0.0	0.0	0.0	0.0	0.0	0.0
3166	Cluster_03163	0.0	0.0	0.0	0.0	0.0	0.0	0.0	0.0	0.0	0.0	0.0	0.0	0.0	0.0	0.0	0.0	0.0	0.0	0.0	0.0	0.0	0.0	0.0	0.0	0.0	0.0	0.0	0.0	0.0	0.0	22157.637	0.0	0.0	0.0	0.0	0.0	0.0	0.0	0.0	0.0	0.0	0.0	0.0	0.0	0.0	0.0	0.0	32350.473
3167	Cluster_03164	0.0	0.0	0.0	0.0	0.0	0.0	0.0	0.0	0.0	0.0	0.0	0.0	0.0	0.0	0.0	0.0	0.0	0.0	0.0	0.0	0.0	0.0	0.0	0.0	0.0	0.0	0.0	27784.502	0.0	0.0	0.0	0.0	0.0	27504.139	0.0	0.0	0.0	0.0	0.0	0.0	0.0	0.0	0.0	0.0	0.0	0.0	0.0	0.0
3172	Cluster_03169	0.0	0.0	0.0	0.0	0.0	0.0	0.0	0.0	0.0	0.0	0.0	0.0	0.0	0.0	0.0	0.0	0.0	0.0	0.0	0.0	0.0	0.0	0.0	0.0	0.0	239215.6	0.0	0.0	0.0	0.0	0.0	0.0	19586.39	0.0	0.0	0.0	0.0	0.0	0.0	0.0	0.0	0.0	0.0	0.0	0.0	0.0	0.0	0.0
3177	Cluster_03174	63136.633	34082.04	40613.316	0.0	86068.79	0.0	81318.27	37403.76	18695.348	0.0	95728.36	124786.55	117133.234	266606.47	31623.496	53238.645	46013.543	15253.839	48706.85	118669.89	9619.872	75350.59	2213.7212	76945.266	0.0	58599.09	35187.53	0.0	0.0	25557.75	39212.21	191327.44	16475.865	12900.388	96500.75	69959.66	0.0	0.0	151630.31	3856.0466	0.0	66621.31	55991.008	43021.684	117523.96	972.8413	37819.527	34845.695
3178	Cluster_03175	0.0	0.0	0.0	0.0	31283.057	0.0	0.0	0.0	0.0	0.0	0.0	0.0	0.0	0.0	0.0	0.0	0.0	0.0	0.0	0.0	0.0	0.0	0.0	18001.371	0.0	0.0	0.0	0.0	0.0	0.0	0.0	0.0	0.0	0.0	0.0	0.0	0.0	0.0	0.0	0.0	0.0	0.0	25325.8	0.0	0.0	0.0	0.0	0.0
3179	Cluster_03176	0.0	0.0	909559.9	578770.3	1390929.5	1391064.5	157022.05	423032.7	235896.88	0.0	0.0	35073.156	578377.2	678268.4	223361.6	562083.94	937938.06	11222.3125	486153.0	541964.2	640295.3	490617.03	0.0	880042.1	310036.47	259896.5	657500.4	33873.465	338521.2	231844.84	350051.03	225860.17	676635.7	0.0	905903.9	776850.94	25610.29	47958.656	137936.27	147008.69	219215.64	477001.97	615423.5	347185.8	624960.94	1172692.6	151336.64	440892.56
3185	Cluster_03182	1156.3722	100742.75	1846.6637	0.0	60102.83	732.0875	0.0	0.0	0.0	2371.8	56301.082	6032.0356	169938.06	127113.336	5684.6143	140780.03	5011.293	143319.34	56806.234	119961.734	3700.9446	0.0	145995.38	37356.332	83166.48	141246.83	6154.101	59104.832	0.0	2729.683	2359.4456	54749.66	50709.723	32795.83	59991.797	5376.043	4792.695	3198.6724	3713.4517	52784.78	8537.395	65238.883	3923.4297	32713.994	3448.74	4928.4395	4107.5254	3129.5718
3190	Cluster_03187	36421.234	0.0	202417.78	34139.375	101193.9	30055.725	91898.44	35591.516	82900.63	40566.39	0.0	0.0	30699.812	65500.52	49121.652	48273.35	124548.266	96165.65	169999.5	98706.375	39973.74	111668.195	79141.164	97653.836	154121.73	97759.16	34065.055	20874.676	0.0	52263.14	0.0	75891.48	13306.001	0.0	36649.105	178037.7	114166.58	47804.98	92589.19	45905.066	0.0	29736.297	65106.29	28288.424	112094.28	111451.09	42572.977	0.0
3194	Cluster_03191	46948.84	0.0	0.0	35769.625	0.0	0.0	38531.953	27978.234	0.0	0.0	0.0	0.0	0.0	0.0	46649.938	0.0	0.0	0.0	47562.957	0.0	0.0	0.0	20321.994	0.0	33354.504	0.0	0.0	0.0	17366.81	0.0	26258.727	0.0	0.0	54228.96	35623.25	0.0	24735.271	0.0	34202.78	17039.084	0.0	0.0	27018.883	0.0	35666.76	82452.62	46740.355	19440.004
3199	Cluster_03196	356541.44	299197.12	124147.664	0.0	73473.91	0.0	300590.47	179758.6	309602.75	156894.42	74336.59	245080.94	93746.71	0.0	299404.7	320039.4	412508.28	47182.785	0.0	384930.3	54752.047	256045.55	197669.3	406109.78	209979.97	121003.43	227286.94	0.0	204187.55	184461.45	30398.889	127344.91	352413.84	523600.0	244820.89	180441.02	486837.6	0.0	260970.75	296430.47	12843.271	74497.38	357758.78	229238.56	220264.19	155959.12	170855.48	96935.06
3201	Cluster_03198	0.0	0.0	0.0	26000.36	0.0	0.0	0.0	0.0	0.0	0.0	0.0	0.0	0.0	26941.123	0.0	0.0	0.0	0.0	0.0	0.0	0.0	0.0	0.0	0.0	0.0	0.0	0.0	0.0	0.0	0.0	0.0	0.0	0.0	0.0	0.0	0.0	0.0	0.0	0.0	0.0	0.0	0.0	0.0	0.0	0.0	0.0	0.0	0.0
3202	Cluster_03199	28563.03	0.0	0.0	0.0	0.0	27757.914	0.0	0.0	0.0	0.0	0.0	0.0	0.0	0.0	0.0	0.0	0.0	0.0	0.0	0.0	0.0	0.0	0.0	0.0	0.0	0.0	0.0	0.0	0.0	0.0	0.0	0.0	0.0	0.0	0.0	0.0	0.0	0.0	0.0	34044.08	0.0	0.0	0.0	0.0	0.0	0.0	0.0	0.0
3209	Cluster_03206	0.0	0.0	22408.71	0.0	0.0	0.0	0.0	0.0	0.0	0.0	0.0	0.0	0.0	0.0	0.0	18842.951	31279.81	0.0	0.0	0.0	0.0	0.0	0.0	0.0	0.0	0.0	0.0	0.0	0.0	0.0	0.0	0.0	0.0	0.0	0.0	0.0	0.0	0.0	0.0	0.0	0.0	0.0	0.0	0.0	0.0	0.0	0.0	0.0
3210	Cluster_03207	0.0	0.0	0.0	0.0	0.0	0.0	0.0	0.0	0.0	0.0	0.0	0.0	0.0	0.0	0.0	0.0	0.0	0.0	0.0	0.0	0.0	0.0	0.0	19152.309	0.0	0.0	0.0	0.0	0.0	0.0	0.0	0.0	0.0	0.0	0.0	0.0	0.0	0.0	0.0	0.0	0.0	0.0	0.0	0.0	103649.89	0.0	0.0	0.0
3211	Cluster_03208	31292.643	0.0	270739.56	290376.0	387473.66	429297.4	0.0	223210.5	214193.94	0.0	159775.1	391264.03	449765.22	452476.0	280747.94	857694.9	868793.2	0.0	604211.2	878212.25	633677.56	487042.38	0.0	1305387.9	203266.84	228590.19	938327.56	33015.35	174482.38	86176.09	422711.12	620950.6	466957.0	0.0	837331.2	471879.12	0.0	0.0	365364.0	929276.3	400482.25	521179.7	389224.94	336002.3	1705398.2	1406804.1	199465.1	427118.7
3212	Cluster_03209	0.0	0.0	0.0	34355.383	26625.035	0.0	0.0	0.0	0.0	0.0	0.0	18205.078	67983.984	102548.484	17578.73	263166.4	94922.08	0.0	120597.35	90059.98	205603.05	172692.86	0.0	341855.47	0.0	0.0	235044.58	0.0	0.0	0.0	0.0	61024.26	72711.99	0.0	83663.28	169270.27	0.0	0.0	40814.824	147152.39	108855.37	123867.07	64017.363	67631.46	200164.17	289061.44	31352.275	104253.56
3213	Cluster_03210	0.0	0.0	0.0	0.0	0.0	0.0	0.0	0.0	0.0	0.0	0.0	0.0	0.0	99541.67	0.0	0.0	0.0	0.0	94662.85	26370.854	0.0	0.0	0.0	0.0	254757.12	0.0	335509.34	0.0	0.0	0.0	155342.55	0.0	0.0	0.0	0.0	0.0	0.0	0.0	0.0	0.0	0.0	0.0	0.0	0.0	0.0	80480.164	0.0	0.0
3233	Cluster_03230	23208.479	0.0	0.0	18481.576	0.0	16850.67	28693.72	0.0	0.0	0.0	0.0	0.0	34643.062	25452.863	0.0	0.0	0.0	0.0	0.0	0.0	0.0	0.0	0.0	0.0	24010.104	18866.037	0.0	0.0	26617.178	0.0	0.0	0.0	0.0	25707.08	0.0	0.0	0.0	0.0	0.0	0.0	0.0	0.0	0.0	0.0	0.0	14953.47	0.0	0.0
3242	Cluster_03239	0.0	0.0	0.0	0.0	0.0	0.0	0.0	0.0	0.0	0.0	0.0	0.0	0.0	0.0	0.0	0.0	0.0	0.0	0.0	0.0	221541.73	0.0	0.0	0.0	0.0	0.0	0.0	0.0	0.0	0.0	0.0	0.0	0.0	0.0	0.0	0.0	0.0	0.0	0.0	0.0	0.0	0.0	0.0	0.0	0.0	0.0	0.0	0.0
3243	Cluster_03240	0.0	3276702.0	1583238.4	214260.62	907583.2	120887.22	48799.9	0.0	0.0	52483.316	269021.88	0.0	1264049.4	68401.71	0.0	724588.3	0.0	1085475.4	281306.88	0.0	0.0	759527.9	278557.0	500.3486	0.0	137579.38	2150243.8	0.0	0.0	105043.76	815872.0	814925.75	31938.38	0.0	0.0	0.0	552605.0	0.0	0.0	0.0	490776.5	468479.0	0.0	0.0	468558.38	0.0	0.0	0.0
3244	Cluster_03241	0.0	6738337.0	3306579.2	903618.3	2537647.8	609404.8	253075.31	1665119.6	0.0	228504.11	1047652.94	383878.06	4945716.5	730680.6	421050.72	2777327.2	0.0	2960531.0	1211522.5	3082900.2	32593.129	4009698.5	2207037.2	247806.55	316712.4	5246912.0	5768170.0	2922040.0	482035.25	411699.84	2684051.0	3776250.0	496366.9	376319.56	1111469.4	395979.12	3182093.5	526943.8	229573.02	1540460.9	1671059.4	1622084.8	264735.03	161749.03	2433897.8	299861.62	229223.45	0.0
3246	Cluster_03243	0.0	228294.84	57584.773	0.0	29818.035	0.0	0.0	0.0	0.0	0.0	0.0	0.0	174154.72	0.0	0.0	98606.5	0.0	54117.043	0.0	38807.92	0.0	167461.61	0.0	0.0	0.0	214409.16	172280.52	72694.55	0.0	0.0	0.0	343590.0	0.0	0.0	0.0	0.0	0.0	0.0	0.0	27432.158	0.0	0.0	0.0	0.0	123994.02	0.0	0.0	0.0
3260	Cluster_03257	0.0	0.0	0.0	0.0	0.0	0.0	0.0	0.0	0.0	0.0	0.0	0.0	0.0	0.0	0.0	0.0	0.0	0.0	0.0	0.0	0.0	0.0	0.0	0.0	0.0	0.0	0.0	0.0	0.0	0.0	0.0	0.0	0.0	0.0	0.0	0.0	0.0	0.0	0.0	0.0	0.0	0.0	0.0	0.0	0.0	0.0	0.0	0.0
3261	Cluster_03258	0.0	0.0	0.0	0.0	0.0	17567.285	0.0	0.0	0.0	0.0	0.0	0.0	0.0	0.0	0.0	0.0	0.0	0.0	0.0	0.0	0.0	0.0	0.0	0.0	0.0	0.0	0.0	15973.9375	0.0	0.0	0.0	0.0	0.0	0.0	0.0	0.0	0.0	0.0	0.0	0.0	0.0	0.0	0.0	0.0	0.0	0.0	0.0	0.0
3268	Cluster_03265	0.0	0.0	0.0	0.0	0.0	0.0	0.0	0.0	0.0	0.0	0.0	0.0	31351.068	0.0	0.0	0.0	0.0	20754.459	0.0	0.0	0.0	0.0	0.0	0.0	0.0	0.0	0.0	23813.156	0.0	0.0	0.0	31714.502	0.0	0.0	0.0	0.0	0.0	0.0	0.0	0.0	0.0	0.0	0.0	0.0	0.0	0.0	0.0	0.0
3269	Cluster_03266	0.0	0.0	0.0	0.0	0.0	0.0	0.0	0.0	0.0	0.0	0.0	0.0	0.0	0.0	0.0	0.0	0.0	0.0	0.0	0.0	0.0	0.0	0.0	0.0	0.0	0.0	0.0	0.0	0.0	0.0	0.0	0.0	0.0	0.0	0.0	0.0	0.0	0.0	0.0	0.0	0.0	0.0	0.0	0.0	0.0	0.0	0.0	0.0
3270	Cluster_03267	0.0	0.0	0.0	0.0	0.0	0.0	0.0	0.0	0.0	0.0	0.0	0.0	0.0	0.0	0.0	0.0	0.0	0.0	0.0	0.0	0.0	0.0	0.0	0.0	0.0	0.0	0.0	0.0	0.0	0.0	0.0	0.0	0.0	0.0	0.0	0.0	0.0	0.0	0.0	0.0	0.0	0.0	0.0	0.0	0.0	0.0	0.0	0.0
3273	Cluster_03270	0.0	40860.863	64778.676	0.0	0.0	0.0	0.0	36496.57	0.0	0.0	0.0	0.0	0.0	0.0	0.0	0.0	0.0	0.0	0.0	0.0	0.0	63387.63	0.0	0.0	0.0	0.0	0.0	176840.38	0.0	0.0	0.0	348375.5	29397.383	0.0	0.0	0.0	163413.45	0.0	0.0	0.0	0.0	0.0	0.0	0.0	0.0	0.0	0.0	0.0
3275	Cluster_03272	0.0	49430.586	0.0	0.0	0.0	0.0	0.0	0.0	0.0	0.0	0.0	0.0	267493.97	0.0	0.0	0.0	0.0	0.0	0.0	0.0	0.0	0.0	0.0	0.0	0.0	0.0	0.0	0.0	0.0	0.0	0.0	0.0	0.0	0.0	0.0	0.0	0.0	0.0	0.0	0.0	0.0	0.0	0.0	0.0	0.0	0.0	0.0	0.0
3276	Cluster_03273	0.0	141207.03	149332.45	0.0	39314.113	0.0	0.0	0.0	0.0	0.0	0.0	0.0	246978.6	42375.273	0.0	121935.03	0.0	37175.184	0.0	203422.34	0.0	204803.0	0.0	0.0	0.0	292173.5	441567.3	29410.078	0.0	0.0	77148.555	0.0	0.0	0.0	20014.346	30234.26	148977.39	0.0	0.0	0.0	0.0	0.0	0.0	0.0	409472.16	0.0	0.0	0.0
3277	Cluster_03274	0.0	1613039.1	1633137.5	166258.81	690670.75	131943.92	0.0	307910.9	0.0	41541.8	255851.0	96584.31	2384776.8	216950.6	139686.97	2190463.5	0.0	967497.6	217445.22	1317027.9	0.0	1709723.5	379819.9	148356.17	0.0	2431936.5	2876711.0	1546271.4	0.0	39265.305	859787.2	4159370.5	75575.086	0.0	364447.0	0.0	2369034.5	74605.79	0.0	900122.3	850206.0	462032.75	0.0	0.0	2751334.0	0.0	40214.285	0.0
3278	Cluster_03275	0.0	16197.836	0.0	4051.125	0.0	0.0	0.0	3515.0115	0.0	0.0	0.0	0.0	0.0	0.0	0.0	0.0	0.0	0.0	0.0	0.0	0.0	0.0	0.0	0.0	0.0	0.0	0.0	0.0	0.0	0.0	31613.264	170274.72	0.0	0.0	0.0	0.0	61435.117	0.0	0.0	0.0	0.0	0.0	0.0	0.0	0.0	0.0	0.0	0.0
3279	Cluster_03276	0.0	0.0	0.0	0.0	0.0	0.0	0.0	0.0	0.0	0.0	0.0	0.0	0.0	0.0	0.0	0.0	0.0	0.0	0.0	0.0	0.0	0.0	0.0	0.0	0.0	0.0	0.0	0.0	0.0	0.0	0.0	0.0	0.0	0.0	0.0	0.0	0.0	0.0	0.0	0.0	0.0	0.0	0.0	0.0	0.0	0.0	0.0	0.0
3283	Cluster_03280	0.0	0.0	0.0	0.0	0.0	0.0	0.0	0.0	0.0	0.0	0.0	0.0	0.0	0.0	0.0	0.0	0.0	0.0	0.0	0.0	0.0	25506.18	0.0	0.0	0.0	0.0	0.0	0.0	0.0	0.0	0.0	0.0	0.0	0.0	0.0	0.0	0.0	0.0	0.0	0.0	0.0	0.0	0.0	0.0	0.0	0.0	0.0	0.0
3287	Cluster_03284	0.0	0.0	0.0	0.0	0.0	0.0	0.0	0.0	0.0	0.0	0.0	0.0	0.0	0.0	18495.012	0.0	0.0	0.0	0.0	0.0	0.0	0.0	0.0	0.0	0.0	0.0	0.0	0.0	0.0	0.0	0.0	0.0	0.0	0.0	0.0	0.0	0.0	0.0	0.0	0.0	0.0	0.0	0.0	0.0	0.0	0.0	0.0	0.0
3289	Cluster_03286	0.0	0.0	0.0	0.0	0.0	0.0	0.0	0.0	0.0	0.0	0.0	0.0	0.0	0.0	0.0	0.0	0.0	0.0	0.0	0.0	0.0	0.0	0.0	0.0	0.0	0.0	0.0	0.0	0.0	0.0	0.0	0.0	0.0	0.0	0.0	0.0	0.0	0.0	0.0	0.0	0.0	0.0	0.0	0.0	0.0	0.0	0.0	22285.031
3290	Cluster_03287	0.0	0.0	0.0	0.0	0.0	0.0	0.0	0.0	0.0	0.0	0.0	0.0	0.0	0.0	0.0	0.0	0.0	0.0	0.0	22277.217	0.0	0.0	0.0	0.0	0.0	0.0	0.0	0.0	0.0	0.0	0.0	0.0	0.0	0.0	0.0	0.0	0.0	0.0	0.0	0.0	0.0	0.0	0.0	0.0	0.0	0.0	0.0	0.0
3294	Cluster_03291	1249239.9	360740.28	319639.94	947120.75	1245269.1	2533752.5	824765.5	3430338.5	2405550.8	0.0	823497.2	497906.88	1030251.75	1465867.1	1955834.8	1938070.0	1622479.9	505428.03	3023851.8	3388291.0	1902346.5	1290488.0	835428.4	2398623.2	1262128.6	1931455.8	2425734.0	948089.2	1008130.75	563634.4	2965980.5	2618572.8	2376693.8	1269103.5	2922876.2	3962060.2	1792846.5	1565697.2	1000636.25	1566619.2	389465.06	1092641.6	1007227.7	1148545.1	3094856.8	2958600.5	1136828.9	627547.8
3295	Cluster_03292	136473.4	30996.719	0.0	172854.39	273534.9	267812.88	134609.92	690652.4	451280.56	0.0	123397.53	121440.16	221234.08	275025.12	343836.2	393476.88	382104.2	42295.7	550397.94	766649.2	324838.75	209502.17	0.0	506274.38	290376.06	340685.72	543110.56	95663.44	102812.734	84031.56	662458.1	320615.0	454030.03	187880.06	729970.94	949643.4	211677.72	272440.66	163427.58	157710.78	51642.688	254852.4	204458.3	97509.945	764156.8	590494.7	97824.79	71696.69
3296	Cluster_03293	0.0	0.0	0.0	0.0	0.0	0.0	0.0	69526.32	85890.67	0.0	0.0	0.0	0.0	50915.883	41219.49	55032.883	47318.75	0.0	127289.2	95583.945	47393.543	0.0	0.0	73508.42	0.0	51062.438	41463.29	23889.174	0.0	0.0	89492.04	33947.215	192101.38	0.0	132782.2	303045.8	44212.82	0.0	0.0	20375.021	0.0	33816.133	0.0	0.0	177900.52	81049.164	0.0	0.0
3306	Cluster_03303	0.0	0.0	0.0	0.0	0.0	0.0	0.0	0.0	41092.71	0.0	5439.5137	0.0	0.0	0.0	0.0	0.0	0.0	0.0	0.0	0.0	0.0	0.0	0.0	0.0	0.0	0.0	0.0	0.0	0.0	0.0	0.0	0.0	0.0	0.0	0.0	0.0	0.0	0.0	0.0	0.0	0.0	0.0	0.0	28015.973	0.0	0.0	0.0	0.0
3333	Cluster_03330	0.0	0.0	0.0	0.0	0.0	0.0	0.0	0.0	1047.2072	0.0	0.0	0.0	0.0	0.0	0.0	0.0	0.0	0.0	0.0	0.0	0.0	0.0	0.0	0.0	0.0	0.0	0.0	0.0	0.0	0.0	0.0	0.0	0.0	0.0	0.0	0.0	0.0	0.0	0.0	0.0	0.0	0.0	0.0	0.0	0.0	0.0	0.0	0.0
3334	Cluster_03331	0.0	0.0	0.0	0.0	0.0	0.0	0.0	0.0	0.0	0.0	0.0	0.0	0.0	0.0	0.0	0.0	0.0	0.0	0.0	0.0	0.0	0.0	0.0	0.0	0.0	0.0	0.0	0.0	0.0	0.0	0.0	0.0	0.0	0.0	0.0	0.0	0.0	0.0	0.0	0.0	0.0	0.0	0.0	0.0	0.0	0.0	0.0	0.0
3345	Cluster_03342	0.0	0.0	0.0	0.0	0.0	0.0	0.0	0.0	0.0	0.0	0.0	0.0	0.0	0.0	0.0	0.0	0.0	0.0	0.0	0.0	0.0	0.0	0.0	0.0	0.0	0.0	0.0	0.0	0.0	0.0	0.0	0.0	0.0	0.0	0.0	0.0	0.0	0.0	0.0	0.0	0.0	0.0	0.0	0.0	0.0	32489.234	0.0	0.0
3346	Cluster_03343	0.0	0.0	0.0	0.0	0.0	0.0	0.0	0.0	0.0	0.0	0.0	0.0	0.0	0.0	0.0	0.0	0.0	0.0	0.0	0.0	0.0	0.0	0.0	0.0	0.0	0.0	0.0	0.0	20878.05	0.0	0.0	0.0	0.0	0.0	0.0	27567.75	0.0	0.0	0.0	0.0	0.0	0.0	0.0	0.0	0.0	0.0	0.0	0.0
3348	Cluster_03345	0.0	0.0	0.0	0.0	0.0	0.0	0.0	0.0	0.0	0.0	0.0	0.0	0.0	0.0	0.0	0.0	0.0	0.0	0.0	0.0	0.0	0.0	0.0	0.0	0.0	0.0	0.0	0.0	0.0	0.0	0.0	0.0	0.0	0.0	0.0	0.0	0.0	0.0	0.0	0.0	0.0	0.0	0.0	0.0	0.0	0.0	0.0	0.0
3349	Cluster_03346	0.0	20375.602	0.0	26652.31	29023.168	0.0	23655.09	0.0	0.0	0.0	0.0	0.0	0.0	38551.79	0.0	0.0	11349.697	30341.875	0.0	0.0	0.0	26745.25	0.0	0.0	0.0	0.0	11589.091	0.0	0.0	30538.293	39255.285	0.0	0.0	0.0	0.0	0.0	0.0	0.0	0.0	33165.934	0.0	0.0	0.0	0.0	0.0	0.0	0.0	0.0
3350	Cluster_03347	0.0	0.0	0.0	0.0	0.0	0.0	0.0	0.0	0.0	0.0	0.0	0.0	0.0	0.0	0.0	0.0	0.0	0.0	0.0	0.0	0.0	0.0	0.0	0.0	0.0	0.0	0.0	0.0	0.0	0.0	0.0	0.0	0.0	0.0	0.0	0.0	0.0	0.0	0.0	0.0	0.0	0.0	0.0	0.0	0.0	0.0	0.0	0.0
3351	Cluster_03348	0.0	0.0	0.0	0.0	0.0	0.0	0.0	0.0	0.0	0.0	0.0	0.0	0.0	0.0	0.0	0.0	0.0	0.0	0.0	0.0	0.0	0.0	0.0	0.0	0.0	0.0	0.0	0.0	0.0	0.0	0.0	0.0	0.0	0.0	0.0	0.0	0.0	0.0	0.0	0.0	0.0	0.0	0.0	0.0	0.0	0.0	0.0	0.0
3359	Cluster_03356	0.0	140485.62	0.0	0.0	0.0	0.0	0.0	0.0	0.0	0.0	0.0	0.0	0.0	28174.834	0.0	0.0	0.0	0.0	0.0	33403.875	0.0	0.0	0.0	0.0	0.0	0.0	0.0	0.0	0.0	0.0	0.0	0.0	36289.906	0.0	135969.94	0.0	0.0	0.0	0.0	0.0	0.0	0.0	0.0	0.0	0.0	0.0	0.0	0.0
3360	Cluster_03357	0.0	0.0	0.0	0.0	0.0	0.0	0.0	0.0	0.0	0.0	0.0	0.0	0.0	0.0	0.0	0.0	0.0	0.0	0.0	0.0	0.0	0.0	0.0	0.0	0.0	0.0	0.0	0.0	0.0	0.0	0.0	0.0	0.0	0.0	0.0	0.0	0.0	0.0	0.0	0.0	0.0	0.0	0.0	0.0	0.0	0.0	0.0	0.0
3361	Cluster_03358	0.0	0.0	0.0	0.0	0.0	0.0	0.0	0.0	0.0	0.0	0.0	0.0	0.0	0.0	173157.94	0.0	0.0	0.0	0.0	0.0	0.0	0.0	0.0	0.0	0.0	0.0	0.0	0.0	0.0	0.0	0.0	0.0	0.0	0.0	0.0	0.0	0.0	0.0	0.0	0.0	0.0	0.0	0.0	0.0	0.0	0.0	0.0	0.0
3363	Cluster_03360	0.0	2214.8965	0.0	0.0	0.0	0.0	0.0	0.0	0.0	0.0	0.0	0.0	0.0	0.0	0.0	0.0	0.0	0.0	0.0	0.0	0.0	0.0	0.0	0.0	0.0	0.0	0.0	0.0	0.0	0.0	0.0	0.0	0.0	0.0	0.0	0.0	0.0	0.0	0.0	0.0	0.0	0.0	0.0	0.0	0.0	0.0	0.0	0.0
3369	Cluster_03366	0.0	0.0	0.0	0.0	0.0	0.0	0.0	0.0	0.0	0.0	0.0	0.0	0.0	0.0	0.0	0.0	0.0	0.0	0.0	0.0	4447821.0	0.0	0.0	0.0	0.0	0.0	119695.45	0.0	82225.47	0.0	0.0	25563.57	0.0	0.0	0.0	0.0	0.0	0.0	0.0	0.0	0.0	0.0	0.0	0.0	0.0	0.0	0.0	0.0
3375	Cluster_03372	0.0	0.0	0.0	0.0	21353.742	52127.207	0.0	121346.36	0.0	0.0	0.0	0.0	0.0	0.0	24063.902	0.0	0.0	0.0	15093.758	90709.32	0.0	0.0	0.0	0.0	0.0	148202.47	63729.203	0.0	0.0	0.0	0.0	24009.22	0.0	0.0	0.0	0.0	0.0	0.0	0.0	0.0	0.0	0.0	0.0	0.0	87657.86	0.0	0.0	0.0
3379	Cluster_03376	0.0	0.0	0.0	0.0	0.0	0.0	0.0	0.0	0.0	0.0	0.0	0.0	0.0	0.0	0.0	63177.91	0.0	0.0	0.0	0.0	0.0	0.0	0.0	0.0	0.0	0.0	0.0	0.0	0.0	0.0	0.0	0.0	0.0	0.0	0.0	0.0	0.0	0.0	0.0	0.0	0.0	0.0	0.0	0.0	0.0	0.0	0.0	0.0
3380	Cluster_03377	0.0	0.0	0.0	0.0	0.0	0.0	0.0	0.0	0.0	0.0	0.0	0.0	0.0	0.0	0.0	0.0	0.0	0.0	0.0	0.0	0.0	0.0	0.0	0.0	0.0	0.0	0.0	0.0	0.0	0.0	0.0	0.0	0.0	0.0	0.0	0.0	0.0	0.0	0.0	0.0	0.0	0.0	0.0	0.0	0.0	0.0	0.0	0.0
3383	Cluster_03380	1429302.1	137404.84	259445.14	152807.45	2174884.2	616678.1	213820.45	827612.4	150285.53	543151.8	371739.8	209717.88	501275.75	1122668.5	270427.62	2148280.8	5267940.0	189320.48	610604.3	223911.16	208013.95	376870.9	0.0	1419269.0	200161.44	178837.2	153629.45	322018.8	310044.66	558214.7	855467.7	798495.9	789141.8	412292.78	1044624.0	2130732.8	254917.47	175032.52	264133.22	322990.3	241465.47	0.0	1031909.8	1165271.0	991522.0	597384.1	0.0	427.4693
3384	Cluster_03381	28631.582	0.0	0.0	25843.564	16590.664	0.0	0.0	0.0	0.0	0.0	0.0	0.0	0.0	0.0	0.0	0.0	17678.447	0.0	0.0	0.0	0.0	0.0	10158.259	15747.754	25644.941	10643.806	15543.412	0.0	0.0	0.0	34710.99	13956.895	33321.54	0.0	0.0	0.0	0.0	0.0	0.0	0.0	22091.25	0.0	0.0	17644.098	0.0	0.0	0.0	0.0
3385	Cluster_03382	0.0	0.0	0.0	0.0	0.0	0.0	0.0	0.0	0.0	0.0	0.0	0.0	0.0	0.0	0.0	0.0	0.0	0.0	0.0	0.0	0.0	0.0	0.0	0.0	27900.059	0.0	0.0	0.0	33607.383	0.0	0.0	51452.195	48796.22	17177.512	13851.885	0.0	31611.768	0.0	0.0	0.0	25748.89	36126.152	0.0	0.0	0.0	0.0	0.0	0.0
3387	Cluster_03384	0.0	0.0	0.0	0.0	0.0	0.0	7819.8926	21898.822	0.0	0.0	0.0	0.0	0.0	27162.113	0.0	0.0	0.0	0.0	0.0	0.0	0.0	0.0	0.0	0.0	0.0	0.0	0.0	0.0	0.0	0.0	0.0	5068.6943	0.0	10463.629	0.0	0.0	0.0	0.0	0.0	0.0	0.0	0.0	0.0	0.0	0.0	0.0	0.0	0.0
3392	Cluster_03389	0.0	0.0	0.0	0.0	0.0	50124.0	0.0	0.0	0.0	0.0	0.0	0.0	0.0	0.0	0.0	0.0	0.0	0.0	0.0	0.0	0.0	0.0	0.0	0.0	0.0	0.0	0.0	0.0	0.0	0.0	0.0	0.0	0.0	0.0	0.0	0.0	0.0	0.0	0.0	0.0	0.0	0.0	0.0	0.0	0.0	0.0	0.0	0.0
3406	Cluster_03403	0.0	0.0	0.0	0.0	0.0	0.0	0.0	0.0	0.0	0.0	0.0	0.0	0.0	0.0	0.0	0.0	0.0	0.0	0.0	0.0	0.0	0.0	0.0	0.0	0.0	0.0	0.0	0.0	0.0	0.0	0.0	0.0	0.0	0.0	0.0	0.0	0.0	0.0	0.0	0.0	0.0	0.0	0.0	0.0	0.0	0.0	0.0	0.0
3409	Cluster_03406	169491.64	244611.7	473913.0	0.0	58023.887	0.0	0.0	0.0	0.0	0.0	0.0	0.0	604980.06	0.0	0.0	456772.5	0.0	0.0	0.0	171792.69	0.0	363432.7	0.0	0.0	0.0	471678.28	429864.97	549335.7	0.0	0.0	59170.754	871132.4	0.0	0.0	0.0	0.0	801182.56	0.0	0.0	40458.9	194954.12	0.0	0.0	0.0	655178.75	0.0	0.0	56410.047
3410	Cluster_03407	3206.7368	0.0	70992.48	0.0	0.0	0.0	0.0	0.0	0.0	0.0	0.0	0.0	254888.38	0.0	0.0	218269.47	0.0	0.0	0.0	84183.38	0.0	81170.21	0.0	0.0	0.0	231641.0	128109.91	0.0	0.0	0.0	0.0	366553.6	0.0	0.0	0.0	0.0	271515.44	0.0	0.0	0.0	0.0	0.0	0.0	0.0	256399.44	0.0	0.0	0.0
3412	Cluster_03409	0.0	0.0	0.0	0.0	0.0	0.0	0.0	0.0	0.0	0.0	0.0	0.0	0.0	0.0	0.0	0.0	0.0	0.0	0.0	0.0	0.0	0.0	0.0	0.0	0.0	0.0	0.0	0.0	0.0	0.0	0.0	0.0	0.0	0.0	0.0	0.0	54548.26	0.0	0.0	0.0	0.0	0.0	0.0	0.0	0.0	0.0	0.0	0.0
3413	Cluster_03410	0.0	0.0	0.0	0.0	0.0	0.0	0.0	0.0	0.0	0.0	0.0	0.0	0.0	0.0	0.0	0.0	0.0	0.0	0.0	0.0	0.0	0.0	0.0	0.0	0.0	0.0	0.0	0.0	0.0	0.0	0.0	352875.8	0.0	0.0	0.0	0.0	0.0	0.0	0.0	0.0	0.0	0.0	0.0	0.0	0.0	0.0	0.0	0.0
3417	Cluster_03414	0.0	0.0	0.0	0.0	0.0	0.0	0.0	0.0	0.0	0.0	0.0	0.0	0.0	0.0	0.0	0.0	0.0	0.0	0.0	0.0	0.0	73070.58	0.0	0.0	0.0	0.0	0.0	42251.44	0.0	0.0	0.0	243945.03	0.0	0.0	0.0	0.0	0.0	0.0	0.0	0.0	0.0	0.0	0.0	0.0	0.0	0.0	0.0	0.0
3418	Cluster_03415	0.0	0.0	0.0	0.0	0.0	0.0	0.0	0.0	0.0	0.0	0.0	0.0	53321.836	0.0	0.0	220273.34	0.0	0.0	0.0	0.0	0.0	1367202.9	0.0	0.0	0.0	108992.35	0.0	578490.9	0.0	0.0	0.0	2420143.5	0.0	0.0	0.0	0.0	1163998.9	0.0	0.0	0.0	171206.03	0.0	0.0	0.0	178982.83	0.0	0.0	0.0
3419	Cluster_03416	63197.688	219995.6	369296.12	0.0	0.0	0.0	0.0	61338.062	0.0	0.0	0.0	0.0	416424.4	0.0	0.0	344085.0	0.0	0.0	0.0	73569.836	0.0	908221.6	0.0	0.0	0.0	535149.9	178875.22	1027135.75	0.0	0.0	0.0	2031601.8	0.0	0.0	0.0	0.0	1353098.4	0.0	0.0	114474.72	276604.25	0.0	0.0	0.0	686719.5	0.0	0.0	148309.66
3420	Cluster_03417	0.0	650223.94	998268.8	0.0	293487.16	0.0	0.0	137678.16	0.0	0.0	39658.63	0.0	1112671.5	0.0	0.0	897954.1	0.0	229441.31	61432.49	346410.25	0.0	939925.6	55230.457	0.0	0.0	994105.94	963544.3	1014057.4	0.0	0.0	344181.38	1461395.1	0.0	0.0	30228.523	0.0	1493424.5	0.0	0.0	58947.402	339226.38	211919.05	0.0	0.0	958172.75	0.0	0.0	0.0
3421	Cluster_03418	0.0	146287.8	317468.88	0.0	83745.85	0.0	0.0	0.0	0.0	0.0	0.0	0.0	5526.455	0.0	0.0	0.0	0.0	0.0	0.0	0.0	0.0	0.0	0.0	0.0	0.0	0.0	210934.5	0.0	0.0	0.0	0.0	0.0	0.0	0.0	0.0	0.0	0.0	0.0	0.0	0.0	112557.89	0.0	0.0	0.0	0.0	0.0	0.0	0.0
3422	Cluster_03419	0.0	23118.697	110577.5	0.0	0.0	0.0	0.0	0.0	0.0	0.0	0.0	0.0	0.0	0.0	0.0	26018.62	0.0	0.0	0.0	0.0	0.0	468258.0	0.0	0.0	0.0	224711.38	0.0	655289.7	0.0	0.0	0.0	1289650.5	0.0	0.0	0.0	0.0	580623.8	0.0	0.0	0.0	471492.88	57351.6	0.0	0.0	56583.535	0.0	0.0	0.0
3423	Cluster_03420	0.0	0.0	0.0	0.0	0.0	0.0	0.0	0.0	0.0	0.0	0.0	0.0	0.0	0.0	0.0	0.0	0.0	0.0	0.0	0.0	0.0	0.0	0.0	0.0	0.0	0.0	0.0	0.0	0.0	0.0	0.0	0.0	0.0	0.0	0.0	0.0	0.0	0.0	0.0	0.0	0.0	0.0	0.0	0.0	0.0	0.0	0.0	0.0
3424	Cluster_03421	0.0	0.0	0.0	0.0	0.0	0.0	0.0	0.0	0.0	0.0	0.0	0.0	0.0	0.0	0.0	0.0	0.0	0.0	0.0	0.0	0.0	0.0	0.0	0.0	0.0	0.0	0.0	0.0	0.0	0.0	0.0	0.0	0.0	0.0	0.0	0.0	0.0	0.0	0.0	0.0	0.0	0.0	0.0	0.0	0.0	0.0	0.0	0.0
3431	Cluster_03428	0.0	0.0	0.0	0.0	0.0	0.0	0.0	0.0	0.0	0.0	0.0	0.0	0.0	0.0	0.0	0.0	0.0	0.0	0.0	0.0	0.0	0.0	0.0	0.0	0.0	0.0	0.0	0.0	0.0	0.0	0.0	0.0	0.0	0.0	0.0	0.0	0.0	0.0	0.0	0.0	0.0	0.0	0.0	0.0	0.0	0.0	0.0	0.0
3439	Cluster_03436	0.0	0.0	0.0	0.0	0.0	0.0	0.0	0.0	0.0	0.0	15918.81	0.0	0.0	0.0	0.0	0.0	0.0	0.0	0.0	0.0	0.0	0.0	0.0	0.0	0.0	0.0	0.0	0.0	0.0	0.0	0.0	0.0	0.0	0.0	0.0	0.0	0.0	0.0	0.0	0.0	0.0	0.0	0.0	0.0	0.0	0.0	0.0	0.0
3444	Cluster_03441	0.0	0.0	0.0	0.0	0.0	0.0	0.0	0.0	0.0	0.0	0.0	0.0	0.0	0.0	0.0	38106.42	0.0	0.0	0.0	0.0	0.0	0.0	0.0	0.0	0.0	0.0	0.0	0.0	0.0	0.0	0.0	0.0	0.0	0.0	0.0	0.0	0.0	0.0	0.0	0.0	0.0	0.0	0.0	0.0	0.0	0.0	0.0	0.0
3446	Cluster_03443	1443.3389	0.0	0.0	0.0	0.0	0.0	0.0	0.0	0.0	0.0	0.0	0.0	0.0	0.0	0.0	0.0	0.0	0.0	0.0	0.0	0.0	0.0	0.0	0.0	0.0	0.0	0.0	0.0	0.0	0.0	0.0	0.0	0.0	0.0	0.0	0.0	0.0	0.0	0.0	0.0	0.0	0.0	0.0	0.0	0.0	0.0	0.0	0.0
3447	Cluster_03444	0.0	0.0	0.0	0.0	242241.44	0.0	0.0	0.0	0.0	0.0	0.0	0.0	82672.59	0.0	0.0	109348.8	0.0	0.0	0.0	0.0	0.0	0.0	0.0	0.0	0.0	0.0	0.0	0.0	0.0	0.0	0.0	395547.12	0.0	0.0	0.0	0.0	0.0	0.0	0.0	0.0	0.0	30348.88	0.0	0.0	0.0	0.0	0.0	0.0
3448	Cluster_03445	0.0	2036543.6	1419683.6	168213.52	76032.3	100518.38	0.0	57356.617	0.0	53903.152	353957.56	0.0	2070783.8	157654.56	82453.7	2941843.5	0.0	1493967.2	0.0	582369.6	0.0	675687.7	224013.47	0.0	0.0	315294.7	1279097.5	112442.375	0.0	0.0	0.0	2995600.0	0.0	0.0	0.0	0.0	408022.12	0.0	0.0	29535.611	329168.12	0.0	0.0	0.0	395874.44	0.0	0.0	0.0
3455	Cluster_03452	0.0	306247.1	25401.947	0.0	0.0	0.0	0.0	32606.646	0.0	0.0	0.0	0.0	230537.66	0.0	0.0	288086.56	0.0	111272.414	0.0	35960.527	0.0	0.0	0.0	0.0	0.0	39288.926	41274.85	88461.14	0.0	0.0	0.0	525161.94	0.0	0.0	0.0	0.0	0.0	0.0	0.0	0.0	0.0	0.0	0.0	0.0	36764.42	0.0	0.0	0.0
3466	Cluster_03463	0.0	1073296.2	1205895.6	0.0	214310.02	0.0	0.0	9536.858	0.0	0.0	200061.3	118626.516	471274.0	0.0	47073.496	664091.5	0.0	326918.0	54996.984	0.0	128746.52	2045459.6	303717.03	0.0	0.0	833366.44	1105061.8	1270348.8	0.0	0.0	171438.52	3501582.5	0.0	63858.32	41076.83	141997.17	2129976.0	0.0	0.0	172029.56	1653038.4	55401.848	0.0	0.0	426635.38	0.0	0.0	0.0
3467	Cluster_03464	0.0	629764.7	220966.36	36344.754	118703.54	0.0	0.0	0.0	0.0	0.0	0.0	0.0	272739.3	50970.17	0.0	273734.53	0.0	185998.72	0.0	167187.19	0.0	321545.3	30441.998	0.0	0.0	683102.4	657274.3	89480.414	0.0	0.0	223807.28	155345.94	0.0	0.0	63084.2	0.0	419223.62	0.0	0.0	0.0	0.0	0.0	0.0	0.0	186894.16	0.0	0.0	0.0
3468	Cluster_03465	0.0	0.0	0.0	0.0	0.0	0.0	0.0	0.0	0.0	0.0	0.0	0.0	1251.3059	0.0	0.0	0.0	0.0	0.0	0.0	0.0	0.0	25129.496	0.0	0.0	0.0	51177.6	85939.836	35372.137	0.0	0.0	0.0	0.0	0.0	0.0	0.0	0.0	34293.094	0.0	0.0	0.0	0.0	0.0	0.0	0.0	0.0	0.0	0.0	0.0
3469	Cluster_03466	0.0	0.0	0.0	0.0	0.0	0.0	0.0	0.0	0.0	0.0	0.0	0.0	0.0	0.0	0.0	326.00116	0.0	0.0	0.0	0.0	0.0	41609.66	0.0	0.0	0.0	0.0	0.0	0.0	0.0	0.0	0.0	0.0	0.0	0.0	0.0	0.0	27407.578	0.0	0.0	0.0	0.0	0.0	0.0	0.0	0.0	0.0	0.0	0.0
3471	Cluster_03468	0.0	0.0	59519.863	0.0	0.0	0.0	0.0	0.0	0.0	0.0	0.0	0.0	0.0	0.0	0.0	0.0	0.0	0.0	0.0	0.0	0.0	20688.33	0.0	0.0	0.0	0.0	20032.098	0.0	0.0	0.0	0.0	153061.66	0.0	0.0	0.0	0.0	128252.99	0.0	0.0	0.0	48817.035	0.0	0.0	0.0	0.0	0.0	0.0	0.0
3472	Cluster_03469	0.0	0.0	0.0	0.0	0.0	0.0	0.0	0.0	0.0	0.0	0.0	0.0	0.0	0.0	0.0	0.0	0.0	26268.393	0.0	0.0	0.0	0.0	0.0	0.0	0.0	0.0	68051.8	0.0	0.0	0.0	0.0	55440.266	0.0	0.0	0.0	0.0	59591.695	0.0	0.0	0.0	0.0	0.0	0.0	0.0	0.0	0.0	0.0	0.0
3473	Cluster_03470	0.0	0.0	0.0	0.0	0.0	0.0	0.0	0.0	0.0	0.0	0.0	0.0	0.0	0.0	0.0	0.0	0.0	0.0	0.0	0.0	0.0	0.0	0.0	0.0	0.0	0.0	0.0	0.0	0.0	0.0	0.0	0.0	0.0	0.0	0.0	0.0	0.0	0.0	0.0	0.0	0.0	0.0	0.0	0.0	0.0	0.0	0.0	0.0
3474	Cluster_03471	0.0	0.0	0.0	0.0	0.0	0.0	0.0	0.0	0.0	0.0	0.0	0.0	0.0	0.0	0.0	0.0	0.0	0.0	0.0	0.0	0.0	0.0	0.0	0.0	0.0	0.0	0.0	0.0	0.0	0.0	0.0	0.0	0.0	0.0	0.0	0.0	0.0	0.0	0.0	0.0	0.0	0.0	0.0	0.0	0.0	0.0	0.0	0.0
3475	Cluster_03472	0.0	0.0	0.0	0.0	0.0	0.0	0.0	0.0	0.0	0.0	0.0	0.0	0.0	0.0	0.0	0.0	0.0	0.0	0.0	0.0	0.0	0.0	0.0	0.0	0.0	0.0	0.0	0.0	0.0	0.0	0.0	0.0	0.0	0.0	0.0	0.0	0.0	0.0	0.0	0.0	0.0	0.0	0.0	0.0	0.0	0.0	0.0	0.0
3476	Cluster_03473	0.0	0.0	0.0	0.0	0.0	0.0	0.0	0.0	0.0	0.0	0.0	0.0	0.0	0.0	0.0	0.0	0.0	0.0	0.0	0.0	0.0	0.0	0.0	0.0	0.0	0.0	0.0	0.0	0.0	0.0	0.0	0.0	0.0	0.0	0.0	0.0	0.0	0.0	0.0	0.0	0.0	0.0	0.0	0.0	0.0	0.0	0.0	0.0
3477	Cluster_03474	0.0	0.0	0.0	0.0	0.0	0.0	0.0	0.0	0.0	0.0	0.0	0.0	0.0	0.0	0.0	0.0	0.0	0.0	0.0	0.0	0.0	0.0	0.0	0.0	0.0	0.0	0.0	0.0	0.0	0.0	0.0	0.0	0.0	0.0	0.0	0.0	0.0	0.0	0.0	0.0	0.0	0.0	0.0	0.0	0.0	0.0	0.0	0.0
3478	Cluster_03475	0.0	0.0	0.0	0.0	0.0	0.0	0.0	0.0	0.0	0.0	0.0	0.0	0.0	0.0	0.0	0.0	0.0	0.0	0.0	0.0	0.0	0.0	0.0	0.0	0.0	0.0	0.0	0.0	0.0	0.0	0.0	0.0	0.0	0.0	0.0	0.0	0.0	0.0	0.0	0.0	0.0	0.0	0.0	0.0	0.0	0.0	0.0	0.0
3497	Cluster_03494	0.0	197945.28	0.0	0.0	0.0	48306.41	42482.945	0.0	0.0	0.0	59942.055	29573.174	0.0	23020.361	0.0	0.0	74546.46	0.0	0.0	54972.824	0.0	18245.521	0.0	107043.58	0.0	0.0	59663.773	0.0	0.0	77334.31	0.0	0.0	16925.209	0.0	24953.7	26650.254	0.0	0.0	0.0	0.0	0.0	0.0	0.0	0.0	0.0	142028.94	0.0	0.0
3498	Cluster_03495	0.0	0.0	0.0	0.0	0.0	30790.672	0.0	0.0	34175.855	0.0	0.0	0.0	0.0	0.0	0.0	54338.312	0.0	0.0	0.0	20957.773	0.0	0.0	0.0	106917.47	0.0	0.0	24900.812	0.0	0.0	0.0	0.0	0.0	0.0	0.0	0.0	0.0	0.0	0.0	0.0	0.0	0.0	0.0	0.0	0.0	44374.824	39187.055	0.0	0.0
3502	Cluster_03499	0.0	0.0	22900.443	0.0	0.0	0.0	0.0	0.0	0.0	0.0	0.0	0.0	0.0	0.0	0.0	0.0	0.0	0.0	0.0	0.0	19020.568	0.0	0.0	0.0	0.0	0.0	0.0	0.0	0.0	0.0	0.0	0.0	0.0	0.0	0.0	0.0	0.0	0.0	0.0	0.0	0.0	0.0	0.0	0.0	0.0	0.0	0.0	0.0
3504	Cluster_03501	0.0	0.0	0.0	0.0	0.0	0.0	0.0	0.0	0.0	0.0	0.0	0.0	0.0	0.0	0.0	0.0	0.0	0.0	0.0	0.0	0.0	0.0	0.0	13833.944	0.0	0.0	0.0	0.0	0.0	0.0	0.0	0.0	0.0	0.0	0.0	0.0	0.0	0.0	0.0	0.0	0.0	0.0	0.0	0.0	0.0	0.0	0.0	0.0
3508	Cluster_03505	709205.8	0.0	777718.3	788358.94	0.0	244305.14	0.0	0.0	0.0	995918.25	0.0	0.0	865763.56	0.0	0.0	0.0	0.0	0.0	0.0	0.0	0.0	0.0	0.0	0.0	633872.75	0.0	1345791.2	0.0	302150.4	0.0	0.0	0.0	23833.777	0.0	104642.78	0.0	0.0	875794.4	0.0	0.0	297977.38	0.0	618963.3	449083.56	828991.4	0.0	937122.3	592064.5
3516	Cluster_03513	0.0	0.0	0.0	0.0	0.0	0.0	0.0	0.0	0.0	0.0	0.0	0.0	309.43445	0.0	0.0	0.0	0.0	0.0	0.0	0.0	0.0	0.0	0.0	0.0	0.0	0.0	0.0	0.0	0.0	0.0	0.0	0.0	0.0	0.0	0.0	0.0	0.0	0.0	0.0	0.0	0.0	0.0	0.0	0.0	0.0	0.0	0.0	0.0
3517	Cluster_03514	0.0	0.0	0.0	0.0	0.0	0.0	0.0	0.0	0.0	0.0	0.0	0.0	0.0	0.0	0.0	0.0	0.0	0.0	0.0	0.0	0.0	0.0	0.0	0.0	0.0	0.0	0.0	0.0	0.0	0.0	0.0	0.0	0.0	0.0	0.0	0.0	0.0	0.0	0.0	0.0	0.0	0.0	0.0	0.0	0.0	0.0	0.0	0.0
3518	Cluster_03515	1433.1787	0.0	0.0	0.0	0.0	0.0	0.0	0.0	0.0	0.0	0.0	0.0	0.0	0.0	0.0	0.0	0.0	0.0	0.0	0.0	0.0	0.0	0.0	0.0	17181.709	0.0	0.0	0.0	0.0	0.0	0.0	4272.586	0.0	0.0	0.0	0.0	0.0	0.0	0.0	0.0	0.0	0.0	91082.03	0.0	0.0	11658.727	0.0	35613.945
3523	Cluster_03520	0.0	0.0	0.0	0.0	0.0	0.0	0.0	0.0	0.0	0.0	0.0	0.0	0.0	0.0	0.0	0.0	0.0	0.0	0.0	0.0	0.0	0.0	0.0	0.0	0.0	0.0	0.0	0.0	0.0	0.0	0.0	0.0	0.0	0.0	0.0	0.0	0.0	0.0	0.0	0.0	0.0	0.0	0.0	0.0	0.0	0.0	0.0	0.0
3533	Cluster_03530	0.0	0.0	0.0	0.0	0.0	0.0	0.0	0.0	0.0	0.0	0.0	0.0	0.0	0.0	174606.58	0.0	0.0	0.0	0.0	0.0	0.0	0.0	0.0	0.0	0.0	94896.1	0.0	0.0	0.0	0.0	0.0	0.0	0.0	0.0	0.0	0.0	0.0	0.0	0.0	0.0	0.0	0.0	0.0	0.0	0.0	0.0	0.0	0.0
3534	Cluster_03531	0.0	0.0	0.0	0.0	0.0	0.0	0.0	0.0	0.0	0.0	0.0	0.0	25455.89	0.0	0.0	34272.92	0.0	32362.51	23218.896	0.0	0.0	0.0	0.0	0.0	0.0	0.0	0.0	0.0	0.0	0.0	0.0	22614.47	0.0	0.0	95970.98	0.0	0.0	0.0	0.0	0.0	0.0	0.0	0.0	0.0	0.0	0.0	0.0	0.0
3535	Cluster_03532	0.0	27140.137	0.0	0.0	0.0	0.0	0.0	0.0	0.0	0.0	0.0	0.0	0.0	0.0	0.0	52966.348	0.0	0.0	0.0	30778.13	0.0	0.0	0.0	0.0	0.0	0.0	0.0	25320.764	0.0	0.0	0.0	125556.22	0.0	0.0	0.0	0.0	70411.266	0.0	0.0	0.0	0.0	0.0	0.0	0.0	33462.227	0.0	0.0	0.0
3539	Cluster_03536	0.0	0.0	0.0	0.0	0.0	0.0	0.0	0.0	0.0	0.0	0.0	0.0	0.0	0.0	0.0	0.0	0.0	0.0	0.0	0.0	0.0	0.0	0.0	0.0	0.0	0.0	0.0	0.0	0.0	0.0	0.0	0.0	0.0	0.0	0.0	0.0	0.0	0.0	0.0	0.0	0.0	0.0	0.0	0.0	0.0	0.0	0.0	0.0
3541	Cluster_03538	0.0	0.0	0.0	0.0	0.0	0.0	0.0	0.0	0.0	0.0	0.0	0.0	0.0	0.0	9330.665	0.0	19231.193	0.0	0.0	0.0	0.0	0.0	0.0	0.0	0.0	0.0	0.0	0.0	0.0	0.0	0.0	0.0	0.0	11273.942	0.0	0.0	0.0	0.0	0.0	0.0	0.0	0.0	0.0	0.0	0.0	0.0	0.0	0.0
3542	Cluster_03539	0.0	0.0	0.0	0.0	0.0	0.0	25498.61	0.0	0.0	0.0	0.0	0.0	0.0	0.0	0.0	0.0	0.0	1887.8428	0.0	0.0	0.0	0.0	0.0	0.0	0.0	0.0	0.0	0.0	0.0	0.0	0.0	0.0	0.0	0.0	0.0	0.0	0.0	0.0	0.0	0.0	0.0	0.0	0.0	0.0	0.0	0.0	0.0	0.0
3557	Cluster_03554	0.0	0.0	68819.91	0.0	0.0	0.0	50008.492	0.0	29701.955	0.0	76688.75	78504.9	0.0	0.0	0.0	0.0	0.0	0.0	0.0	66136.44	0.0	629037.1	104375.13	0.0	0.0	0.0	0.0	579387.6	21399.13	0.0	0.0	1975683.2	0.0	39660.516	0.0	0.0	467527.3	0.0	0.0	0.0	1038227.06	24995.527	0.0	0.0	0.0	0.0	0.0	0.0
3558	Cluster_03555	0.0	304867.9	618573.06	0.0	14302.062	0.0	0.0	0.0	28517.191	0.0	0.0	0.0	4496.3	0.0	0.0	6434.6797	0.0	8950.509	0.0	7334.5503	0.0	1667543.9	0.0	0.0	0.0	102479.86	0.0	2169411.0	0.0	0.0	0.0	5826821.5	0.0	0.0	0.0	0.0	2125445.2	0.0	0.0	132605.44	2926874.5	0.0	450.48953	0.0	141919.75	0.0	0.0	0.0
3559	Cluster_03556	0.0	0.0	0.0	0.0	0.0	6507.569	0.0	0.0	0.0	0.0	0.0	0.0	0.0	0.0	0.0	0.0	0.0	0.0	0.0	0.0	1795.1387	0.0	0.0	0.0	0.0	0.0	0.0	0.0	0.0	0.0	0.0	210683.44	0.0	0.0	0.0	0.0	0.0	0.0	0.0	0.0	0.0	0.0	0.0	0.0	0.0	0.0	0.0	0.0
3560	Cluster_03557	0.0	0.0	0.0	0.0	0.0	0.0	0.0	0.0	0.0	0.0	0.0	0.0	0.0	0.0	0.0	0.0	0.0	0.0	0.0	0.0	0.0	0.0	0.0	0.0	0.0	0.0	0.0	61448.207	0.0	0.0	0.0	114159.734	0.0	0.0	0.0	0.0	0.0	0.0	0.0	0.0	338389.38	0.0	0.0	0.0	0.0	0.0	0.0	0.0
3561	Cluster_03558	0.0	0.0	0.0	0.0	0.0	0.0	0.0	0.0	0.0	0.0	0.0	0.0	0.0	0.0	0.0	0.0	0.0	0.0	0.0	0.0	0.0	0.0	0.0	0.0	0.0	0.0	0.0	0.0	0.0	0.0	0.0	0.0	0.0	0.0	0.0	0.0	75981.46	0.0	0.0	0.0	949621.5	0.0	0.0	0.0	0.0	0.0	0.0	0.0
3569	Cluster_03566	0.0	0.0	0.0	0.0	0.0	0.0	0.0	0.0	0.0	0.0	0.0	0.0	0.0	0.0	0.0	0.0	0.0	0.0	0.0	0.0	0.0	0.0	0.0	0.0	0.0	0.0	0.0	0.0	0.0	0.0	0.0	0.0	0.0	0.0	0.0	0.0	0.0	0.0	0.0	0.0	0.0	0.0	0.0	0.0	0.0	0.0	0.0	0.0
3573	Cluster_03570	0.0	0.0	0.0	0.0	0.0	0.0	0.0	0.0	0.0	0.0	0.0	0.0	0.0	0.0	0.0	0.0	0.0	0.0	0.0	0.0	0.0	0.0	0.0	0.0	0.0	0.0	0.0	0.0	0.0	0.0	0.0	0.0	0.0	0.0	0.0	0.0	0.0	0.0	0.0	0.0	0.0	0.0	0.0	0.0	0.0	0.0	0.0	0.0
3575	Cluster_03572	0.0	0.0	0.0	0.0	0.0	0.0	0.0	0.0	0.0	0.0	0.0	0.0	0.0	0.0	0.0	0.0	0.0	0.0	0.0	0.0	0.0	0.0	0.0	47332.707	0.0	0.0	0.0	0.0	0.0	0.0	14999.381	0.0	0.0	0.0	0.0	0.0	0.0	0.0	0.0	0.0	0.0	0.0	0.0	0.0	42211.43	0.0	0.0	0.0
3576	Cluster_03573	0.0	0.0	0.0	0.0	26415.79	0.0	0.0	0.0	41099.535	0.0	0.0	0.0	0.0	63436.27	0.0	81649.51	107323.33	0.0	0.0	67157.36	17592.951	0.0	0.0	41342.7	0.0	22015.098	0.0	0.0	0.0	0.0	0.0	42809.445	0.0	0.0	46573.01	110578.33	0.0	0.0	0.0	0.0	0.0	23280.137	0.0	0.0	245682.72	15575.778	0.0	17802.62
3579	Cluster_03576	0.0	0.0	0.0	0.0	0.0	0.0	0.0	0.0	0.0	0.0	0.0	0.0	0.0	0.0	0.0	0.0	0.0	0.0	0.0	0.0	0.0	0.0	0.0	0.0	0.0	0.0	0.0	0.0	0.0	0.0	0.0	0.0	0.0	0.0	0.0	0.0	0.0	0.0	0.0	0.0	0.0	0.0	0.0	0.0	0.0	0.0	0.0	0.0
3580	Cluster_03577	0.0	1322605.1	1978382.9	100362.625	536901.0	4082.8828	2557.519	176857.73	0.0	131958.48	35202.434	0.0	1263444.8	47531.4	0.0	1003649.94	0.0	822845.6	71186.85	259891.0	0.0	3252308.0	168905.55	41792.07	0.0	1099147.8	2457259.5	2482782.5	0.0	0.0	145916.55	3376964.8	106596.88	0.0	0.0	0.0	4405261.0	0.0	0.0	237568.72	2710684.8	178049.8	0.0	0.0	1509194.2	29494.418	0.0	0.0
3581	Cluster_03578	0.0	79539.37	103322.016	0.0	0.0	0.0	0.0	0.0	0.0	0.0	0.0	0.0	73460.45	0.0	220220.67	99527.41	0.0	0.0	0.0	0.0	0.0	272834.9	0.0	0.0	0.0	182981.38	46071.17	83973.81	0.0	0.0	0.0	522163.88	0.0	0.0	0.0	0.0	158559.86	0.0	0.0	0.0	83262.11	0.0	0.0	0.0	0.0	0.0	0.0	0.0
3582	Cluster_03579	0.0	6195751.0	6552641.5	0.0	952950.4	0.0	0.0	748782.25	0.0	0.0	48586.094	0.0	2403147.0	0.0	0.0	3292861.8	0.0	1140344.2	32783.68	791234.2	575044.9	1.4109244E7	476375.62	0.0	0.0	4292622.0	3726194.0	8819704.0	0.0	0.0	1063654.9	2.1544212E7	0.0	0.0	0.0	0.0	1.2734181E7	64013.93	0.0	1845481.4	9188147.0	59582.387	0.0	0.0	3789539.5	0.0	0.0	0.0
3583	Cluster_03580	0.0	0.0	0.0	0.0	0.0	0.0	0.0	0.0	0.0	0.0	0.0	0.0	0.0	0.0	0.0	0.0	0.0	0.0	0.0	0.0	0.0	301524.53	0.0	0.0	0.0	0.0	0.0	0.0	0.0	0.0	0.0	0.0	0.0	0.0	0.0	0.0	372868.25	0.0	0.0	0.0	0.0	0.0	0.0	0.0	89422.01	0.0	0.0	0.0
3584	Cluster_03581	0.0	278556.12	161530.97	0.0	0.0	0.0	0.0	0.0	0.0	0.0	0.0	0.0	168956.69	0.0	0.0	118642.89	0.0	0.0	0.0	0.0	0.0	222566.34	0.0	0.0	0.0	342946.22	105470.0	210352.58	0.0	0.0	0.0	173556.28	0.0	0.0	0.0	0.0	155135.1	0.0	0.0	160667.8	32635.816	0.0	0.0	0.0	156671.75	0.0	0.0	0.0
3585	Cluster_03582	0.0	185632.62	137457.56	0.0	0.0	0.0	0.0	0.0	0.0	0.0	0.0	0.0	0.0	0.0	0.0	0.0	0.0	0.0	0.0	0.0	0.0	447786.1	0.0	0.0	0.0	0.0	0.0	192049.1	0.0	0.0	0.0	552631.75	0.0	0.0	0.0	0.0	212389.11	0.0	0.0	0.0	134344.1	0.0	0.0	0.0	154877.53	0.0	0.0	0.0
3586	Cluster_03583	0.0	991252.3	2230531.2	63998.21	0.0	0.0	0.0	316605.06	0.0	0.0	0.0	0.0	1374832.6	0.0	0.0	0.0	0.0	0.0	0.0	522259.78	0.0	520036.22	0.0	0.0	0.0	711535.7	1171771.8	0.0	0.0	0.0	0.0	0.0	0.0	0.0	0.0	0.0	3954162.0	0.0	0.0	0.0	3139763.5	0.0	0.0	0.0	1950494.9	0.0	0.0	0.0
3587	Cluster_03584	0.0	3125984.5	2130798.8	428231.12	1338040.8	231351.12	20585.238	745175.06	0.0	62835.32	351092.72	169791.53	1787573.2	339447.34	149751.94	2578347.0	0.0	1641691.0	452560.28	1176561.8	0.0	3876669.5	881366.6	101667.33	0.0	2111583.2	2305778.8	3599346.0	65569.01	0.0	1694523.8	5798701.0	70456.336	94206.1	516274.25	30690.63	2171336.2	89824.805	71227.64	976330.94	1632845.2	845853.9	0.0	99727.23	1703474.5	40863.457	73419.195	0.0
3588	Cluster_03585	0.0	62920.344	0.0	0.0	195290.78	0.0	0.0	22142.637	0.0	0.0	0.0	0.0	0.0	0.0	0.0	0.0	0.0	62833.95	33313.8	95415.18	0.0	0.0	0.0	0.0	0.0	0.0	0.0	0.0	0.0	0.0	0.0	0.0	0.0	0.0	0.0	0.0	0.0	0.0	0.0	83897.58	0.0	72648.24	0.0	0.0	0.0	0.0	0.0	0.0
3589	Cluster_03586	15350.593	5402419.0	3713000.5	82988.375	1189233.9	0.0	0.0	805657.0	0.0	0.0	346142.47	0.0	2781769.0	0.0	42937.445	2679172.5	0.0	978108.4	180835.84	1184945.2	0.0	5598421.5	700801.8	0.0	0.0	4441625.0	2654369.5	3731820.0	0.0	0.0	1146214.8	6363698.0	89139.32	0.0	61063.824	0.0	4532748.0	0.0	2558.5247	1809392.8	2428368.5	296230.1	0.0	0.0	2492799.5	0.0	0.0	0.0
3590	Cluster_03587	72698.81	6221986.5	5063047.5	940439.5	2957461.5	739134.4	373148.1	1438683.8	0.0	237462.89	1360812.9	624115.5	5020936.0	940156.4	716077.4	4060661.0	38420.25	2992944.2	1140238.2	2993546.5	138488.1	3708471.0	1519197.0	539583.44	391541.94	4704599.5	6857681.0	2571761.5	438745.6	515461.12	2305303.5	4916125.0	535954.2	405502.44	1254040.5	576320.1	4199287.5	341730.25	395916.8	1618811.2	1603020.6	2022878.2	313093.2	284041.7	3518472.0	349654.06	426103.5	0.0
3591	Cluster_03588	7680.3193	1362358.0	1969260.9	68014.47	531291.0	13055.868	746.0811	155342.47	19130.86	158511.7	73590.23	0.0	1386087.8	46498.94	0.0	1078849.0	0.0	782719.5	0.0	288826.44	0.0	3370271.5	149752.44	40704.285	0.0	1079189.4	2201020.5	3198492.8	0.0	0.0	200371.22	4292052.0	0.0	0.0	29980.988	0.0	4840673.0	0.0	0.0	262949.03	3376938.0	209433.4	0.0	0.0	1180539.5	0.0	0.0	0.0
3592	Cluster_03589	0.0	0.0	0.0	0.0	0.0	0.0	0.0	0.0	0.0	0.0	0.0	0.0	0.0	0.0	0.0	0.0	0.0	0.0	0.0	0.0	0.0	0.0	0.0	0.0	0.0	0.0	0.0	0.0	0.0	0.0	0.0	0.0	0.0	0.0	0.0	0.0	24925.545	0.0	0.0	0.0	0.0	0.0	0.0	0.0	45969.773	0.0	0.0	0.0
3593	Cluster_03590	0.0	0.0	0.0	0.0	0.0	0.0	0.0	0.0	0.0	0.0	0.0	0.0	0.0	0.0	0.0	0.0	0.0	0.0	0.0	0.0	0.0	0.0	0.0	0.0	0.0	0.0	0.0	0.0	0.0	0.0	0.0	0.0	0.0	0.0	0.0	0.0	0.0	0.0	0.0	0.0	0.0	0.0	0.0	0.0	0.0	0.0	0.0	0.0
3594	Cluster_03591	0.0	792380.9	649056.3	0.0	35171.594	0.0	0.0	0.0	0.0	0.0	0.0	0.0	532558.25	0.0	0.0	420556.12	0.0	0.0	0.0	95010.625	0.0	821009.75	0.0	0.0	0.0	554353.4	449210.66	455771.8	0.0	0.0	157274.78	1621842.1	0.0	0.0	0.0	0.0	569587.06	0.0	0.0	226041.31	575419.75	0.0	0.0	0.0	441706.88	0.0	0.0	0.0
3595	Cluster_03592	0.0	794448.4	705387.75	90976.266	518394.03	38114.758	0.0	125230.67	0.0	0.0	102446.77	52847.28	0.0	148595.75	0.0	538043.4	0.0	680110.6	115473.94	0.0	0.0	712408.6	412828.1	0.0	0.0	833648.3	1633113.6	551469.1	53778.87	0.0	475680.06	733724.6	0.0	0.0	133530.9	0.0	1033170.9	0.0	0.0	347254.34	323953.5	431784.44	0.0	0.0	10292.545	0.0	0.0	0.0
3596	Cluster_03593	0.0	492008.25	323876.25	0.0	81957.81	31637.156	0.0	197492.1	0.0	0.0	0.0	0.0	300311.3	0.0	0.0	348320.62	0.0	56036.125	0.0	439076.2	0.0	262093.22	0.0	0.0	0.0	537671.4	434300.78	153266.16	0.0	0.0	152863.92	97271.5	0.0	0.0	0.0	0.0	86689.3	0.0	0.0	0.0	0.0	40784.473	0.0	0.0	213009.58	0.0	0.0	0.0
3597	Cluster_03594	0.0	0.0	0.0	0.0	0.0	0.0	0.0	0.0	0.0	0.0	0.0	0.0	0.0	0.0	0.0	0.0	0.0	0.0	0.0	0.0	0.0	89470.44	0.0	0.0	0.0	0.0	0.0	70001.98	0.0	0.0	0.0	234510.23	0.0	0.0	0.0	0.0	87180.94	0.0	0.0	0.0	197357.25	0.0	0.0	0.0	0.0	0.0	0.0	0.0
3598	Cluster_03595	0.0	431350.5	442753.94	0.0	0.0	0.0	0.0	0.0	0.0	0.0	0.0	0.0	275346.0	0.0	0.0	237630.03	0.0	49030.242	0.0	0.0	0.0	539939.8	0.0	32421.053	0.0	217371.03	667666.94	474430.44	0.0	107045.09	0.0	831878.1	54902.754	29867.664	0.0	28547.14	883580.06	0.0	0.0	0.0	408079.5	0.0	0.0	0.0	361351.4	0.0	0.0	0.0
[truncated: 19,669 more rows]
[truncated: 283 more columns]
