# Supplementary material for: Genome-wide association studies identify loci controlling specialized seed metabolites in Arabidopsis
Source: Plant Physiol. 2023 Sep 27;194(3):1705–21. doi: 10.1093/plphys/kiad511 (PMC10904349; doi:10.1093/plphys/kiad511)
Supplement: kiad511_Supplementary_Data [file kiad511_supplementary_data.zip › Supplemental Dataset S4_peaktable Thomas Naake/rep1_positive_match.csv]

Name	Sample1_Positive	Sample2_Positive	Sample3_Positive	Sample4_Positive	Sample5_Positive	Sample6_Positive	Sample7_Positive	Sample8_Positive	Sample10_Positive	Sample11_Positive	Sample11_Positive_Rep	Sample12_Positive	Sample13_Positive	Sample14_Positive	Sample15_Positive	Sample16_Positive	Sample17_Positive	Sample19_Positive	Sample20_Positive	Sample21_Positive	Sample22_Positive	Sample23_Positive	Sample24_Positive	Sample25_Positive	Sample26_Positive	Sample27_Positive	Sample27_Positive_rep	Sample28_Positive	Sample29_Positive	Sample30_Positive	Sample31_Positive	Sample32_Positive	Sample33_Positive	Sample34_Positive	Sample35_Positive	Sample36_Positive	Sample37_Positive	Sample38_Positive	Sample39_Positive	Sample40_Positive	Sample41_Positive	Sample42_Positive	Sample43_Positive	Sample44_Positive	Sample45_Positive	Sample46_Positive	Sample47_Positive	Sample48_Positive	Sample49_Positive
7	Cluster_00004	6721754.0	3553983.5	8930803.0	4391878.0	4014643.0	5512911.5	6624870.5	5429968.0	5196190.5	2632084.8	952501.3	5004331.0	6940295.0	5749998.0	3276622.5	9253708.0	5798771.5	2917342.0	8516738.0	6211572.0	1.1287317E7	7306057.5	6311571.5	6556955.5	6196330.0	5760024.5	5523854.0	7494047.0	1.1275515E7	6917996.0	5456524.0	6302248.0	6142642.0	5618071.0	4264672.0	3818429.0	6780215.5	4549710.5	3961900.5	5180449.0	6540924.0	4847721.5	4231623.5	8505825.0	8110566.0	6850361.0	4494683.0	4690417.0
13	Cluster_00010	152021.66	0.0	0.0	0.0	0.0	0.0	127864.01	108669.96	263428.2	0.0	0.0	2935.6956	0.0	151473.05	108437.195	0.0	0.0	0.0	127484.914	0.0	0.0	0.0	0.0	97127.79	0.0	0.0	0.0	0.0	127985.336	122275.336	0.0	0.0	0.0	0.0	0.0	95178.66	0.0	0.0	0.0	0.0	0.0	126091.37	0.0	0.0	0.0	254623.84	10139.519	0.0
14	Cluster_00011	2352514.5	0.0	1124307.6	725990.75	0.0	154823.73	32423.008	75663.0	0.0	1281976.9	1030901.56	73004.13	0.0	3634973.8	0.0	0.0	0.0	0.0	0.0	0.0	209894.52	0.0	0.0	0.0	0.0	2640061.0	2617488.0	0.0	1244509.9	0.0	1623921.1	0.0	0.0	0.0	0.0	0.0	0.0	0.0	0.0	1926930.8	0.0	0.0	410013.78	0.0	1408739.9	3498229.8	5582467.5	0.0
16	Cluster_00013	0.0	0.0	0.0	0.0	0.0	0.0	0.0	0.0	0.0	0.0	0.0	0.0	0.0	0.0	0.0	623357.94	0.0	5120964.5	0.0	0.0	6364487.5	0.0	0.0	0.0	0.0	0.0	0.0	0.0	0.0	0.0	0.0	0.0	0.0	0.0	187927.34	820627.44	0.0	5217561.5	1191731.0	0.0	0.0	5178600.0	0.0	0.0	0.0	0.0	0.0	434498.56
18	Cluster_00015	453610.62	0.0	0.0	198972.17	0.0	153436.7	0.0	211342.25	0.0	398003.3	188794.98	171371.5	0.0	286483.8	0.0	80876.34	0.0	0.0	68623.23	0.0	516807.2	0.0	0.0	145453.89	0.0	96486.45	0.0	0.0	7996.05	131481.36	95678.95	0.0	0.0	0.0	0.0	0.0	0.0	84733.98	0.0	479.8991	193486.28	0.0	128406.24	0.0	243897.44	212629.83	377559.25	0.0
19	Cluster_00016	0.0	0.0	58920.855	184723.9	371511.53	0.0	0.0	310038.8	125451.984	0.0	0.0	1932866.4	295181.78	0.0	0.0	1148305.0	508860.4	151792.42	223497.22	110807.59	0.0	634160.1	0.0	3042534.2	41240.453	0.0	0.0	1302651.8	0.0	0.0	0.0	0.0	0.0	141326.33	0.0	295691.22	0.0	0.0	531300.8	0.0	3534.33	376450.0	93675.25	612066.2	0.0	0.0	0.0	1147475.5
20	Cluster_00017	27378.947	0.0	80784.84	0.0	0.0	0.0	0.0	0.0	0.0	0.0	0.0	0.0	0.0	0.0	0.0	0.0	0.0	0.0	5899.8696	0.0	0.0	0.0	0.0	0.0	0.0	0.0	0.0	0.0	0.0	0.0	0.0	0.0	0.0	0.0	0.0	0.0	0.0	0.0	74941.63	0.0	0.0	0.0	0.0	0.0	0.0	0.0	0.0	0.0
23	Cluster_00020	113382.86	0.0	24811.701	200320.94	0.0	125990.375	98284.38	0.0	0.0	0.0	171786.92	197678.73	0.0	0.0	6208.339	0.0	0.0	0.0	0.0	0.0	0.0	0.0	0.0	141122.67	35900.016	184416.73	124214.664	0.0	0.0	0.0	0.0	0.0	0.0	91183.63	0.0	141692.9	0.0	0.0	0.0	0.0	0.0	0.0	0.0	0.0	0.0	113011.28	0.0	0.0
24	Cluster_00021	0.0	0.0	63796.668	213358.9	0.0	112942.86	0.0	0.0	79997.125	104640.96	0.0	0.0	0.0	0.0	151934.25	0.0	0.0	0.0	0.0	0.0	0.0	0.0	137423.3	136611.48	0.0	105796.84	0.0	0.0	0.0	0.0	0.0	0.0	0.0	0.0	0.0	0.0	0.0	0.0	0.0	0.0	0.0	0.0	0.0	0.0	0.0	0.0	0.0	0.0
25	Cluster_00022	152012.27	0.0	38606.434	200862.9	0.0	237826.69	0.0	358229.5	0.0	424004.66	770498.4	0.0	0.0	259334.25	0.0	51632.99	0.0	0.0	0.0	0.0	246779.31	0.0	62996.23	135413.2	0.0	0.0	0.0	55143.51	0.0	370644.4	0.0	58846.945	0.0	127232.88	0.0	0.0	0.0	0.0	988437.4	186711.58	0.0	171829.14	0.0	0.0	0.0	0.0	134017.97	0.0
26	Cluster_00023	376745.0	730977.94	137502.38	207529.81	422333.06	41491.617	394091.72	358280.2	409909.72	369805.97	105668.06	0.0	0.0	578845.4	635880.5	0.0	456415.25	0.0	475284.0	435157.44	435077.78	385912.84	226084.03	373648.5	93297.086	276194.5	5403.7295	387536.5	162039.89	200699.25	400871.4	180153.62	641007.5	149647.03	0.0	596954.3	0.0	510447.5	0.0	284109.5	340895.03	187665.36	211183.36	135249.92	42640.527	382423.5	467309.56	621325.5
27	Cluster_00024	0.0	516314.34	326984.78	381555.12	380550.88	494448.75	196881.05	196786.31	243519.17	367933.44	154364.28	814676.9	399459.9	596386.25	295083.5	213582.17	213852.36	370268.38	491895.72	417390.88	0.0	136248.02	719666.5	453153.06	539740.4	111078.2	335592.2	317713.3	539092.75	395132.38	353606.12	182641.3	379134.6	326235.3	140446.38	107285.28	82665.72	188710.5	534338.1	95922.016	268860.6	415288.75	414233.66	10836.62	181337.19	104666.7	174838.9	482173.38
28	Cluster_00025	0.0	798260.2	251140.53	0.0	0.0	0.0	59475.094	0.0	636097.0	0.0	768486.75	325528.34	119866.89	0.0	263670.22	372247.75	871247.25	640932.8	0.0	942595.44	991340.25	464401.62	0.0	115686.445	449818.9	841082.6	0.0	0.0	0.0	0.0	0.0	0.0	249962.27	298849.03	0.0	727320.75	0.0	994210.4	0.0	258505.97	127186.336	1009566.7	564467.3	0.0	735580.06	0.0	1103515.1	0.0
29	Cluster_00026	4101347.8	555992.4	3569266.2	2533032.2	3651506.5	4109547.5	2161771.5	2507231.5	2560207.2	0.0	4637929.0	3304205.5	4747137.5	3545583.2	4321974.5	5617790.0	3309468.0	2766006.0	3749930.5	2862058.0	5248796.5	3953963.5	2788172.5	3844238.0	1993252.8	4187701.5	1974325.4	3633249.8	2404073.2	4577512.0	3449451.8	4926717.0	3443402.5	4157680.5	4474435.5	3002341.2	3577814.0	4118881.0	3579279.5	4665980.5	3501646.2	3466869.8	5336376.0	4972261.5	4513662.5	3077350.2	3521927.5	3162572.5
30	Cluster_00027	159915.64	0.0	69236.805	85589.36	96343.31	48323.934	194580.84	129229.38	0.0	0.0	0.0	81321.12	125835.805	90917.51	0.0	42170.824	74777.2	143460.48	162409.36	0.0	107530.14	241539.31	64105.5	0.0	46233.715	60297.438	68520.28	48345.4	268302.78	0.0	114955.25	184662.42	0.0	0.0	83013.836	88660.6	81789.64	138648.6	25321.256	0.0	113475.734	223242.38	102672.18	0.0	0.0	0.0	186007.11	247845.19
31	Cluster_00028	0.0	0.0	160634.62	124003.12	208356.61	124228.98	296395.0	174439.36	270606.78	180767.97	154826.39	0.0	0.0	195732.0	0.0	114249.664	162386.28	356676.8	391236.25	0.0	216954.78	181030.4	230697.88	80281.836	43370.527	0.0	95977.734	308034.34	81109.45	152155.8	0.0	395627.3	171545.7	80274.7	0.0	300141.28	152468.64	217749.52	60633.727	357433.3	50971.918	194784.22	0.0	0.0	93139.54	88079.36	118204.08	0.0
34	Cluster_00031	275978.0	0.0	0.0	0.0	0.0	0.0	0.0	475891.3	0.0	0.0	155291.9	90255.52	177356.5	250584.86	169102.3	0.0	0.0	0.0	0.0	108756.266	98367.08	0.0	0.0	125296.83	0.0	0.0	0.0	0.0	0.0	172531.45	0.0	0.0	0.0	146005.27	163089.34	162578.39	0.0	0.0	0.0	0.0	259802.62	284157.62	0.0	0.0	0.0	0.0	128532.78	0.0
35	Cluster_00032	0.0	282194.4	0.0	1092.0962	0.0	687247.9	0.0	0.0	0.0	0.0	0.0	0.0	0.0	0.0	0.0	0.0	0.0	0.0	0.0	0.0	0.0	0.0	0.0	0.0	99132.24	140498.88	0.0	0.0	0.0	0.0	31122.418	0.0	0.0	0.0	0.0	0.0	0.0	0.0	0.0	0.0	0.0	0.0	0.0	88974.76	0.0	0.0	0.0	0.0
36	Cluster_00033	440468.56	3924911.5	2801390.8	3358077.5	3732703.8	1780152.1	4656584.5	4560290.0	4946072.0	1557387.5	1784917.4	2687617.8	3577331.5	535130.7	5039750.0	3820944.8	5241884.5	4636215.5	5731909.5	3691306.5	1930366.8	6064316.5	4139032.5	4066537.0	5371580.5	3660030.2	2885614.5	4732693.0	3751765.2	3090243.8	4927402.5	3017353.2	4997561.5	2842775.0	5076039.5	4218648.5	4374789.0	2910688.2	4296754.5	4920884.5	4485152.5	4883352.5	4333942.0	3437260.5	178558.02	2153740.8	202185.92	2651838.8
37	Cluster_00034	180520.17	0.0	142143.92	0.0	0.0	172117.66	0.0	0.0	455873.3	0.0	0.0	0.0	0.0	0.0	0.0	0.0	0.0	0.0	0.0	0.0	0.0	0.0	0.0	201544.11	150611.7	0.0	80267.016	118272.055	0.0	0.0	0.0	154333.52	221846.47	0.0	0.0	0.0	88813.805	0.0	0.0	0.0	0.0	220120.95	95222.64	0.0	0.0	136906.31	0.0	100644.4
40	Cluster_00037	0.0	0.0	0.0	0.0	0.0	0.0	0.0	0.0	0.0	0.0	0.0	0.0	0.0	0.0	0.0	0.0	0.0	0.0	0.0	0.0	46972.656	0.0	0.0	0.0	0.0	0.0	0.0	0.0	0.0	0.0	0.0	0.0	0.0	0.0	0.0	0.0	0.0	0.0	0.0	0.0	0.0	0.0	0.0	0.0	0.0	0.0	0.0	0.0
43	Cluster_00040	0.0	100919.555	0.0	0.0	0.0	0.0	587660.75	0.0	0.0	0.0	0.0	0.0	0.0	0.0	645727.6	0.0	0.0	0.0	0.0	0.0	0.0	0.0	0.0	0.0	146178.64	0.0	0.0	0.0	0.0	0.0	0.0	0.0	0.0	0.0	0.0	0.0	0.0	0.0	0.0	0.0	221738.66	0.0	0.0	0.0	0.0	0.0	0.0	204789.58
44	Cluster_00041	202693.28	62429.406	0.0	0.0	0.0	3157000.8	0.0	0.0	0.0	738721.4	1759.0287	82225.46	0.0	0.0	0.0	3472741.5	108676.52	0.0	0.0	55408.13	523357.5	0.0	0.0	2577435.8	0.0	0.0	184809.52	1110373.2	1925097.2	19304.43	2556429.8	235914.38	0.0	9920.509	0.0	120600.44	0.0	139266.34	1407158.0	4112817.5	857064.75	108963.586	1938592.0	0.0	772043.75	0.0	292039.44	2740585.0
45	Cluster_00042	116384.97	0.0	0.0	154531.2	224602.73	249672.84	422357.1	205480.1	0.0	149879.12	0.0	304747.34	210115.3	0.0	85267.766	277920.0	121698.24	69203.31	421056.44	265123.9	193493.38	152080.5	195116.78	0.0	243515.4	0.0	162823.23	47467.03	331470.56	263406.06	193876.11	80855.37	935.78564	44729.777	266227.25	126312.4	0.0	90976.43	126136.49	0.0	779.5728	0.0	50963.07	143040.62	0.0	13299.867	256771.62	0.0
47	Cluster_00044	1046924.06	1217922.0	1469316.0	484260.47	1234960.8	900371.56	1138881.6	1467089.8	879153.1	1593736.4	0.0	1644306.9	1255507.1	1277176.1	1426837.6	478522.84	1226999.4	806404.4	1479979.8	1186394.2	870722.9	391922.9	1147179.2	1110305.8	1133744.4	277824.97	2140866.0	869441.6	1052056.4	1199120.2	624835.1	1529839.2	1818992.9	1315549.5	931887.06	769580.8	789680.2	1032122.0	433149.9	831487.0	1504047.0	3760867.8	1614608.6	1270259.2	919641.25	1109717.4	729456.56	1076868.0
48	Cluster_00045	4706413.5	1.5415509E7	1.333359E7	1.121388E7	1.1082542E7	2.30293E7	1.7833202E7	2945452.5	5556829.0	3703727.0	6540090.0	9785614.0	1.858054E7	7320984.5	3.4205156E7	3080104.0	9024918.0	1.3803012E7	1.2927091E7	1.3002584E7	1.4467125E7	1.7592204E7	9872514.0	1.8176464E7	9168288.0	1.8355396E7	1.2760274E7	6416559.0	8476514.0	9866740.0	7201811.5	1.4728475E7	1.0828287E7	1.4450302E7	2.3145302E7	6798013.0	2.488861E7	8585763.0	4609219.5	9260070.0	1.5972232E7	9649282.0	1.3544785E7	1.5796607E7	3.8435224E7	1.2058038E7	1.7147058E7	4.178166E7
50	Cluster_00047	0.0	0.0	0.0	0.0	0.0	163483.45	0.0	0.0	0.0	0.0	0.0	0.0	0.0	0.0	0.0	0.0	0.0	0.0	0.0	0.0	0.0	0.0	0.0	0.0	0.0	0.0	0.0	0.0	0.0	0.0	0.0	0.0	0.0	0.0	0.0	0.0	0.0	0.0	0.0	0.0	0.0	0.0	0.0	0.0	0.0	0.0	0.0	0.0
52	Cluster_00049	1.0765279E7	5015463.5	4898107.0	6086287.0	1340904.1	1.910671E7	3468565.0	3831826.5	6809629.0	8848836.0	9215548.0	5803574.5	7674615.0	885075.9	3897587.2	1.6205521E7	2699992.0	0.0	4187741.5	866003.6	1.4273579E7	4861215.0	8310913.0	2.9578492E7	1037025.7	6355354.5	4859404.0	7392970.0	2.0121482E7	3463088.5	1.1345012E7	6133353.5	4756972.0	1.1251367E7	7476102.5	2073529.1	1.6000099E7	0.0	1.2059651E7	1.3629085E7	1.3332159E7	1.273857E7	7161641.0	0.0	1.2491268E7	2201494.5	6339941.0	2.4122988E7
53	Cluster_00050	2.926605E7	2.0899442E7	2.36297E7	1.0777479E7	7016526.5	6.5260336E7	1.8413076E7	1.443478E7	2.1726632E7	2.8337902E7	2.6935064E7	2.1224396E7	2.0665996E7	5021662.0	2.411093E7	3.0054968E7	1.1621894E7	224375.44	1.5374368E7	4208126.5	1.1329476E7	1.8606398E7	2.307501E7	2.2347196E7	7117756.0	2.2746708E7	2.2831236E7	2.424707E7	4.316208E7	1.2105444E7	3.3164622E7	1.6688454E7	9884498.0	4.7254792E7	4.1585096E7	5571423.0	6.5725432E7	620571.2	9582594.0	3.4439872E7	5.5441296E7	3.1172224E7	2.007998E7	0.0	3.2023308E7	3192980.8	2.906524E7	3.3205488E7
54	Cluster_00051	0.0	0.0	0.0	0.0	0.0	463073.25	0.0	0.0	0.0	0.0	354564.7	1217925.6	0.0	0.0	0.0	74138.26	0.0	0.0	76725.38	0.0	388913.34	0.0	0.0	0.0	0.0	0.0	0.0	0.0	6357.9556	0.0	0.0	0.0	0.0	0.0	265401.12	0.0	128720.22	0.0	0.0	0.0	0.0	0.0	0.0	117310.01	0.0	0.0	0.0	0.0
55	Cluster_00052	246543.75	0.0	0.0	0.0	0.0	405919.94	0.0	222581.58	0.0	0.0	0.0	0.0	0.0	0.0	0.0	253202.97	0.0	0.0	0.0	0.0	236769.98	0.0	214877.0	0.0	0.0	0.0	0.0	284588.56	271128.78	0.0	225085.81	0.0	208894.75	541765.4	0.0	0.0	544497.56	0.0	0.0	0.0	561232.7	0.0	0.0	0.0	179685.28	0.0	230680.97	0.0
57	Cluster_00054	0.0	0.0	0.0	0.0	0.0	0.0	0.0	0.0	0.0	0.0	0.0	0.0	0.0	0.0	0.0	0.0	0.0	231623.3	0.0	0.0	0.0	0.0	0.0	0.0	0.0	0.0	0.0	0.0	0.0	0.0	0.0	0.0	0.0	0.0	0.0	0.0	0.0	0.0	0.0	0.0	0.0	0.0	0.0	0.0	0.0	0.0	0.0	0.0
59	Cluster_00056	0.0	0.0	0.0	0.0	501881.0	0.0	0.0	0.0	0.0	0.0	0.0	0.0	0.0	0.0	0.0	0.0	245080.38	354043.94	0.0	0.0	1080671.4	0.0	0.0	0.0	0.0	0.0	0.0	163873.56	0.0	0.0	0.0	0.0	0.0	0.0	0.0	0.0	0.0	0.0	0.0	0.0	0.0	0.0	0.0	0.0	0.0	595655.5	0.0	0.0
60	Cluster_00057	423760.2	364120.8	456817.6	258577.25	70048.26	366261.12	223879.77	407728.28	84630.6	0.0	507994.22	0.0	0.0	0.0	0.0	0.0	143397.0	0.0	69379.82	0.0	231552.22	0.0	0.0	0.0	0.0	52718.32	82499.305	0.0	0.0	0.0	0.0	0.0	74567.875	0.0	0.0	0.0	0.0	0.0	0.0	0.0	0.0	148161.73	0.0	168959.8	0.0	0.0	246563.72	72263.85
61	Cluster_00058	0.0	0.0	0.0	0.0	0.0	0.0	0.0	0.0	0.0	0.0	0.0	0.0	0.0	0.0	0.0	0.0	0.0	0.0	0.0	0.0	0.0	0.0	0.0	0.0	0.0	0.0	0.0	0.0	0.0	0.0	0.0	0.0	0.0	0.0	0.0	0.0	0.0	0.0	0.0	0.0	0.0	0.0	0.0	0.0	0.0	0.0	0.0	0.0
63	Cluster_00060	0.0	0.0	0.0	0.0	0.0	0.0	0.0	0.0	0.0	0.0	0.0	0.0	0.0	0.0	222574.06	0.0	210428.25	0.0	0.0	0.0	345744.75	0.0	0.0	0.0	286667.34	0.0	0.0	0.0	0.0	0.0	0.0	0.0	0.0	0.0	0.0	0.0	0.0	178848.34	0.0	0.0	286744.88	0.0	211304.67	0.0	0.0	0.0	0.0	0.0
64	Cluster_00061	0.0	799352.9	336042.88	477192.38	269913.16	671830.1	866459.06	1345657.2	375173.06	0.0	0.0	0.0	661976.94	1422565.9	0.0	306671.34	0.0	105649.4	138639.3	654911.44	719780.25	0.0	863693.3	2529401.8	0.0	0.0	0.0	846678.06	0.0	0.0	581158.56	1629121.0	492494.78	196675.31	127929.66	0.0	1470363.9	307788.4	363504.06	750781.94	751008.6	806660.75	188920.1	0.0	2578156.5	0.0	209162.98	831862.25
71	Cluster_00068	729660.56	315606.28	0.0	183081.31	482503.25	0.0	715359.5	1110132.1	652129.5	160724.3	53079.71	0.0	880146.1	822025.25	773285.44	324460.9	69876.53	194159.83	109597.086	297815.34	0.0	0.0	520287.8	0.0	112154.73	70999.195	523263.38	811331.2	302222.2	204126.17	220778.48	417485.6	4364999.5	433603.9	568146.5	1506506.6	36077.54	268714.0	304131.28	962658.7	311281.28	307414.66	526945.1	1666741.8	31689.988	0.0	588882.5	77585.81
75	Cluster_00072	0.0	733397.2	0.0	0.0	0.0	4321638.0	259139.33	1144602.4	2298073.5	0.0	0.0	326143.22	0.0	789303.06	2433028.5	413734.78	0.0	0.0	0.0	1979250.2	0.0	0.0	386470.38	0.0	629425.25	176570.52	352617.12	954282.7	680860.5	2607812.2	352405.0	435632.88	385715.75	1213131.6	4560090.0	691192.94	3773977.5	1001427.44	0.0	416721.38	2545107.8	2812802.0	880914.0	0.0	1601436.0	0.0	2895603.2	1326740.6
77	Cluster_00074	0.0	0.0	0.0	0.0	0.0	248513.02	0.0	0.0	0.0	0.0	0.0	0.0	0.0	0.0	0.0	0.0	0.0	0.0	0.0	0.0	0.0	0.0	0.0	0.0	0.0	0.0	0.0	0.0	0.0	0.0	0.0	0.0	0.0	0.0	0.0	0.0	0.0	0.0	0.0	0.0	0.0	0.0	0.0	0.0	0.0	0.0	0.0	0.0
80	Cluster_00077	0.0	0.0	0.0	0.0	0.0	155777.78	0.0	0.0	0.0	0.0	1654303.8	0.0	0.0	0.0	0.0	0.0	0.0	0.0	0.0	0.0	0.0	0.0	0.0	0.0	0.0	0.0	333537.22	0.0	0.0	0.0	0.0	0.0	0.0	0.0	0.0	128076.77	0.0	0.0	0.0	404946.94	0.0	0.0	0.0	344934.25	0.0	0.0	0.0	0.0
82	Cluster_00079	4516374.0	3416310.8	1534781.4	1554310.2	4184311.5	3603648.5	1909013.5	3347204.2	1287483.8	1027250.44	3177240.5	4103895.8	3711969.5	5953046.0	5133055.5	3305030.0	2604877.2	4295977.5	4080246.0	4426424.5	9113785.0	2574963.2	4646778.0	3551509.5	3683015.0	5233591.5	4300297.5	3755361.8	6184471.5	6215972.0	3272321.2	3945542.8	4645371.0	5334353.0	5937740.0	3693844.8	8181393.5	4653020.5	2407233.2	5080381.5	5014216.5	7548890.0	5304845.0	5444053.0	3431649.2	4235755.0	6345178.0	5853310.5
88	Cluster_00085	1.51200384E9	1.57935962E9	1.47010458E9	1.50628429E9	1.57687219E9	1.50230259E9	1.57262426E9	1.46332454E9	1.55110541E9	0.0	1.77886182E9	1.53432192E9	1.56649357E9	1.51822336E9	1.51699571E9	1.54391731E9	1.54096461E9	1.44345216E9	1.4962903E9	1.50780672E9	1.52796262E9	1.47357158E9	1.55171597E9	1.52548634E9	1.50935091E9	1.55922829E9	1.53542272E9	1.52681907E9	1.51530778E9	1.49567757E9	1.53349312E9	1.52716723E9	1.5326551E9	1.50688461E9	1.5252919E9	1.48575334E9	1.50046758E9	1.48155866E9	1.47739213E9	1.54827891E9	1.49894835E9	1.48297165E9	1.50815539E9	1.53231283E9	1.50793242E9	1.46645491E9	1.5881449E9	1.49478989E9
91	Cluster_00088	0.0	0.0	0.0	0.0	0.0	0.0	0.0	0.0	0.0	0.0	0.0	0.0	0.0	0.0	0.0	0.0	0.0	0.0	0.0	0.0	0.0	0.0	0.0	0.0	0.0	0.0	0.0	0.0	0.0	0.0	0.0	0.0	0.0	0.0	0.0	0.0	0.0	0.0	0.0	0.0	0.0	0.0	0.0	0.0	0.0	0.0	0.0	0.0
94	Cluster_00091	9.2685232E7	1.0326888E8	9.6335744E7	1.02709928E8	1.01608256E8	9.4561936E7	9.0608448E7	1.021422E8	9.6082672E7	0.0	1.10122416E8	1.10448808E8	9.6599576E7	1.06618768E8	1.04217768E8	1.08119504E8	9.6759264E7	1.03883712E8	1.05712648E8	9.7941096E7	1.0176848E8	1.072984E8	1.11359968E8	9.8767936E7	1.01485936E8	9.8642032E7	1.12812624E8	1.09461576E8	1.0004112E8	1.06965048E8	9.8609824E7	1.0591796E8	1.01886688E8	9.8703216E7	9.083624E7	1.04404032E8	9.606684E7	1.04325896E8	9.2599264E7	8.9106112E7	1.00849624E8	9.4716976E7	9.209188E7	9.547684E7	1.02483944E8	9.7843528E7	9.265936E7	9.3386232E7
95	Cluster_00092	0.0	0.0	0.0	0.0	0.0	0.0	0.0	0.0	0.0	0.0	0.0	0.0	0.0	0.0	0.0	0.0	0.0	0.0	0.0	0.0	0.0	0.0	0.0	0.0	0.0	0.0	0.0	0.0	0.0	0.0	0.0	0.0	0.0	0.0	0.0	0.0	0.0	0.0	0.0	0.0	0.0	0.0	0.0	0.0	0.0	0.0	0.0	0.0
98	Cluster_00095	308159.4	83393.07	1893964.8	2000865.5	1764906.0	3137883.0	350522.62	1598947.8	1561896.6	0.0	0.0	761327.1	2056078.4	3083368.0	3062225.0	2258071.5	4379155.5	4912223.5	157229.83	3947629.0	5429906.5	3946564.0	4004994.0	202579.55	6471840.0	1758849.5	2736219.5	2499819.0	5742346.0	788835.25	2142779.5	3894639.5	3233458.2	4406122.0	3562918.5	938294.9	5614563.0	4304765.0	0.0	1092158.5	4312492.0	5188785.0	3618414.5	4179874.8	4202993.5	3732456.0	1.0025664E7	8985936.0
99	Cluster_00096	0.0	0.0	0.0	0.0	0.0	0.0	0.0	0.0	0.0	0.0	0.0	0.0	0.0	199004.8	0.0	0.0	0.0	0.0	0.0	0.0	0.0	0.0	0.0	0.0	0.0	0.0	0.0	0.0	0.0	0.0	0.0	0.0	309480.66	0.0	0.0	0.0	0.0	0.0	0.0	0.0	0.0	0.0	0.0	0.0	0.0	0.0	0.0	0.0
100	Cluster_00097	0.0	0.0	308371.9	691379.75	317132.72	1146871.1	250370.33	355324.78	332896.12	0.0	0.0	294820.9	252577.62	500300.28	2047561.2	430183.25	1058585.4	1624962.2	0.0	615056.8	988811.8	514737.75	991552.06	0.0	1703784.8	188129.25	243012.02	1005524.1	820975.75	0.0	211069.78	1143953.6	387424.72	717349.7	428342.88	0.0	838056.1	413066.56	0.0	0.0	461354.03	575753.1	0.0	748434.06	778589.0	663156.4	2687454.2	1018398.4
101	Cluster_00098	0.0	0.0	0.0	0.0	396345.06	0.0	0.0	0.0	0.0	0.0	0.0	309.73642	0.0	0.0	1405.5957	297065.44	0.0	0.0	299451.3	2722.2122	783306.75	0.0	158325.08	299690.84	0.0	0.0	0.0	967269.2	1210084.1	0.0	0.0	213031.2	434225.06	3817.3687	0.0	0.0	371781.78	0.0	172630.47	0.0	0.0	3268.8477	0.0	186702.86	259134.12	0.0	407371.72	0.0
102	Cluster_00099	1251929.0	0.0	271784.66	116711.62	0.0	103130.195	0.0	580173.7	0.0	781389.44	0.0	0.0	0.0	312085.34	100319.734	280931.9	0.0	0.0	0.0	0.0	1234670.2	0.0	0.0	379016.38	0.0	499071.1	461652.3	1140592.9	511562.8	75648.46	732521.2	0.0	0.0	224946.08	0.0	0.0	214848.5	0.0	93394.27	233273.17	744339.6	68302.74	718382.8	0.0	1580316.4	376968.1	2339717.2	126619.2
103	Cluster_00100	0.0	0.0	0.0	0.0	0.0	0.0	0.0	137544.16	0.0	0.0	0.0	0.0	0.0	765946.56	0.0	0.0	0.0	180883.4	0.0	0.0	0.0	0.0	0.0	0.0	0.0	0.0	0.0	0.0	0.0	0.0	0.0	0.0	0.0	0.0	0.0	0.0	0.0	0.0	0.0	0.0	0.0	0.0	0.0	0.0	0.0	0.0	0.0	0.0
104	Cluster_00101	2804355.2	9646411.0	6841263.0	5241910.5	8379457.0	6020134.5	3230877.0	4820818.5	1458947.6	1495791.5	551582.25	4071955.2	3242296.5	1.0658997E7	6082706.0	4025649.5	7034427.0	1433942.0	8091067.0	7324732.0	1.0065985E7	2068317.5	5087804.5	5837727.5	2892884.2	2592216.8	4135230.2	1.0738497E7	1.2116614E7	1973348.4	3381189.5	4958444.5	9161419.0	3281416.5	4166741.0	4777943.5	8013631.0	7305407.5	3314509.8	3591414.0	5591957.5	4488497.5	1484022.1	8894830.0	3485493.5	2725852.2	1.0527765E7	4297516.5
110	Cluster_00107	285016.6	130305.46	0.0	0.0	127073.375	0.0	0.0	0.0	0.0	0.0	0.0	175245.72	0.0	159950.44	0.0	161805.97	559157.1	103965.47	367270.1	0.0	57742.152	267956.53	198375.4	379405.72	0.0	0.0	0.0	0.0	0.0	0.0	0.0	0.0	80965.78	354624.88	0.0	380117.7	0.0	229894.92	3.7795804E7	0.0	0.0	0.0	0.0	263120.6	0.0	0.0	272514.88	0.0
113	Cluster_00110	0.0	0.0	0.0	0.0	0.0	0.0	0.0	0.0	0.0	0.0	0.0	0.0	0.0	0.0	0.0	0.0	0.0	0.0	0.0	0.0	0.0	0.0	0.0	0.0	0.0	0.0	0.0	0.0	0.0	0.0	0.0	0.0	0.0	0.0	0.0	0.0	0.0	0.0	0.0	0.0	0.0	0.0	0.0	0.0	0.0	0.0	0.0	0.0
114	Cluster_00111	0.0	0.0	0.0	0.0	0.0	0.0	0.0	0.0	0.0	0.0	0.0	0.0	0.0	0.0	0.0	0.0	0.0	0.0	138391.73	0.0	0.0	0.0	0.0	148760.72	0.0	0.0	0.0	838054.1	0.0	596784.0	0.0	0.0	0.0	357263.66	0.0	263697.8	4835453.0	0.0	0.0	0.0	0.0	147385.81	0.0	0.0	0.0	0.0	0.0	0.0
115	Cluster_00112	7.4692976E7	5.17458592E8	1.9841056E8	2.39205584E8	4.74301664E8	1.29703544E8	3.31760416E8	2.99322944E8	3.43495904E8	8.581216E7	4.8543152E7	4.84789888E8	4.72093664E8	7.966524E7	4.82485248E8	3.1643296E8	3.9709824E8	3.97528672E8	4.17150432E8	4.6462032E8	1.33073296E8	3.80383296E8	4.42521856E8	3.65787776E8	3.40936096E8	1.04821584E8	1.7503784E8	3.42681664E8	2.2757432E8	4.82436576E8	2.63130928E8	4.6068256E8	4.11360064E8	4.47898528E8	4.19879712E8	4.68610368E8	4.13966016E8	4.47388256E8	2.35345392E8	3.35427552E8	2.67408336E8	3.58758944E8	2.79848768E8	5.05407648E8	5.3726092E7	1.4346448E8	6.4929296E7	4.62876096E8
121	Cluster_00118	0.0	0.0	0.0	0.0	537020.06	1244810.2	1648437.8	670617.0	1160391.2	0.0	0.0	0.0	0.0	0.0	0.0	0.0	0.0	0.0	0.0	0.0	0.0	0.0	0.0	0.0	0.0	0.0	0.0	0.0	0.0	0.0	0.0	0.0	0.0	0.0	0.0	0.0	0.0	0.0	0.0	460624.94	0.0	0.0	0.0	0.0	0.0	0.0	0.0	0.0
123	Cluster_00120	0.0	0.0	184057.73	252934.81	0.0	0.0	0.0	0.0	0.0	0.0	0.0	0.0	0.0	0.0	0.0	0.0	273214.9	0.0	0.0	0.0	0.0	543835.1	0.0	0.0	406848.56	450781.97	0.0	0.0	0.0	0.0	0.0	0.0	0.0	317250.84	403254.06	0.0	1170600.0	1076149.6	0.0	0.0	0.0	0.0	0.0	0.0	0.0	0.0	0.0	0.0
124	Cluster_00121	0.0	0.0	0.0	0.0	0.0	0.0	77904.87	0.0	0.0	149976.12	0.0	0.0	0.0	0.0	0.0	0.0	0.0	0.0	141500.36	0.0	0.0	0.0	0.0	0.0	0.0	0.0	0.0	0.0	247604.67	0.0	0.0	0.0	0.0	191176.38	0.0	0.0	0.0	0.0	0.0	0.0	0.0	0.0	226348.6	0.0	0.0	0.0	0.0	0.0
125	Cluster_00122	5.5361608E7	5.4772584E7	4.7788756E7	4.70962E7	4.4418664E7	5.0437772E7	4.3844528E7	4.5717516E7	4.4225944E7	0.0	1.66031472E8	1.20811696E8	1.18353344E8	1.14318208E8	1.05718784E8	9.2522224E7	8.9874136E7	7.8350208E7	6.9326904E7	5.82306E7	5.7793696E7	4.9322476E7	4.9445956E7	4.9314912E7	4.5981984E7	8.9425568E7	4.3547332E7	4.4520304E7	4.158706E7	4.2363496E7	4.2375176E7	4.4410916E7	4.2945272E7	4.314536E7	4.4971296E7	4.4405028E7	4.1637552E7	4.3644128E7	4.6983272E7	4.3688788E7	4.2711728E7	4.2588752E7	4.6932084E7	4.4375492E7	4.0218264E7	4.6347076E7	4.8664224E7	4.2178964E7
139	Cluster_00136	0.0	0.0	0.0	0.0	0.0	4303.062	0.0	0.0	0.0	0.0	0.0	0.0	0.0	0.0	0.0	0.0	136936.81	0.0	0.0	0.0	0.0	323161.28	0.0	0.0	0.0	0.0	0.0	0.0	0.0	185078.55	0.0	0.0	0.0	0.0	0.0	203668.23	0.0	0.0	0.0	0.0	205805.72	0.0	0.0	0.0	266555.84	0.0	258257.88	164926.62
141	Cluster_00138	89500.25	0.0	0.0	138472.22	107089.125	328379.44	523127.25	322502.5	0.0	0.0	140715.56	0.0	0.0	1036484.5	119575.09	128219.305	0.0	114825.06	274327.03	96392.3	704235.25	0.0	135276.69	0.0	142272.86	119384.94	0.0	117419.04	337869.44	303017.28	128564.33	316037.9	0.0	0.0	932038.2	0.0	333891.9	0.0	0.0	0.0	581149.4	0.0	170465.45	0.0	0.0	0.0	461651.53	400728.0
154	Cluster_00151	0.0	0.0	0.0	0.0	203301.6	0.0	0.0	0.0	0.0	0.0	0.0	0.0	0.0	0.0	0.0	0.0	0.0	0.0	0.0	0.0	0.0	821977.4	0.0	0.0	0.0	0.0	740329.9	0.0	0.0	0.0	0.0	0.0	0.0	0.0	0.0	0.0	0.0	0.0	0.0	0.0	0.0	0.0	0.0	0.0	0.0	0.0	0.0	0.0
179	Cluster_00176	185257.55	0.0	135233.94	0.0	0.0	634691.5	0.0	0.0	0.0	417626.2	177808.73	161622.28	0.0	0.0	316545.44	0.0	0.0	0.0	0.0	0.0	0.0	0.0	0.0	288166.3	0.0	273871.4	0.0	0.0	228184.8	0.0	139590.58	0.0	0.0	627754.1	0.0	0.0	638774.44	0.0	0.0	279314.38	577174.4	0.0	0.0	0.0	156521.8	0.0	0.0	0.0
180	Cluster_00177	279555.22	0.0	0.0	0.0	0.0	1356143.0	0.0	0.0	0.0	339603.22	225074.86	232427.1	213217.17	0.0	0.0	196040.97	0.0	0.0	0.0	0.0	0.0	0.0	0.0	0.0	0.0	0.0	426386.94	519346.25	883040.4	0.0	404313.1	0.0	0.0	763055.1	590801.2	0.0	1310608.0	0.0	123931.17	0.0	1088953.0	619219.94	154018.3	0.0	0.0	0.0	377674.22	516496.12
182	Cluster_00179	0.0	132100.22	0.0	0.0	0.0	214084.61	216320.83	0.0	0.0	261270.5	432772.25	0.0	0.0	0.0	293955.25	0.0	0.0	0.0	0.0	0.0	0.0	0.0	0.0	8128.345	0.0	0.0	0.0	0.0	0.0	0.0	449815.0	0.0	0.0	216241.1	0.0	3337.2524	275283.3	0.0	23405.367	212435.73	349901.9	249318.58	0.0	0.0	0.0	0.0	0.0	264472.5
185	Cluster_00182	0.0	61817.117	0.0	52571.027	285569.16	73689.04	182412.34	60681.426	0.0	350324.62	50651.727	148592.38	69807.94	68585.72	85290.48	0.0	0.0	66849.66	0.0	245282.92	0.0	77452.69	76642.16	0.0	129767.59	106512.305	0.0	282562.22	63015.86	84705.88	0.0	0.0	122070.2	0.0	309297.22	0.0	114953.914	264058.25	95990.38	384603.0	55698.78	327843.06	0.0	0.0	83910.77	0.0	188891.89	133507.97
187	Cluster_00184	0.0	0.0	0.0	0.0	302164.72	0.0	0.0	0.0	0.0	273298.06	0.0	0.0	0.0	0.0	335454.9	0.0	0.0	282171.03	0.0	0.0	530187.06	0.0	0.0	0.0	108710.64	0.0	0.0	98344.94	0.0	0.0	0.0	0.0	0.0	0.0	0.0	0.0	137840.28	0.0	0.0	0.0	0.0	0.0	0.0	0.0	436028.2	658277.56	0.0	0.0
188	Cluster_00185	0.0	0.0	0.0	0.0	0.0	209626.89	0.0	0.0	0.0	0.0	0.0	0.0	0.0	0.0	0.0	0.0	0.0	0.0	0.0	0.0	0.0	0.0	0.0	0.0	0.0	0.0	0.0	0.0	0.0	0.0	0.0	0.0	0.0	0.0	85328.86	0.0	303609.0	0.0	0.0	0.0	0.0	0.0	0.0	0.0	0.0	0.0	0.0	0.0
190	Cluster_00187	2611951.8	1288903.9	1859427.9	0.0	591081.5	7919366.5	1114776.9	3232944.2	1418600.4	704253.3	279075.94	1135842.0	2106330.0	0.0	1138893.4	2271397.8	636139.2	0.0	1078713.1	267148.0	1404526.8	813908.8	2206092.5	795169.75	625362.9	2360670.5	2447867.8	2199954.5	3941323.2	920528.5	2203393.2	0.0	707949.7	5489480.5	4084079.0	576307.1	9805627.0	0.0	313685.47	3943101.8	6891626.5	3902566.0	1599426.5	0.0	3604225.8	0.0	3008153.5	1597306.2
191	Cluster_00188	0.0	317531.16	45955.92	107456.67	325100.38	90210.2	336395.44	0.0	0.0	0.0	35611.605	50983.855	452230.5	101381.414	82952.38	124152.05	0.0	0.0	0.0	0.0	276133.3	0.0	0.0	65747.82	150297.47	230461.03	0.0	66130.17	100847.67	0.0	0.0	0.0	178200.02	117918.17	0.0	0.0	132092.81	0.0	98225.234	93430.56	200340.28	0.0	0.0	82610.17	0.0	125859.69	95476.62	0.0
192	Cluster_00189	0.0	0.0	132006.55	0.0	0.0	0.0	0.0	0.0	0.0	45.179916	39306.223	0.0	0.0	82687.8	0.0	0.0	0.0	0.0	81105.63	134464.78	131575.31	0.0	96892.984	0.0	0.0	0.0	0.0	82326.46	0.0	0.0	0.0	0.0	0.0	0.0	0.0	0.0	28105.129	0.0	0.0	0.0	0.0	0.0	0.0	0.0	0.0	81521.3	69273.21	0.0
193	Cluster_00190	171694.27	187829.7	0.0	0.0	173048.97	161101.67	73021.33	135489.45	0.0	77477.625	127910.03	53450.438	84464.69	134814.31	92517.51	0.0	0.0	0.0	0.0	0.0	0.0	0.0	0.0	119555.875	168510.4	45890.543	89371.375	0.0	0.0	0.0	0.0	139452.02	0.0	0.0	152024.06	0.0	0.0	96811.14	74630.336	0.0	0.0	0.0	0.0	0.0	0.0	0.0	0.0	0.0
194	Cluster_00191	315666.94	360237.94	36805.33	463636.56	305527.6	576520.25	232792.72	525115.0	227378.78	78418.195	438131.8	199720.97	0.0	43972.367	269823.56	286429.7	147378.92	475061.38	347015.47	0.0	268080.5	230617.12	103771.79	155570.88	24452.441	177123.1	322725.0	554837.2	0.0	250234.66	0.0	144267.27	356084.28	119158.61	86311.78	170065.66	460405.6	104173.1	125859.23	561921.0	302838.72	177446.5	548267.56	236032.94	169634.52	173306.58	321435.9	85457.57
195	Cluster_00192	3602311.5	3159279.2	3339804.5	474481.6	855697.4	1.2308102E7	2046497.6	4238785.0	3219490.0	2097276.2	621680.6	1920836.8	3320804.5	575118.5	3500531.2	3740339.5	1883802.4	0.0	2801634.8	738548.9	2761250.5	1576663.8	3935535.2	1087730.6	2011040.2	3565973.0	3092300.5	5074931.5	8295409.5	1351984.8	3308375.0	466231.34	2124806.5	7737224.0	7187774.0	988833.9	1.3529723E7	270300.53	596573.8	6656385.5	1.0903981E7	7382528.5	2583095.5	0.0	6060864.0	459851.62	5437518.5	3589241.0
198	Cluster_00195	0.0	0.0	0.0	0.0	0.0	0.0	0.0	0.0	0.0	0.0	0.0	0.0	0.0	0.0	0.0	0.0	0.0	0.0	0.0	0.0	0.0	0.0	0.0	0.0	0.0	0.0	0.0	0.0	0.0	0.0	0.0	0.0	0.0	0.0	0.0	0.0	0.0	0.0	0.0	0.0	0.0	0.0	0.0	0.0	0.0	0.0	0.0	0.0
199	Cluster_00196	0.0	0.0	0.0	0.0	0.0	0.0	0.0	0.0	0.0	0.0	0.0	0.0	0.0	0.0	0.0	0.0	0.0	0.0	0.0	0.0	0.0	0.0	0.0	0.0	0.0	0.0	0.0	0.0	0.0	0.0	0.0	0.0	0.0	0.0	0.0	0.0	0.0	0.0	0.0	0.0	0.0	0.0	0.0	0.0	0.0	0.0	0.0	0.0
200	Cluster_00197	0.0	0.0	0.0	0.0	0.0	0.0	0.0	0.0	0.0	0.0	0.0	0.0	0.0	0.0	0.0	0.0	0.0	0.0	0.0	0.0	0.0	0.0	0.0	0.0	0.0	0.0	0.0	0.0	0.0	0.0	0.0	0.0	0.0	0.0	0.0	0.0	0.0	0.0	0.0	0.0	0.0	0.0	0.0	0.0	0.0	0.0	0.0	0.0
201	Cluster_00198	2517593.5	0.0	0.0	690841.6	3316903.0	2497327.8	249119.75	1175871.8	88912.52	341885.94	342554.03	317659.94	271561.56	1849362.1	1286832.0	877992.8	2224517.5	7524117.5	233625.11	0.0	4603857.0	0.0	597071.4	200275.55	2232421.8	0.0	231606.16	2215672.8	500323.16	744998.9	0.0	132524.81	311539.03	1166013.5	912849.56	479580.75	1757031.9	0.0	1005187.25	933070.4	3286282.0	747273.7	552692.75	0.0	1721455.0	5654910.5	611477.9	0.0
202	Cluster_00199	139389.7	0.0	0.0	0.0	201429.06	0.0	0.0	152348.27	0.0	0.0	0.0	0.0	0.0	0.0	0.0	0.0	0.0	361990.84	0.0	0.0	650835.6	0.0	0.0	0.0	0.0	0.0	0.0	0.0	0.0	0.0	0.0	0.0	0.0	0.0	0.0	0.0	0.0	0.0	0.0	0.0	213773.97	0.0	0.0	0.0	0.0	309054.22	0.0	0.0
203	Cluster_00200	0.0	0.0	0.0	0.0	0.0	416260.53	0.0	309627.94	0.0	0.0	0.0	0.0	0.0	0.0	0.0	135501.83	0.0	0.0	0.0	0.0	0.0	0.0	0.0	0.0	0.0	0.0	0.0	0.0	422870.3	0.0	154842.98	0.0	0.0	391638.2	160525.33	0.0	796421.7	0.0	0.0	360075.53	631555.8	117157.66	239187.25	0.0	156105.73	0.0	180479.1	0.0
205	Cluster_00202	0.0	0.0	0.0	0.0	455321.28	0.0	0.0	0.0	0.0	0.0	0.0	0.0	0.0	146594.97	0.0	0.0	0.0	204735.44	0.0	0.0	300918.38	0.0	0.0	0.0	209898.83	0.0	0.0	367770.38	0.0	0.0	0.0	0.0	0.0	0.0	0.0	0.0	0.0	0.0	0.0	0.0	187236.56	0.0	0.0	0.0	0.0	501200.88	0.0	0.0
208	Cluster_00205	0.0	56732.47	0.0	274033.38	0.0	831940.75	0.0	234300.5	196570.16	0.0	299128.1	198453.92	331925.94	0.0	0.0	375196.75	0.0	0.0	0.0	0.0	262638.44	0.0	356581.53	693673.6	0.0	0.0	0.0	162648.9	1134589.9	0.0	0.0	0.0	0.0	298638.78	275847.97	0.0	747570.25	0.0	471671.25	320611.16	599862.5	445155.22	433908.88	0.0	237374.14	128139.86	288048.97	179152.62
209	Cluster_00206	368307.2	373921.47	437488.8	0.0	0.0	1953673.2	0.0	0.0	0.0	0.0	0.0	162283.6	118161.74	0.0	1051604.5	279021.16	0.0	0.0	0.0	0.0	249559.33	0.0	696994.44	0.0	261340.72	859328.7	499801.94	752029.3	927689.5	0.0	398102.6	0.0	0.0	1952775.1	926977.7	0.0	3220432.5	0.0	0.0	723596.94	1775022.0	1365547.4	462238.78	0.0	592890.1	0.0	0.0	285541.5
211	Cluster_00208	615498.6	0.0	0.0	0.0	1556901.2	215924.1	0.0	276853.94	0.0	0.0	0.0	0.0	0.0	392453.6	501785.66	0.0	0.0	2410976.8	0.0	0.0	1674829.5	0.0	0.0	0.0	628104.6	0.0	0.0	543803.3	0.0	180504.48	0.0	0.0	0.0	282886.06	0.0	0.0	0.0	0.0	215148.52	0.0	374615.2	0.0	0.0	0.0	0.0	1605474.0	167475.98	0.0
213	Cluster_00210	0.0	0.0	0.0	0.0	0.0	0.0	0.0	0.0	0.0	0.0	0.0	0.0	0.0	0.0	0.0	0.0	0.0	0.0	0.0	0.0	0.0	0.0	0.0	0.0	0.0	0.0	0.0	0.0	0.0	0.0	0.0	0.0	0.0	0.0	0.0	0.0	0.0	0.0	0.0	0.0	0.0	0.0	0.0	0.0	0.0	0.0	0.0	0.0
214	Cluster_00211	0.0	0.0	0.0	0.0	0.0	0.0	0.0	0.0	0.0	0.0	0.0	0.0	0.0	0.0	0.0	0.0	0.0	0.0	0.0	0.0	0.0	0.0	0.0	0.0	0.0	0.0	0.0	0.0	0.0	0.0	0.0	0.0	0.0	0.0	0.0	0.0	0.0	0.0	0.0	0.0	0.0	0.0	0.0	0.0	0.0	0.0	319190.2	0.0
222	Cluster_00219	0.0	0.0	0.0	0.0	0.0	0.0	0.0	0.0	0.0	0.0	0.0	0.0	0.0	0.0	0.0	0.0	0.0	0.0	0.0	0.0	0.0	0.0	0.0	0.0	0.0	0.0	0.0	0.0	0.0	0.0	0.0	0.0	111519.66	0.0	0.0	0.0	0.0	0.0	0.0	0.0	0.0	0.0	0.0	0.0	0.0	0.0	0.0	0.0
224	Cluster_00221	0.0	0.0	0.0	0.0	0.0	0.0	0.0	0.0	0.0	0.0	0.0	0.0	0.0	0.0	0.0	0.0	0.0	0.0	0.0	0.0	0.0	0.0	0.0	0.0	0.0	0.0	0.0	0.0	0.0	0.0	0.0	0.0	0.0	0.0	0.0	0.0	0.0	0.0	0.0	0.0	0.0	0.0	0.0	0.0	0.0	0.0	0.0	0.0
225	Cluster_00222	0.0	0.0	0.0	0.0	0.0	0.0	0.0	0.0	0.0	0.0	0.0	0.0	0.0	0.0	0.0	0.0	0.0	0.0	0.0	0.0	0.0	0.0	0.0	0.0	0.0	0.0	0.0	0.0	0.0	0.0	0.0	0.0	0.0	0.0	0.0	0.0	0.0	0.0	0.0	0.0	0.0	0.0	0.0	0.0	227327.61	0.0	0.0	0.0
226	Cluster_00223	0.0	0.0	0.0	0.0	0.0	0.0	0.0	0.0	0.0	0.0	132730.47	58736.848	0.0	0.0	0.0	0.0	0.0	0.0	0.0	0.0	0.0	0.0	0.0	0.0	87065.87	0.0	70221.64	91990.36	0.0	0.0	0.0	0.0	0.0	0.0	0.0	0.0	0.0	0.0	0.0	0.0	0.0	124383.56	0.0	0.0	241255.61	0.0	0.0	0.0
230	Cluster_00227	514693.72	851175.7	0.0	709418.7	2110019.0	1213156.9	2106450.5	1248775.5	2244273.0	0.0	4957385.5	3476310.2	3584724.0	3720292.5	2614692.2	1016038.0	2328262.5	2518429.5	3008992.2	2803190.0	1805799.9	1885318.5	1790881.5	1933128.6	2278041.8	2707875.0	1198763.5	1809467.0	2717402.0	2760359.0	3303027.0	2077099.8	1874180.5	1580341.2	3675272.0	2680331.5	2264865.8	944705.0	2141105.2	2430774.5	2051474.0	3219369.5	1732105.4	3943490.0	0.0	2285713.5	2645663.8	2363120.0
233	Cluster_00230	0.0	0.0	0.0	0.0	0.0	0.0	0.0	0.0	0.0	0.0	0.0	0.0	0.0	0.0	0.0	0.0	0.0	0.0	0.0	0.0	0.0	0.0	0.0	0.0	0.0	0.0	0.0	0.0	0.0	0.0	0.0	0.0	0.0	0.0	0.0	0.0	0.0	0.0	0.0	0.0	0.0	0.0	0.0	0.0	0.0	0.0	0.0	0.0
234	Cluster_00231	0.0	0.0	0.0	0.0	0.0	0.0	0.0	0.0	0.0	0.0	0.0	0.0	0.0	0.0	0.0	0.0	0.0	0.0	0.0	0.0	0.0	0.0	0.0	0.0	0.0	0.0	0.0	0.0	0.0	0.0	0.0	0.0	0.0	0.0	0.0	0.0	0.0	0.0	0.0	0.0	0.0	0.0	0.0	0.0	0.0	0.0	0.0	0.0
237	Cluster_00234	0.0	0.0	0.0	0.0	0.0	0.0	0.0	0.0	0.0	0.0	0.0	0.0	0.0	0.0	0.0	0.0	0.0	0.0	0.0	0.0	0.0	0.0	0.0	0.0	0.0	0.0	0.0	0.0	0.0	0.0	0.0	0.0	0.0	0.0	0.0	0.0	0.0	0.0	0.0	0.0	0.0	0.0	0.0	0.0	0.0	0.0	0.0	0.0
241	Cluster_00238	0.0	0.0	0.0	0.0	0.0	0.0	0.0	0.0	0.0	0.0	0.0	0.0	0.0	0.0	0.0	0.0	0.0	0.0	0.0	0.0	0.0	0.0	0.0	0.0	0.0	0.0	0.0	0.0	0.0	0.0	0.0	0.0	0.0	0.0	0.0	0.0	0.0	0.0	0.0	0.0	0.0	0.0	0.0	0.0	0.0	0.0	0.0	0.0
242	Cluster_00239	0.0	0.0	0.0	0.0	0.0	0.0	0.0	0.0	0.0	0.0	0.0	0.0	0.0	0.0	0.0	0.0	0.0	0.0	0.0	0.0	0.0	0.0	0.0	0.0	0.0	0.0	0.0	0.0	0.0	0.0	0.0	0.0	0.0	0.0	0.0	0.0	0.0	0.0	0.0	0.0	0.0	0.0	0.0	0.0	0.0	0.0	0.0	0.0
243	Cluster_00240	0.0	311424.53	0.0	613652.9	0.0	288365.7	266178.06	0.0	339934.56	0.0	2713363.2	851301.06	1905684.8	813755.94	2093597.8	405492.38	686728.9	862657.5	307256.56	188480.78	786388.9	0.0	0.0	654584.44	0.0	822283.56	0.0	0.0	536188.1	0.0	0.0	0.0	302693.62	0.0	0.0	0.0	0.0	0.0	0.0	0.0	0.0	0.0	0.0	0.0	282674.66	0.0	0.0	0.0
244	Cluster_00241	0.0	0.0	0.0	0.0	0.0	0.0	0.0	0.0	0.0	0.0	0.0	0.0	0.0	0.0	0.0	0.0	0.0	0.0	0.0	0.0	0.0	0.0	0.0	0.0	0.0	0.0	0.0	0.0	0.0	0.0	0.0	0.0	0.0	0.0	0.0	0.0	0.0	0.0	0.0	0.0	0.0	0.0	0.0	0.0	0.0	0.0	0.0	0.0
245	Cluster_00242	0.0	0.0	0.0	0.0	0.0	0.0	0.0	0.0	0.0	0.0	0.0	0.0	0.0	0.0	0.0	0.0	0.0	0.0	0.0	0.0	0.0	0.0	0.0	0.0	0.0	0.0	0.0	0.0	193380.0	0.0	0.0	0.0	0.0	0.0	0.0	0.0	0.0	0.0	0.0	0.0	0.0	0.0	0.0	0.0	0.0	0.0	0.0	369400.0
247	Cluster_00244	0.0	0.0	0.0	0.0	0.0	0.0	0.0	0.0	0.0	0.0	0.0	0.0	0.0	0.0	0.0	0.0	0.0	0.0	0.0	0.0	0.0	0.0	0.0	0.0	0.0	0.0	0.0	0.0	0.0	0.0	0.0	0.0	0.0	0.0	0.0	0.0	0.0	0.0	0.0	0.0	0.0	73083.52	0.0	0.0	0.0	0.0	0.0	0.0
249	Cluster_00246	0.0	0.0	0.0	0.0	0.0	0.0	0.0	0.0	0.0	0.0	0.0	0.0	0.0	0.0	0.0	0.0	0.0	0.0	0.0	0.0	0.0	0.0	0.0	0.0	0.0	0.0	0.0	0.0	0.0	0.0	0.0	0.0	0.0	0.0	0.0	0.0	0.0	0.0	0.0	0.0	0.0	0.0	0.0	0.0	0.0	0.0	0.0	0.0
251	Cluster_00248	0.0	0.0	0.0	0.0	0.0	0.0	0.0	0.0	0.0	0.0	0.0	0.0	0.0	0.0	0.0	0.0	0.0	0.0	0.0	0.0	0.0	0.0	0.0	0.0	0.0	0.0	0.0	0.0	0.0	0.0	0.0	0.0	0.0	0.0	0.0	0.0	0.0	0.0	0.0	0.0	0.0	0.0	0.0	0.0	0.0	0.0	0.0	0.0
256	Cluster_00253	0.0	0.0	0.0	0.0	0.0	0.0	0.0	0.0	0.0	0.0	0.0	0.0	0.0	0.0	0.0	0.0	0.0	0.0	0.0	0.0	0.0	0.0	0.0	0.0	0.0	0.0	0.0	0.0	0.0	0.0	0.0	0.0	0.0	0.0	0.0	0.0	0.0	0.0	0.0	0.0	0.0	0.0	0.0	0.0	0.0	0.0	0.0	0.0
257	Cluster_00254	0.0	637210.44	0.0	0.0	0.0	0.0	0.0	0.0	256798.66	0.0	966601.94	0.0	895035.4	741521.56	1828254.8	1970721.0	1504366.1	2212822.2	1891217.5	1451193.1	1839967.0	2199420.0	2491610.5	973146.5	0.0	0.0	0.0	1048973.8	405044.06	475013.44	0.0	0.0	302158.47	0.0	0.0	0.0	0.0	0.0	0.0	0.0	0.0	0.0	0.0	0.0	0.0	0.0	0.0	0.0
259	Cluster_00256	0.0	16141.818	0.0	0.0	0.0	0.0	0.0	0.0	0.0	0.0	8831.233	0.0	25321.906	25972.145	317600.2	42418.473	333772.4	464690.16	561473.7	37968.4	0.0	0.0	34880.367	0.0	0.0	0.0	728284.1	0.0	0.0	21003.695	0.0	0.0	0.0	0.0	0.0	0.0	0.0	0.0	0.0	0.0	0.0	0.0	0.0	0.0	0.0	0.0	0.0	0.0
263	Cluster_00260	0.0	0.0	0.0	0.0	0.0	0.0	0.0	0.0	0.0	0.0	0.0	0.0	0.0	0.0	0.0	0.0	0.0	0.0	0.0	0.0	0.0	0.0	0.0	0.0	0.0	231037.47	0.0	0.0	0.0	0.0	0.0	0.0	0.0	0.0	0.0	0.0	0.0	0.0	0.0	0.0	0.0	0.0	0.0	0.0	0.0	0.0	0.0	0.0
264	Cluster_00261	318040.62	0.0	270555.34	0.0	0.0	0.0	0.0	0.0	0.0	0.0	0.0	0.0	647238.9	375802.1	0.0	561720.4	0.0	1106012.5	1045486.75	1158153.4	1311756.9	1082337.9	975417.8	418485.72	470362.38	0.0	582770.94	863760.56	0.0	978263.5	0.0	0.0	0.0	0.0	0.0	0.0	0.0	0.0	441337.97	0.0	0.0	0.0	0.0	0.0	0.0	0.0	0.0	0.0
277	Cluster_00274	0.0	0.0	0.0	0.0	0.0	0.0	0.0	0.0	0.0	0.0	0.0	0.0	0.0	0.0	0.0	0.0	0.0	0.0	0.0	0.0	0.0	0.0	0.0	0.0	0.0	0.0	0.0	0.0	0.0	0.0	0.0	0.0	0.0	0.0	0.0	0.0	0.0	0.0	0.0	0.0	0.0	0.0	0.0	0.0	0.0	0.0	0.0	0.0
279	Cluster_00276	0.0	497907.7	243653.92	160107.38	135130.58	0.0	0.0	0.0	0.0	0.0	0.0	0.0	0.0	413909.06	0.0	0.0	0.0	0.0	132277.84	0.0	365880.25	0.0	0.0	0.0	0.0	0.0	0.0	461252.94	1435082.5	0.0	0.0	294912.2	0.0	0.0	0.0	0.0	0.0	0.0	0.0	0.0	0.0	0.0	0.0	0.0	0.0	0.0	626452.6	0.0
281	Cluster_00278	0.0	986600.25	127231.48	0.0	618874.9	305702.97	0.0	0.0	0.0	0.0	0.0	0.0	113486.125	883908.9	0.0	0.0	566133.44	0.0	351542.3	360765.12	924935.6	0.0	0.0	0.0	0.0	0.0	0.0	1815035.2	2858830.5	0.0	0.0	0.0	726894.9	0.0	0.0	0.0	743041.4	110714.34	0.0	0.0	0.0	0.0	0.0	1021023.25	0.0	0.0	1164425.6	0.0
283	Cluster_00280	0.0	233619.8	0.0	0.0	0.0	0.0	0.0	0.0	0.0	0.0	0.0	0.0	0.0	0.0	0.0	0.0	0.0	0.0	0.0	0.0	0.0	0.0	0.0	0.0	0.0	0.0	0.0	0.0	0.0	0.0	0.0	0.0	0.0	0.0	0.0	0.0	0.0	0.0	0.0	0.0	0.0	0.0	0.0	0.0	0.0	0.0	0.0	0.0
285	Cluster_00282	0.0	1237308.1	0.0	0.0	784134.5	729191.2	0.0	0.0	0.0	0.0	0.0	137772.44	0.0	958787.9	180698.53	0.0	250062.86	0.0	265288.0	718728.2	1453018.9	0.0	225120.23	442321.44	0.0	0.0	0.0	1264321.5	2484693.5	0.0	0.0	1000167.94	706263.44	0.0	382331.06	0.0	653938.5	0.0	0.0	0.0	0.0	164575.47	0.0	881388.8	299697.56	0.0	892223.3	0.0
286	Cluster_00283	0.0	0.0	0.0	0.0	0.0	0.0	0.0	0.0	0.0	0.0	0.0	0.0	0.0	0.0	0.0	0.0	0.0	0.0	0.0	0.0	0.0	0.0	0.0	0.0	0.0	0.0	0.0	0.0	184817.39	0.0	0.0	0.0	0.0	0.0	0.0	0.0	0.0	0.0	0.0	0.0	0.0	0.0	0.0	0.0	0.0	0.0	0.0	0.0
287	Cluster_00284	0.0	0.0	0.0	0.0	0.0	0.0	0.0	0.0	0.0	0.0	0.0	0.0	0.0	0.0	0.0	0.0	0.0	0.0	0.0	0.0	0.0	0.0	0.0	0.0	0.0	0.0	0.0	0.0	0.0	0.0	0.0	0.0	0.0	0.0	0.0	0.0	0.0	0.0	0.0	0.0	0.0	0.0	0.0	0.0	0.0	0.0	0.0	0.0
289	Cluster_00286	0.0	0.0	0.0	0.0	191952.19	0.0	0.0	0.0	0.0	0.0	0.0	0.0	0.0	115511.18	0.0	0.0	0.0	0.0	0.0	0.0	0.0	0.0	0.0	0.0	0.0	0.0	0.0	0.0	0.0	0.0	0.0	0.0	0.0	0.0	0.0	0.0	0.0	0.0	0.0	0.0	0.0	0.0	0.0	0.0	0.0	0.0	0.0	0.0
292	Cluster_00289	0.0	146632.7	0.0	0.0	0.0	0.0	0.0	0.0	0.0	0.0	0.0	0.0	0.0	0.0	0.0	0.0	266671.6	0.0	0.0	0.0	343507.38	0.0	0.0	0.0	0.0	0.0	0.0	0.0	479702.3	0.0	0.0	0.0	0.0	0.0	0.0	0.0	0.0	0.0	0.0	0.0	0.0	0.0	0.0	229595.08	0.0	0.0	0.0	169465.58
294	Cluster_00291	0.0	0.0	0.0	0.0	0.0	0.0	0.0	0.0	0.0	0.0	0.0	0.0	0.0	0.0	0.0	0.0	0.0	0.0	0.0	0.0	0.0	0.0	0.0	0.0	0.0	0.0	0.0	0.0	0.0	0.0	0.0	0.0	0.0	0.0	0.0	0.0	0.0	0.0	0.0	0.0	0.0	0.0	0.0	0.0	0.0	0.0	0.0	0.0
296	Cluster_00293	0.0	0.0	0.0	0.0	0.0	0.0	0.0	0.0	0.0	0.0	0.0	0.0	0.0	0.0	0.0	0.0	0.0	0.0	0.0	0.0	150242.5	0.0	0.0	0.0	0.0	0.0	0.0	140448.03	0.0	0.0	0.0	0.0	0.0	0.0	0.0	0.0	0.0	0.0	0.0	0.0	0.0	0.0	0.0	0.0	0.0	0.0	0.0	0.0
297	Cluster_00294	0.0	0.0	0.0	0.0	0.0	0.0	0.0	89206.33	0.0	0.0	0.0	0.0	0.0	0.0	0.0	0.0	0.0	120461.38	0.0	0.0	0.0	0.0	103854.97	0.0	0.0	0.0	0.0	0.0	0.0	0.0	0.0	0.0	0.0	0.0	0.0	0.0	0.0	0.0	0.0	0.0	0.0	0.0	0.0	0.0	0.0	0.0	0.0	0.0
307	Cluster_00304	0.0	0.0	0.0	0.0	0.0	0.0	0.0	0.0	0.0	0.0	0.0	0.0	0.0	0.0	0.0	0.0	0.0	0.0	0.0	0.0	0.0	0.0	0.0	0.0	0.0	0.0	0.0	0.0	0.0	0.0	0.0	0.0	0.0	0.0	0.0	0.0	0.0	0.0	438908.7	0.0	0.0	0.0	0.0	0.0	0.0	0.0	0.0	0.0
308	Cluster_00305	0.0	0.0	0.0	0.0	0.0	0.0	0.0	0.0	0.0	0.0	0.0	0.0	0.0	0.0	0.0	0.0	0.0	0.0	0.0	0.0	0.0	0.0	0.0	0.0	0.0	0.0	0.0	0.0	0.0	0.0	0.0	0.0	0.0	0.0	0.0	0.0	0.0	0.0	0.0	0.0	0.0	0.0	0.0	0.0	0.0	0.0	0.0	0.0
309	Cluster_00306	0.0	0.0	199313.39	0.0	0.0	471526.28	0.0	0.0	104946.73	0.0	0.0	0.0	0.0	0.0	0.0	0.0	0.0	135625.72	0.0	0.0	137763.39	0.0	213517.11	0.0	150588.58	0.0	0.0	0.0	466127.8	0.0	0.0	0.0	0.0	176408.11	0.0	0.0	156006.39	0.0	0.0	0.0	0.0	0.0	123196.164	0.0	0.0	0.0	722237.94	298473.56
314	Cluster_00311	0.0	0.0	0.0	0.0	0.0	0.0	0.0	0.0	0.0	0.0	0.0	0.0	0.0	0.0	0.0	0.0	0.0	0.0	0.0	0.0	0.0	0.0	0.0	0.0	0.0	0.0	0.0	0.0	0.0	0.0	0.0	0.0	0.0	0.0	0.0	0.0	0.0	0.0	0.0	0.0	0.0	0.0	0.0	0.0	0.0	0.0	0.0	0.0
318	Cluster_00315	0.0	0.0	0.0	0.0	421082.22	0.0	431572.7	0.0	164824.67	0.0	0.0	171674.19	0.0	0.0	0.0	0.0	0.0	0.0	0.0	0.0	0.0	0.0	0.0	200068.05	0.0	0.0	0.0	0.0	0.0	0.0	0.0	0.0	0.0	0.0	306069.34	0.0	0.0	0.0	0.0	0.0	0.0	190520.64	0.0	0.0	0.0	0.0	0.0	0.0
334	Cluster_00331	0.0	0.0	0.0	0.0	0.0	194597.38	0.0	0.0	0.0	0.0	0.0	0.0	0.0	200399.39	0.0	0.0	0.0	0.0	75714.805	0.0	371971.44	0.0	0.0	0.0	0.0	0.0	0.0	195280.94	2015751.5	0.0	0.0	0.0	0.0	0.0	0.0	0.0	0.0	0.0	0.0	0.0	0.0	0.0	0.0	255171.02	0.0	0.0	240495.84	0.0
339	Cluster_00336	2.5061934E7	2.0290018E7	1.589662E7	2.2887012E7	2.4997354E7	2.8079944E7	2.27777E7	2.204398E7	2.23602E7	1.3754274E7	1.6612146E7	2.0325588E7	2.1113914E7	2.3602684E7	2.4377538E7	2.2518108E7	1.8781556E7	2.7475528E7	2.3363024E7	2.6374848E7	2.6941612E7	2.0946264E7	1.1527137E7	2.6823858E7	2.495896E7	2.6288312E7	2.801301E7	2.3317304E7	2.8051396E7	4219551.5	2.6299924E7	2.7590466E7	2.6201628E7	4809351.0	2.3971532E7	2.4966328E7	2.661162E7	3.1242224E7	7696055.0	2.2232336E7	2.6043648E7	1.8767458E7	631627.75	2.8248684E7	2.4769612E7	2.4073032E7	2.2044844E7	2.6650422E7
340	Cluster_00337	7677.789	0.0	189177.19	196013.02	107632.266	415507.5	0.0	0.0	0.0	0.0	0.0	0.0	205648.86	0.0	0.0	0.0	0.0	0.0	0.0	0.0	416774.88	0.0	0.0	0.0	0.0	0.0	0.0	0.0	0.0	0.0	0.0	0.0	0.0	0.0	0.0	0.0	0.0	0.0	0.0	0.0	0.0	0.0	592385.2	0.0	0.0	0.0	0.0	0.0
344	Cluster_00341	0.0	0.0	0.0	0.0	0.0	0.0	0.0	0.0	0.0	0.0	0.0	0.0	0.0	322786.53	346500.97	0.0	0.0	0.0	0.0	0.0	371144.0	0.0	0.0	679003.9	0.0	237570.33	0.0	0.0	0.0	0.0	0.0	0.0	0.0	0.0	0.0	0.0	533568.9	0.0	0.0	155564.47	0.0	0.0	0.0	0.0	0.0	0.0	0.0	0.0
347	Cluster_00344	0.0	0.0	266931.25	0.0	150425.5	0.0	197416.4	188812.36	262948.97	0.0	0.0	0.0	0.0	0.0	0.0	0.0	0.0	0.0	0.0	151425.94	0.0	0.0	0.0	0.0	215224.28	0.0	91624.15	0.0	0.0	0.0	0.0	0.0	66080.25	0.0	0.0	0.0	0.0	0.0	0.0	0.0	0.0	163707.44	0.0	0.0	0.0	0.0	0.0	617965.9
348	Cluster_00345	0.0	202549.31	524934.0	0.0	0.0	263462.12	0.0	0.0	0.0	0.0	0.0	0.0	0.0	873758.25	0.0	0.0	0.0	0.0	178257.98	0.0	0.0	0.0	0.0	0.0	0.0	0.0	0.0	0.0	0.0	0.0	0.0	0.0	0.0	0.0	361750.12	0.0	0.0	0.0	0.0	0.0	241792.62	0.0	0.0	0.0	0.0	0.0	113723.22	0.0
349	Cluster_00346	0.0	0.0	0.0	0.0	0.0	0.0	0.0	0.0	0.0	0.0	0.0	0.0	0.0	0.0	0.0	0.0	0.0	0.0	0.0	0.0	0.0	227594.64	0.0	0.0	0.0	0.0	0.0	0.0	0.0	0.0	0.0	0.0	0.0	0.0	0.0	0.0	0.0	0.0	0.0	0.0	0.0	0.0	0.0	0.0	0.0	0.0	0.0	0.0
360	Cluster_00357	0.0	0.0	0.0	0.0	0.0	0.0	0.0	387328.25	0.0	0.0	0.0	0.0	0.0	0.0	0.0	0.0	0.0	0.0	0.0	0.0	0.0	0.0	0.0	0.0	0.0	0.0	0.0	0.0	0.0	0.0	0.0	0.0	0.0	0.0	0.0	0.0	0.0	0.0	0.0	0.0	0.0	0.0	0.0	0.0	0.0	0.0	0.0	0.0
369	Cluster_00366	2706472.2	2842851.5	3854412.8	2083221.8	5075662.0	5187260.0	4994240.0	2862687.2	4864310.0	627832.25	948013.0	4255166.5	2110045.5	6113544.0	5899168.0	319466.12	5498950.0	0.0	6554505.0	8301454.0	4973253.0	1432807.0	4793429.0	7305527.0	5511507.0	3898629.5	2808781.2	9428130.0	6351224.0	3277167.2	3776859.0	5221128.5	9494857.0	283888.78	7848548.0	6920015.0	7920767.0	1.1704092E7	2774446.5	6453915.5	5073990.0	5525156.0	829476.9	6335528.0	3364903.5	3127975.8	4336512.5	8528371.0
370	Cluster_00367	0.0	0.0	0.0	0.0	0.0	190502.98	0.0	0.0	0.0	0.0	0.0	0.0	0.0	215583.78	0.0	0.0	0.0	0.0	0.0	0.0	0.0	0.0	0.0	0.0	279758.12	0.0	0.0	0.0	0.0	0.0	0.0	0.0	233993.66	0.0	0.0	445926.8	0.0	0.0	0.0	186117.23	0.0	206467.97	0.0	0.0	0.0	0.0	0.0	274890.2
397	Cluster_00394	0.0	0.0	0.0	0.0	0.0	0.0	0.0	0.0	56740.25	0.0	0.0	0.0	0.0	0.0	107441.16	130047.74	0.0	0.0	0.0	48768.4	0.0	21689.67	0.0	0.0	0.0	0.0	0.0	0.0	0.0	0.0	79883.61	0.0	0.0	0.0	0.0	0.0	0.0	0.0	0.0	0.0	0.0	0.0	0.0	18996.705	0.0	0.0	0.0	0.0
407	Cluster_00404	872512.75	2382034.5	1522968.9	1934071.5	2730234.5	1692945.4	1222077.6	1984725.4	1416775.5	456127.16	0.0	1280524.5	2356328.2	2029935.2	2056736.9	2200894.2	2920887.5	2743338.5	2045233.4	2919474.8	1352581.2	1218180.4	1278617.5	2196468.8	2558580.0	1888581.4	2661032.5	3257548.0	3611229.8	5018949.5	3378047.8	4267027.5	3767503.2	2703154.2	1296263.9	1268538.8	2381021.2	3768295.0	2610578.5	3426748.2	4805828.0	5058601.0	4070749.0	3690171.8	1851660.1	1440639.9	930759.8	349983.9
408	Cluster_00405	0.0	0.0	0.0	0.0	0.0	0.0	0.0	0.0	98862.18	0.0	0.0	67007.63	120007.01	0.0	0.0	8785.005	77837.086	0.0	258246.11	142307.38	0.0	0.0	0.0	0.0	0.0	58714.18	0.0	0.0	0.0	0.0	0.0	0.0	0.0	0.0	152236.66	196854.27	0.0	0.0	0.0	0.0	0.0	0.0	151829.28	0.0	0.0	0.0	0.0	0.0
409	Cluster_00406	160308.19	0.0	72920.15	55287.31	0.0	0.0	0.0	0.0	0.0	134455.6	0.0	0.0	0.0	43677.55	0.0	0.0	0.0	0.0	116986.55	0.0	0.0	0.0	0.0	0.0	0.0	0.0	150271.92	0.0	0.0	0.0	51174.117	181107.33	0.0	0.0	0.0	77488.555	0.0	0.0	112916.11	0.0	0.0	139107.95	0.0	0.0	0.0	0.0	146600.0	294204.1
410	Cluster_00407	0.0	0.0	0.0	30181.547	0.0	68826.69	14459.548	0.0	0.0	65074.63	33313.05	0.0	72011.93	40760.26	0.0	0.0	0.0	102192.02	0.0	0.0	0.0	63098.12	0.0	95196.93	0.0	0.0	847.4147	0.0	49171.49	57504.363	50019.297	0.0	0.0	0.0	130791.31	0.0	0.0	0.0	0.0	0.0	0.0	46633.6	127763.695	0.0	0.0	0.0	7332.0293	0.0
411	Cluster_00408	548276.8	90635.25	327644.84	309641.8	374329.84	213857.62	229802.47	40833.695	114711.016	399382.16	438847.9	159041.4	0.0	256909.45	0.0	93249.59	243222.94	143796.03	0.0	263639.25	52617.28	267877.1	0.0	278500.7	0.0	475309.2	0.0	113057.414	259071.95	89176.62	39536.285	0.0	123402.08	38569.516	0.0	0.0	126565.68	132059.94	266226.38	174799.25	249846.5	333149.44	352930.78	0.0	213165.4	143668.31	324332.38	338605.5
414	Cluster_00411	3174087.5	2673568.8	2545204.2	1963669.4	1828313.1	2241237.2	1891386.8	1900754.9	1902215.5	3022052.0	394294.28	2034637.4	2217286.2	2053232.9	2482379.2	2507743.5	2159653.8	2682071.8	2432415.8	1950468.1	2055905.5	2398751.2	3208535.5	3323120.8	2926906.2	1424436.9	2380158.8	2608562.8	2115269.0	1904387.0	1949236.0	3724108.2	3355378.0	4053202.2	2976053.5	2180193.5	2921976.8	4141980.2	1933632.0	2957399.0	2150290.2	2459468.8	2300459.2	3750600.5	3315069.2	1935763.4	2904349.8	2645898.8
415	Cluster_00412	837475.6	672033.9	336970.3	11701.624	390086.0	634667.4	278106.16	462526.47	601354.94	381907.03	666921.25	625772.94	321004.06	78818.03	615014.2	177773.77	683308.9	985878.7	400422.97	887392.6	280391.0	475934.66	680323.56	451630.28	458068.8	407507.0	361833.5	379277.84	0.0	539874.9	600495.25	0.0	214556.17	352842.56	469609.3	708825.94	138590.05	128399.195	149133.3	469969.66	537884.2	531931.5	676078.8	3618.7385	537917.1	820891.75	782353.6	117760.66
416	Cluster_00413	479222.97	176329.75	964557.06	737535.5	646140.2	901115.56	446934.75	532530.8	244205.12	638458.56	170148.39	0.0	0.0	93609.01	0.0	459560.84	0.0	83045.484	294818.03	309366.88	690122.5	0.0	305622.7	0.0	0.0	95278.13	445612.8	482445.94	267643.94	0.0	0.0	0.0	523918.97	0.0	378361.2	561194.25	185353.23	340092.66	223078.72	978948.3	550044.2	81254.22	217778.61	238139.02	69760.43	346909.97	205595.92	374306.2
417	Cluster_00414	0.0	280669.3	150885.36	103568.125	0.0	167034.08	282402.97	0.0	0.0	0.0	77004.79	355896.72	670597.94	0.0	590165.44	0.0	104385.97	74335.234	551215.3	68522.17	0.0	356073.84	355793.72	84013.36	415763.2	283365.56	0.0	0.0	0.0	133728.2	575559.8	0.0	105330.25	240665.45	0.0	225115.06	0.0	693258.0	0.0	180218.16	347141.03	0.0	160281.6	0.0	0.0	0.0	167729.73	0.0
418	Cluster_00415	170519.55	51067.844	309424.3	181059.66	428559.5	146435.4	577647.25	769907.0	0.0	0.0	0.0	279928.75	300956.3	724352.06	219722.97	829164.0	422240.03	544797.94	167101.27	0.0	692673.7	196299.61	261755.55	995274.25	879853.06	18934.473	879833.75	261441.64	403580.88	0.0	306888.8	320801.66	0.0	252879.11	0.0	158507.08	384367.6	0.0	416790.75	767426.5	181465.14	513301.2	578231.94	483551.0	773325.1	335818.03	675205.25	555812.56
419	Cluster_00416	541673.0	374900.6	690870.25	0.0	260388.94	177684.44	0.0	288139.03	213407.64	42448.312	562145.0	0.0	266168.7	344143.4	343354.6	280902.38	0.0	346818.5	536816.9	0.0	396395.62	289612.97	0.0	0.0	199124.81	283378.75	378070.8	322690.75	204512.53	0.0	290794.4	0.0	0.0	0.0	206106.72	0.0	324474.0	0.0	411567.66	7667.943	254997.64	434521.12	703593.1	615236.25	401821.44	0.0	0.0	115069.97
422	Cluster_00419	78256.61	0.0	0.0	0.0	0.0	0.0	0.0	0.0	99113.69	0.0	0.0	0.0	0.0	0.0	0.0	0.0	0.0	0.0	0.0	0.0	30208.75	0.0	0.0	0.0	9248.17	0.0	11120.717	0.0	37682.87	0.0	32312.215	0.0	97971.9	60635.17	0.0	0.0	0.0	0.0	0.0	0.0	103420.01	142835.36	33722.473	88569.49	0.0	0.0	0.0	0.0
423	Cluster_00420	71702.21	17790.967	169681.23	57516.297	61087.91	111947.37	0.0	190566.89	0.0	104875.05	0.0	208566.98	122639.6	71569.88	0.0	0.0	6457.2827	74456.96	67993.984	40671.0	129909.2	11532.841	103496.43	0.0	4367.0923	42500.477	0.0	127785.41	177758.02	203707.6	0.0	0.0	0.0	3425.2334	41016.336	0.0	59469.94	0.0	0.0	101285.016	0.0	0.0	107662.05	0.0	66885.2	0.0	141543.8	0.0
424	Cluster_00421	0.0	43830.07	120377.555	0.0	53653.3	95963.95	144860.64	49265.19	0.0	69743.87	31998.262	145219.08	0.0	0.0	31310.008	216331.4	137730.3	168077.66	0.0	49307.13	107315.84	154780.97	0.0	47984.625	173320.75	0.0	0.0	0.0	129568.0	29458.688	96350.125	168777.69	113404.22	143242.84	65054.973	150878.5	129994.11	227710.95	148157.67	0.0	0.0	94595.93	0.0	109467.84	0.0	0.0	23593.258	0.0
427	Cluster_00424	0.0	0.0	0.0	0.0	0.0	0.0	0.0	82671.09	90017.53	0.0	0.0	0.0	0.0	0.0	0.0	0.0	0.0	0.0	0.0	0.0	134380.17	0.0	0.0	0.0	0.0	0.0	0.0	0.0	0.0	41684.465	0.0	0.0	0.0	0.0	0.0	0.0	0.0	0.0	0.0	0.0	42097.645	0.0	0.0	0.0	0.0	0.0	0.0	0.0
428	Cluster_00425	125295.19	436170.7	204191.98	178565.05	359266.8	106501.44	66370.734	105653.39	140081.0	122419.34	0.0	118441.734	75107.805	47554.793	243025.2	47599.062	401179.25	434264.22	169570.02	160154.66	68729.91	101445.75	48512.94	257610.92	28903.254	31043.361	236216.0	0.0	56265.117	615649.25	140998.19	433296.62	224154.69	183269.34	157592.75	71615.93	71754.37	362965.5	158978.05	296209.6	186702.11	536604.0	270860.03	277666.66	254702.52	58597.582	211549.64	137271.6
429	Cluster_00426	0.0	0.0	0.0	0.0	0.0	0.0	0.0	3087.5935	0.0	21718.832	0.0	0.0	0.0	0.0	0.0	0.0	0.0	0.0	0.0	0.0	0.0	0.0	0.0	0.0	0.0	18702.084	0.0	0.0	66752.2	0.0	0.0	27152.957	0.0	0.0	0.0	0.0	0.0	39150.11	0.0	0.0	2141.2815	25651.81	0.0	0.0	27341.541	0.0	0.0	0.0
432	Cluster_00429	0.0	0.0	0.0	0.0	0.0	0.0	41174.047	0.0	0.0	0.0	0.0	0.0	84293.24	0.0	0.0	0.0	0.0	0.0	0.0	0.0	0.0	0.0	0.0	25888.96	37956.305	31018.549	0.0	16429.1	0.0	0.0	0.0	0.0	76288.48	0.0	9159.386	47053.2	0.0	0.0	42725.81	0.0	0.0	0.0	0.0	0.0	0.0	13963.422	50200.023	0.0
433	Cluster_00430	0.0	0.0	0.0	0.0	0.0	0.0	0.0	0.0	0.0	0.0	0.0	0.0	74054.64	0.0	0.0	11856.32	0.0	0.0	0.0	0.0	0.0	0.0	51881.29	0.0	7793.4424	0.0	0.0	0.0	0.0	0.0	0.0	0.0	0.0	0.0	39943.137	0.0	0.0	0.0	0.0	0.0	0.0	0.0	0.0	0.0	0.0	40157.7	1907.547	0.0
434	Cluster_00431	4487.5947	0.0	0.0	67742.62	0.0	51962.203	0.0	0.0	0.0	0.0	0.0	0.0	0.0	0.0	0.0	0.0	83095.26	0.0	0.0	46060.586	38059.707	49958.547	0.0	0.0	0.0	52536.56	0.0	0.0	0.0	0.0	0.0	0.0	0.0	0.0	0.0	0.0	74171.3	52416.094	0.0	0.0	26042.201	0.0	101621.2	0.0	0.0	0.0	0.0	0.0
436	Cluster_00433	0.0	0.0	0.0	0.0	0.0	0.0	0.0	0.0	0.0	0.0	0.0	0.0	0.0	0.0	0.0	0.0	0.0	0.0	0.0	0.0	0.0	0.0	65335.723	0.0	0.0	0.0	0.0	0.0	0.0	0.0	0.0	0.0	0.0	0.0	0.0	63768.86	0.0	0.0	0.0	0.0	0.0	0.0	0.0	0.0	0.0	0.0	0.0	0.0
437	Cluster_00434	0.0	0.0	0.0	0.0	74770.28	0.0	0.0	0.0	0.0	0.0	14891.209	0.0	0.0	0.0	0.0	0.0	0.0	0.0	0.0	52336.785	0.0	0.0	0.0	0.0	0.0	0.0	0.0	0.0	0.0	0.0	0.0	0.0	0.0	0.0	0.0	0.0	0.0	0.0	0.0	0.0	0.0	0.0	0.0	0.0	0.0	0.0	0.0	0.0
438	Cluster_00435	69576.73	50179.52	0.0	0.0	0.0	0.0	0.0	0.0	99081.28	0.0	0.0	0.0	0.0	0.0	0.0	0.0	0.0	46803.496	0.0	11109.324	0.0	60858.984	0.0	33710.63	0.0	36705.812	0.0	6958.4917	0.0	0.0	0.0	0.0	0.0	0.0	56420.895	0.0	0.0	0.0	0.0	0.0	0.0	0.0	0.0	0.0	0.0	44701.99	6112.479	0.0
440	Cluster_00437	145511.31	34941.914	0.0	81129.79	45630.688	0.0	0.0	0.0	0.0	21537.645	28889.016	61189.26	123896.35	30963.727	27499.438	45016.05	0.0	51970.355	115721.26	36506.953	51837.29	248441.94	0.0	0.0	0.0	12225.465	270600.9	100714.586	123586.89	42135.465	0.0	0.0	76509.67	44010.664	88110.56	57680.324	83058.87	50245.76	67349.3	118995.016	113592.234	0.0	28165.629	33492.89	0.0	106024.664	61220.695	0.0
441	Cluster_00438	0.0	89143.375	0.0	0.0	0.0	78395.84	0.0	0.0	0.0	64627.812	0.0	109691.305	74221.695	104250.555	0.0	4554.539	188752.69	0.0	75523.02	0.0	118580.42	108705.7	53659.72	0.0	0.0	68870.734	159948.61	0.0	0.0	0.0	0.0	0.0	157407.48	46624.156	0.0	0.0	82259.086	71366.91	0.0	0.0	73027.3	0.0	78255.2	0.0	0.0	0.0	0.0	76015.055
442	Cluster_00439	0.0	0.0	0.0	0.0	0.0	0.0	0.0	0.0	0.0	129116.06	0.0	0.0	0.0	0.0	0.0	0.0	0.0	0.0	0.0	0.0	0.0	0.0	0.0	0.0	0.0	0.0	0.0	0.0	0.0	0.0	0.0	0.0	0.0	0.0	0.0	0.0	0.0	166070.5	0.0	0.0	218150.75	0.0	0.0	0.0	0.0	0.0	0.0	0.0
443	Cluster_00440	0.0	0.0	131718.22	0.0	51982.484	0.0	0.0	0.0	52875.047	0.0	0.0	63765.586	68025.5	64886.156	0.0	62151.465	230886.11	0.0	105446.5	52033.11	136204.2	130944.67	0.0	142952.1	54481.39	0.0	0.0	0.0	39100.5	0.0	0.0	0.0	75224.68	0.0	50851.34	86197.4	109518.27	0.0	60405.39	0.0	0.0	172934.67	0.0	0.0	4131.9976	199808.45	0.0	21443.248
444	Cluster_00441	0.0	0.0	0.0	0.0	0.0	0.0	0.0	0.0	0.0	87495.2	0.0	0.0	25767.723	0.0	0.0	0.0	0.0	7577.796	0.0	0.0	0.0	0.0	0.0	0.0	0.0	9952.54	0.0	74132.9	0.0	0.0	0.0	0.0	0.0	0.0	0.0	0.0	43287.71	0.0	75680.625	0.0	0.0	49666.82	0.0	0.0	0.0	0.0	0.0	2652.9995
445	Cluster_00442	62508.23	0.0	0.0	0.0	95403.23	60085.242	32410.875	0.0	67861.83	0.0	0.0	0.0	43972.438	0.0	0.0	0.0	0.0	0.0	0.0	0.0	0.0	0.0	0.0	0.0	0.0	0.0	0.0	0.0	0.0	0.0	0.0	44412.676	0.0	0.0	0.0	0.0	0.0	0.0	40907.41	16124.441	112685.47	0.0	9836.243	0.0	0.0	0.0	0.0	0.0
446	Cluster_00443	0.0	177142.56	0.0	101179.61	169265.97	250894.1	0.0	77053.81	104732.58	90793.59	69804.49	159393.9	80597.86	124067.14	66523.12	0.0	83417.8	106674.91	86944.53	181001.11	0.0	146688.55	93836.76	232417.14	0.0	0.0	0.0	59374.75	0.0	119452.73	0.0	203270.56	150804.4	44323.223	110018.35	185189.23	73958.86	117668.74	53164.34	50523.97	117329.15	85841.04	52712.582	224313.4	122158.34	81931.55	138976.75	63636.496
447	Cluster_00444	78032.234	0.0	0.0	22997.469	0.0	0.0	0.0	0.0	67608.25	129393.52	21707.773	0.0	0.0	0.0	102485.75	0.0	0.0	110726.12	128590.78	51512.832	0.0	0.0	41859.582	0.0	51354.01	0.0	61614.17	0.0	0.0	33829.586	64467.5	11086.988	50024.727	105231.016	119953.54	56068.547	46701.832	0.0	119552.29	0.0	0.0	0.0	121660.836	0.0	0.0	0.0	52036.953	0.0
456	Cluster_00453	2944930.5	1610886.8	778219.0	1789529.9	1952673.6	3788101.0	1749793.0	1811398.0	2044532.0	680081.1	1108542.4	1422629.6	1257761.5	2006986.6	2017071.5	1887985.6	1076252.5	2693833.2	2020077.8	3091846.5	3388666.5	1720761.9	486200.2	2815753.2	2536182.5	3037851.5	3537539.8	1943759.0	3680356.2	0.0	3029275.2	2395228.8	2255653.2	0.0	2580398.8	2804072.2	3300047.8	4060190.5	0.0	2517504.2	2938228.8	1254429.8	0.0	3255395.2	2597276.2	2449493.5	1877395.8	2572260.8
461	Cluster_00458	0.0	0.0	0.0	0.0	0.0	0.0	0.0	0.0	0.0	0.0	0.0	0.0	0.0	0.0	0.0	0.0	0.0	0.0	0.0	0.0	0.0	0.0	0.0	0.0	0.0	0.0	0.0	0.0	0.0	0.0	0.0	0.0	0.0	0.0	0.0	0.0	0.0	0.0	0.0	0.0	0.0	0.0	0.0	0.0	0.0	0.0	0.0	0.0
462	Cluster_00459	0.0	0.0	0.0	0.0	0.0	87089.5	0.0	0.0	74761.19	0.0	0.0	49696.434	33586.11	35895.395	9976.454	50908.566	0.0	1181.5856	0.0	36541.133	46380.41	39929.2	0.0	0.0	124243.836	5203.083	56961.32	99315.22	42222.324	39931.418	0.0	73278.914	13913.503	45057.977	53533.594	0.0	119615.2	49044.414	3211.0752	36357.92	81321.88	0.0	194098.38	3541.641	102525.484	0.0	0.0	33169.5
463	Cluster_00460	0.0	0.0	0.0	0.0	0.0	0.0	0.0	25582.102	0.0	0.0	0.0	0.0	0.0	28400.832	0.0	0.0	0.0	0.0	0.0	22536.793	0.0	0.0	0.0	0.0	0.0	0.0	0.0	0.0	33490.14	0.0	41142.36	0.0	0.0	0.0	0.0	0.0	0.0	0.0	0.0	0.0	0.0	0.0	0.0	0.0	0.0	0.0	0.0	0.0
464	Cluster_00461	0.0	0.0	0.0	0.0	0.0	0.0	0.0	0.0	0.0	36223.28	0.0	0.0	0.0	0.0	0.0	0.0	0.0	0.0	0.0	0.0	0.0	0.0	0.0	0.0	0.0	0.0	0.0	0.0	29212.57	6944.6377	34299.27	0.0	0.0	0.0	0.0	0.0	0.0	0.0	0.0	0.0	0.0	0.0	0.0	0.0	0.0	0.0	0.0	26433.736
465	Cluster_00462	0.0	0.0	0.0	0.0	0.0	0.0	0.0	0.0	0.0	0.0	0.0	0.0	0.0	0.0	0.0	0.0	0.0	0.0	0.0	0.0	0.0	0.0	0.0	30452.57	0.0	0.0	0.0	0.0	0.0	0.0	0.0	0.0	0.0	0.0	0.0	0.0	0.0	0.0	0.0	0.0	26551.81	0.0	0.0	0.0	0.0	0.0	0.0	0.0
466	Cluster_00463	48779.652	0.0	109486.664	42967.0	53124.547	0.0	0.0	66699.09	91541.92	59452.68	0.0	49445.73	0.0	61497.45	0.0	43721.055	58851.926	0.0	1309.3414	37553.344	0.0	54642.08	0.0	0.0	87717.66	0.0	20635.412	0.0	0.0	0.0	0.0	30616.713	0.0	12376.995	93360.26	0.0	0.0	34735.258	0.0	0.0	0.0	0.0	0.0	0.0	0.0	0.0	84362.3	36878.2
467	Cluster_00464	14083.693	42463.426	0.0	0.0	60836.535	86232.74	95820.83	0.0	0.0	139.56253	0.0	48679.195	35329.867	45642.137	56134.73	0.0	36149.836	51816.52	14087.471	0.0	72770.71	142818.39	0.0	18425.646	0.0	44590.566	0.0	171453.95	0.0	70734.234	59644.07	32753.941	95882.78	0.0	0.0	31398.621	130800.516	0.0	0.0	0.0	28169.99	23000.262	0.0	33440.418	48667.29	0.0	33050.78	25342.521
468	Cluster_00465	0.0	0.0	0.0	0.0	0.0	0.0	0.0	0.0	0.0	0.0	0.0	0.0	0.0	0.0	0.0	0.0	0.0	0.0	0.0	0.0	0.0	0.0	0.0	0.0	0.0	0.0	0.0	0.0	0.0	0.0	0.0	0.0	0.0	0.0	0.0	0.0	0.0	0.0	0.0	0.0	0.0	0.0	0.0	0.0	0.0	0.0	0.0	0.0
470	Cluster_00467	0.0	0.0	0.0	0.0	0.0	0.0	0.0	0.0	0.0	0.0	0.0	0.0	0.0	0.0	0.0	0.0	0.0	0.0	0.0	0.0	0.0	0.0	0.0	0.0	0.0	0.0	0.0	0.0	0.0	0.0	0.0	0.0	0.0	0.0	0.0	0.0	0.0	0.0	0.0	0.0	0.0	0.0	0.0	0.0	0.0	0.0	0.0	0.0
479	Cluster_00476	0.0	0.0	0.0	0.0	0.0	0.0	0.0	0.0	0.0	0.0	0.0	0.0	0.0	0.0	0.0	0.0	0.0	0.0	0.0	0.0	64862.785	0.0	62998.78	75284.09	0.0	49706.56	200368.56	0.0	0.0	0.0	0.0	0.0	73334.266	0.0	32417.814	0.0	91129.766	0.0	0.0	66789.41	366.30298	0.0	0.0	109627.03	0.0	0.0	0.0	168697.28
481	Cluster_00478	2.3414434E7	2.8564146E7	3.117177E7	2.75668E7	3.1918548E7	2.0532816E7	3.5773056E7	3.5781672E7	3.3386392E7	4.3307876E7	4275998.5	3.8734364E7	3.6200312E7	3.3555756E7	4.9291224E7	3.538978E7	3.5436168E7	4.0285836E7	4.3636084E7	4.1143552E7	4.268782E7	3.4771144E7	4.2328544E7	3.8363008E7	3.6174492E7	2.8091004E7	4.1074972E7	3.986656E7	4.51751E7	4.9560616E7	3.615626E7	4.310604E7	4.2792324E7	3.9553256E7	4.2561112E7	5.01298E7	3.7203636E7	3.6424528E7	6.73782E7	4.5628008E7	3.85971E7	3.5811712E7	4.1004556E7	4.3858924E7	4.1940456E7	3.7013824E7	4.76626E7	4.3341188E7
482	Cluster_00479	77670.66	0.0	0.0	0.0	0.0	0.0	39355.5	0.0	31320.021	0.0	0.0	0.0	0.0	0.0	0.0	0.0	0.0	0.0	0.0	0.0	0.0	70895.164	0.0	0.0	0.0	0.0	52602.95	0.0	101843.39	0.0	87019.99	0.0	0.0	0.0	79411.875	78833.4	0.0	0.0	0.0	0.0	41885.832	0.0	0.0	0.0	0.0	0.0	0.0	37212.53
485	Cluster_00482	117107.78	726145.25	15721.671	203378.34	1647.0076	167696.56	620307.1	630332.06	583013.75	1269172.8	124058.664	831044.94	232771.48	681327.94	448219.06	607405.56	315230.7	110744.59	209796.38	1247197.1	329514.75	0.0	298796.22	437570.56	393693.56	458004.75	677689.44	245749.31	0.0	64668.867	230924.58	241276.69	0.0	266854.0	427665.8	1656.8945	79348.69	332324.78	233270.4	742506.5	338083.53	723415.75	959940.06	378011.4	538201.9	995606.1	280920.56	166973.86
486	Cluster_00483	448435.2	461123.5	1.3885983E7	7782550.0	8197083.5	4848251.0	250054.53	2505462.8	3628216.5	4615799.0	61981.37	2029990.6	733074.7	372005.84	6692378.0	2.325903E7	9097473.0	4202647.5	3416566.0	8800505.0	2375344.8	7349856.0	560550.2	8990683.0	2474170.0	16646.754	767763.0	3.0520948E7	3239981.8	1.2390758E7	1928590.1	6117158.5	341311.0	7987313.0	3108391.2	1607337.5	1331816.1	1064536.5	2943777.8	5093202.0	1.0570806E7	3069628.2	5626238.5	2336717.0	8633087.0	9661864.0	1.1589762E7	1331897.8
487	Cluster_00484	1.7695744E7	2.0836092E7	2.8257948E7	3.6965356E7	1.916365E7	5.641942E7	1.7669266E7	3.1531764E7	2.319826E7	2.5491984E7	3.3162434E7	1.9725852E7	3.1999174E7	3.2392318E7	1.0389822E7	3.9881736E7	1.097101E7	1.411052E7	1.8756914E7	1.4204874E7	3.328396E7	1.916257E7	5558888.0	4714685.0	3.232412E7	2.7876E7	1.715347E7	2.6364064E7	2.068439E7	2.2961856E7	3.0555322E7	1.1088009E7	4.3852044E7	1.884364E7	2.897491E7	3.3640084E7	3.3379634E7	8626512.0	1.6539097E7	1.5049621E7	2.1882796E7	4.4840832E7	5.3388924E7	9955512.0	3.3062036E7	7785859.5	4.2893944E7	2.2574088E7
488	Cluster_00485	2.2831886E7	207013.48	2.2817664E7	9464552.0	0.0	477585.5	3396037.5	151096.16	2282146.5	1.9922376E7	1.0645259E7	1.1067532E7	123500.7	1.4140101E7	1023993.8	6187812.5	2304286.8	2.2227384E7	1.585586E7	8387665.0	373499.38	29181.947	1.2536235E7	1.0751228E7	1015459.2	2.4188938E7	1.2329285E7	2080342.8	3834374.0	807872.6	1.822256E7	8786556.0	2507548.8	551335.3	417906.88	8833405.0	8131333.0	392786.2	1.156535E7	2.0784122E7	2.7915112E7	2949601.2	863678.4	284036.88	2.6279946E7	6581016.5	19645.764	2182911.0
489	Cluster_00486	9181972.0	1.7490526E7	1.8138324E7	1.7207664E7	1.8320588E7	1.5144356E7	1.9165262E7	1.1508171E7	2.0300886E7	6569253.5	1.380202E7	7074429.5	3.2975908E7	1.2326088E7	1.3003891E7	1.483494E7	1.8166916E7	6580948.5	1.872035E7	3.2449006E7	8212465.0	9729521.0	2630083.5	6322849.5	1.1896116E7	7430586.0	1.573663E7	1.4123166E7	1.808328E7	1.5919435E7	2.7556498E7	2.0654148E7	1.5781555E7	2.4685204E7	1.2933047E7	1.5686181E7	1.9907436E7	1.9317782E7	4012044.0	1.7285372E7	9352450.0	2.9606254E7	1.2128449E7	3.0014452E7	1.1704676E7	1.4490549E7	1.1099025E7	8515434.0
490	Cluster_00487	4216002.0	694697.9	327381.88	1.6342344E7	524250.72	1.3122235E7	9200786.0	802803.0	3973453.2	7520883.0	1.5901001E7	412156.44	2930136.5	1.6710176E7	1.3831123E7	819480.0	2.0900276E7	9858663.0	1.1238927E7	9481565.0	8463908.0	6493260.5	350887.06	1.1818411E7	9285329.0	648525.6	2568269.2	9521411.0	1.0270503E7	9319843.0	1349873.4	3714020.5	690121.75	1.5915916E7	45012.746	222263.0	6449296.0	5304862.5	5825172.0	6656136.5	8595250.0	1035338.94	46047.492	222687.34	6250591.5	6162103.0	1.6862342E7	1445363.0
491	Cluster_00488	4.6337024E7	1.0888977E7	3.2294884E7	1.4520674E7	2.0780502E7	3.6603348E7	4.3658888E7	2.84981E7	3.7815748E7	2.7315514E7	2.9437666E7	2.1456932E7	3.8543088E7	3.432252E7	2.1772992E7	3.9916728E7	3.4375824E7	1.900294E7	3.0843964E7	3.5790744E7	4.5923732E7	1.5842159E7	2.8143006E7	3.2000238E7	2.3704502E7	1.9244644E7	2.2380692E7	2.8838018E7	1.3794973E7	4.5578244E7	3.9033624E7	2.3782264E7	2.4529408E7	9202929.0	4.0065724E7	3.119109E7	3.3721936E7	5.12832E7	1.9226366E7	2.7702716E7	1.407231E7	2.629609E7	1.968583E7	2.0014462E7	1.9336988E7	1.6033313E7	3.3997156E7	2.7089982E7
492	Cluster_00489	874006.5	5114727.0	0.0	11718.086	3036.2332	536680.8	0.0	0.0	89117.84	0.0	39044.51	6478765.0	6057912.5	8113262.0	1914389.1	5520500.5	6058330.0	4840346.0	1944561.9	6260826.0	726272.44	42085.73	2298254.8	4496062.5	0.0	4.2294804E7	1.4307352E7	1.0714667E7	6805691.0	158804.44	0.0	1245956.4	5014310.5	1.0974252E7	198322.05	1.6044674E7	0.0	44185.027	1.7557716E7	1733046.1	1118093.1	0.0	3.0599904E7	758328.94	1.3754493E7	2.0046326E7	1612496.5	2144095.5
493	Cluster_00490	1.2578823E7	1912601.2	5113499.0	9423116.0	3245605.2	9984409.0	1.1844925E7	923339.25	7023964.0	4133831.5	4933561.5	4803962.0	1.2230325E7	2205425.5	9561573.0	7783832.0	3890777.2	5272178.5	8939331.0	2078723.0	6179657.5	3795523.8	6345591.0	7631789.0	1210098.5	2989035.5	9665790.0	1.1091203E7	1.3886952E7	3906205.8	1.4205035E7	2747698.5	1739526.6	5161956.0	5308429.5	2.4869398E7	6496823.0	1.6762649E7	5258428.5	1.5994041E7	2227649.2	1.5556271E7	5998044.0	6480737.0	2090410.2	1.0128231E7	8200942.0	6817463.5
494	Cluster_00491	1014638.94	6080116.5	4843027.5	1.0430075E7	1.3818425E7	1.277443E7	2244622.2	2.1494996E7	1.3707508E7	995779.0	4802636.0	7009480.5	2755332.5	5813799.5	3950066.5	1.7952816E7	5733853.5	2.195149E7	1.343982E7	1.0296441E7	5965855.5	1.2281799E7	1.6562677E7	5011755.0	1.7232558E7	1911566.5	2594426.0	7190537.0	3767207.0	4553230.5	2725611.8	1511480.6	1.4608064E7	3143216.8	1.2302294E7	3592845.0	9238038.0	7876762.0	1992804.0	1.7238794E7	0.0	1172633.6	3.0915226E7	6250452.0	6813952.0	3234733.8	9491885.0	2.077655E7
495	Cluster_00492	1749203.8	7947085.5	5669852.0	3611317.5	1.0452394E7	1.6166243E7	2345544.5	198067.42	2006619.9	48410.863	1597387.5	3429358.8	1.1186249E7	259049.88	135077.05	11625.06	338287.78	2104657.2	6662937.0	1023495.56	0.0	372423.25	1.0528416E7	742240.0	0.0	3054550.0	5901986.5	767324.8	1.2930226E7	8627632.0	6435469.0	1.7942168E7	1437088.0	5381519.0	3495791.2	1.23493E7	4627331.5	1977720.5	1.73762E7	7463814.5	44630.113	3624646.2	7434881.0	4237447.5	662217.75	1.1175085E7	3076510.2	7364285.0
496	Cluster_00493	3.8520624E7	3.4443152E7	3.7811676E7	2.3035288E7	5.1327564E7	3.4754852E7	1.2208136E7	6.42082E7	2.7295856E7	5.0734532E7	3.4958136E7	2.7023698E7	4.400696E7	3.6190424E7	3.779622E7	5.2442504E7	4.0189544E7	4.6606916E7	2.5076082E7	2.2772896E7	2.6324E7	4.1208992E7	3.3492542E7	4.6004076E7	3.5815608E7	3.1158308E7	3.8911592E7	3.90939E7	3.0766698E7	1.803122E7	3.5027152E7	6.0257936E7	2.478083E7	2.8955314E7	3.8936E7	2.3451312E7	6.6564272E7	2.33946E7	4.9153308E7	4.318722E7	2.9395394E7	4.1265552E7	3.2905922E7	3.7388356E7	1.0528785E7	2.968995E7	3.544852E7	3.131736E7
497	Cluster_00494	3.9544452E7	4.7779544E7	3.339227E7	5.5836212E7	4.7504276E7	5.2318984E7	2.9297712E7	4.7732828E7	4.1292156E7	3.8952396E7	2.4135432E7	3.6430672E7	5.18314E7	6.0749876E7	5.2943456E7	5.4703488E7	4.268098E7	3.0941752E7	4.2212496E7	3.268035E7	5.0924804E7	3.7989804E7	4.809194E7	4.7576516E7	4.4841928E7	2.6294424E7	3.6291132E7	6.3352696E7	3.6004632E7	5.7315652E7	5.75126E7	3.8938792E7	3.3049966E7	5.9729836E7	2.4943958E7	2.277043E7	3.163993E7	3.3246738E7	1.6649196E7	4.5292448E7	2.7120032E7	4.389788E7	3.1930824E7	2.4883302E7	5.6540336E7	3.5095008E7	5.0979864E7	3.37665E7
498	Cluster_00495	1107783.1	4639175.5	2.487864E7	53118.215	5956581.5	9033902.0	8487164.0	1870004.4	3050440.0	4505498.5	1888570.2	6237347.5	129400.17	1.1981622E7	1.5723525E7	307988.94	1.9440462E7	1.9017338E7	21802.379	3305587.0	1.0251332E7	9969449.0	8686816.0	7575110.0	291048.56	490378.84	8493315.0	566288.75	1.0324641E7	2.2031124E7	9740305.0	9683898.0	2709156.8	6172074.5	1.6082856E7	1538292.1	1.2399157E7	147963.45	1.4236197E7	2.6287422E7	1.5253836E7	2992536.5	1581754.9	2.0764706E7	4461840.5	0.0	0.0	1987593.0
499	Cluster_00496	2.2949152E7	3.1651314E7	4.0999052E7	2.6110696E7	4.508574E7	3.0432478E7	2.7729618E7	3.1872772E7	4.4600628E7	2.0448034E7	3.172964E7	2.0351978E7	6.0935996E7	2.6526714E7	3.4447272E7	4.7543736E7	3.2687316E7	2.330041E7	2.3842994E7	4.5478796E7	2.5685498E7	2.9113478E7	3.071096E7	4.2485832E7	6.3453616E7	3.230984E7	3.6387916E7	4.1180848E7	2.4595632E7	6.4573112E7	2.152758E7	4.9444612E7	3.3659316E7	3.7239148E7	4.329068E7	4.6288684E7	3.562914E7	4.3572612E7	3.6217496E7	4.2759628E7	2.907908E7	3.0399604E7	2.9400224E7	3.7151776E7	3.5511856E7	4.3293724E7	1.2527022E7	3.6213228E7
500	Cluster_00497	2.1376402E7	1.8939186E7	2.0657332E7	4.342948E7	1.2807322E7	3.4738704E7	2.9320932E7	3.7814828E7	2.9123906E7	3.175205E7	4.5842892E7	1.6268992E7	4.5309892E7	5.6038632E7	2.4617154E7	5.8870836E7	2.4761116E7	1471859.6	3.9250464E7	3.9749228E7	2.2901224E7	2.6156594E7	4.377324E7	4.6959648E7	2.913551E7	3.555978E7	2.5505794E7	4.622984E7	3.6377016E7	2.1611866E7	2.171775E7	2.0892644E7	3.658108E7	5628999.5	2.035214E7	5.1752516E7	3.1601172E7	6250736.0	4.6907612E7	5.2101756E7	3.6204148E7	2.8940578E7	1.6356631E7	9013426.0	2.680731E7	2.6701186E7	4.7805336E7	3.4809524E7
501	Cluster_00498	1.5636689E7	3.6957424E7	1.2582344E7	1.5231879E7	6386185.0	2.7878418E7	1.467046E7	2.1901814E7	3.2777518E7	776214.4	1.2564784E7	3.990214E7	3.0240762E7	1.9621404E7	9715484.0	8479751.0	7102860.0	3.7878176E7	2.2564632E7	4.9538964E7	1.5377279E7	1.829049E7	1.5276054E7	3.73858E7	1.5203943E7	9157204.0	1.9309326E7	9016159.0	7330973.0	2.8368524E7	1.4184967E7	3677429.0	4.5244984E7	2.0084158E7	3.8580572E7	4.1617232E7	2.2968112E7	3.9476364E7	1.4374617E7	1.1343752E7	4899667.5	3.0024036E7	1.237903E7	3.293427E7	7446192.5	1.2739681E7	1.2731183E7	2.0057462E7
502	Cluster_00499	4.4154664E7	2.6807764E7	1.6728598E7	1.3524703E7	1.897806E7	3.3193576E7	1.5144149E7	1.6334846E7	2.0524778E7	3.1650848E7	9691432.0	2.445374E7	1.2953534E7	1.5789373E7	2.0945396E7	2.774139E7	3.6705752E7	9506626.0	4.578704E7	5.5893116E7	3.1754348E7	1.7507478E7	5.4741244E7	2.0635224E7	1.6587718E7	2.8892414E7	1.0668676E7	2.2580412E7	2.222899E7	2.1833602E7	1.4337534E7	2.6631158E7	3.8150244E7	3.6871292E7	3.8922092E7	3.6077124E7	2.707693E7	2.2443324E7	4.2947684E7	3.123477E7	3.8308244E7	4.0853232E7	1.6852518E7	3.0275606E7	3.629926E7	3.4872416E7	8912428.0	1.6878434E7
503	Cluster_00500	0.0	2.0416206E7	1.5142101E7	1.3477787E7	6793826.0	1.1762798E7	7476532.0	5450851.5	2.1081438E7	555979.44	53022.43	4845727.5	1.7722984E7	8618125.0	6424439.0	9920189.0	1.8653858E7	1.3119271E7	1.0001367E7	1.1262446E7	1.1244983E7	4206953.0	1.5133674E7	4338459.5	2.2664394E7	94647.875	1.9496722E7	5.7111096E7	4445281.0	1.444288E7	1.7900614E7	4589327.0	2.7825718E7	1.4675583E7	854385.8	1137605.2	1.5952663E7	6528468.5	7098891.5	1.5996393E7	1.3341161E7	2.3277008E7	1.230948E7	810001.6	1.7874926E7	1.1195522E7	1.9305898E7	2.9056592E7
504	Cluster_00501	3.6797192E7	2.4537684E7	2.1510222E7	2.654248E7	4.877124E7	3.703276E7	2.7932258E7	2.9899616E7	2.6526236E7	2.395005E7	4.1761256E7	1.3959112E7	8107789.0	5.144376E7	2.939448E7	3.2847672E7	3.3440046E7	2.615714E7	2.2678914E7	2.1165724E7	2.5984438E7	4.1607548E7	4.9000336E7	3.3480688E7	2.9881888E7	3.6442732E7	3.1425552E7	3.4172136E7	2.3406472E7	3.3210058E7	2.2950228E7	3.1819568E7	1.8851092E7	3.5519568E7	2.9362112E7	9.094668E7	2.9196356E7	2.2757222E7	3.908616E7	4.9334428E7	2.068089E7	3.98995E7	7120101.5	5.7375512E7	4.7514268E7	3.1526802E7	3.4294924E7	2.868445E7
505	Cluster_00502	1.1403651E7	8254273.0	9585161.0	1.2099643E7	1263370.2	942423.9	3808427.0	66638.38	1631190.5	6520260.5	6191788.5	1.427055E7	7546907.0	312631.38	1.0841493E7	630552.9	1.7682612E7	3349028.0	180238.47	8983968.0	142405.3	2.0255206E7	3084562.0	1335290.0	2936870.8	2438005.2	937915.2	127225.01	0.0	7563736.5	1.2246357E7	1.2433061E7	1.1128044E7	2.2597308E7	1.9132276E7	1067411.1	1551894.4	0.0	6131.092	6067890.5	1.1553354E7	1703427.5	4047732.0	2566996.5	5379512.5	2354395.0	2201760.8	3.6335272E7
506	Cluster_00503	8.6495704E7	2.872834E7	4.8511184E7	5.144262E7	2.5218694E7	5.4666244E7	2.167016E7	1.9432838E7	2.8974426E7	7.7184024E7	8.4522224E7	3643135.0	2.2667292E7	1.20814408E8	2.9550292E7	3.7032816E7	1.8988712E7	1.5376068E7	2.5509678E7	1.0905719E7	5.8159392E7	1195276.1	3163085.5	1.7192704E7	3.5182452E7	3.022776E7	6.7507152E7	8043707.0	5.0671096E7	3.0365194E7	3.6185852E7	9573593.0	2.8769392E7	2.3739134E7	3.8839752E7	8576202.0	4.5752672E7	3.7809312E7	2.6816708E7	4.258374E7	7064219.0	4.5311404E7	1.7898728E7	1.88415E7	8.8092E7	4.9097284E7	1.03328896E8	9427659.0
507	Cluster_00504	1.1437642E7	8364406.0	1.4656453E7	374148.38	970779.44	0.0	1.5664845E7	2.431363E7	8851825.0	2.7230954E7	1.2484625E7	1.5443297E7	4535893.0	2.094381E7	1.9120756E7	3.5488548E7	1.852541E7	942760.5	2.5677186E7	1.8402536E7	7965608.5	2.2105488E7	8108605.0	6235692.0	6694977.0	2106625.2	5194377.5	1.791186E7	9326364.0	2.0479768E7	1749582.8	1.2238383E7	2.4325424E7	2.5933316E7	4683154.5	1.6195623E7	6503813.0	2.9805698E7	1.2577077E7	316871.84	2098003.0	1.2629096E7	1.4628214E7	2.0306172E7	2.8857706E7	1.8974368E7	1.7550546E7	423439.25
508	Cluster_00505	9866106.0	1094008.6	3856869.2	4847093.0	5419557.0	1.1513488E7	2.6161458E7	1.6995348E7	3946600.2	4361645.5	1.6439064E7	74571.86	2087713.9	2189210.5	1.0951385E7	7885289.0	2654803.8	5127545.0	3018444.8	6057237.0	1.2078863E7	1869.3262	2849975.0	1.0488068E7	3.6824588E7	2.6232294E7	2.5780106E7	7587584.0	1.2249818E7	2.0469596E7	1.3447166E7	5502368.0	1.5905047E7	707149.1	2.1993312E7	5815738.5	3.0070904E7	1.5033716E7	7610926.0	1.964532E7	24785.084	1.9671266E7	3.3794708E7	2.349899E7	1.8091952E7	1.5544138E7	1.5117974E7	0.0
509	Cluster_00506	2.4914748E7	2.7387866E7	3.0954036E7	2.433105E7	5.7922092E7	4.5155236E7	3.8401152E7	4.487786E7	4.8378684E7	1.0998484E7	2.7813276E7	2.6691414E7	3.9916112E7	3.2474698E7	2.3307468E7	3.9668336E7	5.1412916E7	2.2723086E7	6.4323528E7	2.8970974E7	3.0211256E7	3.1384772E7	4.7702948E7	2.8417802E7	4.8532244E7	1.7513022E7	3.914336E7	3.883294E7	5.0748396E7	1.546661E7	2.2172038E7	4.1207616E7	4.0926656E7	3.764352E7	2.6151976E7	4.3357168E7	3.4603668E7	4.4335296E7	3.7329412E7	6.0193172E7	3.2273194E7	3.4106876E7	2.3608938E7	4.6952364E7	3.2685428E7	4.1493748E7	4.2897936E7	4.9751364E7
510	Cluster_00507	7.2887208E7	7.8148888E7	5.3951496E7	7.9237176E7	3.7554056E7	1.09121776E8	7.3171024E7	5.577802E7	6.2606624E7	5.2312052E7	2.483531E7	7.817112E7	5.0769964E7	8.8803944E7	4.4754828E7	6.514322E7	8.100236E7	5.67719E7	9.5863584E7	8.1822872E7	7.0481552E7	6.4414088E7	7.9846456E7	5.4744744E7	5.1991308E7	5.8509868E7	7.716384E7	1.00240864E8	9.824512E7	7.4890296E7	6.7329008E7	6.1137624E7	6.2930468E7	5.1584712E7	5.98336E7	7.006652E7	8.977812E7	5.5242004E7	3.813188E7	6.3959932E7	7.1978744E7	6.229144E7	4.542828E7	5.8325684E7	7.1430752E7	7.1087968E7	6.290202E7	8.2639752E7
511	Cluster_00508	3.2359612E7	4.4707276E7	3.2212856E7	6.5663828E7	4.9595732E7	4.837912E7	4.0900116E7	7.0974344E7	4.6474176E7	2.6202004E7	3.070363E7	6.5568348E7	3.6747884E7	3.8000184E7	3.5412148E7	5.6579944E7	3.9746424E7	3.291052E7	6.396256E7	6.0274664E7	2.2487988E7	2.4462592E7	3.2583552E7	5.9786648E7	3.4500588E7	2.8065072E7	4.1774696E7	4.42919E7	5.9042716E7	3.93572E7	3.1855916E7	7.7659304E7	6.008448E7	3.4289764E7	5.2754624E7	5.3349552E7	4.1758952E7	3.7645412E7	3.0902464E7	5.5003156E7	5.1916244E7	4.0858152E7	5.2327268E7	5.5472876E7	5.4939932E7	5.264588E7	5.402528E7	3.4497804E7
512	Cluster_00509	1.3014129E7	1.8989528E7	2.995149E7	1.4138517E7	2.0106756E7	1.2981592E7	2.4317992E7	1.0357347E7	7604188.5	2.2983038E7	3.3619684E7	2.4094008E7	4.1021512E7	3.8725172E7	9569623.0	3.9767056E7	3.0597126E7	1.4398778E7	3.193076E7	1.4973992E7	2.4904504E7	3.160225E7	1.0123043E7	2.5529844E7	2.3272518E7	4.088398E7	2.7362216E7	5133634.5	1.6402639E7	8047267.0	2.2841216E7	1.2966837E7	3.6742084E7	2.0529314E7	2.678575E7	3.1119918E7	1.0585413E7	5.9098644E7	2.0845924E7	3.4508476E7	4.5843632E7	2.4308576E7	3.744376E7	2.3476132E7	1.7412492E7	2.6475732E7	7733921.0	2.3129062E7
514	Cluster_00511	1.97508256E8	1.17694608E8	1.2379388E8	8.0772824E7	8.6421032E7	1.2641556E8	1.2580368E8	1.05623888E8	1.47880032E8	0.0	1.28346616E8	1.94886656E8	1.3263996E8	1.67335584E8	1.5708816E8	1.32337144E8	1.18394296E8	1.2989544E8	1.48945136E8	9.8124496E7	1.79111408E8	1.68853584E8	1.41360192E8	7.1260456E7	1.27387776E8	1.91108928E8	1.46960448E8	1.01716416E8	1.3068844E8	1.56892544E8	1.0377556E8	1.55810784E8	1.18898504E8	1.08660336E8	1.44841264E8	1.84373568E8	1.3007408E8	1.29303568E8	1.22994032E8	1.35006928E8	1.4336968E8	1.17571392E8	1.29771064E8	1.33195568E8	1.26245992E8	1.15864928E8	1.4477144E8	1.64222896E8
515	Cluster_00512	3.4901156E7	2.5527446E7	2.8497824E7	2.6712664E7	5.4509908E7	4.5459036E7	6.0282056E7	5.5848612E7	3.2793674E7	0.0	7.900352E7	6.1983092E7	6.150414E7	4.4299708E7	5.5513388E7	4.1807608E7	5.8333876E7	5.9033872E7	7.9535272E7	3.3817328E7	6.3878916E7	4.5827284E7	5.102606E7	7.6121272E7	4.9188232E7	6.5847048E7	4.2642472E7	6.2814888E7	6.9172104E7	7.3450024E7	4.7606848E7	6.337378E7	9.4535776E7	7.726588E7	5.712074E7	5.53241E7	7.0519136E7	6.5031208E7	3.6151744E7	2.7299876E7	3.7595376E7	3.503496E7	6.5769916E7	6.8287992E7	4.2399192E7	9.5139176E7	5.8438164E7	3.8007564E7
516	Cluster_00513	2.5377426E7	1.707461E7	2.0502462E7	3.3940764E7	2.5554698E7	4.166106E7	2.1089262E7	3.3401892E7	2.8528736E7	0.0	4.3097704E7	9.0381416E7	6.3463772E7	5.7002288E7	4.151194E7	4.610374E7	8.0413392E7	6.9974408E7	5.4157292E7	5.2456996E7	8.8938024E7	6.2390684E7	7.526408E7	8.2011056E7	7.1903816E7	4.8130528E7	5.8015848E7	7.6659312E7	4.6729328E7	5.7824372E7	8.0082336E7	5.6516856E7	5.5148512E7	9.120976E7	6.4608576E7	5.3550752E7	5.857464E7	5.23199E7	8.3031536E7	7.2200184E7	8.03222E7	5.9189216E7	4.0262336E7	6.783212E7	6.4540376E7	7.0150784E7	7.213684E7	6.8088696E7
517	Cluster_00514	1.12632304E8	9.4249216E7	1.0529652E8	1.01225776E8	8.2278664E7	1.02994224E8	8.842768E7	7.5056744E7	9.0819008E7	1.09465136E8	8793036.0	8.0993592E7	9.8590008E7	8.2123672E7	9.3291616E7	1.13617896E8	9.219352E7	1.03761664E8	8.0360304E7	8.6956496E7	8.5943544E7	1.1495656E8	1.27528824E8	1.20711016E8	1.14221096E8	4.3391924E7	1.01373376E8	1.05508056E8	1.09743848E8	7.0742368E7	8.68902E7	1.63656736E8	1.25549768E8	1.49199408E8	1.22339976E8	1.029814E8	1.36850928E8	1.73170848E8	9.3233184E7	1.01945488E8	9.977416E7	1.0071812E8	1.02831312E8	1.68663856E8	1.06879848E8	8.7216432E7	1.117246E8	1.09024704E8
518	Cluster_00515	0.0	0.0	0.0	0.0	0.0	0.0	0.0	0.0	0.0	0.0	0.0	0.0	0.0	0.0	0.0	0.0	0.0	0.0	0.0	0.0	0.0	0.0	0.0	0.0	0.0	0.0	0.0	0.0	0.0	0.0	0.0	0.0	0.0	0.0	0.0	0.0	0.0	0.0	0.0	0.0	0.0	0.0	0.0	0.0	0.0	0.0	0.0	0.0
519	Cluster_00516	5092004.0	9033119.0	3991430.8	6200820.5	6117360.5	5532695.5	4369361.5	6261685.5	6736422.5	3912042.5	974133.8	6514967.5	6824795.0	1.0157107E7	6781732.5	5458895.0	6043531.0	7101417.0	8102688.0	7703880.0	3780232.5	6937443.0	5477560.5	5225786.0	4959017.0	1857035.5	3211067.2	1422634.2	5650987.5	7271884.0	6668737.5	6170693.0	5787027.5	8928616.0	8441931.0	1.0407814E7	4716435.0	6247572.5	8899106.0	4680763.0	4518392.0	1808733.5	9350072.0	7956588.0	5462026.0	3940553.5	4816629.0	5048737.0
521	Cluster_00518	5767242.0	267094.1	142847.5	1898270.8	3306983.8	0.0	236758.6	1545239.9	1660860.6	99431.97	0.0	787134.9	2167473.5	781200.44	3172266.0	0.0	4315596.5	6089974.0	2041429.2	99567.72	6722318.0	393569.62	0.0	2968357.2	1061336.2	2494333.0	183961.8	3347448.8	2428114.0	542594.9	1600354.6	3283238.8	245164.72	1576168.8	863821.7	4496839.5	1496117.6	2253354.0	5307636.0	3532751.0	3522070.0	2085838.9	3698659.0	500324.3	6126347.5	1871098.1	3071668.0	429887.5
525	Cluster_00522	0.0	0.0	133982.69	0.0	0.0	0.0	0.0	17147.107	0.0	0.0	108847.97	427563.38	0.0	802689.5	0.0	0.0	0.0	0.0	0.0	31254.383	0.0	208746.86	0.0	72143.86	0.0	0.0	904797.8	651363.56	546325.2	143638.75	0.0	190471.47	0.0	234467.6	0.0	345676.47	0.0	83730.35	0.0	0.0	0.0	153743.25	0.0	18611.879	0.0	0.0	0.0	0.0
526	Cluster_00523	99117.125	0.0	63696.008	0.0	282896.06	130159.06	173918.95	0.0	5573.4956	27470.209	82213.08	62454.535	16917.2	153280.7	0.0	24346.908	252625.25	137705.27	455007.34	172223.75	346932.0	78191.625	164588.94	7549.216	346397.2	90743.055	60040.0	85043.766	370872.53	39540.152	127831.88	147270.47	78348.9	167579.98	243505.44	262847.44	90874.836	154496.58	287732.12	95927.375	53965.12	348415.56	217171.83	402945.4	261692.25	123473.14	351277.53	140626.69
527	Cluster_00524	82061.0	0.0	77096.41	0.0	347539.72	67934.79	183050.69	123218.53	96955.41	64337.32	163220.83	209497.86	0.0	6506.795	530469.1	0.0	0.0	119661.484	0.0	17061.602	31841.717	210011.06	21571.771	177408.77	0.0	0.0	0.0	98575.76	0.0	0.0	140104.62	98940.92	10084.306	0.0	51422.59	0.0	47854.945	73202.1	0.0	0.0	123855.195	244784.7	256407.06	629813.25	0.0	0.0	158548.17	0.0
528	Cluster_00525	478415.47	721474.56	0.0	0.0	0.0	355217.28	0.0	167405.27	0.0	0.0	287823.94	844535.9	478912.94	49396.234	6573.1655	0.0	293940.53	672857.3	259008.88	319698.7	136059.86	700126.5	391732.16	0.0	273410.4	184621.95	144158.89	0.0	331147.34	329155.22	0.0	584267.2	333225.34	599641.2	0.0	0.0	358546.66	0.0	0.0	175642.38	38759.51	0.0	0.0	554976.8	44733.805	0.0	544700.94	0.0
531	Cluster_00528	717091.7	543905.4	1299242.1	509274.06	537629.0	824315.1	1245206.0	338722.44	239653.61	928406.6	310664.84	422413.7	349138.62	831773.4	583547.9	684311.94	779094.06	571156.1	788313.3	1019213.1	1420649.0	542016.7	432016.47	691861.2	120847.39	938192.06	122775.88	890446.06	1048336.2	365746.72	469360.72	682491.44	862025.4	24638.383	509742.5	898633.4	1562079.1	1076491.5	639604.0	733248.3	798695.25	506683.9	536572.6	595358.44	962259.25	886831.2	545624.1	755812.4
532	Cluster_00529	489760.84	641044.25	864261.06	225635.1	186903.1	203984.83	610360.8	797541.25	249184.16	212656.86	208326.66	0.0	32343.049	198380.94	471785.44	238715.0	0.0	528500.3	149463.2	643698.2	790310.8	564017.25	405869.12	424918.72	302661.88	765101.4	235839.45	411974.25	140668.95	282466.03	138067.75	286564.34	0.0	592524.0	13433.174	0.0	0.0	673072.44	506536.62	0.0	386748.12	752356.06	746174.6	156527.42	331816.7	22548.74	310541.2	0.0
533	Cluster_00530	1697438.2	2145974.2	2717613.8	1285124.9	1924170.0	2481528.8	1498356.4	3214318.2	911935.94	0.0	1390350.5	1232721.1	1161900.8	1191215.2	1017907.8	1518402.1	1478301.6	1104766.9	524590.0	1570972.6	2131440.2	1348523.8	795902.0	1457427.0	1486315.0	1815536.0	1376452.5	1525389.4	968646.44	922593.0	1808512.6	859565.44	433270.06	1927485.6	694179.94	1243836.8	2370674.0	1923324.6	1016973.3	1310409.8	1255443.4	1001297.3	1265830.8	1523523.8	1838641.8	985113.6	1579544.4	1686081.5
535	Cluster_00532	43767.473	0.0	0.0	0.0	0.0	0.0	0.0	0.0	26014.135	0.0	0.0	0.0	0.0	0.0	0.0	48051.09	0.0	0.0	0.0	0.0	0.0	0.0	44674.277	0.0	0.0	0.0	0.0	0.0	0.0	0.0	0.0	0.0	0.0	0.0	0.0	0.0	0.0	86271.73	0.0	76344.84	0.0	0.0	0.0	47689.812	0.0	0.0	0.0	0.0
536	Cluster_00533	309715.94	164513.22	201730.33	538361.5	118154.26	0.0	321799.78	287225.44	370781.44	48119.3	0.0	0.0	252097.97	0.0	226726.17	318522.75	297259.8	427092.94	285980.72	287300.94	89139.32	455169.66	73637.23	456786.0	190228.6	465064.75	487738.62	141766.3	0.0	333762.94	270221.7	440465.62	292967.25	359951.25	399156.0	193301.23	0.0	100630.34	259901.7	225646.11	433272.88	128766.35	570293.94	341286.22	229390.28	418480.66	191960.61	0.0
538	Cluster_00535	0.0	0.0	0.0	0.0	0.0	0.0	0.0	0.0	0.0	0.0	0.0	0.0	0.0	97712.21	0.0	240097.03	0.0	0.0	0.0	252247.2	0.0	0.0	0.0	0.0	147790.33	93229.17	0.0	0.0	0.0	0.0	113863.92	0.0	0.0	0.0	0.0	0.0	0.0	0.0	0.0	96836.19	0.0	108994.04	0.0	142258.5	102032.02	0.0	0.0	0.0
544	Cluster_00541	0.0	0.0	0.0	0.0	0.0	0.0	0.0	0.0	18014.297	0.0	0.0	0.0	0.0	0.0	0.0	0.0	0.0	0.0	0.0	0.0	0.0	0.0	0.0	0.0	0.0	0.0	0.0	0.0	0.0	0.0	0.0	0.0	32637.195	0.0	0.0	0.0	0.0	0.0	0.0	0.0	0.0	0.0	0.0	0.0	0.0	0.0	0.0	0.0
550	Cluster_00547	0.0	0.0	0.0	0.0	0.0	0.0	0.0	0.0	10.411575	54458.56	0.0	0.0	0.0	0.0	0.0	0.0	0.0	0.0	0.0	0.0	0.0	0.0	0.0	0.0	0.0	0.0	0.0	0.0	0.0	0.0	0.0	0.0	0.0	0.0	0.0	30359.818	0.0	0.0	0.0	0.0	0.0	0.0	0.0	0.0	0.0	0.0	0.0	0.0
553	Cluster_00550	0.0	0.0	0.0	0.0	0.0	0.0	0.0	0.0	0.0	0.0	0.0	0.0	0.0	0.0	0.0	0.0	0.0	0.0	0.0	0.0	0.0	0.0	0.0	0.0	0.0	0.0	0.0	0.0	0.0	0.0	0.0	0.0	0.0	38692.746	0.0	0.0	0.0	0.0	0.0	0.0	0.0	0.0	0.0	36750.535	0.0	0.0	0.0	0.0
557	Cluster_00554	0.0	0.0	35002.758	0.0	0.0	0.0	0.0	0.0	22847.293	0.0	0.0	0.0	30647.158	0.0	24095.365	0.0	0.0	0.0	36829.496	0.0	0.0	1514.1888	0.0	0.0	67509.76	0.0	0.0	0.0	0.0	113449.06	0.0	0.0	0.0	0.0	0.0	123724.79	0.0	0.0	0.0	0.0	0.0	0.0	0.0	0.0	49771.2	136492.25	0.0	0.0
558	Cluster_00555	687936.56	235261.5	103514.89	0.0	0.0	0.0	0.0	0.0	5594.581	0.0	246626.3	168454.39	0.0	0.0	369089.4	163570.16	0.0	448459.1	198090.33	0.0	520190.9	25743.057	166678.12	5160.597	154930.3	0.0	482509.06	0.0	220990.16	176997.52	711352.2	0.0	154084.31	306137.2	10044.117	0.0	315032.47	436585.25	132702.05	181145.53	625702.75	65732.06	675120.9	0.0	286287.16	141299.8	0.0	52298.32
559	Cluster_00556	308571.03	168006.42	186085.67	168159.12	0.0	529602.75	127296.03	432860.5	861050.06	31918.188	237548.3	37301.77	360836.4	212203.52	161569.88	271957.22	811637.1	0.0	181006.5	158628.89	0.0	784198.4	63816.75	518546.56	668277.3	460920.1	120908.09	435380.3	620706.5	629961.8	0.0	105945.1	261232.72	742947.1	830438.06	689646.3	899788.3	0.0	184264.6	94708.46	494489.8	451609.47	70377.11	99927.05	0.0	217395.38	321281.84	506210.1
560	Cluster_00557	439924.7	1102494.8	476941.62	824127.06	1117094.2	1406024.0	193938.66	825539.1	1285023.8	434243.78	613431.56	1000276.4	846484.06	672863.75	690084.3	448129.44	78625.5	947756.75	807568.6	1398484.4	1500013.0	668406.06	1236572.2	1182950.6	1464923.6	1041564.06	1251316.5	1516988.5	284597.53	1243593.2	1499019.2	178338.81	104662.94	1139560.5	1897691.8	567130.06	931354.1	1339561.6	1360768.0	1634020.1	992619.56	1172385.6	725915.75	1183245.6	1672782.9	1054979.2	1645059.0	1216761.6
561	Cluster_00558	0.0	451573.28	291839.4	1025630.0	470769.3	1167443.6	955924.2	1181888.5	74724.38	1125953.6	243093.72	194147.78	918309.56	1944044.2	724088.5	808744.4	1160262.5	762071.7	1112355.8	799902.5	218906.1	444234.34	703739.0	1217929.8	809701.6	1250587.0	1296865.0	1397215.8	90825.87	422979.0	114250.35	280981.1	481359.28	676397.25	254350.53	999255.06	251361.66	696469.0	465447.03	1006319.4	763069.6	285650.6	368285.25	608307.94	676652.1	0.0	866736.1	797354.9
562	Cluster_00559	112513.39	653997.06	0.0	33813.824	365784.2	242856.31	388691.78	1452747.2	789158.94	114060.84	0.0	0.0	272332.0	0.0	1098419.9	998399.6	0.0	91429.26	0.0	362222.38	68557.08	7904.7295	0.0	0.0	710122.44	64918.195	0.0	665429.9	56367.555	0.0	1093526.6	457532.12	616203.25	5234.3223	43382.086	0.0	532094.8	787376.5	0.0	119644.83	0.0	73374.71	0.0	0.0	0.0	0.0	734745.44	496650.5
563	Cluster_00560	2315028.2	445698.88	414204.06	465449.28	1649883.9	0.0	439588.2	312411.7	435951.7	613830.9	814657.1	989650.44	205443.44	798468.0	466866.06	44281.89	668441.75	1071539.9	783925.56	370327.62	459461.3	617354.5	423028.9	282139.78	763364.5	1479513.2	1154141.0	983907.7	524558.5	2164019.8	1133879.0	1041389.94	0.0	374510.22	374610.66	764235.7	698847.94	1006885.7	877156.0	803682.25	229591.9	1590896.0	1152092.0	776374.44	750275.5	490716.0	1040973.7	331485.88
564	Cluster_00561	208134.2	644074.2	0.0	0.0	159497.95	81472.29	478284.38	0.0	0.0	385784.03	74950.91	316640.28	350077.56	0.0	0.0	0.0	0.0	510725.12	181789.08	0.0	305333.6	0.0	224387.73	233649.7	29989.844	208240.05	0.0	0.0	616056.1	17483.877	92398.94	0.0	0.0	632848.3	2007.4232	0.0	0.0	0.0	68619.71	0.0	254048.52	0.0	20955.324	40229.94	401080.6	0.0	0.0	0.0
565	Cluster_00562	1485677.9	227402.92	1692019.4	589027.94	272565.75	653248.6	1477826.8	288744.03	1063989.8	1269242.0	1144812.8	273999.38	839395.3	2948985.2	726941.8	1283352.8	770475.56	618667.4	1131726.4	1622243.8	341690.2	1293745.0	1251448.9	917145.6	910248.94	903212.5	648479.44	740370.3	1988598.4	1920190.6	1355725.6	989969.3	1201687.2	683353.9	535657.75	985811.4	1049218.4	468826.62	584602.3	958252.75	818187.0	486986.25	578037.3	389667.03	1044813.2	937067.75	2461025.5	401627.8
566	Cluster_00563	91890.38	398473.9	123392.11	720107.5	206476.94	126187.62	272392.22	0.0	21958.996	144832.52	469790.97	236421.97	0.0	278374.25	651061.5	158427.22	280652.66	203497.22	118624.84	0.0	0.0	476185.9	225794.38	731887.1	268466.34	264575.12	52831.426	305083.88	0.0	85984.89	9314.193	623647.8	120653.46	285519.5	569161.06	915555.4	281494.28	0.0	938924.94	17518.854	687001.25	218206.08	0.0	145502.22	108094.68	286418.38	0.0	161880.17
568	Cluster_00565	2124404.5	570635.25	1958878.8	1747581.6	2107943.0	1256225.8	805553.75	251636.03	1466779.1	2723941.0	537685.2	776079.1	1128629.5	1508450.4	2143958.0	1516814.5	2266371.2	409871.44	2590351.5	2092551.8	2797025.8	168700.1	1092629.9	1576428.0	1340085.0	976968.06	1718184.1	1078876.0	1289192.2	2373660.8	1056159.0	1485556.1	1664014.5	778891.3	1374467.8	1217403.0	482078.16	1435391.8	489050.75	686043.56	1713849.6	946070.94	206223.7	1297343.4	1116025.8	1417612.1	2086392.2	2915279.2
569	Cluster_00566	2247360.0	836195.75	522466.0	1264801.8	1263121.4	1339786.5	260615.38	1794807.4	582613.7	538400.6	324328.28	964969.4	1287203.1	1753246.4	362631.62	1398621.5	1530569.6	2389319.0	1095185.9	915163.7	2018398.9	1267463.0	1542390.1	1622279.2	1650291.9	1020055.5	559452.8	680901.4	920662.4	1212696.5	1430796.0	152300.84	1725916.8	1390312.8	1727165.6	938522.7	1133656.9	720610.8	1875245.0	1762302.9	829739.5	1218875.5	1580969.9	1306535.8	1928035.9	1565844.0	1903036.0	1206736.0
570	Cluster_00567	1587095.9	2588226.8	1041928.2	2554318.0	1405761.6	3658388.5	719779.1	2077639.8	2331323.5	1292429.9	0.0	688635.1	414270.25	2169678.8	570023.8	1768069.2	2064828.2	1820090.0	1744701.5	2741523.0	1746360.2	1806305.1	1776380.5	1744208.5	3057287.5	2195894.5	1406710.1	1409263.1	1567366.4	490666.38	2263138.5	1197188.5	850894.9	1322072.0	1123819.8	1902086.1	1786334.8	961010.7	1033695.6	1453287.9	1430459.9	1433876.1	1331215.5	1128725.5	718572.7	2280989.8	2232504.8	801453.06
571	Cluster_00568	1094641.8	978006.9	352112.1	1230643.8	830177.5	789309.7	1172784.6	759674.56	801820.25	1268375.0	620124.2	1492005.0	656888.5	973123.7	638498.0	600635.5	520780.53	850894.0	1499582.2	526395.94	1541943.5	968081.5	555726.5	1384157.2	471630.44	414885.38	111959.36	1084214.2	1353688.0	488103.44	1904808.0	207516.25	587049.5	1562642.0	997206.25	371669.66	689473.5	890046.5	912857.5	1134662.2	1477000.4	1882737.5	677454.1	2237906.8	1718545.5	1630013.0	1091464.2	2372092.0
577	Cluster_00574	534134.44	106783.86	1530152.1	2233539.2	2965003.8	4145483.8	119136.91	2353169.0	1363282.2	971707.3	1668869.4	2473531.0	219356.23	2131908.2	1319265.4	1535189.6	808252.2	595658.7	683059.1	1080182.0	1441455.9	1952245.4	458307.94	230145.39	1860652.1	2641611.2	0.0	44690.15	2003894.0	3089195.5	778607.44	978492.5	1624673.8	23839.89	219351.83	645414.9	252805.77	610351.25	720316.0	379075.7	548965.9	68852.016	1924016.2	56658.79	1678826.2	1756236.6	758967.7	659835.1
580	Cluster_00577	0.0	0.0	0.0	0.0	0.0	0.0	0.0	0.0	0.0	0.0	0.0	0.0	0.0	0.0	0.0	0.0	0.0	0.0	0.0	0.0	0.0	0.0	0.0	0.0	0.0	0.0	0.0	0.0	0.0	0.0	0.0	0.0	0.0	11414.043	0.0	0.0	0.0	0.0	0.0	0.0	0.0	0.0	0.0	0.0	0.0	0.0	0.0	0.0
581	Cluster_00578	0.0	0.0	42409.09	0.0	0.0	0.0	62001.742	0.0	81192.32	0.0	0.0	0.0	0.0	0.0	36958.145	0.0	0.0	46659.516	0.0	50946.723	0.0	0.0	0.0	0.0	0.0	0.0	0.0	44584.844	0.0	0.0	0.0	0.0	0.0	21662.826	0.0	0.0	0.0	41131.742	0.0	0.0	0.0	0.0	0.0	0.0	19226.883	0.0	0.0	0.0
583	Cluster_00580	0.0	0.0	0.0	0.0	0.0	0.0	0.0	0.0	0.0	0.0	0.0	0.0	0.0	0.0	0.0	0.0	0.0	0.0	0.0	0.0	0.0	0.0	0.0	0.0	0.0	0.0	0.0	0.0	0.0	0.0	0.0	0.0	0.0	67660.37	0.0	0.0	0.0	0.0	0.0	0.0	0.0	0.0	0.0	0.0	0.0	0.0	0.0	0.0
586	Cluster_00583	271336.5	0.0	745856.1	1452653.4	1160748.8	1146812.2	474355.25	905300.8	1416386.0	0.0	980635.0	124016.38	530890.56	1601793.2	858919.8	611165.9	773681.9	1540934.1	1160785.1	934862.56	962633.1	834994.4	697096.1	855729.0	1152956.6	1912803.4	1361500.4	1417109.6	998271.5	621349.5	0.0	1260399.6	816347.4	1027256.9	2480244.8	369524.47	445986.12	1418746.5	1461698.2	705767.7	1374390.8	419761.9	1635115.6	688247.94	498560.56	1851557.9	840184.8	3136049.2
587	Cluster_00584	331360.22	81227.336	560416.06	0.0	215860.75	359254.3	69129.67	0.0	445707.78	212185.34	44605.84	27927.693	140920.2	0.0	327366.1	164728.92	410659.34	140072.7	0.0	86058.625	410455.97	227875.33	0.0	149396.3	160687.9	130233.13	84138.625	243519.78	162993.06	24145.414	0.0	28430.883	320281.72	92131.88	8583.63	249806.92	181222.72	221565.89	409441.2	137583.67	181614.39	236693.3	291965.88	292863.25	0.0	76839.72	159103.88	186137.14
589	Cluster_00586	721936.0	724496.4	529906.25	0.0	220793.66	1172114.0	471977.94	56830.67	478190.8	386562.78	323907.94	585288.56	731809.9	351129.8	642885.25	747177.7	580260.2	329114.38	727369.8	571085.06	962971.0	829803.3	320860.2	936792.94	907546.75	129507.16	57591.406	762069.4	918757.5	1191391.0	757080.4	304896.47	399139.1	237368.03	454090.84	966121.4	773727.25	840367.6	170054.67	639645.0	257811.5	598477.1	447004.56	787878.1	0.0	583271.75	271480.88	145419.08
606	Cluster_00603	179442.28	167986.28	247008.05	0.0	0.0	3552.9316	237778.69	48427.445	394758.47	175749.75	46609.01	253045.2	439207.72	249520.11	497761.9	303471.06	68133.46	100813.01	373535.2	228313.72	283502.22	618950.25	0.0	390840.3	277210.1	221937.61	323773.3	107017.586	383778.1	126301.47	321332.12	374690.53	0.0	486531.03	0.0	96834.1	0.0	441035.44	118153.1	0.0	195134.34	70886.72	0.0	122387.6	510894.7	0.0	70838.76	210594.53
607	Cluster_00604	21849.12	0.0	2443.231	0.0	60208.99	77159.58	100955.66	0.0	102722.28	44708.45	17062.814	0.0	164706.1	261269.44	137744.62	182156.02	113488.78	308716.72	71501.9	335569.0	15082.432	0.0	188424.72	0.0	266718.06	0.0	111628.41	46785.863	0.0	356459.38	93995.98	108531.18	150372.47	82938.46	101167.234	82938.55	226416.36	658802.8	0.0	49661.41	108471.62	627693.9	277976.34	211363.48	130503.39	221806.47	0.0	74079.15
608	Cluster_00605	199196.66	117847.4	394534.3	348871.7	0.0	51819.406	273360.75	68192.18	0.0	89801.57	102195.68	155015.39	136905.83	443846.38	0.0	259139.3	0.0	46028.508	238807.61	0.0	84601.266	90090.65	107509.26	137472.55	141315.62	0.0	0.0	160334.69	87311.766	248488.81	63385.438	107648.16	94961.38	175920.3	0.0	77431.97	137139.02	0.0	119056.76	423861.66	0.0	120616.99	70087.09	159470.92	280028.84	200651.34	231573.16	0.0
615	Cluster_00612	552722.44	327175.38	454797.75	1551601.1	1244725.1	522694.72	501743.72	1251416.9	636244.25	426677.0	223722.8	719456.4	853933.06	266064.9	1110246.6	298949.44	587235.9	916747.0	489217.9	1736065.4	987528.75	372878.47	1421173.5	852573.6	1026160.56	448870.3	821025.0	743924.06	1188426.5	1012800.2	313119.2	463750.5	362798.78	353554.88	1131668.0	1221332.8	1009096.9	452661.4	445420.6	200931.88	392637.06	1038554.8	660644.75	735234.9	901351.2	278043.03	0.0	1029700.6
617	Cluster_00614	670167.1	0.0	197972.45	266012.56	273508.7	242797.45	0.0	0.0	0.0	252163.08	110445.91	0.0	121544.95	276711.22	265457.56	319662.56	241196.84	9976.47	187046.4	397393.7	372797.28	0.0	600003.4	6908.049	0.0	198523.06	434785.3	550977.94	0.0	330518.84	178936.44	55099.383	0.0	191018.28	4844.87	177116.42	7168.0415	440887.8	7237.8296	0.0	341221.88	114508.98	213120.47	0.0	161552.12	0.0	0.0	0.0
618	Cluster_00615	0.0	0.0	144010.42	178197.97	0.0	83729.38	0.0	515367.75	0.0	0.0	9098.361	0.0	148103.48	0.0	284703.3	0.0	0.0	0.0	408460.53	0.0	0.0	114837.27	0.0	0.0	0.0	763285.6	0.0	0.0	0.0	0.0	0.0	50490.29	441493.97	0.0	192961.86	603.84546	279125.03	0.0	232885.03	203878.55	82442.31	0.0	0.0	0.0	149551.44	0.0	453026.34	36551.438
624	Cluster_00621	1711735.4	937970.4	573190.25	2726441.5	1735706.8	780280.75	1544078.4	500057.06	230023.66	582337.6	998822.6	938949.94	1426844.5	1148261.0	858243.06	733246.8	330238.9	980294.1	1801548.9	1443426.2	503598.44	458635.3	736479.2	1541776.2	1028855.0	897613.25	666810.9	1892338.1	2103335.2	485576.94	419622.5	148106.97	2012168.8	880213.4	415463.3	1760689.6	190732.78	899267.25	1319841.5	285685.53	71807.68	964294.1	782659.5	1054113.8	1136467.5	1559012.0	1603594.0	946151.1
625	Cluster_00622	945782.06	470203.88	417994.47	889324.06	466452.7	117132.89	772294.7	771382.56	567067.2	803056.6	346651.0	0.0	712453.9	0.0	567941.4	450005.4	487707.84	258787.53	121114.516	0.0	0.0	34875.76	641213.1	251814.72	7091.7773	279731.22	697582.1	834811.7	291357.72	290158.66	779364.44	235006.88	998009.56	954309.7	189688.05	644082.1	16985.213	840866.5	0.0	325002.9	413975.06	468682.9	597917.3	696154.8	706610.75	607988.3	427890.25	364505.1
626	Cluster_00623	1709552.6	2131503.2	1538319.5	609912.5	1197072.0	1849105.9	700682.9	2040664.1	1816138.9	2638336.8	820079.06	1071332.2	693167.5	2679777.0	997796.0	1703164.9	1044731.06	1839970.5	1664072.8	914583.5	2260614.5	2319889.0	2166592.5	2445823.5	2517771.0	1145642.6	1734179.5	716991.6	1390580.9	1489152.9	2093422.2	1502267.2	1169722.2	2296266.0	518443.3	1399144.0	1878348.2	2225313.2	2159297.8	2065578.5	2015386.8	2606159.2	1187757.0	2010609.0	867048.56	1660115.6	2519516.8	1936115.1
627	Cluster_00624	1355211.8	3159432.5	935909.75	1692946.8	2041137.0	2968979.0	1242362.2	1854503.8	1475554.0	1376349.6	1371072.2	2381540.8	1161067.5	2322642.5	1432172.1	1058361.4	791981.5	1503607.4	960979.8	1219065.5	2846293.5	2568490.8	1268996.2	430169.88	1381831.9	1631839.8	1166549.0	4345934.0	2005179.0	1953297.1	1099832.2	2027337.9	1351890.5	3828899.5	1512374.5	851409.3	1645213.2	2594684.8	1044895.75	2522766.2	1744056.0	2229290.8	2448872.5	1262456.8	775596.9	1586249.1	2752017.5	2008448.1
628	Cluster_00625	279055.34	330565.94	414771.25	411841.22	731228.8	758468.6	395027.38	1306634.9	924211.94	419660.75	60061.438	264644.6	287116.88	13875.948	989466.3	817171.6	905123.8	0.0	97551.01	1011946.44	20834.0	0.0	269838.2	1244914.6	0.0	411266.25	0.0	89017.14	362919.7	249660.62	0.0	3197.6047	515949.72	415806.28	1035349.4	709801.1	1039556.9	440654.75	421363.28	1376726.5	159097.55	2122381.0	0.0	450688.78	123639.64	258273.58	446760.9	457517.72
629	Cluster_00626	2039097.1	1379771.9	2705985.8	394031.4	1360588.5	1194003.5	897912.75	531832.2	1980871.2	2258654.5	1495407.2	314298.0	1424349.6	570013.7	2716591.8	1289190.8	1420067.0	2736044.5	1857423.1	829284.06	1407594.8	1590860.9	1583527.1	1274429.5	2140480.8	727669.9	945607.6	1974539.5	2290213.8	2878786.2	2107405.8	2184035.5	2213123.2	1589987.1	1570566.8	1436623.0	1523685.4	3031404.8	1884920.2	1140763.6	1546497.0	812470.6	795635.0	1010249.56	1210621.2	1647786.9	737716.0	2527510.5
630	Cluster_00627	2036454.1	609549.5	1067569.6	1077091.6	178892.53	2163317.8	1508440.0	1739899.9	1060153.1	919721.75	0.0	1168837.2	1293207.1	2341849.0	804395.8	212879.9	379650.75	0.0	1557832.0	69433.39	673949.3	1137133.6	481279.8	143575.84	1181832.1	2620522.2	1070346.2	928267.2	1143821.6	0.0	1238694.4	42005.67	772351.6	0.0	0.0	974978.06	1006432.25	1413901.1	1375332.8	632164.8	762166.6	264357.78	979289.3	799462.1	338281.7	0.0	1730977.9	1388261.9
631	Cluster_00628	314050.9	1131888.2	152567.89	330148.56	743514.9	343242.2	922303.75	856273.9	2011491.5	1412094.6	626388.0	673248.5	52820.766	537398.6	339115.6	511764.38	333775.7	1877646.8	1007438.06	1539865.2	451046.1	1130268.2	180233.72	1634669.4	1312455.5	486041.72	1043749.94	783824.94	606672.75	2178298.8	1158869.8	1101282.4	1044413.8	465047.2	2191102.5	2195456.0	464445.7	1654421.2	254773.6	1885963.9	462169.0	1062141.1	678948.44	1681344.9	390905.1	619425.94	888055.75	842926.2
632	Cluster_00629	1052569.4	1626909.9	743133.3	472170.12	631353.0	635456.5	0.0	647011.8	695557.75	752228.9	0.0	849886.06	513692.8	200799.38	1122463.9	1609094.8	1889387.0	210421.84	1500245.8	1764312.2	283919.66	681556.7	2206560.5	1042167.44	150786.36	1465503.0	673928.2	200936.28	755740.3	519748.34	306517.56	1989880.2	781955.6	943847.3	183770.36	268937.84	691120.1	762405.2	1041752.6	143479.16	994113.44	1410758.2	928025.25	1429156.0	719723.9	1143958.8	206270.08	222170.9
633	Cluster_00630	259909.44	0.0	125227.54	1015595.4	14253.004	379161.2	40436.32	162558.8	0.0	0.0	47112.785	0.0	793123.9	874214.1	1346811.8	325960.0	783231.25	107819.52	395812.2	461558.34	254025.3	0.0	85750.52	1145.5369	186018.1	0.0	813126.06	1493065.0	259811.53	136991.36	687050.3	215802.61	1079101.1	171891.92	0.0	0.0	870761.1	1062040.6	0.0	647686.9	253449.0	801876.75	138705.72	0.0	556112.6	147149.86	354283.53	1115813.9
634	Cluster_00631	1474103.8	2673478.5	2049227.5	414776.4	1465648.9	433054.78	893366.6	1791506.6	2187491.0	1243042.8	1489220.8	1968624.9	1876569.4	333964.72	242454.7	2336406.0	1451595.0	806195.8	872879.9	1115030.8	2060957.2	1605680.9	605082.6	667681.3	1826379.2	2232657.5	2026612.5	1451118.9	2114976.0	2173264.0	1810304.2	924387.25	1013265.6	2340372.0	1898930.8	1617658.4	2885986.2	955976.9	2454370.2	1367922.0	998810.5	2094451.5	1656183.5	3598818.5	1305843.1	1020169.44	924484.0	1510446.9
635	Cluster_00632	2410171.2	461977.3	597228.6	932659.8	1440245.2	1168078.0	332781.28	155971.98	194634.31	449562.44	2484254.2	403946.16	796397.6	2496651.5	1335272.0	1627129.5	1682442.0	1065707.2	713578.75	1302459.8	2953951.8	781701.75	485399.84	1366029.6	1426112.0	1494109.0	2053119.2	1213289.9	2453869.5	258435.33	1707017.0	2049337.4	1113090.9	317600.56	1642583.5	1172706.2	462570.25	256534.88	413630.47	1078563.1	562422.44	518495.06	715853.6	915752.4	2138179.5	1950354.9	3006919.8	419414.12
636	Cluster_00633	769564.4	0.0	384978.47	26737.814	924372.06	905671.44	158198.48	589135.25	162544.77	896568.8	448976.97	335712.56	502669.1	271011.22	425840.44	385594.38	458472.25	549142.9	1683859.2	139709.84	764383.0	294951.78	36207.63	1705916.1	0.0	385155.94	693124.25	602611.1	69337.69	636882.44	79976.99	0.0	470868.84	1374288.6	215354.2	256823.38	486764.72	1140048.8	1493745.8	761956.75	740559.94	143044.14	1152643.1	391831.66	419983.7	231407.17	1432977.0	175781.86
637	Cluster_00634	933861.2	1653165.6	1404527.8	1152354.8	1031784.6	1553436.1	1333193.4	612140.06	1386607.0	1065770.5	230028.44	1787027.5	1921560.4	505344.12	1159443.2	3082781.0	1488058.6	1202030.9	1388598.9	686280.9	1662328.2	62686.46	1703994.8	1957487.1	868423.94	942099.7	1787106.1	997945.1	1856975.5	1035447.94	2904331.0	1408178.8	1014560.25	1298729.6	1137366.6	733616.5	1908218.1	1408247.2	1649857.1	1210732.0	2104774.0	1717250.9	495674.22	2412468.5	634709.06	1278114.8	918664.75	760268.7
638	Cluster_00635	2248491.5	4467255.5	3540931.5	1297217.4	902563.1	2500085.0	1812403.2	2167252.2	2481379.5	2730928.5	1038697.0	2362879.0	3749807.5	3947078.0	3183435.2	1176532.5	2495191.8	2015452.8	3330042.8	3679487.0	2038811.2	980435.75	3101786.8	2887266.5	2193823.5	1856395.2	2788809.0	2102587.8	3246013.2	1974259.6	2333699.5	2219107.2	1894674.4	1373311.5	2939709.5	2332730.8	2431354.0	1019984.94	3282952.8	2554533.0	3026842.0	2016893.2	1344669.5	2596710.5	1904541.8	1681201.8	1455606.8	1080999.0
639	Cluster_00636	3670867.0	3672869.0	2995718.5	4716460.5	4209598.5	4955459.5	1330602.0	2976690.5	4225291.0	3012576.2	2964240.2	5208640.5	4088450.0	5386813.0	1458201.5	4234283.0	3271176.5	4057288.8	5797849.5	5049308.0	4522938.0	4127074.8	3920702.2	4071004.8	5707015.0	4444017.0	2424693.5	3226498.8	2159984.2	2701072.2	4919488.0	2963555.5	3326234.0	2041130.1	2417606.0	4025386.2	2848354.5	4855434.5	1700208.8	1191752.1	2829397.5	5940407.5	4154834.0	1595471.8	3730806.8	6338039.0	1793558.4	3520241.5
640	Cluster_00637	1012101.56	863888.2	2352768.8	1511265.1	1717412.4	518873.56	2313974.8	1538602.4	1594772.2	2103083.8	1034354.3	76155.664	1531866.2	2057113.5	1450925.8	2062194.2	937327.0	1581787.5	1091127.9	1536491.5	1089802.4	1446890.8	1432286.9	518242.16	1214988.5	0.0	632751.75	1407565.1	1576683.5	979547.9	230354.4	752976.6	1031962.75	745439.25	1217226.9	1508313.9	175904.14	2451720.2	2262162.0	947291.75	3074882.0	836905.9	2934994.0	521799.53	2017728.4	1904292.1	1737225.8	1135930.5
641	Cluster_00638	2009248.8	5885977.0	3581780.5	4941293.0	5745196.5	2918703.0	1529085.5	3449306.2	4930625.5	0.0	4001919.0	4531518.5	3952932.0	1241122.5	5054063.5	5285019.5	4346959.0	7056718.0	4484597.5	3672293.0	5140398.0	3049814.0	4350990.5	3022084.5	3409629.0	5447778.5	5103661.0	3296808.0	4054296.5	4316465.5	4484358.0	4350229.0	7471120.5	4311576.0	3776691.5	3581900.5	4153596.5	937166.8	4585500.5	2346055.0	3156131.5	4449415.0	1076252.5	5846940.0	3239512.0	4581739.0	3695345.0	4180071.0
642	Cluster_00639	1684902.1	3038981.8	1543790.2	1948001.6	1021789.94	623423.1	2015834.0	2973475.2	2282984.0	2584857.5	3213147.5	2051683.0	1360572.0	827919.5	2154069.0	1972547.5	955169.7	226835.05	1592649.9	3174015.8	3482105.2	2185652.5	2019383.8	1965416.2	1473436.5	2677369.8	3084262.0	3356626.0	3632418.2	2736792.8	1539156.2	2448979.5	1855088.0	1269959.8	1309597.2	2400333.5	2062541.5	3541115.5	2401479.0	2889622.0	2329267.5	312215.94	2041552.9	1531625.6	2499260.0	271817.5	1319122.1	3299802.2
643	Cluster_00640	3978270.5	6871607.0	3504004.0	4531634.5	3168508.2	3854306.0	1293193.8	1522708.2	3509954.2	0.0	5617713.0	2934669.2	2708032.0	4429741.0	3302223.2	3211372.0	6051809.0	2893570.5	7852307.5	3986274.5	4575627.5	4098864.2	3458027.0	4217706.0	3713823.5	3609603.0	2606514.5	6606863.0	5618061.0	4446291.5	2468562.5	2266931.2	7230932.0	4615094.5	2845826.0	5017470.0	4122233.5	2932633.0	3803784.5	3522796.5	3102466.5	6571426.0	2436666.5	4121774.5	4082896.8	2832693.0	2873938.2	5116107.0
646	Cluster_00643	101710.36	427981.88	523264.6	527770.0	1599422.6	429606.2	742079.94	243184.34	471212.0	420692.25	899421.1	1028413.56	783162.75	284497.2	933134.75	147929.3	874435.8	146900.12	834145.06	299101.0	341192.06	677802.9	1018982.06	293271.47	827089.56	0.0	166222.55	0.0	855642.6	1220412.9	877184.8	460557.44	393914.25	45184.28	1235195.8	425403.38	204166.61	391052.8	322041.75	398505.94	208017.8	605769.25	69282.13	39269.64	328070.44	971881.2	1346557.2	146878.66
647	Cluster_00644	779378.94	511069.56	0.0	859796.4	173699.0	376866.47	236637.84	551406.3	35307.812	103846.43	1285867.8	258807.61	0.0	506405.5	0.0	0.0	702781.94	476443.6	284400.34	610378.0	562286.56	250124.12	362095.56	342790.44	621223.8	53882.324	0.0	612009.4	0.0	554008.44	918151.0	989758.6	1038286.0	417938.38	0.0	424277.94	61214.82	531939.2	637730.1	418217.22	296337.56	662214.94	149242.83	545664.25	370029.84	441613.62	0.0	281868.5
648	Cluster_00645	1301136.5	675150.56	912267.8	1659833.8	620583.25	2277340.8	1579951.9	1046612.25	302731.66	462992.75	1127703.6	1290125.5	1815289.2	1966247.5	1088331.2	1115548.0	1306506.9	2067992.0	1680085.8	722466.7	1794107.5	755970.2	1212875.0	1832204.1	790171.8	1102770.1	663656.3	1817611.2	980735.9	1661958.9	1393121.8	1514114.1	1226565.4	1903062.4	1222343.1	1041300.06	899253.1	1265708.6	2162006.0	771375.6	1512035.9	1034954.6	396453.9	1011242.5	1197690.5	2265675.2	1301656.1	2189604.2
649	Cluster_00646	2620392.0	2628588.0	3019711.2	2223968.5	2572554.0	2686939.0	2088457.1	2481517.2	2385690.2	2922611.8	848299.9	2197211.8	2916720.2	2196438.8	2920558.8	2836748.0	3368593.2	2880170.8	2252745.0	2543315.0	1859108.5	2949901.2	3402128.8	3040309.0	2818681.0	1303827.2	2210694.2	2742750.5	3084525.0	2064194.0	2048577.2	4575722.5	3417708.8	4659713.5	3727514.2	3163911.8	3979254.8	4735733.5	2638609.5	2523435.5	3162169.0	2663659.0	1997319.1	4758663.0	2413622.8	2939290.5	2813222.0	3037886.2
650	Cluster_00647	1263449.1	1546680.9	1336995.8	1306033.5	1017551.6	836577.06	632249.4	1591495.9	1704041.5	1682847.8	176404.84	1216860.1	1243304.6	1713215.2	1664139.8	1744021.4	1744834.2	1868335.4	738486.9	1374316.8	1437516.2	1075369.0	1176738.8	1952385.6	1601001.4	1303819.0	1512637.8	1646794.5	1869357.8	1280699.2	927175.94	1693418.0	1433933.8	1470924.2	1728367.6	2014004.5	1121968.8	1913864.4	2161580.5	1467648.1	1633998.2	1424348.0	1577765.6	1720335.8	1569002.8	1830365.8	1849656.8	1437604.6
651	Cluster_00648	231088.52	259511.22	260370.98	172441.55	533360.0	177207.62	101867.48	147331.77	253996.52	395077.28	354680.47	228623.06	424890.75	59621.426	86749.9	327389.47	291187.2	264430.66	240826.16	201654.02	253033.05	450724.62	372288.03	184204.88	631327.06	173755.34	280868.97	570040.0	138547.33	152931.28	0.0	59263.914	424277.75	429357.3	504081.72	328884.16	172827.83	370932.62	410770.44	78279.49	333804.56	275612.03	116103.92	128155.375	478394.22	0.0	1003557.06	10163.583
652	Cluster_00649	63663.74	0.0	151834.6	0.0	119036.375	66875.86	138901.02	0.0	203581.02	80894.79	0.0	0.0	0.0	0.0	26852.111	158337.02	59843.42	88782.91	0.0	157229.6	8149.6455	153781.45	0.0	95404.29	95110.1	0.0	209078.64	0.0	70554.98	0.0	0.0	134040.53	0.0	100841.36	103934.63	91383.58	0.0	0.0	0.0	224205.38	0.0	42406.07	0.0	0.0	98042.31	147343.75	87847.58	0.0
668	Cluster_00665	0.0	50169.98	214082.9	168742.33	98763.46	89063.55	0.0	76939.414	96439.234	0.0	78555.01	0.0	101372.46	2462.704	98145.83	7357.3145	0.0	0.0	202439.94	176147.58	0.0	0.0	0.0	0.0	0.0	42203.895	149828.48	0.0	0.0	0.0	0.0	0.0	253160.62	292650.1	49544.824	131856.11	0.0	0.0	0.0	0.0	0.0	34833.117	137118.81	117945.56	0.0	0.0	58019.97	0.0
669	Cluster_00666	0.0	0.0	0.0	0.0	0.0	79819.44	0.0	65171.75	28536.773	0.0	0.0	0.0	155570.45	0.0	0.0	78278.42	0.0	0.0	0.0	0.0	97939.73	0.0	0.0	13143.126	0.0	0.0	0.0	0.0	97931.72	147278.9	139174.25	44350.83	0.0	98294.04	148143.27	0.0	0.0	103378.25	0.0	0.0	113881.73	0.0	94404.33	0.0	0.0	55612.03	168784.89	0.0
677	Cluster_00674	0.0	139248.36	0.0	0.0	170220.94	6208.8496	113669.5	0.0	24518.125	0.0	0.0	0.0	97156.81	0.0	0.0	175015.22	0.0	0.0	0.0	0.0	121711.125	116973.48	129176.99	160370.58	0.0	0.0	0.0	0.0	0.0	0.0	0.0	0.0	0.0	0.0	0.0	0.0	0.0	0.0	135408.19	0.0	0.0	0.0	0.0	157603.62	0.0	0.0	25981.346	0.0
678	Cluster_00675	0.0	0.0	0.0	0.0	0.0	0.0	0.0	0.0	0.0	4281170.5	0.0	0.0	0.0	0.0	0.0	0.0	0.0	0.0	0.0	0.0	0.0	0.0	0.0	0.0	0.0	0.0	0.0	0.0	0.0	0.0	0.0	0.0	0.0	0.0	0.0	0.0	0.0	0.0	0.0	0.0	0.0	0.0	0.0	0.0	0.0	0.0	0.0	0.0
683	Cluster_00680	543228.5	764274.25	568092.3	257288.42	220748.52	250866.64	822786.94	344634.0	268346.97	488431.78	82641.38	814643.9	551561.5	482278.22	549985.44	678919.56	269493.88	327824.25	511403.88	168996.03	574530.0	6885.3667	470909.22	271170.94	173227.66	468035.66	111023.18	459644.56	136515.1	838639.25	496974.72	317815.94	123524.86	213603.25	142364.08	237224.6	549865.7	0.0	66708.17	480499.9	558817.25	367167.3	202578.55	0.0	0.0	121001.48	816887.56	205436.69
687	Cluster_00684	7988801.5	9363639.0	8539214.0	8857911.0	6926337.0	5814774.0	9814398.0	8796825.0	8379188.0	8811080.0	6607864.5	8509388.0	1.0151646E7	9807591.0	9409152.0	6504686.5	9486840.0	8639774.0	9616129.0	8618964.0	9304521.0	8124290.0	8714902.0	8748562.0	8299203.0	6423155.5	9251250.0	6922295.5	8691889.0	8586524.0	7701736.0	9460376.0	1.0186776E7	9120840.0	7776232.5	1.0230199E7	7981998.0	9847058.0	7193753.0	9919356.0	9072174.0	9005360.0	9261516.0	8916454.0	8618108.0	8235834.5	7572522.5	9217796.0
691	Cluster_00688	0.0	24953.207	0.0	123925.5	124688.34	0.0	0.0	0.0	0.0	64551.54	0.0	0.0	0.0	89696.49	0.0	0.0	0.0	0.0	205612.78	0.0	0.0	0.0	0.0	0.0	0.0	0.0	0.0	313776.3	0.0	0.0	0.0	0.0	0.0	0.0	0.0	0.0	0.0	210241.72	0.0	0.0	0.0	0.0	0.0	0.0	0.0	0.0	0.0	0.0
692	Cluster_00689	169313.48	127718.27	160753.6	0.0	17477.158	0.0	0.0	0.0	186375.08	0.0	88403.41	0.0	0.0	0.0	207604.19	0.0	157039.06	231926.14	0.0	138064.77	0.0	0.0	0.0	296393.53	258055.81	88727.65	248218.05	23138.07	272729.06	384798.22	0.0	314061.94	0.0	0.0	0.0	130670.82	0.0	60343.77	0.0	0.0	0.0	133064.9	0.0	0.0	0.0	0.0	190523.67	152651.08
693	Cluster_00690	253724.53	228093.55	0.0	0.0	0.0	0.0	0.0	243447.81	0.0	0.0	0.0	0.0	96764.51	67764.75	0.0	0.0	114961.13	0.0	113566.47	0.0	0.0	0.0	0.0	0.0	61444.305	119766.51	0.0	0.0	0.0	0.0	0.0	0.0	0.0	0.0	0.0	18163.748	142730.19	0.0	133122.62	138852.14	44106.53	242044.16	0.0	52530.883	0.0	0.0	216241.69	0.0
694	Cluster_00691	0.0	0.0	89475.14	104231.04	156579.05	151761.86	442110.88	119367.14	226126.05	518460.8	33255.812	243288.16	0.0	296785.53	247762.25	0.0	419515.03	0.0	223444.98	636468.3	387215.5	424901.22	231030.39	255015.62	395242.16	144004.81	287431.9	235630.05	0.0	666358.56	0.0	446374.7	0.0	197372.52	153167.73	497887.34	244461.61	89775.164	58180.594	231409.89	582971.3	290697.3	0.0	38025.92	216264.02	557339.6	62563.234	322357.7
695	Cluster_00692	129755.43	0.0	0.0	54146.78	61145.992	232685.44	313144.0	0.0	0.0	0.0	144736.52	0.0	0.0	335444.34	115426.48	77341.42	523423.2	193867.48	0.0	368779.78	27320.783	234658.98	87819.88	111019.24	23914.436	0.0	305930.06	0.0	320783.7	0.0	0.0	0.0	345068.94	157659.22	0.0	106205.375	0.0	190544.8	0.0	191571.89	483972.97	99287.96	43318.562	0.0	513615.34	0.0	112064.16	0.0
696	Cluster_00693	956604.9	355321.56	482506.12	0.0	967599.75	194285.58	655645.06	282578.66	428123.75	691209.94	774028.3	488174.88	450781.0	89770.9	483538.22	388097.75	393935.44	558965.2	0.0	529361.4	354965.53	790205.75	655088.8	298469.53	0.0	532005.5	400225.44	637042.7	510166.94	729024.94	711559.94	399903.5	262471.8	816069.5	116889.4	585095.7	181306.17	1055852.1	0.0	460414.72	187236.23	283256.4	374143.12	680567.75	568604.6	453354.38	365611.06	0.0
701	Cluster_00698	138818.45	327892.28	297471.66	460793.9	765455.0	485221.7	477820.28	361545.75	310617.03	258617.89	395152.5	250657.64	696233.4	407247.22	598576.06	372978.28	64039.227	399287.66	0.0	351257.9	541271.44	253074.64	340800.66	152009.61	619442.3	0.0	157391.95	259676.44	0.0	227676.42	421148.88	101240.4	287655.16	0.0	0.0	431326.4	521261.2	473116.6	866848.2	0.0	120305.33	780715.0	905142.56	170512.72	420637.72	24125.809	601222.1	374844.53
702	Cluster_00699	0.0	208076.62	133298.2	0.0	0.0	0.0	0.0	0.0	0.0	0.0	0.0	0.0	363079.72	216332.05	0.0	0.0	523965.9	39072.016	0.0	0.0	0.0	89508.98	0.0	120065.99	16599.018	0.0	0.0	380087.62	257847.7	18825.39	0.0	170156.7	0.0	0.0	285302.94	200562.27	0.0	0.0	0.0	388428.9	168787.33	22658.2	0.0	104017.57	12396.861	167314.12	255665.48	254074.64
703	Cluster_00700	146523.66	164574.03	0.0	0.0	0.0	185377.42	294228.03	0.0	123321.45	45197.555	0.0	276191.03	279068.0	0.0	0.0	133959.47	0.0	0.0	412163.0	0.0	578410.7	92435.89	190245.19	0.0	0.0	0.0	0.0	0.0	310900.44	67375.94	147277.56	0.0	191334.8	108768.61	240274.0	0.0	248656.61	246043.58	223665.19	0.0	533328.9	0.0	271859.7	276017.12	0.0	0.0	145236.27	93169.33
704	Cluster_00701	202273.38	497296.53	252695.8	0.0	311555.12	135690.05	35902.105	181745.14	120917.27	155039.2	0.0	0.0	0.0	436370.03	815294.6	70532.42	474091.75	174776.25	429340.72	335794.72	550944.75	0.0	73054.34	515474.88	0.0	0.0	0.0	72367.23	349681.6	0.0	94812.78	158438.11	364814.2	0.0	0.0	0.0	322021.9	651398.9	0.0	133867.31	165364.28	890671.5	191380.12	413385.16	142797.9	94164.47	271619.8	686845.44
705	Cluster_00702	0.0	0.0	0.0	0.0	245495.16	0.0	0.0	116463.53	0.0	0.0	0.0	0.0	0.0	0.0	0.0	0.0	0.0	153702.39	0.0	0.0	0.0	0.0	0.0	88197.37	318988.3	323528.7	0.0	0.0	143257.55	46581.254	67805.09	0.0	0.0	0.0	282281.53	0.0	0.0	0.0	278855.2	0.0	0.0	0.0	0.0	0.0	438971.4	0.0	117654.766	0.0
706	Cluster_00703	289520.0	322288.6	0.0	392716.03	470461.38	109351.81	529944.7	474118.28	0.0	43236.605	505746.34	0.0	473039.72	120892.055	334602.84	213973.23	594031.56	225156.61	146256.78	0.0	287312.44	0.0	141833.19	268220.88	352195.5	495035.0	551985.75	0.0	295268.34	176414.94	319686.94	458106.38	389852.7	702128.4	0.0	710596.44	178486.08	779128.4	573177.94	190256.64	0.0	686331.9	355157.03	233641.75	572072.9	103000.23	616883.56	616539.94
712	Cluster_00709	0.0	0.0	31817.225	0.0	0.0	0.0	0.0	0.0	0.0	0.0	40004.863	26534.082	0.0	24427.877	68835.21	0.0	0.0	0.0	38368.16	0.0	0.0	0.0	50533.125	0.0	0.0	0.0	0.0	51555.617	0.0	0.0	0.0	0.0	0.0	0.0	0.0	0.0	0.0	0.0	32184.28	0.0	0.0	0.0	0.0	916.7946	0.0	0.0	0.0	0.0
713	Cluster_00710	0.0	0.0	0.0	0.0	0.0	0.0	0.0	0.0	0.0	0.0	128327.21	40595.81	161005.62	0.0	45974.01	0.0	24870.018	0.0	0.0	48702.023	76397.93	0.0	3203.0718	0.0	0.0	46769.477	0.0	0.0	75915.0	0.0	0.0	66852.36	0.0	39567.6	0.0	24585.756	0.0	0.0	0.0	23847.207	53823.33	91558.82	0.0	0.0	0.0	0.0	68926.26	0.0
716	Cluster_00713	56207.555	0.0	93765.58	99635.76	0.0	84793.055	0.0	0.0	0.0	0.0	193977.17	18274.496	23421.756	0.0	0.0	0.0	0.0	0.0	0.0	136177.94	0.0	43168.43	0.0	65406.926	0.0	59465.824	0.0	0.0	0.0	31689.96	52511.746	114031.72	211061.02	72004.875	0.0	100523.81	72645.69	113018.86	0.0	124456.805	0.0	0.0	0.0	0.0	0.0	59267.5	72448.96	69496.195
717	Cluster_00714	0.0	19895.617	273170.06	154834.86	66643.29	0.0	123853.16	98899.98	69758.58	223669.0	66538.055	8806.497	2894.5425	0.0	0.0	0.0	0.0	0.0	0.0	0.0	0.0	0.0	0.0	0.0	0.0	0.0	0.0	0.0	142025.17	41108.12	116646.21	146050.62	130309.72	66163.64	0.0	0.0	430352.44	0.0	0.0	0.0	120804.63	235454.45	253351.83	346755.03	255263.77	258852.55	238275.66	7523.835
718	Cluster_00715	80983.48	0.0	140335.77	311277.75	339515.25	143072.23	34874.97	209152.77	183762.64	326239.53	479651.84	113165.414	247851.23	73402.4	87160.03	288864.44	0.0	310665.8	302961.2	0.0	78176.68	155527.58	110181.52	146221.1	48346.797	326740.94	323259.9	0.0	0.0	46946.043	138367.95	97287.2	338299.56	375685.16	294265.03	365382.7	311954.97	653365.25	113923.18	0.0	420292.94	0.0	401558.56	205388.03	188535.44	0.0	553320.44	366515.94
719	Cluster_00716	0.0	110964.36	195277.14	136765.78	74286.81	0.0	582973.8	0.0	244888.6	0.0	0.0	231195.23	41083.992	0.0	151262.28	0.0	25072.332	437183.3	271253.06	0.0	0.0	367668.84	200121.88	500184.8	158342.19	0.0	154361.14	0.0	93898.83	131407.7	239680.02	197440.38	246570.97	51265.26	169585.27	0.0	0.0	0.0	99021.79	150775.16	160024.53	0.0	112122.59	0.0	151968.4	0.0	212973.22	0.0
720	Cluster_00717	0.0	204860.78	148824.19	0.0	0.0	0.0	327083.8	0.0	0.0	0.0	157334.61	0.0	0.0	57661.35	0.0	0.0	15292.338	0.0	0.0	82786.05	0.0	0.0	0.0	0.0	0.0	557560.8	0.0	0.0	127082.53	0.0	0.0	0.0	0.0	43448.58	65517.336	124686.73	0.0	114917.22	0.0	0.0	0.0	6222.756	0.0	137927.97	262304.5	0.0	75145.516	0.0
721	Cluster_00718	0.0	339102.47	267913.28	0.0	115079.32	351285.75	0.0	0.0	418086.53	396488.6	623822.3	100923.35	359903.34	405253.1	665394.75	0.0	0.0	496257.47	462328.38	525974.0	362356.84	168038.73	41847.99	0.0	557221.06	98675.03	566828.75	0.0	375991.7	120022.98	406769.53	300994.78	0.0	548874.6	0.0	169280.3	336858.25	345943.3	127881.7	339204.6	705067.8	137101.94	251159.08	672307.7	542584.25	298027.94	640634.5	244232.62
722	Cluster_00719	0.0	675626.6	0.0	654694.9	93331.68	204216.6	425347.28	231316.42	436479.06	364762.53	278201.47	0.0	0.0	154716.52	572218.4	293217.53	0.0	364136.7	64542.277	332430.78	292366.84	217329.06	339998.06	143364.22	794252.2	0.0	353052.53	0.0	250424.52	238748.4	266505.34	507657.47	440564.53	121200.43	739625.6	0.0	0.0	301064.78	0.0	0.0	0.0	0.0	0.0	11177.851	0.0	119713.93	368480.75	0.0
723	Cluster_00720	169016.03	0.0	178996.61	0.0	208768.16	298222.22	274443.16	135205.11	161424.4	194839.69	158410.47	324218.0	401390.78	72726.74	332118.97	252906.4	329306.4	0.0	186297.66	240103.03	314121.47	149847.38	256364.9	0.0	0.0	357286.5	201133.05	208147.78	0.0	241638.83	0.0	178418.02	148902.02	788741.94	511743.47	431872.44	91777.92	73354.16	38736.64	283918.25	63930.176	132002.39	322260.66	0.0	212374.56	196610.25	177436.61	0.0
727	Cluster_00724	657657.9	0.0	152939.8	244340.34	294769.56	111348.62	0.0	702483.75	181576.42	275216.06	0.0	489908.5	353117.97	519923.84	560859.94	0.0	176005.55	465558.66	165639.06	0.0	69023.516	212165.78	142781.52	180332.92	191915.16	199045.3	276299.94	300113.78	445086.38	34583.246	192190.34	0.0	248589.47	172960.83	77849.7	380971.38	119525.5	357234.28	197876.64	229046.78	660470.94	118768.78	579542.3	383881.25	208330.7	465343.03	765019.4	230221.55
728	Cluster_00725	291187.34	412584.84	0.0	0.0	251124.45	367488.34	369277.8	70332.73	160406.62	30420.885	0.0	407451.62	18087.69	236767.55	336562.0	324002.47	0.0	9192.824	423831.84	363440.72	73397.57	0.0	0.0	0.0	678838.9	0.0	451894.62	422584.5	470726.62	162478.12	436455.72	41153.11	0.0	878332.44	0.0	72771.4	502051.6	0.0	183327.27	379141.44	73334.03	630216.5	177633.6	403076.34	543846.56	37881.72	0.0	0.0
732	Cluster_00729	0.0	0.0	84966.71	0.0	135395.23	0.0	0.0	0.0	0.0	129222.28	305207.44	0.0	0.0	0.0	0.0	0.0	0.0	0.0	0.0	0.0	0.0	0.0	0.0	0.0	0.0	0.0	183101.48	0.0	0.0	0.0	0.0	0.0	0.0	0.0	0.0	0.0	0.0	0.0	87553.18	0.0	0.0	0.0	0.0	0.0	0.0	0.0	0.0	0.0
752	Cluster_00749	2355368.0	2157284.0	2993582.0	2536906.8	2552865.2	2305195.5	2387236.5	2904952.0	2653137.0	3098887.0	1351035.2	2422386.5	2969620.2	3007404.2	3046955.0	2271034.0	3761304.8	2290654.2	2842038.2	2770213.5	2114599.0	2608514.5	3080125.0	1814683.0	2890371.5	1538966.6	2960076.8	2192757.0	2617479.5	1791012.5	2728207.8	2513242.0	2462048.5	2744038.0	2436877.0	2902233.8	2944474.0	2406979.2	2076283.8	2008570.6	3282923.0	2427131.0	2662289.0	2580271.2	2612600.2	2288024.8	2315862.2	1644221.1
756	Cluster_00753	335414.03	380983.56	0.0	414525.7	436930.53	354791.44	204293.9	154895.11	621709.8	178468.28	165412.48	0.0	384992.56	179706.83	277790.5	213941.05	0.0	746165.06	272658.22	549568.7	0.0	347072.8	28609.05	130611.92	308467.62	282102.25	0.0	430704.8	601272.44	296594.75	0.0	303694.25	804320.3	141743.98	220423.4	0.0	531561.94	449606.62	0.0	526758.6	285266.72	319758.7	383945.4	95091.08	599620.7	400338.62	122521.484	153436.52
757	Cluster_00754	0.0	493238.12	0.0	0.0	337337.25	0.0	0.0	71908.58	0.0	214720.94	44284.72	0.0	0.0	113577.92	0.0	0.0	0.0	0.0	0.0	0.0	141013.67	0.0	305100.8	175675.52	98698.83	203028.58	0.0	0.0	0.0	0.0	936430.5	0.0	50676.465	167355.86	315126.6	252873.19	0.0	0.0	0.0	0.0	0.0	0.0	23082.674	0.0	0.0	455311.53	219706.03	47597.83
764	Cluster_00761	0.0	0.0	0.0	0.0	0.0	0.0	0.0	0.0	0.0	0.0	0.0	0.0	0.0	0.0	0.0	0.0	0.0	0.0	0.0	0.0	0.0	0.0	0.0	0.0	0.0	0.0	0.0	90190.1	0.0	0.0	0.0	0.0	0.0	0.0	0.0	0.0	0.0	0.0	18848.982	0.0	0.0	0.0	0.0	0.0	0.0	0.0	0.0	0.0
765	Cluster_00762	1373180.5	1065738.4	762708.8	979244.0	642181.75	1044677.75	808931.6	1423422.6	812164.56	570448.1	652077.3	719045.06	536689.6	1309724.2	620159.5	1365812.0	439508.5	879299.06	383640.03	1677540.1	279073.3	1474003.5	770528.1	839919.75	593702.6	796656.4	1084167.9	688513.0	672564.44	767360.3	1004670.6	572500.0	656689.06	544145.4	866414.56	660081.7	1359695.9	1450333.2	943908.75	888395.75	731355.5	1035184.5	1010616.94	1119971.2	1042701.7	1154428.9	1626445.1	905135.44
767	Cluster_00764	0.0	700172.56	1306741.8	750879.4	406034.1	1021710.9	549116.56	688381.9	910021.1	774300.0	638119.94	461619.6	1444139.0	364832.75	412874.72	305234.2	908035.0	312461.8	733246.9	1085183.8	919833.8	689179.8	837303.25	1036564.56	601369.7	1270270.6	417011.03	519736.3	810461.25	128129.4	788726.1	204346.62	889310.06	282936.22	907934.7	751232.75	628071.1	812834.6	659680.44	807456.75	352116.0	360468.8	597227.2	1417757.0	1606946.4	981423.7	1238730.1	689638.25
769	Cluster_00766	0.0	0.0	0.0	0.0	0.0	0.0	0.0	0.0	0.0	0.0	0.0	0.0	0.0	0.0	0.0	0.0	0.0	0.0	0.0	0.0	0.0	0.0	0.0	0.0	0.0	0.0	0.0	0.0	0.0	0.0	0.0	0.0	0.0	0.0	0.0	0.0	0.0	0.0	0.0	0.0	0.0	0.0	0.0	0.0	0.0	0.0	0.0	0.0
770	Cluster_00767	0.0	0.0	0.0	0.0	0.0	0.0	0.0	0.0	0.0	0.0	0.0	0.0	0.0	0.0	0.0	0.0	0.0	6715.983	0.0	0.0	0.0	0.0	0.0	0.0	0.0	0.0	0.0	0.0	0.0	0.0	0.0	0.0	0.0	0.0	0.0	0.0	0.0	0.0	0.0	0.0	0.0	0.0	0.0	0.0	0.0	0.0	0.0	0.0
771	Cluster_00768	0.0	182322.8	0.0	0.0	0.0	0.0	0.0	70064.23	28415.459	0.0	0.0	0.0	0.0	0.0	100898.164	0.0	0.0	4521.8164	238631.53	0.0	92533.08	0.0	0.0	0.0	0.0	0.0	0.0	0.0	0.0	0.0	0.0	0.0	0.0	0.0	0.0	0.0	0.0	0.0	88683.766	0.0	0.0	0.0	0.0	0.0	0.0	106224.266	0.0	0.0
772	Cluster_00769	0.0	0.0	0.0	0.0	0.0	0.0	0.0	0.0	0.0	0.0	0.0	0.0	0.0	0.0	0.0	0.0	0.0	0.0	0.0	0.0	0.0	0.0	0.0	0.0	0.0	0.0	0.0	0.0	0.0	0.0	0.0	0.0	0.0	0.0	0.0	0.0	0.0	0.0	0.0	0.0	0.0	0.0	0.0	0.0	0.0	0.0	0.0	0.0
774	Cluster_00771	0.0	0.0	0.0	0.0	0.0	0.0	0.0	0.0	0.0	0.0	0.0	0.0	0.0	0.0	0.0	0.0	0.0	0.0	0.0	0.0	0.0	0.0	0.0	0.0	0.0	0.0	0.0	0.0	37079.16	0.0	0.0	0.0	0.0	0.0	0.0	0.0	0.0	0.0	0.0	0.0	0.0	0.0	0.0	0.0	0.0	0.0	0.0	0.0
775	Cluster_00772	1319254.0	1232673.8	1737924.5	1579607.6	2120265.5	1054441.9	754745.3	1111253.0	932779.3	2000713.6	1539675.8	2108796.2	1615235.5	2724296.0	913024.9	3563981.8	1879746.4	1092763.0	1768205.0	1591825.5	1406544.0	1492190.0	1268268.6	2223065.2	1604927.4	1561057.0	2180244.5	2079392.5	565037.9	1931582.5	1019163.3	743791.25	1041116.2	2044882.8	1755410.0	2134038.8	1162485.5	1646139.6	2244926.0	1024420.1	1010073.75	1652008.2	1168592.2	1699523.1	1648086.6	1490101.1	566221.6	2141975.0
776	Cluster_00773	752674.3	77087.15	991900.2	613947.75	0.0	0.0	286481.62	1700080.5	0.0	720614.3	1877807.6	411028.25	89023.28	513973.75	85945.984	537866.9	0.0	1040777.5	512930.75	1526272.8	303245.88	209283.72	248695.4	1585067.5	861921.44	935536.4	950456.6	520961.88	295442.78	334239.0	187874.17	384593.25	0.0	219184.05	1215732.2	0.0	122240.19	515521.7	808466.9	1841931.0	1040523.0	92908.29	0.0	498185.6	220984.02	222259.7	0.0	470120.62
777	Cluster_00774	1558832.5	1447264.8	1874589.2	1266747.9	1185382.2	2385412.0	952910.56	906215.8	10185.346	2649976.8	953836.8	3431592.8	1712212.6	2661097.8	1077828.0	298292.53	2388076.2	1905377.0	965116.06	3488205.0	2467306.0	1284821.6	1268276.5	1202787.5	1367917.1	897033.5	1621267.2	2607455.0	3177009.0	1653815.4	1893588.9	1218447.8	1411457.2	853718.6	2419360.5	839855.4	218676.16	1298048.5	713133.9	1076561.4	417078.97	1374180.4	553719.25	1423002.8	1448650.2	2642262.0	1718488.5	2252720.0
778	Cluster_00775	1175281.1	907455.7	1088493.2	2338034.0	1754002.0	2331152.5	677446.94	1383076.2	1504507.8	366461.78	1119355.8	782644.4	1349086.0	926424.0	1899956.1	2049612.5	2163162.0	534003.75	664113.25	1894952.0	1922321.9	623564.5	757072.25	2675214.8	704752.5	775574.6	504455.97	1445789.9	1429944.0	904599.2	1521343.9	316947.44	581645.56	1599465.5	2047710.5	1437460.6	677078.6	2282433.5	1446943.0	1505252.8	2218137.0	2701418.8	1627872.8	3493661.8	1759828.8	1212749.5	1743262.8	1545293.2
779	Cluster_00776	2299423.8	2637286.2	2796572.5	1685031.6	2348074.5	2555273.2	2711625.2	4246423.0	2145000.8	3634277.5	4129425.2	1476179.5	3257642.2	4108624.0	2631572.2	3367582.5	2356901.2	3375147.2	2833891.5	2918436.2	4425191.0	2840381.5	4869370.0	3148949.8	1525367.8	2652109.5	1345059.0	2984079.0	3294091.5	4294750.5	3428780.2	3631229.2	1782187.4	3239723.8	3432961.5	3672188.5	3789313.5	4372115.0	2167144.5	2295068.8	4046849.0	2858720.0	2895016.0	3532446.5	2762323.2	4411975.5	2633154.8	5169740.5
780	Cluster_00777	247386.11	1240043.2	1099461.1	1635880.0	51667.9	26629.18	1101478.1	199651.08	166098.69	811707.75	986859.6	947032.2	969313.44	0.0	2182846.5	20964.826	1745753.0	8900.922	1471757.6	2056367.6	0.0	1223638.0	181209.72	662575.06	503719.12	737539.44	0.0	0.0	0.0	532371.25	227657.77	0.0	640654.6	1673061.5	591491.4	0.0	688694.6	73225.875	1258836.8	50520.016	1197544.1	5432.1885	1173510.8	35509.605	361619.88	146998.92	205565.9	3510951.5
781	Cluster_00778	5731464.0	1535909.0	4524857.0	3164195.8	2740517.2	3107280.5	1340031.9	944405.0	1125837.4	4064716.5	4402640.5	3236453.5	1517361.6	7046601.5	2429491.5	5133538.5	2226300.0	2545297.0	1823781.2	2429263.0	1731543.9	731157.25	1911766.2	1490096.9	1903149.0	1964542.0	4564747.5	4943618.0	7349406.0	1183233.6	5075941.5	1493921.0	2999473.0	3142804.8	3606165.5	1776922.1	3402723.5	3775471.2	3521541.8	4618384.0	1535363.4	3883057.2	3544257.2	4403563.0	5848368.0	3507803.0	9698534.0	892682.94
782	Cluster_00779	1011007.3	747221.1	1806569.9	343632.62	699977.94	0.0	716824.75	2395561.0	1454655.1	1942941.8	1054859.0	1190288.0	142591.75	2105711.8	1164731.0	528563.9	2560211.8	2638639.5	1343249.0	52661.22	1273276.2	1582304.4	1667697.4	598996.56	787546.3	781270.2	1304060.4	207285.16	0.0	2024351.8	1845467.9	824862.6	2111323.0	2955001.5	893633.1	818690.2	221741.39	0.0	2920911.2	0.0	433913.28	822659.0	644124.6	165284.72	1943274.8	2978626.5	388211.9	3058505.0
783	Cluster_00780	6187937.5	9692731.0	6110116.0	7126947.0	7808076.0	5024623.5	5584518.0	9248904.0	7005714.0	8930590.0	4563061.0	6754156.0	6607415.5	8219101.5	7689664.0	6022176.0	6754437.0	4140887.8	9273538.0	6431804.0	5053420.5	5390973.0	6571148.0	6674003.5	7607285.5	5944428.0	6366611.0	3805288.2	6252487.5	8778548.0	6732638.0	8419022.0	8162421.5	7386179.0	6836854.0	9260468.0	8561710.0	7346763.5	6546438.5	6739773.5	6977888.0	1.0068119E7	8748227.0	7800126.5	9415098.0	1.1746009E7	6677136.0	5198961.0
784	Cluster_00781	2871693.2	2956534.5	2741577.0	3088786.5	5387517.0	4890058.0	1999358.4	3881501.8	4050319.5	3418734.0	2873465.8	2889190.8	3528800.8	3663391.5	3060880.2	4671227.5	5558437.5	6329708.0	1380782.1	2460320.5	4039445.5	4262242.0	2614413.5	4219108.0	2382497.0	2728196.0	2970751.2	3390093.0	2284843.0	3070043.5	4736629.5	2134961.5	4201007.0	2135545.2	2067893.0	5256203.0	3157655.2	6801180.0	4514662.0	4403526.0	6588968.0	4119570.8	3919329.2	4017111.0	6139976.5	2941846.5	3768412.2	2694524.5
785	Cluster_00782	6061869.0	7109916.5	9191506.0	8209888.5	1.1699683E7	1.3030652E7	8675686.0	7648866.0	1.0746869E7	6470999.0	1.0151118E7	1.0200576E7	7404554.0	5645648.0	7166567.0	7539641.0	7479509.0	4423508.0	9326538.0	3887616.0	9223818.0	7569409.0	5180260.0	1.1086179E7	1.037009E7	8796649.0	9104376.0	9826764.0	9909270.0	7550400.0	1.1284456E7	8506607.0	5263154.0	7736008.5	7688045.0	8930392.0	9939915.0	1.1546668E7	6989346.0	8579107.0	1.1464845E7	1.0459263E7	1.1419452E7	6905957.0	5810117.5	1.0919772E7	6808501.0	1.2039647E7
786	Cluster_00783	8185383.5	5318463.0	7334125.0	7177327.5	7334415.0	8895582.0	6967232.5	9468621.0	1.0398072E7	1.0226775E7	4065685.0	7897143.0	6581018.0	1.1933582E7	1.3465806E7	5473925.5	8521261.0	1.0064846E7	7424401.5	8802656.0	6863314.0	6233138.5	2335810.0	9453388.0	5445685.5	5974574.5	8218086.0	7981342.5	8435988.0	8974119.0	6907225.0	1.2799534E7	9236344.0	1.0849831E7	7032399.0	7269057.0	6907102.0	1.0765474E7	7048339.0	1.2054395E7	1.3016504E7	1.1768092E7	1.1616386E7	6097113.5	9781732.0	9289099.0	9416672.0	9926113.0
787	Cluster_00784	3472397.5	3100401.5	5858777.5	3307900.5	3785786.0	5611110.0	7247042.0	4668834.5	7673226.5	4506812.5	2278443.0	3847602.8	4351138.5	6339859.5	5715596.0	4696994.5	3674872.8	5846762.0	8588933.0	5377984.5	5172311.0	6574471.5	5168745.0	7719820.5	6528963.0	4364773.0	3392233.5	5182568.5	3894381.5	8273664.0	5617846.5	3144343.5	2896384.8	6265536.0	6502703.5	5109496.5	7753304.0	6955701.0	4845768.5	3628104.2	6778107.0	3139635.8	3844452.5	6512440.0	5180373.5	5813137.5	3297726.0	5028221.5
788	Cluster_00785	3500274.0	3526451.0	9980241.0	5826552.0	4228215.0	5334648.0	5254799.0	6990658.0	4892592.0	7422776.5	2446070.2	9805833.0	4451074.0	5483964.0	7574566.5	5433333.5	2880154.8	7661583.0	7858789.0	6143842.0	4321785.0	5645920.5	3770701.2	4920770.5	5880440.5	2199326.0	3000271.2	5536564.5	4206609.0	6608852.0	6453999.0	8001177.5	3140688.5	7586579.5	4636722.0	2753417.0	8198698.0	9585836.0	5663365.0	2428788.2	9322914.0	2950220.2	6776285.5	5767591.5	7002228.0	7567718.0	4921382.0	7004812.0
789	Cluster_00786	2457544.2	4564264.0	4168868.0	4489181.0	7416040.0	6080113.0	5202790.5	5191083.0	3925178.8	0.0	5635093.5	2338608.0	5269069.5	6755768.0	2276735.0	3630313.5	8256902.5	5030163.0	5471759.5	8160389.0	6140857.0	7015719.0	5135404.0	5292104.0	3354789.2	5333686.0	6827495.5	2365078.8	4218143.0	836128.6	3394390.0	8665616.0	7309238.0	7759022.0	8597356.0	2891334.8	7376026.5	3379672.0	6193518.5	1156137.9	5243174.0	8747970.0	5237841.5	3707288.5	3814887.0	8961974.0	8107006.0	5933221.0
790	Cluster_00787	8090118.0	1349895.4	1867743.8	2342160.5	6011037.0	355771.4	2476968.8	3292519.8	5501327.0	0.0	3260772.5	2372005.8	5241049.5	7361689.5	4336017.0	3993767.5	3514211.5	4740625.5	6424444.0	1690224.2	4944151.0	5883033.0	3025894.0	9960171.0	3589847.5	7897861.0	6818304.0	7079288.5	7287430.5	3256942.2	8100577.0	3164643.8	6370983.0	1049804.9	3311669.2	8555444.0	1437809.9	3560408.0	2634663.0	4093382.5	3834834.8	2818662.2	5325532.0	3906605.5	2655459.5	2469178.5	4829817.0	4114064.5
791	Cluster_00788	0.0	0.0	2845838.5	0.0	686884.9	0.0	0.0	0.0	0.0	0.0	144008.48	0.0	393629.88	925012.3	310889.38	0.0	0.0	1867780.4	1478673.6	108691.32	0.0	1415945.2	2558731.8	0.0	0.0	0.0	0.0	0.0	0.0	41821.305	0.0	339117.88	2544.4517	1740293.5	0.0	0.0	0.0	154598.0	0.0	0.0	0.0	3257993.2	0.0	0.0	0.0	0.0	0.0	604152.75
793	Cluster_00790	1.3216945E7	1.106816E7	1.230483E7	1.3132359E7	9088396.0	1.2772346E7	1.0375145E7	1.0346471E7	1.106861E7	1.3113207E7	2922625.0	1.0505743E7	1.0367263E7	9943573.0	1.1625444E7	1.4340416E7	1.2581023E7	1.2376846E7	1.0246271E7	1.0823179E7	1.1181222E7	1.2857709E7	1.4538065E7	1.3759767E7	1.3373878E7	7714350.5	1.1453304E7	1.131533E7	1.160707E7	8584560.0	1.1246894E7	1.8479852E7	1.4503939E7	1.772981E7	1.2764418E7	1.371805E7	1.5978075E7	1.945687E7	1.1631658E7	1.2150329E7	1.2840178E7	1.0952551E7	1.2824413E7	1.7113238E7	1.2966234E7	9013773.0	1.3589801E7	1.2607011E7
794	Cluster_00791	2081176.0	2802194.5	1960702.2	745069.6	1827300.0	2235900.5	2639163.5	1304902.4	3182828.8	2606562.8	1392374.1	3332104.2	382919.66	2584469.8	854926.4	1055216.0	1775879.2	4266562.0	3924884.2	4410856.5	1786670.0	2611622.0	2394485.5	2761348.2	3259573.8	653841.6	2291977.2	1420118.0	1828282.5	1621668.5	2677024.5	2152569.5	5038685.0	1855959.4	4589372.0	4840549.5	3736044.0	2539889.5	1027150.56	3985528.5	1990027.6	2551622.5	2501669.2	3810084.0	1784511.0	1469043.6	2128627.0	2633120.2
796	Cluster_00793	0.0	37503.55	0.0	31971.04	0.0	27576.947	71341.16	555675.2	134856.44	0.0	59932.32	319455.2	0.0	242983.8	131825.23	358444.06	314997.03	0.0	287995.06	165926.81	56094.53	0.0	51772.82	298984.8	31381.523	280139.5	0.0	74937.02	42839.66	74505.75	173275.75	573838.7	0.0	297837.56	389154.25	154352.06	185827.16	80755.97	212707.4	534709.1	0.0	61793.42	11148.77	286383.8	84213.51	672.14087	207867.64	56826.242
797	Cluster_00794	504507.75	469817.8	164876.0	986841.25	1107015.5	75765.7	468902.56	88608.125	120330.02	2039.4011	594759.0	269341.94	0.0	845013.6	1094320.5	541931.06	298818.2	0.0	1452793.1	1216780.8	1003480.44	1037335.6	254621.28	0.0	300543.4	8904.471	0.0	301191.4	1279006.1	724123.1	493063.03	174872.67	602661.4	1117329.5	260219.2	352992.0	0.0	1229661.2	837048.06	0.0	814852.5	231731.69	44326.242	140402.0	0.0	696873.75	279965.88	371743.88
798	Cluster_00795	742381.5	1082993.4	1139136.8	1412239.9	1380331.2	1448900.8	875971.56	705827.3	845986.9	512948.56	804181.4	257337.23	1269738.5	795975.44	1344501.6	2201294.8	555873.44	1111632.0	1417326.5	874306.6	1588286.4	2074592.4	1559782.6	1682138.8	1610734.2	194510.52	1102086.1	351006.28	1708092.2	953376.6	1556771.6	1094648.6	2291725.2	907577.5	1569699.8	2008855.5	1331850.9	1355452.0	557669.5	2036999.6	1580300.4	1376697.1	386699.22	605053.1	1468630.6	1770887.6	935790.94	929808.4
799	Cluster_00796	3156764.2	1656716.0	2564756.2	1689212.1	3438246.8	297175.2	2469762.5	3405978.0	2224913.8	1891409.9	1621737.0	1867488.5	2326273.0	2626764.2	1061341.5	2941814.2	4247204.5	1680428.5	977125.56	2173655.5	2119254.5	2089643.9	3724863.5	3607971.8	1373192.5	1556821.9	839660.2	955119.7	2340200.5	1825985.0	2582629.8	2393356.2	1540729.2	2441266.5	2631818.0	1901996.4	3488799.2	2192905.0	1714755.1	1261163.4	2206130.2	1927952.4	1504834.0	1635636.5	2428526.0	1336275.9	2545286.5	3352551.5
800	Cluster_00797	1098479.0	1964460.2	954528.4	2432143.5	2362560.0	1121053.2	878330.4	2023148.0	1382682.0	1654049.2	1044907.44	1479188.5	1864985.2	1278924.5	2209249.8	1316729.9	656908.5	1526978.5	1379850.6	673272.1	1750881.5	2652870.0	1809984.8	2145681.0	1000553.2	329505.72	1986475.9	2066568.0	2517777.8	1597960.1	1661031.5	1545525.0	897004.2	1949187.8	1159802.0	1399629.2	2315530.8	2612764.2	831071.6	2246072.8	557731.6	2753745.8	1087744.6	688487.3	2304138.5	590613.4	1431784.1	1591315.8
801	Cluster_00798	58589.555	1431901.2	929325.1	682954.1	153789.7	362716.8	214527.81	367510.4	1010444.2	1292979.2	276630.34	62204.65	464647.88	181485.78	806618.6	430977.47	48732.586	69237.64	596518.6	0.0	441420.9	43899.758	81055.09	681323.94	138291.05	280426.56	1233040.5	691152.06	400320.47	14212.693	793369.4	46183.496	97764.875	1096560.9	1317813.6	1002096.1	1134723.0	35201.39	0.0	271188.38	1026271.56	1192649.2	648776.44	651282.75	33631.46	84401.35	0.0	70124.39
802	Cluster_00799	5443823.5	3475102.2	4030649.8	4292164.5	6128954.5	4902798.0	3148396.0	4441216.0	4596018.0	3506112.8	2013659.1	3633943.0	5518512.5	2199938.2	4425998.5	3147059.8	2546438.2	4388039.5	4570529.0	2878792.0	2852255.2	2078837.1	4607490.5	3920676.8	2966689.5	1504370.0	3991381.0	5521840.5	4638598.0	2632459.8	4351978.5	4113387.8	4921688.0	3314565.0	3740954.2	4682101.0	2141903.0	2256312.0	4804290.5	3262658.2	4580082.5	4900029.5	2946817.8	2717574.8	3327626.2	2407173.2	2890681.2	3219417.0
803	Cluster_00800	809114.7	544774.0	111908.414	403319.75	631307.9	0.0	1199300.6	378093.4	19909.555	392949.5	753726.6	0.0	111243.29	309593.6	0.0	45944.523	2787093.2	1115216.5	1918031.9	265723.9	247389.9	1163226.9	1337239.0	0.0	533599.06	356708.0	530420.3	2780027.0	473717.38	0.0	463239.94	679640.4	734064.6	227266.19	837610.75	0.0	103352.555	1149530.8	1899662.6	522325.12	1259629.5	1616361.8	206450.53	717748.9	20891.66	573944.7	0.0	2314853.0
804	Cluster_00801	1070536.1	1346249.5	2730533.0	1261974.5	1245317.5	1599296.5	2993198.8	146044.58	2360535.2	1052178.2	575923.6	1174148.0	2320558.2	2565519.0	2004849.8	3075444.5	471693.66	1167760.2	220666.97	2482875.8	4305767.5	1509837.5	1817801.9	1978729.5	1599795.2	709755.4	1852759.9	2431358.8	1176789.4	1499867.4	0.0	2156703.0	1217258.8	2169086.0	2668373.2	3196174.8	2531218.8	1429192.5	1835167.2	3921749.8	1976515.1	1344863.5	324140.8	2536175.2	3920327.2	2831045.0	1819583.5	1231976.1
805	Cluster_00802	551824.06	1041185.4	474382.0	330215.2	143484.6	96791.61	1836474.6	0.0	492356.25	1285813.0	28026.254	280474.62	372933.7	471940.75	509756.66	48651.6	1671537.9	323341.38	1052949.8	737661.56	0.0	337203.47	293272.8	1299053.6	1421502.2	2683.1184	0.0	0.0	0.0	654922.44	227657.77	0.0	227964.36	2666480.0	682475.1	0.0	337382.9	45188.25	921512.56	50520.016	19586.14	54589.28	1218944.5	11743.926	350843.28	4867.205	282300.75	39609.5
806	Cluster_00803	3744237.0	1109425.4	3444142.8	2270408.8	1930719.5	2845578.5	1490398.1	318856.97	1797028.6	3776423.8	3167705.2	287247.78	261061.05	5902792.0	2860973.8	2485549.2	1128066.5	1146608.1	1386126.8	1544046.0	3082810.0	964186.75	388761.12	518937.2	994956.94	1136029.6	1631686.4	1422809.8	5682069.0	2068325.0	2223174.0	1506598.4	1823676.5	3206447.2	3070064.0	369011.6	2527204.5	1795293.5	2068490.2	1028019.5	1279038.0	3063189.2	2610683.5	3098627.8	4839515.0	1842423.5	3180855.8	0.0
807	Cluster_00804	1942247.5	524028.88	553356.1	343632.62	679186.3	70021.664	516157.66	1473376.2	1106131.4	1874607.2	335106.2	1030641.25	649228.8	2540861.5	853193.44	802518.4	638432.0	479297.7	453596.06	1558945.5	863576.6	55493.85	44382.67	1385962.0	1301592.1	625513.6	658906.56	813246.75	0.0	835310.6	1397897.9	1035213.94	611688.44	298647.47	907252.4	688164.9	371733.72	531839.1	730306.4	0.0	1475789.9	493774.88	1183064.8	797370.4	872418.5	1560483.5	1176986.6	761023.06
808	Cluster_00805	2330747.0	1389405.8	4902684.5	2713589.8	4792744.5	3149684.5	4163153.5	3561260.2	2952600.8	2095875.1	1952534.2	4327245.0	3269062.0	4854252.0	4383049.5	4356764.5	2375245.2	3215452.8	3437066.0	2251265.2	5437049.0	2843710.5	2664906.8	2426553.2	2735666.0	1918223.5	5644621.5	3696184.0	4255480.0	2963772.2	4427471.5	3214828.5	4707133.5	3645636.2	5175782.0	5154901.0	3453864.5	2907364.0	3809415.0	1050927.5	3067172.5	3241492.5	1582858.6	3023000.0	3530291.5	3968880.2	5508449.5	4720306.5
809	Cluster_00806	6928483.0	4695145.5	4978399.0	5303334.0	2714194.2	4499560.0	3741811.5	6319042.5	6307857.0	4278469.5	3466454.2	2062090.2	3360112.2	3698404.5	2800206.5	5041048.5	5164327.5	4327915.0	2140233.8	4240905.0	4265386.5	3174678.8	2527445.2	4986912.0	2276946.8	2248281.0	8483936.0	5176289.5	7031486.0	3750481.5	3276157.8	4395210.0	6050501.0	4006301.5	3273820.5	4930458.0	3960157.5	4808806.5	2803841.5	3182116.5	4952049.5	2815227.8	2508350.5	4660847.0	4836455.0	4759324.0	3843363.5	3874220.8
810	Cluster_00807	2199048.5	2238229.8	3451232.5	702926.56	1336402.8	1768895.5	2108079.2	2603599.5	976741.2	2992205.8	917108.94	1651090.5	3770738.0	4713822.0	1623995.8	1217367.8	888127.25	1647336.4	1431026.4	3339754.2	1559281.6	1716717.5	4206087.0	1863204.8	1504761.6	567432.6	1621623.0	972579.4	1182728.2	2198029.0	3236435.0	2201667.5	2827570.8	2819425.2	1089357.2	1460932.5	1485531.0	1590869.0	2122790.2	2877652.8	1768956.0	2442347.8	2361094.8	1806995.1	657468.6	3123849.0	2944470.2	1712985.6
811	Cluster_00808	5750289.5	6052192.5	5567861.0	4862731.5	6195149.0	1.05747E7	3901198.5	8589440.0	7417386.5	6303186.0	3071940.8	4103516.5	3587043.0	4205318.0	1463048.5	4193839.2	6077979.5	5466129.5	6443294.5	4549606.0	3788059.5	4113513.8	3374588.0	4807728.5	3447121.2	3714133.5	4683319.0	4595247.5	3706925.5	6723529.0	4392099.0	7255659.5	6501802.0	5472080.0	3595287.5	5660576.0	6410489.0	2626945.0	2782099.2	3489783.8	7076987.5	4932973.0	3809699.5	4397041.0	2458492.2	4179853.2	4684951.0	3440893.2
812	Cluster_00809	2118310.5	515071.8	2977750.2	1760769.8	4085099.0	2446309.2	5427847.0	2852999.0	1256695.4	3180311.8	1430492.2	3473738.0	2138163.8	2360013.5	3889148.0	1305161.8	4536424.5	1577398.4	1952120.2	2631715.8	3643240.5	2494921.8	3294101.8	2844896.8	2578294.5	1246079.0	2049582.0	2908450.8	4331603.5	4161791.2	2625416.2	4994078.0	2247058.5	2687502.8	2221144.2	1227095.4	1562421.2	5371887.5	2934710.2	4170098.0	1451754.4	2401262.5	3478699.2	3594812.2	3743153.5	2640973.0	1813442.0	4623393.5
813	Cluster_00810	1305630.0	531310.1	746307.56	2321019.0	358303.97	1476744.6	832792.56	702554.9	394.9709	0.0	371018.06	285131.22	783497.56	116692.49	507737.8	479710.97	782933.6	1172356.8	1821043.6	93198.17	387481.3	31084.312	609502.5	768076.44	671672.94	420021.78	1141854.0	178833.75	513959.0	919375.56	1833472.8	343097.97	184834.05	864595.0	666517.0	611557.5	1040740.1	969048.75	504857.7	640493.9	1363662.4	602236.4	341385.7	390293.1	887979.8	1943454.2	1252525.2	675075.5
815	Cluster_00812	214078.58	0.0	65614.88	54803.086	0.0	380839.75	0.0	142408.89	117140.03	0.0	0.0	0.0	0.0	0.0	0.0	0.0	920302.2	0.0	631023.6	330002.4	0.0	241232.22	136179.61	0.0	429085.56	0.0	0.0	414125.25	438481.88	0.0	0.0	0.0	12206.01	220238.5	268704.84	0.0	0.0	0.0	557780.5	302838.62	0.0	101656.78	488788.5	446243.62	1450571.8	0.0	0.0	0.0
816	Cluster_00813	413762.38	0.0	0.0	379158.53	0.0	0.0	0.0	542856.2	0.0	0.0	0.0	0.0	777439.94	0.0	21910.62	0.0	31840.926	0.0	0.0	0.0	0.0	0.0	0.0	0.0	0.0	0.0	0.0	0.0	0.0	0.0	0.0	0.0	142986.95	0.0	0.0	0.0	0.0	0.0	0.0	0.0	0.0	86280.02	0.0	251475.34	3652.036	18791.555	72812.94	0.0
818	Cluster_00815	3996014.0	3160326.5	4479552.0	3295847.5	4260549.5	2943120.2	3900769.2	4249589.0	4167842.2	3811086.2	267778.75	3331554.8	3523663.2	4240759.0	4086886.2	4950559.0	4455969.0	4962321.5	4506075.5	3497339.2	2883338.0	4735444.0	4097608.0	3488076.5	3735568.0	1371979.9	4289832.0	5058575.5	4048975.2	5427486.0	4106680.2	4378574.0	4816447.5	4179107.5	4201885.5	4297816.5	4040996.2	3042606.0	6155090.0	4729378.0	4343064.0	4991881.0	3423270.0	4041135.8	4169686.2	3361033.2	3890882.8	3769847.5
819	Cluster_00816	0.0	0.0	74301.01	0.0	91368.445	0.0	201366.89	0.0	0.0	0.0	0.0	75993.77	0.0	0.0	69817.516	75845.766	0.0	63731.16	0.0	73005.84	0.0	0.0	69231.46	0.0	37770.152	0.0	0.0	0.0	0.0	0.0	57052.473	0.0	0.0	102330.695	0.0	0.0	195474.31	0.0	0.0	0.0	167090.77	142988.61	0.0	0.0	3989.2666	0.0	0.0	0.0
820	Cluster_00817	0.0	61223.637	181667.61	0.0	115593.234	47411.645	106495.664	230810.89	160230.27	170812.73	36125.324	63217.355	0.0	155795.25	246570.06	46168.79	140273.92	0.0	287362.25	64536.41	346363.28	147309.08	98242.97	0.0	169606.66	0.0	0.0	44441.633	0.0	159823.16	38601.688	256525.06	68526.71	120242.35	171677.22	0.0	61597.414	110300.984	148464.52	55921.438	122677.96	55885.652	14225.497	37827.24	0.0	147532.3	294991.0	0.0
823	Cluster_00820	0.0	0.0	0.0	0.0	0.0	0.0	0.0	0.0	0.0	0.0	0.0	0.0	0.0	0.0	0.0	0.0	0.0	0.0	0.0	0.0	0.0	0.0	0.0	0.0	0.0	0.0	0.0	4059.5994	0.0	0.0	0.0	0.0	0.0	0.0	0.0	0.0	0.0	0.0	0.0	0.0	0.0	0.0	0.0	0.0	0.0	0.0	0.0	0.0
825	Cluster_00822	0.0	0.0	0.0	29185.914	67353.28	1377.9548	75271.5	0.0	0.0	0.0	0.0	61712.883	0.0	16654.914	42387.242	0.0	0.0	49436.7	0.0	0.0	0.0	0.0	0.0	0.0	0.0	0.0	0.0	0.0	0.0	28094.037	66096.664	51983.168	0.0	47825.355	34808.13	8487.095	31338.955	0.0	27811.04	0.0	24833.76	59988.566	0.0	49653.17	53551.35	0.0	0.0	0.0
827	Cluster_00824	7519477.5	5688613.5	1.4163296E7	1.3451162E7	1.9516824E7	1.1915835E7	1.7071948E7	3.5393144E7	1.3500306E7	2.3236534E7	7023651.5	2.2621344E7	1.2069687E7	2.390467E7	1.6715192E7	2.008644E7	1.727809E7	1.7623728E7	1.1371132E7	1.7190312E7	1.3055093E7	1.0296256E7	1.5081876E7	1.6525231E7	1.24178E7	1.1279558E7	1.6589192E7	1.7298754E7	2.1339846E7	1.0980548E7	1.4965436E7	2.296972E7	9113417.0	1.0288572E7	1.7284446E7	1.6306806E7	2.2739868E7	6361117.5	3.7275088E7	2.1898582E7	1.2355196E7	1.1373131E7	1.6012277E7	1.8248942E7	1.1533213E7	1.4492461E7	1.4678979E7	1.7305682E7
828	Cluster_00825	146575.61	0.0	0.0	74288.555	0.0	0.0	0.0	0.0	106815.13	0.0	0.0	0.0	0.0	0.0	0.0	0.0	0.0	0.0	0.0	906201.56	3590.728	19225.584	294193.78	268249.25	353689.06	633126.3	0.0	0.0	21103.2	0.0	8883.664	0.0	0.0	0.0	0.0	0.0	713748.1	1848121.4	0.0	724529.44	2480.7917	3022.2263	248270.64	0.0	1172486.8	48487.37	0.0	0.0
829	Cluster_00826	6616922.0	2148958.2	1.5260915E7	6112519.0	7195988.0	1.099647E7	8847409.0	9850648.0	8202392.5	4576090.0	4228481.5	7940268.5	1.0384058E7	9145839.0	3201819.5	8214559.0	2665406.8	3590237.0	9206562.0	4641232.5	1.8482716E7	5234115.5	2465960.5	5926396.5	7456196.5	4293296.5	3500899.2	5839144.0	1.1636938E7	5739950.5	4530851.5	2378526.5	8579023.0	6489058.5	1.2819218E7	1.0452677E7	8507077.0	5497841.0	1.1207474E7	6419516.0	9400586.0	1.3191135E7	7933639.5	1.1881066E7	8553027.0	7151189.5	4360322.0	1946087.4
830	Cluster_00827	6519025.0	662949.0	5902217.0	104228.02	2697441.2	24759.084	3466575.0	4819046.0	3037275.2	6702449.5	779578.5	1269034.1	27140.887	4384362.0	192833.77	155104.14	2948812.2	1.0070079E7	5560026.0	8099844.5	259482.0	159639.89	9611286.0	4923725.0	272381.47	9339523.0	5554169.5	85929.77	2091859.0	1225737.0	5317202.0	2554613.0	992014.5	1162480.2	1260872.0	2352144.5	3982195.8	3926891.0	1439204.4	5245062.0	8044800.5	1123256.0	61292.04	1151570.6	2560857.5	30077.742	33751.566	1131661.6
831	Cluster_00828	1800175.8	1125043.6	5910306.0	1.2126668E7	8302363.0	9648203.0	1.1459785E7	5765911.5	1.5088711E7	5562498.5	5094594.5	2025958.5	1.9551398E7	5657092.5	1987618.1	6178393.0	8598361.0	3315158.5	8399932.0	1.411285E7	7041386.5	6894214.0	4712978.0	1518393.0	7124893.5	0.0	9529923.0	1381293.2	1.1359992E7	2984541.0	1.2143612E7	5827395.5	5227791.0	8059519.5	2412172.8	5557267.0	4474549.5	5500545.0	5542420.5	5946960.5	3922388.0	1.152344E7	9633422.0	1.2940942E7	4693647.0	7169273.0	5987323.0	3584998.5
832	Cluster_00829	1.4035224E7	6606028.0	1.5510705E7	9700291.0	1.2844892E7	1.3581665E7	2.2937898E7	1.3931455E7	1.0172195E7	1.0656073E7	1.0095779E7	8740833.0	1.6645645E7	1.302409E7	8781723.0	2.2568138E7	1.4680397E7	1.0596442E7	1.4101883E7	1.3329594E7	2.0968568E7	1.3835897E7	1.5313345E7	1.0907124E7	1.3881727E7	6440702.5	1.3602738E7	1.3744632E7	4789834.0	1.7879064E7	1.5012294E7	1.0628005E7	7565165.5	7330618.0	1.0348854E7	1.1089013E7	1.5247498E7	2.6047244E7	5438208.5	1.0461725E7	9460275.0	1.304298E7	1.2440696E7	4845917.5	4719929.5	8646944.0	1.6934606E7	1.1115274E7
833	Cluster_00830	2041688.4	0.0	0.0	28498.293	376114.06	328405.28	0.0	162159.16	455359.66	0.0	0.0	867406.2	3123676.8	4016247.0	576884.0	542616.0	2721275.8	1104295.1	0.0	3831535.0	579876.7	1950.7285	51747.332	12926.806	0.0	1.2688149E7	84833.55	2422448.5	4272829.0	2608565.5	0.0	784612.9	1686983.5	4178768.8	104947.125	8147938.0	78643.484	0.0	4889166.0	897583.2	52544.17	241491.98	1.0732916E7	6151148.5	6028811.0	1.0327714E7	1588320.5	267108.56
835	Cluster_00832	1944318.4	1809176.1	2802677.0	2709714.5	3300355.8	2291270.0	1593344.9	2161485.8	2327670.0	2915275.8	275328.7	2076599.6	2244519.5	1882546.2	2977769.2	1940824.0	3693218.0	3538183.0	4139345.0	4302409.5	2793398.2	3017766.8	2464692.5	2804620.2	2644431.0	860863.06	3039792.5	2864733.8	3818041.2	5978888.0	2077129.8	3099536.5	4865583.5	3295838.0	3326544.2	3145584.2	3690618.0	4076859.0	9286447.0	3247860.0	3144731.5	3899963.0	5074858.0	3464993.8	2367903.0	2214250.8	2467043.0	1522175.8
836	Cluster_00833	4392000.5	3766605.2	483046.53	4436955.5	241957.38	5074684.0	2891418.2	0.0	5165937.0	3809888.5	1672894.5	578191.4	1237784.1	3281284.8	1845761.4	34314.402	9047741.0	2506077.2	3735814.5	3549170.2	4947292.0	1665416.6	641447.1	3513470.8	2928848.2	0.0	53618.453	1562266.8	3084017.2	3978464.5	0.0	3191983.5	1125490.0	3684837.5	1947347.5	1026390.6	3702033.5	1192842.2	429858.8	0.0	467.9925	146755.73	355070.62	0.0	7916432.5	2010260.4	7388283.5	4528418.0
839	Cluster_00836	6778091.5	2218104.2	1.041321E7	5342563.5	5356898.5	238197.83	9548779.0	1.6616097E7	865114.25	1.448628E7	4874360.0	6131279.0	1.298439E7	1.8930658E7	1.1016042E7	1.6980592E7	1.0525894E7	613726.94	9622650.0	1.0928722E7	5813417.0	3493047.5	2.4749566E7	9172430.0	517009.2	2096636.8	603778.25	6829122.5	4268493.0	9894402.0	5209789.0	1.2045065E7	4495787.5	1.3592599E7	6935760.5	1456578.5	6901745.0	1.248671E7	8726241.0	524891.2	3674995.5	1.022103E7	1.1488E7	8556293.0	1.6520733E7	1.3281804E7	1.1734667E7	2427328.0
840	Cluster_00837	3806845.0	361368.9	0.0	5305265.5	1.3485802E7	2922170.2	2773928.2	6464857.5	5641865.5	1153185.6	620342.6	237492.92	5484307.5	1507589.5	4147044.0	5162553.5	407242.75	8546342.0	4700621.0	3855832.8	3602190.8	292677.1	410230.94	511972.06	5329498.0	9440167.0	2355829.8	1.200777E7	3597020.0	1464358.9	2539878.0	0.0	1.041191E7	0.0	1.4005756E7	1085086.5	1.6750455E7	4995559.0	434028.53	419251.66	0.0	0.0	1.1964186E7	9754838.0	6310435.5	4652274.0	9903599.0	5270453.0
843	Cluster_00840	1.0411874E7	1.4065177E7	1.5582582E7	1.0420333E7	2.062771E7	1.4172632E7	1.4771407E7	9506208.0	2.4071586E7	1.1096572E7	6073951.0	9866521.0	4.2574072E7	1.1984486E7	1.5721576E7	1.9169014E7	1.4150886E7	2.9100932E7	1.3563696E7	1.9199842E7	1.725466E7	1.5978627E7	1.8143846E7	2.0068816E7	2.65957E7	7899118.0	1.3873458E7	1.3927933E7	6968323.5	3.045454E7	1.3430563E7	4.4296684E7	1.7454996E7	2.2259328E7	2.0093512E7	2.964131E7	1.718774E7	3.0845792E7	1.6335776E7	2.0195372E7	2.1666448E7	1.3229548E7	8171444.0	1.981639E7	1.1498738E7	2.1487024E7	4277447.5	1.6626591E7
844	Cluster_00841	2.400511E7	1.5270198E7	1.3647607E7	1.3123951E7	8372784.0	1.881193E7	6402448.5	1.4244018E7	7781601.5	1.4100009E7	1220281.4	5455981.5	3365249.5	1.9598164E7	1.5524642E7	2.2786802E7	2.6357078E7	1036080.1	2.9857386E7	4.3843408E7	1.8624002E7	6895403.5	2.2395128E7	1.1047821E7	8815303.0	6832173.5	8760787.0	1.0195076E7	8532125.0	1.2083844E7	6838518.5	1.69232E7	2.7362828E7	2.792812E7	1.8885354E7	1.863847E7	1.3237132E7	589662.2	2.2936884E7	1.1195465E7	1.6886748E7	2.164067E7	1.5087253E7	3711859.0	1.8688794E7	1.9185976E7	1957821.8	909074.25
845	Cluster_00842	6.8761608E7	1.5028962E7	1.87723E7	3.7455656E7	1.868039E7	2.3340404E7	1.376543E7	3749634.8	8935360.0	4.0271496E7	2.3055884E7	5525297.0	1.2669445E7	6.334228E7	8141350.5	6338900.0	1.6286771E7	999504.9	6519013.0	6857107.0	2.198054E7	341586.9	926860.5	8098181.5	1.3030418E7	9584721.0	3.2053586E7	6866891.5	2.6021166E7	1.3807984E7	2.0477704E7	1696487.6	9810151.0	2201214.0	2.0610094E7	1.684876E7	6102140.5	2.834749E7	4157140.8	2.0373006E7	5672114.0	1.8614808E7	6977996.0	9278912.0	4.862042E7	3.2443608E7	6.2538512E7	3083103.5
846	Cluster_00843	1562291.4	1210145.5	1063819.4	229437.45	835841.44	1071119.5	1912024.4	477038.44	1170808.6	1045654.8	191884.61	746063.8	1491390.8	688169.3	951190.9	432996.7	1410566.6	160274.92	2070132.6	660565.2	1040758.4	1462496.4	2986212.8	341722.8	565913.8	1195893.5	971306.9	719567.3	553470.94	724019.44	1089488.5	1200873.9	1127516.9	336391.12	651207.8	2308159.8	1295300.0	1474692.6	134871.88	1027597.25	1798766.5	1490106.8	842770.5	162187.31	561302.6	469223.44	1507048.5	128030.21
848	Cluster_00845	1095864.5	1558853.0	3787753.5	1692901.2	970378.5	2222936.0	1862494.0	3315031.0	1537555.8	1154584.5	1046633.6	2506178.5	1713265.5	3265288.2	3798992.8	2984387.0	4162769.2	2970357.5	2197909.5	1649498.0	2282682.5	2153169.5	4124481.2	2033515.2	3203686.0	2551678.0	2102224.5	3554610.5	2878288.5	2316083.8	2982191.0	2008359.0	1949234.0	2660620.5	4518873.5	2530630.5	3446643.5	1693450.8	5380693.5	3424427.5	1602434.0	2128574.8	3385275.0	3359392.8	2088861.9	1923686.4	2147482.0	1191383.6
849	Cluster_00846	6100643.5	3652924.2	1555434.1	3168638.2	2974330.5	3565536.2	1820357.1	3150156.2	1290705.8	2383583.5	1240653.8	3903673.5	2144129.8	3642779.8	3613889.0	3487708.2	2370056.5	2233920.5	3158258.5	2032618.9	3500162.8	2848586.0	2187404.0	1498263.5	4039672.8	692481.9	1213650.6	4741838.0	2149038.2	3845449.8	5064612.5	2323764.8	1167782.8	2862778.8	1117867.8	1326145.0	1793589.5	1180694.4	546826.6	3780806.0	1827194.2	2345455.8	2438731.5	799165.9	4123236.8	2703989.5	2260183.5	982482.25
850	Cluster_00847	366066.5	29445.041	1206048.4	1074585.2	635924.6	477706.78	1466987.4	29179.422	1475609.2	1537598.0	52863.445	998914.25	463558.97	0.0	0.0	0.0	1190269.9	975971.1	439520.22	575633.06	34634.453	281942.34	56596.168	146415.38	591079.3	203085.03	486538.4	330117.4	915899.2	459166.56	512433.3	550082.6	0.0	1047984.0	585605.6	792821.56	1507874.1	0.0	1890403.4	1231607.4	26938.324	742716.3	334359.7	533260.1	0.0	325753.62	147068.88	93732.95
851	Cluster_00848	1742963.5	2532231.0	0.0	3091990.5	1909296.2	2615292.5	2618057.8	1497972.9	887141.8	1870215.8	690760.44	2053980.5	2468143.5	3694022.0	835434.9	6052554.0	1187559.8	442922.06	983552.6	469058.16	607676.6	2336309.2	5095140.0	2296205.0	3190396.5	1474129.5	2915151.8	3382839.2	2739154.2	893144.3	703663.6	1045716.56	2115451.0	968540.7	2123226.8	3244045.2	2000982.8	1360945.5	1166119.6	2443736.5	1607580.8	710362.94	692644.06	700254.0	1551963.4	356960.62	2676597.5	3546652.2
852	Cluster_00849	848561.4	1352527.4	1100643.6	2202202.0	277496.06	2092371.4	1901644.1	1871180.6	1136735.5	925600.56	561661.8	511031.7	169161.84	1594305.2	2598197.2	2276517.5	3037251.0	3534.8467	963183.75	4393385.0	1542909.9	416504.28	3298194.5	1268071.2	695881.5	1504710.0	1560350.5	1458919.4	968760.0	2650550.8	885617.4	386859.56	2893494.8	3271873.2	1215681.1	877094.7	2414203.2	4371264.0	3081731.0	1893806.6	2123068.8	1030612.7	541130.8	3425686.2	2948397.0	2436010.8	1501096.9	1604528.0
853	Cluster_00850	0.0	911961.6	146722.64	514514.53	582244.25	337289.38	480532.8	210929.3	532156.0	416679.06	523529.44	1536763.5	1304285.5	31599.973	56513.777	39540.87	491233.94	311641.0	1942469.8	0.0	1159185.5	219660.38	1127399.0	283700.22	1508056.5	420186.2	377343.03	547843.4	3102504.8	701882.8	999133.75	126405.04	207028.39	1440477.8	74301.45	1317022.1	441849.62	547515.9	177415.86	800276.25	698694.5	892301.94	206450.53	729494.5	1525964.4	789980.0	0.0	1037938.3
854	Cluster_00851	3453605.2	3318790.2	1869564.8	671583.3	4010944.5	3491085.2	921507.0	1783435.0	701143.44	2526687.8	1620161.1	2025476.1	1272673.1	2510754.5	3267699.0	4546530.5	3661667.8	2071050.5	1115262.6	2302150.5	4284392.0	2282253.5	2031830.4	1488619.2	2227655.5	1475884.0	2724851.2	841446.94	2407484.2	3969494.2	857425.44	1285745.9	1998643.0	3541544.8	3104970.0	5737086.5	2442508.2	1991012.8	2557787.5	2292526.0	725242.06	2121418.8	1995116.8	4764710.5	3176014.2	1656845.8	2188418.2	1897768.9
855	Cluster_00852	8977413.0	7261414.5	3745669.5	6154087.5	4196030.5	7668475.0	5637662.0	4692097.5	4148294.5	4948679.5	2788921.0	4359583.0	3530173.8	5467810.0	3458065.0	6810764.5	4210788.0	8171634.0	5345701.0	5153694.0	4466394.5	3106125.0	4017137.0	3373762.0	4536857.0	2997815.8	4037941.5	4616898.5	1.0206999E7	2896132.2	3896196.5	4575083.5	4225466.0	556609.1	6139268.0	4165565.2	4485938.5	2897803.2	4733595.0	4537106.0	4262036.0	4863267.5	888722.25	3240327.5	7016722.0	4342841.5	5209027.5	4278898.0
856	Cluster_00853	227699.7	567841.9	109046.14	150583.75	225916.78	336760.4	0.0	0.0	0.0	65979.88	0.0	26863.32	615512.0	0.0	22277.965	46548.05	0.0	277936.56	0.0	101307.42	84482.29	106161.19	105559.67	47928.668	485228.94	36538.926	0.0	673443.8	318198.56	0.0	69530.695	5040.0767	258423.39	126084.91	280136.97	640648.4	0.0	18264.645	162365.9	24163.004	367749.3	174773.83	659770.3	72006.0	138248.8	493491.84	240766.77	27377.543
863	Cluster_00860	6703647.0	7490004.0	1.1061594E7	1.7655702E7	9491137.0	2.4733368E7	7808869.0	7917862.0	4624636.0	7391917.5	7139823.0	8281725.0	1.3270213E7	6413215.5	8431750.0	1.0222317E7	6354136.0	1.6342265E7	1.232031E7	1.2677682E7	1.1302148E7	5087840.0	7653965.0	2063415.9	1.5675552E7	7444986.0	3451444.5	1.0695929E7	1.5699501E7	7789970.0	2.1037808E7	3917436.8	2.2254758E7	8364593.0	1.4603478E7	1.7421928E7	1.4021378E7	6161057.5	1.097384E7	9779999.0	1.1117872E7	1.981521E7	2.2938388E7	1.0400742E7	6514006.5	1.3081727E7	1.8222176E7	1.3773379E7
864	Cluster_00861	1543962.8	401165.3	3239084.8	91966.516	5870843.5	5695441.0	2827064.5	0.0	2080440.6	39895.402	1206444.9	1364351.2	6558915.5	160756.16	150462.25	2517710.0	966149.1	836565.0	2828382.0	505880.72	238519.69	2075128.4	3979697.0	614190.56	0.0	3243670.5	3180679.8	535796.06	362073.66	5001318.0	120052.4	6775858.0	3203100.2	5505808.5	4407752.0	7723132.0	1420653.8	418640.75	3535256.5	1587720.5	0.0	4096419.5	3197295.0	1102009.2	211247.48	1552407.1	1091875.4	2324322.5
865	Cluster_00862	4202575.0	1.4883562E7	1.7243292E7	1.8311908E7	1.3725994E7	1.8151866E7	7285001.5	1.8925596E7	1.023195E7	1.0836334E7	7452294.0	1.0404802E7	1.5408821E7	2.022574E7	1.8440268E7	1.191674E7	1.5770983E7	5850844.0	1.1637346E7	2364561.0	1.3460397E7	1.5054354E7	1.3068382E7	1.6405779E7	8299715.0	9252789.0	6846252.0	1.3814356E7	7723340.0	2.7019932E7	1.828648E7	1.0635935E7	1.2445265E7	1.3206436E7	2.2087278E7	7281482.0	1.2475918E7	2.0478402E7	5847233.5	1.8059332E7	4811366.0	1.1945527E7	8758236.0	1.5364104E7	1.97047E7	2535098.2	1.3659326E7	1.6451277E7
866	Cluster_00863	3475171.5	81490.805	547530.9	1992220.5	2348164.8	5152711.5	430451.62	203947.86	4596366.0	1431642.0	0.0	309441.97	127955.445	1418593.0	197716.45	613399.2	1084225.2	5149424.5	5225123.0	1677600.0	4567402.0	2634766.8	1259731.6	0.0	147661.4	5383739.0	1017734.75	861255.8	4580028.0	4161075.8	3531121.0	1390727.5	409288.44	6305545.5	6536852.5	2462720.5	143429.84	868320.2	163442.66	7024352.5	1.1517361E7	110065.875	1158260.1	6335938.5	2162635.0	0.0	214689.77	851740.44
867	Cluster_00864	2.8360542E7	1.0994101E7	1.4303522E7	2.7112614E7	1.7957378E7	1.593446E7	1.2421312E7	1.7545408E7	1.6170526E7	1.8694872E7	8105523.5	1.8610548E7	1.780407E7	2.9600414E7	2.2989178E7	2.3928524E7	1.0307194E7	1202014.0	2.1401628E7	4735919.0	1.1227055E7	1.0992342E7	1.7094254E7	3.1710108E7	2.0197524E7	1.0276641E7	1.1353806E7	2.1360096E7	2.0168766E7	1.3250721E7	9608954.0	7020139.5	1.9188494E7	1.8358894E7	9907026.0	2.4717298E7	1.4146124E7	4816810.0	2.5332724E7	1.6264197E7	2.7067238E7	2.0028206E7	1.0587183E7	3013839.5	1.0566812E7	1.8672222E7	2.8716214E7	1.3206474E7
868	Cluster_00865	1.0468116E7	2.3985092E7	1.0691105E7	659358.3	7795844.0	1.1816948E7	5111201.5	2757958.5	2.1623344E7	956639.3	4121027.8	1.956834E7	5188760.5	8249264.0	5882592.0	6593103.5	9514951.0	9518700.0	1.1843218E7	1.2879438E7	808478.06	1.307897E7	8712403.0	2.3121096E7	6083847.0	3741014.5	3164815.8	6118946.5	294203.44	1.0602057E7	3407688.2	4843213.5	2.4298136E7	1.0935552E7	1.9396246E7	2.362464E7	8834763.0	2.5225746E7	7881275.5	1.5244665E7	7712829.0	1.529688E7	6497626.5	2.4122278E7	3586405.2	8246452.0	1.1124797E7	1.2371948E7
869	Cluster_00866	0.0	7502343.0	7458173.0	1.226764E7	1.0611146E7	941831.8	4296847.0	52676.46	1.3710483E7	1499845.2	0.0	3643221.8	1.0262662E7	2709094.8	2901575.0	8322872.0	1.4593072E7	7140483.0	1702872.0	650048.25	8329297.0	667281.0	2916167.5	1018097.5	4377213.5	1449446.8	4114663.0	3.0748458E7	3216772.0	1.1023566E7	8131212.0	6867918.0	4041800.8	9625917.0	959241.25	2841418.0	7045797.0	2475652.0	3899813.5	5119234.0	5960905.0	9318703.0	5022212.0	1.3080882E7	818092.44	5785790.0	3927.8408	1.540606E7
870	Cluster_00867	1.4897908E7	9413293.0	1.277087E7	1.6585565E7	2.9790572E7	2.2495928E7	1.2885447E7	2.7426068E7	1.2259408E7	1.254736E7	8356677.5	1.2503749E7	1.8693086E7	3.0963886E7	1.5149601E7	1.7738286E7	1.7411718E7	1.0142898E7	1.1394009E7	1.2374949E7	2.0036388E7	2.3072482E7	1.5444151E7	1.6570022E7	2.009435E7	9798417.0	2.6687868E7	2.2461534E7	1.1183856E7	1.6240741E7	1.1657305E7	1.5460497E7	1.1492348E7	1.8392608E7	1.5193746E7	4.545284E7	1.2795846E7	6149457.5	1.665378E7	1.6506747E7	9340752.0	1.8977408E7	5583971.5	1.9685818E7	2.6052232E7	5808544.0	3.2310856E7	8024773.0
871	Cluster_00868	1.3403153E7	4087607.8	7157175.5	1.2409875E7	194416.84	466931.5	1.0611596E7	945990.0	1410352.8	7473753.0	395470.53	1331203.4	687755.7	3954636.8	1.219847E7	789995.06	4510377.0	6182508.5	3671004.8	4453399.5	522006.78	7361790.0	2163149.0	3154246.5	4419214.5	3249756.2	441162.5	402998.0	8365430.0	1.0757894E7	9941619.0	6042060.5	1.2663861E7	2.05561E7	1.6167634E7	988279.0	2.070478E7	342609.47	4008870.0	6007751.5	6301735.5	1734992.1	2236338.0	974855.94	625319.1	1440907.5	2342793.2	2.6360826E7
872	Cluster_00869	1.8874268E7	1.0393846E7	2.9606434E7	1.549745E7	3.29088E7	3.3967672E7	2.567557E7	3.6822236E7	2.7040872E7	9593202.0	1.2120194E7	3.4428712E7	1.8977836E7	5.49374E7	4.1449512E7	3.2261462E7	3.8571488E7	1.9160424E7	4.2123576E7	2.0899152E7	2.8813298E7	2.9484498E7	3.7867888E7	1.241848E7	3.0627976E7	4370577.5	3.6486636E7	6589413.5	3.5214E7	2.0696054E7	2.6687394E7	2.651909E7	2.3680748E7	2.1614842E7	1.9199048E7	3.413436E7	1.7325214E7	2.506281E7	3.7708728E7	2.8337874E7	1.879703E7	2.0882124E7	1.5529254E7	2.9622592E7	2.1056286E7	3.9849812E7	3.3477188E7	2.3072652E7
873	Cluster_00870	5.1059612E7	7.2240448E7	3.7082064E7	5.1924712E7	3.3434812E7	7.7052784E7	4.338902E7	3.7396284E7	3.4929288E7	3.904774E7	7399743.0	3.9151316E7	4.7770708E7	6.2451288E7	1.6845642E7	2.6257614E7	5.7451868E7	5.4299124E7	5.5058356E7	3.91157E7	3.9084672E7	3.4939936E7	2.998826E7	4.2631852E7	2.1008482E7	2.043481E7	4.4910192E7	3.7683404E7	6.7264728E7	4.3872556E7	3.5286644E7	3.518104E7	3.8426484E7	3.1027732E7	2.3702812E7	3.6758916E7	4.0555528E7	3.7002256E7	9204998.0	4.3071012E7	5.297266E7	3.4049224E7	2.1943948E7	3.7341796E7	4.2010684E7	4.11934E7	4.5443756E7	3.4977468E7
874	Cluster_00871	3.7815332E7	2.4345602E7	3.6117692E7	6.603316E7	3.1202612E7	4.6552004E7	3.7443252E7	6.26411E7	3.1288618E7	4.3519636E7	1.6784138E7	4.630152E7	3.9863032E7	2.9022484E7	2.3555022E7	3.5202604E7	2.3823804E7	3.289115E7	5.4909032E7	3.6325448E7	4.4410304E7	2.9869468E7	3.0622444E7	3.2818608E7	2.1926558E7	8150061.5	4.8551456E7	1.7538332E7	3.440232E7	3.0885726E7	2.3403214E7	4.9172208E7	4.1957504E7	2.2975348E7	3.4569868E7	3.3920992E7	3.7183244E7	3.6590224E7	3.1528208E7	2.9566768E7	3.1055116E7	3.0964708E7	4.239318E7	2.6127798E7	4.0475036E7	4.0611716E7	2.3533238E7	2.1678278E7
875	Cluster_00872	2.0074384E7	1.6808228E7	3.591478E7	1.4567442E7	3.2346884E7	2.5432684E7	2.0298986E7	2.1134786E7	1.88008E7	2.385231E7	9239820.0	3.1451382E7	3.8924804E7	3.6221476E7	1.4204333E7	4.1441072E7	1.754222E7	3232245.8	1.5808982E7	1.4093977E7	1.4158962E7	2.2526772E7	2.424144E7	2.0086122E7	1.966137E7	1.5974587E7	3.3061034E7	1.818044E7	3.5732036E7	1.738035E7	3.1360012E7	2.1775802E7	3.1721634E7	3.0078756E7	1.3925144E7	3.869568E7	2.9532254E7	4.5971368E7	1.843846E7	3.5971504E7	3.5161236E7	3.889072E7	3.4390684E7	2.9236564E7	1.8751692E7	2922861.8	2.3982636E7	2.7373338E7
876	Cluster_00873	1.4768841E7	1.821E7	1.3975912E7	1.7059104E7	8142897.5	1.679741E7	1.966539E7	2.2374252E7	7636181.5	1.601879E7	9959097.0	1.6688012E7	1.166018E7	2.048502E7	1.9855164E7	3.3667384E7	6894700.0	1.5392751E7	1.7669132E7	2.3204106E7	1.832885E7	2.5482426E7	8488741.0	2.567207E7	1.1391114E7	1618979.0	7797978.0	1.2577174E7	5621229.0	1.2921922E7	1.0804146E7	2.5298302E7	1.5167598E7	4755049.0	2.03949E7	1972526.0	2.9578448E7	1.388104E7	1.2367219E7	2.6716098E7	7155187.0	1.1895422E7	2.488446E7	2.1821104E7	3.070277E7	3.65732E7	8352814.0	1.2890738E7
877	Cluster_00874	3.8798372E7	3.3442946E7	3.1059978E7	2.8539036E7	2.4956258E7	3.831138E7	3.527336E7	2.55903E7	4.8711312E7	1.7290668E7	2.8061736E7	5.1327492E7	5.6152896E7	3.8638872E7	2.7925774E7	3.6074664E7	4.055586E7	5.7232228E7	4.8010352E7	2.3097782E7	4.6455528E7	3.1651682E7	2.8943824E7	2.2186676E7	3.1181184E7	3.1282528E7	2.4447806E7	3.6688984E7	2.8858424E7	2.980243E7	1.1700811E7	6.1457556E7	3.15929E7	3.1648062E7	3.9143184E7	2.9553722E7	3.8616628E7	4.2316116E7	2.2775368E7	4.7659076E7	3.1195554E7	4.087454E7	3.4896676E7	3.1165366E7	3.2506674E7	2.6506938E7	2.9135048E7	2.7850096E7
878	Cluster_00875	2359022.2	3725964.5	5480536.0	9669881.0	9736475.0	2877347.2	3021486.0	5046377.0	719211.06	0.0	305828.4	1428226.5	3668455.0	6689719.5	8019479.0	3443795.0	4804561.5	1855139.1	6947286.5	4706273.0	9533541.0	5967116.0	1323552.5	9739185.0	8196832.0	763892.9	4389988.0	4396190.0	3139363.0	1265259.8	5123209.5	8210049.5	6052726.0	8396946.0	3802267.5	2392176.2	1.0226272E7	6214875.0	1827943.8	1523721.0	4760207.0	4848004.0	6650125.5	2829235.0	5321559.5	9613781.0	2247638.2	1907637.5
879	Cluster_00876	5357740.0	5881358.0	1635732.4	6277164.0	5385658.0	2145661.2	4253776.5	316145.9	3328344.2	0.0	3075028.0	6138724.0	8116927.0	5090189.0	1010809.44	1155272.5	8368690.0	4738011.0	4241509.0	2844869.5	3436507.2	1764227.0	1730674.8	2738413.2	2794988.5	3435063.5	1926174.8	4441581.0	6509160.0	4891300.0	2179883.0	5241453.5	1603241.0	9096530.0	2016507.0	3370913.8	883209.4	604778.25	5173827.0	5380389.0	3618324.0	4451562.5	1993075.6	4149595.8	2625356.8	2006234.5	0.0	2021412.8
880	Cluster_00877	8.0127504E7	6.120446E7	1.02505472E8	9.123E7	1.62659968E8	1.04156872E8	1.42472192E8	1.83228784E8	1.37830592E8	0.0	5.5679804E7	8.504352E7	5.6761472E7	7.2075072E7	9.572044E7	1.20525336E8	9.743368E7	8.0527296E7	1.48623376E8	7.2593752E7	1.27146776E8	6.6408052E7	1.3809472E8	1.00469408E8	1.18169136E8	4.2332088E7	1.56530048E8	7.2440456E7	1.20513216E8	1.58751232E8	1.3459112E8	8.2438704E7	9.5863568E7	8.6343688E7	1.0874092E8	6.962916E7	1.11432288E8	1.30372208E8	1.34723488E8	8.5126848E7	6.695856E7	9.69964E7	1.05694464E8	1.64111072E8	1.06679488E8	1.65744352E8	1.03222704E8	8.9155592E7
881	Cluster_00878	2472888.0	360898.4	288726.22	0.0	3977471.0	0.0	197869.84	0.0	339101.5	0.0	348522.94	1096360.1	0.0	0.0	0.0	100606.766	0.0	0.0	0.0	171072.5	0.0	0.0	25070.268	0.0	149933.33	199232.83	1983580.2	0.0	0.0	0.0	441087.47	296044.4	0.0	509852.53	248409.05	0.0	0.0	0.0	0.0	332185.0	672174.25	4229056.5	24109.305	2393001.0	0.0	0.0	418069.44	0.0
888	Cluster_00885	6.5916312E7	7.1000968E7	7.024568E7	7.3393672E7	7.368244E7	6.5979676E7	8.1618752E7	7.1078464E7	8.4461552E7	8.9049064E7	6001371.5	6.6830996E7	7.34758E7	7.074492E7	8.3194656E7	7.234212E7	7.885596E7	7.7048552E7	7.9457032E7	7.790304E7	6.6472056E7	7.6869232E7	7.2440864E7	7.0345928E7	7.2856768E7	2.2896592E7	7.1771232E7	9.13942E7	8.5275448E7	9.0634864E7	6.4883404E7	7.6793336E7	6.9285696E7	6.77034E7	7.7171264E7	9.1629552E7	7.0343256E7	7.3461192E7	1.15060608E8	7.2286008E7	7.1934784E7	7.6400352E7	7.9943968E7	7.5561208E7	7.9636664E7	7.0469592E7	7.1636856E7	6.1499376E7
891	Cluster_00888	459574.53	317330.06	70209.27	153267.56	0.0	0.0	843082.94	206787.75	296496.94	1085398.1	0.0	0.0	943883.6	299623.3	174378.75	1802114.1	684966.6	228471.14	336518.06	88306.39	0.0	1052054.0	0.0	437658.06	706359.5	206420.22	2009148.1	0.0	832375.6	0.0	0.0	951069.8	612358.3	249608.06	0.0	442909.7	495963.75	0.0	498814.97	153147.53	1293999.4	715779.6	304990.88	873977.0	536586.25	185169.19	75347.4	618260.1
893	Cluster_00890	0.0	0.0	0.0	0.0	0.0	0.0	0.0	0.0	0.0	0.0	42537.055	0.0	0.0	0.0	0.0	0.0	313562.4	0.0	0.0	0.0	0.0	0.0	0.0	0.0	0.0	0.0	0.0	0.0	0.0	0.0	0.0	0.0	0.0	0.0	0.0	0.0	0.0	0.0	0.0	0.0	0.0	0.0	0.0	0.0	0.0	0.0	0.0	0.0
894	Cluster_00891	1884698.9	4599963.5	874291.7	2085295.1	3420313.5	3008738.0	2220377.5	4726111.0	2833705.8	2861853.2	276685.78	3991257.0	3600104.2	4903546.0	2866124.8	3674407.5	923655.56	2653177.8	4739393.5	3647198.5	2925375.0	4767142.5	3583473.5	4290682.5	2175327.0	468297.44	1546143.2	1376869.0	2580924.2	3138763.5	4011067.8	3969653.5	3555163.5	4314285.5	3301695.0	3546567.8	2438535.0	3075826.5	3743703.2	1951591.5	2977285.8	1492131.5	4308825.5	3099975.5	3947365.2	1912645.4	2801692.8	2488802.5
899	Cluster_00896	0.0	218063.48	141651.14	119122.9	0.0	0.0	75561.51	138770.42	19595.54	0.0	0.0	0.0	50810.547	0.0	0.0	493766.38	0.0	0.0	366062.97	590910.44	0.0	52144.727	98442.22	0.0	385197.47	115669.0	0.0	2471.759	61200.305	219470.45	20211.986	0.0	374226.0	0.0	49660.746	36652.95	452677.53	156410.56	82416.41	0.0	578846.5	0.0	171751.7	118438.83	0.0	376231.06	129271.04	0.0
900	Cluster_00897	160476.08	0.0	0.0	165999.62	0.0	462134.28	67882.39	62107.332	0.0	0.0	0.0	0.0	0.0	0.0	0.0	0.0	515056.28	129994.78	9186.524	0.0	0.0	0.0	0.0	459893.88	411847.94	0.0	45527.98	103576.805	567352.25	0.0	105724.04	801383.06	154060.92	497347.1	593222.7	92768.38	0.0	0.0	0.0	0.0	204599.17	0.0	360007.3	0.0	0.0	0.0	0.0	174250.69
901	Cluster_00898	535326.0	99552.016	388325.78	203141.97	0.0	0.0	73474.0	0.0	385438.12	313563.1	0.0	0.0	788173.75	0.0	214428.42	0.0	0.0	429318.2	0.0	66532.78	103472.35	140982.25	99079.81	223900.47	88266.75	49200.2	121074.086	38892.195	0.0	20102.312	5268.173	352297.4	0.0	295206.9	248492.39	208460.98	0.0	0.0	359249.62	6090.255	2041.8942	142830.02	78611.57	87212.766	42456.45	75564.03	0.0	0.0
903	Cluster_00900	200042.31	124676.39	148864.12	0.0	0.0	498549.0	138079.53	283003.34	0.0	350638.2	0.0	0.0	385331.16	224486.4	90606.586	240019.95	0.0	0.0	0.0	0.0	0.0	0.0	129424.73	0.0	25891.697	0.0	0.0	0.0	214945.9	96359.99	0.0	157316.39	0.0	0.0	0.0	0.0	0.0	0.0	0.0	48763.543	264717.94	606285.2	406056.84	0.0	308434.66	0.0	181231.39	0.0
905	Cluster_00902	0.0	0.0	0.0	0.0	0.0	0.0	0.0	0.0	0.0	0.0	0.0	0.0	0.0	0.0	0.0	0.0	0.0	0.0	0.0	0.0	0.0	0.0	0.0	0.0	0.0	0.0	0.0	0.0	0.0	0.0	0.0	0.0	0.0	0.0	0.0	0.0	0.0	0.0	0.0	0.0	0.0	0.0	0.0	0.0	0.0	0.0	0.0	0.0
906	Cluster_00903	0.0	0.0	0.0	0.0	0.0	0.0	0.0	0.0	0.0	0.0	0.0	0.0	0.0	0.0	0.0	0.0	0.0	0.0	0.0	0.0	0.0	0.0	0.0	0.0	0.0	0.0	0.0	0.0	0.0	0.0	0.0	0.0	0.0	0.0	0.0	0.0	0.0	0.0	0.0	0.0	0.0	0.0	0.0	0.0	0.0	0.0	0.0	0.0
907	Cluster_00904	0.0	0.0	0.0	0.0	0.0	0.0	0.0	0.0	0.0	0.0	0.0	0.0	0.0	0.0	0.0	0.0	0.0	0.0	0.0	0.0	0.0	0.0	0.0	0.0	0.0	0.0	0.0	0.0	0.0	103206.9	0.0	0.0	0.0	0.0	0.0	0.0	0.0	0.0	0.0	0.0	0.0	0.0	0.0	0.0	0.0	0.0	0.0	0.0
908	Cluster_00905	0.0	0.0	0.0	0.0	0.0	0.0	219234.86	0.0	0.0	5868.814	0.0	0.0	0.0	0.0	0.0	0.0	0.0	0.0	0.0	0.0	0.0	0.0	0.0	0.0	0.0	0.0	0.0	0.0	0.0	0.0	0.0	0.0	0.0	0.0	0.0	0.0	0.0	0.0	0.0	0.0	0.0	0.0	0.0	0.0	0.0	0.0	0.0	0.0
911	Cluster_00908	0.0	0.0	0.0	0.0	0.0	0.0	0.0	0.0	0.0	0.0	0.0	0.0	0.0	0.0	0.0	0.0	0.0	0.0	0.0	0.0	0.0	43681.832	0.0	0.0	0.0	0.0	0.0	0.0	0.0	0.0	0.0	0.0	0.0	0.0	0.0	0.0	0.0	0.0	0.0	0.0	0.0	0.0	0.0	0.0	0.0	0.0	0.0	0.0
912	Cluster_00909	0.0	0.0	0.0	0.0	0.0	0.0	0.0	0.0	0.0	0.0	0.0	0.0	0.0	0.0	0.0	0.0	0.0	0.0	0.0	0.0	0.0	0.0	0.0	0.0	0.0	0.0	0.0	0.0	0.0	0.0	0.0	0.0	0.0	125375.27	0.0	0.0	0.0	0.0	0.0	0.0	0.0	0.0	0.0	0.0	0.0	0.0	0.0	0.0
920	Cluster_00917	0.0	0.0	0.0	0.0	0.0	0.0	0.0	0.0	0.0	0.0	0.0	0.0	0.0	0.0	0.0	0.0	0.0	0.0	0.0	0.0	0.0	0.0	0.0	0.0	0.0	103384.31	0.0	0.0	0.0	0.0	0.0	0.0	0.0	0.0	0.0	0.0	0.0	0.0	0.0	0.0	0.0	0.0	0.0	0.0	0.0	0.0	0.0	0.0
922	Cluster_00919	0.0	0.0	0.0	0.0	0.0	0.0	0.0	130608.734	0.0	0.0	0.0	0.0	120322.74	0.0	0.0	0.0	0.0	186705.72	0.0	0.0	0.0	0.0	0.0	0.0	0.0	0.0	8682.465	0.0	0.0	0.0	0.0	0.0	0.0	122299.71	0.0	0.0	0.0	110171.11	0.0	25494.938	0.0	0.0	114906.41	0.0	0.0	0.0	0.0	238572.78
927	Cluster_00924	0.0	0.0	0.0	0.0	0.0	0.0	0.0	0.0	5725.3643	0.0	0.0	0.0	0.0	0.0	0.0	0.0	0.0	0.0	0.0	0.0	0.0	0.0	0.0	0.0	0.0	0.0	0.0	0.0	0.0	0.0	118557.89	0.0	118302.52	208096.9	0.0	79744.14	0.0	0.0	0.0	0.0	0.0	0.0	0.0	0.0	0.0	137428.28	0.0	0.0
929	Cluster_00926	0.0	0.0	0.0	0.0	0.0	0.0	0.0	0.0	0.0	0.0	0.0	0.0	0.0	0.0	0.0	0.0	0.0	0.0	0.0	1075.8792	0.0	0.0	0.0	0.0	0.0	0.0	0.0	0.0	0.0	0.0	13650.3545	0.0	0.0	0.0	9147.482	0.0	0.0	0.0	0.0	0.0	0.0	0.0	0.0	0.0	0.0	39575.74	0.0	0.0
930	Cluster_00927	372343.2	0.0	759557.3	387229.3	217050.3	0.0	370335.28	67816.37	359112.1	105957.055	747934.4	0.0	920812.2	605833.4	637191.3	1017192.75	382647.8	346363.7	0.0	912366.44	1192219.2	330938.97	0.0	373011.78	229493.83	287447.97	299992.78	68947.26	356198.5	650668.5	353695.03	325604.88	450494.38	0.0	436133.97	342955.0	261653.7	474592.75	371892.03	479076.94	0.0	398196.78	519676.66	163948.86	681409.5	506641.5	312794.03	312107.75
933	Cluster_00930	0.0	0.0	0.0	0.0	0.0	0.0	0.0	0.0	0.0	0.0	0.0	0.0	45142.56	0.0	0.0	0.0	0.0	0.0	0.0	0.0	0.0	0.0	0.0	0.0	0.0	0.0	0.0	0.0	0.0	0.0	0.0	0.0	0.0	0.0	0.0	0.0	0.0	0.0	52224.246	0.0	0.0	0.0	0.0	0.0	0.0	0.0	0.0	0.0
934	Cluster_00931	1784312.0	311946.97	893815.1	1189626.9	1524023.2	24759.084	1258572.9	1620847.1	963606.06	780620.25	177198.03	769262.94	1232610.5	78975.31	163324.5	483858.6	273305.3	1608266.2	465082.53	788187.44	284614.44	423138.34	2120375.2	408510.06	490590.38	48952.9	890038.9	657450.0	505648.94	150628.7	2248426.2	1156714.8	229481.33	118580.664	341074.25	3177489.8	1078796.1	247709.38	976190.75	533057.06	440160.5	1190135.4	553985.4	573299.56	847362.8	231944.69	42901.414	572009.4
935	Cluster_00932	2493733.0	1823930.0	2860100.2	2453036.8	1737931.8	3943711.0	4566014.0	3461370.8	2578877.5	2831745.0	2732077.0	1849114.5	4356295.0	3329965.0	4069163.2	2983659.5	6007353.5	2730908.5	3711783.0	4017136.2	2790324.5	3034345.2	2534560.2	2850660.0	1346722.1	1649990.9	2000643.5	4030770.5	4497029.0	3895918.2	2472200.2	2869548.2	1012928.25	3679795.2	3150401.0	4111648.8	2320530.8	4513271.5	3198392.5	2951288.8	3110558.2	1835384.5	3236010.5	483974.7	2785041.5	2560453.5	3959780.5	3605173.8
936	Cluster_00933	3180610.0	675466.8	4116419.8	3031373.5	3913620.0	2311475.2	2811604.5	1503053.2	3133448.5	3228980.2	1190549.1	383213.2	524370.7	3474177.5	2137929.8	1659542.5	1960103.2	93127.22	1581065.0	523920.8	1213036.5	2879116.8	2974767.5	5695683.0	2773581.2	2826272.5	1512895.2	4879046.5	2627589.2	1433399.6	1289299.8	910581.25	2858520.0	3537338.5	1171082.8	1952250.2	2047055.4	878514.1	1716856.0	2903562.0	5656461.0	3320851.0	709141.2	328830.12	1553532.4	698729.7	2780289.2	3474847.8
937	Cluster_00934	7085851.5	4487367.5	4157807.2	5559946.5	1832800.0	4769108.5	3704015.5	1916055.1	2385217.8	3394276.5	2922207.0	2242642.2	2573629.5	7796732.5	2934971.5	1812074.4	3036465.0	1251750.5	2696492.2	2973713.5	3903923.8	1795434.1	524137.66	1816529.6	5383064.0	1964062.5	4781275.0	1398656.5	5639968.5	5990646.5	7421405.0	1437162.9	2272883.5	1112088.5	2507575.2	1575369.2	2456994.5	6201376.0	1804342.6	6402417.0	3336033.0	1699207.2	2205430.5	3479394.0	3951548.0	5834509.5	8181246.0	1384838.0
938	Cluster_00935	6459419.5	6911807.0	6984975.0	8746488.0	3658877.8	8448555.0	9503176.0	4990512.5	3106307.5	6119451.0	2125520.5	7704833.0	6859046.5	9285824.0	4956730.0	4571165.0	7067826.0	6522525.5	6479016.0	7581549.5	5949504.5	5124615.0	3261276.5	1.085467E7	1673025.0	3311880.5	1.0419862E7	6032549.5	8915966.0	3888467.0	6835492.5	6007527.0	9096722.0	4961775.5	5510157.5	1.0523573E7	7532994.5	7567494.0	6995745.5	4952656.0	7211931.0	5797478.0	1874747.4	5805096.5	5890056.5	4539842.0	8765440.0	7370181.5
941	Cluster_00938	1.2158827E7	1.2541492E7	1.5991224E7	1.2662859E7	1.4372892E7	1.1531291E7	1.926736E7	1.4697076E7	1.6712259E7	1.846455E7	896676.1	1.304127E7	1.5496192E7	1.7598582E7	1.4041125E7	1.2159349E7	1.291314E7	1.3913376E7	1.5652406E7	1.4743897E7	1.1768926E7	1.6809464E7	1.4447912E7	1.6640328E7	1.2211777E7	4525369.0	1.2303514E7	1.7828272E7	1.743957E7	1.5025901E7	1.4225304E7	1.4672354E7	1.5490607E7	1.5183138E7	1.4225316E7	1.9026576E7	1.4860086E7	1.4798416E7	2.1928706E7	1.265626E7	1.5801747E7	1.3834446E7	1.3545302E7	1.0955521E7	1.2519092E7	1.25874E7	1.3065681E7	1.1311839E7
943	Cluster_00940	738028.9	1512406.4	1117747.8	1405458.5	985452.8	915850.5	916506.4	1390850.1	886735.6	1063906.8	298017.2	1127641.8	1142004.6	1650178.4	1302625.8	539465.3	1067975.8	1370188.6	1318432.6	1378501.5	894858.6	2065414.1	1590207.8	1179266.0	810522.8	316934.8	262879.7	788963.94	669806.06	784687.6	669636.94	1121001.0	1321370.0	2493849.5	1023816.75	1789310.1	522308.3	1518379.9	1152778.5	741721.2	1367952.1	478455.44	1496939.6	1560971.5	1340646.2	633710.4	958618.75	909864.1
949	Cluster_00946	0.0	0.0	0.0	0.0	0.0	0.0	0.0	0.0	0.0	0.0	0.0	0.0	0.0	0.0	0.0	0.0	0.0	0.0	0.0	0.0	0.0	0.0	0.0	0.0	0.0	0.0	0.0	0.0	0.0	0.0	0.0	0.0	0.0	0.0	0.0	0.0	0.0	93961.945	0.0	0.0	0.0	0.0	0.0	0.0	0.0	0.0	0.0	0.0
950	Cluster_00947	159730.39	51808.793	119255.4	0.0	155394.56	207804.75	0.0	0.0	177449.22	43342.35	46566.613	0.0	0.0	0.0	7963.5996	0.0	126383.586	65780.53	193797.64	0.0	72202.48	176504.42	30394.68	134789.98	129860.59	0.0	244561.11	87426.88	237931.86	251060.08	65153.742	178765.9	143054.52	62135.105	0.0	62693.312	247851.88	55160.293	150790.02	247126.02	0.0	40773.83	301.34537	0.0	0.0	0.0	23075.648	59981.69
953	Cluster_00950	1873711.1	2451657.0	862987.75	895418.44	2964562.2	4055533.5	2347058.0	2320795.8	3229080.5	1534289.0	3008475.0	990615.94	3429006.0	1668482.1	2635140.8	3206394.8	2266793.2	3693701.5	597281.0	1692145.2	2467109.2	3169486.5	2839293.8	1924764.1	2200207.8	482712.38	2146810.2	2015535.4	3686902.5	1708912.6	1663092.0	1444474.5	3040548.8	3080496.2	2906995.0	3653221.0	0.0	2435787.5	369550.25	1092697.2	0.0	3364641.5	3714458.2	3660419.0	2062665.6	2977076.0	1415203.4	2404106.2
954	Cluster_00951	1274830.2	0.0	1298096.0	75100.53	1077507.4	207959.34	527.28125	351815.8	482006.66	302626.44	1060876.4	513985.72	0.0	199931.53	0.0	131317.88	1237028.2	0.0	81843.61	0.0	0.0	47166.17	155017.69	406581.88	509591.34	36931.055	1741113.0	1535118.5	1067451.5	1570232.4	9770.862	61129.574	1344356.2	0.0	81338.695	0.0	91687.95	436122.3	283688.5	931357.2	963948.25	194874.97	1179949.5	336464.88	359145.12	124333.0	1206001.0	121660.98
970	Cluster_00967	1010822.3	3949768.0	2546908.2	2284448.8	3310589.5	5422988.5	3209289.2	385217.94	2144371.5	323644.84	471761.16	1332163.5	2860821.0	877736.06	4417499.0	711584.9	1058980.0	2582649.5	3005179.8	1308459.8	1556580.9	2780627.2	3834999.8	2220048.8	8654874.0	7110412.0	6249833.0	1825357.1	3105932.5	831754.1	1024896.5	2535400.2	1632839.8	3313978.8	5251487.0	979438.0	5510576.0	1878117.8	14058.205	2898640.0	3955283.5	1699932.8	2578519.5	5142427.0	4513127.5	8199032.5	1251578.5	8881686.0
971	Cluster_00968	0.0	0.0	0.0	0.0	0.0	0.0	0.0	0.0	0.0	0.0	0.0	0.0	0.0	0.0	0.0	0.0	0.0	0.0	0.0	0.0	0.0	0.0	0.0	0.0	0.0	0.0	0.0	0.0	0.0	0.0	0.0	0.0	0.0	0.0	0.0	0.0	0.0	0.0	0.0	0.0	0.0	0.0	0.0	0.0	0.0	0.0	0.0	0.0
974	Cluster_00971	1406099.5	48535.26	1892162.4	1872781.1	223257.78	3901510.8	409227.38	603759.8	57124.35	1520384.2	376073.1	316272.34	2985505.0	2841869.8	891316.3	657381.0	1248791.8	707285.9	3159340.5	639705.8	3077718.2	582081.5	1889256.5	2837563.8	2246035.0	828031.4	1548488.4	1381523.9	3474936.2	831347.94	1746042.0	744331.6	1056984.6	1377134.0	1128995.1	671728.0	1678879.0	1634708.6	1214149.9	1408468.1	3111062.0	1012578.4	2039665.0	1264231.6	1660106.1	2714798.2	3018769.5	807246.75
975	Cluster_00972	2411610.2	38602.277	1421309.9	1708067.4	999025.94	1627412.2	544583.6	883140.7	739300.3	1106186.9	42052.4	499621.5	0.0	36995.83	101989.164	30156.723	1276550.5	328202.78	2182260.5	1062238.0	1260030.0	207605.72	648758.0	247204.06	0.0	298170.84	176319.5	495716.53	2939422.8	2050682.1	2346651.2	632688.6	713744.94	1938874.5	2573973.8	329735.5	471855.84	816337.3	440671.44	1819478.6	2126115.0	4820567.0	28549.973	1285110.0	389333.56	0.0	118546.29	94754.36
976	Cluster_00973	1324921.0	2756875.5	1386378.9	583917.75	2089729.2	1072887.1	1377622.0	2288057.2	5149536.5	1682965.2	1516920.0	1331280.9	3387074.0	3159381.2	1173504.6	2574834.5	1087888.5	1476194.8	1682604.5	1607722.0	3777488.5	1146570.2	1108913.0	665603.3	794892.25	2516018.2	2396760.8	3178679.2	1027377.75	1371025.5	1010236.75	2565527.5	1116928.9	1764994.2	1481829.4	2433357.8	2871493.5	3254975.2	1847679.5	1774819.5	979006.4	515300.5	1872049.4	745042.8	2138215.8	3449216.8	3530837.5	1124782.1
977	Cluster_00974	1766082.5	4159614.8	1876968.2	2274492.2	2552215.0	3748118.2	3783547.2	3283875.0	3296158.2	97739.56	1767693.8	3455223.5	1616867.1	2658392.8	1279181.0	954829.5	2284492.5	2975686.2	2183540.5	1582561.4	1606693.6	5022574.0	2937462.5	1872137.5	1699653.1	818173.1	2727621.0	913477.2	2532880.8	2786038.8	957764.5	946414.0	7006356.0	3980644.8	2223957.5	2550814.5	2713071.0	2019204.4	405291.25	1142098.9	1065123.8	2310720.0	1063942.9	4398081.5	1635222.2	1991275.2	4115049.8	2049995.6
978	Cluster_00975	1758831.4	2665827.0	1005784.44	965762.44	146347.7	959075.75	1415421.1	1601495.1	1775925.0	1200868.0	401569.22	402152.7	204054.03	192273.72	743691.4	2271961.8	265605.47	1986510.9	5720850.0	4591833.5	3903885.5	976375.44	3104424.2	2588655.8	509743.03	382202.8	2538645.2	2716425.2	1585381.2	1820784.2	998742.25	3020846.8	2941677.0	1082147.5	3371849.2	3342855.5	3408203.8	3092527.0	1703364.2	1426137.2	1663811.8	2693863.2	1592110.0	1232602.9	3100377.8	1541006.1	0.0	1266095.1
979	Cluster_00976	62541.676	349619.78	0.0	2193855.5	15886.571	1066667.1	154275.88	0.0	929408.94	887629.8	423699.06	2019243.9	86650.805	1556777.5	1758311.5	572531.9	1596033.4	31699.352	191752.81	308829.12	1315285.1	1717765.5	198919.25	0.0	272011.16	0.0	2389478.0	876935.2	0.0	776351.0	1017296.0	155851.12	0.0	1836860.0	2692888.0	252561.62	693508.44	491944.25	1502223.6	2259525.5	278474.8	1773447.8	1855218.2	620530.1	29642.898	0.0	2383698.8	3032804.2
980	Cluster_00977	2304564.5	3301369.5	2753667.0	1302944.5	2256326.0	1065697.2	1551771.5	3037247.2	426619.03	1325623.9	1774966.1	1174976.5	1706210.2	1729372.2	721401.44	2928629.2	1612902.4	2340382.5	2648114.8	2507611.5	2790276.5	2932848.2	1560940.6	4132276.0	5317855.5	1072447.8	2400899.5	1501641.4	952782.5	3243521.5	1618187.5	2354102.2	2445984.5	3587468.2	1967125.6	4225866.0	1064659.5	1223250.2	2619985.2	3752150.0	630844.1	1019776.5	2801221.5	4103436.0	2811229.0	1452555.9	2022106.1	1936497.4
981	Cluster_00978	0.0	159808.88	237750.06	995590.5	228472.06	0.0	56566.246	2489.9248	2128285.0	0.0	0.0	0.0	0.0	0.0	305448.12	442681.22	1996399.4	409397.5	32112.555	797268.7	0.0	232002.1	1476760.6	29336.209	50446.266	178658.5	1279.179	685657.25	362595.6	788452.75	581555.06	1916633.9	497625.03	1433452.9	59.453568	677432.0	0.0	0.0	1760283.4	332063.94	1266331.6	70879.54	878086.56	344919.53	0.0	61047.863	0.0	1212525.8
982	Cluster_00979	1241236.9	1352210.0	1085103.8	1027450.75	1374082.5	0.0	1267636.9	1597751.8	810879.56	1640649.2	2080224.5	161191.72	2240565.8	668347.3	1760595.2	1638397.0	2335405.0	1760941.2	2209225.0	1754868.0	1115006.6	117308.51	4533270.5	2110685.2	384287.9	1806442.0	448957.75	3731281.2	350703.75	2946016.0	2205871.8	698421.1	3298189.8	2261798.5	1963404.1	3102653.8	627174.25	465881.25	2924317.8	655908.2	247297.19	905466.75	870977.6	1169733.5	2429799.5	2544912.2	867944.4	1562721.5
983	Cluster_00980	4720186.5	2689808.2	6604470.0	4501551.0	4866807.0	4789741.5	3052982.0	3766522.0	6075195.5	3277815.2	1400513.5	5912914.5	3509343.0	3922151.8	151773.17	4162550.5	4058097.8	3339474.0	5275930.5	1169474.8	5094004.0	2081723.6	2661813.0	1920053.4	3501345.8	3435280.5	6418983.5	5218168.5	3031908.2	5681359.5	1829930.9	8214632.0	5701596.5	5503592.5	5846835.5	4941456.5	1761674.2	2541353.2	6670303.0	4294319.5	2013140.0	3374921.0	3898507.5	5286025.0	5405947.0	6012078.5	6729365.5	1857068.5
984	Cluster_00981	1553557.1	3234693.5	3535385.5	507904.4	1022639.9	5196915.0	1165201.4	3031402.8	770092.3	3075025.0	1895254.8	4363817.5	4277080.0	2228516.5	1527269.6	4234845.0	1929637.0	3216682.5	3731320.5	831069.3	4551178.0	1586331.2	2982578.2	4150158.0	1755904.5	155325.98	4640839.5	3995094.5	890094.4	2748520.5	2999756.0	2160538.5	4071061.0	4785030.5	4109998.0	6821857.0	992835.25	6096028.0	2114954.8	2049818.6	4169111.0	3181220.5	4197958.5	6295784.5	2463722.8	3581271.5	1677369.8	4726587.0
985	Cluster_00982	7198511.5	1.2474102E7	3232070.2	5455964.5	6013898.0	5453587.0	1.1603487E7	7847721.0	8333059.0	7056182.0	3000783.5	6375232.0	6876501.0	5933711.5	4822042.0	2461022.2	5869856.5	7377267.0	7780412.0	6451868.5	6909283.0	8541021.0	7530701.0	7211097.5	1.5905193E7	3227470.8	8203598.0	4194470.5	1.0880502E7	4894462.0	4956050.5	5337487.0	6643735.0	6333967.0	6267871.0	9319694.0	1.0271674E7	9657275.0	8778384.0	5434517.0	7968202.0	5798479.0	1.0323359E7	5664897.5	3874858.8	5790720.0	4887114.0	5728506.0
986	Cluster_00983	7855255.0	7373464.5	5869650.0	7719908.0	4918271.0	6784150.0	7152383.0	6000179.5	8571330.0	1.1248225E7	6401347.0	7275565.5	7208835.5	7027738.0	4486542.5	1.0048104E7	5195399.0	7378841.5	1.0673929E7	9942406.0	9235782.0	8097127.5	7365904.0	5245939.0	9089537.0	7993013.0	9534383.0	2915884.2	3607554.8	8698160.0	1.0008968E7	9503277.0	7943548.5	9131656.0	9938955.0	6159475.0	7909515.0	9281492.0	6131268.0	1.0702978E7	7508343.5	7133835.0	8798423.0	7866281.0	1.1099342E7	8893523.0	6101324.5	9298969.0
987	Cluster_00984	9859688.0	5342639.0	5761529.5	5289774.5	6703305.5	6922381.0	1.3330162E7	7662677.5	1.0088531E7	1.2172711E7	5906814.0	1.1645024E7	1.0747289E7	9868190.0	2342967.5	7221940.5	4628814.0	1.2000264E7	6226464.5	4673862.0	9198182.0	1.3043307E7	8815002.0	1.1410125E7	8850148.0	4248162.5	3089443.2	8278691.5	7512960.0	1.1579583E7	4145973.5	7818136.5	2676553.2	9455488.0	6822203.0	5134213.5	1.2352045E7	7949548.0	6740273.0	1.2371176E7	1.7037774E7	1.0011845E7	4078737.0	8397957.0	1.0588589E7	6281016.0	5826772.0	5669568.5
989	Cluster_00986	448484.38	1388574.8	462431.97	4184723.0	0.0	1494489.1	0.0	1086090.0	1238741.1	0.0	1240583.6	636188.25	1665618.4	2853196.2	1181273.4	536557.4	1483108.9	0.0	157268.81	1147429.8	1608252.2	1284055.9	603391.6	1932271.1	718397.5	439395.72	4551803.0	2968272.8	468725.75	1022455.1	244241.16	648485.5	0.0	524148.72	1815932.6	4650831.0	1232036.8	1085423.2	414369.62	770099.75	1111546.9	330984.56	1687740.4	147392.98	807454.94	715435.7	0.0	605870.9
990	Cluster_00987	0.0	1.1959766E7	1.0037822E7	1.1246715E7	1.3415148E7	9242452.0	1.1666072E7	1.0797999E7	0.0	0.0	4094243.5	6712105.0	2091722.8	4756231.0	2497334.0	0.0	4490332.5	5721718.0	1.1698576E7	879480.44	4676661.0	767135.44	4105035.8	7146689.0	7059544.5	3361775.5	7471683.0	2022129.0	1.12186E7	6704259.0	9033170.0	1.0375015E7	3161683.0	1.5484704E7	3040045.8	0.0	3269257.5	953624.9	4509152.0	5150743.0	2525084.8	1.5443955E7	645930.2	5019044.5	6502869.0	3641459.0	6575365.0	4012195.8
992	Cluster_00989	1.26514832E8	1.18213808E8	1.11076152E8	9.0916848E7	1.32703856E8	1.06309744E8	1.53295824E8	1.02107576E8	1.79803984E8	0.0	2.11315488E8	2.1718456E8	2.23862016E8	1.672132E8	2.23326624E8	1.15605488E8	2.02432672E8	2.23357296E8	1.92212672E8	2.36345136E8	2.03567648E8	1.59226336E8	2.14391376E8	1.41007392E8	1.79035104E8	2.2893232E8	1.43817888E8	1.47234304E8	2.0062624E8	1.53740912E8	1.62617472E8	2.00662864E8	2.17304928E8	2.98124864E8	2.17936928E8	2.22042256E8	2.6441648E8	1.97797584E8	2.50127472E8	3.1120944E8	2.62279296E8	3.19591296E8	2.92830784E8	1.48927424E8	2.69086848E8	2.4080352E8	2.09599408E8	3.56920864E8
994	Cluster_00991	881909.6	828572.8	194157.47	1706633.2	1053877.0	7753480.5	454224.22	1853357.2	480952.03	267423.53	157963.38	670433.06	1580532.1	956350.1	173238.81	2343492.8	1864223.6	4766069.0	488769.6	937936.94	1943828.5	1809039.0	2598787.0	1867980.1	2025728.0	2527822.5	3151999.8	2568574.8	1099103.6	7341605.5	982127.9	2439858.5	1522506.4	5091020.0	5062922.5	2371876.0	1979664.8	1575187.5	561973.3	3030045.8	5918094.0	2606574.5	1898829.2	1292195.8	1056243.2	830200.4	2915649.5	358242.62
996	Cluster_00993	0.0	0.0	0.0	0.0	0.0	103539.71	0.0	0.0	0.0	0.0	0.0	0.0	0.0	0.0	0.0	0.0	0.0	0.0	0.0	0.0	0.0	0.0	0.0	0.0	0.0	0.0	0.0	0.0	0.0	0.0	0.0	0.0	0.0	0.0	0.0	0.0	0.0	0.0	0.0	0.0	0.0	0.0	0.0	0.0	0.0	0.0	0.0	0.0
1000	Cluster_00997	136378.47	0.0	0.0	299171.66	0.0	280252.8	237314.75	108946.36	173203.97	0.0	80902.836	222993.31	314649.7	183627.38	103885.38	116425.086	129981.09	0.0	0.0	236288.84	193201.27	0.0	184229.94	446374.47	219880.25	41189.598	0.0	165018.56	119039.875	118311.75	69925.484	129532.625	72818.945	0.0	196206.75	177883.77	207515.78	150317.78	0.0	197531.19	0.0	208716.72	0.0	0.0	0.0	0.0	115847.625	371809.66
1001	Cluster_00998	0.0	0.0	0.0	0.0	0.0	0.0	0.0	0.0	0.0	0.0	0.0	0.0	0.0	0.0	0.0	0.0	0.0	0.0	0.0	0.0	0.0	0.0	0.0	0.0	0.0	0.0	0.0	0.0	0.0	0.0	0.0	0.0	54389.223	0.0	124620.125	0.0	0.0	0.0	0.0	0.0	0.0	0.0	0.0	0.0	74203.11	0.0	0.0	109989.17
1002	Cluster_00999	0.0	43595.223	8238.294	0.0	151357.67	0.0	156829.64	0.0	0.0	0.0	0.0	0.0	163414.31	144275.2	233877.48	134379.98	0.0	33408.32	152530.42	48853.48	61964.0	0.0	0.0	42101.6	0.0	0.0	0.0	0.0	0.0	96489.31	56447.492	0.0	86752.05	61212.76	0.0	183682.78	94195.27	120969.31	162537.22	0.0	0.0	0.0	0.0	0.0	81960.016	0.0	12158.537	159010.4
1003	Cluster_01000	0.0	430941.28	91684.33	72100.82	273422.34	447487.6	366120.06	350238.56	115870.6	93964.8	98521.16	134985.27	0.0	183249.06	0.0	171927.25	0.0	0.0	276993.0	375430.22	441727.38	301669.94	435089.5	396582.28	253125.19	149024.2	500040.62	0.0	244900.05	205585.92	160739.61	66452.49	165236.12	123598.41	229769.27	229593.55	265697.5	436408.88	408394.9	367113.8	0.0	172619.9	413185.22	51840.625	0.0	330782.62	0.0	463272.34
1004	Cluster_01001	1187.4003	5801.7993	506636.28	43457.332	329519.7	150912.77	0.0	250960.12	0.0	445854.03	96391.14	0.0	0.0	62620.98	90094.79	454506.5	587915.4	130547.43	248984.62	270879.5	0.0	0.0	0.0	21806.594	203914.77	311152.7	0.0	305673.53	162031.34	88966.48	733815.56	1066715.2	0.0	0.0	125321.836	432444.9	252284.03	0.0	340239.22	176188.16	531303.8	432223.22	276430.5	166238.67	358943.1	76189.66	268043.88	334979.84
1005	Cluster_01002	241860.02	416234.3	350688.72	380748.16	163429.81	173464.11	102252.7	185982.53	541067.44	0.0	237692.78	67495.67	193044.67	50390.55	191992.12	620976.6	0.0	684503.25	117401.04	132976.47	292162.78	21133.889	5161.5645	57161.184	78353.086	251935.14	188855.75	121758.26	330171.16	40207.574	236607.72	27019.7	220318.17	120632.266	795053.6	59733.29	59927.777	416073.62	272035.5	284884.16	303287.0	64992.92	0.0	269060.1	411307.5	178528.45	0.0	0.0
1006	Cluster_01003	850516.5	588791.25	992498.75	227764.33	325324.66	521101.47	367350.44	581290.7	437565.66	152056.52	118908.85	80100.73	697719.9	250328.0	616742.94	562326.8	350510.5	150743.8	200111.88	217167.72	161335.5	361926.9	208583.23	453831.94	950569.5	267216.72	678847.0	341413.53	445467.94	319508.3	714900.94	370868.25	660968.94	0.0	494226.7	648362.4	1110793.4	406531.56	406215.0	495233.1	136174.25	543377.56	402627.7	419933.44	850522.6	871127.8	352153.25	231842.69
1007	Cluster_01004	576038.75	111491.49	652143.25	0.0	726049.5	1044965.4	320490.62	688392.56	448036.8	336719.47	441738.0	344145.16	443511.34	192890.0	448443.78	344052.53	369335.84	0.0	485945.47	475746.8	59532.66	503616.66	249792.56	656108.4	588886.3	662069.8	59958.09	353312.44	211647.6	300611.2	640857.06	58649.72	361980.28	95946.18	333508.47	352816.03	146382.47	0.0	403619.25	478628.88	209829.27	133721.16	467232.03	964335.94	498026.5	446565.22	186529.66	523568.4
1008	Cluster_01005	584189.94	282197.1	0.0	187088.16	480861.1	0.0	491462.0	388091.6	0.0	295662.4	0.0	313150.28	107525.516	200798.06	106186.93	208099.61	606992.7	114479.74	345544.78	315098.0	0.0	400379.6	387066.97	279330.56	151408.5	431620.62	575223.44	0.0	164514.61	160825.22	255812.08	0.0	118516.79	39599.64	115285.69	0.0	0.0	212035.14	313992.94	0.0	111478.24	313472.44	178006.62	0.0	0.0	258673.3	0.0	284803.1
1009	Cluster_01006	74722.86	0.0	0.0	0.0	0.0	0.0	164713.44	351480.1	310174.38	0.0	0.0	19322.299	374024.6	0.0	130863.91	102495.07	0.0	0.0	0.0	0.0	164588.16	0.0	0.0	0.0	0.0	0.0	0.0	54768.26	252.44914	78248.76	158512.98	0.0	187060.48	0.0	164555.69	0.0	95835.99	20256.55	0.0	166427.67	0.0	0.0	135895.97	0.0	0.0	0.0	465173.53	17755.416
1010	Cluster_01007	75538.53	0.0	0.0	0.0	65030.566	69857.336	0.0	0.0	0.0	308184.88	0.0	0.0	117122.92	200461.94	181656.17	64596.543	0.0	0.0	38333.176	0.0	0.0	39222.074	0.0	0.0	55373.082	0.0	0.0	122823.27	45268.64	94286.96	65115.004	0.0	58355.137	0.0	163378.61	93181.98	0.0	210588.2	0.0	0.0	37445.203	0.0	0.0	0.0	589779.0	135034.34	568099.75	137571.61
1011	Cluster_01008	0.0	0.0	0.0	259417.9	524318.75	143283.08	356006.94	0.0	0.0	0.0	40049.258	321649.72	0.0	699654.7	656541.75	1061594.2	464307.88	139091.89	81234.41	33292.35	116896.14	72598.5	0.0	1148525.6	98331.99	79590.945	27355.123	30626.975	420940.0	28971.285	74221.484	52909.617	899166.1	0.0	0.0	404327.6	138692.69	52363.855	127604.05	0.0	373.70935	0.0	1456860.9	344538.88	123311.34	60395.363	599938.7	32800.68
1012	Cluster_01009	267322.53	624652.3	1122508.0	269123.12	704204.25	1427600.8	425922.44	229734.0	523708.28	1098993.1	1164676.9	981190.9	890614.25	149877.27	490566.7	422801.5	444496.03	312279.03	112206.66	409145.97	619625.75	843239.9	254791.72	173433.42	172822.27	49352.176	938152.0	166502.55	124903.94	1676800.6	218230.89	109120.086	107768.85	2081593.9	1418512.0	406697.44	181762.38	430428.7	75847.125	680605.2	162899.55	0.0	387979.12	241820.6	1164244.5	360422.5	1060914.8	509807.66
1013	Cluster_01010	710419.9	1623849.0	1551805.1	1018636.0	427541.97	2824932.2	1310953.8	984588.5	288255.8	1692050.1	2496069.5	1563656.0	2908315.8	2113274.0	383518.9	666293.6	1577223.9	946796.1	746307.44	1167698.9	757412.7	1462430.2	320964.28	3534763.8	1307853.1	1847417.9	560427.56	1094222.5	2352965.2	1868291.2	2416126.8	3373449.5	1899879.2	2028351.8	4245360.5	717658.9	2165257.0	147190.23	102015.97	1092727.9	1734464.0	2761661.2	836827.06	971764.2	1607192.1	478264.88	1465493.0	676181.5
1014	Cluster_01011	3086145.5	544269.6	1367876.0	1677560.8	499145.72	1375782.9	1967238.9	5037163.5	1890026.6	490324.3	3186621.0	1528603.2	224549.3	1198036.0	1158309.0	310290.16	702624.1	242770.03	333763.2	974254.0	2734945.8	1756359.2	2523770.5	3232374.0	0.0	0.0	876579.6	2711891.2	484847.06	1259079.0	549750.7	884060.1	274187.97	1158761.0	1559536.4	750507.3	2594384.5	742080.94	829461.9	1018681.25	94607.914	1019138.9	245893.31	681470.0	3344199.0	143539.1	3464937.5	2013875.8
1015	Cluster_01012	0.0	60013.64	4525300.5	1527195.5	27860.293	357248.6	440810.22	0.0	95899.97	1769742.9	0.0	0.0	146683.55	958549.3	833514.94	0.0	383053.66	202986.55	511879.12	164800.11	110661.04	1208.2712	0.0	0.0	191154.78	5032903.5	0.0	169551.16	2106739.5	21531.254	3226289.8	0.0	260142.66	0.0	270373.7	521896.75	141757.9	156914.73	82316.945	2445087.5	2607716.5	343395.75	1702696.1	42726.918	87563.195	2475157.5	0.0	0.0
1016	Cluster_01013	9733175.0	5818366.0	481910.47	197787.75	8378372.0	6549109.0	5907955.5	8454192.0	5045858.5	3962808.5	3074623.8	3873994.5	5617024.5	1.3246748E7	2451479.2	8531775.0	3054734.2	3617807.5	9468591.0	1.1715618E7	7388199.5	3491190.0	6742351.5	5351035.5	4123403.8	3390582.0	2354329.0	9917043.0	1.191749E7	1.0431272E7	2923499.0	1.0754664E7	7492526.5	4186992.0	3408888.5	8886748.0	5453251.5	3925059.2	2885772.0	6466516.0	7938833.0	6956844.0	3810903.5	7280110.5	5519918.0	1242044.5	9444520.0	1.4020755E7
1017	Cluster_01014	160919.75	748241.5	212454.02	437196.97	537755.2	77408.98	2471992.8	2091481.8	1452110.1	667039.0	188037.28	571900.5	636880.94	670224.9	3128010.8	2351043.5	1417600.1	490949.6	180295.83	582656.2	135524.97	857207.8	324107.3	2504225.8	150599.27	1178637.4	631901.4	1716466.4	797907.25	840734.3	2020820.5	398688.2	2955649.2	4317384.0	3323779.5	1954162.8	1073719.2	3704906.8	865738.25	1912028.0	3357521.8	1857137.5	512432.47	1309358.5	25336.332	1287853.5	1630575.4	1914330.0
1018	Cluster_01015	1.4986363E7	1.8764282E7	1.3579216E7	1.8514E7	1.3588909E7	1.4513595E7	1.3190332E7	9586694.0	1.5760031E7	1.0008508E7	1.1461895E7	1.6761445E7	1.3314471E7	1.0046601E7	1.2407772E7	1.9059632E7	1.2398455E7	9777544.0	2.2255806E7	1.6451502E7	2.8111634E7	9910727.0	1.3487418E7	2.7983292E7	1.4143963E7	7886965.5	1.0198164E7	2.0231696E7	2.1406796E7	1.5340688E7	8544054.0	2.2284196E7	9924868.0	1.551608E7	2.133729E7	1.2073086E7	2.3366776E7	1.851398E7	1.1646335E7	2.0253032E7	8567441.0	2.0849344E7	1.4339725E7	1.5162562E7	1.274756E7	2.137013E7	2.2780542E7	1.437165E7
1019	Cluster_01016	9731910.0	1.8921732E7	1.5812328E7	1.1887103E7	8934916.0	1.540287E7	2.4660808E7	2.1127286E7	9856899.0	1.2707986E7	1.700644E7	1.8128742E7	1.1965611E7	1.8011058E7	1.8545836E7	1.8141324E7	2.3426182E7	1.3943781E7	1.7158236E7	1.5736821E7	1.2987284E7	1.816487E7	2.0301886E7	1.6867012E7	1.5204076E7	2.2531506E7	1.9333774E7	1.9923038E7	2.238006E7	1.2241269E7	1.9128468E7	2.178131E7	2.2702596E7	2.2822594E7	1.8031434E7	1.468283E7	2.2487316E7	1.7026146E7	2.133807E7	2.2993616E7	1.7451982E7	9401392.0	1.5227724E7	6163206.5	2.28626E7	1.6337752E7	1.3546748E7	1.6671688E7
1020	Cluster_01017	0.0	227513.02	0.0	0.0	9356054.0	0.0	799506.56	0.0	6209507.5	0.0	0.0	61833.7	9879521.0	45412.348	0.0	0.0	0.0	0.0	34838.016	106636.914	67998.44	0.0	36672.83	58948.688	0.0	0.0	0.0	112811.63	7064.3335	80108.664	0.0	0.0	258847.52	0.0	0.0	356463.53	0.0	61407.22	13778.336	0.0	0.0	6304514.5	0.0	8849535.0	0.0	0.0	0.0	0.0
1021	Cluster_01018	6897020.0	1936326.5	1.2279271E7	1.1906008E7	1099566.8	1.0209892E7	0.0	2735413.5	259409.67	7712033.5	6565624.0	494566.47	2925737.2	65.051636	3845350.8	3529689.8	2357426.2	3006751.5	2935078.8	1518427.2	9011631.0	3112189.2	1881474.8	303067.56	2268327.2	2664944.5	3164569.0	5699590.0	2.1698744E7	4006048.8	1.4610942E7	136477.36	2501799.5	672348.7	4243129.5	0.0	1726640.8	79947.98	7370978.5	5308751.5	3597248.0	0.0	1988290.4	454700.1	6504656.5	5784935.5	1149988.0	8343093.5
1022	Cluster_01019	364112.12	1222188.4	2181433.2	3296550.5	1873580.5	2507920.8	4639908.5	1477990.4	4810495.0	821701.3	1704014.0	1496659.6	2700381.8	1417936.5	3272635.8	680544.1	8176794.5	7961140.5	996338.1	2565525.0	910820.1	1899276.0	3111549.5	965117.9	5561296.0	2882344.8	2378250.8	901088.9	6342016.0	1384401.1	846849.8	3487112.5	2166693.8	2645809.0	4215694.0	1405183.4	1022115.94	4727129.0	878423.4	1908668.2	881332.0	5026986.0	1600955.2	3433325.8	1972855.2	2129582.8	4849781.5	3292011.0
1023	Cluster_01020	206549.53	462881.44	3836022.8	152398.67	284746.84	389093.38	382395.6	202875.73	64250.89	1692446.4	0.0	242212.88	843481.0	449553.3	0.0	673934.4	2299382.8	62601.81	0.0	377292.53	286180.5	204768.5	293985.44	575599.44	74788.19	382335.78	233887.75	758572.2	127587.68	675725.3	0.0	4492911.0	0.0	332356.84	1091599.0	274719.6	1371451.5	244064.75	0.0	250994.89	181781.88	192853.78	1566905.8	31925.133	101199.69	1827344.6	47040.984	161346.02
1024	Cluster_01021	3.5159788E7	3.337697E7	3.9826964E7	3.2288348E7	4.603824E7	4.431146E7	2.573946E7	3.4530364E7	4.9591684E7	4.9178068E7	4.4052744E7	3.981776E7	3.5399476E7	3.4830556E7	3.5117792E7	3.8715904E7	3.4815476E7	2.2361148E7	1.4921268E7	3.9055332E7	2.3421362E7	2.852592E7	3.6549932E7	3.16587E7	3.2640654E7	3.2947944E7	2.689133E7	3.2304792E7	2.7856152E7	4.369682E7	3.2930162E7	3.1220208E7	3.46067E7	4.3499904E7	3.928948E7	4.0313532E7	3.1050352E7	2.9658572E7	2.7092514E7	3.2677172E7	2.7688038E7	3.2650798E7	3.0208882E7	3.1347716E7	2.6623406E7	1.7658662E7	3.8223264E7	3.4605264E7
1025	Cluster_01022	5614970.5	3995104.2	1451327.4	7844402.0	2047.4302	3647781.0	3053634.5	3390267.0	0.0	5774.841	0.0	0.0	0.0	6054825.0	1306970.2	4926485.0	3919610.2	7775899.5	1.9222044E7	4219415.0	9660749.0	6571005.5	3601402.2	858080.0	1046259.75	3690712.0	5155348.0	657047.7	1.0076326E7	892670.25	5695497.5	5723861.5	3851152.2	82222.3	3007827.2	733003.4	5030288.5	460577.75	2583486.8	5811082.5	8897212.0	95859.04	2087721.5	0.0	8708981.0	9943420.0	3834774.5	3149430.0
1026	Cluster_01023	0.0	195102.78	891258.06	1235933.8	1.1281687E7	0.0	0.0	395677.25	1.0881837E7	440072.25	162298.6	4790.9995	7712116.5	319358.0	882361.8	0.0	754661.4	0.0	12499.457	646997.44	288954.78	0.0	0.0	57408.3	196396.98	75400.8	401601.12	307702.1	73602.56	0.0	546374.44	66499.02	1208394.5	0.0	274698.38	510950.94	0.0	0.0	0.0	771699.4	0.0	1.0811061E7	0.0	1.061292E7	73344.32	0.0	10257.722	508870.6
1027	Cluster_01024	0.0	2690793.5	1207.02	0.0	0.0	13213.196	0.0	0.0	0.0	0.0	21552.22	315326.88	0.0	17400.57	0.0	73621.664	0.0	530655.25	46466.09	0.0	0.0	0.0	93448.07	0.0	0.0	257473.28	66705.31	0.0	0.0	191336.89	0.0	3577274.5	0.0	0.0	34114.97	0.0	0.0	0.0	0.0	0.0	0.0	0.0	0.0	0.0	0.0	14038.37	182264.95	0.0
1028	Cluster_01025	3.1838008E7	2.1843976E7	2.6452568E7	3.0427114E7	2.1405034E7	4.3315916E7	2.5916234E7	2.7561816E7	3.3131712E7	2.6661492E7	2.2314072E7	2.653634E7	2.3067816E7	4.827476E7	2.6980154E7	2.3713816E7	2.918733E7	2.2296242E7	3.063541E7	4.0766744E7	4.1844224E7	2.0778548E7	2.0450086E7	3.1185704E7	2.9620708E7	3.2272042E7	2.777141E7	3.9859756E7	3.6833684E7	2.8558232E7	2.131458E7	2.6660488E7	4.3683268E7	2.4115054E7	4.4919908E7	3.7508624E7	3.4643708E7	2.708702E7	1.6624536E7	3.5610808E7	3.7709656E7	3.4219732E7	2.9814622E7	1.913937E7	4.136224E7	3.3878928E7	4.263404E7	3.5481116E7
1029	Cluster_01026	2330599.8	4473744.5	4003223.5	7423780.0	9774472.0	3705561.5	8710019.0	7658298.0	8108762.0	4089863.5	1606920.6	5983866.0	6464098.0	3118701.0	7991502.5	4866816.5	5320343.5	7901486.5	4588397.5	4802594.0	1346955.6	8883790.0	7734410.0	9373723.0	8204798.0	6887413.5	2630712.5	4522170.5	4241422.0	3955312.8	6450230.0	5155560.0	6326146.0	3343636.0	5031367.0	6628854.5	7766991.5	5167873.5	5070858.0	4811985.0	7569334.5	3951001.0	7899135.0	7276345.0	4308284.0	5125433.5	4331100.5	3701802.0
1030	Cluster_01027	162645.88	2358773.0	0.0	0.0	436530.4	533682.4	2.3161802	0.0	3431714.5	1338802.5	74901.37	1659443.9	0.0	466395.88	250857.69	546972.6	1983419.4	276070.22	7496327.0	8152270.5	915270.06	497447.7	2752521.2	2721708.5	1190231.6	0.0	93885.78	368530.8	184632.92	2533264.8	330033.9	0.0	1.4432562E7	5973366.0	2435145.0	6339838.5	1755167.4	7831586.5	1165115.2	223361.95	1001205.7	807662.7	147398.88	4304420.0	145272.6	995486.25	262057.06	431249.7
1031	Cluster_01028	5978934.0	2060974.1	1459689.0	4593385.0	94358.28	1847444.1	665055.4	4524790.0	4166827.0	1856883.4	1499307.8	7464335.5	3974030.0	6642842.0	371077.56	2.3732056E7	4968854.5	1872306.2	0.0	7671496.0	5289110.5	0.0	648854.44	453900.0	123837.87	3855276.0	1579829.4	9438928.0	1214741.4	4726778.5	89967.56	3012479.0	13156.463	3.2076274E7	2037189.2	3056241.2	1416260.0	2259216.5	1993594.9	1720683.6	5431085.5	6829643.5	4941051.5	0.0	7376516.5	2918519.0	3631352.2	0.0
1032	Cluster_01029	1.2668569E7	1.4656318E7	1.9347058E7	9663179.0	2.5580084E7	1.9872704E7	2.055099E7	1.5451552E7	2.0927592E7	1.1860435E7	1.1731712E7	1.5682209E7	1.4835128E7	2.2360856E7	2.785446E7	1.0967525E7	2.3993856E7	9534194.0	2.1666836E7	2.3945496E7	1.7873792E7	1.5064084E7	2.282423E7	2.4475448E7	2.144226E7	1.9501482E7	1.6532186E7	2.1292416E7	2.562424E7	1.1705975E7	1.5999373E7	1.7651638E7	3.2574774E7	5851921.5	2.55277E7	2.6358568E7	3.0738316E7	3.3028792E7	1.4464272E7	1.964068E7	2.2634764E7	2.0944008E7	4602284.0	2.4369518E7	1.1071735E7	1.6218836E7	2.1362304E7	2.8397844E7
1033	Cluster_01030	0.0	0.0	0.0	0.0	0.0	205218.16	0.0	0.0	0.0	2967.441	52745.496	0.0	0.0	0.0	0.0	38861.3	0.0	0.0	0.0	32810.504	0.0	525472.06	596568.2	110714.516	0.0	0.0	42052.625	972176.44	0.0	0.0	243632.92	1587561.1	120809.79	0.0	221689.38	0.0	0.0	0.0	0.0	0.0	0.0	0.0	0.0	0.0	274817.8	0.0	0.0	729.65564
1034	Cluster_01031	4.6670956E7	4.3984484E7	4.2842224E7	4.9099964E7	4.5749448E7	4.196648E7	4.3147036E7	4.6722528E7	3.9953112E7	4.6650852E7	5.1020608E7	5.0772168E7	4.3008148E7	4.2122428E7	5.417496E7	4.7748808E7	5.1513452E7	4.6315576E7	4.1221768E7	4.712512E7	4.3958464E7	4.7488916E7	4.3710928E7	4.7451508E7	4.6171672E7	5.5642752E7	4.360026E7	4.357178E7	4.81119E7	4.6254524E7	4.7442992E7	4.4657192E7	4.1503972E7	4.6526676E7	4.6171316E7	4.3241352E7	4.0505928E7	4.3844452E7	3.4260268E7	4.5724188E7	4.794812E7	3.8942276E7	5.161726E7	4.0983256E7	4.1786088E7	4.8743716E7	3.7592948E7	4.9815244E7
1035	Cluster_01032	3425175.0	7736880.0	1.571084E7	1.2304876E7	2949841.8	1.3983178E7	1.2574533E7	9069374.0	1.062629E7	7570343.5	1.197457E7	1.3000132E7	5992625.5	8875102.0	5218540.5	2.3752814E7	9027745.0	5713649.0	7091947.5	1.2640484E7	8385998.0	4748306.0	8632957.0	1.307544E7	6710756.5	2.1520904E7	1.3885673E7	1.3351748E7	1.9863188E7	8475099.0	1.264635E7	1.8617354E7	6595691.0	3.777804E7	8970108.0	9447489.0	7011642.0	1.2057611E7	6655853.5	8469958.0	2.126092E7	1.1233437E7	6738091.0	6493047.0	4973680.0	1.7292898E7	7227750.5	6005446.5
1036	Cluster_01033	3587746.8	1164964.9	2174070.0	0.0	1192246.6	0.0	798651.9	427387.7	0.0	148579.94	1321081.9	161259.22	803259.2	0.0	122442.16	13481.156	383611.6	253850.95	633321.44	1137674.2	0.0	495586.7	206448.42	267972.97	3354511.5	335568.75	616187.0	0.0	0.0	1021163.0	2333677.0	0.0	61411.895	37126.2	612768.8	0.0	4328987.5	0.0	11678.57	833093.94	0.0	0.0	564428.25	0.0	159314.94	0.0	3087039.2	583197.5
1037	Cluster_01034	366627.22	1753934.0	434148.44	74047.695	359500.28	198774.56	3150798.2	360816.78	164679.53	264373.25	26625.594	2073266.0	958282.1	0.0	2370026.2	1003594.9	625999.9	1793723.2	68810.05	1759271.2	2696984.8	382834.12	2171555.5	1323066.1	0.0	124197.44	941460.1	1762725.6	375870.1	0.0	0.0	3982554.2	3919951.8	0.0	1827876.0	0.0	715988.56	4832670.5	3125996.2	0.0	100644.71	375615.8	1631385.6	2149264.5	0.0	268309.56	0.0	1049014.8
1038	Cluster_01035	1.9641612E7	5979629.0	1.0566738E7	1.2862954E7	1.3258734E7	1.6915514E7	5736900.5	1.2166886E7	1.0428443E7	1.0036218E7	1.7244246E7	1.088145E7	8983082.0	2.5906036E7	8156997.0	1.0298364E7	1.0175212E7	1.075224E7	1.2339387E7	1.5600405E7	1.0835565E7	5705161.0	1.2760163E7	1.6983698E7	7090035.0	1.3930326E7	7531758.5	1.0478672E7	1.6486644E7	1.3264069E7	1.3359589E7	1.0094862E7	1.2662189E7	1.3814204E7	1.1828166E7	1.530159E7	9648334.0	9215880.0	9788572.0	1.0940791E7	1.3319051E7	1.2826911E7	1.0853728E7	9518391.0	2.4638944E7	1.2646958E7	2.4100092E7	1.7367608E7
1039	Cluster_01036	5.8649952E7	5.1827756E7	2.8780674E7	5.374114E7	5.1499056E7	6.1661052E7	5.1268568E7	6.6006484E7	5.1299244E7	4.0375364E7	3.8753836E7	5.3129716E7	5.2858764E7	6.7227088E7	5.5233404E7	5.4991548E7	5.0191736E7	6.2886172E7	6.0231984E7	6.3122256E7	7.9811592E7	5.5261168E7	4.75895E7	6.0247616E7	5.8810516E7	7.9158192E7	5.6347468E7	6.0553868E7	6.8536312E7	2.5761474E7	5.6600012E7	6.80508E7	6.2568188E7	3.1185002E7	6.3219012E7	6.196316E7	7.0000408E7	7.11224E7	2.4400532E7	5.8648088E7	5.4578716E7	4.7607956E7	9936518.0	7.040588E7	5.8221816E7	5.7870252E7	5.6939528E7	6.0531048E7
1040	Cluster_01037	2593433.0	5238259.5	3067511.2	3625565.0	2888951.2	3213019.0	5479286.0	1746883.2	1380693.2	5722096.5	5926910.0	5370847.0	7434903.5	3661049.8	2652770.5	5289251.0	4530519.0	3189965.5	2777980.2	1085703.2	8190900.5	3313763.5	4530704.5	5055262.5	1593702.0	2231760.2	2639143.0	5964116.0	4420438.5	1929359.1	4626574.5	7644707.0	4705427.0	6312543.0	2778648.0	2643319.2	6817458.5	3400831.8	5412829.5	2818445.0	6886177.0	0.0	5631751.0	2679454.2	6861496.0	2242093.8	4575181.5	3960591.8
1041	Cluster_01038	1366621.5	450652.75	497631.38	767350.4	279210.4	3564206.8	3081614.5	183520.84	1562653.9	3384522.2	4135726.0	815605.6	987621.7	2438274.5	1001730.8	4771668.5	3008332.8	3682577.8	2095665.9	5376493.0	4753490.0	338606.3	2697289.8	0.0	3579520.0	2648695.5	3876747.0	1549066.8	790617.9	3950028.5	1209840.0	1189306.9	2289806.0	1450214.2	2913540.5	4226406.5	1800229.9	1503783.0	246837.55	621019.94	827651.8	3228458.5	4304027.0	1340506.2	4946915.5	4286597.5	2994698.5	1749581.0
1042	Cluster_01039	104208.266	2368641.5	466132.0	473877.7	0.0	209341.22	1015044.0	0.0	0.0	0.0	48639.855	558503.56	705061.7	0.0	478827.94	360867.38	305148.22	0.0	0.0	733881.4	0.0	333835.03	0.0	499749.38	0.0	216740.69	1099493.4	316461.62	149841.44	0.0	277428.28	492912.16	0.0	0.0	0.0	188745.56	0.0	0.0	0.0	0.0	0.0	388600.44	694535.8	0.0	25905.107	105302.41	910782.56	0.0
1043	Cluster_01040	2.678877E7	2.858121E7	1.7239102E7	2.1342138E7	2.6512592E7	3.0892226E7	3.178809E7	1.4734295E7	3.5278508E7	2.3959428E7	3.0031656E7	2.8892262E7	2.804358E7	3.1038298E7	2.8004026E7	3.7294516E7	2.8448378E7	2.7136984E7	3.2511118E7	3.5590296E7	1.6164173E7	2.3634142E7	3.3344972E7	3.7734128E7	2.943564E7	1.98193E7	1.762828E7	2.1897926E7	3.5161964E7	1.4250277E7	2.1655106E7	3.6398672E7	3.020237E7	4.2425292E7	3.2180028E7	3.5600824E7	2.9199192E7	3.44743E7	3.0707226E7	2.5149932E7	3.2431972E7	1.6391213E7	2.849346E7	3.5968968E7	4.29734E7	3.7926248E7	2.688072E7	2.7605004E7
1044	Cluster_01041	7223216.0	1.8384066E7	2.6580686E7	2.020293E7	1.9533486E7	1.6884062E7	1.4637609E7	1.9248812E7	1.6898202E7	1.6167621E7	2.2092458E7	1.5952831E7	2.5704726E7	2.315423E7	1.7977632E7	2.2806076E7	2.1604016E7	2.3172994E7	2.0328224E7	1.2873674E7	2.7045662E7	1.544451E7	1.3404876E7	1.5607516E7	1.4117233E7	9767774.0	1.877772E7	2.1084632E7	1.7982826E7	2.1801984E7	1.3150772E7	1.2691419E7	1.5730829E7	2.1623126E7	1.8695456E7	2.2197694E7	2.278731E7	1.5126206E7	1.6845334E7	1.4345826E7	2.082769E7	1.464363E7	1.3407844E7	2.1351726E7	2.0057992E7	2.1283104E7	1.9789366E7	1.7842038E7
1045	Cluster_01042	4067389.5	2577050.5	3544035.5	3526893.0	2181087.2	7113253.5	4631190.5	5093.9463	2168852.8	2659480.2	7710033.5	1485017.2	4363734.5	707071.6	3210860.0	429480.94	1296741.2	1427132.5	1582038.0	1026010.5	1851528.5	482847.9	762700.6	400787.62	402889.6	2573828.5	4797655.5	2368250.0	2599134.2	1215689.2	1349374.9	807648.4	1068445.9	4284816.5	3361441.5	2366208.0	4384714.0	1068323.5	2780406.0	1852952.9	3201589.0	1838494.0	5880472.0	3334448.0	3249366.0	1537032.2	273472.6	2503615.0
1046	Cluster_01043	3871888.5	4244395.5	1176049.8	1536491.2	1809223.1	1721263.1	1797332.2	4386859.5	887885.6	1301687.2	6281613.5	1323574.9	129842.73	5399289.5	630517.1	585950.9	3633180.5	4553395.5	3590199.8	2524330.2	3947296.5	3446012.2	3688733.5	0.0	2752574.0	2676335.2	7200676.0	4311307.0	341600.06	3190456.2	304052.0	421230.47	2227782.5	571533.94	3832497.5	1664498.8	463735.53	2516223.0	2495046.5	2704165.2	1525863.5	2167549.0	1750179.9	790831.4	3182817.0	893932.75	1582156.5	2279096.8
1047	Cluster_01044	1.5138262E7	1.8173372E7	1.2420526E7	1.4969644E7	1.7122618E7	1.4168543E7	1.9377306E7	1.0331619E7	1.6875272E7	1.29214E7	2.5572962E7	1.4245054E7	1.6590301E7	2.2296912E7	2.0532428E7	1.6192026E7	1.831664E7	1.8344882E7	2.169508E7	1.478776E7	1.655871E7	1.7077778E7	1.9877706E7	1.1428274E7	1.8041458E7	1.7874226E7	1.0800132E7	1.5257848E7	1.5906598E7	1.3090988E7	1.4673734E7	1.7922524E7	2.0328456E7	1.5965164E7	1.7110776E7	1.0691026E7	1.8669492E7	1.3848584E7	1.108755E7	1.4401029E7	2.1897344E7	1.8593264E7	1.1461542E7	1.7747148E7	1.7754304E7	1.8622738E7	1.7037382E7	1.5617161E7
1048	Cluster_01045	843432.2	2803349.0	5772863.5	4113426.0	1910900.9	6104622.0	197535.3	2272532.8	3425123.5	0.0	5768325.5	2128706.2	5665134.5	2792321.0	2923769.2	8930886.0	1042779.06	3605714.0	4854716.0	2544382.0	5080726.0	2788852.8	1012292.3	2902014.0	4517275.0	1947385.0	1197061.2	2009474.6	2974704.0	5284734.5	2125607.0	869188.0	2576624.0	4161734.5	0.0	3815912.8	7425086.0	3029088.0	7708992.0	4461863.5	5653064.0	403507.94	1044044.6	2863419.5	3796594.5	2191762.0	6506766.0	6222073.0
1049	Cluster_01046	1.2191037E7	1.0910855E7	9201505.0	1.0666122E7	1.0665733E7	1.024353E7	1.0738386E7	9773910.0	8169505.5	0.0	9762993.0	5169999.0	5659094.5	7177007.0	3402890.8	2771495.8	8210497.5	5324936.5	6611176.0	5144611.0	6331086.5	2012832.0	3082802.0	4843954.0	5985893.0	6195991.5	5522375.0	1805156.6	3147811.5	5260688.0	6048498.5	4693149.0	6343899.5	8820004.0	5789700.5	5541503.0	6634330.5	1989328.9	1996097.9	2180428.5	6432289.0	7685685.5	4155461.0	6317317.5	2583461.8	5480229.0	5863051.0	4472510.5
1050	Cluster_01047	8177130.0	5063625.5	3435562.0	2031752.8	4876940.5	5693702.0	4415383.5	4508101.0	4266346.0	0.0	3160962.2	6996508.5	7768721.0	8745120.0	3807008.5	4984077.0	6065163.5	3285528.8	4415075.0	4369819.0	8663794.0	9614255.0	2631070.8	7838371.0	5684647.0	856305.2	6854038.5	3858884.5	5749768.5	6408567.0	3775058.5	6087380.0	1219329.6	3961210.2	5294719.0	4121918.2	3302616.0	2812689.0	3840061.5	4404734.0	6946709.0	7693495.5	3725908.0	6994910.0	4034348.5	6194367.0	4426472.5	5966328.0
1051	Cluster_01048	2841276.5	756967.5	2874257.0	1976242.9	4017877.8	5705401.5	3349137.2	2669152.8	5806724.5	0.0	5438758.5	9416679.0	8285141.5	1714323.6	3723301.8	3010670.5	5755538.0	3054204.2	4811387.5	986483.5	7892688.0	3365689.8	3216386.8	3596879.5	765899.9	6624308.5	3542834.5	7451244.0	5703981.0	3957749.0	1805780.5	3596157.5	4371704.0	3930303.0	721802.25	8540470.0	3767784.8	4043394.0	389941.5	5809321.0	2805358.0	7681233.0	5412727.5	4728814.5	3587028.8	6411106.0	2788701.0	4026106.8
1052	Cluster_01049	8033090.5	5006927.5	3597488.0	1594027.2	1798512.6	5012991.0	3150293.2	5618114.5	3975812.2	0.0	6899586.5	3859097.2	4894553.5	7907796.0	1205528.1	6228948.0	1607537.2	3842538.0	6885407.5	5174855.0	1599149.8	5581254.0	2737914.0	1570784.4	811903.4	4536018.5	7305001.0	3941736.8	3059982.0	934194.8	6929823.0	3656103.2	5288527.0	2034246.4	3078263.0	2150217.0	1984613.8	6201773.0	4716419.0	499947.03	2945846.5	4278334.5	3317362.8	5251765.5	3507822.0	1300921.0	3645321.5	2918699.5
1053	Cluster_01050	4557469.5	1649344.9	685231.56	2483407.2	1641173.1	3292151.5	3265307.5	3860501.5	3368309.0	0.0	6646988.5	5217277.5	3129192.0	5236018.5	4607242.5	3046989.2	3737641.2	5493426.5	7166478.5	4077890.5	4204369.5	6219824.5	4677962.0	5669294.5	3757828.5	3941417.5	2584155.8	791685.6	1622366.0	6219482.0	5389025.5	5767434.5	7565529.5	5353826.0	3439996.2	3670786.8	1962771.2	4612478.5	4203563.0	5522281.0	4659776.0	1415470.6	3161452.0	4989912.5	4057442.0	5902529.5	6568750.5	4590921.5
1054	Cluster_01051	227458.1	866019.44	516725.9	1721047.8	0.0	1426669.2	742176.75	285548.6	742248.0	0.0	1519450.1	720659.94	625791.75	2276780.0	724906.2	874328.56	589359.9	287470.6	2369545.0	2204641.8	761463.75	1026835.7	1865862.9	0.0	3965003.8	3330896.0	3328801.2	3413258.8	3973501.8	511019.66	1815046.2	2031868.9	368124.94	2795074.2	2022539.2	232719.23	2186795.5	3282743.5	500366.66	673274.75	608142.94	564766.3	1723089.8	1112662.6	2353355.0	2206831.8	1853917.5	1556779.4
1055	Cluster_01052	8412.422	0.0	1310826.8	104257.53	1100759.5	0.0	0.0	0.0	495926.03	0.0	0.0	1364393.6	1567581.1	0.0	0.0	0.0	0.0	0.0	0.0	690481.25	0.0	483370.38	0.0	0.0	0.0	0.0	0.0	187157.6	0.0	0.0	106023.5	655396.4	0.0	0.0	0.0	42150.41	0.0	0.0	173091.19	0.0	0.0	0.0	262988.5	0.0	0.0	214474.6	0.0	0.0
1056	Cluster_01053	3.1121932E7	2.8326148E7	2.1976168E7	4.2019612E7	2.8366844E7	4.332364E7	3.62049E7	3.6176296E7	5.8222864E7	0.0	3.646142E7	4.3633248E7	4.4588184E7	3.4695212E7	3.2195504E7	4.6232956E7	4.3809972E7	3.2940518E7	4.8070856E7	4.2585016E7	4.8478844E7	3.5733824E7	3.811962E7	5.8729972E7	4.0172432E7	2.919054E7	4.6650964E7	4.801416E7	6.486556E7	4.9386052E7	5.2378192E7	4.2822596E7	3.4765776E7	3.4858268E7	3.367004E7	5.0183668E7	5.0851128E7	4.9910628E7	5.1465584E7	5.84345E7	5.9490076E7	4.0763392E7	3.7929512E7	3.597556E7	5.478844E7	4.6329852E7	5.0366084E7	5.1963852E7
1059	Cluster_01056	5074823.0	6645715.5	4853594.5	4170868.0	6123904.0	4311493.0	6935973.0	6454422.0	7262297.5	6863998.0	849941.9	6980728.0	5898878.5	5470629.5	7916704.0	6845487.0	6959962.0	6383886.5	7388062.0	9321122.0	7198202.5	6387243.0	6970969.0	6356616.5	6111392.5	5252230.5	5331162.0	9315374.0	7680097.5	6373961.0	6615798.0	4933941.0	6310807.5	6892156.0	6011153.5	9234271.0	6213254.5	6849498.0	7760011.5	6262128.5	7180627.0	8545569.0	7007455.0	5615354.0	5164301.0	4880058.0	7476903.0	6112954.0
1066	Cluster_01063	0.0	502808.34	0.0	0.0	0.0	0.0	173752.38	260792.61	142158.39	598682.06	0.0	788712.94	248677.31	422859.53	0.0	50945.285	340604.34	0.0	298944.75	0.0	0.0	288854.06	254161.05	711365.06	191002.84	43761.33	582979.7	0.0	139869.27	600456.2	433399.78	239930.89	393719.03	756318.8	274991.53	84710.37	579676.2	0.0	518390.28	0.0	212290.25	0.0	260766.2	169826.12	0.0	138131.06	266919.0	245133.34
1067	Cluster_01064	776034.25	0.0	372271.47	423046.5	0.0	66656.96	0.0	67284.26	235657.33	162120.8	0.0	0.0	0.0	0.0	76780.11	0.0	0.0	56617.086	0.0	0.0	0.0	0.0	0.0	84401.375	0.0	144367.66	0.0	382757.2	446216.72	270519.88	0.0	0.0	0.0	0.0	0.0	66466.65	70894.086	0.0	0.0	0.0	0.0	0.0	318306.03	236459.62	286963.44	0.0	0.0	121313.42
1068	Cluster_01065	0.0	0.0	0.0	0.0	166792.34	0.0	0.0	0.0	0.0	0.0	202462.64	298121.28	416431.66	185173.14	293800.78	274184.72	70816.31	0.0	51389.723	150270.06	0.0	0.0	0.0	252863.27	143915.28	140661.89	0.0	0.0	0.0	165091.36	0.0	0.0	150794.77	270458.7	0.0	0.0	0.0	0.0	0.0	13726.792	488290.4	142227.22	0.0	0.0	0.0	66305.19	0.0	389843.2
1072	Cluster_01069	0.0	0.0	0.0	0.0	0.0	0.0	0.0	0.0	0.0	0.0	0.0	0.0	0.0	0.0	0.0	0.0	0.0	6488.795	0.0	0.0	25532.682	0.0	0.0	0.0	0.0	0.0	0.0	0.0	0.0	0.0	0.0	0.0	0.0	19395.875	0.0	43170.47	0.0	0.0	0.0	0.0	0.0	0.0	0.0	0.0	33397.203	0.0	0.0	16589.99
1073	Cluster_01070	0.0	0.0	0.0	0.0	0.0	1612.5254	0.0	14073.56	0.0	0.0	0.0	0.0	3262.608	0.0	0.0	0.0	0.0	0.0	22867.586	0.0	0.0	0.0	0.0	0.0	0.0	0.0	0.0	0.0	0.0	0.0	0.0	0.0	3315.9683	0.0	0.0	0.0	0.0	0.0	0.0	0.0	0.0	0.0	0.0	0.0	0.0	0.0	0.0	0.0
1074	Cluster_01071	0.0	36817.37	49853.1	0.0	0.0	24876.98	3416.3022	0.0	0.0	0.0	0.0	0.0	0.0	0.0	0.0	0.0	23906.016	26409.367	0.0	0.0	32272.887	0.0	0.0	55470.434	0.0	0.0	0.0	0.0	98097.44	0.0	0.0	38671.156	77305.68	54406.94	0.0	0.0	0.0	0.0	0.0	0.0	0.0	50032.426	45692.88	68262.65	0.0	0.0	0.0	0.0
1078	Cluster_01075	578659.8	792256.94	792031.75	639063.7	760267.2	722516.75	75260.72	630117.1	546817.8	0.0	167131.5	548497.94	847646.4	346677.78	491648.97	57945.555	658511.8	542201.9	784046.1	643029.2	907630.75	1043243.7	528978.8	770947.56	63366.73	276474.75	863011.5	472290.38	756178.1	926098.2	176630.9	957939.0	512770.7	844443.5	216001.66	141310.17	465863.0	403290.78	705741.9	815471.75	656559.9	168366.78	460580.6	589053.75	257510.56	881092.25	1085052.8	504181.16
1081	Cluster_01078	692332.56	376979.12	883737.9	992194.6	798905.75	857239.0	463904.47	427413.06	1326806.1	505611.0	246350.8	344680.34	515420.66	884232.75	1521110.4	938586.6	714427.0	1862306.8	991849.25	697340.7	625297.5	1180061.1	1261341.8	1574141.5	1147476.2	509683.47	103849.266	594776.4	1114410.4	1184202.5	822873.7	578302.06	971949.6	1793304.2	413551.1	1504765.1	2191966.0	919341.6	236898.38	1277022.6	1476429.9	1346810.0	1250542.9	2003032.9	866656.2	1158020.2	1320766.5	1438190.2
1083	Cluster_01080	0.0	0.0	0.0	0.0	0.0	0.0	137431.39	0.0	0.0	361022.16	0.0	0.0	0.0	0.0	0.0	0.0	0.0	0.0	0.0	0.0	0.0	0.0	0.0	60845.887	0.0	0.0	0.0	0.0	0.0	214838.45	0.0	0.0	0.0	0.0	369332.44	0.0	0.0	0.0	0.0	0.0	0.0	0.0	0.0	0.0	0.0	0.0	0.0	0.0
1084	Cluster_01081	175559.62	508645.16	268653.97	1102120.8	626005.75	1464377.2	686613.44	726771.0	781682.44	613838.9	347879.6	0.0	0.0	505593.3	303208.38	0.0	0.0	507733.16	17527.293	749821.2	710333.4	516135.4	516369.5	968000.9	818422.0	1004473.06	281574.75	664650.06	536175.6	810657.2	179306.06	650441.5	0.0	201937.8	713500.3	916636.7	763528.2	583575.56	421183.28	417912.38	818976.5	459150.12	324361.44	599976.7	650098.0	597211.44	460667.0	395199.16
1085	Cluster_01082	1242596.8	1134012.6	606281.2	1233129.1	1172394.5	1483021.2	924847.3	1256813.5	826582.1	1536625.2	1359522.9	1216105.4	887053.44	1144908.2	974744.7	2001266.8	1857784.0	819153.2	529091.3	1925769.5	1020329.56	659782.25	464151.03	2088579.8	913237.3	1315885.0	1012515.0	1577960.5	1537909.6	975259.56	1315260.0	751501.0	749196.1	1628148.4	3582306.2	1797039.4	1666013.0	1854351.9	1618487.9	896729.75	1181268.6	1007565.7	2158841.8	668209.2	1609756.4	1777799.0	1346927.2	2515381.8
1086	Cluster_01083	509016.03	217951.33	1008177.1	691424.7	87030.25	596290.56	245568.06	59260.473	450058.6	0.0	246350.8	570497.0	430737.56	366190.25	1008000.94	18953.23	661345.06	1229492.1	472310.72	0.0	0.0	354453.75	934092.25	1163839.0	267693.62	588733.56	0.0	0.0	2032420.2	689804.25	454060.5	93610.49	499510.1	920331.8	382204.66	441827.6	1179860.5	398675.06	174544.47	86305.66	815935.94	675961.4	574981.75	1678009.5	163830.48	1066194.8	625749.6	916509.06
1087	Cluster_01084	192666.53	0.0	0.0	0.0	212771.9	154078.11	0.0	0.0	241310.22	0.0	0.0	223862.73	1128135.6	0.0	367956.44	66532.37	461229.25	340566.38	0.0	0.0	0.0	1130938.8	635522.75	18188.953	109491.55	0.0	4160853.2	91065.02	1067427.5	275995.88	0.0	18574.805	177097.66	145662.94	864461.7	972712.56	0.0	243048.72	120771.81	0.0	2209425.0	1101328.2	0.0	0.0	1960902.5	0.0	473032.62	0.0
1092	Cluster_01089	446916.1	573360.2	685328.8	268791.0	1218109.1	693758.8	274621.94	552317.2	638266.5	163681.8	174953.25	398100.03	264181.0	124557.195	0.0	0.0	187125.27	1823468.0	770571.5	324184.84	362757.1	1645209.2	472639.47	264043.44	400127.78	334823.5	452451.66	298686.2	418489.4	454684.12	383187.97	534856.7	342487.72	366952.38	522323.47	184500.14	585294.44	560308.4	0.0	498345.1	0.0	326361.06	285353.75	376676.06	281040.8	595142.3	202562.03	239125.95
1093	Cluster_01090	139930.89	190439.66	0.0	0.0	108226.73	59933.19	110513.625	124592.94	0.0	45862.33	0.0	242053.19	154848.77	109727.586	0.0	102107.6	78626.36	69379.23	105540.94	210259.78	69887.664	96388.12	0.0	0.0	0.0	8207.075	0.0	57898.57	0.0	100728.46	84011.1	0.0	138167.78	0.0	32002.4	92956.48	140138.81	0.0	0.0	110719.95	73468.94	0.0	182201.77	0.0	0.0	0.0	0.0	161344.02
1102	Cluster_01099	0.0	0.0	0.0	815938.06	0.0	0.0	0.0	18756.27	0.0	68227.58	217112.6	0.0	69146.92	0.0	0.0	0.0	0.0	0.0	30610.154	0.0	0.0	197393.75	38181.977	0.0	119332.91	0.0	0.0	137218.08	0.0	88008.61	0.0	0.0	0.0	1180.3472	0.0	0.0	0.0	40756.676	465215.03	0.0	0.0	70715.914	0.0	0.0	0.0	0.0	631789.8	138428.47
1105	Cluster_01102	0.0	0.0	0.0	0.0	0.0	0.0	0.0	0.0	0.0	0.0	0.0	0.0	0.0	0.0	0.0	0.0	0.0	0.0	49145.918	0.0	0.0	0.0	0.0	0.0	0.0	0.0	0.0	0.0	0.0	0.0	0.0	0.0	0.0	8207.232	0.0	0.0	0.0	0.0	0.0	0.0	0.0	0.0	0.0	0.0	0.0	0.0	0.0	0.0
1107	Cluster_01104	0.0	69669.3	23159.404	0.0	55243.773	77803.516	80313.88	0.0	0.0	64059.9	0.0	0.0	83202.21	70193.4	49591.72	0.0	54845.355	105893.43	0.0	0.0	58776.37	0.0	0.0	0.0	0.0	0.0	0.0	0.0	81439.766	0.0	0.0	0.0	39817.664	0.0	51798.465	0.0	0.0	76867.76	0.0	22826.203	19042.883	129505.41	187778.39	95350.44	0.0	0.0	51406.61	0.0
1108	Cluster_01105	1059320.4	1379886.8	1934512.1	3176980.2	2367467.5	2474331.8	2265670.0	1534430.2	2026323.2	2251288.8	893761.06	1294654.1	2251953.0	2619986.5	1702458.0	1893326.9	1495984.9	3584956.5	2615829.0	1539414.5	4325761.5	2128807.5	1209666.6	1289326.4	2947027.8	1919895.5	2782684.2	2512704.8	2407187.2	3242618.2	1625418.8	1196090.5	1050864.6	1389633.1	1450244.2	2768887.8	3717438.2	2002986.0	2982210.0	1092206.5	1636798.5	2117065.5	1311580.8	3842918.2	916116.5	2767312.2	2719738.0	2761560.0
1109	Cluster_01106	1412456.9	485097.88	388526.3	722551.7	357124.38	224350.06	731616.9	203861.25	367305.47	1013166.3	27539.64	339626.22	67653.79	43933.383	0.0	934230.1	39562.246	351542.5	0.0	569918.0	0.0	24252.379	759800.06	800314.5	0.0	166746.77	303992.6	142936.52	605165.75	0.0	1409650.6	112381.65	212551.52	183649.33	344736.84	1761866.5	301773.6	6198.7104	71960.38	535499.06	1206517.9	0.0	523982.0	304293.97	1160340.8	0.0	0.0	0.0
1110	Cluster_01107	1903154.9	668679.7	1792051.9	1348164.2	143368.23	650416.06	640759.8	86147.61	298024.0	2178805.2	303673.12	890963.44	1337544.8	839141.6	1323524.2	445597.8	1480319.6	1217314.1	957568.8	1366275.1	1462948.2	591957.9	1941175.6	1362025.9	1275811.5	169818.75	1097677.8	842422.4	557671.75	1501892.5	2711896.8	1447676.9	727734.4	225526.67	740911.4	717476.2	1094477.2	1413680.8	1239992.5	1343524.8	1165733.0	648371.5	496490.2	1275555.2	676054.4	1406171.4	1976440.6	705970.4
1111	Cluster_01108	440878.75	851883.5	552137.4	811054.25	592737.44	915637.25	424506.25	1376982.4	1501168.5	493648.78	321618.8	644573.25	302150.25	500797.1	345001.28	1057730.4	588019.1	579444.9	2111289.8	1259706.5	1288203.1	160579.88	864519.56	1316538.6	1660115.6	345513.25	890425.56	1328408.5	607964.44	641842.3	708322.5	726180.0	893020.25	780133.0	560935.06	687356.9	934600.1	920086.2	579847.56	2083471.6	1763079.2	1627114.4	757745.94	1478779.5	875342.1	782468.25	1128379.6	959027.3
1112	Cluster_01109	1957977.2	1582701.2	2302573.2	453303.72	1896585.2	783103.0	514401.8	30767.074	668324.94	1081858.1	602463.75	816834.25	721004.56	1288141.6	2411390.5	382074.38	463737.22	12713.457	1003864.6	874859.9	422277.6	1047040.0	1276404.0	3105887.5	545538.3	513944.53	680925.0	823946.5	1042282.6	495517.22	1259630.5	1213707.1	588397.4	1848357.0	1445567.2	1473196.1	631405.94	1201040.8	682750.94	1022848.8	319713.38	2088429.0	960981.56	1140586.8	884408.94	1308555.2	200967.12	1040921.7
1113	Cluster_01110	83966.75	1200473.5	93338.1	328930.4	165914.14	1366486.0	1722476.5	1276334.5	1545484.9	701407.44	701020.3	1612998.4	962745.25	2105953.5	1596828.6	1167145.4	1253910.6	1597733.4	374790.72	1537509.0	2003797.0	816098.5	2381775.2	1957064.1	1256127.2	128439.22	738892.06	2238408.8	1412646.8	2062653.5	780082.44	578424.5	2978526.8	1280652.5	1077479.6	1187085.8	2603266.5	1232902.1	150494.75	1136627.5	1185718.5	708865.0	1168283.8	3379344.8	885028.06	1059957.8	1958594.2	2508852.0
1114	Cluster_01111	1368265.6	0.0	1565174.5	626231.7	773093.6	1645121.8	2342380.0	520442.25	1466920.8	875702.75	82661.414	672039.5	743522.1	1266126.8	977280.8	245408.78	1276145.1	927511.8	847582.8	3437530.8	2025179.0	696219.8	1100602.0	2298026.2	827951.1	863436.75	261667.84	1020046.6	1493659.8	978085.7	2358933.2	1103791.0	1380212.1	3962831.2	839285.3	2060977.9	1361086.8	85452.55	1116944.0	1154834.2	826620.7	1953634.4	2873093.5	259642.05	1414673.6	641919.25	1317676.2	434072.3
1115	Cluster_01112	1570066.9	1553066.6	857946.1	967004.25	247142.97	351275.1	792494.7	1697783.0	208091.47	1641166.0	195001.42	1429872.8	1125021.5	994333.2	735477.94	1093932.9	1298301.4	2040627.9	1064037.5	144937.94	1263557.8	1392547.9	1616954.4	1015491.4	1488630.0	691582.25	3047954.0	1663639.5	894759.4	198522.28	453115.5	336760.34	1743643.0	1190310.8	524821.44	130981.99	1695673.1	1561638.2	1836984.0	1609045.5	1008241.06	1193915.2	1181655.2	286031.75	294835.47	2581316.8	1019803.7	1210298.0
1116	Cluster_01113	3982802.0	1291066.8	1508919.2	1692096.0	2467819.0	3359305.5	3601615.5	2697876.0	1153188.1	1358162.0	531598.2	2642745.5	1755570.2	2696029.2	2284467.2	3537674.0	471205.8	1668458.4	2912610.5	3337914.5	4326034.0	1422634.5	192534.39	755569.7	2732279.8	597565.5	2929669.5	1858582.5	2826762.8	2388931.0	2313239.8	1574231.2	2006345.5	2778554.8	1917371.2	3387657.2	2561332.8	1123207.1	3640097.5	3335132.0	1670061.5	1124491.9	3279184.8	1294018.0	2400410.5	4075306.0	2603089.5	2012352.2
1117	Cluster_01114	2804561.8	2829202.5	2993320.2	4822058.5	2410322.8	4584378.0	1278651.4	3321892.0	3359193.0	2540690.5	538547.4	2078855.0	2534623.5	3617926.2	418835.62	1382568.0	2404146.5	3090960.5	3286881.5	2722628.0	4330095.0	1632157.2	1276592.0	3400775.8	896561.56	1309827.1	2477937.5	3773563.5	4043413.2	2121473.2	2334003.5	1665922.1	1985239.2	1356628.8	1688535.1	1259765.8	3546048.5	2299242.8	1758122.0	2738328.5	2134872.5	1062622.1	1675259.8	2376891.5	2558788.5	1366257.8	2757767.2	2475502.5
1118	Cluster_01115	646756.4	392554.94	234025.69	470516.3	422545.88	1040696.3	2286170.2	837522.5	336587.5	677409.25	14821.383	390701.8	1170063.0	1033083.7	2341243.0	1913540.5	993039.9	928033.44	13558.254	2299444.8	523651.38	726876.8	911969.9	0.0	2395049.2	206841.03	1160173.8	752068.8	814047.4	1056776.1	1674017.8	182267.64	218243.62	194075.97	658556.5	1389773.0	1381989.8	1318790.9	602994.06	1253161.8	135820.84	2759929.5	946682.0	1381724.4	727600.5	884848.1	277028.94	720592.75
1121	Cluster_01118	2.4233586E7	4.9537744E7	2.607708E7	2.99247E7	4.0164168E7	3.5039064E7	2.809207E7	2.707653E7	4.3995632E7	0.0	3.6921872E7	4.6508664E7	2.5088772E7	5.7735408E7	4.8617408E7	5.4516248E7	4.542308E7	6.3470684E7	4.4033868E7	4.0077064E7	3.9553212E7	6.3582344E7	6.4166632E7	3.601828E7	4.211846E7	4.595068E7	1.8460884E7	5.2262816E7	4.163936E7	2.9119104E7	6.613432E7	4.0351224E7	4.769706E7	3.5640248E7	2.4409684E7	5.5072456E7	6.038704E7	4.5760048E7	4.9815288E7	5.0341556E7	4.2843884E7	5.3164524E7	6.4257424E7	3.7110792E7	3.8504056E7	3.8088124E7	4.5064768E7	2.6345996E7
1122	Cluster_01119	6.1138232E7	4.6132308E7	2.8981622E7	3.6942416E7	6.812556E7	6.0541368E7	7.4413312E7	3.8676E7	7.4309504E7	0.0	7.1273496E7	7.8527104E7	9.1289072E7	6.48137E7	8.5594016E7	5.2157556E7	5.8284384E7	6.8532208E7	7.0272296E7	7.4531232E7	7.5409264E7	6.44541E7	6.9608616E7	7.2552776E7	8.1121952E7	8.0163504E7	7.2358368E7	8.7777208E7	9.5443816E7	5.9800496E7	6.911388E7	9.5043808E7	1.0130048E8	9.2404336E7	8.7747048E7	9.9194432E7	8.8012048E7	6.7447776E7	9.5945032E7	1.17860048E8	8.0646936E7	1.2626932E8	1.03500928E8	8.0280784E7	8.6876656E7	1.042242E8	7.8143152E7	1.13740776E8
1123	Cluster_01120	731601.9	0.0	0.0	0.0	187919.38	300409.3	287019.03	192691.2	0.0	0.0	6089.346	0.0	0.0	0.0	0.0	0.0	0.0	0.0	0.0	0.0	71239.62	0.0	223953.9	108692.0	160835.11	0.0	0.0	0.0	110334.125	0.0	0.0	184199.66	133638.61	245347.17	182780.14	0.0	507013.34	0.0	0.0	0.0	0.0	8447.459	337819.16	205287.2	0.0	0.0	0.0	0.0
1130	Cluster_01127	4726485.5	3161466.2	6314991.0	3558332.5	4938265.5	4489962.5	6140953.0	4819468.0	4371582.0	7328448.5	435698.16	5770735.5	7552329.0	6636178.5	4909112.5	4877581.0	6300687.0	6949449.5	6095060.5	5698427.0	5396716.0	6915124.0	4367069.0	5736597.0	4424495.0	2230520.0	5189128.5	5566546.0	6175006.5	7083028.0	6394076.0	4929093.0	6867798.0	5643576.5	5766558.0	5911339.0	6178998.5	4956282.0	5973507.0	5351743.5	3721324.0	5569082.0	6674711.0	3912089.2	5374734.0	6063733.5	5014642.0	4008784.5
1132	Cluster_01129	274235.7	664993.94	393351.06	501983.1	347410.44	270442.8	350345.6	136599.39	728488.44	545982.56	0.0	465493.38	1055339.6	585166.75	315766.12	482715.6	281372.38	226344.92	1018005.6	473658.34	353146.38	733299.56	727343.2	665427.94	229298.3	93144.88	165296.45	0.0	640191.0	523048.0	422862.6	0.0	605487.3	735287.4	242314.33	317404.25	365419.9	750581.25	87399.375	846797.56	404783.7	333626.4	494769.0	472017.56	329347.66	523183.3	845318.4	511117.97
1133	Cluster_01130	0.0	0.0	0.0	0.0	0.0	0.0	0.0	0.0	0.0	0.0	0.0	0.0	0.0	0.0	0.0	0.0	0.0	0.0	0.0	0.0	0.0	0.0	0.0	0.0	0.0	0.0	0.0	0.0	0.0	0.0	0.0	0.0	0.0	0.0	0.0	0.0	0.0	0.0	30222.742	0.0	0.0	0.0	0.0	0.0	0.0	0.0	0.0	0.0
1135	Cluster_01132	1242801.9	1909004.1	1731731.4	2809437.0	1731757.0	1945717.1	1003517.75	1551997.1	2212624.8	1678489.0	978949.7	915472.5	1034341.7	1306015.6	2233296.5	1059534.2	1710028.2	2563777.2	1736630.2	2233639.2	1460517.8	2835112.5	931700.75	1184778.6	2782330.2	2604181.5	3208753.5	2005532.9	3269942.5	1274205.4	1958876.2	2005407.5	1640770.2	1118853.1	1184289.4	1297232.9	3069195.0	1810377.6	1614636.5	1545674.0	1344476.6	2867873.2	1870310.2	3324775.5	1980011.4	1397160.0	3886856.2	2661505.5
1136	Cluster_01133	527904.56	1209510.8	5286.716	222894.94	139144.28	79187.28	201124.06	96445.484	550982.5	81829.85	729689.4	135002.0	110104.81	521671.56	318792.8	185493.11	489354.06	916459.9	413524.12	470387.3	351883.0	0.0	323241.84	369334.06	116563.79	241581.8	254240.58	1046614.8	174717.28	274336.97	709654.06	368964.44	127186.74	233848.8	586101.0	353023.3	357772.25	1301889.9	103636.445	173190.27	466661.2	542255.0	628189.56	405429.0	782809.94	309149.75	249357.53	686296.3
1137	Cluster_01134	362063.47	263681.8	249417.62	203540.31	234023.98	0.0	369092.53	71619.69	136410.69	429122.4	430685.94	107766.43	396019.6	4961.692	219852.81	101941.836	809432.4	233300.28	589843.5	0.0	596891.0	0.0	525685.9	506268.66	865643.5	289010.1	328586.56	467990.6	1048232.56	198580.97	86788.06	94509.19	37124.32	923443.7	0.0	99319.79	27607.873	72132.73	425440.7	720226.5	258089.19	364102.3	142623.77	168016.88	680112.44	265984.03	0.0	273679.44
1138	Cluster_01135	1928431.1	1298219.5	169933.2	1084535.0	388658.62	813430.5	1141274.8	1268641.6	676856.6	1092708.1	346156.62	653937.75	803128.4	746608.25	1351741.9	1490128.9	1158502.8	258382.4	491953.6	329273.3	842903.1	1630467.8	925929.6	1375209.8	726026.7	163118.2	0.0	1235948.0	355672.22	1066204.8	895328.7	728147.5	417685.9	481216.6	1014869.6	1019990.5	1611759.6	1266315.9	1187118.6	901572.4	232445.5	1313258.0	1362226.5	525954.5	781127.4	1126833.4	520955.8	916432.06
1141	Cluster_01138	0.0	0.0	0.0	0.0	0.0	54721.297	0.0	0.0	8987.419	0.0	0.0	0.0	0.0	0.0	0.0	0.0	0.0	0.0	0.0	0.0	0.0	0.0	0.0	0.0	0.0	0.0	0.0	0.0	0.0	0.0	0.0	0.0	44924.11	0.0	0.0	0.0	0.0	0.0	0.0	0.0	0.0	0.0	0.0	0.0	0.0	0.0	0.0	0.0
1145	Cluster_01142	33654.855	0.0	0.0	0.0	0.0	4308.0825	0.0	0.0	38295.496	0.0	0.0	0.0	0.0	0.0	0.0	0.0	0.0	0.0	0.0	0.0	0.0	0.0	0.0	44036.55	0.0	0.0	0.0	0.0	0.0	0.0	69042.66	0.0	0.0	0.0	0.0	0.0	0.0	0.0	0.0	0.0	0.0	0.0	0.0	0.0	0.0	0.0	0.0	0.0
1151	Cluster_01148	0.0	0.0	0.0	0.0	0.0	0.0	28526.627	0.0	0.0	0.0	0.0	0.0	0.0	0.0	0.0	0.0	0.0	0.0	0.0	0.0	0.0	0.0	0.0	0.0	0.0	0.0	0.0	0.0	0.0	0.0	0.0	0.0	0.0	0.0	0.0	0.0	0.0	0.0	0.0	0.0	0.0	0.0	0.0	0.0	0.0	0.0	0.0	0.0
1154	Cluster_01151	120373.73	0.0	66650.71	407677.72	858917.2	962013.6	910856.25	284385.47	725591.4	367884.53	499475.6	278337.28	331516.4	656325.06	177667.75	366744.25	838414.6	382192.97	786988.94	561264.8	304506.6	864917.44	846253.7	567956.44	456099.5	1125027.0	68517.82	931818.3	531337.8	907359.06	279936.72	175217.28	268604.7	196199.03	0.0	705268.94	261774.88	730320.25	583832.5	285648.53	268322.12	430382.28	448588.8	1143777.2	0.0	453604.0	749889.56	1018725.0
1155	Cluster_01152	1973126.9	1258124.1	1481962.4	1514215.4	1300275.9	1732044.2	279452.53	1865962.9	1158085.8	1320828.0	578499.75	1278956.8	977268.7	923884.44	1586383.9	1864809.1	2252935.8	1528431.5	1113342.6	746616.06	1982495.9	1106493.9	1351607.0	1644712.1	1435619.9	1287747.4	1413806.8	2247920.5	1912066.2	1606925.6	896953.0	1739521.2	1104142.9	2000271.1	1971573.6	938774.6	703649.75	902550.75	2157787.0	806949.6	1861233.0	2063667.2	2440027.5	2517855.5	1282656.0	1930162.4	1521334.1	1382765.2
1157	Cluster_01154	87802.1	0.0	0.0	1187723.8	0.0	0.0	0.0	0.0	0.0	0.0	0.0	416813.6	126349.4	0.0	0.0	0.0	982016.0	0.0	0.0	0.0	0.0	0.0	0.0	0.0	0.0	202868.36	983672.56	0.0	0.0	0.0	452247.22	943148.06	610596.1	179422.17	0.0	522297.06	0.0	0.0	73548.44	291313.66	0.0	231959.22	587984.2	2029094.6	886105.2	0.0	0.0	384664.0
1158	Cluster_01155	9573863.0	1.000076E7	5633987.0	7228877.0	8042385.5	9480127.0	1.4025845E7	8970951.0	1.0680956E7	0.0	1.3610908E7	1.4082959E7	7747272.5	7616211.0	1.2415411E7	1.1634082E7	8752865.0	9853689.0	6225843.5	1.1474341E7	6020063.5	1.0151562E7	1.4121151E7	1.1975266E7	1.3639894E7	5477437.5	7635713.0	6306002.5	1.564269E7	1.5353745E7	1.2457402E7	1.3886944E7	1.5849201E7	1.1104866E7	9752297.0	1.2637891E7	2.198422E7	1.2774955E7	1.4387771E7	1.742536E7	2.1867132E7	1.4514569E7	1.0974924E7	9380722.0	1.7494336E7	1.8848108E7	2.3073852E7	1.99235E7
1159	Cluster_01156	671462.5	378435.56	723737.0	401966.8	800435.0	876082.56	971505.1	743399.8	1175668.9	1343991.1	26806.166	801533.44	734434.56	976306.7	1362161.4	969586.44	849490.7	1084303.8	725383.94	1181617.2	1111369.0	849930.75	741528.7	635282.9	913831.75	183982.7	530238.06	1060390.2	1018038.75	1263888.9	941282.7	523441.72	1102761.2	1067144.0	878540.06	1059986.6	905497.6	1116436.8	1379164.2	612899.4	804374.25	1205235.4	982117.8	771847.4	754947.4	860147.44	847805.9	800666.4
1160	Cluster_01157	294863.66	533133.7	332368.84	52320.992	467689.94	384796.4	71253.7	73006.99	463543.84	459598.97	64997.98	528051.94	254259.1	180448.7	200013.8	352725.6	313269.6	70713.99	239524.27	85880.66	397157.84	331240.34	269472.47	936211.7	80694.03	142278.6	285881.3	361717.62	92788.61	471254.16	311074.3	401058.38	109016.03	131584.56	382748.5	305184.5	199296.83	162963.34	289899.66	285249.84	358799.22	399011.25	637330.3	430997.6	643267.2	102866.7	123168.27	162878.86
1162	Cluster_01159	97464.22	0.0	0.0	0.0	166446.95	0.0	124470.81	683601.3	115552.21	0.0	4932.0254	0.0	0.0	267657.1	236682.23	0.0	423956.9	0.0	227600.3	1189.6017	66726.76	391169.16	0.0	161808.78	144657.77	171526.78	143293.52	251222.44	774098.7	207674.47	169979.14	693840.3	0.0	388531.78	459727.53	560969.56	25663.584	222648.33	291411.78	0.0	0.0	0.0	89083.28	0.0	0.0	62948.914	229013.3	210688.17
1163	Cluster_01160	136674.88	407564.88	166024.7	617700.4	131416.22	149899.44	69162.68	235144.75	334093.1	67652.195	124833.72	138918.58	76484.7	117766.44	428626.94	312875.16	252564.72	931234.5	99637.67	855452.7	522061.72	190627.58	279685.34	39755.09	439971.6	0.0	485289.38	130071.65	254122.27	341552.25	685853.6	360525.1	205809.27	155611.86	0.0	198125.98	349809.38	231522.02	0.0	158637.16	342933.3	276480.3	690432.3	0.0	449990.5	162521.97	438645.94	163092.02
1166	Cluster_01163	1444728.8	949380.7	1450323.4	2174159.8	244845.2	140783.92	76615.02	1046260.5	1250427.8	1.4154582E7	1297285.4	1402654.5	975845.4	940764.06	505608.94	1313833.0	1395205.6	610082.8	386717.6	0.0	717017.06	1676577.6	1112509.2	1439917.8	1112384.1	834870.6	706745.4	720004.06	0.0	1153314.5	1991689.6	1622849.9	839562.3	935128.2	465314.66	567811.06	638689.1	823589.1	555566.1	1120254.1	1247244.0	1039465.56	1459623.2	456311.03	800855.5	672001.0	2091135.5	500071.38
1172	Cluster_01169	2883336.8	2547197.8	3066907.8	3454324.2	3645024.8	2637984.5	3891127.8	2556211.2	2667021.5	0.0	1181721.9	3491672.0	3165773.0	2410786.8	4323593.0	5403348.0	5939694.5	3879936.2	3974587.5	3238668.5	2566244.2	4109562.0	1977514.0	4299801.5	2846345.5	3140242.8	3810434.8	2126753.2	2782094.5	4157970.2	4385279.5	1607432.5	4274904.5	2020841.5	2581521.8	5504401.0	2524719.0	1717798.1	3810932.8	2069977.0	3055783.8	2970743.5	3914126.5	3693056.2	2460334.5	876024.7	3033091.2	3983039.2
1175	Cluster_01172	0.0	0.0	0.0	0.0	0.0	0.0	0.0	0.0	0.0	0.0	0.0	0.0	0.0	0.0	0.0	0.0	0.0	0.0	0.0	0.0	0.0	0.0	0.0	0.0	0.0	0.0	0.0	0.0	0.0	0.0	39349.094	0.0	0.0	0.0	0.0	0.0	0.0	0.0	0.0	0.0	0.0	0.0	0.0	0.0	0.0	0.0	0.0	0.0
1177	Cluster_01174	0.0	0.0	0.0	0.0	0.0	0.0	0.0	0.0	0.0	0.0	0.0	0.0	0.0	0.0	0.0	0.0	0.0	0.0	0.0	0.0	0.0	0.0	0.0	0.0	0.0	0.0	0.0	0.0	42466.84	0.0	0.0	0.0	0.0	0.0	0.0	0.0	0.0	0.0	0.0	0.0	0.0	0.0	0.0	0.0	0.0	41626.62	0.0	0.0
1178	Cluster_01175	0.0	0.0	0.0	75935.89	0.0	0.0	0.0	0.0	0.0	0.0	0.0	0.0	0.0	0.0	0.0	0.0	0.0	0.0	0.0	47371.33	0.0	0.0	0.0	0.0	0.0	0.0	0.0	0.0	41851.156	0.0	0.0	71926.164	0.0	0.0	0.0	0.0	0.0	0.0	0.0	0.0	0.0	0.0	0.0	0.0	0.0	2216.2139	0.0	0.0
1179	Cluster_01176	0.0	0.0	49678.953	0.0	0.0	0.0	0.0	0.0	2521.6724	0.0	0.0	0.0	0.0	0.0	0.0	0.0	0.0	0.0	0.0	0.0	0.0	0.0	0.0	0.0	66321.84	61124.664	0.0	103821.68	0.0	0.0	0.0	0.0	0.0	0.0	0.0	0.0	0.0	78769.52	0.0	69102.36	86141.766	0.0	0.0	0.0	0.0	0.0	0.0	0.0
1180	Cluster_01177	88615.83	0.0	81518.76	50958.176	110373.016	385203.75	0.0	0.0	135221.86	197.66724	246778.67	133013.11	141762.11	0.0	0.0	135260.08	194085.5	250318.89	170374.17	176994.3	222531.16	415258.2	187655.0	294770.47	0.0	158499.39	0.0	24462.93	116558.28	127155.9	280406.7	233296.62	0.0	0.0	99025.21	84663.164	0.0	0.0	187134.47	0.0	128489.51	90683.125	0.0	0.0	0.0	0.0	127220.36	218173.72
1181	Cluster_01178	263522.6	234884.86	96061.2	0.0	0.0	311545.44	132465.44	594460.5	0.0	458488.56	0.0	220886.78	64024.824	114707.91	510927.3	424837.1	486396.56	113882.1	0.0	791980.1	248039.44	226541.92	0.0	302395.2	0.0	0.0	47878.547	245470.45	0.0	307691.94	189003.17	0.0	211789.0	184660.77	302595.7	537955.94	132475.38	388695.34	258478.1	479958.8	519929.5	251877.31	570230.06	578353.75	286080.62	441660.88	381396.16	353820.03
1186	Cluster_01183	366100.75	396037.0	166851.78	0.0	185834.83	0.0	514349.1	0.0	184052.05	375177.03	236900.88	213665.47	58687.18	0.0	283451.78	97489.055	231580.89	395887.1	395344.72	97904.76	0.0	47272.855	0.0	200377.72	335237.6	293350.34	251767.34	166445.23	167004.44	0.0	201984.73	221550.5	268531.53	170751.81	558706.2	0.0	193208.62	0.0	4008.02	0.0	0.0	115402.08	274733.62	294801.22	231946.05	304881.56	0.0	461084.75
1187	Cluster_01184	0.0	250817.02	0.0	100201.164	439507.2	117729.34	100354.16	0.0	256928.67	0.0	163058.28	0.0	93400.55	269291.2	0.0	339050.56	0.0	0.0	0.0	0.0	0.0	264819.4	0.0	329017.03	0.0	0.0	95800.07	0.0	270898.5	0.0	0.0	2103.739	0.0	253233.97	0.0	0.0	236092.6	0.0	517979.53	220403.94	0.0	83087.88	141382.92	0.0	0.0	229896.84	0.0	239089.86
1188	Cluster_01185	226866.11	78107.625	19635.85	97430.875	335530.7	173722.06	0.0	231417.98	0.0	0.0	345927.28	0.0	76255.98	379003.84	0.0	300088.06	122889.586	0.0	214912.9	0.0	1728.1973	241131.94	307195.44	575065.1	0.0	209140.8	567068.5	13476.195	176735.5	761071.06	176420.6	341417.2	0.0	234105.98	273404.34	500547.75	0.0	82462.7	227278.6	0.0	128014.234	256045.2	288970.5	545100.25	0.0	92232.984	233381.77	449485.62
1189	Cluster_01186	379118.1	0.0	296077.44	0.0	90124.54	144963.7	294560.53	0.0	274617.97	0.0	0.0	0.0	0.0	4038.818	0.0	16381.974	245101.31	0.0	0.0	0.0	315303.38	0.0	137666.33	157989.7	0.0	0.0	99990.96	271143.44	115467.695	0.0	470965.78	0.0	0.0	132197.62	0.0	202434.84	258988.3	8067.784	95227.875	388621.12	328007.1	156225.02	0.0	0.0	0.0	0.0	153870.39	41061.695
1190	Cluster_01187	0.0	127834.48	0.0	320464.1	0.0	1850.3206	0.0	0.0	166892.98	0.0	85065.07	73611.2	470083.97	0.0	370274.5	0.0	0.0	56591.805	491840.7	468215.03	0.0	0.0	343945.9	391623.62	0.0	0.0	88865.67	114910.15	0.0	0.0	280091.8	0.0	263857.3	0.0	0.0	0.0	325177.66	0.0	0.0	0.0	302696.78	0.0	82020.11	173566.4	0.0	239359.28	250589.08	145405.52
1191	Cluster_01188	0.0	0.0	313709.4	64366.867	421405.3	119339.055	525642.1	0.0	0.0	340326.5	0.0	0.0	257989.28	0.0	0.0	217508.27	347257.88	0.0	201665.1	0.0	153564.92	460656.0	271750.1	106541.516	346715.47	0.0	0.0	0.0	0.0	155960.02	143504.27	425426.53	208825.95	295908.7	0.0	254502.36	192644.44	292190.38	0.0	140576.44	1926.5388	62367.234	0.0	0.0	165415.61	0.0	59594.54	487913.47
1192	Cluster_01189	0.0	0.0	0.0	0.0	0.0	0.0	0.0	0.0	0.0	997.8162	0.0	0.0	0.0	0.0	315265.84	0.0	0.0	0.0	0.0	0.0	0.0	241638.3	430147.56	0.0	0.0	0.0	0.0	0.0	0.0	0.0	0.0	0.0	0.0	33153.695	283700.5	0.0	173201.36	0.0	0.0	82193.07	220321.7	20771.068	0.0	0.0	0.0	0.0	222967.3	0.0
1193	Cluster_01190	81601.49	179609.47	0.0	345342.47	0.0	120988.28	428607.47	0.0	153212.11	0.0	370311.66	387254.0	593749.56	187643.81	166249.56	0.0	750776.3	0.0	136453.55	0.0	0.0	223135.55	175075.08	614778.94	531507.3	208961.25	0.0	506551.8	185067.75	360651.16	120581.61	269882.6	361634.03	120215.375	395998.72	84682.98	479904.22	119238.38	288773.16	107916.93	0.0	182685.61	0.0	0.0	109522.1	172077.78	322633.62	36054.625
1194	Cluster_01191	256346.2	352356.84	0.0	396421.28	114234.32	0.0	390878.62	0.0	84891.43	243856.36	256114.27	52297.59	570178.94	359901.5	235829.58	155354.25	383271.5	361037.72	223164.0	158992.77	288103.56	83140.4	533410.5	0.0	250467.81	0.0	305980.03	118674.84	88630.766	337338.88	662045.9	115919.93	0.0	642066.06	0.0	254681.14	312875.5	13737.087	159906.75	230104.56	300126.62	331162.1	0.0	468754.34	0.0	0.0	191223.3	135173.55
1195	Cluster_01192	175619.22	181467.03	343032.2	0.0	190954.4	148580.7	0.0	451309.16	150929.4	69323.58	148033.77	471785.34	459198.16	91909.36	0.0	265878.72	0.0	0.0	138668.06	222003.31	454319.7	216089.67	590975.8	170389.86	250328.47	0.0	103210.62	0.0	0.0	428905.53	0.0	0.0	493588.03	0.0	555987.5	0.0	451957.22	376611.0	0.0	0.0	131936.4	0.0	0.0	0.0	177097.25	0.0	0.0	264332.3
1196	Cluster_01193	691079.0	290321.0	226377.22	413815.72	126718.32	0.0	0.0	382523.22	199387.1	0.0	318584.72	318641.56	543594.2	173869.92	295987.0	195962.77	274166.53	241879.53	288684.3	402708.16	181593.61	199201.9	0.0	234244.84	450456.4	0.0	213904.33	210117.16	214140.55	183672.95	266248.38	467371.75	252636.69	497679.22	524097.38	237119.1	0.0	621470.3	291208.94	0.0	253699.14	200457.84	398748.88	0.0	144070.84	408360.16	0.0	81735.695
1197	Cluster_01194	294016.47	1012620.56	1303201.4	454854.03	732296.8	1217571.2	611834.4	0.0	444881.84	186265.95	189682.84	549222.94	1081578.6	95191.0	2003443.1	140129.62	810586.0	786622.5	584945.0	578558.44	760726.7	1123890.2	786529.06	1058009.5	1150246.1	1732765.6	1611161.2	793926.44	516812.84	713109.6	580126.9	603255.7	785911.56	1195523.5	1332911.8	611170.9	2018048.9	688590.0	0.0	1147696.1	1435853.5	894406.8	555169.2	1327756.1	1626446.0	1529939.2	933554.06	2205365.5
1198	Cluster_01195	0.0	256231.12	90146.79	319131.9	98993.69	80762.84	132884.12	428758.12	166430.44	364284.84	0.0	171833.5	0.0	79929.91	0.0	188092.78	384048.34	0.0	0.0	210365.22	0.0	400306.94	394341.03	0.0	116027.875	0.0	167715.12	0.0	194141.55	0.0	177849.75	263269.62	0.0	105263.94	127116.88	343283.28	0.0	364522.38	255256.69	0.0	0.0	259228.69	275012.88	145226.75	226421.12	0.0	86473.54	0.0
1200	Cluster_01197	3552682.2	1876331.0	2515032.2	1381948.9	1696687.8	2961437.2	3633357.8	2529022.0	1395598.1	0.0	2716511.2	2206399.0	3584538.8	1172725.8	3551262.8	2241521.2	1140009.1	2956059.8	4372819.5	4729785.5	2168980.2	1497983.5	1656104.4	1231903.9	6125475.5	4209970.0	2048986.0	2174030.5	2079742.4	4582639.0	3133994.0	3488660.5	1844531.4	3720721.2	1424334.9	1338348.8	4107747.5	2471808.2	4020037.5	3250018.5	5195391.5	2042260.8	2263128.5	3177995.0	5439795.5	5575579.5	837333.44	6050843.5
1205	Cluster_01202	0.0	0.0	0.0	0.0	0.0	0.0	69369.27	0.0	84665.54	74432.67	0.0	0.0	0.0	0.0	0.0	0.0	0.0	0.0	73697.68	0.0	0.0	64283.734	76159.13	0.0	0.0	0.0	0.0	0.0	92582.94	0.0	0.0	0.0	0.0	0.0	0.0	53567.11	0.0	79162.62	0.0	0.0	0.0	0.0	0.0	0.0	0.0	0.0	130771.266	0.0
1206	Cluster_01203	1.3372303E7	1.1923367E7	1.2754962E7	1.2397965E7	1.287169E7	1.057839E7	1.5223602E7	1.3400088E7	1.4939145E7	1.4346094E7	1.3512552E7	1.3475222E7	1.4543755E7	1.5125956E7	1.6394661E7	1.3173882E7	1.5799796E7	1.3702925E7	1.6176268E7	1.5378717E7	1.4767317E7	1.3923671E7	1.5190212E7	1.3171397E7	1.5783374E7	1.281751E7	1.5211695E7	1.2292148E7	1.3775296E7	1.5518777E7	1.3728996E7	1.6081076E7	1.6200179E7	1.4087541E7	1.2945844E7	1.4345434E7	1.2755121E7	1.3369041E7	1.2582345E7	1.3930974E7	1.4648916E7	1.4331443E7	1.2270366E7	1.5090958E7	1.3443288E7	1.3450694E7	1.3436642E7	1.2811246E7
1208	Cluster_01205	0.0	0.0	0.0	0.0	0.0	0.0	0.0	6783.221	0.0	0.0	0.0	0.0	0.0	0.0	0.0	0.0	0.0	0.0	0.0	0.0	0.0	0.0	0.0	0.0	0.0	0.0	0.0	0.0	0.0	0.0	0.0	0.0	0.0	0.0	0.0	0.0	0.0	0.0	0.0	0.0	0.0	0.0	0.0	0.0	0.0	0.0	0.0	0.0
1209	Cluster_01206	0.0	0.0	0.0	34409.39	0.0	0.0	0.0	0.0	0.0	0.0	0.0	0.0	0.0	27478.523	0.0	0.0	0.0	0.0	43234.164	0.0	0.0	0.0	0.0	7204.835	56820.52	0.0	0.0	0.0	0.0	0.0	0.0	0.0	0.0	0.0	26627.775	0.0	0.0	0.0	0.0	0.0	0.0	42706.656	0.0	0.0	0.0	0.0	0.0	32159.623
1219	Cluster_01216	0.0	0.0	0.0	0.0	0.0	0.0	0.0	0.0	0.0	0.0	0.0	0.0	0.0	0.0	0.0	0.0	0.0	0.0	0.0	0.0	0.0	162100.6	0.0	0.0	0.0	0.0	0.0	0.0	0.0	0.0	0.0	0.0	0.0	0.0	0.0	0.0	0.0	0.0	0.0	0.0	0.0	0.0	0.0	0.0	0.0	0.0	0.0	0.0
1224	Cluster_01221	3264925.8	3976576.0	2380061.8	1504062.4	2780376.5	7301384.5	3467498.2	3453634.0	2532486.5	1178641.1	727174.0	1741557.9	2485289.5	3436710.2	3021997.0	3491767.0	3583783.2	2499199.0	4297180.5	2189741.0	4448991.5	2039809.8	3017451.5	2989129.2	1331512.8	1814443.5	1971673.8	1840472.8	3436732.0	2968299.8	1666108.0	676776.75	3400758.0	628193.4	3673927.0	2923980.0	2426379.5	2136954.2	2781386.8	4419496.0	3078963.8	4566400.0	2520050.8	3277827.2	3156831.5	2837938.0	3500937.5	2876759.0
1227	Cluster_01224	0.0	0.0	0.0	0.0	0.0	0.0	0.0	0.0	0.0	0.0	0.0	0.0	0.0	0.0	0.0	640312.44	0.0	0.0	0.0	0.0	0.0	0.0	0.0	0.0	0.0	0.0	0.0	437184.62	0.0	0.0	0.0	0.0	0.0	0.0	0.0	0.0	0.0	0.0	94429.06	0.0	0.0	0.0	0.0	0.0	0.0	0.0	0.0	0.0
1229	Cluster_01226	0.0	0.0	0.0	0.0	0.0	0.0	0.0	0.0	0.0	0.0	34146.938	544733.6	0.0	0.0	0.0	0.0	0.0	0.0	0.0	0.0	0.0	0.0	0.0	0.0	0.0	0.0	0.0	0.0	0.0	0.0	0.0	0.0	0.0	0.0	0.0	0.0	0.0	405460.84	0.0	0.0	255262.28	0.0	0.0	0.0	495079.34	0.0	0.0	771736.56
1231	Cluster_01228	206021.33	171287.39	371939.72	316959.34	233533.86	215561.25	592802.8	637832.44	374666.56	444845.53	465560.9	770058.06	144932.38	629500.0	135831.05	276639.84	651800.75	280376.1	0.0	0.0	629606.5	324474.25	850879.94	311153.47	121024.695	213236.03	298952.4	272872.78	37967.137	0.0	144844.3	407120.28	356423.8	0.0	1069258.8	61918.14	184263.97	364716.28	0.0	123609.39	308736.97	518421.53	0.0	746120.4	630311.2	153103.1	726715.94	849871.5
1232	Cluster_01229	1025541.44	192081.84	753643.9	651022.44	487582.28	666111.75	440995.28	627979.3	609038.9	489261.4	551698.06	321485.84	176455.67	588016.7	270822.84	671738.6	825738.06	519187.78	742159.75	445102.84	219829.97	544031.25	119667.37	612335.56	695150.25	87147.6	325459.88	307147.12	621803.4	600596.56	404130.84	240195.72	503272.34	218257.0	473804.28	997646.8	292395.12	498152.38	670619.4	300877.06	1085866.5	327419.62	479078.4	434668.06	865981.3	528544.6	438443.03	768720.0
1234	Cluster_01231	3835004.5	3207927.8	3517021.5	3494191.8	3519665.0	2825142.0	3392915.2	3202598.8	3519073.2	3912873.2	259212.6	3318083.5	2891986.5	4459041.5	3394526.8	2658809.5	4075773.8	3943692.0	3596887.0	3956389.8	3426478.5	2986269.5	3651798.0	3509046.5	3201865.2	1273098.2	4081044.0	2995135.5	3654272.8	3682876.5	3385917.5	4015444.8	4234216.0	3525477.8	2656429.0	3501683.0	3443851.0	3817183.2	3310123.8	3386420.2	3560819.5	4063745.8	3966388.5	3752462.8	2427078.5	4005657.0	3201823.5	4035648.2
1243	Cluster_01240	196819.27	0.0	0.0	0.0	229607.34	0.0	22092.717	326860.25	0.0	4128.8115	0.0	0.0	286531.72	72570.23	157686.81	197862.56	257993.08	0.0	384002.22	472209.3	0.0	252973.02	0.0	0.0	800.6571	116472.54	71743.95	0.0	0.0	0.0	339898.44	137989.0	349995.2	212999.25	0.0	268584.12	0.0	0.0	0.0	0.0	88888.98	257426.16	308240.3	274099.4	331843.0	202432.95	212889.83	61429.83
1245	Cluster_01242	136491.64	291848.9	0.0	93763.04	333451.44	0.0	0.0	0.0	516149.28	0.0	102344.08	0.0	0.0	314019.25	294252.16	0.0	0.0	627263.56	0.0	0.0	113457.92	0.0	2796.5366	0.0	0.0	182153.05	0.0	78936.7	440737.56	0.0	0.0	95929.47	0.0	101495.88	127707.46	744667.1	0.0	34552.008	361565.03	0.0	348547.1	0.0	0.0	0.0	0.0	168901.38	0.0	0.0
1246	Cluster_01243	0.0	0.0	0.0	0.0	0.0	0.0	0.0	439135.7	0.0	0.0	189102.14	0.0	419536.03	285656.88	0.0	431583.16	0.0	366906.44	0.0	47854.25	0.0	137040.8	284913.72	0.0	160150.48	58248.94	0.0	0.0	202815.48	220557.03	419430.53	327112.22	0.0	0.0	0.0	0.0	0.0	184068.94	0.0	0.0	0.0	183293.97	2090.0442	490228.16	73999.1	77324.21	244113.25	164410.38
1247	Cluster_01244	0.0	313144.44	319808.53	0.0	0.0	0.0	0.0	0.0	0.0	203971.14	326592.88	558094.44	213920.67	0.0	398356.84	263590.84	448437.78	186334.12	81353.31	0.0	245861.62	0.0	0.0	226421.84	0.0	165945.03	549258.3	487789.53	81782.984	0.0	19863.992	0.0	0.0	0.0	174347.83	0.0	168792.22	178713.61	79974.46	141547.28	457970.72	0.0	0.0	4930.869	0.0	426625.2	0.0	0.0
1248	Cluster_01245	544090.2	227711.11	496954.53	156886.06	0.0	164505.92	0.0	0.0	115424.414	289676.2	290582.25	91451.445	0.0	113761.39	0.0	76390.766	196530.61	106154.83	410045.7	0.0	0.0	696678.44	487726.5	80897.555	607263.8	402289.1	68123.22	0.0	333655.66	120566.08	385710.3	304822.7	475223.0	0.0	217997.36	0.0	222732.45	58635.777	263966.25	512025.1	0.0	86014.87	593896.1	278001.28	293823.6	455440.56	292530.9	340251.4
1253	Cluster_01250	337506.97	0.0	32558.078	366505.22	625491.9	131506.48	0.0	373430.4	0.0	0.0	390214.8	0.0	711051.44	631026.06	46797.473	0.0	436506.16	171502.92	541227.44	115651.984	443812.28	16973.252	0.0	228660.06	226161.97	251304.31	57130.45	527408.7	777919.56	0.0	908484.3	624064.3	606467.9	899272.44	476879.44	228.56161	0.0	237867.67	349979.72	96002.375	265829.34	172735.88	147670.03	149039.36	443156.7	566893.44	1013790.6	214041.19
1258	Cluster_01255	0.0	38933.93	0.0	0.0	0.0	0.0	0.0	0.0	0.0	0.0	0.0	0.0	0.0	0.0	0.0	0.0	0.0	0.0	0.0	88590.125	0.0	0.0	0.0	0.0	0.0	68837.555	0.0	0.0	0.0	0.0	0.0	0.0	0.0	0.0	0.0	0.0	0.0	0.0	0.0	0.0	0.0	0.0	0.0	0.0	0.0	0.0	0.0	0.0
1259	Cluster_01256	0.0	0.0	0.0	0.0	0.0	0.0	0.0	0.0	0.0	0.0	0.0	0.0	0.0	0.0	0.0	0.0	0.0	0.0	0.0	0.0	0.0	0.0	0.0	0.0	0.0	0.0	0.0	0.0	0.0	0.0	0.0	0.0	0.0	0.0	0.0	0.0	0.0	0.0	0.0	0.0	0.0	0.0	0.0	0.0	0.0	0.0	0.0	0.0
1260	Cluster_01257	0.0	0.0	56244.562	53740.49	0.0	0.0	80090.625	156448.25	145174.98	132762.69	37223.48	174896.95	193480.97	173274.69	54855.188	247471.75	57162.195	53095.375	0.0	148078.83	0.0	83228.28	220213.53	122931.85	0.0	0.0	105359.63	0.0	0.0	143596.67	0.0	98257.59	121001.94	158917.06	0.0	46965.312	236347.44	0.0	104679.92	0.0	0.0	0.0	174076.9	44059.543	0.0	85123.05	0.0	0.0
1261	Cluster_01258	28846.926	171964.72	57447.848	145607.47	39780.582	37713.906	51563.953	121196.34	103075.17	173660.03	25429.73	40989.293	0.0	0.0	84238.28	139075.12	0.0	45134.766	107167.16	123898.71	48910.29	38983.85	167156.28	57779.312	22650.184	41318.88	110014.88	58807.37	0.0	0.0	0.0	0.0	0.0	44424.68	61114.85	40745.566	56789.438	96661.164	63519.98	144820.9	48403.18	0.0	45465.547	0.0	88253.08	85314.336	28349.537	0.0
1262	Cluster_01259	0.0	0.0	166883.73	6237.037	0.0	0.0	0.0	192105.12	0.0	12295.078	0.0	0.0	12653.173	76102.94	62357.8	0.0	53614.484	59935.168	0.0	131564.9	0.0	0.0	0.0	137597.1	41742.66	68890.97	0.0	1971.5399	0.0	0.0	0.0	0.0	0.0	0.0	54576.734	0.0	0.0	0.0	185.80942	0.0	0.0	0.0	0.0	0.0	56344.438	88321.16	0.0	30166.965
1263	Cluster_01260	132955.73	61107.156	0.0	0.0	62320.074	145760.4	0.0	13281.649	0.0	95285.56	0.0	0.0	0.0	60639.5	96098.41	233568.14	0.0	60923.742	22204.537	0.0	48838.426	41845.188	0.0	101571.07	53719.098	0.0	0.0	38213.098	76186.875	0.0	143351.5	0.0	0.0	114754.836	0.0	40583.188	0.0	72820.87	91550.04	112697.586	68664.36	68310.99	168973.1	0.0	64542.43	0.0	52093.66	0.0
1267	Cluster_01264	0.0	0.0	0.0	38125.184	0.0	0.0	0.0	0.0	0.0	0.0	0.0	0.0	0.0	0.0	0.0	0.0	0.0	0.0	0.0	0.0	0.0	0.0	0.0	0.0	0.0	0.0	0.0	0.0	0.0	0.0	0.0	0.0	49644.81	0.0	0.0	0.0	0.0	0.0	0.0	0.0	0.0	0.0	0.0	0.0	0.0	0.0	0.0	0.0
1272	Cluster_01269	3112156.8	9264879.0	4473498.0	5934522.0	1.0132994E7	7723891.0	5220958.5	5416306.5	3217442.8	1616550.1	954016.56	2600120.5	7784543.5	6111824.5	8157138.5	6901484.5	1.5318335E7	9367848.0	3594977.0	1.1178689E7	3664221.2	3461680.2	2817175.5	7141383.0	1.1823776E7	9315030.0	1.3060518E7	9729029.0	1.818055E7	2.0533612E7	1.3438021E7	2.2577888E7	1.6168854E7	8628964.0	3237181.5	3644515.0	6424998.0	1.6257513E7	1.1134305E7	1.4346695E7	2.388288E7	2.2411608E7	2.2112966E7	1.616859E7	6612509.0	3372944.5	3162193.8	2118083.8
1273	Cluster_01270	0.0	0.0	0.0	88941.85	0.0	0.0	76111.61	0.0	23034.053	52697.395	53020.42	0.0	64568.17	11767.311	0.0	0.0	0.0	18576.373	0.0	0.0	0.0	0.0	0.0	0.0	54565.48	0.0	0.0	0.0	0.0	0.0	0.0	0.0	0.0	0.0	37013.88	0.0	0.0	38692.145	65761.02	68642.07	0.0	0.0	97984.87	144475.55	0.0	0.0	0.0	19968.354
1274	Cluster_01271	0.0	0.0	0.0	154106.47	46412.117	213395.84	0.0	0.0	47460.348	0.0	0.0	147709.42	0.0	0.0	0.0	0.0	161492.53	129919.23	118144.94	0.0	276005.22	60937.414	158761.16	157659.38	36119.34	27597.781	0.0	100040.734	75010.73	83084.08	0.0	0.0	33446.883	54040.535	0.0	0.0	113491.586	0.0	49963.465	0.0	0.0	0.0	106403.305	0.0	62860.277	62296.63	0.0	0.0
1275	Cluster_01272	0.0	0.0	0.0	0.0	0.0	0.0	0.0	5618.3	73192.016	0.0	28231.762	0.0	0.0	0.0	0.0	0.0	0.0	0.0	0.0	0.0	0.0	0.0	0.0	0.0	0.0	0.0	0.0	0.0	0.0	0.0	0.0	0.0	0.0	0.0	0.0	0.0	0.0	0.0	0.0	56854.38	0.0	40971.887	0.0	0.0	0.0	0.0	0.0	0.0
1276	Cluster_01273	86374.42	0.0	5252.5312	121654.58	0.0	0.0	0.0	0.0	18748.365	63835.125	0.0	38448.7	38136.242	0.0	0.0	0.0	0.0	0.0	0.0	0.0	0.0	0.0	0.0	62414.953	0.0	0.0	0.0	0.0	0.0	60537.73	0.0	0.0	102515.984	0.0	0.0	0.0	39754.9	0.0	0.0	0.0	0.0	0.0	0.0	0.0	0.0	0.0	0.0	0.0
1277	Cluster_01274	0.0	0.0	0.0	0.0	0.0	0.0	42474.523	46982.145	0.0	0.0	0.0	0.0	0.0	0.0	0.0	0.0	0.0	0.0	0.0	0.0	0.0	0.0	0.0	0.0	36546.75	0.0	0.0	105387.53	1484.7587	0.0	0.0	13372.228	0.0	0.0	0.0	0.0	0.0	40569.254	0.0	0.0	0.0	0.0	0.0	0.0	0.0	0.0	0.0	0.0
1278	Cluster_01275	0.0	115548.75	0.0	0.0	0.0	0.0	124440.4	97443.984	0.0	0.0	0.0	141873.84	42262.59	0.0	51056.85	0.0	0.0	28573.045	0.0	38454.273	0.0	0.0	0.0	156823.62	8979.382	115646.98	0.0	0.0	0.0	0.0	0.0	0.0	145072.88	0.0	0.0	0.0	0.0	75646.5	0.0	0.0	0.0	0.0	0.0	0.0	0.0	0.0	0.0	0.0
1279	Cluster_01276	0.0	53551.242	0.0	161705.3	0.0	0.0	0.0	0.0	0.0	0.0	0.0	0.0	0.0	0.0	0.0	0.0	0.0	0.0	0.0	0.0	200459.5	0.0	0.0	0.0	181306.2	0.0	0.0	0.0	0.0	0.0	0.0	0.0	0.0	0.0	0.0	0.0	0.0	0.0	0.0	0.0	0.0	0.0	0.0	34732.332	0.0	0.0	0.0	0.0
1281	Cluster_01278	0.0	0.0	0.0	0.0	0.0	0.0	0.0	0.0	0.0	0.0	0.0	0.0	0.0	0.0	0.0	1125882.6	0.0	0.0	0.0	0.0	0.0	0.0	0.0	0.0	0.0	0.0	0.0	577436.06	0.0	0.0	0.0	0.0	0.0	0.0	0.0	0.0	0.0	0.0	0.0	0.0	0.0	0.0	0.0	0.0	0.0	0.0	0.0	0.0
1286	Cluster_01283	0.0	0.0	0.0	0.0	0.0	0.0	0.0	0.0	0.0	0.0	0.0	0.0	0.0	0.0	0.0	0.0	0.0	0.0	0.0	0.0	0.0	0.0	0.0	0.0	0.0	0.0	0.0	0.0	0.0	0.0	0.0	0.0	0.0	0.0	0.0	0.0	0.0	0.0	0.0	0.0	0.0	0.0	0.0	0.0	0.0	0.0	0.0	0.0
1288	Cluster_01285	2516019.5	6806006.0	9609437.0	3583155.0	5005184.0	8157416.0	5869251.0	1429051.8	4910177.0	2626088.5	791594.3	3382007.2	7947823.5	3571263.5	1.1027621E7	1746858.2	5176458.0	6586670.0	4284892.5	6196724.0	6175275.0	6662419.5	6052049.5	6773760.0	8105381.0	1.159536E7	9601799.0	5094895.0	5678206.5	5936392.5	4623404.5	6643433.0	7178157.0	1.0182109E7	8376977.5	4467015.0	1.0883145E7	6437358.0	2690403.2	8376716.5	9462356.0	7227323.0	6805795.5	8826618.0	1.2134774E7	8362884.5	6035978.0	1.4296036E7
1289	Cluster_01286	2.6785784E7	2.8213292E7	2.9893308E7	2.8219846E7	2.6336618E7	2.1962384E7	2.9598626E7	2.7011882E7	2.8021468E7	3.0506476E7	1.9353036E7	2.989687E7	3.3385352E7	3.2099052E7	3.1986592E7	2.7259012E7	3.2872638E7	3.0395106E7	3.3486224E7	3.075949E7	3.0198564E7	2.953722E7	2.9834018E7	2.9280004E7	3.1551204E7	2.8484968E7	3.0455242E7	2.8101944E7	2.9627696E7	3.1010958E7	2.5676976E7	3.1536642E7	3.1941012E7	2.9293018E7	2.8227724E7	3.1549628E7	2.6391404E7	2.941772E7	2.6436598E7	3.042602E7	2.8445284E7	2.8727124E7	2.7698836E7	2.95434E7	2.7391958E7	2.9693254E7	2.795004E7	2.8929358E7
1294	Cluster_01291	78561.73	145368.22	0.0	0.0	133878.75	210510.28	36542.473	327324.56	0.0	0.0	0.0	125353.625	0.0	107954.19	116093.45	0.0	167428.62	0.0	68523.33	50662.44	0.0	125049.984	202522.92	107191.09	0.0	0.0	136053.75	0.0	0.0	0.0	0.0	67177.06	176734.73	173168.33	177238.94	125639.6	0.0	140273.84	135280.73	0.0	291921.2	224973.27	0.0	70862.59	0.0	158993.38	95457.555	0.0
1297	Cluster_01294	0.0	0.0	0.0	0.0	0.0	0.0	0.0	0.0	0.0	0.0	0.0	0.0	131510.22	0.0	0.0	0.0	0.0	0.0	0.0	0.0	0.0	0.0	0.0	0.0	0.0	0.0	0.0	0.0	0.0	0.0	0.0	0.0	0.0	0.0	0.0	0.0	0.0	0.0	0.0	0.0	0.0	0.0	0.0	0.0	0.0	0.0	0.0	0.0
1298	Cluster_01295	0.0	0.0	0.0	0.0	0.0	0.0	0.0	0.0	0.0	0.0	0.0	0.0	0.0	0.0	0.0	0.0	0.0	0.0	0.0	0.0	0.0	0.0	0.0	0.0	0.0	0.0	0.0	0.0	0.0	0.0	0.0	0.0	0.0	0.0	66432.64	0.0	0.0	0.0	0.0	0.0	0.0	0.0	0.0	0.0	0.0	0.0	0.0	0.0
1299	Cluster_01296	177310.27	106667.87	790194.1	531117.94	921557.7	739552.1	933588.0	333768.88	615401.25	305566.7	0.0	380113.8	400339.8	605698.2	457265.56	0.0	718664.8	602744.06	419220.22	766183.25	310819.28	838807.3	775814.9	773152.5	544700.4	965816.9	769243.1	306833.5	775371.94	414873.16	517936.12	480062.8	734803.5	103178.625	243578.22	483687.97	654164.3	866683.5	232126.08	309791.1	324916.56	814346.8	477230.6	748261.8	400041.0	436384.7	678995.9	872198.0
1302	Cluster_01299	0.0	0.0	0.0	0.0	0.0	0.0	0.0	0.0	0.0	0.0	0.0	0.0	0.0	0.0	0.0	0.0	0.0	0.0	0.0	0.0	0.0	0.0	0.0	0.0	0.0	0.0	0.0	0.0	0.0	0.0	0.0	0.0	0.0	0.0	0.0	0.0	0.0	0.0	0.0	0.0	0.0	0.0	0.0	0.0	0.0	0.0	0.0	0.0
1306	Cluster_01303	0.0	0.0	0.0	0.0	0.0	0.0	0.0	0.0	0.0	0.0	0.0	0.0	0.0	0.0	0.0	0.0	45185.9	0.0	0.0	0.0	0.0	0.0	0.0	0.0	0.0	0.0	0.0	0.0	0.0	0.0	0.0	0.0	0.0	0.0	0.0	0.0	0.0	0.0	0.0	15684.571	0.0	0.0	0.0	0.0	38897.723	0.0	0.0	0.0
1315	Cluster_01312	0.0	0.0	0.0	0.0	0.0	0.0	0.0	0.0	0.0	0.0	0.0	0.0	0.0	0.0	0.0	0.0	0.0	0.0	0.0	0.0	0.0	0.0	0.0	0.0	0.0	0.0	0.0	0.0	0.0	0.0	0.0	0.0	0.0	0.0	0.0	0.0	0.0	0.0	0.0	0.0	0.0	0.0	0.0	0.0	0.0	0.0	0.0	0.0
1323	Cluster_01320	0.0	0.0	0.0	0.0	0.0	0.0	0.0	0.0	0.0	0.0	0.0	0.0	0.0	0.0	0.0	0.0	0.0	0.0	0.0	0.0	0.0	0.0	0.0	0.0	0.0	0.0	0.0	0.0	0.0	0.0	0.0	0.0	0.0	0.0	0.0	0.0	0.0	0.0	0.0	0.0	0.0	0.0	0.0	0.0	0.0	0.0	0.0	0.0
1324	Cluster_01321	0.0	0.0	0.0	0.0	0.0	0.0	0.0	0.0	55520.125	0.0	0.0	0.0	0.0	0.0	0.0	0.0	0.0	0.0	0.0	0.0	35533.28	0.0	0.0	0.0	0.0	0.0	0.0	0.0	0.0	0.0	0.0	0.0	0.0	0.0	0.0	0.0	0.0	0.0	0.0	0.0	0.0	0.0	0.0	0.0	0.0	0.0	0.0	0.0
1325	Cluster_01322	0.0	0.0	0.0	0.0	0.0	0.0	0.0	0.0	0.0	0.0	0.0	0.0	0.0	0.0	0.0	0.0	0.0	0.0	0.0	0.0	0.0	0.0	0.0	0.0	0.0	0.0	0.0	0.0	0.0	0.0	0.0	0.0	0.0	0.0	0.0	0.0	0.0	0.0	0.0	0.0	0.0	0.0	0.0	0.0	0.0	0.0	0.0	0.0
1331	Cluster_01328	0.0	0.0	105251.43	0.0	0.0	0.0	0.0	0.0	0.0	0.0	0.0	0.0	0.0	0.0	0.0	0.0	0.0	0.0	0.0	3185.4377	0.0	0.0	0.0	0.0	0.0	0.0	130182.13	0.0	0.0	0.0	0.0	0.0	0.0	0.0	0.0	0.0	0.0	0.0	0.0	0.0	0.0	0.0	0.0	0.0	132084.39	0.0	0.0	0.0
1332	Cluster_01329	0.0	0.0	0.0	0.0	0.0	0.0	0.0	6477.168	0.0	0.0	0.0	0.0	0.0	0.0	0.0	0.0	0.0	0.0	0.0	0.0	0.0	0.0	0.0	0.0	0.0	0.0	0.0	0.0	0.0	0.0	0.0	0.0	0.0	0.0	0.0	0.0	0.0	0.0	0.0	0.0	0.0	0.0	0.0	0.0	0.0	0.0	0.0	0.0
1333	Cluster_01330	0.0	0.0	0.0	0.0	0.0	0.0	0.0	0.0	0.0	0.0	0.0	0.0	0.0	0.0	0.0	0.0	0.0	0.0	0.0	0.0	0.0	0.0	0.0	187173.53	0.0	0.0	0.0	0.0	0.0	0.0	0.0	0.0	0.0	0.0	0.0	0.0	0.0	0.0	0.0	0.0	0.0	0.0	0.0	0.0	0.0	187304.02	0.0	0.0
1334	Cluster_01331	0.0	0.0	0.0	0.0	0.0	0.0	0.0	0.0	0.0	0.0	0.0	0.0	0.0	0.0	0.0	0.0	0.0	0.0	0.0	0.0	0.0	0.0	0.0	0.0	0.0	0.0	0.0	0.0	0.0	0.0	0.0	0.0	0.0	0.0	0.0	0.0	0.0	0.0	0.0	0.0	0.0	0.0	0.0	0.0	0.0	0.0	0.0	0.0
1335	Cluster_01332	0.0	0.0	0.0	0.0	0.0	37270.133	0.0	0.0	0.0	0.0	0.0	0.0	0.0	0.0	0.0	0.0	0.0	0.0	0.0	0.0	0.0	0.0	0.0	0.0	0.0	0.0	0.0	0.0	0.0	0.0	0.0	0.0	0.0	0.0	0.0	0.0	0.0	0.0	0.0	0.0	0.0	88045.51	79324.34	0.0	0.0	0.0	0.0	0.0
1336	Cluster_01333	0.0	0.0	0.0	0.0	0.0	0.0	0.0	0.0	0.0	0.0	0.0	0.0	0.0	0.0	0.0	19402.219	0.0	0.0	0.0	0.0	0.0	0.0	0.0	0.0	0.0	0.0	0.0	0.0	0.0	0.0	0.0	0.0	0.0	0.0	0.0	0.0	0.0	0.0	0.0	0.0	0.0	0.0	0.0	0.0	0.0	0.0	0.0	0.0
1337	Cluster_01334	0.0	0.0	131238.45	0.0	0.0	0.0	0.0	0.0	0.0	0.0	0.0	0.0	0.0	58510.438	0.0	0.0	0.0	0.0	0.0	0.0	0.0	0.0	0.0	0.0	0.0	0.0	0.0	0.0	0.0	0.0	0.0	0.0	0.0	147597.58	0.0	0.0	0.0	0.0	0.0	0.0	0.0	0.0	0.0	0.0	0.0	0.0	0.0	214502.55
1343	Cluster_01340	399510.7	593257.3	299044.97	727317.06	1871514.5	860339.5	569625.9	885238.0	262950.38	418926.03	131602.94	592758.6	162351.06	965667.1	921363.3	1301159.2	1234930.9	324467.22	115673.61	969594.0	173035.77	228981.2	836927.9	454826.84	1096072.1	544408.7	1597142.2	383255.9	1105772.5	1902813.9	563904.25	858337.25	698935.94	462817.4	1005020.1	293946.75	304220.9	736556.25	809318.94	1177322.4	1291732.1	704825.9	633374.1	324192.3	1440234.8	1008780.0	905419.4	1155852.6
1345	Cluster_01342	524289.44	0.0	232029.03	0.0	1304643.9	1533468.8	884700.4	305060.66	836926.9	280707.66	0.0	586099.3	399409.22	750245.1	507463.94	925670.25	106783.6	192380.8	191802.5	126372.59	694059.9	654612.1	761005.7	988144.2	222552.92	792142.94	0.0	921719.9	832857.9	0.0	167922.33	277732.5	1391980.2	0.0	433552.3	703119.1	407950.3	336261.4	762715.5	574845.3	150540.62	500779.47	752361.9	0.0	800831.25	990586.4	580434.1	130357.516
1346	Cluster_01343	212636.12	885772.25	791519.6	66859.93	161577.0	462918.88	0.0	995432.1	1245713.9	722712.6	4331.5264	958993.06	487085.12	744034.0	671892.1	292008.56	504590.2	798115.0	1473171.0	1731919.8	345515.8	880981.7	0.0	1273389.9	462582.97	219661.5	222978.88	269521.3	102717.57	1179055.4	755761.4	665610.6	1773997.0	0.0	905389.75	1549035.5	486725.53	777714.3	1488981.5	0.0	1081015.9	248868.31	227506.78	969791.44	773452.5	0.0	527482.94	756728.4
1347	Cluster_01344	0.0	177047.22	316847.0	841354.8	453389.28	1211928.0	0.0	121277.15	321610.4	0.0	277585.66	0.0	105654.76	47036.957	438271.28	3115.4465	550276.44	125908.37	191121.31	0.0	409561.12	595527.06	39845.39	109161.49	0.0	143701.69	920312.0	1712942.8	72390.45	150028.7	356360.62	571707.1	779766.9	0.0	535164.56	151452.42	1124882.2	973016.6	0.0	513176.9	61948.4	497409.44	328957.75	1193207.2	684227.6	0.0	0.0	0.0
1348	Cluster_01345	0.0	874978.1	0.0	1563.929	393344.78	0.0	787721.1	307161.28	523288.12	1226490.4	318603.38	413100.5	518607.75	1097059.1	598364.56	1039597.75	1147457.9	1890308.9	903758.0	606658.25	373877.3	191798.03	184477.27	651695.4	302967.94	1569421.8	95583.73	1557812.6	43584.54	177662.69	1321985.2	765903.06	534611.6	727163.44	462034.56	466386.56	353360.0	100659.38	0.0	835181.8	541347.56	1293040.2	858466.44	965739.5	1285296.9	2073468.5	882644.6	1339549.2
1349	Cluster_01346	0.0	0.0	0.0	611819.25	711115.3	140146.05	0.0	0.0	0.0	299867.0	69466.96	156105.72	1090891.1	277467.7	0.0	371409.84	248788.94	0.0	65940.65	73807.63	334201.0	535083.75	0.0	102362.09	0.0	0.0	0.0	0.0	110115.54	0.0	226883.88	0.0	19081.924	585795.0	0.0	185317.02	402175.38	0.0	526866.75	8050.1973	320437.56	0.0	0.0	710095.94	15464.589	23516.336	453047.8	0.0
1350	Cluster_01347	1905327.9	806354.8	2535474.8	706504.3	830910.75	410258.06	821929.7	745202.25	412488.7	1944994.0	1378991.9	106959.38	246226.16	1575380.4	1219567.0	237027.84	311740.97	0.0	1081920.1	1474090.5	1712865.2	669271.9	272048.9	673794.2	1251765.9	260589.58	918747.5	1329325.8	1191984.4	739115.1	1354151.8	356513.47	1020738.2	389764.16	1263968.5	803885.3	103621.02	1411073.4	306786.12	1239482.0	87307.76	739828.44	1346418.6	175294.78	1363991.5	2373247.5	1588318.4	0.0
1351	Cluster_01348	111505.32	953833.0	441545.66	528569.75	65360.406	251865.45	423048.12	0.0	531413.2	0.0	471254.0	0.0	156957.53	760322.2	73570.72	79863.484	0.0	741407.1	136377.05	65634.5	182650.86	484035.62	186089.56	441507.88	22573.344	181813.19	0.0	399282.0	266930.0	183628.22	0.0	1732894.8	154824.23	453823.75	318535.94	173754.73	301669.75	80331.88	288400.25	64043.348	25933.973	524001.8	412652.8	56282.863	322067.88	938523.0	360421.4	530658.9
1352	Cluster_01349	1295278.4	902169.8	855643.0	1349452.5	979279.6	1639041.9	507488.7	1162685.9	633648.06	0.0	483442.78	1276152.5	852488.2	1546661.0	290011.7	1280278.5	789453.56	1225144.0	638505.5	670861.7	1264956.2	431444.6	1352486.1	354768.62	918284.7	207385.06	1312932.5	882511.7	826342.0	761464.4	543287.8	553390.8	1549910.6	1561338.9	2410795.0	1158181.2	930377.3	1036022.9	1387835.2	2060429.2	654565.06	255924.81	1534684.8	551936.7	1409644.8	568976.9	934219.0	610622.6
1353	Cluster_01350	4256821.5	1342025.8	906435.7	2953570.5	370511.06	2523925.5	1908927.5	3732387.2	1105377.8	2149274.2	1491466.0	2068168.8	1359545.0	1039036.06	1420433.9	1768614.1	1735682.9	1753000.9	1061302.5	1960763.2	1283531.5	1393712.1	2208250.5	2023778.2	1759359.0	1983028.9	2082291.2	1533911.4	1467799.8	1648590.4	2210479.5	1201024.5	1586798.8	2084102.0	2607403.0	1291075.9	2543186.2	1213841.5	1194446.9	2294873.2	1677330.5	1640300.6	998394.1	1604541.1	2467302.8	2214998.2	2190188.2	2415451.5
1354	Cluster_01351	527158.0	1324019.0	716968.7	875356.06	1113301.2	784778.56	555969.44	2092941.2	684413.0	1919553.5	600347.25	801135.5	750341.75	241064.94	92729.445	225262.7	291926.3	956739.0	518351.8	966754.06	1770790.9	1927625.2	1193833.4	635393.5	1697497.0	1776424.9	1207342.9	829856.4	1328991.4	1522326.5	1978455.0	1064906.8	1061171.1	580141.4	1382770.6	544409.44	1357375.6	730109.75	629811.06	1053364.8	1134401.8	294973.88	1111627.6	1962495.4	756011.1	452489.5	91527.78	269215.38
1355	Cluster_01352	2363330.5	2461318.5	1878027.0	2119197.0	1885051.9	1170654.5	1274386.0	3699513.5	1882173.0	1849676.0	758484.2	1531667.0	1559299.0	1626580.0	2059761.0	1972035.2	1330034.0	2125721.2	1365518.5	1715959.0	2517282.0	4058357.5	2570266.0	1157046.1	1691574.4	1594689.8	1712223.9	1183741.5	2237955.0	286590.75	2128986.5	1098327.2	2698934.2	1297036.4	2042687.2	2699017.8	1939290.9	1770602.2	3102251.5	1368379.6	937110.06	316875.6	2519338.5	2237199.5	938033.4	981684.1	2397982.5	1309056.2
1356	Cluster_01353	1384990.6	1018899.9	846856.9	1355901.0	867810.75	744283.0	1511998.4	1122614.6	1215762.4	1538128.2	434297.5	760616.75	1193948.6	1274699.5	1431658.6	931803.8	1582319.6	940088.2	1641374.8	1418192.6	688767.5	729565.94	1366120.4	858700.6	1279514.2	1625293.9	1304901.2	840839.44	1018693.94	805710.94	811621.56	1495436.9	794836.3	1390719.8	962351.9	1094334.4	974196.1	1286482.9	1196753.8	1517437.4	1629370.2	1381866.1	1271393.4	1167906.2	1074481.4	1069650.4	753819.5	600874.9
1357	Cluster_01354	0.0	0.0	0.0	0.0	0.0	0.0	0.0	0.0	0.0	0.0	31502.121	0.0	0.0	0.0	0.0	0.0	0.0	0.0	0.0	0.0	96655.51	101.728355	63222.48	0.0	0.0	0.0	0.0	0.0	0.0	0.0	0.0	0.0	0.0	0.0	0.0	0.0	218209.62	0.0	0.0	0.0	0.0	0.0	0.0	0.0	0.0	0.0	0.0	72928.95
1361	Cluster_01358	1216914.2	321585.12	310677.88	1168341.2	1112826.1	734552.25	1190225.5	263539.66	384397.7	2264.4775	656750.4	1512782.4	1242254.5	514793.44	893001.06	373233.12	428678.03	645277.0	2564056.5	1374870.5	240590.69	421308.94	968727.4	995216.56	1519364.1	523053.75	1235423.9	1084925.2	1590023.2	317950.12	272357.12	1000538.56	1413973.1	1629284.2	919858.75	677097.1	1561970.2	1282892.6	1389749.0	1114353.0	406565.1	1499596.8	365459.47	1971251.1	1256209.1	1243004.5	641350.4	577773.75
1365	Cluster_01362	0.0	471021.9	219458.56	107009.09	221324.8	131106.6	249793.19	267168.53	172794.7	293958.72	338060.9	31386.055	225952.36	0.0	306307.5	240134.33	269784.16	370041.28	169882.77	102542.03	317727.66	101741.484	441121.6	156708.61	355959.88	495594.56	0.0	0.0	44966.97	319908.62	156274.0	657993.2	695292.2	715439.75	194232.27	157967.02	489099.62	455684.88	303351.47	345707.66	324193.72	576328.9	494170.3	583303.94	220129.19	0.0	296544.6	0.0
1373	Cluster_01370	2474524.2	1813549.5	3121002.5	2599261.2	1823796.5	2023949.2	2495249.5	1954963.5	2648374.0	2541236.2	995206.06	2263189.2	2350390.0	2097205.2	2413650.0	2812158.2	3212424.0	2775948.5	3030953.5	2857021.2	2274309.0	1587089.9	2845435.0	2036369.4	2497265.5	2410600.2	2932931.2	2164577.8	1850627.0	2722381.5	2147997.5	3056931.2	2559167.0	2923158.2	2556041.5	2558041.0	2409723.0	2337834.8	2390422.5	3047091.5	2633023.0	2614837.0	2418477.0	1780747.8	2581381.5	1993125.8	2292784.0	3104622.8
1392	Cluster_01389	105282.72	57249.35	27435.887	112800.305	61068.01	0.0	0.0	0.0	0.0	72628.33	0.0	0.0	0.0	14134.08	0.0	38645.93	29964.635	9650.528	0.0	87501.18	0.0	44085.918	95739.22	129441.24	0.0	0.0	87713.17	0.0	14763.936	57246.668	26791.863	131561.94	0.0	50553.25	9145.584	40504.73	164276.12	10992.328	0.0	111767.21	0.0	0.0	45745.055	60908.273	62326.59	55292.31	60807.598	52035.89
1393	Cluster_01390	0.0	0.0	0.0	0.0	0.0	0.0	0.0	0.0	0.0	0.0	0.0	0.0	0.0	0.0	0.0	0.0	0.0	0.0	0.0	0.0	0.0	0.0	0.0	0.0	0.0	0.0	0.0	0.0	0.0	0.0	0.0	0.0	0.0	0.0	0.0	0.0	0.0	0.0	0.0	0.0	0.0	0.0	0.0	0.0	0.0	0.0	0.0	0.0
1406	Cluster_01403	0.0	0.0	0.0	0.0	0.0	0.0	0.0	0.0	0.0	0.0	0.0	0.0	0.0	0.0	0.0	0.0	0.0	274676.56	0.0	0.0	0.0	0.0	0.0	0.0	0.0	0.0	0.0	0.0	0.0	0.0	0.0	0.0	0.0	0.0	0.0	0.0	0.0	44546.266	0.0	0.0	0.0	0.0	0.0	0.0	0.0	0.0	0.0	0.0
1407	Cluster_01404	125928.836	1575937.6	858087.25	1747599.1	962316.8	526153.5	7302932.5	1243119.1	2692720.8	534974.3	3139192.0	1544338.8	1483421.8	1472354.9	7052232.5	8156085.5	3201732.2	1315413.5	1908503.6	3020605.5	613337.75	1175516.4	78138.414	4351785.0	2254747.8	2514646.5	475645.38	5179480.0	768396.8	0.0	620013.6	30744.576	847879.7	8454.364	3849779.5	5866704.0	1028356.2	2108237.0	3532787.0	1510970.2	1764922.9	5537112.5	614111.4	879205.7	1405522.1	720383.4	0.0	8314854.0
1409	Cluster_01406	2225717.8	1425778.5	1395537.0	1884379.4	3237948.5	767608.7	120207.17	1505495.8	1407884.9	0.0	5678576.0	1771713.9	666194.0	2884195.5	2875969.8	3957812.0	3857998.5	1532716.9	2455769.0	1966770.2	2788489.0	4404997.0	1295506.5	967981.94	2933846.0	3292609.5	1558757.1	1686813.6	2107901.0	3110085.0	113073.336	2351732.8	1305917.1	5030127.0	2483537.0	607564.25	5990115.5	1064706.1	5292098.5	621707.3	4097893.8	4189432.0	3721300.5	3259018.5	6459657.5	3763622.2	3220210.5	2003219.9
1410	Cluster_01407	0.0	97075.664	0.0	81379.88	0.0	0.0	0.0	0.0	0.0	0.0	24337.623	1211.8969	0.0	0.0	0.0	0.0	49772.844	113713.086	93368.74	0.0	52733.117	0.0	27099.338	0.0	0.0	0.0	0.0	0.0	0.0	0.0	45219.61	49321.074	83338.38	0.0	0.0	124446.14	0.0	0.0	99947.375	0.0	0.0	0.0	35734.992	123886.9	0.0	0.0	0.0	64457.51
1411	Cluster_01408	0.0	0.0	0.0	0.0	0.0	0.0	44362.676	0.0	0.0	0.0	31500.818	0.0	0.0	0.0	0.0	40995.68	74494.07	63942.836	0.0	0.0	0.0	0.0	0.0	0.0	7824.995	0.0	0.0	0.0	0.0	0.0	0.0	0.0	0.0	0.0	57741.77	0.0	0.0	0.0	0.0	0.0	0.0	0.0	0.0	0.0	0.0	0.0	0.0	20493.406
1412	Cluster_01409	0.0	0.0	0.0	0.0	0.0	0.0	0.0	0.0	0.0	0.0	0.0	0.0	0.0	0.0	0.0	0.0	0.0	0.0	0.0	0.0	0.0	0.0	0.0	0.0	0.0	0.0	0.0	0.0	0.0	0.0	0.0	0.0	0.0	0.0	0.0	0.0	0.0	0.0	0.0	0.0	0.0	0.0	0.0	0.0	0.0	0.0	0.0	0.0
1413	Cluster_01410	0.0	0.0	0.0	0.0	0.0	0.0	0.0	0.0	0.0	0.0	0.0	0.0	0.0	0.0	0.0	0.0	0.0	0.0	0.0	0.0	0.0	0.0	0.0	0.0	0.0	0.0	0.0	0.0	0.0	0.0	0.0	0.0	0.0	0.0	0.0	0.0	0.0	0.0	0.0	0.0	0.0	0.0	0.0	0.0	0.0	0.0	0.0	0.0
1414	Cluster_01411	0.0	98142.46	32889.27	0.0	23534.04	0.0	97693.43	23809.12	0.0	0.0	144347.66	99164.625	114447.28	51828.992	13072.175	0.0	0.0	81619.44	0.0	47197.098	0.0	71268.25	0.0	0.0	0.0	79271.56	0.0	0.0	94945.305	0.0	105411.96	0.0	0.0	0.0	7253.6367	102096.06	0.0	144815.2	89544.29	101208.58	0.0	0.0	0.0	0.0	0.0	0.0	0.0	0.0
1415	Cluster_01412	0.0	0.0	0.0	0.0	0.0	405589.94	267528.8	226803.56	93471.13	0.0	332280.2	0.0	18773.379	325218.72	0.0	0.0	0.0	0.0	0.0	0.0	0.0	488032.28	0.0	213739.52	347775.44	328602.53	0.0	0.0	104317.14	0.0	0.0	304842.44	122532.3	162987.08	0.0	114778.47	0.0	0.0	0.0	232503.33	508069.1	186717.11	377406.28	0.0	385397.16	0.0	0.0	0.0
1416	Cluster_01413	73186.07	296926.34	0.0	0.0	474282.84	388692.9	0.0	0.0	304710.5	417116.56	0.0	390623.16	181190.7	266348.84	0.0	95987.02	0.0	214682.36	213198.83	242723.05	273221.75	0.0	327781.47	366919.56	80531.12	210422.42	126654.99	366788.7	0.0	0.0	531062.06	598722.9	0.0	285208.06	250271.27	207844.11	283740.28	407186.94	0.0	184958.84	324583.66	579253.56	274937.8	0.0	0.0	102771.99	387414.03	0.0
1417	Cluster_01414	0.0	0.0	0.0	303865.66	0.0	0.0	0.0	0.0	331324.78	0.0	0.0	310958.28	0.0	206032.8	140791.61	0.0	0.0	0.0	0.0	131944.17	138401.25	100909.0	0.0	0.0	32560.59	101915.79	2938.7825	205422.25	0.0	0.0	0.0	132342.22	188137.89	0.0	70542.44	138877.3	0.0	0.0	128537.09	0.0	176614.31	152652.1	9267.516	133780.47	121187.24	586751.56	1290.2859	0.0
1418	Cluster_01415	129925.05	540744.06	0.0	0.0	0.0	0.0	15074.196	1741.9293	278421.78	147821.7	329794.44	0.0	291706.72	11985.984	155097.77	695047.75	0.0	717361.56	0.0	116703.016	135558.4	0.0	0.0	75174.17	0.0	406565.3	134851.84	584125.1	0.0	0.0	107608.57	0.0	0.0	0.0	219621.75	217315.84	592877.3	117135.02	0.0	133196.84	345991.88	0.0	609514.75	469818.7	0.0	0.0	347661.34	49293.977
1419	Cluster_01416	47529.066	723872.6	433091.75	993352.6	378640.84	901543.44	528346.44	983178.1	236840.9	1141507.8	272285.22	476468.6	1106480.9	481696.3	377247.88	302130.6	952663.5	294586.97	183889.84	790466.1	831469.44	757949.3	217411.11	51574.676	413044.84	1460199.0	236018.4	735902.25	417455.72	959299.94	279623.62	290584.47	7302.118	485057.34	436136.25	461323.8	125151.93	757035.7	517996.47	984304.44	1189266.8	588239.06	0.0	1192688.9	577859.56	505435.5	1202046.2	173439.83
1423	Cluster_01420	0.0	0.0	0.0	0.0	0.0	0.0	0.0	0.0	0.0	0.0	0.0	0.0	0.0	934.23444	0.0	0.0	8847.833	0.0	0.0	0.0	0.0	0.0	0.0	172063.11	0.0	0.0	0.0	0.0	0.0	0.0	0.0	0.0	0.0	0.0	0.0	0.0	0.0	0.0	0.0	0.0	0.0	0.0	0.0	0.0	0.0	0.0	0.0	0.0
1441	Cluster_01438	1781986.1	1878054.2	2173007.0	2362004.0	1112499.5	1754636.9	3965097.8	2240015.0	2363059.0	3988749.5	984562.56	2866878.0	955753.56	1329359.2	1280854.5	2785387.0	2787000.0	151488.0	1652844.1	264003.4	1470007.5	1176733.4	2402365.0	1955628.6	3472218.5	2567067.5	1887687.8	1047198.2	2219409.0	2021922.4	2062917.8	377800.34	872199.25	2501144.5	1012981.5	299591.56	1296263.8	1569004.0	1872165.2	1655643.2	2534815.5	3449637.2	3026989.0	362247.6	2781043.2	1645184.6	1566353.5	182162.2
1442	Cluster_01439	1932226.2	70286.484	322398.5	3461968.8	1537916.2	2011545.0	1953992.1	641513.7	314167.44	1000863.75	2029164.2	3097771.2	2076946.0	926914.1	2114421.2	1517103.2	1944375.5	1453838.5	882054.5	1596019.8	2654089.5	1998119.8	290210.9	1052744.0	2603213.2	400429.28	858010.1	1889214.1	968383.25	862332.25	2972722.2	2510415.0	1011616.44	694656.4	823789.2	1156135.6	3440216.0	0.0	824175.1	2610169.8	277735.9	1689806.2	659540.8	2078209.4	2103086.2	2690370.0	2001712.0	838666.8
1444	Cluster_01441	5243234.0	5296755.0	2273597.0	3482690.0	1488329.5	5445673.0	1962925.6	1709811.8	6032931.5	0.0	2345309.5	1262192.4	2644696.8	603024.3	723685.94	5282927.5	2208663.0	1604017.9	1545672.9	3381962.2	4236691.5	2694226.5	2129119.2	1106332.4	3085332.5	1905108.5	3499767.8	2436049.8	2268713.2	3414835.0	1596538.0	3734490.8	2352914.5	1402114.9	6081295.0	3412669.8	2324306.2	4013646.5	4046494.0	855873.5	4642813.0	1376938.1	1191898.9	1747470.5	1619697.0	2985834.5	3711742.8	2615030.0
1451	Cluster_01448	0.0	0.0	0.0	0.0	0.0	0.0	0.0	0.0	0.0	0.0	0.0	0.0	0.0	0.0	0.0	0.0	0.0	0.0	0.0	0.0	0.0	0.0	0.0	0.0	0.0	0.0	0.0	0.0	0.0	0.0	0.0	0.0	0.0	0.0	0.0	0.0	0.0	0.0	0.0	0.0	0.0	0.0	0.0	0.0	0.0	0.0	0.0	0.0
1455	Cluster_01452	0.0	135200.3	321745.3	204773.36	0.0	192152.4	116361.27	477229.84	307239.97	94126.78	60323.92	142566.62	405989.03	230353.14	330104.06	221977.6	102683.8	94748.46	114667.766	132702.44	446995.38	0.0	452173.7	327537.8	224205.89	214431.77	0.0	298629.97	0.0	240300.05	0.0	362687.22	236613.7	180379.11	384171.2	184413.7	325560.53	258731.78	0.0	377793.34	103748.15	256271.33	0.0	36905.402	325021.06	241118.12	217343.1	408827.25
1465	Cluster_01462	832439.0	423592.12	178385.55	0.0	403209.66	130161.81	255409.19	158985.03	401470.3	370489.88	479911.44	665154.56	506330.88	449158.12	345040.97	408619.75	372423.3	299090.4	346331.34	142453.19	149374.83	568655.06	218548.53	0.0	287106.3	120005.92	209840.05	76941.0	106700.414	322357.4	0.0	386115.84	491557.56	451252.5	210971.33	701289.1	198247.42	412073.56	579019.7	478829.78	575342.44	0.0	540248.0	556980.56	126241.555	0.0	0.0	430461.3
1471	Cluster_01468	0.0	0.0	0.0	0.0	0.0	0.0	0.0	0.0	0.0	0.0	0.0	0.0	0.0	0.0	0.0	832644.56	0.0	0.0	0.0	0.0	0.0	0.0	0.0	0.0	0.0	0.0	0.0	0.0	0.0	0.0	0.0	0.0	0.0	0.0	0.0	0.0	0.0	0.0	0.0	0.0	0.0	0.0	0.0	0.0	0.0	0.0	0.0	0.0
1472	Cluster_01469	0.0	216565.86	0.0	671207.8	1035360.7	0.0	0.0	0.0	0.0	0.0	366020.7	0.0	0.0	0.0	0.0	0.0	0.0	0.0	0.0	0.0	106050.1	0.0	0.0	267036.78	0.0	0.0	0.0	0.0	0.0	251396.39	50240.832	0.0	0.0	192140.02	0.0	308257.62	181077.56	0.0	157430.36	0.0	68219.21	0.0	0.0	0.0	186874.67	75222.62	347839.47	0.0
1473	Cluster_01470	1745344.6	1054631.5	1037724.7	2108613.2	674661.6	715484.44	500655.28	1156782.2	0.0	377136.8	860451.2	1121901.2	936915.3	1037112.4	648395.8	727856.4	426582.1	551382.2	539213.6	1098993.0	689147.2	1054587.1	1008094.2	655542.0	0.0	600628.7	993698.8	1403839.0	1894553.4	1790266.5	1008133.8	1128251.1	930717.7	1419845.2	1204725.8	891491.0	1183639.9	513683.94	717829.2	1330424.6	984017.2	1185917.9	807779.06	774661.9	728160.9	703410.56	2057044.4	569518.6
1474	Cluster_01471	234582.14	274532.7	0.0	185780.39	0.0	0.0	550419.56	287384.53	0.0	346234.25	94838.32	0.0	139654.92	640201.06	0.0	262657.75	242355.19	432355.5	0.0	255256.83	405596.2	455742.22	0.0	513645.22	381367.56	811876.8	0.0	0.0	276879.9	0.0	123493.984	301366.12	507837.2	288308.22	0.0	111468.15	147056.4	416985.66	0.0	5593.969	0.0	325370.62	111614.914	194064.78	476545.2	497055.4	947641.25	0.0
1478	Cluster_01475	0.0	0.0	0.0	0.0	0.0	0.0	0.0	0.0	0.0	0.0	0.0	0.0	0.0	0.0	0.0	0.0	0.0	0.0	0.0	0.0	0.0	0.0	0.0	0.0	0.0	0.0	0.0	0.0	0.0	0.0	0.0	0.0	0.0	0.0	0.0	0.0	0.0	0.0	0.0	0.0	0.0	0.0	0.0	0.0	0.0	0.0	0.0	0.0
1479	Cluster_01476	0.0	0.0	0.0	0.0	0.0	0.0	0.0	0.0	0.0	0.0	0.0	0.0	0.0	0.0	0.0	0.0	0.0	0.0	0.0	0.0	0.0	0.0	0.0	0.0	0.0	0.0	0.0	0.0	0.0	0.0	0.0	0.0	0.0	0.0	0.0	0.0	0.0	0.0	0.0	0.0	0.0	0.0	0.0	0.0	0.0	0.0	0.0	0.0
1482	Cluster_01479	0.0	0.0	0.0	0.0	0.0	0.0	0.0	0.0	0.0	0.0	0.0	0.0	0.0	0.0	0.0	0.0	0.0	0.0	0.0	0.0	0.0	0.0	0.0	0.0	0.0	0.0	0.0	0.0	0.0	0.0	0.0	0.0	0.0	0.0	0.0	0.0	0.0	0.0	0.0	0.0	0.0	0.0	0.0	0.0	0.0	0.0	0.0	0.0
1487	Cluster_01484	0.0	0.0	0.0	0.0	0.0	0.0	0.0	0.0	0.0	0.0	0.0	0.0	0.0	0.0	0.0	0.0	0.0	0.0	0.0	0.0	0.0	0.0	0.0	0.0	0.0	0.0	0.0	0.0	0.0	0.0	0.0	0.0	0.0	0.0	0.0	0.0	0.0	0.0	0.0	0.0	0.0	0.0	0.0	0.0	0.0	0.0	0.0	0.0
1488	Cluster_01485	0.0	0.0	0.0	0.0	0.0	0.0	0.0	0.0	0.0	0.0	0.0	0.0	0.0	0.0	0.0	0.0	0.0	0.0	0.0	0.0	0.0	0.0	0.0	0.0	0.0	0.0	0.0	0.0	0.0	0.0	0.0	0.0	0.0	0.0	0.0	0.0	0.0	0.0	0.0	0.0	0.0	0.0	0.0	2145.5554	0.0	0.0	0.0	0.0
1490	Cluster_01487	207553.2	125241.29	195934.12	65756.516	149658.14	124039.445	121265.64	186407.75	157433.95	92530.234	164632.2	0.0	89082.25	34090.113	0.0	0.0	0.0	450167.22	122464.53	70911.87	20961.326	247311.55	117675.33	172026.19	112788.63	198681.33	276280.06	195489.88	172990.75	133728.31	170678.27	411001.1	36406.14	103397.09	125916.48	138904.83	30029.23	404059.12	0.0	297539.94	277737.8	323719.34	433380.28	69938.43	44390.13	144016.33	196695.3	79717.9
1492	Cluster_01489	0.0	0.0	0.0	0.0	0.0	0.0	0.0	0.0	0.0	0.0	0.0	0.0	0.0	52141.254	0.0	0.0	0.0	0.0	0.0	0.0	0.0	0.0	38658.49	0.0	25247.275	0.0	0.0	0.0	0.0	0.0	0.0	0.0	0.0	0.0	0.0	0.0	0.0	43985.836	0.0	0.0	30822.828	0.0	85061.38	0.0	0.0	0.0	0.0	0.0
1493	Cluster_01490	0.0	0.0	0.0	0.0	0.0	0.0	0.0	0.0	0.0	0.0	0.0	0.0	0.0	0.0	0.0	0.0	0.0	0.0	0.0	0.0	0.0	0.0	0.0	0.0	21563.62	0.0	0.0	0.0	0.0	0.0	25382.69	0.0	0.0	0.0	0.0	0.0	0.0	0.0	0.0	0.0	0.0	0.0	0.0	0.0	0.0	0.0	0.0	0.0
1496	Cluster_01493	49626.25	144851.66	15848.878	56332.98	48438.074	80462.67	156231.34	52476.17	69652.71	157558.44	0.0	0.0	139024.62	0.0	68872.016	49732.41	0.0	67358.89	61482.332	64857.613	0.0	0.0	0.0	41952.8	47970.906	0.0	49838.598	208814.47	0.0	12623.1455	0.0	47255.668	101294.05	0.0	184168.36	211036.16	50317.2	163541.33	0.0	72511.27	44954.65	4366.694	133986.17	0.0	53533.207	215112.8	139470.22	113737.586
1498	Cluster_01495	293333.28	43929.996	63872.37	108067.016	163772.25	172853.02	0.0	0.0	73602.75	130179.84	221118.05	206607.92	0.0	280281.22	345880.2	100413.99	138830.31	241452.16	120860.98	200185.98	35754.7	68677.23	176914.1	0.0	70094.516	185579.11	243965.97	107412.03	199809.53	69146.484	399254.94	186601.58	0.0	104491.03	0.0	31464.008	0.0	71027.91	354462.03	0.0	176083.3	0.0	10460.093	262147.97	0.0	144846.4	371022.3	68024.38
1508	Cluster_01505	40176.066	0.0	0.0	9434.502	0.0	0.0	0.0	0.0	0.0	0.0	0.0	0.0	0.0	0.0	0.0	0.0	0.0	0.0	0.0	0.0	0.0	0.0	0.0	0.0	0.0	0.0	0.0	0.0	0.0	0.0	0.0	61065.516	0.0	0.0	0.0	0.0	0.0	0.0	0.0	0.0	33802.035	0.0	0.0	0.0	0.0	0.0	0.0	0.0
1510	Cluster_01507	340358.06	253055.67	366428.56	713166.44	149288.33	181748.98	391119.4	274379.0	85407.92	677218.3	272496.12	208720.81	248117.56	482283.84	129736.37	0.0	396101.62	415361.22	288173.38	363105.12	177938.12	125633.93	225368.31	1221359.9	228520.25	186007.06	175738.86	75219.57	142036.0	376804.4	89314.15	248731.34	385612.38	68754.42	250313.36	250697.31	53979.215	174884.66	187940.03	343132.94	263945.25	0.0	0.0	880812.3	154758.52	342232.56	38066.44	361806.5
1511	Cluster_01508	551302.1	356023.22	551890.7	281286.56	130858.97	1127980.6	113362.97	417787.88	78628.625	538437.3	301900.97	569789.75	239768.81	88224.88	127063.96	163120.47	173536.47	211706.53	169100.67	14596.801	260926.08	138762.88	0.0	635789.75	351496.5	445757.03	0.0	989569.1	332949.22	697061.5	236859.48	867555.9	100358.16	718660.2	436995.66	239859.7	128785.91	0.0	0.0	79857.08	0.0	156726.02	354715.94	758446.7	0.0	669479.0	248902.4	386480.38
1512	Cluster_01509	701624.2	233278.05	1077091.1	380905.06	231996.55	184543.88	274825.94	300747.97	0.0	96987.66	303703.2	32234.37	0.0	40003.406	728168.3	420521.88	39501.945	24627.16	0.0	820550.1	324864.5	247067.45	291239.66	314015.66	262957.72	4710.772	245068.78	45684.09	41212.05	188644.23	0.0	9742.678	0.0	373376.53	527894.0	0.0	449001.8	322245.22	304182.7	873227.56	398320.1	231334.67	194190.17	27908.826	561133.8	273798.1	568254.6	246141.05
1513	Cluster_01510	7171.526	0.0	0.0	0.0	0.0	69630.164	0.0	0.0	0.0	0.0	29295.086	0.0	0.0	0.0	0.0	0.0	0.0	0.0	0.0	0.0	0.0	4415.362	0.0	0.0	0.0	0.0	0.0	0.0	0.0	0.0	0.0	0.0	0.0	0.0	0.0	0.0	0.0	0.0	0.0	0.0	0.0	0.0	0.0	0.0	0.0	0.0	0.0	0.0
1514	Cluster_01511	64310.605	0.0	11846.443	0.0	0.0	150712.9	0.0	0.0	198281.53	93351.01	112741.99	6029226.0	893243.5	419696.4	9966.2	0.0	0.0	181993.84	91462.805	309850.06	0.0	0.0	28824.79	1239427.1	0.0	312.51227	0.0	1074622.1	0.0	690002.6	141928.0	0.0	106824.77	60161.965	242958.27	662066.44	60156.582	50015.336	0.0	0.0	679702.5	350247.16	0.0	10333.491	0.0	101526.805	0.0	848247.0
1515	Cluster_01512	1673110.6	1448860.5	6241103.0	1451489.4	2948180.0	1087383.0	196698.4	1047872.0	897107.0	567101.1	435939.22	917467.9	2388526.2	444168.2	777548.0	1685177.0	864826.9	378973.16	0.0	382455.47	38214.46	1051154.4	1308636.8	675055.9	1821243.8	0.0	1459634.5	1517432.2	2420910.0	1444755.1	439755.94	4587736.0	645108.4	2477884.0	384554.84	234827.14	818170.6	483494.2	1705756.5	1568739.0	645605.1	1322482.6	1653343.2	176277.97	373921.66	2792763.5	1251091.4	188173.83
1516	Cluster_01513	8186209.5	2608196.0	1.1978352E7	1687.1816	2168180.2	161447.31	2165869.0	3274290.8	1590174.0	6234137.0	192354.55	1336535.0	82360.14	4280967.5	4320851.0	495122.72	4561109.0	6798072.0	6287596.0	5120974.0	1977955.8	664231.4	9529131.0	4855334.5	5056430.5	7392956.5	4701731.0	1.5228029E7	4108414.5	0.0	3227194.5	60605.367	113004.89	5776455.5	2157964.2	1983748.6	3302289.8	0.0	4324802.0	5526813.0	5825626.0	1615696.8	0.0	2912421.8	7997988.0	131533.58	968177.25	170026.94
1517	Cluster_01514	4373188.5	5491837.0	6161984.0	9700365.0	7927033.5	2.092761E7	3210765.8	4094088.8	213459.77	3866910.0	7138513.5	1.4669106E7	7002346.5	1.0595365E7	6138316.0	374502.66	3766886.0	1952106.1	6181593.5	121686.24	5535741.0	3279115.0	0.0	2857554.5	6134542.0	3755020.0	1181714.6	3901999.8	1.2684612E7	1.2472659E7	7144491.5	5864875.0	3906716.0	194511.0	520437.5	6659296.5	3087077.8	2596214.8	844612.75	2539965.0	979098.25	3599385.2	4128935.0	6784783.0	3982744.5	0.0	1.3009222E7	5296608.5
1518	Cluster_01515	6113570.0	211809.38	2652971.5	6444587.0	6179865.0	9933734.0	6183405.0	294214.4	5671238.0	953059.7	7432520.0	79350.0	251707.83	5316412.5	7641610.5	670596.56	7257516.0	1217624.2	8335908.5	1.1323153E7	3748373.0	6039509.0	0.0	2736116.2	5804446.5	4002034.5	4194935.5	1042582.0	5273515.5	6586995.0	639666.44	1045346.06	2833205.5	5491599.5	6838857.5	916582.56	3444569.5	8243638.0	4098001.0	5223775.0	4136527.2	2726818.5	1447220.9	455301.1	1.1863474E7	4915334.0	9884824.0	4450478.5
1519	Cluster_01516	1.4971043E7	6412101.0	9643449.0	1.0058394E7	1.014853E7	1.0641652E7	2.5834526E7	1.2747622E7	1.3601734E7	1.3249794E7	1.0331701E7	9325426.0	8799181.0	1.5382948E7	1.4282322E7	1.5670562E7	7439309.5	9105729.0	1.7554688E7	1.6673183E7	2.137972E7	1.0021042E7	2.0164056E7	1.669784E7	9612972.0	3956924.0	9810535.0	1.3766331E7	7343444.5	1.4756552E7	2.807247E7	1.1947767E7	1.0761002E7	1.2340478E7	1.643775E7	8263865.5	1.6674271E7	1.8390908E7	1.1596768E7	6445968.0	5430005.5	1.3463083E7	9307137.0	9519204.0	1.2252012E7	9886271.0	1.244983E7	1.3891279E7
1520	Cluster_01517	7350771.0	725332.9	2763365.0	9845143.0	5787287.0	6783673.0	3981590.5	6120317.5	3343647.8	3013855.2	438622.56	6672612.0	3881865.8	5112080.5	2956066.0	5545250.0	225299.62	530624.94	4097058.8	5136390.0	5485995.0	606677.5	4967416.5	0.0	1219885.8	3697825.5	2114394.5	3780800.5	5851260.5	5721174.5	1.0014894E7	1990914.2	1003507.1	2058511.2	8069734.5	1.0617041E7	984872.25	2637835.0	595804.0	5769028.0	4016610.8	4995417.0	6041960.0	3687149.8	3712844.2	7842584.5	490826.06	1903817.9
1521	Cluster_01518	3628809.2	6127461.5	1630885.0	6029065.0	5366790.5	8188513.5	4065163.0	1912658.0	63742.1	6912898.0	0.0	484916.38	6099619.0	2588230.2	4104434.0	5083455.5	3635158.5	5538854.5	2293543.8	656801.56	1910466.0	3607390.5	0.0	1068187.4	0.0	1815579.5	2322167.0	3030510.0	4545400.5	3063163.2	57386.504	1258020.5	0.0	1800359.2	5577732.5	95205.3	1438267.5	1307697.2	4700664.5	7575807.0	280596.75	794882.44	6742082.0	1980979.2	3139277.8	1178356.8	6472144.5	6411395.5
1522	Cluster_01519	1070880.6	787515.8	1247474.8	8370695.5	3994021.0	6456822.0	4276864.0	9285808.0	4786578.5	2231899.5	131332.02	2834867.0	2740242.2	1.1913668E7	2830227.2	3275022.2	6276299.0	9090002.0	1.128373E7	5779609.5	3414686.2	2388876.5	7408056.5	5907789.0	8659956.0	6435362.0	9963752.0	1.2535481E7	8988683.0	2037521.2	1989796.0	3059768.5	8353327.0	2674400.5	599762.94	5664659.5	6766554.5	5517897.0	0.0	8769376.0	1087434.4	5995874.0	1.3235127E7	9467649.0	2828046.8	8665069.0	1.004354E7	9674258.0
1523	Cluster_01520	6406928.5	15849.348	4068862.8	1617517.1	6641520.0	5805435.0	2578200.0	589533.8	5312604.5	1549715.4	2731238.2	718508.5	3737604.5	0.0	6025990.0	1199802.1	391579.53	1135959.2	142175.97	706485.0	637774.6	77679.664	2459691.5	104384.36	647167.9	81845.27	506609.16	966069.3	0.0	2456349.8	0.0	3095483.8	1728847.8	1.5226063E7	808471.0	3797199.0	0.0	2838036.2	6674501.5	2128678.2	0.0	2142736.8	5277834.5	941077.4	0.0	4751758.0	5462313.0	5172110.0
1524	Cluster_01521	5172965.5	4777966.0	2108210.2	1.3469701E7	1.5831529E7	1.5437808E7	4799875.0	1.5392812E7	2199475.8	9319231.0	770062.9	6844531.0	9600332.0	1.8432274E7	2436608.5	7520307.0	6026975.5	1.0340059E7	4222746.0	9373528.0	8518107.0	1.2197623E7	5950731.0	1.0748799E7	9980369.0	5186106.5	2293558.2	9954869.0	5276178.5	4250927.0	7117410.0	9239717.0	3175069.0	6825901.5	5700495.0	2190644.2	1.4242108E7	1345193.2	4236128.5	6565446.0	5552028.0	6714084.5	5450375.5	5438210.5	9137740.0	7735366.0	1.2213485E7	3845321.8
1525	Cluster_01522	1.0524205E7	4318260.0	1.6125584E7	188950.61	965779.1	103150.68	5105076.5	1.3687017E7	1613151.8	6891392.5	1659186.2	4522250.5	574176.0	3548517.5	1.0521547E7	2908184.5	3018771.0	3184923.8	737164.8	5276049.0	1403905.9	1220585.8	9331881.0	5658943.0	4429.004	963753.8	8570499.0	245835.84	2508219.0	2950031.5	797262.7	6929524.5	1255642.5	4905736.5	379298.47	9174267.0	2042811.8	2246485.2	1.7022682E7	1.1733579E7	5988665.0	3244248.0	7973598.0	1740592.2	927621.94	910205.9	2856776.5	6915510.0
1526	Cluster_01523	2.6583004E7	2.6065718E7	2.5923616E7	2.4707478E7	2.4649796E7	3.0202932E7	9695327.0	2.719956E7	1.1128691E7	2.2529984E7	8529931.0	2.0906696E7	2.4129044E7	1.3438489E7	2.417958E7	1.8251064E7	2.2926918E7	4777193.0	1.775743E7	1.8616076E7	1.8521308E7	1.5369122E7	1.7670516E7	2.4699366E7	1.7131958E7	5101178.5	1.5030828E7	3.8322228E7	9425122.0	1.8887826E7	2.8927354E7	2.7784362E7	1.6144899E7	1.7329634E7	2.3001538E7	1.5774911E7	1.7128704E7	1.5583878E7	1.4999807E7	2.0968014E7	1.6285276E7	2.2500456E7	2.1359108E7	1.5342707E7	3.1495672E7	1.793137E7	1.6766386E7	2.3138792E7
1527	Cluster_01524	206940.17	1102468.9	1.3363654E7	1613054.9	1871835.9	1099809.8	3036033.0	393624.5	7595477.0	1448289.9	456114.6	359940.8	0.0	6677868.0	7448539.5	140746.72	394537.6	3542540.0	1967362.0	12497.518	6328559.0	1298625.9	2025039.4	0.0	210827.38	4885485.5	4126367.2	0.0	6366450.0	4680015.5	804118.06	546176.94	4353822.5	1984379.4	7807988.0	46912.52	3383204.2	4314342.0	792219.9	4752273.0	4106691.5	8991552.0	0.0	1.095572E7	2289679.2	2739019.2	134012.0	0.0
1528	Cluster_01525	1.3976957E7	8684511.0	1.570883E7	1.2742087E7	2.0489704E7	1.5538469E7	1.2028135E7	1.4024128E7	2.0058996E7	3949421.8	3980705.8	1.5325412E7	6452248.5	8871632.0	1.0194494E7	8910159.0	1.4131608E7	1.2152821E7	1.455697E7	1.2381691E7	8409885.0	1.4434531E7	1.4045248E7	1.2984975E7	2.3108232E7	1.3508564E7	1.557957E7	1.7030408E7	1.4761162E7	2.4067968E7	8385013.5	2.5626246E7	1.2867371E7	1.2144957E7	2.0897616E7	9450591.0	9702429.0	1.4461216E7	1.2322896E7	6996072.5	7068001.5	1.4223809E7	8113210.5	9757792.0	1.3774442E7	1.7259726E7	7434399.5	7565769.5
1529	Cluster_01526	5301351.5	5390321.0	6975260.5	1.718615E7	578975.5	1.053573E7	4950561.0	1.3393805E7	1.0108002E7	1.503954E7	4889146.0	7436401.0	1.6786158E7	1.843549E7	7679456.0	1.8650702E7	7316716.0	3258387.0	1.1603058E7	1.1902018E7	4887157.5	5609885.0	1.3884267E7	1.3577287E7	9810277.0	9407085.0	1.1609013E7	1.8927186E7	7190199.0	6048619.5	7080564.0	231175.11	9844180.0	1620923.0	6777241.0	1.8079674E7	1.2051156E7	5796025.0	1.8454994E7	1.942428E7	1.5313962E7	3036988.2	2722924.2	667597.94	8010000.0	8652979.0	2.2876304E7	1.4425213E7
1530	Cluster_01527	2902036.5	1.9906622E7	1.0559636E7	5460937.0	2969732.5	8307251.0	5174398.0	1.1814426E7	1.1696009E7	5508.6963	817588.94	1.5983848E7	5847571.0	4252608.0	5896700.5	3324133.2	9857776.0	8535228.0	9248084.0	1.8282038E7	4127922.2	1.0850162E7	2752570.2	1.8606372E7	1.0455199E7	6371753.0	6151048.5	3545899.0	7726594.0	1.2557602E7	3982379.5	7026143.0	1.775837E7	4644583.0	1.9703102E7	1.8533108E7	5837452.0	2.237113E7	3890588.0	6797368.0	6114593.0	9703017.0	8003301.0	9211276.0	658097.6	4145395.5	4896071.5	6683837.0
1531	Cluster_01528	1.3880268E7	1.291259E7	116776.836	1948795.8	2585980.5	1.476731E7	3594100.8	6610582.0	5050542.5	5713512.0	1461375.9	7889296.5	4391201.0	1.0494364E7	4355943.5	8453202.0	4668230.5	2743033.0	1.3811202E7	2.3543936E7	4408703.5	1526816.2	8274052.5	9907072.0	4788390.5	1.0058278E7	5849659.5	7488168.0	3392361.0	7655658.5	7685187.5	4690405.5	7111118.0	8789164.0	1.246099E7	7195558.0	5314440.5	2240046.5	1.3089169E7	1.46807E7	8063708.5	8590389.0	3642719.5	1.9461372E7	1.2975868E7	1.9164606E7	2852983.0	6482820.5
1532	Cluster_01529	34187.812	440786.06	0.0	0.0	6788864.5	0.0	0.0	196182.62	0.0	5990718.5	305408.38	452610.84	196236.64	139185.4	173081.12	0.0	9331270.0	15369.486	0.0	2025915.1	171501.5	3346426.0	5918144.0	213672.38	236653.61	182646.53	225582.78	804.8367	757853.5	0.0	0.0	5162643.5	5536997.5	243822.8	679914.9	3320393.0	1157390.0	11874.928	0.0	678447.7	0.0	1230970.9	400820.8	5167712.0	0.0	0.0	0.0	0.0
1533	Cluster_01530	1084436.0	3092067.8	7298616.0	8434415.0	472525.2	2364887.0	5308942.0	5822.9263	1.4539872E7	659297.7	349611.44	1459399.4	4814238.5	8979815.0	6222017.5	1908440.1	2458741.0	4928049.0	4331286.5	1047180.4	4474842.0	2750758.5	1097513.6	2219257.0	1.005379E7	157790.66	4666387.5	2.4022004E7	4406759.5	4617639.5	4816345.5	0.0	6602225.0	5053112.0	523760.6	37818.027	8712152.0	5527953.0	5105422.0	1601264.4	3606250.5	3912127.5	7448585.0	214117.89	9976059.0	1228692.1	7566436.0	5858394.0
1534	Cluster_01531	9495267.0	1.1516837E7	7763405.5	1.3697809E7	3.2785428E7	1.5663674E7	1.0644368E7	1.1665543E7	1.3563558E7	1.0733E7	8394272.0	779294.1	8284868.5	1.9033254E7	5286656.0	9725266.0	6247064.5	8375061.5	7825834.5	1.1744829E7	1.0744513E7	1.6587591E7	6663189.0	1.6702018E7	1.1965713E7	9938764.0	1.9139328E7	1.0762128E7	9969741.0	1.1695158E7	1.0201932E7	1.5215106E7	5405102.5	1.6233235E7	1.2031693E7	3.3269154E7	1.0350978E7	9074197.0	6650057.0	2.2451444E7	6213236.0	1.7088546E7	5083714.0	1.7710076E7	1.3505555E7	1.0035299E7	9362218.0	9151839.0
1535	Cluster_01532	3.4703544E7	1.0828317E7	1.4325162E7	1.8170112E7	1.1954942E7	2.2741554E7	4223191.0	9585698.0	8130416.5	2.1119052E7	2.6246878E7	7343766.5	1.0181826E7	3.878094E7	7294197.0	1998618.4	1.970485E7	6205292.0	1.1220135E7	1.2217497E7	1.9054632E7	502846.0	4930121.5	6022842.0	1.2443084E7	9734685.0	2.9990102E7	1.3981591E7	1.2712118E7	1.0310824E7	1.406455E7	8511880.0	1.0869327E7	6418978.5	1.5266081E7	1794057.5	1.8017518E7	1.1213317E7	1.5053701E7	4571908.0	6371894.0	9784400.0	8849845.0	1943428.5	3.51991E7	1.897253E7	4.19551E7	184589.53
1536	Cluster_01533	118492.78	4498540.5	4575397.0	1.2945879E7	4523119.5	3362016.8	2252808.0	7012443.0	9414228.0	105546.69	4950890.5	289629.97	695094.0	0.0	5204123.5	650821.4	986864.8	1522593.5	5662579.0	3433583.5	0.0	0.0	6333339.0	2977768.2	1306941.4	4203465.5	1289990.2	706299.8	3562125.0	5254629.0	6670573.5	5060885.5	6489013.0	2986213.8	1392991.5	1.0011933E7	1784377.1	63296.633	4953342.5	5522441.0	9736640.0	7295617.0	2771426.2	4026965.5	0.0	1218057.8	0.0	3392502.2
1537	Cluster_01534	2099347.0	4666.0312	1410261.5	220762.81	237679.86	90620.53	4171614.2	5486084.0	147657.98	5699152.5	2788855.8	1416050.2	1363239.4	5644184.0	4261644.5	7241756.5	1598135.2	2254126.2	3529389.2	3969725.0	2934550.0	4825387.0	3065814.2	1650779.2	159469.2	60127.016	0.0	670885.06	1515197.8	1155542.5	0.0	20585.932	2558343.5	4199766.5	290704.1	2877293.8	252463.5	95923.54	321465.12	209639.6	61897.594	1996854.2	6133682.5	1168221.9	7211056.5	4143233.5	2951741.5	384594.0
1538	Cluster_01535	2384075.2	906574.0	2075239.0	2864048.8	659236.25	1374293.2	6184989.5	6103686.0	522981.7	892320.8	1834918.2	3097538.8	7263445.0	792547.25	2131607.8	3772796.8	3116087.0	214539.97	4178551.2	1199677.6	3747368.5	2564343.5	13296.36	1739711.0	1.5647208E7	4837120.5	8722322.0	5442950.0	3817689.0	8554190.0	7365551.0	0.0	8233784.0	0.0	2011248.6	134667.27	1.568559E7	3095034.5	1738064.0	1467957.6	0.0	1.2054104E7	3636773.8	3282988.2	6737338.0	6748899.0	7698245.0	0.0
1539	Cluster_01536	2568741.5	409874.5	3993259.2	5197288.5	2732180.2	136738.9	4192278.5	0.0	498071.8	6742488.5	698951.9	318068.72	730896.56	5981792.5	0.0	1472998.5	3082134.0	0.0	260668.22	4703457.0	5819752.0	295082.16	210222.61	86428.69	998140.3	1.1318438E7	4635360.5	1805739.5	14456.267	1.0191174E7	132455.11	4225088.5	3338523.5	674320.7	524064.03	1531843.4	32779.82	518322.44	1.3363049E7	706271.56	999126.6	479215.2	3724581.5	15849.963	4425546.5	3682536.5	2605475.0	78414.17
1540	Cluster_01537	5386950.0	1.0150867E7	1.6130587E7	4910179.0	1.838696E7	1.9833064E7	1.162679E7	2.2324456E7	8727846.0	5970057.5	1.1730458E7	1.1338901E7	1.0078506E7	1.0899425E7	7131087.5	1.3236355E7	9312645.0	1.3466119E7	2.2667696E7	2217195.0	1.2560826E7	1.6676506E7	1.2687825E7	6658121.5	1.2779348E7	1049195.2	1.0286604E7	6340564.0	1.6064639E7	8368190.5	7474928.5	1.699346E7	1.3471915E7	9826861.0	1.1435367E7	1.379099E7	1.0964556E7	1.3757339E7	1.1126397E7	2.065618E7	1.2697649E7	8671493.0	643172.7	9200889.0	1.1069269E7	1.0897852E7	7459646.0	1.4619691E7
1541	Cluster_01538	2.9248894E7	2.3502256E7	2.2404464E7	1.4841637E7	1.5766934E7	4.6652316E7	2.2292742E7	1.6640323E7	2.1762294E7	2.9080268E7	3294924.0	2.21625E7	1.5651627E7	2.730738E7	1.326258E7	2.5724906E7	2.773165E7	2.2703354E7	3.8406476E7	2.7148378E7	2.3581066E7	2.7399796E7	2.140266E7	2.6147608E7	1.9554026E7	1.5411818E7	2.4306992E7	3.222236E7	3.180363E7	2.4363168E7	2.2878012E7	2.1221566E7	1.6566008E7	1.0399854E7	2.4865632E7	1.896633E7	2.8369858E7	2.1936488E7	5462868.5	2.4532684E7	2.118756E7	3.2267704E7	1.1163259E7	3.1710268E7	3.000781E7	3.2451036E7	2.2863636E7	1.7148996E7
1542	Cluster_01539	1.1601653E7	9207080.0	9016410.0	9114300.0	1.0144243E7	8434732.0	1.5073048E7	7994158.5	9290693.0	3689941.2	7905570.0	1.0570738E7	1.3157826E7	1.0014988E7	1.2664958E7	8746424.0	1.3477087E7	2.3797488E7	6983561.5	1.6797844E7	6544167.0	4011516.8	1.0137823E7	7646715.0	8101250.0	6184107.0	2.6102328E7	2.0756954E7	8801745.0	9649841.0	1.2489745E7	9873256.0	1.3857116E7	7687452.0	1.5564844E7	7103247.0	1.2209985E7	1.7853088E7	4534942.0	1.1514927E7	4490232.5	1.4703747E7	1.4121971E7	9566012.0	9949511.0	1.6103453E7	9530917.0	2886047.0
1543	Cluster_01540	3799107.8	8087941.5	5215632.5	6267464.0	3109592.0	9301969.0	920284.7	129536.43	2014222.6	3856449.5	1903375.1	1317314.0	1.2423531E7	6430025.0	0.0	4922084.5	7911389.0	6863545.0	7904717.5	8670385.0	1.7644728E7	3930003.8	6649949.0	6839280.5	2570599.0	1208959.4	892736.94	1457297.1	803757.25	7295592.5	1.1158105E7	3026458.2	2629275.2	7257141.0	628933.4	1.1830478E7	5082202.0	5247501.5	171929.3	6111232.0	3883659.2	8221720.0	3169976.0	5251314.5	1893382.6	6176624.5	6784039.0	507989.6
1544	Cluster_01541	6557488.5	1.334892E7	1.1023164E7	1.914638E7	1.3651175E7	2.3697106E7	1.5658594E7	3.6819704E7	1.3698717E7	1.4713766E7	1.0343529E7	9931179.0	1.3228736E7	9177867.0	1.2327835E7	1.9904912E7	2.0402756E7	2.2232196E7	1.2822117E7	1.6524438E7	8430240.0	1.2664593E7	1.6445305E7	1.1171302E7	1.3513336E7	6852782.0	1.2337206E7	9863988.0	1.6590131E7	1.0528782E7	9039976.0	2.5997516E7	7018807.0	1.5174144E7	1.4450962E7	3935813.5	2.02736E7	1.6357537E7	1.0251132E7	5840604.5	6138632.0	7862332.0	1.4517292E7	1.5566244E7	1.6826168E7	1.3049655E7	1.3939049E7	1.2786551E7
1545	Cluster_01542	1.3655536E7	6111457.5	1.3285915E7	5584778.5	7845857.0	5207397.5	7955503.0	9014283.0	8381059.0	1.3462488E7	1.0295343E7	8191227.5	1.2981446E7	9208008.0	1.0070948E7	5891863.0	2672088.8	552358.1	9228387.0	9365499.0	1.5676807E7	1.7789296E7	7760572.0	1.1148873E7	8982447.0	2637744.0	8781539.0	2949127.8	3835638.2	1823628.1	9805469.0	1.0182323E7	6706094.0	1.5052944E7	7471351.0	7053008.5	1758320.0	1.2276877E7	1.0721686E7	6052683.5	1.2015013E7	1.1318102E7	4866790.0	1.2476168E7	7088586.0	9331508.0	1908484.6	7386682.0
1546	Cluster_01543	9.043676E7	7.305892E7	6.7609648E7	7.8025264E7	8.5571864E7	7.8227848E7	9.3551472E7	8.2948136E7	5.5899836E7	4.8284088E7	4.7569856E7	7.816876E7	7.628364E7	9.1470672E7	6.0328804E7	1.01736968E8	6.1251128E7	8.4261856E7	8.1875912E7	7.1660728E7	9.181024E7	1.07784072E8	7.797436E7	7.7344672E7	9.0630976E7	4.6403348E7	9.54878E7	8.5974096E7	7.3051264E7	7.8737832E7	4.6802912E7	6.9627064E7	6.3418216E7	6.6361804E7	7.4653488E7	6.2613528E7	7.6400424E7	7.962596E7	6.1342432E7	8.9535616E7	6.7580608E7	9.5191264E7	7.8579176E7	9.6482152E7	8.1721472E7	5.8101968E7	9.7996328E7	6.2085508E7
1547	Cluster_01544	3.6284472E7	2.7266538E7	2.8844692E7	6840673.5	1.728087E7	2.2184104E7	1.7346408E7	1.1531309E7	2.6174452E7	0.0	1.3677883E7	2.453641E7	2.780516E7	1.8822082E7	9775222.0	2.331458E7	1.7859134E7	2.892245E7	2.4301718E7	1.3785351E7	2.0130036E7	1.9135554E7	1.8739524E7	1.8222148E7	2.4694502E7	2.7058746E7	7884727.0	1.144343E7	9205415.0	1.8857818E7	1.5691023E7	6920658.0	1.713266E7	3.6085164E7	2.482462E7	2.2933876E7	1.5492886E7	9793812.0	1.6941484E7	1.0877368E7	2.0342696E7	2.006025E7	1.2988681E7	2.2514938E7	1.5604114E7	1.1227647E7	2.0801338E7	2.9591932E7
1548	Cluster_01545	1.8598512E7	9098532.0	8268306.0	2.4443938E7	1.934644E7	2.5238698E7	2.923067E7	2.5790544E7	2.7684272E7	0.0	2.0091676E7	2.7003038E7	2.8921856E7	2.7438948E7	3.0249488E7	1.5781911E7	3.467328E7	1.8798078E7	2.7697948E7	2.4397272E7	2.3496816E7	2.2882464E7	2.742563E7	2.9248014E7	1.821524E7	3.5165824E7	2.4633362E7	1.6960044E7	2.8156862E7	1.4071596E7	1.931331E7	2.1343146E7	2.8505932E7	2.0628176E7	1.3551712E7	1.9188908E7	2.9734008E7	2.4888974E7	1.4294046E7	1.9593266E7	2.1610872E7	8203191.0	6979268.0	2.6341796E7	1.4629897E7	2.609645E7	2.989248E7	2.3655924E7
1549	Cluster_01546	7128734.0	1.5579882E7	8172222.5	8440814.0	4306454.0	3047764.5	1.883146E7	1.2709222E7	1.1622373E7	0.0	1.836294E7	875656.1	1.4381878E7	1.3422973E7	1.2930534E7	6111223.0	7025108.5	1.0441628E7	1.9114156E7	1.4952826E7	8811301.0	8203516.0	1.133176E7	1.2227453E7	1.1761398E7	1.4186662E7	154438.27	1.3912698E7	1.4602322E7	7017964.0	1.6706587E7	2.4021082E7	1.8510056E7	3177963.5	6443233.5	1.0108971E7	2.0357882E7	1.2023578E7	1.1293804E7	1.3806763E7	1.1471936E7	1.2245285E7	1.0488168E7	1.0131221E7	4146190.5	1.1371068E7	1.5668097E7	8101344.0
1550	Cluster_01547	1.0087518E7	1.1010446E7	3362618.5	1.3755425E7	1.0735387E7	2.3042544E7	1.0043013E7	2.9196076E7	5756875.0	0.0	2.8018984E7	2.304329E7	1.2297401E7	2.5246316E7	9028988.0	1.7232848E7	2.007174E7	1.9338188E7	2.0652392E7	1.8451858E7	2.9884514E7	2.017592E7	3.4087088E7	2.3534394E7	3.4526276E7	1.1663525E7	1.912737E7	2.3702296E7	3.202322E7	1.3104944E7	2.128954E7	1.4685788E7	2.1780968E7	1.7308992E7	2.4819444E7	1.898782E7	1.9451904E7	2.8581874E7	3.6090932E7	3.9176576E7	2.543951E7	2.911416E7	2.8827068E7	1.4604265E7	3.7265432E7	2.1728636E7	2.5149622E7	3.9312836E7
1551	Cluster_01548	2.1882554E7	2.0656984E7	2.6435556E7	2.0189456E7	1.8719742E7	1.6643022E7	2.4002656E7	2.2765972E7	2.2531666E7	2.5985026E7	1585782.2	1.997785E7	2.3771376E7	2.2536696E7	2.8148592E7	1.9750164E7	2.4494526E7	2.1590936E7	2.4148152E7	1.9027084E7	2.239015E7	2.2624338E7	2.22798E7	2.0265356E7	2.330509E7	1.223362E7	2.282081E7	2.3540674E7	2.2813136E7	2.7818608E7	2.2993308E7	2.719305E7	2.4327468E7	2.3194738E7	2.5586504E7	2.9378916E7	2.0400604E7	1.7397426E7	3.6641824E7	2.3175808E7	2.5024172E7	2.34477E7	1.8332704E7	2.4258564E7	2.4022966E7	2.4763402E7	2.3729578E7	2.4075464E7
1555	Cluster_01552	1.0469586E7	9764262.0	1.0689943E7	9062321.0	8153219.5	7664523.0	8812725.0	8166047.0	9684684.0	1.1533451E7	627285.56	8149381.0	1.1157432E7	9740948.0	8230916.0	1.150033E7	1.051725E7	1.0354602E7	6493975.5	9419826.0	7242685.0	1.1732678E7	1.2454156E7	9370327.0	9656874.0	3490859.5	9272428.0	9567036.0	1.0658542E7	6010826.5	9358764.0	1.5439811E7	1.2790126E7	1.3270597E7	9211873.0	9574040.0	1.1166207E7	1.8127788E7	1.0470303E7	1.00349E7	9196099.0	9122751.0	1.128061E7	1.6008568E7	1.0726786E7	7747503.0	1.0843851E7	1.0108536E7
1556	Cluster_01553	0.0	1894706.8	204748.72	594708.6	227802.73	0.0	1349759.6	1779230.6	1442299.8	1280292.5	57961.57	1600950.2	1415576.5	1644692.9	1883780.5	803595.56	1717298.5	1439174.9	1489661.5	1099599.1	874290.1	1479285.6	1304192.9	1502604.8	228057.03	273032.72	1005319.56	395337.2	639946.2	1349685.5	1119299.6	1240995.8	1011479.7	1228179.0	1080984.0	1904233.8	1064351.0	748100.1	1360419.9	389612.97	1269822.9	98157.49	1988036.8	638346.06	853611.25	317032.75	774964.7	305272.97
1557	Cluster_01554	148470.72	142124.23	580594.8	838864.7	0.0	612571.0	615679.0	685274.56	7163.504	171207.47	189805.03	176386.0	253723.48	337159.5	675067.5	372366.38	291367.8	328372.9	346758.66	435910.88	214475.66	94354.39	29209.098	822874.1	393936.38	580828.94	55441.08	0.0	432971.75	481963.9	267828.44	727059.5	504961.22	0.0	158682.86	273309.03	577498.0	349372.75	54178.58	153538.97	331253.38	420893.25	593846.6	316531.5	449723.75	734676.0	241448.7	0.0
1568	Cluster_01565	5738019.5	6794139.5	5390834.0	5236373.0	5000774.5	3455955.8	6977870.0	5683978.5	5357909.0	5421044.5	6553994.5	5863088.0	5749023.5	5607743.0	6419760.5	4770246.0	7456181.5	5506044.0	6343565.5	6622794.5	6454898.0	5700835.5	6332520.5	5122082.5	6174656.0	6152626.5	5793460.5	5209238.0	5444698.5	5829651.0	6448935.0	5694255.0	6898807.5	6158521.0	5963970.5	6491031.0	5425288.5	6218154.5	4852382.5	6043918.0	6286309.0	5841658.0	5443589.5	6288044.0	4945351.5	5487038.5	5327291.5	4733757.0
1569	Cluster_01566	442911.12	429705.84	805587.94	1958230.5	1104668.6	1387721.9	687707.1	394386.62	822351.9	489089.34	815066.94	421456.97	808872.1	629139.2	361218.66	89891.57	649009.2	1051970.6	956386.6	361730.25	1024030.0	1425157.6	694919.4	1135098.0	1292003.1	264517.1	517020.9	564223.06	1528838.2	523176.5	1401002.6	508742.94	609665.4	1526377.0	446033.2	669580.6	611327.94	338937.5	364309.22	1134046.9	620612.4	1131214.9	1298531.5	552007.9	85032.34	702771.75	1033254.3	575786.4
1570	Cluster_01567	2545115.0	1800590.8	2000106.8	2453076.8	3782107.0	7608685.0	1761012.4	2414603.8	2805066.8	1412647.0	978992.06	3530241.2	2284257.8	2828861.2	3667738.8	2364040.2	2936197.5	1.5893309E7	2562112.5	3705112.8	4554278.5	7539436.5	3944891.5	2082389.8	8159440.0	2389599.8	2800446.5	3877791.0	8048611.0	1922181.0	2600208.8	7409654.5	3292679.5	2303924.2	4056411.0	1325271.2	2786721.8	5422982.0	683642.0	2636455.8	1653279.9	2573818.0	2680858.0	2808604.0	3367068.8	2499031.2	5403620.5	6423819.5
1571	Cluster_01568	0.0	0.0	0.0	0.0	0.0	0.0	0.0	0.0	0.0	0.0	0.0	0.0	0.0	0.0	0.0	0.0	0.0	0.0	0.0	0.0	21049.025	0.0	0.0	0.0	0.0	0.0	0.0	0.0	0.0	0.0	0.0	0.0	0.0	0.0	130940.24	0.0	0.0	0.0	0.0	0.0	0.0	0.0	0.0	49097.12	0.0	0.0	0.0	30569.465
1573	Cluster_01570	642496.8	1636008.5	567842.25	1240730.0	1284321.8	1456405.1	582793.94	1634981.9	0.0	403081.6	1032537.25	1385863.1	1812868.4	520806.2	518345.1	1613545.8	1736594.8	924101.75	1013360.8	1611989.6	929133.9	1111790.5	0.0	551750.9	458271.56	504800.22	1251553.1	756559.2	461639.66	1115074.5	2414815.2	447736.78	105967.64	725292.1	1041745.9	265695.53	226015.9	309201.3	513783.6	1140093.8	2537726.5	586959.5	1397717.0	585754.3	694744.3	771686.0	504840.6	657028.0
1574	Cluster_01571	2496846.5	663952.56	402853.78	1473065.5	337488.47	926046.3	270296.2	1587865.2	584127.8	1107311.9	0.0	638640.4	826705.94	120436.766	0.0	200353.97	693612.5	0.0	706122.44	799993.7	1137554.2	1205259.2	609547.9	217303.52	761938.6	33890.566	1526258.6	679285.75	1937862.9	136611.5	1249724.2	578145.1	1023511.8	1132914.2	670701.7	185072.31	511511.66	646308.8	799091.1	774431.7	595168.3	1152958.8	270169.62	504811.78	784802.25	678456.06	629423.9	1186326.9
1575	Cluster_01572	452036.03	575751.4	436846.03	430072.75	546866.3	874594.1	578561.94	376993.34	335845.5	294339.47	176305.97	582102.2	355369.34	516954.84	866507.7	231908.58	47869.367	478898.97	424485.78	413145.72	477611.7	593935.0	561982.06	515463.0	1270071.1	981376.06	1008169.4	939469.25	808653.06	418061.5	684631.7	206904.55	652741.1	627535.9	729921.1	388391.25	1259704.5	142309.44	101795.71	650464.5	581225.1	348111.0	432550.38	693209.25	404806.8	1126503.1	411734.66	981583.1
1576	Cluster_01573	0.0	0.0	0.0	0.0	0.0	0.0	0.0	0.0	15658.243	0.0	50209.094	0.0	29599.3	59371.316	0.0	0.0	0.0	0.0	10508.449	0.0	0.0	0.0	0.0	0.0	0.0	0.0	0.0	0.0	0.0	3716.1682	0.0	0.0	0.0	40285.707	0.0	0.0	0.0	0.0	0.0	0.0	0.0	0.0	41246.92	0.0	0.0	30194.922	0.0	0.0
1578	Cluster_01575	418464.84	0.0	223491.86	230223.34	27812.426	107255.72	114720.19	229869.81	133308.17	100872.74	97167.31	99382.12	0.0	0.0	0.0	0.0	204294.67	0.0	0.0	116400.234	157501.73	92640.65	0.0	296926.84	186241.69	0.0	100680.57	309588.56	478788.88	216518.88	288626.34	0.0	0.0	0.0	263352.53	8752.462	10113.997	0.0	0.0	60175.336	85895.05	136858.5	5062.8887	157398.64	103677.48	55404.734	425767.9	181959.7
1579	Cluster_01576	9125.223	120285.98	155406.38	394176.25	454179.06	170137.77	250177.08	0.0	0.0	313216.16	276913.12	0.0	285475.75	0.0	212158.05	0.0	0.0	0.0	261946.1	0.0	0.0	86479.62	408282.03	408180.28	42842.996	183661.7	0.0	221833.34	121605.07	7904.0483	0.0	133376.1	0.0	6152.2866	0.0	213893.28	112545.336	12130.65	285715.62	81677.3	183492.16	110473.35	215189.67	158891.61	0.0	0.0	0.0	0.0
1580	Cluster_01577	0.0	0.0	212667.98	71124.45	166007.86	144614.2	485456.75	126909.12	140173.9	176487.78	257274.48	117984.45	724512.8	0.0	221487.08	161604.62	0.0	450894.03	0.0	205680.33	160034.86	51083.887	0.0	0.0	267615.56	118106.21	64230.664	353590.44	0.0	0.0	68875.46	0.0	617385.1	0.0	97864.266	220339.25	64520.402	267219.97	538461.1	0.0	0.0	471134.28	375573.03	0.0	147166.55	99205.67	306297.62	0.0
1581	Cluster_01578	462266.28	0.0	405316.22	123897.35	337196.5	135058.86	399509.84	0.0	135952.03	0.0	98462.26	210167.27	0.0	0.0	291813.84	183855.44	0.0	0.0	0.0	370571.1	208265.27	252380.97	344877.47	0.0	238754.19	0.0	162389.94	156713.25	0.0	0.0	136833.73	325467.12	0.0	0.0	175904.72	131150.9	225218.86	719555.9	147247.16	0.0	332442.9	0.0	0.0	156612.69	0.0	177605.52	592014.56	0.0
1582	Cluster_01579	134443.06	0.0	150586.28	331505.2	8642.944	251192.3	120156.75	308768.6	128372.92	229162.75	0.0	0.0	410928.47	635640.44	147632.92	0.0	0.0	265672.2	239886.61	275056.75	0.0	136143.42	143622.75	290681.0	201646.7	360844.88	204127.95	95752.44	35384.457	126487.61	0.0	247524.69	278214.75	0.0	223689.67	366987.47	66373.86	381433.38	352434.9	378692.94	0.0	286784.88	100941.21	521607.75	0.0	439952.03	87350.3	238825.58
1583	Cluster_01580	0.0	0.0	391140.7	432721.6	0.0	0.0	164649.11	75651.3	196435.16	451851.25	79121.55	315100.3	0.0	0.0	142369.45	299168.66	0.0	0.0	238548.56	0.0	0.0	163702.16	188264.03	148469.5	238630.1	0.0	268845.47	669719.25	0.0	0.0	0.0	0.0	222874.92	352062.0	198635.1	0.0	485886.3	0.0	7437.505	0.0	272142.94	0.0	0.0	0.0	0.0	356549.06	0.0	176522.9
1584	Cluster_01581	586545.56	102280.836	144098.19	68944.69	0.0	0.0	0.0	0.0	0.0	0.0	0.0	0.0	359396.16	0.0	11774.359	113241.43	6137.192	460200.94	268998.9	131649.38	573545.7	0.0	0.0	285927.97	216630.98	0.0	176045.58	353112.28	54230.945	361251.84	253697.34	0.0	0.0	398686.7	0.0	0.0	152442.8	160645.38	0.0	0.0	274117.56	0.0	158208.03	0.0	149891.61	692010.3	0.0	396213.22
1585	Cluster_01582	72435.29	0.0	0.0	272948.03	0.0	0.0	0.0	425236.72	0.0	0.0	0.0	13341.758	0.0	418892.38	0.0	0.0	156728.56	0.0	0.0	0.0	0.0	141435.0	321667.9	6240.2764	0.0	0.0	0.0	0.0	0.0	0.0	0.0	110910.33	0.0	161886.31	105021.04	163508.44	144062.58	12998.811	0.0	0.0	0.0	0.0	0.0	115345.22	45226.586	0.0	187816.48	229923.9
1586	Cluster_01583	192666.5	159136.11	0.0	89852.41	255358.48	398186.56	199681.61	162381.12	72931.7	0.0	0.0	0.0	0.0	0.0	0.0	6559.7437	0.0	0.0	180565.77	141315.44	0.0	0.0	0.0	0.0	0.0	0.0	178265.73	210175.16	0.0	17010.059	0.0	0.0	0.0	525351.0	0.0	0.0	100200.62	0.0	112973.73	167004.6	0.0	0.0	19497.52	0.0	0.0	0.0	0.0	0.0
1590	Cluster_01587	300118.47	530061.56	320802.12	1002555.9	759335.2	928967.5	153240.11	505470.0	522200.84	730067.3	115663.76	0.0	984913.75	445539.38	1427940.6	1166936.4	1022853.56	623965.06	1343065.0	904861.56	772882.2	143809.55	460029.34	1155530.8	769450.3	0.0	525076.5	834756.25	126104.84	600332.4	882570.56	844593.94	189503.14	306285.66	327484.16	0.0	459925.84	743403.7	0.0	910241.44	733216.4	585332.94	949931.56	271543.66	0.0	0.0	199119.66	366241.7
1592	Cluster_01589	1.688926E7	9643412.0	1.2090181E7	1.866821E7	1.2599464E7	2.1837534E7	1.29219E7	2.0143368E7	1.3105537E7	1.2951106E7	1.0952E7	4111058.5	1.492455E7	1.6941748E7	1.1730826E7	1.7458396E7	1.563125E7	1.4101341E7	9877794.0	1.307741E7	2.7950272E7	1.5964838E7	1.0661442E7	2.326326E7	1.5412451E7	9777205.0	1.2395083E7	2.1049798E7	2.3273102E7	1.615579E7	1.3843071E7	1.1868259E7	1.9134286E7	3.8751044E7	1.1766938E7	1.4990925E7	1.7299134E7	1.7221418E7	1.0574587E7	2.7192088E7	1.9339408E7	7498988.5	1.0122312E7	1.5473272E7	1.8391146E7	1.0281761E7	2.6128906E7	1.9277802E7
1593	Cluster_01590	102668.6	258258.69	0.0	141248.92	0.0	0.0	197808.17	0.0	0.0	183143.92	126055.805	354064.5	98621.27	0.0	109171.586	530351.25	86081.336	363484.62	159772.9	16720.523	139101.72	93316.02	104970.195	101156.94	264871.25	0.0	112236.33	654090.1	0.0	361404.47	0.0	76928.75	36682.215	462037.94	2652.3428	171872.9	90966.44	0.0	0.0	438131.7	193133.62	0.0	170998.98	57052.996	299107.38	59623.79	118724.42	138163.28
1596	Cluster_01593	6555286.0	7881821.0	8719398.0	7159918.5	5890903.5	5578923.5	7295580.0	9124751.0	7575135.0	8621920.0	5825804.0	7824214.0	9128976.0	9922083.0	9166107.0	7855464.5	1.0479411E7	8682951.0	8207930.0	6976849.5	7289874.5	8639153.0	9019664.0	8300183.5	7170366.5	6408007.5	8306628.5	8647186.0	7722371.0	8610398.0	8372205.0	8090000.0	8327429.5	9655863.0	8016239.5	8307632.5	6326065.5	6606304.0	7961732.5	6588789.5	7125965.0	7141992.0	8821351.0	7981553.0	8043337.0	8084927.0	6315002.5	8501938.0
1597	Cluster_01594	2110037.5	1311401.8	1641409.9	2664293.2	1688621.8	2907508.5	2068645.2	1678901.8	765112.0	2210596.0	1394691.2	1304646.9	2392566.2	3175274.0	1185379.4	1887412.6	1991196.5	1417743.8	2588280.0	4213039.0	3153077.8	1084810.5	1315054.6	2105608.0	1408110.2	2597568.5	1185914.2	1466676.6	597849.2	996241.44	2346558.5	1298929.0	1631475.0	1683005.1	1249424.5	1863041.6	3052296.5	2064073.2	1746612.0	1729930.1	2151145.5	1507594.0	1596247.2	2360728.5	3253617.5	1204236.6	1911347.2	2119597.0
1598	Cluster_01595	2691748.2	3367153.2	2269862.0	2011892.0	2534341.5	3333233.0	2070854.5	3094767.0	1956493.2	3113879.0	1525198.0	3661859.2	1742565.8	2909506.5	2263721.0	2331854.0	2083508.2	115055.836	2649083.5	1966750.1	2659032.5	2258059.5	3453385.8	1453890.5	2692199.8	2084401.1	1553723.5	3319343.5	1149526.4	3444675.2	2627253.8	1919174.0	1281371.2	2301692.2	2623180.8	1366962.9	1603337.6	2223845.5	860950.75	1841673.1	2135545.0	2018602.8	1411853.8	1368011.4	3659734.2	1969059.2	1376631.2	1883896.2
1599	Cluster_01596	1930933.1	349186.75	1062088.6	712039.6	473825.75	596263.25	843252.9	269624.5	273637.25	1400504.1	444855.6	3538.9573	0.0	338426.8	874419.0	166581.97	1491237.0	1593125.9	217705.45	1308317.5	894124.0	261268.14	1250947.1	865399.44	0.0	1657274.5	540722.94	270090.16	1411789.6	484469.2	398963.25	769057.3	233272.61	885537.0	759245.3	186104.1	2976283.8	605371.6	657968.1	1061860.2	204415.84	807660.7	19293.625	203789.44	0.0	1354940.2	938230.94	697138.6
1600	Cluster_01597	494620.6	1612689.9	262743.3	2337054.8	172372.03	100635.26	630477.25	173350.6	928380.56	860423.94	235498.5	1538070.9	1002403.4	0.0	435776.5	16508.785	84884.88	564402.56	994040.4	327913.72	1917123.9	940483.75	1460992.5	1014895.5	359130.56	600888.4	960742.1	932001.5	989195.4	1095697.5	0.0	2084868.0	1980054.0	855506.7	0.0	443536.06	504018.12	169104.92	847079.0	204671.2	844266.0	2265148.5	1016491.06	1078171.8	0.0	0.0	267935.62	2027372.8
1601	Cluster_01598	2186629.2	1598975.9	2700608.2	1826754.9	3044904.5	1230749.6	3121227.8	1530755.5	2322421.2	2317872.0	4645893.5	1776395.0	411349.62	3457543.2	1940649.2	1918097.8	1558509.2	2268250.2	735378.7	2048823.9	2911200.2	3644442.5	1675107.8	1859936.9	2492663.8	2379247.5	1251951.6	2150418.0	1720612.0	1976979.5	1873389.6	1380443.2	1538969.4	2770711.8	1133629.1	4878341.0	2958401.5	1429455.8	1635823.2	2866398.2	1704723.8	2002075.1	1775070.0	1973013.1	2062654.5	2596947.0	2219209.2	2596633.0
1602	Cluster_01599	3657060.2	1510996.2	3834576.8	6523713.5	669346.25	2987279.5	854234.5	532824.1	1087843.2	2765603.0	4149692.0	2475688.0	1533835.2	4966035.5	1433772.5	3933409.2	2569121.0	1791651.8	914252.5	1423816.6	1856288.4	2218060.0	1203413.6	1980455.1	2351632.0	1867787.9	3568566.8	1264166.9	5860210.0	2812591.5	4026052.8	1126282.0	1957670.9	2218782.2	819620.8	1728826.6	5349909.5	2499705.2	2431135.5	4367313.5	1507863.5	1264810.2	2238575.8	1299601.0	6549204.5	2673028.5	6067631.5	2177885.2
1604	Cluster_01601	26198.188	140226.36	194172.58	93782.08	115194.36	68724.58	109032.19	183795.44	147765.33	131724.33	1645.4274	352520.25	141958.66	50772.453	191591.34	88917.51	175537.67	334216.62	181046.66	92994.14	83224.64	881624.3	272224.44	0.0	79970.125	0.0	193157.02	65462.125	94289.375	290776.94	47209.906	189335.86	70284.96	962559.5	73081.22	79552.33	0.0	57952.492	0.0	0.0	85379.734	66441.445	110272.0	175251.6	98022.805	156808.64	0.0	130927.61
1606	Cluster_01603	2.3183844E7	2.3539524E7	2.5303576E7	2.3102216E7	2.24236E7	2.0236334E7	2.7314372E7	2.3255646E7	2.622873E7	2.624088E7	3841342.0	2.3200794E7	2.174982E7	2.8055954E7	2.27922E7	2.2004836E7	2.6011548E7	2.3197514E7	2.4422482E7	2.5361024E7	2.2702916E7	2.3121604E7	2.3630632E7	2.3285168E7	2.4649456E7	9019117.0	2.333508E7	2.0468556E7	2.317323E7	2.5269066E7	2.3030794E7	2.5072824E7	2.6974262E7	2.4457284E7	2.0063134E7	2.480786E7	2.3076908E7	2.2633466E7	2.0916598E7	2.2983776E7	2.3616492E7	2.2960644E7	2.2439828E7	2.1743826E7	1.9054188E7	2.1757638E7	2.0746294E7	2.3601274E7
1608	Cluster_01605	0.0	60088.145	70335.836	0.0	0.0	60025.234	0.0	0.0	0.0	0.0	83350.125	0.0	0.0	0.0	0.0	0.0	0.0	0.0	0.0	113383.37	0.0	0.0	0.0	0.0	0.0	0.0	44878.17	67758.875	0.0	0.0	0.0	0.0	0.0	47137.926	0.0	0.0	0.0	0.0	0.0	0.0	0.0	237746.69	0.0	0.0	0.0	0.0	0.0	0.0
1609	Cluster_01606	1084093.5	776526.44	802074.56	844621.6	426139.06	10255.314	1055362.0	73458.59	1241904.2	584999.56	254299.23	620888.94	117378.18	1035107.25	521018.25	810405.5	400487.06	939070.8	287804.75	561259.56	460790.88	324492.7	1078161.6	1183627.5	610849.5	353856.5	822231.9	745141.6	765399.75	605390.0	630519.3	1722856.2	983489.4	285358.66	758239.9	142949.81	637569.2	807120.8	943432.06	659062.5	97418.94	411473.94	797736.6	744959.0	122535.38	659150.6	1386606.9	1481758.6
1610	Cluster_01607	1697950.2	1281859.4	590374.8	324192.56	1443225.1	1513226.6	994302.1	400168.84	1771731.5	5649639.5	1417924.0	1146187.8	900094.75	541860.75	782534.1	0.0	879678.5	864492.6	1022144.8	0.0	1782264.9	505836.06	1524931.6	733598.3	1574178.0	1302834.6	1192711.1	1895172.5	1950641.0	517068.56	1047101.44	912002.75	0.0	0.0	448863.38	159837.55	170366.27	1058063.0	2031323.1	1222840.9	2087410.4	2171445.0	1876836.8	1482817.5	188928.38	1549725.4	2395969.5	1680439.8
1612	Cluster_01609	0.0	0.0	0.0	0.0	0.0	0.0	0.0	0.0	0.0	3070457.0	0.0	803974.44	0.0	1375418.9	1164429.1	0.0	2378676.5	0.0	339755.62	1255274.8	939546.5	1832689.9	0.0	1027375.5	444248.4	0.0	0.0	1077551.1	0.0	0.0	0.0	1232655.1	0.0	0.0	23377.213	885594.56	443883.38	0.0	0.0	552058.56	1067788.4	0.0	985003.4	0.0	0.0	206763.27	708150.94	0.0
1614	Cluster_01611	7322.1772	0.0	117345.266	407306.97	0.0	0.0	187539.02	101052.086	234932.14	65985.64	34476.82	119191.086	389965.5	0.0	178983.14	0.0	194190.56	310512.0	401900.97	0.0	0.0	33537.633	112496.82	0.0	10503.007	82291.3	0.0	131792.48	0.0	0.0	347491.38	16506.79	0.0	382427.06	28245.605	0.0	0.0	0.0	0.0	519380.3	137503.8	0.0	1620.4381	0.0	1763.3365	0.0	0.0	1153478.2
1615	Cluster_01612	804859.5	1225262.6	529397.75	1161435.0	979150.44	1422747.8	475706.2	1433160.5	1109895.5	1394154.8	256748.89	832223.4	861101.3	1153134.8	981539.06	1091779.5	1004928.9	1173861.8	1650793.2	1140833.6	1526823.5	1105232.9	927593.25	1043131.75	1019413.3	1369213.2	1158229.5	1006325.9	898864.56	746277.6	411290.6	636698.2	1312025.4	898709.1	2361548.0	1717943.0	1627636.5	738384.56	793513.6	550037.6	1592116.4	1508220.6	836345.94	642060.8	1692471.5	560934.75	1496700.4	1119705.8
1617	Cluster_01614	0.0	0.0	0.0	0.0	0.0	0.0	0.0	0.0	0.0	1760.0885	0.0	0.0	0.0	0.0	0.0	0.0	0.0	0.0	0.0	0.0	0.0	0.0	0.0	0.0	0.0	0.0	0.0	0.0	0.0	0.0	0.0	0.0	0.0	0.0	887.7965	0.0	0.0	0.0	0.0	0.0	0.0	0.0	0.0	0.0	0.0	0.0	0.0	0.0
1618	Cluster_01615	865215.3	892780.75	1567626.8	954629.56	1030887.1	1717151.9	724360.4	351220.25	473757.8	391595.53	303636.84	515920.25	755732.1	720510.5	1404272.1	471197.2	357261.38	1069730.1	842566.1	413128.8	1045912.7	1124583.0	928227.75	974234.6	1634162.5	1830126.2	1616367.8	1483270.0	1402270.9	857683.75	959592.0	733113.4	778830.3	1219153.0	1596697.2	464231.5	1934817.9	1135039.2	371694.56	1386383.0	1100723.4	937651.06	873863.4	1125891.5	1177753.0	2172245.5	1159654.4	2263088.2
1620	Cluster_01617	197064.34	64797.71	250944.7	0.0	41471.176	101742.23	179294.39	0.0	155481.45	76847.07	77959.914	157673.75	73408.98	273381.72	0.0	435411.2	0.0	0.0	218220.44	291930.2	77301.016	112783.734	0.0	106034.78	319951.6	0.0	59305.37	310535.03	109474.586	0.0	136624.69	0.0	124968.086	146465.56	57092.664	162168.48	140874.61	374643.97	360380.5	87614.15	0.0	308762.44	224499.1	250157.81	0.0	250927.16	249320.31	202006.9
1622	Cluster_01619	0.0	0.0	84260.664	0.0	0.0	327766.9	0.0	229125.97	0.0	139421.42	304389.25	190804.47	0.0	0.0	0.0	227590.7	0.0	0.0	0.0	0.0	332173.0	0.0	146644.78	0.0	0.0	0.0	0.0	0.0	359433.38	0.0	0.0	0.0	0.0	89678.77	0.0	0.0	0.0	0.0	0.0	0.0	114045.21	0.0	0.0	0.0	0.0	0.0	0.0	0.0
1629	Cluster_01626	2628617.8	5389315.0	7731984.0	2999795.0	4552467.0	7246189.0	4580905.0	1085923.9	4243233.0	2278390.8	848838.8	2911873.0	6153496.0	2890193.8	9092707.0	1807348.8	4546435.5	5560146.5	4343980.0	5354154.0	4883125.0	6221978.5	5088565.5	5706370.0	6845555.5	1.1322915E7	8823460.0	4903336.5	4482389.0	4284212.0	3374970.8	4956902.0	5269806.0	7635155.5	7746020.0	3466306.2	9021252.0	4043440.2	2008556.8	6442366.0	7049105.5	5420656.0	5643513.0	7609364.5	1.0198464E7	7896505.5	5462801.0	1.2859374E7
1630	Cluster_01627	104727.53	161843.56	0.0	0.0	168396.88	0.0	0.0	0.0	0.0	0.0	0.0	0.0	0.0	127548.45	0.0	0.0	0.0	271270.7	0.0	169164.25	0.0	155005.39	0.0	0.0	0.0	0.0	0.0	0.0	213611.44	0.0	209902.81	0.0	58102.03	0.0	0.0	0.0	160525.86	0.0	0.0	81989.94	226680.58	71491.07	0.0	0.0	0.0	0.0	0.0	0.0
1631	Cluster_01628	9.1556792E7	8.8032992E7	8.9000872E7	9.264636E7	8.9349376E7	7.4543344E7	9.8734584E7	9.5541208E7	9.3905808E7	9.7446928E7	6.0127876E7	1.01318368E8	1.03042744E8	1.08905952E8	1.0142392E8	8.724344E7	1.07923688E8	9.3769336E7	1.04170528E8	1.01912824E8	9.6657976E7	9.1597896E7	1.03066936E8	9.4081696E7	9.8443744E7	9.6996504E7	9.7805112E7	8.2653416E7	9.3687472E7	1.02834536E8	9.2256848E7	1.02792976E8	1.02472976E8	1.00855712E8	9.4142192E7	1.0260776E8	9.011964E7	9.6255248E7	8.2395896E7	9.7785256E7	9.8386496E7	9.206884E7	8.7870824E7	9.677416E7	8.2555144E7	9.3750104E7	8.6842472E7	9.2127904E7
1635	Cluster_01632	284273.12	0.0	171560.66	172958.6	646135.75	344483.1	206635.61	185042.06	209450.23	318843.22	430963.72	345550.7	206277.33	411685.66	570645.7	59134.56	206979.7	373684.56	131008.29	143173.77	0.0	0.0	248202.38	0.0	185709.73	293738.5	184941.58	110546.336	117644.19	142055.39	756248.8	265565.88	210802.44	284466.97	166730.47	225568.67	0.0	211339.16	111686.06	235009.47	575328.56	85479.95	112193.03	431895.25	489324.9	1048720.2	97534.57	173539.2
1636	Cluster_01633	83498.65	99931.05	359715.0	410837.8	341097.5	0.0	568444.9	619947.25	840598.9	137303.45	297767.72	484969.2	484352.94	586341.06	227088.88	168325.52	429516.12	146509.31	632505.25	289806.94	481194.75	494490.03	382800.0	287390.1	358101.56	151945.14	244097.11	0.0	156356.64	557315.6	538005.44	438063.34	189679.88	126878.805	451408.88	250202.19	865439.3	71768.13	171635.69	101709.08	414727.88	249355.05	312502.62	194371.67	430507.25	289323.22	107370.06	538741.75
1637	Cluster_01634	0.0	610325.6	499985.2	343375.16	208225.16	0.0	233628.27	249567.28	465711.5	0.0	41695.723	270291.8	0.0	0.0	0.0	0.0	0.0	0.0	543736.94	839149.2	492434.94	365546.66	195526.45	0.0	380577.62	989700.25	0.0	572651.0	0.0	348384.78	0.0	0.0	0.0	0.0	0.0	341872.7	128847.65	0.0	0.0	550284.8	0.0	51322.395	277838.0	0.0	0.0	0.0	140108.12	485307.3
1639	Cluster_01636	0.0	14649.592	179330.52	226620.38	614397.6	237123.72	84514.0	0.0	255788.6	40678.984	738226.6	0.0	73500.57	137066.31	0.0	0.0	424852.44	407857.12	546664.75	0.0	444708.97	18570.424	400606.06	400933.03	223251.14	0.0	181474.28	0.0	850434.1	444511.0	44656.895	0.0	400170.53	681656.56	189292.36	167774.3	0.0	0.0	183874.56	0.0	82844.46	381494.53	302002.47	172606.0	0.0	716291.44	0.0	59902.656
1640	Cluster_01637	0.0	560349.5	0.0	0.0	0.0	363197.66	70577.805	0.0	536524.0	52684.84	107326.07	0.0	328707.6	0.0	0.0	0.0	164918.22	0.0	2403.773	0.0	0.0	471504.12	0.0	0.0	0.0	171208.27	340944.3	440728.56	0.0	0.0	144011.22	0.0	923.8256	0.0	368885.53	101358.19	0.0	0.0	0.0	371165.03	0.0	992055.0	64666.703	0.0	0.0	6049.9277	0.0	0.0
1641	Cluster_01638	0.0	0.0	759552.56	221250.8	0.0	681494.44	0.0	121230.18	270608.84	0.0	0.0	370256.8	0.0	708674.56	409852.12	305246.94	72214.33	146428.75	231694.66	220424.31	210262.6	236177.62	0.0	160383.11	335126.78	264874.78	451119.44	224139.81	468700.22	355469.5	251941.53	314152.66	0.0	0.0	186821.19	0.0	449379.47	114853.37	208754.44	549315.0	486601.78	0.0	13763.842	1063989.1	459576.7	333650.28	0.0	628595.6
1642	Cluster_01639	1071581.5	104619.39	676479.25	711058.44	368564.3	337187.44	218851.75	274487.03	754472.8	843528.25	559557.56	236162.67	154258.52	193923.05	486282.28	99782.53	310294.5	569356.25	389227.75	524504.1	474083.3	326105.56	101302.42	452406.22	347154.94	668528.2	282135.62	392254.34	325321.6	285471.4	211811.86	680875.3	355123.88	265904.6	286861.8	283860.34	1096094.5	174140.14	376886.2	777916.44	0.0	172906.77	386064.84	850644.25	269398.7	688600.75	0.0	1020299.4
1643	Cluster_01640	0.0	253317.22	0.0	388315.72	508955.75	126894.445	245930.44	519870.78	160034.95	251184.2	172380.92	0.0	268377.34	355569.94	304516.16	248139.72	1155859.8	313639.56	426756.56	755193.7	0.0	76395.36	515457.53	0.0	0.0	475137.88	148185.66	287499.84	384554.3	326821.44	309081.88	0.0	0.0	349791.56	234455.61	177988.06	189211.12	179668.03	432098.94	831159.7	236503.56	0.0	449841.03	0.0	122450.47	0.0	481588.34	0.0
1645	Cluster_01642	495014.8	442104.28	494608.8	770147.5	0.0	574637.44	779513.56	34216.027	526362.94	646057.06	219324.83	303840.53	391278.62	0.0	356233.78	178757.06	297487.2	0.0	0.0	581385.8	0.0	107157.22	620204.7	720411.8	1381522.2	211038.45	402019.06	25769.502	339041.0	182441.0	364266.6	438472.28	197722.3	151434.6	344818.2	489881.5	201830.06	553535.75	271317.9	113202.586	249403.38	406524.66	339629.84	763200.1	13568.511	2434.4575	600380.56	256676.45
1646	Cluster_01643	642073.8	315996.47	454478.75	938862.6	828714.25	1025741.7	423440.44	537663.06	585174.8	1033358.9	533072.6	687135.8	874618.5	0.0	1196922.5	576379.56	164213.44	841554.56	752204.06	1156076.2	1724883.0	256093.53	631073.3	602735.3	622935.6	589255.7	1314554.0	605587.9	664246.7	1120952.1	66140.23	195018.36	873801.0	200180.22	595429.7	319641.62	1374531.6	505691.2	721988.7	445196.2	323637.16	387832.25	560720.0	347512.56	2173405.5	231813.08	412318.2	593349.2
1649	Cluster_01646	3593396.0	2014260.8	1636058.1	2691415.2	1351400.6	2826935.2	2539172.0	2823823.8	3024904.0	1293180.6	2288291.8	2088615.8	2980398.8	2216267.8	1407968.0	2972661.5	1815844.6	1426121.2	1578270.8	1701117.2	4012620.0	716381.94	2887333.2	4868787.5	2106551.8	1195258.5	734656.9	2447797.0	1695940.8	2966378.5	1397201.5	2486291.8	1743451.2	2324342.5	2281094.8	2662675.0	3405581.2	2296424.8	1168290.5	3850502.2	2342437.2	2417574.8	1480781.4	2043136.2	3025869.8	1860867.9	2885826.0	3110514.0
1651	Cluster_01648	1505581.0	1956362.0	517217.88	940161.2	841789.8	1877961.4	169948.78	1811895.4	382095.44	530529.0	505812.25	1605212.0	748244.5	729042.94	542604.9	462117.97	1033938.0	140776.52	364209.97	174821.48	165252.44	0.0	994837.9	1519368.4	400728.88	0.0	1283171.2	456494.84	723499.0	1212876.5	1234428.2	811658.44	954372.7	343222.28	920016.94	1087912.9	638161.25	680112.25	1603516.1	1157905.8	795099.7	1082609.1	272082.06	1019669.75	423396.28	1193655.8	699083.8	96701.01
1653	Cluster_01650	117023.03	125813.14	856086.6	456426.62	0.0	572826.7	149492.53	505343.88	0.0	492358.0	270759.53	540385.44	103345.3	727633.0	609352.75	0.0	339545.53	313610.66	466094.12	0.0	0.0	0.0	604592.94	652364.0	675475.1	147980.3	65676.31	0.0	628418.1	0.0	0.0	0.0	218834.17	0.0	317022.47	861564.06	74986.74	457639.22	133399.2	309497.4	966818.25	658750.6	0.0	115928.625	0.0	0.0	177837.4	245470.25
1654	Cluster_01651	87260.25	132037.61	217331.1	285989.75	0.0	562651.9	241585.14	453126.6	126537.28	441249.38	0.0	63879.87	560367.75	581509.5	0.0	679247.0	591821.25	0.0	313015.66	716895.0	552556.6	165853.67	31645.54	0.0	64215.773	0.0	469492.7	14608.738	0.0	169712.19	519138.2	100830.31	925986.0	779059.9	147959.3	731248.25	6532.8447	454381.1	127409.66	0.0	0.0	195175.6	93718.3	886868.44	1030108.9	735316.8	0.0	195310.61
1655	Cluster_01652	0.0	411824.34	156792.97	376887.38	0.0	0.0	511099.9	290659.38	0.0	0.0	0.0	388035.56	0.0	0.0	0.0	0.0	0.0	0.0	505141.5	148957.19	0.0	0.0	0.0	534406.94	536445.0	0.0	0.0	0.0	0.0	865381.6	195859.6	92991.81	0.0	371932.5	0.0	173234.75	14478.514	441946.03	0.0	386837.06	359645.53	715593.56	0.0	0.0	28.585644	14995.756	112539.11	810597.06
1656	Cluster_01653	241884.12	655536.3	0.0	199209.4	576757.3	180047.16	316735.25	564378.6	1400971.1	418153.88	106165.15	124564.12	362969.8	355329.25	344905.0	448313.75	0.0	770097.56	0.0	224723.77	5985.4355	344950.8	858867.06	382883.34	476550.66	496012.06	696738.4	220501.55	1187107.9	1172142.5	544583.75	301157.25	0.0	236974.5	0.0	218116.17	667099.0	301182.9	59079.758	1127055.6	0.0	0.0	338151.1	915682.2	0.0	634428.4	252452.55	30056.484
1657	Cluster_01654	524122.0	0.0	541788.56	10073.622	148115.95	62187.47	270653.12	0.0	874251.5	469037.78	0.0	0.0	112894.02	1715.9462	0.0	630655.25	200522.72	332711.22	347251.53	665681.1	2274490.5	0.0	0.0	0.0	718299.9	421138.72	272622.06	408608.3	142383.05	394356.66	480780.72	688293.4	0.0	144167.02	667806.9	292874.72	0.0	401215.3	0.0	1088198.9	289902.88	698250.56	789378.1	342845.28	0.0	677913.8	906445.3	0.0
1658	Cluster_01655	144746.0	245021.97	175499.22	1341601.4	1348209.5	448337.6	406982.2	0.0	357767.97	225887.6	677229.0	930833.9	968541.0	480627.1	0.0	276413.47	935243.9	1125342.6	1394727.5	381859.34	5562.338	837850.06	1561016.1	866968.1	915217.4	0.0	1539201.1	114365.71	496277.75	201591.38	461439.47	1109079.8	1042626.3	1302180.9	452210.16	637571.4	925503.8	758213.0	95183.875	0.0	252690.97	0.0	241414.2	450679.6	666597.25	450595.03	1023923.4	1292249.8
1659	Cluster_01656	831890.94	0.0	9741.711	720168.4	894131.1	818596.4	775483.8	418561.9	1347762.2	1260346.8	878208.75	2195287.2	1611938.0	1215634.9	819366.75	691512.1	2030174.6	1258263.5	953790.75	347746.28	2406572.0	741305.0	743893.25	754345.0	1150516.6	0.0	1102706.6	328372.28	1548025.5	359944.38	1444892.0	903314.6	1824665.0	1638542.8	324560.88	907099.0	123857.914	843349.25	291404.47	240102.69	1372398.9	1579004.0	1043837.0	563178.8	1355230.1	1027226.25	1147960.1	1298461.2
1668	Cluster_01665	0.0	0.0	0.0	0.0	0.0	0.0	0.0	0.0	0.0	0.0	0.0	0.0	0.0	0.0	0.0	0.0	0.0	0.0	0.0	0.0	0.0	0.0	0.0	0.0	0.0	0.0	0.0	0.0	0.0	0.0	0.0	0.0	0.0	0.0	0.0	0.0	0.0	0.0	0.0	0.0	0.0	0.0	0.0	0.0	0.0	0.0	0.0	0.0
1669	Cluster_01666	1302752.4	889316.75	1074069.5	1016290.56	1722487.5	1973425.4	999825.44	1477016.8	1709173.5	161443.75	457272.06	771959.5	1223239.1	904534.75	1412899.4	816748.0	1015891.75	3013927.0	1052197.2	1289815.9	2227946.0	2823533.0	1534874.2	2139525.5	1898690.1	1890831.2	2064300.5	1062522.4	1449360.8	956196.7	722029.4	1592873.8	1278366.9	1718282.1	2009991.9	1367628.5	2242099.0	989148.94	685625.25	1775854.8	1860928.2	1455554.1	1396365.0	1673722.2	1440132.0	2148896.8	1386352.8	2048928.6
1671	Cluster_01668	0.0	0.0	0.0	0.0	0.0	0.0	0.0	0.0	0.0	0.0	0.0	0.0	0.0	0.0	0.0	0.0	0.0	0.0	0.0	0.0	0.0	0.0	0.0	0.0	0.0	0.0	0.0	0.0	0.0	0.0	0.0	0.0	0.0	0.0	0.0	0.0	0.0	0.0	0.0	0.0	0.0	0.0	0.0	0.0	0.0	0.0	0.0	0.0
1672	Cluster_01669	0.0	0.0	0.0	0.0	0.0	0.0	0.0	0.0	0.0	0.0	0.0	0.0	0.0	0.0	0.0	0.0	0.0	0.0	0.0	0.0	0.0	0.0	0.0	0.0	0.0	0.0	0.0	0.0	0.0	48292.523	0.0	0.0	0.0	0.0	0.0	0.0	0.0	0.0	0.0	0.0	0.0	0.0	0.0	0.0	0.0	0.0	0.0	0.0
1675	Cluster_01672	0.0	0.0	0.0	0.0	0.0	0.0	0.0	0.0	0.0	0.0	0.0	0.0	0.0	0.0	0.0	0.0	0.0	0.0	0.0	0.0	0.0	0.0	0.0	0.0	0.0	0.0	0.0	0.0	0.0	0.0	0.0	0.0	0.0	0.0	0.0	0.0	0.0	0.0	0.0	0.0	0.0	0.0	0.0	0.0	0.0	0.0	0.0	0.0
1680	Cluster_01677	0.0	0.0	0.0	0.0	72062.266	0.0	0.0	18558.598	0.0	0.0	55032.406	101473.336	0.0	0.0	0.0	0.0	0.0	0.0	0.0	0.0	0.0	0.0	0.0	0.0	0.0	0.0	0.0	25362.094	0.0	0.0	0.0	8734.404	0.0	0.0	0.0	0.0	0.0	0.0	272996.7	0.0	0.0	0.0	0.0	0.0	0.0	0.0	0.0	0.0
1681	Cluster_01678	73653.52	0.0	0.0	0.0	60359.926	312554.06	0.0	0.0	60665.793	0.0	0.0	279687.38	0.0	0.0	0.0	0.0	0.0	0.0	266981.88	71919.3	328306.3	251684.0	0.0	0.0	220798.8	55418.31	0.0	2223.9937	194003.84	1602.0784	142679.38	182037.1	179584.2	102942.29	167039.47	0.0	0.0	91113.17	32554.496	467864.25	289452.72	123217.86	221647.55	176587.44	0.0	0.0	195969.31	153493.75
1682	Cluster_01679	0.0	0.0	0.0	0.0	0.0	0.0	0.0	0.0	0.0	0.0	0.0	0.0	0.0	0.0	0.0	0.0	0.0	0.0	0.0	0.0	0.0	0.0	0.0	0.0	0.0	0.0	0.0	0.0	0.0	0.0	0.0	0.0	0.0	0.0	0.0	0.0	0.0	0.0	0.0	0.0	0.0	0.0	0.0	0.0	0.0	0.0	0.0	0.0
1683	Cluster_01680	0.0	0.0	0.0	0.0	0.0	0.0	0.0	0.0	0.0	0.0	0.0	0.0	0.0	0.0	0.0	0.0	0.0	0.0	0.0	0.0	0.0	0.0	0.0	0.0	0.0	0.0	0.0	0.0	0.0	0.0	0.0	0.0	0.0	0.0	0.0	0.0	0.0	0.0	0.0	0.0	0.0	0.0	0.0	0.0	0.0	0.0	0.0	0.0
1686	Cluster_01683	106542.91	0.0	0.0	93807.97	20528.41	43776.832	0.0	53491.0	39788.355	126823.734	0.0	0.0	193026.48	14590.679	8406.875	0.0	34129.473	37227.125	0.0	28213.877	0.0	127866.414	0.0	10135.194	0.0	38058.223	0.0	10976.266	0.0	0.0	57736.508	9517.523	96504.34	0.0	0.0	0.0	181676.8	62674.98	0.0	0.0	103775.42	71065.38	87285.12	0.0	94764.76	145919.9	44334.24	98598.48
1688	Cluster_01685	0.0	0.0	0.0	0.0	0.0	0.0	0.0	0.0	0.0	0.0	15743.645	0.0	0.0	0.0	0.0	0.0	0.0	0.0	0.0	0.0	0.0	0.0	0.0	0.0	0.0	0.0	0.0	0.0	0.0	0.0	0.0	0.0	0.0	0.0	0.0	0.0	0.0	0.0	0.0	0.0	0.0	0.0	53211.57	0.0	0.0	0.0	0.0	0.0
1691	Cluster_01688	3209758.5	2813971.5	2946236.2	2705703.5	2140576.5	2931261.5	2874088.8	1925064.0	2549856.2	3156686.8	2355138.0	3934479.2	3312473.0	3059888.8	3405719.5	3505131.5	3621426.5	3074445.2	2336729.2	2720939.2	2434608.5	4146902.0	3824611.2	3713899.5	3403891.2	6228863.0	2778335.0	3813283.0	3616795.2	1719892.9	2561518.5	5047773.0	4067733.5	4951584.0	3942575.2	3172060.5	4120953.8	5778203.0	2413349.2	2854581.5	3848437.0	2922580.8	2633031.2	5007624.0	4037040.8	2801336.2	3748236.8	3489392.0
1692	Cluster_01689	477013.06	861216.4	1204903.4	1038055.56	1376303.4	1539905.2	1454786.6	1189022.4	1165711.8	927896.56	1033522.75	1030549.25	908457.5	1305959.1	659639.9	1049642.1	916291.06	1771286.9	1158234.4	1111218.9	1102110.8	1405735.8	951217.25	1141089.9	901009.7	1580717.4	1154123.9	1639898.8	892428.0	1531202.4	897974.8	1277846.8	1410923.4	1355722.6	1414224.4	1071068.6	1146992.8	879003.75	2424067.0	1754465.5	777903.06	865659.25	1219250.5	1323933.1	974098.5	1143687.8	1120576.2	1521238.4
1694	Cluster_01691	270461.8	234376.19	798033.94	1288157.0	1379245.4	706179.9	1079922.9	317187.84	300262.28	1600488.2	948704.2	182851.25	1108231.4	1422085.6	1560150.8	568400.7	701012.8	67611.7	990017.94	731160.5	1196560.1	572645.9	204847.94	932287.25	794818.4	1822042.4	2007934.6	482345.75	1160296.5	1052156.0	1571740.8	264234.53	1434929.8	462520.3	1072107.1	1000803.9	1135616.0	1419874.4	1087802.4	681330.06	174393.2	575629.44	1931849.4	1244346.2	445327.12	769865.4	645850.25	887959.8
1695	Cluster_01692	1923667.8	1548741.0	1162709.1	2203368.2	2461368.0	502829.4	671429.0	1992523.6	792126.7	772158.06	342546.03	350704.44	1098930.2	1145512.8	1865981.6	1663537.6	1286932.5	1140504.1	918274.5	413415.97	362325.2	2183914.0	1014970.3	1541913.0	1498472.9	1201277.2	757842.56	1431617.0	1711517.5	696381.25	602877.4	1840945.1	258538.19	732136.6	823649.94	403058.5	624453.56	2312057.5	827213.3	1140813.5	1357714.6	2238415.0	179428.02	1048870.4	1852210.4	1311248.2	2660869.2	1337336.6
1696	Cluster_01693	1227610.8	948009.9	1962475.5	1996209.0	1283714.4	1112681.2	196264.81	1516408.8	922773.25	3208481.0	1874649.0	1716975.8	1228395.2	1274387.6	585311.9	649686.75	937879.9	1122208.4	1020794.3	1741873.0	1598885.8	2890203.0	265651.66	1404900.1	1493498.5	1728375.1	1516513.5	1809362.8	1664381.9	907465.3	1835292.8	1026729.1	1266078.2	1123665.1	766385.8	1291280.4	1553800.9	1657321.6	1614307.2	1156825.5	1018474.9	2245940.2	657646.2	543847.6	1040631.5	360051.3	2978742.5	1453086.4
1697	Cluster_01694	732189.75	1194500.2	750979.25	1939800.9	740583.2	2707694.2	811123.75	1570151.6	1221969.6	2379434.8	1163417.2	343687.0	1013897.0	1142828.0	218663.44	2525597.2	779363.3	634102.5	1568866.9	640639.94	655374.7	805462.1	2001491.2	771975.8	789600.9	904387.25	2000761.5	1086172.5	2634260.0	70318.23	1955947.2	1216026.5	1141172.0	0.0	1885477.1	1376169.8	1272109.8	1584284.8	1374725.2	894184.6	276536.47	1306186.2	1797693.2	556584.56	894433.0	3196898.8	1656376.4	1349190.5
1698	Cluster_01695	1040813.8	2657226.2	1790828.1	2276139.5	999296.56	2664259.5	755443.4	2920049.5	2183175.5	2251479.5	778803.44	1354364.8	3385346.8	4594346.5	3042442.2	2370770.5	453972.66	675925.25	3020685.0	3135549.8	3863017.5	986192.3	2996399.8	2313739.8	4314356.0	1655901.1	2669516.0	1174724.1	2575601.5	2755233.5	2392737.2	1656934.9	3222076.5	1653839.9	2522966.0	1951088.9	2422677.5	1760405.8	4780075.0	2418507.5	645786.4	1179598.8	2228221.5	2275837.5	1897849.5	1684969.6	2286298.5	2088933.5
1699	Cluster_01696	3728495.0	1374947.4	1548378.6	2018206.6	2749923.8	3647313.5	1770445.0	2400796.8	2946566.5	1132526.2	432931.6	1245633.8	4146076.5	2080734.6	1763816.9	750519.94	890070.5	295704.97	447297.97	2795706.2	2096354.8	2500243.5	2115392.5	3968534.5	2889338.0	1625724.8	901195.5	2300019.2	1646114.4	4097673.8	1445135.8	1300129.8	1225732.4	2643136.2	2586850.5	3010221.5	1219891.8	500203.25	1309715.2	2879153.8	2078215.8	1238262.9	4047065.0	628378.3	4530671.0	2900621.0	2951797.0	3863665.0
1700	Cluster_01697	233934.28	894958.6	1381731.8	88556.32	643178.06	2351088.8	1072362.4	610245.8	1161743.4	1259331.9	1549578.5	427270.22	1393507.1	548282.4	990058.1	1359222.8	1006598.8	594275.3	121390.91	562895.9	1123767.9	1083054.1	1156622.8	1026569.25	1094357.5	0.0	980800.44	2032829.1	341446.84	1196169.5	965652.9	1864977.2	1178639.2	373140.75	163766.08	1950069.9	422603.75	3088278.0	88990.26	243132.77	161129.44	1993742.6	1345511.0	188183.5	1617805.2	2233467.8	1538469.2	2149137.0
1702	Cluster_01699	509340.1	1196238.2	688523.8	0.0	1753107.1	2132259.0	929237.4	407646.38	792051.75	1705154.0	719300.0	1494670.2	362152.78	1863418.5	399760.0	137783.31	524995.7	2357842.8	2161321.5	3965213.5	555321.2	1412815.9	324304.9	1933237.5	2569119.8	1470575.1	206537.19	578784.3	341947.5	1798752.1	865526.06	1044019.5	4200630.5	302752.7	1899465.5	1035332.25	2013262.9	1710236.2	1507608.0	1170197.1	172888.08	2642044.5	2293380.5	929453.75	1719671.8	1605665.2	87077.2	963101.25
1703	Cluster_01700	1833222.5	1523443.1	2874631.0	473918.06	1898249.0	2005961.2	1377362.0	3826981.2	3109023.2	1392944.4	2467767.5	1053462.0	2312939.5	2491900.5	3152107.8	3034646.2	4505310.5	1333999.6	1326350.0	1161435.1	2359742.2	1520923.2	3060031.2	3519241.0	2846515.2	2102529.0	2252179.8	2079683.1	3396384.5	2342125.8	385961.5	855973.9	1910455.6	1030735.6	2043391.4	4037338.5	1196391.1	1511228.8	1705630.9	1175025.9	2088592.0	1797169.0	1397047.6	1053418.0	2481761.2	688410.2	2624057.5	1899432.0
1704	Cluster_01701	501120.16	1461684.8	898810.25	783091.5	1396353.0	1479874.9	576528.8	544752.6	3274744.0	565742.3	4318502.0	953197.75	1845688.0	1415183.8	883233.9	752703.4	963542.1	1538165.9	2214095.5	1575810.5	1296922.1	1922748.5	2055137.8	1742682.4	1439208.8	1778154.4	2544343.0	1427154.9	1154056.5	934653.4	1235205.5	1388908.0	2680737.5	640345.06	1197328.4	1163762.5	1387076.5	2896100.0	2096041.1	580600.94	611094.75	2252347.5	537789.7	671121.75	1703355.8	2027411.5	2709285.5	873152.2
1705	Cluster_01702	3148743.5	651874.8	2461370.5	3517503.2	1186693.8	1472217.6	120104.234	94180.586	1083274.4	1624235.0	3673179.5	2701351.5	1540443.8	5096090.0	2597928.8	1065168.4	1240856.6	1209131.0	505105.2	1241560.1	2118335.5	782565.6	961244.7	2112741.2	867585.7	689313.0	2311936.5	1041866.44	1833497.4	2785723.5	1480534.0	1006954.3	141398.23	148700.95	2311587.5	1607502.8	529217.9	1735395.5	899670.0	5002106.5	189157.58	3140588.5	1410557.5	647955.6	5785554.5	2134363.5	5414779.5	1438936.8
1711	Cluster_01708	1767644.2	4570206.0	5831782.5	3053440.2	3353087.5	3924808.0	1158375.5	1139701.6	2778220.2	6725607.5	2536635.0	4494987.0	4171949.0	1989213.2	4476646.0	100306.195	4384250.5	714422.4	3327942.8	3539064.0	3464830.5	1970802.2	2950174.5	5226290.5	2326225.0	5308055.5	4400346.5	3924116.2	1658225.2	4572016.0	5002220.0	2115969.0	950579.75	2180216.2	1572720.8	5144947.0	896984.75	5068397.5	3483357.8	1868199.8	391720.94	4608236.0	1210477.5	4890580.0	2417461.2	3213477.0	1309522.6	4008052.8
1712	Cluster_01709	1.069117E7	6836348.0	1.0171736E7	1.2363949E7	1.0799456E7	6388807.5	9438728.0	9248486.0	1.5771575E7	1.1951843E7	1.1562505E7	8958713.0	1.3167167E7	1.078674E7	9102536.0	1.0734907E7	9452631.0	1.3830136E7	7842389.0	1.0410293E7	1.1504959E7	7163001.5	6710381.0	1.055042E7	6939041.5	4543945.5	1.1123841E7	8168844.0	9322082.0	1.0246396E7	6507995.0	1.0724128E7	6994684.5	4718342.0	6558158.0	6850883.0	1.0749079E7	8140622.5	1.4892267E7	1.0510764E7	1.9610698E7	1.0591934E7	1.75038E7	1.4396399E7	1.5190886E7	1.5218468E7	1.0245162E7	1.1006072E7
1720	Cluster_01717	227623.62	354563.53	72946.35	199020.83	264408.1	390914.72	412099.3	214168.5	355010.62	263125.56	79260.19	130986.445	226379.77	178182.69	99103.37	47452.11	158965.22	51492.84	235920.28	207963.45	150464.27	202066.72	277128.03	128125.86	418361.6	0.0	37612.516	350789.97	329669.25	326180.3	188450.56	147094.61	169525.83	220602.81	58060.383	0.0	176544.9	49584.812	132298.86	0.0	325332.34	160961.3	41335.906	154226.9	172029.78	386797.7	122380.125	71416.08
1721	Cluster_01718	0.0	80162.51	0.0	108648.32	430145.53	107060.734	139645.17	46082.76	143164.5	131087.55	24686.977	54929.234	216958.42	0.0	133441.75	52354.754	186293.5	86616.4	256217.45	101253.875	0.0	366429.97	247989.7	0.0	162283.89	156043.17	96641.76	0.0	54566.324	170057.77	0.0	0.0	73846.48	116695.51	32617.62	0.0	81489.68	49223.207	0.0	82293.06	68735.82	127000.55	204358.22	0.0	141979.14	0.0	0.0	141204.77
1723	Cluster_01720	232769.6	51377.434	96705.305	0.0	55270.96	259053.69	268290.62	202397.84	72039.11	214824.4	0.0	32391.797	125134.64	167592.05	250103.77	116653.05	325849.25	314701.2	299513.53	279297.7	173402.12	95500.45	119997.75	29665.875	225112.28	177302.16	46394.273	110253.14	0.0	58850.836	215036.1	175455.5	13420.296	83171.93	0.0	190617.03	170803.66	215424.0	346316.94	0.0	84944.875	57761.598	44907.87	146262.95	110772.28	131163.66	103943.586	0.0
1732	Cluster_01729	0.0	0.0	0.0	0.0	0.0	0.0	0.0	0.0	0.0	0.0	0.0	0.0	0.0	0.0	0.0	6381185.5	0.0	0.0	0.0	0.0	0.0	0.0	0.0	1222661.2	0.0	0.0	0.0	6110445.5	0.0	0.0	0.0	0.0	0.0	0.0	0.0	0.0	0.0	0.0	2063259.6	0.0	0.0	867790.7	0.0	0.0	0.0	0.0	0.0	0.0
1734	Cluster_01731	0.0	53562.836	44769.605	0.0	66372.5	0.0	0.0	64934.49	0.0	0.0	0.0	0.0	0.0	0.0	0.0	0.0	50164.05	0.0	0.0	0.0	0.0	0.0	0.0	0.0	0.0	0.0	0.0	0.0	0.0	0.0	0.0	0.0	0.0	62231.02	0.0	0.0	131096.75	0.0	59493.535	0.0	0.0	0.0	0.0	0.0	0.0	0.0	0.0	51768.383
1735	Cluster_01732	0.0	0.0	0.0	0.0	0.0	0.0	0.0	0.0	0.0	0.0	0.0	0.0	0.0	0.0	0.0	0.0	0.0	0.0	0.0	0.0	0.0	0.0	0.0	0.0	0.0	0.0	0.0	0.0	0.0	0.0	0.0	0.0	0.0	0.0	0.0	0.0	0.0	0.0	0.0	0.0	0.0	0.0	0.0	0.0	0.0	0.0	0.0	0.0
1736	Cluster_01733	0.0	0.0	0.0	0.0	0.0	0.0	0.0	0.0	0.0	0.0	0.0	0.0	0.0	0.0	0.0	0.0	0.0	0.0	0.0	0.0	0.0	0.0	0.0	0.0	0.0	0.0	0.0	0.0	0.0	0.0	0.0	0.0	0.0	0.0	0.0	0.0	0.0	0.0	0.0	0.0	0.0	0.0	0.0	0.0	0.0	0.0	0.0	0.0
1739	Cluster_01736	5132249.0	5436163.0	5231618.5	4618850.5	6325004.0	5668152.5	6039499.0	4811109.5	5950409.5	4700156.0	2214896.0	5330176.5	4698236.5	5229906.5	5687422.5	5358404.0	6150470.0	5913829.5	6399769.5	5435121.5	4371062.0	6004813.5	4935874.5	5438431.0	5342571.0	5260037.0	6214484.0	5218086.5	5509718.5	5843720.0	5771956.5	6267313.5	5750300.0	5187924.5	5670376.5	6453976.0	5363964.0	5996282.5	3452993.5	5882228.5	5795230.0	6094491.5	6127173.5	5307333.5	4955151.5	5278932.0	6844408.5	5990934.0
1740	Cluster_01737	0.0	158523.83	0.0	0.0	0.0	0.0	177196.16	107007.61	148259.08	136997.2	83494.19	54891.99	0.0	209739.89	39916.06	0.0	186931.36	0.0	55118.836	0.0	0.0	0.0	0.0	51828.926	0.0	55991.133	0.0	84582.836	0.0	201587.06	55519.066	23422.582	0.0	166853.33	0.0	126937.41	0.0	0.0	171276.64	0.0	97416.49	0.0	52642.61	0.0	0.0	0.0	53372.434	0.0
1741	Cluster_01738	0.0	36300.496	0.0	78632.1	0.0	50030.965	0.0	0.0	0.0	0.0	0.0	96239.08	52513.383	0.0	0.0	0.0	0.0	0.0	0.0	0.0	149186.81	72157.28	0.0	0.0	0.0	44830.574	0.0	0.0	140250.64	38936.543	0.0	0.0	0.0	30775.238	34160.17	0.0	0.0	0.0	0.0	0.0	0.0	117711.586	57110.168	73149.586	0.0	63012.473	0.0	0.0
1743	Cluster_01740	47583.438	191719.03	261566.03	75543.97	103391.164	102327.36	76075.766	232174.05	20942.225	108184.17	0.0	113545.31	231337.66	76221.75	147547.17	163848.0	33744.37	208974.77	211936.84	179802.38	106034.54	113908.33	85518.6	98605.86	81523.66	66289.94	43792.52	91991.64	184876.81	114017.23	106297.49	56850.63	219389.58	170827.72	166627.94	42952.33	137862.22	107313.85	79711.36	33321.184	77126.59	164185.58	181566.58	373314.38	78252.02	121510.38	381898.97	0.0
1744	Cluster_01741	92333.48	0.0	247950.0	26349.195	92403.98	131494.17	82107.58	94438.13	69415.7	114676.17	69286.73	100044.54	80038.15	232785.75	0.0	96096.99	233908.66	86880.63	88799.52	280183.38	0.0	209994.83	137299.39	0.0	148489.95	38104.816	1930.9131	108714.89	66618.95	22921.879	0.0	130071.89	101337.94	77806.414	46871.984	102095.87	178418.27	52971.473	0.0	58218.58	0.0	9658.905	39670.492	348567.4	157709.39	82997.17	155392.73	107048.016
1745	Cluster_01742	0.0	0.0	0.0	0.0	0.0	0.0	55264.36	0.0	0.0	0.0	0.0	0.0	0.0	106552.8	24582.94	0.0	0.0	0.0	0.0	0.0	0.0	0.0	0.0	0.0	0.0	0.0	0.0	0.0	0.0	0.0	0.0	0.0	0.0	0.0	2141.4187	0.0	133262.8	0.0	0.0	0.0	0.0	0.0	0.0	0.0	0.0	70555.41	0.0	0.0
1746	Cluster_01743	0.0	0.0	0.0	0.0	0.0	0.0	0.0	0.0	0.0	0.0	0.0	108700.336	0.0	0.0	90918.35	0.0	0.0	0.0	0.0	0.0	0.0	0.0	0.0	0.0	0.0	0.0	115472.52	0.0	0.0	0.0	0.0	0.0	0.0	0.0	0.0	0.0	0.0	0.0	0.0	0.0	0.0	0.0	0.0	0.0	0.0	0.0	0.0	0.0
1752	Cluster_01749	0.0	0.0	0.0	0.0	0.0	0.0	0.0	0.0	0.0	0.0	0.0	0.0	0.0	0.0	0.0	0.0	0.0	0.0	0.0	0.0	0.0	0.0	0.0	0.0	0.0	0.0	0.0	0.0	0.0	0.0	0.0	0.0	0.0	0.0	0.0	0.0	0.0	0.0	0.0	0.0	0.0	0.0	0.0	0.0	0.0	0.0	0.0	0.0
1753	Cluster_01750	46855.875	14970.837	97537.64	0.0	55038.36	0.0	46192.926	0.0	0.0	39693.766	25019.816	43565.203	0.0	30786.58	0.0	149163.06	0.0	0.0	0.0	122322.766	0.0	0.0	0.0	0.0	72930.555	0.0	0.0	0.0	0.0	52770.184	0.0	50032.97	54009.74	0.0	35427.793	0.0	25865.65	49404.625	0.0	177328.89	0.0	74110.07	0.0	60762.887	170639.62	178012.67	0.0	87770.21
1754	Cluster_01751	9249029.0	7895481.0	8976069.0	8871555.0	7563244.5	6572135.0	9101405.0	8535254.0	8901310.0	9872999.0	4639356.0	8881036.0	1.1633385E7	9820249.0	9975857.0	8551336.0	1.0242001E7	8418374.0	9905461.0	9286945.0	9537955.0	9805622.0	9960232.0	7762332.0	8444385.0	6976686.5	8949858.0	8095904.5	9087430.0	9312872.0	8889560.0	1.0210245E7	8969694.0	8609156.0	8513279.0	8918360.0	8650633.0	8379038.5	7689415.0	8582920.0	1.0048048E7	9262896.0	8089981.0	9140919.0	8485388.0	8829914.0	8148132.5	8781449.0
1757	Cluster_01754	0.0	50701.184	0.0	0.0	0.0	0.0	0.0	0.0	0.0	0.0	67561.47	0.0	0.0	0.0	49707.773	0.0	0.0	0.0	0.0	0.0	0.0	0.0	0.0	0.0	0.0	0.0	0.0	0.0	41676.992	0.0	0.0	0.0	0.0	0.0	0.0	0.0	0.0	0.0	40161.758	0.0	0.0	0.0	0.0	0.0	0.0	0.0	0.0	0.0
1758	Cluster_01755	396082.16	0.0	202665.55	356326.8	118863.625	0.0	144252.52	176142.02	0.0	0.0	320543.72	221758.44	189655.92	250401.53	266051.97	221749.34	520975.8	0.0	0.0	435763.22	302922.03	0.0	0.0	92972.414	184443.38	267856.38	0.0	0.0	186627.62	134516.0	233947.6	167775.0	96466.62	167709.39	383312.12	0.0	0.0	75190.14	0.0	83476.15	105537.625	202021.83	284439.44	0.0	273197.16	357728.84	77032.445	80560.72
1765	Cluster_01762	0.0	0.0	0.0	0.0	0.0	0.0	0.0	0.0	0.0	0.0	0.0	0.0	0.0	0.0	0.0	0.0	0.0	0.0	0.0	0.0	0.0	0.0	0.0	0.0	0.0	0.0	0.0	0.0	0.0	0.0	0.0	0.0	0.0	0.0	0.0	0.0	0.0	0.0	0.0	0.0	0.0	0.0	0.0	0.0	0.0	0.0	0.0	0.0
1766	Cluster_01763	0.0	0.0	0.0	0.0	0.0	0.0	0.0	0.0	0.0	0.0	0.0	0.0	0.0	0.0	0.0	0.0	0.0	0.0	0.0	0.0	0.0	0.0	0.0	0.0	0.0	0.0	0.0	0.0	0.0	0.0	0.0	0.0	0.0	0.0	0.0	0.0	0.0	0.0	0.0	0.0	0.0	0.0	0.0	0.0	0.0	0.0	0.0	0.0
1769	Cluster_01766	194711.03	640249.75	15103.948	345513.6	738936.4	331493.22	282061.8	353207.53	113290.3	0.0	0.0	0.0	425766.03	450867.97	466058.4	588669.8	1340189.5	579257.56	320875.6	761193.0	14764.223	146399.58	293966.47	286761.97	972565.6	911551.75	700626.25	675887.4	1758320.9	1356480.0	1273804.4	1370229.1	1128057.6	644096.2	10798.717	157287.75	495986.34	1020608.5	1020441.2	1194690.6	2067733.9	1832609.0	2147380.5	2068894.4	28857.031	23344.74	209239.06	221726.02
1787	Cluster_01784	0.0	0.0	117397.016	470394.12	411080.1	157128.69	0.0	0.0	112492.73	0.0	0.0	128899.54	0.0	320345.8	0.0	0.0	0.0	633571.4	0.0	193556.58	0.0	188446.53	0.0	446307.16	0.0	0.0	0.0	0.0	0.0	0.0	0.0	0.0	0.0	0.0	0.0	0.0	232479.16	0.0	113341.9	228623.4	0.0	0.0	0.0	323699.75	0.0	0.0	611093.6	0.0
1789	Cluster_01786	0.0	0.0	0.0	0.0	0.0	0.0	0.0	0.0	0.0	0.0	202151.44	0.0	0.0	0.0	0.0	0.0	0.0	0.0	0.0	0.0	0.0	0.0	0.0	0.0	0.0	0.0	0.0	0.0	0.0	0.0	0.0	71525.48	0.0	0.0	0.0	0.0	0.0	123237.41	0.0	0.0	0.0	0.0	0.0	0.0	113808.83	0.0	0.0	0.0
1790	Cluster_01787	0.0	0.0	0.0	0.0	0.0	0.0	0.0	0.0	0.0	0.0	0.0	0.0	0.0	0.0	0.0	0.0	0.0	0.0	0.0	0.0	0.0	0.0	0.0	37761.4	0.0	0.0	0.0	0.0	0.0	0.0	0.0	0.0	0.0	0.0	0.0	0.0	0.0	0.0	0.0	0.0	0.0	0.0	0.0	0.0	0.0	0.0	0.0	0.0
1791	Cluster_01788	0.0	0.0	0.0	0.0	0.0	0.0	0.0	0.0	0.0	0.0	0.0	0.0	0.0	0.0	0.0	0.0	0.0	0.0	0.0	0.0	0.0	0.0	0.0	0.0	0.0	0.0	0.0	0.0	0.0	0.0	0.0	0.0	0.0	0.0	0.0	0.0	0.0	0.0	0.0	0.0	0.0	0.0	5102.672	0.0	0.0	0.0	0.0	0.0
1792	Cluster_01789	0.0	0.0	4083.5889	0.0	0.0	0.0	0.0	0.0	0.0	38856.55	0.0	0.0	0.0	58205.832	0.0	0.0	63583.28	0.0	45640.8	77645.7	0.0	0.0	0.0	0.0	58780.867	0.0	0.0	0.0	54333.16	0.0	0.0	0.0	0.0	0.0	0.0	0.0	87994.83	0.0	41340.4	86828.88	0.0	0.0	0.0	0.0	0.0	0.0	921.38324	58904.25
1800	Cluster_01797	0.0	0.0	0.0	0.0	0.0	0.0	0.0	0.0	0.0	0.0	0.0	0.0	0.0	0.0	0.0	0.0	0.0	0.0	0.0	0.0	0.0	0.0	0.0	0.0	0.0	0.0	0.0	0.0	0.0	0.0	0.0	0.0	0.0	0.0	0.0	0.0	0.0	0.0	0.0	0.0	0.0	252432.22	0.0	0.0	113218.766	0.0	0.0	0.0
1801	Cluster_01798	1971621.0	1599854.6	1529492.5	1777259.9	849482.94	1371717.4	1723759.0	2116173.5	2148686.2	1229383.9	1091639.9	1209304.0	2728660.8	1285143.1	872144.44	2071469.1	1362775.0	957688.7	1434857.0	1200923.0	3190054.0	507577.75	1988244.0	3139835.5	1590801.9	756054.4	889606.25	1767049.0	1099788.4	2445058.2	730571.0	1759642.4	1078142.9	1889262.6	1864387.2	2460804.8	2626888.2	1937260.2	796753.7	2601227.2	2257493.0	1812629.6	789087.5	948418.44	2222917.5	1583026.4	1831186.6	2056864.5
1803	Cluster_01800	296863.0	592738.8	613623.4	972711.9	914430.56	1565131.2	936959.1	1134675.0	736024.6	1813982.9	1118055.8	239413.28	266084.94	547159.4	727786.8	991733.0	558781.6	1943493.2	821893.06	867799.94	1187380.1	1594690.8	580755.75	1052745.2	1489563.0	903213.5	875690.5	1059248.2	1475299.8	1035085.94	1382381.6	932894.25	355702.66	295801.53	761848.1	455918.28	956095.94	402184.34	383097.97	480818.1	352914.47	2151828.5	665313.06	1208712.8	1672592.8	1146487.6	1172057.2	1369108.9
1804	Cluster_01801	0.0	0.0	0.0	0.0	0.0	0.0	0.0	0.0	0.0	0.0	0.0	0.0	0.0	0.0	0.0	0.0	0.0	0.0	0.0	0.0	0.0	0.0	0.0	0.0	0.0	0.0	0.0	0.0	0.0	0.0	0.0	0.0	0.0	0.0	0.0	0.0	0.0	0.0	0.0	0.0	0.0	0.0	0.0	0.0	0.0	0.0	0.0	0.0
1805	Cluster_01802	0.0	0.0	0.0	288620.84	54185.008	273316.22	0.0	0.0	0.0	0.0	0.0	0.0	0.0	0.0	0.0	0.0	0.0	0.0	0.0	0.0	0.0	0.0	0.0	0.0	0.0	0.0	56472.797	0.0	17187.992	0.0	74372.1	0.0	0.0	0.0	0.0	0.0	0.0	0.0	0.0	0.0	0.0	0.0	0.0	0.0	0.0	0.0	0.0	0.0
1807	Cluster_01804	102392.45	135226.88	176225.66	86965.18	0.0	95781.05	213073.81	170326.69	314543.5	0.0	131405.3	354618.94	77249.64	162140.42	328156.66	119867.88	44039.52	223093.48	186062.58	71739.055	27146.924	257875.84	196976.62	502645.78	105680.484	213199.9	176246.88	0.0	262497.75	331922.28	252234.0	34088.56	263642.44	332563.88	397705.0	321472.9	257734.36	80052.07	47369.164	82814.84	140618.75	195008.88	176712.28	383497.88	186635.8	447120.06	144131.39	29587.816
1808	Cluster_01805	0.0	0.0	162324.89	0.0	202657.31	0.0	0.0	184197.27	146199.8	0.0	0.0	0.0	0.0	43080.586	148614.4	0.0	0.0	0.0	0.0	0.0	0.0	0.0	2019.0938	0.0	0.0	0.0	0.0	0.0	98034.48	144015.84	0.0	739.49225	138317.67	0.0	0.0	0.0	0.0	0.0	109754.42	0.0	66709.836	0.0	0.0	0.0	175826.25	0.0	200477.48	0.0
1810	Cluster_01807	0.0	40005.18	0.0	0.0	0.0	0.0	0.0	0.0	360292.2	233528.89	0.0	75953.53	0.0	295081.3	363505.1	0.0	324193.47	0.0	92745.39	0.0	383526.62	435878.4	442557.38	434590.12	0.0	0.0	813286.4	302322.5	211777.58	254220.31	173219.86	149791.36	702575.8	301069.6	312421.03	0.0	189478.88	361229.97	225321.23	0.0	183219.11	0.0	827277.4	309987.28	0.0	0.0	0.0	86938.96
1811	Cluster_01808	280447.94	215208.16	297245.66	0.0	187555.77	209157.89	697055.9	571673.94	247294.53	0.0	0.0	279386.88	26516.732	497199.62	0.0	434422.06	292992.0	0.0	558071.25	0.0	0.0	200812.88	0.0	448824.03	343070.12	218512.97	0.0	0.0	292787.12	110669.41	358329.12	470196.16	0.0	0.0	287525.4	207724.34	399748.84	967276.8	184123.86	101864.77	0.0	408665.44	165465.4	786601.3	470042.88	0.0	0.0	171863.72
1812	Cluster_01809	0.0	0.0	0.0	158835.14	138748.45	0.0	0.0	0.0	0.0	0.0	0.0	159831.86	0.0	0.0	0.0	0.0	0.0	0.0	0.0	0.0	0.0	0.0	0.0	0.0	0.0	0.0	0.0	171070.5	163786.16	0.0	0.0	0.0	0.0	0.0	133211.97	0.0	0.0	0.0	0.0	0.0	0.0	121150.91	0.0	0.0	0.0	0.0	130581.43	0.0
1813	Cluster_01810	0.0	0.0	0.0	0.0	207422.72	313318.0	0.0	0.0	0.0	0.0	0.0	0.0	0.0	0.0	339133.06	287875.84	0.0	85362.86	137643.4	157066.95	0.0	193746.38	130857.836	204974.67	0.0	107032.57	0.0	0.0	296696.6	143901.6	266266.12	145628.12	0.0	0.0	226931.1	0.0	0.0	35277.598	145308.75	215034.39	0.0	222344.23	0.0	0.0	117402.97	0.0	341816.53	0.0
1814	Cluster_01811	0.0	0.0	0.0	0.0	0.0	0.0	0.0	0.0	0.0	0.0	0.0	45399.91	0.0	0.0	0.0	0.0	0.0	0.0	41206.34	0.0	0.0	0.0	0.0	0.0	0.0	0.0	13702.8	0.0	252299.55	0.0	0.0	0.0	0.0	0.0	0.0	0.0	0.0	0.0	0.0	0.0	0.0	0.0	17484.729	145745.69	0.0	411147.44	0.0	0.0
1815	Cluster_01812	0.0	228201.23	162165.62	0.0	0.0	0.0	0.0	0.0	0.0	0.0	0.0	0.0	0.0	0.0	0.0	0.0	281045.84	0.0	0.0	0.0	0.0	6593.3604	0.0	0.0	500208.56	0.0	275654.84	0.0	0.0	0.0	0.0	64896.03	0.0	0.0	0.0	0.0	0.0	298498.3	0.0	246314.08	0.0	327474.7	341080.1	0.0	0.0	0.0	0.0	0.0
1819	Cluster_01816	0.0	0.0	0.0	0.0	0.0	0.0	0.0	0.0	0.0	0.0	0.0	0.0	0.0	0.0	0.0	0.0	15025.5	62523.18	92238.46	189998.38	0.0	0.0	0.0	65188.02	165283.28	0.0	0.0	0.0	0.0	0.0	0.0	0.0	0.0	0.0	0.0	41807.62	0.0	0.0	0.0	242708.25	0.0	0.0	0.0	0.0	43466.633	0.0	287939.88	249478.34
1820	Cluster_01817	1068604.2	0.0	0.0	1050146.8	0.0	0.0	246731.02	854869.1	869785.7	883494.25	519823.34	231867.75	189119.17	757536.6	1124442.0	658117.75	1970052.2	224928.25	99886.6	2514685.8	0.0	921094.25	564596.5	1426169.9	0.0	941532.2	1634395.2	843301.7	0.0	193262.73	1144999.9	960643.5	0.0	646651.56	0.0	366469.88	1513630.8	1140125.8	298497.12	1982097.6	390716.1	267592.3	0.0	573603.44	947849.6	210959.58	1252468.2	932561.6
1821	Cluster_01818	3694329.2	6449459.0	4164789.5	5435261.5	8072078.5	5193735.0	4818242.0	4114698.2	4564019.0	4153851.5	3252737.8	7330947.5	7126499.0	3457037.8	5507268.5	5233741.5	4493637.0	6853071.0	5965220.0	6441302.5	4165834.2	7176499.0	5329626.5	6815911.5	4071562.0	2967322.0	4254469.0	3464918.2	3553882.2	5217167.0	4169566.0	5280708.0	5733218.5	5828531.5	2876902.0	5021958.0	4172298.2	5620216.0	5349686.5	4158149.2	3770714.0	3594099.8	4989884.0	6576545.0	4819052.5	4090563.8	3358534.2	3733242.8
1825	Cluster_01822	1352290.6	2645312.8	328848.62	220811.84	4099614.0	2404645.0	1238145.0	71285.54	1650867.1	277915.8	773413.5	960518.0	1075994.4	1050652.9	849320.25	1455097.5	1011596.2	1082934.8	1488078.2	2777795.5	151194.11	1069631.0	839591.6	1596852.5	1167797.4	167416.52	492260.06	160834.36	1550186.5	1379842.8	734132.25	1788892.8	2294002.2	1697387.0	2059300.4	3087246.0	1525270.2	2702248.8	731706.1	1226371.9	590460.4	902177.0	0.0	1617684.8	1401244.2	1553473.5	117811.28	57683.562
1826	Cluster_01823	2404389.0	1241473.0	1213844.8	639373.1	887113.8	2014216.5	1256146.4	2180767.2	1308247.8	1524952.4	680846.0	941953.3	765251.6	1665615.1	1307144.4	1676485.1	2122232.0	799291.6	770007.0	1897355.9	132672.14	696707.7	2230807.8	765262.9	2348350.8	1680060.6	1308733.6	1857010.0	1685247.4	1455409.8	249898.44	455383.22	2312673.5	2273517.8	1497013.0	1666200.0	639117.9	66880.86	2294570.5	1703369.0	2748903.2	2239637.5	736444.2	610090.44	1107010.9	1288090.1	1556527.9	1244706.9
1827	Cluster_01824	1271918.2	347626.22	859497.0	337488.7	892728.2	2208489.0	882445.6	1760503.5	1665922.1	1016709.75	1703768.4	1217598.2	1544100.1	1531090.5	1146410.0	1943894.8	511113.4	2081255.5	1523560.4	473658.62	1162212.8	1398322.0	2606470.8	1381296.1	1696131.1	1629468.6	333958.62	562406.3	1108505.8	0.0	1020818.25	642824.0	1636361.5	1614693.9	885257.75	860136.44	2206766.8	1176023.2	769342.25	1262926.8	943562.75	2255263.0	571060.7	366066.62	1596610.0	439001.47	1296675.8	1860691.8
1832	Cluster_01829	0.0	0.0	0.0	0.0	0.0	0.0	0.0	0.0	0.0	0.0	0.0	0.0	0.0	0.0	0.0	0.0	0.0	0.0	0.0	0.0	0.0	0.0	0.0	0.0	0.0	0.0	0.0	0.0	0.0	0.0	0.0	0.0	80843.9	0.0	0.0	0.0	93721.016	0.0	0.0	0.0	0.0	44901.492	0.0	0.0	0.0	0.0	0.0	0.0
1833	Cluster_01830	0.0	0.0	0.0	0.0	0.0	0.0	0.0	0.0	0.0	0.0	0.0	0.0	0.0	0.0	76344.69	0.0	0.0	0.0	0.0	0.0	0.0	0.0	0.0	0.0	0.0	0.0	0.0	0.0	0.0	0.0	0.0	0.0	0.0	0.0	0.0	0.0	0.0	0.0	0.0	0.0	0.0	0.0	0.0	0.0	0.0	0.0	0.0	0.0
1836	Cluster_01833	4783293.5	0.0	0.0	0.0	0.0	3636.4214	0.0	0.0	0.0	2031575.6	3438895.0	0.0	0.0	5735778.5	0.0	0.0	0.0	0.0	0.0	0.0	4334208.0	0.0	0.0	272606.06	118679.5	0.0	0.0	0.0	0.0	0.0	0.0	0.0	0.0	0.0	0.0	0.0	225025.84	100459.32	0.0	0.0	1474.4604	0.0	0.0	0.0	6471213.5	0.0	4216615.0	0.0
1837	Cluster_01834	29392.428	536753.6	0.0	136884.83	297438.2	102113.016	0.0	314758.8	163473.67	0.0	91071.72	188836.8	252151.89	322457.9	132041.53	589798.8	23238.064	89275.39	0.0	0.0	321229.6	0.0	0.0	117324.12	0.0	257695.08	416225.6	125511.375	11687.016	336434.53	284392.2	0.0	249547.58	290977.88	205629.73	0.0	0.0	34299.184	49000.492	54043.016	0.0	281786.1	144973.31	127875.78	338826.06	0.0	20740.432	243356.25
1838	Cluster_01835	0.0	0.0	0.0	0.0	0.0	0.0	0.0	0.0	0.0	0.0	0.0	0.0	0.0	0.0	0.0	0.0	0.0	0.0	0.0	0.0	0.0	0.0	0.0	0.0	0.0	0.0	0.0	0.0	0.0	0.0	0.0	0.0	0.0	0.0	0.0	0.0	0.0	0.0	0.0	0.0	0.0	0.0	0.0	0.0	0.0	0.0	0.0	0.0
1839	Cluster_01836	90457.31	362631.12	0.0	345195.47	141572.47	353098.8	0.0	0.0	745759.1	0.0	208209.06	376510.1	415323.16	339620.9	0.0	397785.62	0.0	422020.25	330061.72	863906.56	152707.53	270728.12	416029.84	508234.62	441781.75	212139.19	0.0	124972.95	404281.25	690508.3	141058.94	1088466.1	220833.48	0.0	47724.3	519431.1	514536.06	373360.0	391691.47	459647.38	313681.62	382441.28	173184.45	489901.6	421048.72	71449.914	553141.4	201224.84
1840	Cluster_01837	0.0	0.0	0.0	0.0	0.0	0.0	0.0	0.0	0.0	0.0	0.0	0.0	0.0	0.0	0.0	0.0	0.0	0.0	0.0	0.0	0.0	0.0	0.0	0.0	0.0	0.0	0.0	0.0	0.0	0.0	0.0	0.0	0.0	0.0	0.0	0.0	0.0	0.0	0.0	0.0	0.0	0.0	0.0	0.0	0.0	0.0	0.0	0.0
1841	Cluster_01838	477984.03	0.0	14506.459	981151.94	0.0	713152.94	100922.38	0.0	267843.84	0.0	0.0	0.0	0.0	388322.94	9745.438	419259.03	317480.94	0.0	0.0	0.0	465115.4	154401.92	113151.32	370979.78	519173.78	40055.508	153672.67	160351.89	129926.984	0.0	170861.1	158784.38	262278.2	168067.2	87849.56	0.0	253361.48	188696.14	422826.5	259324.05	489086.3	283932.28	175409.47	80593.43	193082.17	0.0	0.0	135275.5
1842	Cluster_01839	633725.25	732325.8	0.0	1089137.4	72438.63	743884.94	293467.3	554845.9	136403.83	905876.1	0.0	0.0	1071929.0	75613.97	182341.89	581602.06	96491.914	0.0	0.0	699991.9	259285.38	340130.94	0.0	998357.75	780047.1	143588.33	0.0	0.0	895741.9	112943.83	115278.375	1036164.4	434484.56	0.0	351811.9	208137.45	434219.7	267381.97	516731.25	623091.5	399598.5	0.0	79365.66	165938.11	388809.28	232546.97	559020.5	555961.1
1843	Cluster_01840	0.0	0.0	0.0	0.0	40664.465	0.0	0.0	0.0	0.0	0.0	0.0	0.0	0.0	0.0	0.0	0.0	0.0	0.0	0.0	0.0	35673.62	0.0	0.0	0.0	0.0	9837.85	0.0	0.0	0.0	0.0	0.0	1353.501	0.0	0.0	69873.67	0.0	0.0	0.0	0.0	0.0	0.0	0.0	0.0	0.0	0.0	0.0	0.0	0.0
1844	Cluster_01841	0.0	0.0	0.0	0.0	48639.016	0.0	0.0	0.0	0.0	0.0	0.0	2176.9849	0.0	0.0	67831.29	73410.445	0.0	0.0	0.0	0.0	0.0	0.0	0.0	0.0	0.0	0.0	0.0	0.0	0.0	0.0	0.0	0.0	0.0	0.0	0.0	0.0	0.0	0.0	0.0	0.0	0.0	101013.375	0.0	130247.23	0.0	0.0	0.0	0.0
1848	Cluster_01845	214906.39	0.0	0.0	0.0	183197.95	344960.12	33847.773	0.0	0.0	473030.34	313751.1	299392.44	86936.79	22191.807	172592.44	1035290.9	621158.1	0.0	232714.58	0.0	306379.56	165689.62	174292.8	279086.2	483786.97	515346.6	26889.828	29590.814	407883.5	0.0	0.0	310129.7	280535.6	0.0	601071.3	573113.44	209615.75	139641.39	251381.75	164929.25	0.0	268454.7	227537.08	73245.555	180914.88	228997.88	478982.0	593753.25
1849	Cluster_01846	182279.52	0.0	0.0	279570.78	298722.22	0.0	600760.1	239798.14	0.0	244129.05	241614.94	525702.56	477608.9	239290.6	63655.62	712622.1	338446.47	0.0	196712.53	396001.8	566058.6	211067.5	468369.22	264775.72	284891.47	0.0	431154.03	282683.28	49423.324	534309.4	0.0	548059.9	329061.34	194312.05	77180.35	146948.98	300175.72	797407.5	0.0	281785.44	325388.1	0.0	0.0	371721.2	303202.12	571047.3	275533.75	434658.12
1852	Cluster_01849	343588.7	0.0	0.0	243425.28	177778.3	0.0	196961.94	0.0	294947.22	74450.85	267840.84	44711.77	342087.7	321039.75	641149.3	469121.94	318147.4	14883.227	194334.16	483237.9	0.0	375221.5	0.0	0.0	273848.25	0.0	0.0	466601.44	391535.12	209929.08	0.0	445695.8	314587.0	55805.04	0.0	273341.62	133160.69	358530.62	491301.94	342675.56	354725.25	0.0	0.0	322840.8	82404.76	280422.22	229971.34	0.0
1853	Cluster_01850	0.0	0.0	0.0	120866.49	0.0	0.0	0.0	55272.94	152060.81	0.0	0.0	51946.426	0.0	0.0	214254.69	0.0	38553.047	84691.53	0.0	0.0	0.0	0.0	0.0	319974.66	0.0	0.0	0.0	0.0	0.0	0.0	0.0	0.0	2579.8113	67642.414	0.0	0.0	0.0	0.0	59861.58	293138.3	0.0	396369.75	0.0	0.0	0.0	0.0	0.0	218888.98
1857	Cluster_01854	313427.0	145425.84	109940.79	563754.1	632126.94	428912.78	255179.23	527856.6	294947.47	359500.62	174061.9	527299.2	133981.42	203884.52	1104351.2	170061.88	555836.2	206492.66	357990.28	318397.6	851868.9	251698.3	1025205.0	257097.55	721151.4	886938.3	1485561.4	261800.67	196962.39	152070.94	818851.75	607929.5	249199.25	0.0	552418.56	323108.66	227658.14	1178189.8	750609.44	406408.16	248323.19	0.0	317069.72	604570.25	1053158.4	494741.03	0.0	506539.47
1858	Cluster_01855	689411.9	334129.12	0.0	557140.75	994629.7	404618.22	677750.0	0.0	0.0	521576.47	353402.0	704343.9	345063.78	468203.56	501604.25	0.0	780840.1	846438.56	461026.62	0.0	384572.62	390431.66	445819.8	204839.94	230038.47	361380.56	384509.75	534354.94	0.0	621148.6	0.0	253403.77	0.0	554993.06	167011.48	0.0	312109.94	253026.16	689265.0	415554.25	341865.06	0.0	142010.92	266876.25	639940.5	1103552.2	0.0	617632.94
1859	Cluster_01856	386668.56	33418.797	0.0	845513.44	0.0	249344.08	233868.62	0.0	0.0	157096.3	269994.22	376493.25	495621.75	216592.9	81867.28	293900.5	130119.62	160755.17	0.0	840390.8	0.0	384186.7	0.0	531947.6	509091.84	285128.3	96780.74	10863.118	645383.06	744623.06	404830.1	151718.6	290299.75	253849.78	228085.39	396339.34	625281.0	513241.3	0.0	640227.25	421450.4	116247.234	351189.53	597742.4	359142.78	0.0	1525177.2	554357.8
1863	Cluster_01860	0.0	0.0	126801.47	0.0	0.0	161042.67	144056.56	0.0	368649.34	218998.6	341805.0	0.0	0.0	204406.36	179164.55	0.0	0.0	0.0	0.0	174146.52	353428.0	315262.5	1891.3958	0.0	0.0	177476.67	0.0	0.0	0.0	88660.71	0.0	151725.5	0.0	134564.95	0.0	101149.08	197163.16	0.0	0.0	396438.06	0.0	0.0	0.0	361246.22	3486.227	653472.06	0.0	485867.12
1864	Cluster_01861	0.0	0.0	167537.92	0.0	0.0	0.0	115115.52	0.0	304043.97	79615.53	0.0	0.0	0.0	0.0	0.0	0.0	160165.17	0.0	66394.086	0.0	214562.84	167042.9	211662.86	407333.12	0.0	101364.99	0.0	0.0	0.0	0.0	3507.9697	357848.97	2593.6917	0.0	0.0	0.0	0.0	0.0	0.0	0.0	0.0	491377.2	0.0	250348.98	0.0	277225.75	170560.28	0.0
1866	Cluster_01863	0.0	0.0	77049.086	35558.137	0.0	27400.488	0.0	34647.277	0.0	0.0	0.0	0.0	43450.18	0.0	70989.83	0.0	48595.785	17399.965	0.0	0.0	64584.78	0.0	0.0	0.0	0.0	0.0	35384.582	98600.79	124982.516	40579.69	27053.178	38150.812	74234.586	61108.08	81512.49	127408.88	0.0	0.0	0.0	51309.926	83400.08	97203.484	141298.69	11922.038	63825.15	0.0	11503.986	0.0
1874	Cluster_01871	0.0	34820.773	0.0	0.0	0.0	257382.86	0.0	374149.1	0.0	5106.9424	377859.38	191132.58	209049.83	0.0	307946.34	0.0	0.0	164207.81	0.0	0.0	0.0	0.0	16263.838	0.0	0.0	482745.06	0.0	0.0	0.0	0.0	0.0	16145.781	0.0	325227.47	80138.14	142365.16	19634.066	105403.82	0.0	0.0	0.0	5207.0693	0.0	143137.44	0.0	0.0	296695.12	85538.266
1882	Cluster_01879	0.0	0.0	5095.831	52174.793	0.0	42051.375	93468.445	0.0	39096.934	23609.752	0.0	0.0	80554.7	0.0	38408.85	0.0	92112.75	32428.56	0.0	0.0	129122.25	0.0	0.0	166937.67	0.0	24594.646	0.0	0.0	82051.46	0.0	11032.967	0.0	0.0	40824.633	0.0	0.0	92429.86	0.0	0.0	78333.92	35639.332	0.0	23438.057	0.0	171137.02	0.0	28805.887	0.0
1884	Cluster_01881	1073400.9	1883405.6	815041.56	705045.3	2004027.4	1569584.1	1708111.8	1517306.1	804609.9	835129.06	763622.5	1546244.8	1020998.1	784422.5	1460408.1	845290.94	1446543.8	1258631.2	1036672.1	1951748.5	1530245.2	1774069.5	1231690.8	1028976.7	2158777.5	429779.78	420486.84	2118227.5	1334027.6	1506623.6	582881.75	1413092.4	2052363.0	1765107.0	1222862.6	1229185.5	1362915.6	1082802.2	1028965.6	793708.9	514180.66	1749881.9	1235032.9	679052.75	798964.94	1176468.5	617116.1	1226718.6
1889	Cluster_01886	0.0	0.0	0.0	5051.092	0.0	15975.638	0.0	0.0	61177.47	0.0	0.0	0.0	0.0	0.0	0.0	0.0	44001.605	0.0	0.0	0.0	39766.863	0.0	43420.234	0.0	0.0	0.0	0.0	0.0	0.0	0.0	0.0	0.0	0.0	0.0	0.0	0.0	0.0	437.9707	0.0	47560.812	0.0	0.0	85022.22	35596.227	24127.965	0.0	0.0	0.0
1890	Cluster_01887	0.0	0.0	0.0	0.0	0.0	61451.297	0.0	0.0	0.0	0.0	71588.375	58612.5	0.0	0.0	0.0	0.0	0.0	0.0	33037.785	0.0	30850.605	0.0	0.0	43374.44	64164.973	0.0	0.0	0.0	0.0	80797.26	0.0	0.0	0.0	63628.71	58373.664	0.0	0.0	48291.957	0.0	50796.23	0.0	150832.39	0.0	0.0	0.0	0.0	0.0	0.0
1891	Cluster_01888	0.0	0.0	0.0	0.0	0.0	0.0	0.0	0.0	0.0	0.0	0.0	0.0	0.0	0.0	0.0	0.0	0.0	0.0	0.0	0.0	0.0	0.0	0.0	0.0	0.0	0.0	0.0	0.0	0.0	0.0	0.0	0.0	0.0	0.0	0.0	0.0	0.0	0.0	0.0	0.0	0.0	0.0	38514.81	0.0	0.0	0.0	0.0	0.0
1895	Cluster_01892	1115968.8	490631.78	1322870.4	772391.75	461531.4	663569.6	1153152.2	1248643.9	716886.06	941402.3	162419.48	1877528.2	218281.22	455344.16	1309628.6	1274513.2	585241.25	477731.94	610613.1	1383893.0	350046.0	406773.88	872525.56	852182.9	641309.56	519498.38	1144146.1	515780.34	474000.94	1566324.6	350620.75	26671.102	377353.2	125274.7	471387.44	918334.3	695061.06	742127.6	1458380.2	864527.25	611244.06	558939.1	445496.3	493928.53	415032.47	764521.1	666525.75	906807.0
1896	Cluster_01893	1283373.2	1115225.8	168876.17	1049184.1	1619067.2	1700958.2	406595.5	1160906.8	1287040.4	562357.7	768968.7	629795.06	530620.06	1559331.6	1441875.8	1599158.2	1519803.5	0.0	1635678.5	1018521.75	615318.44	537630.0	454113.25	705679.4	351613.62	0.0	101628.305	1365337.8	1421861.1	1707236.4	1281338.1	698279.3	1127792.4	180582.39	199250.98	1307538.4	255614.56	126011.1	328845.12	828511.8	1081918.4	1147405.2	1540447.9	971825.6	1341399.2	1543189.9	1284293.6	773795.2
1897	Cluster_01894	1330422.6	735153.06	393664.88	552724.06	1091013.9	555002.25	716172.25	1241233.9	880148.7	699366.3	0.0	1465312.4	574329.0	868040.25	1981629.5	547422.6	222973.73	789516.25	687499.25	1374868.4	1134409.4	1474946.0	1113558.2	1024294.9	1461541.5	376341.88	432056.5	798486.25	386842.47	1611801.0	542071.1	493538.44	910063.9	922175.9	1683082.0	1187460.8	184655.16	1225219.9	436699.97	1290717.4	1650032.4	721802.25	207332.48	540458.9	1580240.9	704041.0	493875.06	1026077.5
1898	Cluster_01895	0.0	1073.6348	0.0	751252.6	0.0	0.0	395816.7	435439.56	275800.3	99387.59	1048.908	0.0	930082.6	154876.83	517653.16	687108.4	313325.62	0.0	96376.79	0.0	0.0	0.0	194458.97	582522.06	281938.6	0.0	682961.8	551400.6	103055.75	0.0	1640001.5	0.0	110430.625	0.0	0.0	146858.03	179724.75	331154.22	85774.555	536404.25	146103.8	965860.4	430266.34	0.0	535034.1	0.0	0.0	0.0
1899	Cluster_01896	677843.7	33727.88	546037.4	340194.16	593674.44	2410044.0	251008.6	677581.56	1118878.8	402951.78	258866.47	295964.28	1142487.0	342367.72	705428.6	444696.94	111200.45	598297.1	290353.12	557904.25	994887.6	286560.28	1015450.1	792613.5	1052587.0	339668.9	532645.1	599387.94	812815.25	982134.1	613256.7	1731016.6	484211.44	1052427.0	967226.6	863250.2	830575.3	1076566.9	1712244.1	384941.44	453817.8	167412.77	452165.25	419436.28	617490.0	1044041.6	1373053.2	561106.7
1900	Cluster_01897	1382385.4	1790317.0	664385.2	718773.75	780278.9	2432861.2	2691344.5	1602863.9	842498.7	992519.2	513317.2	1090370.8	1889631.5	1128804.5	1101733.0	1566355.2	1156422.9	1309451.4	1239654.0	2615401.2	1779097.2	1921714.1	372103.34	1568151.9	1028924.25	388349.4	909032.56	2136532.2	1972066.4	877796.6	1577170.9	1961029.6	775107.3	806568.1	1137929.8	794802.9	1923130.4	498238.72	1225934.2	1024204.56	1504020.8	1389593.4	3155524.8	966849.9	684203.9	1363211.0	1179908.6	2650173.2
1901	Cluster_01898	1024780.56	978518.9	1113822.2	157528.62	904503.94	2006756.6	471049.6	850247.9	551366.9	1102936.4	411079.88	302903.66	1234251.8	1673565.5	399020.44	588894.75	1297825.5	724428.2	771205.0	1626355.5	308602.12	1865738.9	382537.1	1558810.5	1412538.9	635196.75	464752.34	937675.75	1815244.8	1581146.8	881058.8	1316336.5	741278.25	170573.3	590734.9	0.0	1620510.1	1814384.2	1327464.6	778197.8	1056803.2	529683.3	1227965.0	2765480.2	171848.38	528846.1	1973186.1	1577731.1
1902	Cluster_01899	1969897.1	2485878.5	2716680.8	2393514.0	2341492.0	3517484.8	3633208.0	1776048.8	2366472.5	3769739.5	342163.56	2943371.0	3462046.0	2686258.5	1450113.4	1715178.0	1898141.9	1724848.2	2370590.0	4019160.5	2208863.2	1505494.2	2494506.0	2667185.8	3355270.5	1069445.1	4170456.0	3534259.2	512718.4	2375563.8	570954.9	3840727.5	1447813.1	2468968.0	2780020.8	4434421.0	2539826.8	2464969.5	3516145.0	775091.94	3810476.0	1339848.1	2115571.2	1890058.5	3331370.2	1129407.0	2877720.8	1296066.8
1904	Cluster_01901	329631.34	154806.88	273542.1	346788.3	157963.61	328552.0	292971.12	299040.3	329916.25	413624.34	0.0	61019.477	72231.84	0.0	171552.66	73243.26	148991.8	0.0	113544.836	278695.88	264890.16	365113.88	181244.12	164065.64	281285.38	0.0	301508.2	230768.75	134861.17	132785.3	93569.586	346970.38	455959.28	0.0	243119.83	356268.97	119158.69	282594.56	86562.52	0.0	68745.94	430076.53	334110.78	122785.81	662424.56	87597.74	536598.1	281579.88
1905	Cluster_01902	268660.97	114264.14	586115.75	26277.516	181028.03	486413.34	138019.06	384193.62	172842.47	249506.2	149851.94	129681.01	312757.94	539583.44	208829.19	111621.9	319808.8	0.0	197144.77	292313.2	337321.16	69416.84	0.0	532460.1	273547.88	292418.56	576377.7	206485.16	247519.92	77868.72	77097.43	19076.86	72444.69	359173.12	208785.0	514257.88	299063.66	442056.84	37448.81	423059.25	751171.4	409894.62	0.0	667399.4	393228.72	180283.1	149959.95	121841.89
1906	Cluster_01903	0.0	219318.81	116457.71	338100.97	0.0	0.0	111465.78	157200.4	0.0	0.0	0.0	0.0	333375.5	0.0	171998.66	0.0	272273.44	32831.316	0.0	473623.78	100710.27	0.0	522685.4	117629.34	413882.25	0.0	0.0	180505.5	67999.74	0.0	279701.38	43244.305	293236.38	112671.14	140295.72	0.0	181465.89	0.0	183829.25	0.0	720091.6	0.0	0.0	0.0	459084.8	577412.9	182286.47	218590.62
1907	Cluster_01904	0.0	0.0	0.0	0.0	0.0	0.0	136006.14	0.0	0.0	0.0	0.0	219468.55	0.0	264932.2	201240.6	0.0	0.0	0.0	0.0	0.0	0.0	0.0	0.0	0.0	0.0	0.0	0.0	0.0	0.0	0.0	0.0	313885.2	0.0	0.0	0.0	4770.124	0.0	0.0	0.0	422830.06	0.0	0.0	0.0	0.0	0.0	0.0	0.0	0.0
1912	Cluster_01909	4870785.0	6009824.5	4406530.5	6028333.0	7898427.0	4588865.5	9164098.0	3027182.5	1.0577535E7	0.0	3886633.2	1375793.4	1594227.2	5254263.0	3808285.0	5715468.5	2750752.2	5810017.5	1.0126863E7	6290677.0	2129717.8	6629846.0	5646028.5	4980323.0	4096851.0	3907730.0	9825715.0	0.0	7267208.0	2645701.0	1.0650161E7	7429797.0	6247077.5	1712476.8	6117292.0	7364174.0	6113614.0	3673991.8	6666400.0	4968049.0	3570871.5	8843848.0	5722861.0	4697395.5	3105819.5	4430216.0	5293336.5	7936409.0
1913	Cluster_01910	0.0	0.0	0.0	0.0	0.0	271015.75	0.0	0.0	0.0	0.0	0.0	0.0	0.0	0.0	0.0	0.0	0.0	0.0	0.0	0.0	0.0	0.0	0.0	0.0	0.0	0.0	69618.24	0.0	0.0	0.0	468375.53	0.0	0.0	0.0	0.0	0.0	0.0	0.0	0.0	0.0	0.0	0.0	0.0	0.0	0.0	401412.78	0.0	332448.9
1916	Cluster_01913	0.0	61127.17	0.0	33084.625	0.0	41804.676	0.0	55648.7	0.0	80582.555	41148.54	0.0	114400.37	56872.914	0.0	172995.53	52669.34	7378.3276	0.0	136767.81	0.0	0.0	0.0	0.0	0.0	199898.02	0.0	93771.93	55948.41	0.0	0.0	0.0	22765.965	0.0	117801.6	0.0	78598.414	0.0	24745.75	0.0	45907.906	0.0	33799.34	0.0	42451.89	39633.78	87214.695	49094.93
1925	Cluster_01922	0.0	723340.8	1156478.8	0.0	322760.44	1185931.8	373146.0	0.0	296208.88	0.0	0.0	0.0	817590.25	0.0	1807886.8	0.0	223412.44	437245.66	316296.03	402384.5	559801.3	728424.3	281126.0	572117.44	814247.7	1342582.0	1472131.5	227989.0	330681.88	248440.95	0.0	316470.06	648434.5	1554730.2	942729.4	0.0	1520112.6	268572.8	0.0	1009211.7	877667.9	733759.1	402958.12	863883.6	2047412.9	1103314.1	653526.0	3613015.0
1927	Cluster_01924	0.0	0.0	0.0	27494.773	83792.44	0.0	0.0	45759.453	31021.414	0.0	0.0	23965.613	0.0	0.0	0.0	0.0	0.0	0.0	0.0	24581.242	0.0	0.0	0.0	0.0	96255.98	0.0	0.0	0.0	0.0	37475.78	32002.562	0.0	47527.3	0.0	0.0	0.0	0.0	2137.9077	32912.523	17966.72	0.0	0.0	0.0	0.0	0.0	0.0	0.0	0.0
1929	Cluster_01926	935815.0	66559.445	308612.56	2227843.5	235915.86	174935.44	1874768.8	677880.2	0.0	740032.94	634774.3	0.0	646797.8	197040.88	1196820.5	7623.7905	434223.88	210762.4	522946.28	665668.6	1102734.1	662681.56	1114200.9	1343483.1	237570.98	378370.06	0.0	584881.2	914250.3	358521.88	698122.25	71446.68	1305928.0	1254621.8	471102.1	1222596.4	317307.66	359675.22	243789.38	268481.7	545216.8	472469.03	1139365.0	0.0	255238.67	795403.8	936224.0	109744.86
1930	Cluster_01927	0.0	203655.48	163962.06	152789.78	363280.78	1797327.6	313834.88	396776.22	1517073.4	434373.5	80082.76	121802.28	257934.17	0.0	0.0	591406.44	1420112.6	339707.25	446374.88	1097084.1	1681698.6	463858.1	0.0	0.0	584481.8	0.0	153301.88	14092.456	72948.125	61078.484	360427.97	602605.75	542131.44	254951.34	444829.03	606678.25	0.0	974705.06	375052.22	197890.69	429364.03	391464.22	0.0	219430.61	368755.44	277231.56	711754.1	228035.33
1932	Cluster_01929	260329.4	2489064.5	919318.94	481309.97	53546.438	1177128.4	0.0	266510.53	0.0	0.0	0.0	1081298.9	1126443.0	923833.25	1290107.1	627157.9	1006794.44	425606.75	0.0	911606.25	185178.75	0.0	102515.11	402782.22	866466.56	740157.6	774908.9	269373.3	755958.56	1783144.0	732011.56	681956.8	601524.2	570486.9	649478.25	484331.8	1321075.0	87149.21	992246.75	696919.3	412452.12	975745.0	678227.25	1815586.8	1223457.0	1054157.8	190639.1	564823.7
1935	Cluster_01932	0.0	0.0	0.0	0.0	0.0	0.0	0.0	0.0	0.0	0.0	0.0	0.0	0.0	0.0	0.0	0.0	0.0	0.0	0.0	0.0	0.0	0.0	0.0	0.0	0.0	0.0	0.0	0.0	0.0	0.0	0.0	0.0	0.0	0.0	0.0	0.0	0.0	0.0	0.0	0.0	0.0	0.0	0.0	0.0	0.0	0.0	0.0	0.0
1937	Cluster_01934	0.0	0.0	0.0	0.0	0.0	0.0	0.0	0.0	0.0	0.0	0.0	0.0	0.0	0.0	0.0	0.0	0.0	0.0	0.0	0.0	0.0	0.0	0.0	0.0	0.0	0.0	0.0	0.0	0.0	0.0	0.0	0.0	0.0	0.0	0.0	0.0	0.0	0.0	0.0	0.0	0.0	0.0	0.0	0.0	0.0	0.0	0.0	0.0
1939	Cluster_01936	152472.75	84489.94	734490.2	621741.5	305226.03	648810.06	271405.88	342812.62	1458053.8	826506.1	323642.34	407014.4	560492.56	711137.9	488450.97	919847.75	697487.5	618875.6	395073.3	267028.6	581708.25	752934.6	1040923.1	0.0	403229.88	534611.4	1064221.4	542747.4	605567.25	178403.73	304956.62	289117.78	651913.2	659749.0	562172.3	449337.1	542619.6	356513.12	325879.7	0.0	505466.62	375170.25	832643.5	514748.56	580258.1	514970.3	483382.03	657053.9
1940	Cluster_01937	612549.7	0.0	87867.54	314004.44	505861.0	269935.1	367882.4	482622.3	176169.94	105515.64	259011.45	235711.7	430065.38	197129.39	160563.12	512617.8	147732.61	325911.22	150237.98	349438.44	713483.0	336530.56	617062.6	406379.2	0.0	80131.72	297099.28	347919.03	334915.38	156139.14	634342.94	241611.44	217862.86	301070.9	298634.47	196543.27	930053.2	225706.1	461711.7	383081.3	387409.62	307647.2	383278.88	232660.44	0.0	381787.56	0.0	923227.4
1941	Cluster_01938	736681.75	217875.16	666900.3	651805.0	0.0	492594.75	5554.581	0.0	831713.8	508916.25	244461.05	293360.88	227264.4	324159.1	860939.06	693448.9	0.0	1187480.0	232932.98	712400.7	925693.5	276459.2	191890.23	728191.4	669359.5	597666.0	162161.89	498675.22	734252.25	0.0	622879.44	19691.03	379256.94	593225.9	462456.75	370160.3	211694.3	695793.06	0.0	330038.72	0.0	499010.7	1066322.4	463161.38	622417.06	528471.3	761915.9	477422.7
1942	Cluster_01939	1384751.8	1271075.0	714548.6	593166.94	927148.06	441357.3	1217621.6	450137.9	306243.3	705582.56	1069014.9	504897.8	996696.94	612315.0	373046.12	195030.95	209335.4	240565.16	747088.3	512355.03	177803.75	343544.88	1117343.8	2199625.8	104184.37	768137.8	921058.3	366835.62	358349.97	554252.8	708135.3	170874.0	1024841.2	469690.0	1372996.1	93019.234	1109859.8	1035559.7	1096180.1	412031.9	188890.5	957410.06	1081956.2	1301665.2	0.0	801397.25	1169869.9	1156629.0
1943	Cluster_01940	1989990.9	508916.4	1344803.0	538726.0	451267.16	38683.12	1418382.8	36922.043	213601.97	1543953.8	552099.8	810295.94	355536.22	1123283.5	626607.1	647818.9	285290.44	477920.94	638301.7	542673.5	0.0	347822.12	0.0	303578.88	563661.6	402881.34	854685.2	539963.06	859828.75	397912.6	1019589.0	1168962.2	602279.5	629327.06	124686.266	354847.12	847936.5	394986.66	828841.2	989026.1	501045.3	318425.5	653308.25	539595.1	1046752.9	1584966.9	1014328.0	242003.88
1944	Cluster_01941	301868.9	190168.84	0.0	81297.914	1844241.5	294670.88	336933.1	1075199.2	397997.62	325614.8	532056.5	339389.28	911867.75	0.0	419904.56	832359.0	622163.9	646458.2	505861.3	173283.81	415027.38	755641.6	215380.28	250186.53	1008483.0	313197.75	7935.804	933768.6	561380.8	1196488.0	353206.78	777192.75	729360.8	66659.22	0.0	890352.25	267058.9	344532.0	949593.06	218861.08	143161.02	219560.58	411046.53	361194.3	127282.016	6348.123	60286.863	541056.2
1946	Cluster_01943	2528849.2	2930985.5	2909909.5	3669000.0	3886207.5	1993011.5	1674215.2	2320881.8	2400203.5	1030791.94	1698124.9	1988827.2	4110831.8	3346177.2	2172987.8	2936224.2	3246105.0	2282496.8	4057467.5	3126465.0	3563146.0	2753842.0	1795627.9	2710559.8	2535230.5	1657554.8	2201042.5	2988786.0	3427012.0	3443991.5	3552392.8	5299924.5	3418028.0	2077513.8	3542267.5	3902873.2	1454524.8	1966631.0	3232203.0	2073807.8	3106971.0	2549563.5	2438973.0	2978393.5	3016500.0	2478826.0	938649.94	1710265.5
1947	Cluster_01944	928947.25	185633.02	245325.47	1320620.8	735473.9	1044344.6	652312.5	2156601.8	1764431.5	427432.38	303823.97	499010.75	1555697.5	1768535.0	564617.2	400547.62	396431.16	603198.7	363195.62	441572.62	747070.1	548198.25	2355407.2	594306.25	582850.2	616445.25	388692.88	597838.75	1099569.0	1008199.44	213430.67	512111.7	588514.0	1034907.0	631008.0	1106880.5	829475.0	269526.88	374220.06	1986749.2	1198553.4	1910018.4	1148065.6	275942.34	454224.25	377324.3	435320.2	1126849.4
1949	Cluster_01946	0.0	0.0	0.0	0.0	92268.16	0.0	0.0	0.0	0.0	0.0	0.0	0.0	0.0	0.0	0.0	0.0	0.0	0.0	0.0	0.0	0.0	0.0	0.0	0.0	0.0	0.0	0.0	0.0	0.0	0.0	0.0	0.0	0.0	58747.03	0.0	0.0	0.0	0.0	0.0	0.0	0.0	0.0	0.0	0.0	0.0	0.0	0.0	0.0
1950	Cluster_01947	161605.44	858861.5	1943489.0	3223879.5	1199925.0	3929010.5	1068126.5	3550346.0	867358.3	2227605.2	130528.36	2251047.0	2012148.8	268161.88	2223520.0	2114457.2	1112077.9	3489419.5	2193659.0	3703716.5	3356134.0	5285229.5	1563604.5	1957354.6	2624063.5	1458688.1	1974703.0	2054427.8	1405254.0	2225104.0	2741343.0	1483857.6	901652.06	2759474.2	2870700.5	2545908.5	1602971.0	4138797.0	1842540.1	2137786.0	2622643.8	3390683.2	2507158.8	2145800.5	2491694.0	1675442.0	2548477.2	2177052.8
1951	Cluster_01948	2240871.2	1029107.0	262514.5	1190005.2	1318866.0	1626903.9	1121307.9	1788687.4	2615326.2	30917.52	408139.56	3859651.5	2002598.2	1016878.94	1765470.5	833970.6	0.0	915700.5	945685.6	178041.84	2664641.2	1924813.9	869767.5	1436007.4	1941749.1	2265942.2	0.0	1371712.8	0.0	416967.06	2262361.8	2411610.2	3196995.8	3995230.5	1117852.4	2959222.0	540144.9	217250.75	1135509.0	0.0	1313346.9	2698743.0	1497319.6	1014699.0	0.0	1096177.4	3067679.2	1595779.0
1952	Cluster_01949	1302776.2	747707.56	3684965.8	394520.53	1535847.8	2926900.8	1698573.6	2137248.2	2312132.5	0.0	711873.9	412457.06	1558955.2	2805604.5	1296466.5	2133118.0	825788.6	410345.2	1663875.8	1479042.5	1110928.2	1446575.0	1149653.9	1735297.2	1865645.6	651529.94	2317042.5	2375890.8	3417427.0	3637636.5	3895157.0	2307099.0	572059.6	1986355.2	3050666.5	2906348.5	5940054.5	3828098.5	1473586.8	1186262.4	2963132.0	1171679.1	1590978.0	966845.8	3176016.0	1120300.8	2477701.5	1150040.2
1953	Cluster_01950	539875.0	975624.5	902429.56	431296.03	612511.7	865091.06	63479.18	1262493.4	2519997.5	0.0	361663.4	1798325.1	638586.25	2034578.5	329421.38	1663270.9	1975861.9	508548.16	920783.0	1305985.9	1736150.8	1083825.5	364591.47	734588.4	190677.1	972099.1	1157295.9	964701.9	379690.1	2141427.8	2206797.0	1871819.5	2331081.2	864659.9	2167714.0	1098275.2	1268104.8	169295.16	3186463.0	2187818.8	907086.9	0.0	0.0	1130797.1	1723232.0	992432.5	723685.94	4398603.0
1954	Cluster_01951	5884595.5	1.5962695E7	2987303.5	3128926.0	1.2126365E7	8122719.0	7223935.5	9539200.0	4598178.5	0.0	3482266.0	6072340.5	4996569.0	3000451.5	6638293.0	5826438.5	3982547.0	3455043.0	1982586.5	2300481.0	7778931.0	2499705.0	4501719.0	4640233.0	1.2769426E7	1463165.6	4955443.0	3711122.0	7929042.5	2388875.8	7422841.0	9640643.0	2506925.2	8681373.0	1522661.2	7897126.0	3229627.2	3463158.0	6292672.5	5153842.5	8360703.5	9364183.0	2503507.8	5502272.5	5193494.5	3822702.0	6150716.0	3198790.5
1955	Cluster_01952	198865.75	4143407.8	0.0	0.0	4986229.0	3271632.0	1571382.6	0.0	0.0	0.0	0.0	1888304.1	0.0	747037.25	52232.562	3108585.8	244888.88	283799.8	0.0	1129233.5	628272.2	663974.75	0.0	713463.7	0.0	6838820.0	295708.44	738893.9	976112.75	2875054.0	0.0	833678.56	0.0	923693.8	1543628.8	0.0	0.0	0.0	1268033.2	0.0	891489.7	0.0	0.0	42960.934	813829.3	1898326.5	624877.1	381822.6
1956	Cluster_01953	6.566906E7	7.309444E7	7.3131152E7	7.2348112E7	8.719376E7	7.6443384E7	9.292628E7	9.0447408E7	1.15786616E8	0.0	1.13921472E8	1.58917488E8	1.74666064E8	9.1602064E7	1.31053184E8	1.0639056E8	9.8394896E7	1.14850448E8	8.5089576E7	1.08913688E8	1.22539944E8	1.08796288E8	1.15069848E8	8.6128472E7	9.4625456E7	1.283014E8	1.06937984E8	1.19103264E8	1.00744464E8	1.00763848E8	6.895912E7	1.0916784E8	9.935696E7	1.2627932E8	1.46141552E8	1.02629112E8	1.34665296E8	1.04098328E8	1.15727272E8	1.68509968E8	1.20639048E8	1.37419472E8	1.1565016E8	1.07061328E8	1.56758608E8	1.64144928E8	1.06344688E8	1.08987504E8
1957	Cluster_01954	182006.0	0.0	0.0	0.0	0.0	0.0	151714.86	0.0	0.0	0.0	0.0	0.0	0.0	0.0	0.0	0.0	174439.19	0.0	0.0	0.0	0.0	0.0	0.0	0.0	0.0	0.0	560117.75	0.0	0.0	0.0	270830.53	0.0	0.0	0.0	0.0	0.0	0.0	0.0	0.0	0.0	0.0	0.0	0.0	0.0	0.0	0.0	0.0	0.0
1962	Cluster_01959	1212543.0	583933.9	1471124.2	203707.0	1210059.0	1045449.06	1111751.1	1407342.4	767627.0	1586852.1	396222.1	1301499.2	237331.81	769970.44	948586.8	642925.1	564960.25	1020773.8	2242489.2	1140328.8	2020228.8	792606.7	1123632.6	1323300.6	1228680.0	235653.12	1187193.5	1535003.0	1271927.1	553317.1	809044.5	0.0	1165270.9	881117.75	1019612.8	316107.0	1152346.0	573296.6	461923.0	804139.06	1148816.0	984139.8	570505.0	537682.06	1102831.2	1743854.8	517327.78	1318767.8
1963	Cluster_01960	529625.4	181720.73	226883.52	991872.9	1255772.8	2181672.2	711573.9	1008644.1	167214.33	1584206.1	12406.883	2058607.1	100265.625	728744.5	524617.8	1804577.0	236285.84	0.0	321685.25	684954.9	905450.9	1425201.2	805805.7	416121.97	990783.4	566714.44	0.0	929251.5	0.0	641665.6	573731.7	1175085.2	229827.31	885503.1	2266750.0	93123.22	0.0	646663.6	213840.66	850433.0	875306.25	668512.6	917932.6	518520.62	247924.81	400130.94	1883850.1	306965.06
1964	Cluster_01961	2573902.0	554836.44	2356794.5	1467514.2	403821.75	1022748.44	1712522.8	2255193.0	3275784.5	1300499.1	323443.97	547082.3	1488514.6	142181.11	703697.75	1637860.5	1449028.0	1767303.5	2087046.8	446940.03	3034600.5	1317822.9	889915.5	1078985.0	1192261.6	704592.94	1415180.2	1825376.0	594148.7	1997116.8	1944601.1	272229.22	1299754.5	1640225.5	1049017.5	521710.44	723806.94	1626620.5	586280.9	463925.62	1771108.5	716323.8	560082.0	1708137.9	1198580.6	947850.5	319822.12	1112580.9
1965	Cluster_01962	0.0	0.0	0.0	0.0	0.0	4049.6543	0.0	0.0	0.0	0.0	0.0	550471.7	239395.45	0.0	0.0	429659.34	0.0	14325.027	0.0	590211.0	11876.238	0.0	456367.62	75936.28	0.0	0.0	135487.86	0.0	0.0	124658.05	0.0	0.0	0.0	135323.45	0.0	352411.66	0.0	0.0	0.0	279745.12	0.0	0.0	62781.41	0.0	545413.75	140542.11	0.0	129252.234
1966	Cluster_01963	1085186.6	1382406.0	1007677.1	687207.75	715904.8	689445.5	83725.04	349750.56	1324723.1	362850.3	227895.38	22740.027	453701.66	602093.25	666615.7	831291.5	280760.66	123111.24	879719.0	1043377.7	1769214.4	32683.916	605602.4	835995.9	0.0	290981.7	529257.9	1812394.5	606513.5	107300.914	890472.2	848301.2	1121071.6	1313533.5	87307.98	1366924.2	554605.1	342395.7	1590180.2	0.0	1199708.0	248641.55	918547.75	916790.1	0.0	1088602.9	1192646.9	390729.88
1967	Cluster_01964	1890615.5	0.0	902648.3	1943331.9	1145693.5	1290703.5	327514.88	1439461.0	2189745.2	74897.086	123420.914	1099695.0	873717.4	2239121.0	1563664.0	806644.75	887982.0	581557.56	270554.34	301798.3	2197953.8	739111.9	1544451.0	627702.06	1540553.2	491000.28	757562.5	1849905.9	509829.94	1458721.0	673014.75	337280.3	124694.39	2028902.6	318004.12	654379.25	304617.16	1500992.2	2068499.1	1435279.2	694962.56	1979224.0	850547.7	1193766.6	1141821.8	953567.7	1166880.4	992582.4
1968	Cluster_01965	1109682.6	2878905.0	2889039.8	3801833.5	2291145.5	2156344.8	957265.7	1655514.1	971051.94	1593628.8	375303.47	1288288.8	2951959.0	2301203.8	2116518.0	2969312.0	2051975.6	125475.79	2843234.0	804382.5	2058968.8	1453811.4	447030.6	810349.3	3060741.0	348810.97	1865344.8	2666453.5	1575365.8	1876308.2	2255094.8	710264.9	138930.11	1201574.2	2372499.2	0.0	1043701.9	943974.2	959027.75	921932.4	695308.75	2359350.8	1964143.1	1234422.1	2741309.8	2181262.5	1727484.5	929866.0
1969	Cluster_01966	0.0	0.0	527618.1	0.0	12546.322	0.0	412478.7	0.0	916900.75	0.0	0.0	752889.7	0.0	0.0	646063.9	1160311.4	192537.88	1131095.6	688360.25	268250.0	466899.03	57676.48	798891.1	0.0	0.0	852434.3	306667.9	1500720.2	0.0	1211558.6	0.0	551513.4	285502.8	942656.25	853701.1	309064.7	731784.9	0.0	28255.432	1823522.2	8945.125	1013033.3	1736875.1	528160.06	0.0	928500.0	789749.2	510894.2
1970	Cluster_01967	0.0	0.0	68193.234	0.0	39090.42	0.0	0.0	271455.38	0.0	328336.5	99193.35	199512.73	1201389.1	0.0	0.0	0.0	0.0	1407359.9	0.0	420165.47	0.0	0.0	0.0	74151.66	0.0	140581.6	418588.1	0.0	108849.7	521166.84	55018.29	0.0	49310.957	80321.83	0.0	0.0	0.0	298733.97	0.0	18899.395	0.0	515428.75	357128.78	364204.25	0.0	424049.22	0.0	0.0
1971	Cluster_01968	1157671.0	0.0	2088846.4	763778.9	819285.0	1190516.6	751222.9	911793.75	141965.12	1184783.0	55181.652	512660.3	107957.945	1530515.1	2635044.0	910554.5	1032448.8	0.0	1023567.44	415785.97	0.0	520086.84	2622012.5	2052252.2	1670553.0	1174363.1	829399.1	2880071.8	1026859.9	362980.47	362123.8	801499.7	292593.84	1035231.94	604129.2	1098963.5	0.0	135065.2	2444970.5	1203450.6	2486642.8	1677819.6	238857.4	794567.75	649778.3	706208.06	474592.7	1256000.5
1972	Cluster_01969	1308449.1	2399637.0	1177188.2	363610.97	1411316.1	1570692.0	1669080.2	41507.363	911129.0	446226.28	539664.44	1189829.8	902271.75	332691.06	409766.8	1884534.0	1077915.1	1317723.9	1620337.5	3177713.5	187195.58	1448437.5	529922.3	736591.8	909746.44	65166.86	1027863.94	568327.8	1188636.8	1352426.8	449307.47	779627.6	335581.28	313607.38	2128569.2	1532571.2	1318943.9	2042273.6	187363.97	1123566.2	1072519.2	2138338.0	1871776.0	1058778.2	1141376.5	257087.06	52476.867	1242446.2
1973	Cluster_01970	1382047.5	0.0	1177157.5	127428.56	1099040.8	2734556.8	142160.75	1505954.9	1365536.0	522310.2	0.0	1104993.9	1017435.6	2196791.2	2992677.5	737425.6	1415087.2	828784.44	2607828.5	2274274.5	802625.9	1166354.2	1427318.2	2715731.0	1341982.4	346679.2	2391165.0	975329.56	443974.94	681596.5	1440691.9	1579854.0	1123939.9	1934763.0	502646.4	79509.43	811133.4	819464.2	445509.75	2096164.8	1421628.6	67031.01	1596312.9	1642547.8	159279.62	772272.0	686749.25	0.0
1974	Cluster_01971	350468.94	555918.1	761805.44	106689.56	0.0	334257.9	0.0	0.0	1817441.1	871099.1	157792.97	2076177.1	820706.44	360296.4	257823.17	2186771.2	64714.746	0.0	0.0	0.0	476473.2	0.0	277430.84	148535.42	766553.75	358118.5	0.0	229755.52	0.0	200335.77	374506.22	0.0	75374.37	0.0	1236249.1	1654714.0	21115.3	325002.47	0.0	208673.28	0.0	492628.97	252511.69	0.0	1172051.4	0.0	0.0	775775.9
1975	Cluster_01972	1338740.5	357203.1	1120658.1	1908277.6	773997.8	1650751.8	876598.1	1154273.6	500522.8	358486.7	558089.4	1203869.2	682919.0	874174.44	1245314.2	364667.78	2602580.8	2421523.8	293301.16	1258437.1	3480975.8	1758148.4	1161385.5	3739121.0	3240661.8	144953.83	3113990.8	439035.72	1103234.2	462234.72	652291.2	1555701.5	292637.53	1544166.5	745828.9	3937441.8	1403980.2	717470.25	1039281.5	607140.1	1660855.5	2086756.8	2030030.1	1683677.2	1022798.25	1871938.6	2120843.5	817337.06
1976	Cluster_01973	2688085.5	955245.56	3179621.2	2730632.5	1742913.6	1474876.4	771291.44	857836.75	459355.6	2733434.2	1120483.2	174086.9	666496.7	2857138.8	688459.2	0.0	1107428.8	416410.22	2262237.2	553300.0	2016482.2	1127773.8	525779.6	1318076.0	2387309.5	457027.72	1731073.0	1408523.4	1478440.1	2728321.0	2698841.8	0.0	315002.72	792032.9	1044787.0	1286699.1	750444.6	785406.4	356835.75	1396938.4	399721.3	171574.27	740079.5	876637.2	1684966.1	2471042.2	3431909.5	429161.8
1977	Cluster_01974	3617449.2	3232138.0	1949919.4	1783947.0	457465.25	1726850.1	3564318.0	2081681.1	2237165.5	900612.6	794044.7	1426386.1	650627.6	1091906.8	2332288.8	2257798.5	899719.0	2689349.0	4067080.0	1299933.4	2667236.5	1027559.75	0.0	1181243.2	2989512.5	1358117.6	2323907.0	101755.375	2847683.8	1473082.2	1532361.4	2354094.0	2641591.2	1518186.4	2591634.5	2650144.2	3105626.2	643804.94	3920191.5	1741991.0	1730315.4	1005547.6	2806524.2	1411868.8	2360882.0	1471574.0	919939.7	2383174.2
1978	Cluster_01975	4523898.0	2524911.5	2785718.8	4139442.5	1301437.0	3099484.8	710559.5	3365138.5	2672662.5	809412.7	558839.5	1924932.6	3077711.8	2272840.8	551999.44	3826509.8	1795665.1	2735373.2	1254156.6	1425784.4	2490779.5	1239607.0	1187953.8	6124637.0	1453128.4	1664274.6	4159630.8	3633793.2	3044226.0	3851404.5	1636796.0	2655296.0	1809096.1	891749.5	1395496.1	1073950.5	4538665.5	3555870.5	2048136.2	2418058.8	2441237.5	3563289.8	1564310.0	1138127.4	3540851.2	1090891.1	815740.0	2393204.5
1980	Cluster_01977	0.0	167281.11	242110.36	132589.81	93847.04	0.0	0.0	0.0	0.0	116845.48	0.0	67137.695	0.0	327388.5	0.0	271289.2	0.0	0.0	0.0	0.0	394577.1	294337.44	113699.875	0.0	267094.12	127751.84	0.0	0.0	0.0	0.0	0.0	0.0	0.0	0.0	0.0	160445.66	0.0	0.0	0.0	224548.17	0.0	254247.81	0.0	0.0	116887.35	115751.02	242047.17	0.0
1981	Cluster_01978	0.0	875800.9	368365.3	711803.06	171646.48	914722.3	263085.6	397524.88	1048928.9	334504.22	166368.4	500906.16	592632.9	309043.38	351201.0	292046.4	237801.22	490304.56	310864.72	536730.94	381311.8	607383.06	921380.1	594012.06	273728.1	490685.8	255263.8	168914.86	448052.56	1150433.8	638478.0	394852.4	361292.44	952537.1	768172.4	394997.72	441778.7	348149.56	462465.84	359752.8	564073.4	271196.7	1144458.5	606642.25	605373.5	360112.53	211883.08	527680.25
1982	Cluster_01979	2441728.8	3287531.5	3293354.5	2206522.2	2438973.8	2154489.0	4512431.5	4010576.5	3363921.0	3647569.8	77808.9	3324371.8	3076422.2	2957983.5	3582233.5	2532116.8	2968737.5	3529446.8	3497861.5	3510958.8	3012977.8	3451271.0	4048359.0	3063309.5	2800179.5	1015356.94	2683496.5	2525052.0	1447521.4	2732887.0	3759772.2	3508924.5	3255853.2	2374563.5	3686408.5	3257067.2	1990400.1	3207126.8	3683980.2	2353737.2	1831860.5	3132219.5	3196511.0	2842022.5	3042310.2	2576179.2	3282833.0	2352700.5
1983	Cluster_01980	131379.03	149406.27	104534.64	180602.11	101607.875	0.0	238895.98	0.0	192166.53	0.0	0.0	355747.38	171942.0	0.0	100984.29	119106.37	237392.95	0.0	75421.57	0.0	0.0	100691.62	113083.664	0.0	177491.14	0.0	91997.25	233388.97	120215.71	0.0	37680.11	0.0	102586.375	0.0	164453.45	203488.94	98618.12	58288.348	67861.31	53163.66	0.0	81453.875	0.0	129483.984	105366.305	123416.09	50447.543	85734.016
1988	Cluster_01985	48214.125	0.0	0.0	0.0	0.0	0.0	0.0	0.0	55882.508	0.0	36360.94	53011.34	0.0	0.0	60866.39	0.0	0.0	0.0	0.0	98046.44	0.0	46523.996	42979.39	0.0	4006.3274	0.0	46268.508	73860.055	74007.86	0.0	0.0	38134.723	55530.24	0.0	0.0	0.0	0.0	100200.15	0.0	20344.066	109055.49	28757.06	0.0	29764.604	0.0	0.0	0.0	124629.266
1989	Cluster_01986	0.0	76238.03	48728.477	0.0	0.0	245905.1	0.0	36571.05	100107.836	66971.01	0.0	78492.36	0.0	133375.38	0.0	0.0	0.0	55815.23	0.0	34489.1	85703.0	0.0	0.0	0.0	35706.625	47437.25	62417.363	0.0	46883.21	0.0	0.0	44650.875	44015.2	0.0	8312.604	0.0	26533.057	0.0	0.0	0.0	67778.47	0.0	0.0	0.0	14755.836	0.0	0.0	0.0
1990	Cluster_01987	59867.965	0.0	0.0	0.0	0.0	0.0	0.0	53917.496	0.0	0.0	0.0	0.0	0.0	0.0	0.0	0.0	127313.46	0.0	84039.0	0.0	0.0	0.0	0.0	0.0	0.0	0.0	0.0	0.0	0.0	0.0	0.0	0.0	0.0	0.0	0.0	0.0	0.0	0.0	0.0	0.0	0.0	0.0	0.0	0.0	0.0	0.0	0.0	0.0
1999	Cluster_01996	223637.98	0.0	0.0	0.0	0.0	117797.97	0.0	5771.3013	0.0	0.0	0.0	0.0	55553.49	0.0	0.0	0.0	0.0	0.0	143232.25	0.0	56935.08	25282.918	0.0	0.0	34148.734	0.0	0.0	40651.57	0.0	40969.22	0.0	69941.51	0.0	0.0	78811.49	0.0	131033.41	0.0	0.0	369556.28	0.0	0.0	0.0	0.0	0.0	0.0	0.0	0.0
2000	Cluster_01997	0.0	0.0	0.0	0.0	0.0	0.0	0.0	0.0	0.0	0.0	0.0	0.0	0.0	0.0	0.0	0.0	0.0	22530.2	96316.984	113185.055	0.0	0.0	0.0	0.0	0.0	0.0	0.0	1597.2292	0.0	0.0	0.0	0.0	108416.2	0.0	0.0	0.0	0.0	0.0	0.0	0.0	0.0	0.0	0.0	0.0	0.0	0.0	0.0	0.0
2002	Cluster_01999	227724.28	0.0	0.0	0.0	0.0	0.0	0.0	0.0	0.0	0.0	0.0	0.0	0.0	0.0	0.0	0.0	0.0	220760.42	0.0	146745.36	0.0	0.0	0.0	0.0	0.0	0.0	0.0	197540.34	26734.086	0.0	16836.082	0.0	0.0	0.0	0.0	0.0	0.0	0.0	258555.31	0.0	0.0	0.0	0.0	0.0	0.0	0.0	0.0	0.0
2003	Cluster_02000	0.0	0.0	0.0	0.0	0.0	0.0	0.0	0.0	0.0	0.0	0.0	0.0	0.0	122888.1	0.0	0.0	236265.55	0.0	0.0	0.0	0.0	0.0	0.0	0.0	0.0	0.0	0.0	53140.168	0.0	0.0	0.0	0.0	0.0	0.0	0.0	0.0	0.0	0.0	0.0	0.0	0.0	0.0	0.0	0.0	0.0	0.0	0.0	0.0
2006	Cluster_02003	0.0	0.0	0.0	0.0	0.0	0.0	0.0	0.0	0.0	0.0	0.0	0.0	0.0	0.0	0.0	0.0	0.0	194539.11	0.0	0.0	0.0	0.0	0.0	0.0	0.0	0.0	0.0	0.0	0.0	0.0	0.0	0.0	0.0	0.0	0.0	0.0	0.0	0.0	0.0	0.0	0.0	0.0	0.0	0.0	0.0	0.0	0.0	0.0
2007	Cluster_02004	0.0	0.0	0.0	130602.69	0.0	547995.9	51269.945	0.0	448318.3	157585.14	0.0	0.0	0.0	0.0	0.0	0.0	0.0	0.0	0.0	0.0	9607.225	225877.05	155380.53	0.0	0.0	0.0	0.0	0.0	0.0	0.0	7834.163	76053.7	0.0	0.0	0.0	0.0	0.0	180925.4	431420.4	106934.914	0.0	319116.53	55703.777	120316.64	0.0	0.0	0.0	331334.94
2010	Cluster_02007	0.0	0.0	0.0	0.0	79517.29	0.0	0.0	0.0	107186.18	0.0	0.0	0.0	462756.06	0.0	0.0	652036.3	98926.03	0.0	0.0	0.0	111803.89	0.0	0.0	244377.03	0.0	519778.8	0.0	0.0	0.0	0.0	0.0	0.0	0.0	0.0	0.0	0.0	0.0	109997.69	217930.75	0.0	162790.28	0.0	0.0	0.0	0.0	0.0	316634.84	395737.9
2011	Cluster_02008	0.0	269463.2	910713.7	566784.94	0.0	326189.6	239685.22	144101.69	0.0	418018.38	1162060.6	164741.8	465324.44	159398.17	283801.56	427286.47	285363.47	0.0	425951.78	499634.03	757903.9	137947.08	337897.9	0.0	0.0	266455.7	305491.78	478789.38	592027.0	741626.56	645618.9	378323.0	297552.0	850548.6	369831.62	100037.31	634158.6	368957.06	82181.695	530514.7	454942.3	223001.02	387636.3	813806.25	0.0	636619.25	913464.06	0.0
2012	Cluster_02009	667573.9	456850.84	0.0	415389.75	280530.25	568900.3	0.0	39381.1	0.0	208751.1	8819.239	189045.3	230781.88	890010.5	193829.34	318710.78	0.0	160088.39	327908.12	0.0	0.0	138233.25	271071.3	459395.03	819164.5	64110.254	142923.9	347701.6	263817.28	207490.33	668784.94	0.0	179216.33	0.0	0.0	556629.1	164683.1	0.0	570986.44	0.0	71621.7	0.0	0.0	0.0	673968.44	888930.44	284451.2	167707.16
2013	Cluster_02010	385336.62	150030.27	298950.7	359193.53	279658.06	0.0	161305.75	0.0	0.0	283264.7	0.0	0.0	0.0	83146.836	318396.75	161932.34	126746.13	0.0	0.0	135113.55	130007.54	0.0	68245.23	0.0	0.0	52792.496	136215.81	0.0	124956.94	0.0	0.0	2470.3677	298531.1	75671.01	228803.83	0.0	0.0	107733.836	0.0	0.0	195392.44	0.0	180277.45	77784.36	174328.64	0.0	0.0	357318.3
2014	Cluster_02011	437857.56	0.0	0.0	29357.396	0.0	0.0	35419.88	115055.11	0.0	242098.02	0.0	0.0	0.0	282990.62	102628.3	323196.7	0.0	142325.86	0.0	0.0	338580.4	0.0	0.0	50282.56	0.0	0.0	0.0	0.0	0.0	0.0	0.0	310630.47	149401.81	0.0	259002.28	85464.59	0.0	129696.445	0.0	91924.6	0.0	256863.2	0.0	44799.395	0.0	0.0	348120.3	263119.1
2017	Cluster_02014	594609.25	113089.8	363701.56	336148.66	126844.34	151586.72	754133.56	610038.4	569528.56	408576.3	177576.5	241680.22	393075.38	0.0	278419.06	389331.78	150868.47	126050.67	170321.0	517925.8	454419.0	0.0	693013.5	413149.78	406131.9	68954.34	119591.97	680848.3	562362.4	0.0	128899.82	296642.2	116823.52	208748.39	0.0	648052.9	395840.3	856635.9	0.0	261296.11	0.0	605745.4	48633.703	558149.94	337599.22	97769.39	833277.2	0.0
2018	Cluster_02015	0.0	0.0	0.0	0.0	0.0	0.0	0.0	0.0	0.0	193174.75	0.0	0.0	0.0	0.0	137890.06	0.0	0.0	0.0	0.0	45064.336	0.0	0.0	0.0	93842.84	81446.58	13513.518	291256.6	428536.75	0.0	0.0	0.0	165165.56	0.0	0.0	372930.38	0.0	0.0	33760.344	70183.44	0.0	0.0	93095.664	0.0	0.0	313016.28	303401.16	0.0	0.0
2032	Cluster_02029	0.0	0.0	0.0	4561.3486	0.0	0.0	0.0	0.0	391802.66	0.0	0.0	0.0	0.0	0.0	0.0	0.0	0.0	190995.42	0.0	0.0	0.0	0.0	26837.115	0.0	0.0	0.0	58679.863	0.0	0.0	0.0	226347.89	0.0	0.0	0.0	5845.943	0.0	0.0	0.0	0.0	0.0	0.0	0.0	0.0	0.0	101827.08	0.0	0.0	0.0
2033	Cluster_02030	0.0	0.0	0.0	0.0	0.0	819.6755	0.0	0.0	29925.799	0.0	267840.12	0.0	0.0	0.0	0.0	0.0	0.0	0.0	46326.55	0.0	0.0	0.0	0.0	0.0	0.0	3631.862	0.0	0.0	0.0	0.0	445422.22	0.0	0.0	0.0	256849.48	0.0	0.0	0.0	0.0	0.0	0.0	0.0	0.0	0.0	45186.504	646389.94	0.0	0.0
2035	Cluster_02032	0.0	0.0	0.0	0.0	0.0	0.0	0.0	0.0	0.0	0.0	0.0	0.0	0.0	0.0	0.0	0.0	0.0	0.0	0.0	0.0	0.0	0.0	0.0	0.0	0.0	0.0	0.0	0.0	0.0	0.0	0.0	0.0	0.0	0.0	0.0	0.0	0.0	0.0	0.0	0.0	0.0	0.0	0.0	0.0	0.0	0.0	0.0	0.0
2038	Cluster_02035	474450.84	392464.8	788620.2	1402431.2	621282.6	682021.3	203803.88	533089.8	382629.0	261966.88	372765.38	84715.5	242873.8	270726.75	144842.89	348423.7	210812.39	748467.1	457242.06	242045.31	343634.1	559285.2	0.0	12779.711	352056.44	221983.06	384392.2	462456.72	302878.7	16539.217	435852.94	439400.22	0.0	139579.5	240246.28	100501.69	359551.38	79091.45	404483.03	289073.2	142075.88	382134.0	212786.94	630632.2	216409.81	381492.34	321272.8	416946.4
2039	Cluster_02036	8388.707	0.0	455997.12	144761.28	1136065.5	0.0	172013.08	0.0	364307.9	134930.69	134282.56	0.0	366932.9	484647.72	178208.33	607231.75	256052.64	246969.11	145077.75	194469.88	447713.9	163536.14	0.0	0.0	423535.56	0.0	0.0	1493678.8	191644.62	523181.9	223680.06	3688.8247	20234.809	249764.95	734639.75	6125.923	222463.92	325089.06	0.0	1391464.9	607069.56	0.0	835653.0	805405.8	0.0	45139.344	0.0	256929.11
2040	Cluster_02037	281213.2	0.0	775691.4	454190.6	901345.25	0.0	104160.17	267094.72	250153.02	845746.75	140607.33	526123.6	510572.7	295353.84	1498054.6	284188.4	0.0	593907.0	1031237.75	0.0	1754942.1	33217.164	460567.34	1364963.9	181663.94	483630.38	244573.1	1100786.1	1219603.6	157870.48	0.0	198036.02	0.0	957907.0	0.0	559578.06	128281.09	364647.3	0.0	0.0	770806.3	960112.8	0.0	492949.06	0.0	678027.94	0.0	874392.25
2041	Cluster_02038	661668.3	229574.7	0.0	611489.3	14687.761	544519.6	677545.7	30099.807	0.0	0.0	137025.56	802978.56	436665.34	739489.94	281578.34	693415.44	482375.94	1146289.9	303721.44	1648875.9	355415.22	719557.1	904877.9	448560.38	455168.2	194336.02	875651.1	0.0	537547.3	814272.1	588817.4	130699.13	1355311.5	487069.56	400339.94	910718.1	136902.45	1235558.2	758595.06	14684.005	0.0	310092.88	1042340.6	0.0	215479.95	100996.49	954798.2	895355.4
2042	Cluster_02039	675045.06	0.0	1455950.9	330664.72	299694.03	297059.1	452190.53	0.0	276212.5	593511.06	68232.875	495712.66	538319.06	383583.12	600686.6	699486.0	721302.5	971404.3	538844.8	0.0	789820.9	930146.44	262627.12	498593.2	303038.1	215033.61	201847.97	812023.1	269438.4	973023.25	835284.3	648341.5	386391.6	1001924.75	308057.62	1115859.1	899770.9	1061617.6	249004.83	403148.1	324893.3	557333.3	255742.9	256802.25	135850.94	208134.47	565538.9	0.0
2043	Cluster_02040	1796127.0	521493.38	400102.8	2087509.5	1103762.1	640042.06	520703.66	668992.2	1180039.1	792546.9	361414.5	2239451.0	1733469.9	1655828.0	505628.3	368644.44	894936.06	112901.13	119156.5	245331.0	968274.6	1931960.1	532036.75	1793625.4	282748.28	615599.6	1578246.1	113416.66	907178.25	1094933.4	936327.25	1222948.2	860829.5	1042675.44	1005618.0	1186047.5	635645.5	350763.78	1132361.1	740563.3	701047.2	929856.5	1890314.8	588377.44	887892.56	528069.44	958959.0	876701.9
2044	Cluster_02041	1783088.5	1206139.4	2403727.0	2021588.5	771929.3	1225126.1	759928.4	1441074.8	1004026.3	613276.0	132507.22	805921.0	1281633.1	1481716.0	961932.94	1088987.2	1927678.5	1258391.1	1383603.0	430957.56	1347527.9	477935.47	525225.9	1839224.4	1399348.4	1059836.5	433273.0	898385.44	1413174.4	2096987.9	1130763.4	1075580.6	1551879.8	416664.12	760569.2	670013.44	2059731.4	2190348.2	420681.12	825527.75	1300219.4	1174689.8	1676995.9	483742.7	1991094.4	352456.78	1007551.2	1238133.5
2045	Cluster_02042	472815.22	1812546.2	0.0	388958.56	1464130.4	762783.56	160897.06	1109126.8	177516.72	981187.0	332024.5	1417399.4	678286.56	778437.3	379104.7	1256645.6	620280.3	679721.44	185977.48	103272.13	620373.56	858947.6	694650.1	205358.66	1004349.1	240190.62	1564972.8	441582.56	392347.94	1366371.8	65822.266	357623.38	787168.06	1504085.5	903363.3	1340880.4	641379.3	784868.2	911513.2	1375032.9	1189249.4	1221671.6	1420653.2	931114.6	180089.14	224883.12	962342.6	0.0
2046	Cluster_02043	2968390.8	1758286.0	2118604.5	2232498.8	2124607.5	2016290.5	3734256.5	1967986.2	1238051.6	1669537.2	565809.1	2703044.5	2935597.5	2989635.0	2538591.0	1590103.4	1643578.9	2189374.0	1287381.9	3646768.2	3320844.2	3338594.0	2052966.2	1832525.2	2671918.5	1141573.4	1420134.4	1580707.1	2427174.5	1956641.1	1982605.9	2760362.8	2657951.0	2496719.0	1348043.6	1228005.5	1779618.8	2326390.0	1308013.6	2494946.2	3017814.0	1334613.9	1243518.9	2058413.9	1261914.5	1380966.1	1982615.1	1711695.2
2047	Cluster_02044	1248196.0	1046617.0	748258.8	534540.25	1091146.1	621844.4	1517285.4	1200896.4	179181.8	317636.44	451284.2	1000887.7	401021.44	1474572.5	0.0	710464.3	642366.5	788555.4	1309542.5	161239.33	995400.25	1008133.25	1206717.4	972830.5	1324359.0	0.0	2421921.5	5247.026	1444209.4	768483.56	777367.44	322114.7	208494.03	1817699.5	758537.94	904828.8	1466275.5	691262.3	810213.75	462053.56	910715.56	1494029.2	356759.75	460319.47	663509.94	145704.2	1106856.8	743207.25
[truncated: 35,199 more rows]
[truncated: 285 more columns]
