# Supplementary material for: Genome-wide association studies identify loci controlling specialized seed metabolites in Arabidopsis
Source: Plant Physiol. 2023 Sep 27;194(3):1705–21. doi: 10.1093/plphys/kiad511 (PMC10904349; doi:10.1093/plphys/kiad511)
Supplement: kiad511_Supplementary_Data [file kiad511_supplementary_data.zip › Supplemental Dataset S4_peaktable Thomas Naake/rep2_negative_match.csv]

Name	leaf_QC1__begin_Negative	leaf_QC1__end_Negative	leaf_QC2__begin_Negative	leaf_QC2__end_Negative	leaf_QC3__begin_Negative	leaf_QC3__end_Negative	leaf_QC4__begin_Negative	leaf_QC4__end_Negative	leaf_QC5__begin_Negative	leaf_QC5__end_Negative	leaf_QC6__begin_Negative	leaf_QC6__end_Negative	leaf_Sample1_Negative	leaf_Sample2_Negative	leaf_Sample3_Negative	leaf_Sample4_Negative	leaf_Sample5_Negative	leaf_Sample6_Negative	leaf_Sample7_Negative	leaf_Sample10_Negative	leaf_Sample11_Negative	leaf_Sample12_Negative	leaf_Sample13_Negative	leaf_Sample14_Negative	leaf_Sample17_Negative	leaf_Sample19_Negative	leaf_Sample20_Negative	leaf_Sample21_Negative	leaf_Sample22_Negative	leaf_Sample23_Negative	leaf_Sample24_Negative	leaf_Sample25_Negative	leaf_Sample26_Negative	leaf_Sample27_Negative	leaf_Sample28_Negative	leaf_Sample29_Negative	leaf_Sample30_Negative	leaf_Sample31_Negative	leaf_Sample32_Negative	leaf_Sample34_Negative	leaf_Sample35_Negative	leaf_Sample36_Negative	leaf_Sample37_Negative	leaf_Sample38_Negative	leaf_Sample39_Negative	leaf_Sample40_Negative	leaf_Sample41_Negative	leaf_Sample42_Negative	leaf_Sample44_Negative
7	Cluster_000003	14773.558	30815.295	1607.1643	13457.674	3346.0925	6049.6855	7624.9194	10477.352	15960.208	9724.543	12938.427	6177.0947	0.0	0.0	0.0	0.0	16730.783	8583.847	12516.053	0.0	0.0	954.9254	9927.502	0.0	0.0	15710.239	7001.0244	11361.111	0.0	8673.196	6418.648	0.0	17166.398	44721.664	0.0	12589.415	40046.445	0.0	19388.617	237462.22	104971.75	1697.0161	0.0	6516.393	16538.55	10348.489	9198.87	0.0
11	Cluster_000007	161872.84	240654.52	0.0	79471.63	0.0	1231.2893	178038.47	0.0	39301.977	1123.6958	140460.48	0.0	4811.5273	618142.06	172739.14	0.0	371891.16	123983.13	155192.62	91282.41	0.0	12256.793	8099.3086	43273.28	499547.62	551324.75	604267.4	7615.0996	341625.9	256136.1	379195.5	436189.5	427628.06	227440.5	274244.8	19382.8	1536.7231	234755.77	51292.12	21140.45	15358.245	112693.6	36022.082	7149.143	256745.75	522023.3	76130.03	265983.06
13	Cluster_000009	173889.95	209111.17	150640.67	107402.49	70899.83	125880.1	158291.36	152498.4	119876.664	151244.02	141367.77	152499.7	0.0	0.0	196389.89	0.0	0.0	43926.707	201634.38	0.0	0.0	75934.305	226237.33	131898.23	0.0	92424.195	371407.6	293163.34	84344.71	338598.66	61119.94	0.0	0.0	193392.75	60454.957	77662.06	0.0	0.0	199640.53	125249.086	0.0	176452.05	376845.4	94333.33	74194.43	133024.08	296533.72	255326.0
54763	Cluster_054759	0.0	0.0	0.0	0.0	0.0	0.0	0.0	0.0	0.0	0.0	0.0	0.0	0.0	0.0	0.0	0.0	0.0	0.0	0.0	0.0	0.0	0.0	0.0	0.0	0.0	0.0	0.0	0.0	0.0	0.0	0.0	0.0	0.0	0.0	0.0	0.0	0.0	0.0	0.0	0.0	0.0	0.0	0.0	0.0	0.0	0.0	0.0	0.0
37	Cluster_000033	3.3469014E10	3.4772582E10	3.09901763E10	3.13759539E10	2.91821773E10	3.06144768E10	3.07937239E10	3.21800131E10	3.12854917E10	3.07972301E10	3.15523625E10	3.27858565E10	1.33889393E10	2.50456494E10	2.46759834E10	9.2698573E9	2.74218639E10	3.05577021E10	1.64556564E10	2.40797798E10	3.22181468E10	3.27083008E10	3.14414223E10	2.42302321E10	5.0096955E10	3.24952596E10	2.31421235E10	5.0564211E10	3.34542828E10	5.0100007E10	3.24026941E10	2.66910331E10	2.16314573E10	4.6026854E10	3.42028575E10	1.87414835E10	3.5810566E10	2.77936415E10	1.86721567E10	3.08800635E10	4.4644098E10	1.3359915E10	1.70059479E10	3.12294011E10	4.6583013E10	3.03968236E10	2.69526958E10	2.38350131E10
38	Cluster_000034	1.15953856E8	1.139516E8	8.974404E7	9.2176336E7	8.4467808E7	8.7796288E7	1.00397752E8	9.9213408E7	9.6333616E7	9.5100968E7	9.7767776E7	1.03335616E8	3.461758E7	4.0843708E7	3.70286E7	1.8894582E7	8.4390424E7	7.4504104E7	6.6353224E7	4.5537328E7	3.4336144E7	5.6148428E7	9.1280256E7	5.0342256E7	7.5265872E7	1.02312632E8	5.692038E7	1.4439888E8	5.1442572E7	1.29175664E8	7.9727136E7	3.4545888E7	4.6395572E7	2.58430688E8	4.9690068E7	6.7634168E7	1.26821096E8	2.0450616E7	1.10933784E8	4.40145696E8	2.4472544E8	7.3583736E7	3.2115436E7	9.2856656E7	1.21777128E8	1.12803712E8	5.7439824E7	5.3074556E7
42	Cluster_000038	9102240.0	8472964.0	8701755.0	8127889.5	8143236.0	9224602.0	9576054.0	8106259.0	9289293.0	7865964.0	8084028.5	7437457.5	1.94455792E8	3.4014084E7	1.9804356E7	4.6912236E7	2.5658022E7	1.9257396E7	2.4616032E7	8644898.0	9175254.0	1.52857E7	2.496595E7	4.74558E7	1.86106864E8	5.6662708E7	2720662.2	1.06989136E8	1.32677128E8	9.5096904E7	1.6016493E7	6.662782E7	4.8387124E7	1.81748272E8	3.2385054E7	1714521.1	4.456062E7	6.5788856E7	2.2873842E7	2.1177868E7	1.0204906E7	2.4198862E7	9905444.0	1.18637704E8	2.5702936E7	8.72852E7	2.0926794E7	4.3482408E7
79789	Cluster_079785	0.0	0.0	0.0	0.0	0.0	0.0	0.0	0.0	0.0	0.0	0.0	0.0	0.0	0.0	0.0	0.0	0.0	0.0	0.0	0.0	0.0	0.0	0.0	0.0	0.0	0.0	0.0	0.0	0.0	0.0	0.0	0.0	0.0	0.0	0.0	0.0	0.0	0.0	50829.477	0.0	0.0	0.0	0.0	0.0	0.0	0.0	0.0	0.0
9009	Cluster_009005	0.0	0.0	0.0	0.0	0.0	30906.484	0.0	0.0	49627.566	31077.967	0.0	0.0	0.0	0.0	0.0	0.0	0.0	0.0	0.0	0.0	0.0	0.0	0.0	0.0	47308.83	122699.16	0.0	73779.09	0.0	49747.08	0.0	56307.81	0.0	32143.105	0.0	0.0	0.0	0.0	0.0	0.0	0.0	0.0	0.0	0.0	62724.082	106344.984	0.0	35025.957
145	Cluster_000141	1250304.0	1287495.6	1032772.44	1053646.9	1052757.4	1098864.2	1094066.2	1142621.6	1126980.0	1146410.9	1039241.75	1210253.1	1428802.6	2163488.8	3940664.5	1857740.4	1314464.5	1583686.4	4950271.0	1043484.94	667200.56	152247.4	1892339.6	2290840.5	1019822.94	2130194.0	1248941.8	2974529.8	1121427.2	885157.1	551079.9	673387.9	1005819.0	2000081.8	1357743.0	1239327.0	1752161.4	994935.75	413482.84	677939.06	2582466.8	343869.34	850949.06	881325.4	1984526.4	2628506.8	2388616.8	950986.6
96877	Cluster_096873	0.0	0.0	0.0	0.0	0.0	0.0	0.0	0.0	0.0	0.0	0.0	0.0	0.0	0.0	21461.951	0.0	0.0	0.0	4147327.5	0.0	0.0	0.0	0.0	0.0	477610.03	0.0	0.0	0.0	0.0	0.0	0.0	132331.2	0.0	0.0	0.0	0.0	0.0	0.0	0.0	0.0	0.0	0.0	763062.7	0.0	0.0	0.0	0.0	0.0
11390	Cluster_011386	0.0	0.0	0.0	0.0	0.0	0.0	0.0	0.0	0.0	0.0	0.0	0.0	0.0	0.0	0.0	0.0	0.0	0.0	294877.97	48665.71	0.0	0.0	0.0	0.0	0.0	0.0	0.0	0.0	0.0	0.0	0.0	0.0	0.0	0.0	0.0	0.0	0.0	43645.71	0.0	0.0	0.0	0.0	117145.59	0.0	0.0	0.0	0.0	0.0
103995	Cluster_103991	0.0	0.0	0.0	0.0	0.0	0.0	57032.15	0.0	0.0	0.0	0.0	0.0	0.0	0.0	0.0	0.0	0.0	0.0	0.0	0.0	0.0	0.0	0.0	0.0	0.0	0.0	0.0	0.0	0.0	0.0	0.0	0.0	0.0	0.0	0.0	0.0	0.0	0.0	0.0	0.0	0.0	0.0	0.0	0.0	0.0	0.0	0.0	0.0
13408	Cluster_013404	0.0	0.0	0.0	0.0	0.0	0.0	0.0	0.0	0.0	0.0	0.0	0.0	0.0	0.0	0.0	0.0	0.0	0.0	0.0	0.0	0.0	0.0	0.0	0.0	0.0	0.0	0.0	0.0	0.0	0.0	0.0	0.0	0.0	0.0	0.0	0.0	0.0	0.0	0.0	0.0	0.0	0.0	0.0	0.0	0.0	0.0	0.0	0.0
104152	Cluster_104148	0.0	235029.69	0.0	44980.19	0.0	85032.42	0.0	123947.64	0.0	168883.75	144360.33	705950.94	0.0	0.0	1528080.6	0.0	0.0	0.0	0.0	32910.87	308047.97	0.0	0.0	0.0	0.0	0.0	0.0	0.0	0.0	0.0	0.0	0.0	0.0	0.0	0.0	0.0	0.0	0.0	0.0	0.0	0.0	0.0	0.0	0.0	0.0	0.0	1254075.4	0.0
13564	Cluster_013560	0.0	0.0	0.0	0.0	0.0	0.0	0.0	0.0	0.0	0.0	0.0	0.0	0.0	0.0	0.0	0.0	0.0	0.0	0.0	0.0	0.0	0.0	0.0	0.0	0.0	0.0	0.0	0.0	0.0	0.0	0.0	0.0	0.0	0.0	0.0	0.0	0.0	0.0	0.0	0.0	0.0	0.0	0.0	0.0	0.0	0.0	0.0	0.0
104731	Cluster_104727	0.0	0.0	0.0	0.0	0.0	0.0	0.0	0.0	0.0	0.0	0.0	0.0	0.0	0.0	0.0	0.0	0.0	0.0	0.0	0.0	0.0	0.0	0.0	0.0	0.0	0.0	0.0	0.0	0.0	0.0	0.0	0.0	0.0	0.0	0.0	0.0	0.0	0.0	0.0	0.0	0.0	0.0	0.0	0.0	0.0	0.0	0.0	0.0
13743	Cluster_013739	0.0	0.0	0.0	0.0	0.0	0.0	0.0	0.0	0.0	0.0	0.0	0.0	0.0	0.0	0.0	0.0	0.0	0.0	0.0	0.0	0.0	0.0	0.0	0.0	0.0	0.0	0.0	0.0	0.0	0.0	0.0	0.0	0.0	0.0	0.0	0.0	0.0	0.0	0.0	0.0	0.0	0.0	0.0	0.0	0.0	0.0	0.0	0.0
104790	Cluster_104786	0.0	0.0	0.0	0.0	0.0	0.0	0.0	0.0	0.0	0.0	0.0	0.0	0.0	0.0	0.0	0.0	0.0	0.0	0.0	0.0	0.0	0.0	0.0	0.0	0.0	0.0	0.0	0.0	0.0	0.0	0.0	0.0	0.0	0.0	0.0	0.0	0.0	0.0	0.0	0.0	0.0	0.0	0.0	0.0	0.0	0.0	0.0	0.0
105120	Cluster_105116	199891.06	212347.69	0.0	0.0	91890.31	134529.88	0.0	0.0	0.0	171473.62	138278.7	158440.69	0.0	0.0	1088686.8	5384.2705	0.0	0.0	0.0	0.0	0.0	0.0	0.0	0.0	129194.83	132110.67	0.0	0.0	0.0	0.0	0.0	169129.94	0.0	153962.98	90573.77	71589.36	402075.97	0.0	0.0	0.0	0.0	0.0	0.0	0.0	318064.22	159403.66	0.0	0.0
106278	Cluster_106274	0.0	0.0	0.0	0.0	0.0	0.0	0.0	0.0	0.0	0.0	0.0	0.0	0.0	0.0	0.0	0.0	0.0	0.0	0.0	0.0	0.0	0.0	0.0	0.0	0.0	0.0	0.0	0.0	0.0	0.0	0.0	0.0	0.0	0.0	0.0	0.0	0.0	0.0	0.0	0.0	0.0	0.0	0.0	0.0	0.0	0.0	0.0	0.0
14529	Cluster_014525	0.0	0.0	0.0	0.0	0.0	0.0	0.0	0.0	0.0	0.0	0.0	0.0	0.0	0.0	0.0	0.0	0.0	0.0	0.0	0.0	0.0	0.0	0.0	0.0	0.0	0.0	0.0	0.0	0.0	0.0	0.0	0.0	0.0	0.0	0.0	0.0	0.0	0.0	0.0	0.0	0.0	0.0	0.0	0.0	0.0	0.0	0.0	0.0
14771	Cluster_014767	0.0	0.0	0.0	0.0	0.0	0.0	0.0	0.0	0.0	0.0	43975.902	0.0	0.0	0.0	0.0	0.0	0.0	0.0	0.0	0.0	0.0	0.0	0.0	0.0	0.0	0.0	0.0	0.0	0.0	0.0	0.0	0.0	0.0	0.0	0.0	0.0	0.0	0.0	0.0	0.0	0.0	0.0	0.0	0.0	0.0	0.0	0.0	0.0
14877	Cluster_014873	0.0	0.0	0.0	0.0	0.0	0.0	0.0	0.0	0.0	0.0	0.0	0.0	0.0	0.0	0.0	0.0	0.0	0.0	0.0	0.0	0.0	0.0	0.0	0.0	0.0	0.0	0.0	0.0	0.0	0.0	0.0	0.0	0.0	0.0	0.0	0.0	0.0	0.0	0.0	0.0	0.0	0.0	0.0	0.0	0.0	0.0	0.0	0.0
192	Cluster_000188	0.0	0.0	0.0	0.0	0.0	0.0	0.0	0.0	0.0	0.0	0.0	0.0	0.0	0.0	0.0	0.0	0.0	0.0	0.0	0.0	0.0	0.0	0.0	0.0	0.0	0.0	0.0	0.0	0.0	0.0	0.0	0.0	0.0	0.0	0.0	0.0	0.0	0.0	0.0	0.0	0.0	0.0	0.0	0.0	0.0	0.0	0.0	0.0
15028	Cluster_015024	0.0	0.0	0.0	0.0	0.0	0.0	0.0	0.0	0.0	0.0	0.0	0.0	0.0	0.0	0.0	0.0	0.0	0.0	0.0	0.0	0.0	0.0	0.0	0.0	0.0	0.0	0.0	0.0	0.0	0.0	0.0	0.0	0.0	0.0	0.0	0.0	0.0	0.0	0.0	0.0	0.0	0.0	0.0	0.0	0.0	0.0	0.0	0.0
15361	Cluster_015357	0.0	0.0	0.0	0.0	0.0	0.0	0.0	0.0	0.0	9821.301	0.0	0.0	0.0	0.0	0.0	0.0	0.0	0.0	0.0	0.0	0.0	0.0	0.0	0.0	0.0	0.0	0.0	0.0	0.0	0.0	0.0	0.0	0.0	0.0	0.0	0.0	0.0	0.0	0.0	0.0	0.0	0.0	0.0	0.0	0.0	0.0	0.0	0.0
15657	Cluster_015653	0.0	0.0	0.0	0.0	0.0	0.0	0.0	0.0	0.0	0.0	0.0	0.0	0.0	0.0	0.0	0.0	0.0	0.0	0.0	0.0	0.0	0.0	0.0	0.0	0.0	0.0	0.0	0.0	0.0	0.0	0.0	0.0	0.0	0.0	0.0	0.0	45410.285	0.0	0.0	0.0	0.0	0.0	0.0	0.0	0.0	0.0	1059709.1	0.0
15903	Cluster_015899	0.0	0.0	0.0	0.0	0.0	0.0	0.0	0.0	0.0	0.0	0.0	0.0	0.0	0.0	0.0	0.0	0.0	0.0	0.0	0.0	0.0	0.0	0.0	0.0	0.0	0.0	0.0	0.0	0.0	0.0	0.0	0.0	0.0	10394.585	0.0	0.0	0.0	0.0	0.0	0.0	0.0	0.0	0.0	0.0	0.0	0.0	0.0	0.0
16179	Cluster_016175	0.0	0.0	0.0	0.0	0.0	0.0	0.0	0.0	0.0	0.0	0.0	0.0	0.0	0.0	0.0	0.0	0.0	0.0	0.0	0.0	0.0	0.0	0.0	0.0	0.0	0.0	0.0	0.0	0.0	0.0	0.0	0.0	0.0	0.0	0.0	0.0	0.0	0.0	0.0	0.0	0.0	0.0	0.0	0.0	0.0	0.0	0.0	0.0
16436	Cluster_016432	0.0	0.0	0.0	0.0	0.0	0.0	0.0	0.0	0.0	0.0	0.0	0.0	0.0	0.0	0.0	0.0	0.0	0.0	0.0	0.0	0.0	0.0	0.0	0.0	0.0	0.0	0.0	0.0	0.0	0.0	0.0	0.0	0.0	0.0	0.0	0.0	0.0	0.0	0.0	0.0	0.0	0.0	0.0	0.0	0.0	0.0	0.0	0.0
16636	Cluster_016632	0.0	0.0	0.0	0.0	0.0	0.0	0.0	0.0	0.0	0.0	0.0	0.0	0.0	0.0	0.0	0.0	0.0	0.0	0.0	0.0	0.0	0.0	0.0	0.0	0.0	0.0	0.0	0.0	0.0	0.0	0.0	0.0	0.0	0.0	0.0	0.0	0.0	0.0	0.0	0.0	0.0	0.0	0.0	0.0	0.0	0.0	0.0	0.0
112169	Cluster_112165	0.0	0.0	0.0	0.0	0.0	0.0	0.0	0.0	0.0	0.0	0.0	0.0	0.0	0.0	0.0	0.0	0.0	0.0	0.0	0.0	0.0	0.0	0.0	0.0	0.0	0.0	0.0	0.0	0.0	0.0	0.0	0.0	0.0	0.0	0.0	0.0	0.0	0.0	0.0	0.0	0.0	0.0	0.0	0.0	0.0	0.0	0.0	0.0
17144	Cluster_017140	0.0	0.0	0.0	0.0	0.0	0.0	0.0	0.0	0.0	0.0	0.0	0.0	0.0	0.0	0.0	0.0	0.0	0.0	0.0	0.0	0.0	0.0	0.0	0.0	0.0	0.0	0.0	0.0	0.0	0.0	0.0	0.0	0.0	0.0	0.0	0.0	0.0	0.0	0.0	0.0	0.0	0.0	0.0	0.0	0.0	0.0	0.0	0.0
17302	Cluster_017298	5.522976E7	6.6480328E7	4.7662056E7	6.5081876E7	5.4181088E7	5.3527064E7	5.8476664E7	4.911054E7	5.3574532E7	5.6752848E7	4.973646E7	6.8028784E7	5599021.0	4.877274E7	2.56881472E8	6343364.5	6.6333664E7	1.7126668E7	1.99655568E8	1.9072106E7	2.9016558E7	1.7059576E7	2.4952188E7	5.2759292E7	9.8948144E7	6.2668952E7	1.20968128E8	7.2425488E7	3.7191908E7	4.3862736E7	3.795168E7	1.4725928E7	2.020609E7	1.55083744E8	1.01182008E8	5.9162068E7	9.220576E7	5.60729E7	2.9405332E7	1.2300024E8	4.7230536E7	3228867.0	2.8227104E7	4.5569336E7	1.30544632E8	1.18628448E8	3.23832736E8	5.4755044E7
215	Cluster_000211	1.3317264E7	1.1984483E7	9654032.0	8719233.0	9251704.0	1.0770257E7	9077461.0	9942718.0	1.0419813E7	1.0224741E7	1.1305599E7	1.2311019E7	2469858.2	795371.6	1.7369814E7	1379271.8	1494618.2	2055762.6	2.529841E7	1968438.5	1255967.9	6456327.0	1.200384E7	1.1958289E7	5102501.5	1910813.0	1.0293117E7	3.614304E7	3514107.2	7459848.5	4286646.5	0.0	0.0	1.0116761E7	2074448.1	1.3194428E7	7178371.0	204565.64	2.040883E7	1.0917372E7	3253238.8	5171091.5	2.0481432E7	1.1002662E7	1.2817004E7	7537369.5	1.7739828E7	6747892.5
18162	Cluster_018158	0.0	0.0	0.0	0.0	0.0	0.0	0.0	0.0	0.0	0.0	0.0	0.0	0.0	0.0	0.0	0.0	0.0	0.0	0.0	0.0	0.0	0.0	0.0	0.0	0.0	0.0	0.0	0.0	0.0	0.0	0.0	0.0	0.0	0.0	0.0	0.0	0.0	0.0	0.0	0.0	0.0	0.0	0.0	0.0	0.0	0.0	0.0	0.0
18344	Cluster_018340	0.0	0.0	0.0	0.0	0.0	0.0	0.0	0.0	0.0	0.0	0.0	0.0	0.0	0.0	390138.3	0.0	0.0	0.0	0.0	0.0	0.0	0.0	0.0	0.0	0.0	25095.342	0.0	0.0	0.0	0.0	0.0	0.0	0.0	0.0	0.0	0.0	0.0	0.0	0.0	0.0	0.0	0.0	0.0	0.0	0.0	0.0	0.0	0.0
18538	Cluster_018534	5362478.5	7881276.0	8010578.0	8424471.0	1.0020878E7	6543928.0	7120399.5	7049636.5	6049539.0	7791279.5	5971232.5	6708597.5	1.0203033E7	8993956.0	7225420.5	1.3151472E7	5458145.0	1.028115E7	8624711.0	1.1143854E7	8464248.0	6017697.0	1.2481582E7	6252926.0	6108193.5	4992673.0	5075175.0	6512728.0	9771937.0	1.1243888E7	7183971.0	1.4860268E7	7169912.0	8630994.0	4127083.0	7885941.0	9384246.0	8953536.0	8719705.0	9332020.0	5742339.0	9750184.0	7882404.0	6956283.5	6530254.0	8176895.0	8373260.0	6781344.0
19008	Cluster_019004	0.0	0.0	0.0	0.0	0.0	0.0	0.0	0.0	0.0	0.0	0.0	0.0	0.0	0.0	0.0	0.0	0.0	0.0	0.0	0.0	0.0	0.0	0.0	0.0	48124.844	0.0	0.0	0.0	0.0	0.0	0.0	0.0	0.0	0.0	0.0	0.0	0.0	0.0	0.0	0.0	0.0	0.0	0.0	0.0	0.0	0.0	0.0	0.0
94710	Cluster_094706	0.0	0.0	0.0	0.0	0.0	0.0	0.0	0.0	0.0	0.0	0.0	0.0	0.0	0.0	0.0	0.0	0.0	0.0	0.0	0.0	0.0	0.0	0.0	0.0	0.0	0.0	0.0	0.0	0.0	0.0	0.0	0.0	0.0	0.0	0.0	0.0	0.0	0.0	0.0	0.0	0.0	0.0	0.0	0.0	0.0	0.0	0.0	0.0
94710.1	Cluster_094706	0.0	0.0	0.0	0.0	0.0	0.0	0.0	0.0	0.0	0.0	0.0	0.0	0.0	0.0	0.0	0.0	0.0	0.0	0.0	0.0	0.0	0.0	0.0	0.0	0.0	0.0	0.0	0.0	0.0	0.0	0.0	0.0	0.0	0.0	0.0	0.0	0.0	0.0	0.0	0.0	0.0	0.0	0.0	0.0	0.0	0.0	0.0	0.0
277	Cluster_000273	0.0	0.0	0.0	0.0	0.0	0.0	0.0	0.0	0.0	0.0	0.0	0.0	0.0	0.0	18923.168	20000.094	41337.95	0.0	0.0	0.0	0.0	0.0	0.0	0.0	0.0	40471.05	0.0	0.0	0.0	1925.1196	44155.258	0.0	0.0	0.0	0.0	0.0	4498.645	0.0	0.0	0.0	0.0	0.0	0.0	0.0	0.0	0.0	0.0	0.0
94710.2	Cluster_094706	0.0	0.0	0.0	0.0	0.0	0.0	0.0	0.0	0.0	0.0	0.0	0.0	0.0	0.0	0.0	0.0	0.0	0.0	0.0	0.0	0.0	0.0	0.0	0.0	0.0	0.0	0.0	0.0	0.0	0.0	0.0	0.0	0.0	0.0	0.0	0.0	0.0	0.0	0.0	0.0	0.0	0.0	0.0	0.0	0.0	0.0	0.0	0.0
277.1	Cluster_000273	0.0	0.0	0.0	0.0	0.0	0.0	0.0	0.0	0.0	0.0	0.0	0.0	0.0	0.0	18923.168	20000.094	41337.95	0.0	0.0	0.0	0.0	0.0	0.0	0.0	0.0	40471.05	0.0	0.0	0.0	1925.1196	44155.258	0.0	0.0	0.0	0.0	0.0	4498.645	0.0	0.0	0.0	0.0	0.0	0.0	0.0	0.0	0.0	0.0	0.0
94711	Cluster_094707	0.0	0.0	0.0	0.0	0.0	0.0	0.0	0.0	0.0	0.0	0.0	0.0	0.0	0.0	0.0	0.0	0.0	0.0	0.0	0.0	0.0	0.0	0.0	0.0	0.0	0.0	0.0	0.0	0.0	0.0	0.0	0.0	0.0	0.0	0.0	0.0	0.0	0.0	0.0	0.0	0.0	0.0	0.0	0.0	0.0	0.0	0.0	0.0
94708	Cluster_094704	0.0	0.0	0.0	0.0	0.0	0.0	0.0	0.0	0.0	0.0	0.0	0.0	0.0	0.0	0.0	0.0	0.0	0.0	0.0	0.0	0.0	0.0	0.0	0.0	0.0	0.0	0.0	0.0	0.0	0.0	0.0	0.0	0.0	0.0	0.0	0.0	0.0	0.0	0.0	0.0	0.0	0.0	0.0	0.0	0.0	0.0	0.0	0.0
278	Cluster_000274	0.0	36864.082	0.0	0.0	29674.426	0.0	56427.47	32236.652	0.0	0.0	31784.79	0.0	0.0	0.0	0.0	68590.945	0.0	0.0	70558.92	0.0	0.0	0.0	37288.406	50810.543	42414.85	24509.576	0.0	0.0	0.0	0.0	0.0	0.0	0.0	0.0	38057.773	12568.535	0.0	0.0	0.0	0.0	0.0	0.0	0.0	0.0	0.0	0.0	0.0	33592.785
279	Cluster_000275	0.0	0.0	0.0	0.0	38582.637	0.0	105717.914	0.0	0.0	0.0	0.0	0.0	0.0	0.0	2670.4414	0.0	0.0	0.0	110219.49	0.0	0.0	0.0	0.0	0.0	34855.797	0.0	0.0	0.0	0.0	0.0	0.0	24523.324	0.0	0.0	0.0	0.0	0.0	0.0	0.0	0.0	0.0	0.0	0.0	0.0	0.0	0.0	0.0	0.0
279.1	Cluster_000275	0.0	0.0	0.0	0.0	38582.637	0.0	105717.914	0.0	0.0	0.0	0.0	0.0	0.0	0.0	2670.4414	0.0	0.0	0.0	110219.49	0.0	0.0	0.0	0.0	0.0	34855.797	0.0	0.0	0.0	0.0	0.0	0.0	24523.324	0.0	0.0	0.0	0.0	0.0	0.0	0.0	0.0	0.0	0.0	0.0	0.0	0.0	0.0	0.0	0.0
95154	Cluster_095150	0.0	0.0	0.0	0.0	0.0	0.0	0.0	0.0	0.0	0.0	0.0	0.0	0.0	0.0	0.0	0.0	0.0	0.0	0.0	0.0	0.0	0.0	0.0	0.0	0.0	0.0	0.0	0.0	0.0	0.0	0.0	0.0	0.0	0.0	0.0	0.0	0.0	0.0	0.0	0.0	0.0	0.0	0.0	0.0	0.0	0.0	0.0	0.0
280	Cluster_000276	0.0	74250.68	32292.059	0.0	45170.242	46191.23	0.0	63497.09	0.0	0.0	0.0	0.0	0.0	30662.602	25082.828	0.0	289967.62	0.0	0.0	47191.82	0.0	0.0	0.0	0.0	0.0	0.0	0.0	25408.705	0.0	0.0	349220.16	0.0	0.0	0.0	52020.875	98718.375	107177.07	0.0	0.0	0.0	0.0	0.0	0.0	0.0	126674.07	0.0	0.0	0.0
280.1	Cluster_000276	0.0	74250.68	32292.059	0.0	45170.242	46191.23	0.0	63497.09	0.0	0.0	0.0	0.0	0.0	30662.602	25082.828	0.0	289967.62	0.0	0.0	47191.82	0.0	0.0	0.0	0.0	0.0	0.0	0.0	25408.705	0.0	0.0	349220.16	0.0	0.0	0.0	52020.875	98718.375	107177.07	0.0	0.0	0.0	0.0	0.0	0.0	0.0	126674.07	0.0	0.0	0.0
283	Cluster_000279	129844.2	82045.14	0.0	65205.105	82658.555	52968.25	73367.81	100352.32	135131.3	107529.01	79907.96	77414.11	0.0	0.0	0.0	191503.89	825760.75	247739.6	0.0	455410.3	85769.49	114449.47	71277.52	0.0	0.0	220811.78	0.0	0.0	233331.02	0.0	877853.06	0.0	0.0	0.0	118867.54	93193.33	0.0	24427.988	184318.19	0.0	344059.28	17112.25	0.0	0.0	0.0	0.0	0.0	413407.28
96317	Cluster_096313	0.0	0.0	0.0	0.0	0.0	0.0	0.0	0.0	0.0	0.0	0.0	0.0	0.0	0.0	0.0	0.0	0.0	0.0	0.0	0.0	0.0	0.0	0.0	0.0	0.0	0.0	0.0	0.0	0.0	0.0	0.0	0.0	0.0	0.0	0.0	0.0	0.0	0.0	0.0	0.0	0.0	0.0	0.0	0.0	0.0	0.0	0.0	0.0
99952	Cluster_099948	0.0	0.0	0.0	0.0	0.0	0.0	0.0	0.0	0.0	0.0	0.0	0.0	0.0	0.0	0.0	0.0	0.0	0.0	0.0	0.0	0.0	0.0	0.0	0.0	0.0	0.0	0.0	0.0	0.0	0.0	0.0	0.0	0.0	0.0	0.0	0.0	0.0	0.0	0.0	0.0	0.0	0.0	0.0	0.0	0.0	0.0	0.0	0.0
305	Cluster_000301	0.0	0.0	0.0	0.0	0.0	0.0	0.0	0.0	0.0	0.0	0.0	0.0	0.0	0.0	0.0	0.0	0.0	0.0	0.0	0.0	0.0	0.0	0.0	0.0	0.0	0.0	0.0	0.0	0.0	0.0	54062.266	0.0	0.0	0.0	0.0	0.0	0.0	0.0	0.0	0.0	0.0	0.0	0.0	0.0	0.0	0.0	0.0	0.0
311	Cluster_000307	222377.44	205925.72	142420.92	122841.055	152835.2	83477.016	180772.56	158041.89	203878.42	144770.92	174660.83	285054.88	188596.23	143640.28	312996.0	92859.555	13328.358	191098.52	99304.7	271750.94	149501.12	37990.47	233563.69	221463.77	323695.7	164128.23	190840.72	254419.36	132973.73	486248.22	214406.55	211477.77	207338.19	333717.47	49230.785	45617.1	134585.17	171624.42	147399.78	23082.213	156719.4	133739.89	110061.55	333538.47	225037.66	122893.51	190598.38	404439.38
102113	Cluster_102109	0.0	0.0	0.0	0.0	0.0	0.0	0.0	0.0	0.0	0.0	0.0	0.0	0.0	0.0	0.0	0.0	0.0	0.0	0.0	0.0	0.0	0.0	0.0	0.0	0.0	0.0	0.0	0.0	0.0	0.0	0.0	0.0	0.0	0.0	0.0	0.0	0.0	0.0	0.0	0.0	0.0	0.0	0.0	0.0	0.0	0.0	0.0	0.0
102426	Cluster_102422	0.0	0.0	0.0	0.0	0.0	0.0	0.0	0.0	0.0	0.0	0.0	0.0	0.0	0.0	0.0	0.0	0.0	0.0	0.0	0.0	0.0	0.0	0.0	0.0	0.0	0.0	0.0	0.0	0.0	0.0	0.0	0.0	0.0	0.0	0.0	0.0	0.0	0.0	0.0	0.0	0.0	0.0	0.0	0.0	0.0	0.0	0.0	0.0
102444	Cluster_102440	0.0	0.0	0.0	0.0	0.0	0.0	0.0	0.0	0.0	0.0	0.0	0.0	0.0	0.0	0.0	0.0	0.0	0.0	0.0	0.0	0.0	0.0	0.0	0.0	0.0	0.0	0.0	0.0	0.0	0.0	0.0	0.0	0.0	0.0	0.0	0.0	0.0	0.0	0.0	0.0	0.0	0.0	0.0	0.0	0.0	0.0	0.0	0.0
102541	Cluster_102537	1258371.9	3251246.2	864463.8	861824.75	0.0	506182.5	1099555.1	1631093.2	1777385.2	2097730.0	1806794.0	3095440.5	674713.56	1682089.2	4358101.5	848080.4	613430.7	0.0	2734549.5	3080664.2	1478013.0	0.0	6888.3203	3255600.5	0.0	1374205.9	0.0	3084049.5	2972979.5	0.0	746805.9	0.0	1202416.1	0.0	0.0	2264356.0	782651.4	697101.7	1354639.6	0.0	1319789.0	2328874.5	0.0	0.0	4720377.0	0.0	848666.1	0.0
12844	Cluster_012840	0.0	0.0	0.0	0.0	0.0	0.0	0.0	0.0	0.0	0.0	0.0	0.0	0.0	0.0	0.0	0.0	0.0	0.0	0.0	0.0	0.0	0.0	0.0	0.0	0.0	0.0	0.0	0.0	0.0	0.0	0.0	0.0	0.0	0.0	0.0	0.0	0.0	0.0	0.0	0.0	0.0	0.0	0.0	0.0	0.0	0.0	0.0	0.0
318	Cluster_000314	430882.84	301133.5	399106.28	497326.1	491461.44	331414.03	285882.4	377348.66	376017.38	240010.88	339341.47	450089.22	507076.9	385612.34	1352703.2	15348.699	605311.5	349601.78	658290.4	31555.805	267062.03	263934.22	45070.824	77030.03	414401.88	140448.38	350041.75	356494.28	178973.19	71633.49	592506.06	378044.25	443246.38	1099757.0	0.0	130252.0	243953.89	284481.88	364655.06	471213.75	63598.125	82029.625	945262.75	76240.48	234773.56	174753.52	148783.53	797573.7
13004	Cluster_013000	0.0	0.0	0.0	0.0	0.0	0.0	0.0	0.0	0.0	0.0	0.0	0.0	0.0	0.0	0.0	0.0	0.0	0.0	0.0	0.0	0.0	0.0	0.0	0.0	0.0	0.0	0.0	0.0	0.0	0.0	0.0	0.0	0.0	0.0	0.0	0.0	0.0	0.0	0.0	0.0	0.0	0.0	0.0	0.0	0.0	0.0	0.0	0.0
103285	Cluster_103281	0.0	0.0	0.0	0.0	0.0	0.0	0.0	0.0	0.0	0.0	0.0	0.0	0.0	0.0	0.0	0.0	0.0	0.0	0.0	0.0	0.0	0.0	0.0	0.0	0.0	0.0	0.0	0.0	0.0	0.0	0.0	0.0	0.0	0.0	0.0	0.0	0.0	0.0	0.0	0.0	0.0	0.0	0.0	0.0	0.0	0.0	0.0	0.0
105794	Cluster_105790	0.0	0.0	0.0	0.0	0.0	0.0	0.0	0.0	0.0	0.0	0.0	0.0	0.0	0.0	0.0	0.0	0.0	0.0	0.0	0.0	0.0	0.0	0.0	0.0	0.0	0.0	0.0	0.0	0.0	0.0	0.0	0.0	0.0	0.0	0.0	0.0	0.0	0.0	0.0	0.0	0.0	0.0	0.0	0.0	0.0	0.0	0.0	0.0
361	Cluster_000357	0.0	0.0	0.0	0.0	0.0	0.0	0.0	0.0	0.0	0.0	0.0	0.0	0.0	0.0	0.0	0.0	0.0	0.0	0.0	0.0	0.0	0.0	0.0	0.0	0.0	0.0	0.0	0.0	0.0	0.0	0.0	0.0	0.0	0.0	0.0	0.0	0.0	0.0	0.0	0.0	0.0	0.0	0.0	0.0	0.0	0.0	0.0	0.0
106973	Cluster_106969	0.0	0.0	0.0	0.0	0.0	0.0	0.0	0.0	0.0	0.0	0.0	0.0	9930.838	0.0	0.0	0.0	0.0	0.0	0.0	0.0	0.0	0.0	0.0	0.0	16046.242	0.0	0.0	4780.3457	8672.502	0.0	0.0	0.0	0.0	0.0	0.0	0.0	0.0	0.0	0.0	0.0	0.0	0.0	0.0	0.0	0.0	0.0	0.0	0.0
378	Cluster_000374	0.0	0.0	0.0	0.0	0.0	0.0	0.0	0.0	0.0	0.0	0.0	0.0	0.0	0.0	0.0	0.0	0.0	0.0	0.0	0.0	0.0	0.0	0.0	0.0	0.0	0.0	0.0	0.0	0.0	0.0	0.0	0.0	0.0	0.0	0.0	0.0	0.0	0.0	0.0	0.0	0.0	0.0	0.0	0.0	0.0	0.0	0.0	0.0
380	Cluster_000376	0.0	0.0	0.0	0.0	0.0	0.0	0.0	0.0	0.0	0.0	0.0	0.0	0.0	0.0	0.0	0.0	0.0	0.0	0.0	0.0	0.0	0.0	0.0	0.0	0.0	0.0	0.0	0.0	0.0	0.0	0.0	0.0	0.0	0.0	0.0	0.0	0.0	0.0	0.0	0.0	0.0	0.0	0.0	0.0	0.0	82223.48	0.0	0.0
382	Cluster_000378	0.0	0.0	0.0	0.0	0.0	0.0	0.0	0.0	0.0	0.0	0.0	0.0	61370.01	0.0	0.0	0.0	0.0	0.0	0.0	0.0	0.0	0.0	0.0	0.0	0.0	0.0	0.0	0.0	0.0	0.0	0.0	19464.121	0.0	0.0	0.0	0.0	0.0	0.0	0.0	0.0	0.0	0.0	0.0	0.0	0.0	0.0	0.0	0.0
383	Cluster_000379	0.0	0.0	0.0	0.0	0.0	0.0	0.0	0.0	0.0	0.0	0.0	0.0	0.0	0.0	0.0	0.0	0.0	0.0	0.0	0.0	0.0	0.0	0.0	0.0	0.0	0.0	0.0	0.0	0.0	0.0	0.0	0.0	0.0	0.0	0.0	0.0	0.0	0.0	0.0	0.0	0.0	0.0	0.0	0.0	0.0	0.0	0.0	0.0
384	Cluster_000380	0.0	0.0	0.0	0.0	0.0	0.0	0.0	0.0	0.0	0.0	0.0	0.0	0.0	0.0	0.0	0.0	0.0	6777.5415	0.0	0.0	0.0	0.0	0.0	0.0	0.0	0.0	0.0	0.0	0.0	0.0	0.0	542047.0	0.0	0.0	0.0	0.0	0.0	0.0	0.0	0.0	0.0	0.0	0.0	0.0	19800.062	0.0	0.0	0.0
384.1	Cluster_000380	0.0	0.0	0.0	0.0	0.0	0.0	0.0	0.0	0.0	0.0	0.0	0.0	0.0	0.0	0.0	0.0	0.0	6777.5415	0.0	0.0	0.0	0.0	0.0	0.0	0.0	0.0	0.0	0.0	0.0	0.0	0.0	542047.0	0.0	0.0	0.0	0.0	0.0	0.0	0.0	0.0	0.0	0.0	0.0	0.0	19800.062	0.0	0.0	0.0
389	Cluster_000385	0.0	0.0	0.0	0.0	0.0	0.0	0.0	0.0	0.0	0.0	0.0	0.0	0.0	0.0	0.0	0.0	0.0	0.0	0.0	0.0	0.0	0.0	0.0	0.0	0.0	0.0	0.0	0.0	0.0	0.0	0.0	0.0	0.0	0.0	0.0	0.0	0.0	0.0	0.0	0.0	0.0	0.0	0.0	0.0	0.0	0.0	0.0	0.0
189	Cluster_000185	0.0	0.0	0.0	0.0	0.0	0.0	0.0	0.0	0.0	0.0	0.0	0.0	0.0	0.0	55952.793	0.0	0.0	0.0	0.0	0.0	0.0	0.0	0.0	0.0	0.0	0.0	0.0	30464.033	0.0	125495.67	164304.78	0.0	0.0	0.0	0.0	0.0	221312.52	0.0	34180.0	0.0	0.0	0.0	42892.098	0.0	0.0	0.0	0.0	0.0
107539	Cluster_107535	0.0	0.0	0.0	0.0	0.0	0.0	0.0	0.0	0.0	0.0	0.0	129520.94	0.0	0.0	0.0	0.0	0.0	0.0	0.0	0.0	202762.16	40767.293	0.0	0.0	0.0	0.0	0.0	0.0	0.0	0.0	0.0	172549.11	0.0	0.0	162496.55	32526.236	0.0	0.0	359518.28	0.0	344323.4	0.0	167878.92	0.0	167503.86	179173.28	0.0	0.0
394	Cluster_000390	0.0	0.0	0.0	0.0	0.0	0.0	0.0	0.0	0.0	0.0	0.0	0.0	0.0	0.0	19316.459	0.0	0.0	0.0	0.0	15624.929	0.0	0.0	0.0	0.0	0.0	0.0	0.0	0.0	0.0	0.0	0.0	0.0	0.0	0.0	0.0	0.0	0.0	0.0	0.0	0.0	0.0	0.0	0.0	0.0	0.0	0.0	0.0	0.0
395	Cluster_000391	0.0	0.0	0.0	0.0	0.0	0.0	0.0	0.0	0.0	0.0	0.0	0.0	0.0	0.0	0.0	0.0	0.0	0.0	0.0	0.0	0.0	0.0	0.0	0.0	0.0	8738.443	0.0	0.0	0.0	0.0	0.0	0.0	0.0	0.0	0.0	0.0	0.0	0.0	0.0	0.0	0.0	0.0	0.0	0.0	10691.692	0.0	0.0	0.0
107583	Cluster_107579	0.0	0.0	0.0	0.0	0.0	0.0	0.0	0.0	0.0	0.0	0.0	0.0	0.0	0.0	0.0	0.0	0.0	0.0	0.0	0.0	0.0	0.0	0.0	0.0	0.0	0.0	0.0	0.0	0.0	0.0	0.0	0.0	0.0	0.0	0.0	0.0	0.0	0.0	0.0	0.0	0.0	0.0	0.0	0.0	0.0	0.0	0.0	0.0
107582	Cluster_107578	0.0	0.0	0.0	0.0	0.0	0.0	0.0	0.0	0.0	0.0	0.0	0.0	0.0	0.0	0.0	0.0	0.0	0.0	0.0	0.0	0.0	0.0	0.0	0.0	0.0	0.0	0.0	0.0	0.0	0.0	0.0	0.0	0.0	0.0	0.0	0.0	0.0	0.0	0.0	0.0	0.0	0.0	0.0	0.0	0.0	0.0	0.0	0.0
107580	Cluster_107576	0.0	0.0	0.0	0.0	0.0	0.0	0.0	0.0	0.0	0.0	0.0	0.0	0.0	0.0	0.0	0.0	0.0	0.0	0.0	0.0	0.0	0.0	0.0	0.0	0.0	0.0	0.0	0.0	0.0	0.0	0.0	0.0	0.0	0.0	0.0	0.0	0.0	0.0	0.0	0.0	0.0	0.0	0.0	0.0	0.0	0.0	0.0	0.0
107607	Cluster_107603	0.0	0.0	0.0	0.0	0.0	0.0	0.0	0.0	0.0	0.0	0.0	0.0	0.0	0.0	0.0	0.0	0.0	0.0	0.0	0.0	0.0	0.0	0.0	0.0	0.0	0.0	0.0	0.0	0.0	0.0	0.0	0.0	0.0	0.0	0.0	0.0	0.0	0.0	0.0	0.0	0.0	0.0	0.0	0.0	0.0	0.0	0.0	0.0
107606	Cluster_107602	0.0	0.0	0.0	0.0	0.0	0.0	0.0	0.0	0.0	0.0	0.0	0.0	0.0	0.0	0.0	0.0	0.0	0.0	0.0	0.0	0.0	0.0	0.0	0.0	0.0	0.0	0.0	0.0	0.0	0.0	0.0	0.0	0.0	0.0	0.0	0.0	0.0	0.0	0.0	0.0	0.0	0.0	0.0	0.0	0.0	0.0	0.0	0.0
397	Cluster_000393	0.0	0.0	0.0	0.0	0.0	0.0	0.0	0.0	0.0	0.0	0.0	0.0	0.0	0.0	0.0	0.0	0.0	0.0	0.0	0.0	0.0	0.0	0.0	0.0	0.0	0.0	0.0	0.0	0.0	0.0	0.0	0.0	0.0	0.0	0.0	0.0	0.0	0.0	0.0	0.0	0.0	0.0	0.0	0.0	0.0	0.0	0.0	0.0
400	Cluster_000396	0.0	0.0	0.0	0.0	0.0	0.0	0.0	0.0	0.0	0.0	0.0	0.0	0.0	0.0	0.0	0.0	0.0	0.0	0.0	0.0	0.0	0.0	0.0	0.0	0.0	0.0	0.0	0.0	0.0	0.0	0.0	0.0	0.0	0.0	0.0	0.0	0.0	0.0	0.0	0.0	0.0	0.0	0.0	0.0	0.0	0.0	115943.97	0.0
108052	Cluster_108048	0.0	0.0	0.0	0.0	0.0	0.0	0.0	0.0	0.0	0.0	0.0	0.0	0.0	0.0	0.0	0.0	0.0	0.0	0.0	0.0	0.0	0.0	0.0	0.0	0.0	0.0	0.0	0.0	0.0	0.0	0.0	0.0	0.0	0.0	0.0	0.0	0.0	0.0	0.0	0.0	0.0	0.0	0.0	0.0	0.0	0.0	0.0	0.0
108219	Cluster_108215	0.0	0.0	0.0	0.0	0.0	0.0	0.0	0.0	0.0	0.0	0.0	0.0	0.0	0.0	0.0	0.0	0.0	0.0	0.0	0.0	0.0	0.0	0.0	0.0	0.0	0.0	0.0	0.0	0.0	0.0	0.0	0.0	0.0	0.0	0.0	0.0	0.0	0.0	0.0	0.0	0.0	0.0	0.0	0.0	0.0	0.0	0.0	0.0
109732	Cluster_109728	0.0	0.0	8529.189	15618.886	0.0	0.0	0.0	0.0	39839.867	0.0	0.0	0.0	0.0	0.0	0.0	0.0	0.0	0.0	0.0	0.0	5348.938	0.0	0.0	0.0	0.0	0.0	0.0	0.0	0.0	0.0	0.0	0.0	0.0	0.0	0.0	0.0	0.0	0.0	0.0	0.0	0.0	0.0	0.0	27441.775	0.0	0.0	0.0	0.0
109910	Cluster_109906	0.0	0.0	0.0	0.0	0.0	0.0	0.0	0.0	0.0	0.0	0.0	0.0	0.0	0.0	0.0	0.0	0.0	0.0	0.0	0.0	0.0	0.0	0.0	0.0	0.0	0.0	0.0	0.0	0.0	0.0	0.0	0.0	0.0	0.0	0.0	0.0	0.0	0.0	0.0	0.0	0.0	0.0	0.0	0.0	0.0	0.0	0.0	0.0
110029	Cluster_110025	0.0	0.0	0.0	0.0	0.0	0.0	0.0	0.0	0.0	0.0	0.0	42044.133	27321.967	0.0	0.0	0.0	0.0	16666.883	0.0	0.0	33714.797	0.0	0.0	0.0	0.0	0.0	0.0	0.0	0.0	0.0	0.0	0.0	0.0	0.0	0.0	0.0	0.0	28686.207	0.0	0.0	0.0	37926.836	0.0	0.0	0.0	0.0	0.0	0.0
110229	Cluster_110225	0.0	0.0	0.0	0.0	0.0	0.0	0.0	0.0	0.0	0.0	0.0	0.0	0.0	0.0	0.0	0.0	0.0	0.0	0.0	0.0	0.0	0.0	0.0	0.0	0.0	0.0	0.0	0.0	0.0	0.0	0.0	0.0	0.0	0.0	0.0	0.0	0.0	0.0	0.0	0.0	0.0	0.0	0.0	0.0	0.0	0.0	0.0	0.0
453	Cluster_000449	0.0	0.0	0.0	0.0	0.0	0.0	0.0	0.0	0.0	0.0	0.0	0.0	0.0	0.0	0.0	0.0	0.0	0.0	0.0	0.0	0.0	0.0	0.0	0.0	0.0	0.0	0.0	0.0	0.0	0.0	0.0	0.0	0.0	0.0	0.0	0.0	0.0	0.0	0.0	0.0	0.0	0.0	0.0	0.0	0.0	0.0	0.0	0.0
457	Cluster_000453	0.0	0.0	0.0	0.0	0.0	0.0	0.0	0.0	0.0	0.0	0.0	0.0	0.0	0.0	0.0	0.0	0.0	0.0	0.0	0.0	0.0	0.0	0.0	0.0	0.0	0.0	0.0	0.0	0.0	0.0	0.0	0.0	0.0	0.0	0.0	0.0	0.0	0.0	0.0	0.0	0.0	0.0	0.0	0.0	0.0	0.0	0.0	0.0
462	Cluster_000458	0.0	0.0	0.0	0.0	0.0	0.0	0.0	0.0	0.0	0.0	0.0	0.0	0.0	0.0	0.0	0.0	0.0	0.0	0.0	0.0	0.0	0.0	0.0	0.0	0.0	0.0	0.0	0.0	0.0	0.0	0.0	0.0	0.0	0.0	0.0	0.0	0.0	0.0	0.0	0.0	0.0	0.0	0.0	0.0	0.0	0.0	120752.586	42863.438
463	Cluster_000459	0.0	0.0	0.0	0.0	0.0	0.0	0.0	0.0	0.0	0.0	0.0	0.0	0.0	0.0	0.0	0.0	157715.0	0.0	0.0	0.0	0.0	0.0	0.0	0.0	51853.65	0.0	0.0	0.0	0.0	0.0	0.0	0.0	0.0	0.0	0.0	0.0	0.0	0.0	0.0	0.0	0.0	0.0	0.0	0.0	0.0	0.0	0.0	0.0
464	Cluster_000460	0.0	0.0	0.0	0.0	0.0	0.0	0.0	0.0	0.0	0.0	0.0	0.0	0.0	0.0	0.0	0.0	0.0	0.0	0.0	0.0	0.0	0.0	0.0	0.0	0.0	0.0	0.0	0.0	0.0	0.0	0.0	0.0	0.0	0.0	0.0	0.0	0.0	0.0	0.0	0.0	0.0	0.0	0.0	0.0	0.0	0.0	0.0	0.0
467	Cluster_000463	0.0	0.0	0.0	0.0	0.0	0.0	0.0	0.0	0.0	0.0	0.0	0.0	0.0	0.0	0.0	0.0	0.0	0.0	0.0	0.0	0.0	156847.2	0.0	0.0	0.0	0.0	0.0	0.0	0.0	0.0	0.0	0.0	0.0	0.0	0.0	0.0	0.0	0.0	0.0	0.0	155801.06	0.0	0.0	0.0	0.0	0.0	0.0	0.0
469	Cluster_000465	0.0	0.0	0.0	0.0	0.0	0.0	0.0	0.0	0.0	0.0	0.0	0.0	0.0	0.0	0.0	0.0	0.0	0.0	0.0	0.0	0.0	0.0	0.0	0.0	0.0	0.0	0.0	0.0	0.0	0.0	0.0	0.0	0.0	0.0	0.0	0.0	0.0	0.0	0.0	0.0	0.0	0.0	0.0	0.0	0.0	0.0	0.0	0.0
470	Cluster_000466	0.0	0.0	0.0	0.0	0.0	0.0	0.0	0.0	0.0	0.0	0.0	0.0	0.0	0.0	0.0	0.0	0.0	0.0	0.0	0.0	0.0	0.0	0.0	0.0	0.0	0.0	0.0	0.0	0.0	0.0	0.0	0.0	0.0	0.0	0.0	0.0	0.0	0.0	0.0	0.0	0.0	0.0	0.0	0.0	0.0	0.0	0.0	0.0
110983	Cluster_110979	0.0	0.0	0.0	0.0	0.0	0.0	0.0	0.0	0.0	0.0	0.0	0.0	0.0	0.0	0.0	0.0	0.0	0.0	0.0	0.0	0.0	0.0	0.0	0.0	0.0	0.0	0.0	0.0	0.0	0.0	0.0	0.0	0.0	0.0	0.0	0.0	0.0	0.0	0.0	0.0	0.0	0.0	0.0	0.0	0.0	0.0	0.0	0.0
110990	Cluster_110986	0.0	0.0	0.0	0.0	0.0	0.0	0.0	0.0	0.0	0.0	0.0	0.0	0.0	0.0	0.0	0.0	0.0	0.0	0.0	0.0	0.0	0.0	0.0	0.0	0.0	0.0	0.0	0.0	0.0	0.0	0.0	0.0	0.0	0.0	0.0	0.0	0.0	0.0	0.0	0.0	0.0	0.0	0.0	0.0	0.0	0.0	0.0	0.0
110997	Cluster_110993	2966.9148	6735.747	6160.7295	0.0	0.0	0.0	0.0	0.0	0.0	0.0	0.0	0.0	132545.02	0.0	24242.588	0.0	0.0	0.0	0.0	0.0	0.0	0.0	0.0	0.0	1640.2156	0.0	0.0	0.0	0.0	0.0	0.0	0.0	0.0	13357.702	0.0	0.0	0.0	0.0	0.0	0.0	0.0	0.0	0.0	0.0	0.0	0.0	0.0	4816.5264
111016	Cluster_111012	0.0	0.0	0.0	0.0	0.0	0.0	0.0	0.0	0.0	0.0	0.0	0.0	0.0	0.0	0.0	0.0	0.0	0.0	0.0	0.0	0.0	0.0	0.0	0.0	0.0	0.0	0.0	0.0	0.0	0.0	0.0	0.0	0.0	0.0	0.0	0.0	0.0	0.0	0.0	0.0	0.0	0.0	0.0	0.0	0.0	0.0	0.0	0.0
111034	Cluster_111030	0.0	54156.78	0.0	0.0	0.0	0.0	0.0	0.0	0.0	30593.027	0.0	27894.271	3279.5562	0.0	0.0	0.0	0.0	0.0	0.0	0.0	0.0	0.0	0.0	7869.08	0.0	0.0	0.0	8303.481	4279.9478	21919.121	0.0	0.0	0.0	5914.4546	0.0	0.0	49714.227	0.0	0.0	0.0	0.0	0.0	2441.7334	6062.5254	0.0	0.0	1116142.1	3405.661
478	Cluster_000474	0.0	0.0	0.0	0.0	0.0	0.0	0.0	0.0	0.0	0.0	0.0	0.0	0.0	0.0	0.0	0.0	0.0	0.0	0.0	0.0	0.0	0.0	0.0	0.0	0.0	0.0	0.0	0.0	0.0	0.0	0.0	0.0	0.0	0.0	0.0	0.0	0.0	0.0	0.0	0.0	0.0	0.0	0.0	0.0	0.0	0.0	0.0	0.0
482	Cluster_000478	0.0	0.0	0.0	0.0	0.0	0.0	0.0	0.0	0.0	0.0	0.0	0.0	0.0	0.0	0.0	0.0	0.0	0.0	0.0	0.0	0.0	0.0	0.0	0.0	0.0	0.0	0.0	0.0	0.0	0.0	0.0	0.0	0.0	0.0	0.0	0.0	0.0	0.0	0.0	0.0	0.0	0.0	0.0	0.0	0.0	0.0	0.0	0.0
481	Cluster_000477	0.0	0.0	0.0	0.0	0.0	0.0	0.0	0.0	0.0	0.0	0.0	0.0	0.0	0.0	0.0	0.0	0.0	0.0	0.0	0.0	0.0	0.0	0.0	0.0	0.0	0.0	0.0	0.0	0.0	0.0	0.0	0.0	0.0	0.0	0.0	0.0	0.0	0.0	0.0	0.0	0.0	0.0	0.0	0.0	0.0	0.0	0.0	0.0
495	Cluster_000491	0.0	0.0	0.0	0.0	0.0	0.0	0.0	0.0	0.0	0.0	0.0	0.0	0.0	0.0	0.0	0.0	0.0	0.0	0.0	0.0	0.0	0.0	0.0	0.0	0.0	0.0	0.0	0.0	0.0	0.0	0.0	0.0	0.0	0.0	0.0	0.0	0.0	0.0	0.0	0.0	0.0	0.0	0.0	0.0	0.0	0.0	0.0	0.0
111335	Cluster_111331	0.0	0.0	0.0	0.0	0.0	0.0	0.0	0.0	0.0	0.0	0.0	0.0	0.0	0.0	0.0	0.0	0.0	0.0	0.0	0.0	0.0	0.0	0.0	0.0	0.0	0.0	0.0	0.0	0.0	0.0	0.0	0.0	0.0	0.0	0.0	0.0	0.0	0.0	0.0	0.0	0.0	0.0	0.0	0.0	0.0	0.0	0.0	0.0
113000	Cluster_112996	0.0	0.0	0.0	0.0	0.0	0.0	0.0	0.0	0.0	0.0	0.0	0.0	0.0	0.0	0.0	0.0	0.0	0.0	0.0	0.0	0.0	0.0	0.0	0.0	0.0	0.0	0.0	0.0	0.0	0.0	0.0	0.0	0.0	0.0	0.0	0.0	0.0	0.0	0.0	0.0	0.0	0.0	0.0	0.0	0.0	0.0	0.0	0.0
537	Cluster_000533	0.0	0.0	0.0	0.0	0.0	0.0	0.0	0.0	0.0	0.0	0.0	0.0	0.0	0.0	0.0	0.0	0.0	0.0	0.0	0.0	0.0	0.0	0.0	0.0	0.0	0.0	0.0	0.0	0.0	0.0	0.0	0.0	0.0	0.0	0.0	0.0	0.0	0.0	0.0	0.0	0.0	0.0	0.0	0.0	0.0	0.0	0.0	0.0
17264	Cluster_017260	0.0	0.0	0.0	0.0	0.0	0.0	0.0	0.0	0.0	0.0	0.0	0.0	0.0	0.0	0.0	0.0	0.0	0.0	0.0	0.0	0.0	0.0	0.0	0.0	0.0	0.0	0.0	0.0	0.0	0.0	0.0	0.0	0.0	0.0	0.0	0.0	0.0	0.0	0.0	0.0	0.0	0.0	0.0	0.0	0.0	0.0	0.0	0.0
113028	Cluster_113024	0.0	0.0	0.0	0.0	0.0	0.0	0.0	0.0	0.0	0.0	0.0	0.0	0.0	0.0	0.0	0.0	0.0	0.0	0.0	0.0	0.0	0.0	0.0	0.0	0.0	0.0	0.0	0.0	0.0	0.0	0.0	0.0	0.0	0.0	0.0	0.0	0.0	0.0	0.0	0.0	0.0	0.0	0.0	0.0	0.0	0.0	0.0	0.0
113053	Cluster_113049	0.0	0.0	0.0	0.0	0.0	0.0	0.0	0.0	0.0	0.0	0.0	0.0	0.0	0.0	0.0	0.0	0.0	0.0	0.0	0.0	0.0	0.0	0.0	0.0	0.0	0.0	0.0	0.0	0.0	0.0	0.0	0.0	0.0	0.0	0.0	0.0	0.0	0.0	0.0	0.0	0.0	0.0	0.0	0.0	0.0	0.0	0.0	0.0
541	Cluster_000537	0.0	0.0	0.0	0.0	0.0	0.0	0.0	0.0	0.0	0.0	0.0	0.0	0.0	0.0	0.0	0.0	0.0	0.0	0.0	0.0	0.0	0.0	0.0	0.0	0.0	0.0	0.0	0.0	0.0	0.0	0.0	0.0	0.0	0.0	0.0	0.0	0.0	0.0	0.0	0.0	0.0	0.0	0.0	0.0	0.0	0.0	0.0	0.0
113104	Cluster_113100	0.0	0.0	0.0	0.0	0.0	0.0	0.0	0.0	0.0	0.0	0.0	0.0	0.0	0.0	0.0	0.0	0.0	0.0	0.0	0.0	0.0	0.0	0.0	0.0	0.0	0.0	0.0	0.0	0.0	0.0	0.0	0.0	0.0	0.0	0.0	0.0	0.0	0.0	0.0	0.0	0.0	0.0	0.0	0.0	0.0	0.0	0.0	0.0
113104.1	Cluster_113100	0.0	0.0	0.0	0.0	0.0	0.0	0.0	0.0	0.0	0.0	0.0	0.0	0.0	0.0	0.0	0.0	0.0	0.0	0.0	0.0	0.0	0.0	0.0	0.0	0.0	0.0	0.0	0.0	0.0	0.0	0.0	0.0	0.0	0.0	0.0	0.0	0.0	0.0	0.0	0.0	0.0	0.0	0.0	0.0	0.0	0.0	0.0	0.0
113108	Cluster_113104	0.0	0.0	0.0	0.0	0.0	0.0	0.0	0.0	0.0	0.0	0.0	0.0	0.0	0.0	0.0	0.0	0.0	0.0	0.0	0.0	0.0	0.0	0.0	0.0	0.0	0.0	0.0	0.0	0.0	0.0	0.0	0.0	0.0	0.0	0.0	0.0	0.0	0.0	0.0	0.0	0.0	0.0	0.0	0.0	0.0	0.0	0.0	0.0
113108.1	Cluster_113104	0.0	0.0	0.0	0.0	0.0	0.0	0.0	0.0	0.0	0.0	0.0	0.0	0.0	0.0	0.0	0.0	0.0	0.0	0.0	0.0	0.0	0.0	0.0	0.0	0.0	0.0	0.0	0.0	0.0	0.0	0.0	0.0	0.0	0.0	0.0	0.0	0.0	0.0	0.0	0.0	0.0	0.0	0.0	0.0	0.0	0.0	0.0	0.0
113110	Cluster_113106	0.0	0.0	0.0	0.0	0.0	0.0	0.0	0.0	0.0	0.0	0.0	0.0	0.0	0.0	0.0	0.0	0.0	0.0	0.0	0.0	0.0	0.0	0.0	0.0	0.0	0.0	0.0	0.0	0.0	0.0	0.0	0.0	0.0	0.0	0.0	0.0	0.0	0.0	0.0	0.0	0.0	0.0	0.0	0.0	0.0	0.0	0.0	0.0
17322	Cluster_017318	0.0	0.0	0.0	0.0	0.0	0.0	0.0	0.0	0.0	0.0	0.0	0.0	0.0	0.0	0.0	0.0	0.0	0.0	0.0	0.0	0.0	0.0	0.0	0.0	0.0	0.0	0.0	0.0	0.0	0.0	0.0	0.0	0.0	0.0	0.0	0.0	0.0	0.0	0.0	0.0	0.0	0.0	0.0	0.0	0.0	0.0	0.0	0.0
17322.1	Cluster_017318	0.0	0.0	0.0	0.0	0.0	0.0	0.0	0.0	0.0	0.0	0.0	0.0	0.0	0.0	0.0	0.0	0.0	0.0	0.0	0.0	0.0	0.0	0.0	0.0	0.0	0.0	0.0	0.0	0.0	0.0	0.0	0.0	0.0	0.0	0.0	0.0	0.0	0.0	0.0	0.0	0.0	0.0	0.0	0.0	0.0	0.0	0.0	0.0
17342	Cluster_017338	0.0	0.0	0.0	0.0	0.0	0.0	0.0	0.0	0.0	0.0	0.0	0.0	0.0	0.0	0.0	0.0	0.0	0.0	0.0	0.0	0.0	0.0	0.0	0.0	0.0	12914.616	0.0	0.0	0.0	0.0	0.0	0.0	0.0	0.0	0.0	0.0	0.0	0.0	0.0	0.0	0.0	0.0	0.0	0.0	0.0	0.0	0.0	0.0
17345	Cluster_017341	0.0	0.0	0.0	0.0	0.0	0.0	0.0	0.0	0.0	0.0	0.0	0.0	0.0	0.0	0.0	0.0	0.0	0.0	0.0	0.0	0.0	0.0	0.0	0.0	0.0	0.0	0.0	0.0	0.0	0.0	0.0	0.0	0.0	0.0	0.0	0.0	0.0	0.0	0.0	0.0	0.0	0.0	0.0	0.0	0.0	0.0	0.0	0.0
558	Cluster_000554	0.0	0.0	0.0	0.0	0.0	0.0	0.0	0.0	0.0	0.0	0.0	0.0	0.0	0.0	0.0	0.0	0.0	0.0	0.0	0.0	0.0	0.0	0.0	0.0	0.0	0.0	0.0	0.0	0.0	0.0	0.0	0.0	0.0	0.0	0.0	0.0	0.0	0.0	0.0	0.0	0.0	0.0	0.0	0.0	0.0	0.0	0.0	0.0
624	Cluster_000620	0.0	0.0	0.0	0.0	0.0	0.0	0.0	0.0	0.0	0.0	0.0	0.0	0.0	0.0	0.0	0.0	0.0	0.0	0.0	0.0	0.0	0.0	0.0	0.0	0.0	0.0	0.0	0.0	0.0	0.0	0.0	0.0	0.0	0.0	0.0	0.0	0.0	0.0	0.0	0.0	0.0	0.0	0.0	0.0	0.0	0.0	0.0	0.0
626	Cluster_000622	0.0	0.0	0.0	0.0	0.0	0.0	0.0	0.0	0.0	0.0	0.0	0.0	0.0	0.0	0.0	0.0	0.0	0.0	0.0	0.0	0.0	0.0	0.0	0.0	0.0	0.0	0.0	0.0	0.0	0.0	0.0	0.0	0.0	0.0	0.0	0.0	0.0	0.0	0.0	0.0	0.0	0.0	0.0	0.0	0.0	0.0	0.0	0.0
114435	Cluster_114431	0.0	0.0	0.0	0.0	0.0	0.0	0.0	0.0	0.0	0.0	0.0	0.0	0.0	0.0	0.0	0.0	0.0	0.0	0.0	0.0	0.0	0.0	0.0	0.0	0.0	0.0	0.0	0.0	0.0	0.0	0.0	0.0	0.0	0.0	0.0	0.0	0.0	0.0	0.0	0.0	0.0	0.0	0.0	0.0	0.0	0.0	0.0	0.0
18041	Cluster_018037	0.0	0.0	0.0	0.0	0.0	0.0	0.0	0.0	0.0	0.0	0.0	0.0	0.0	0.0	0.0	0.0	0.0	0.0	0.0	0.0	0.0	0.0	0.0	0.0	0.0	0.0	0.0	0.0	0.0	0.0	0.0	0.0	0.0	0.0	0.0	0.0	0.0	0.0	0.0	0.0	0.0	0.0	0.0	0.0	0.0	0.0	0.0	0.0
628	Cluster_000624	0.0	0.0	0.0	0.0	0.0	0.0	0.0	0.0	0.0	0.0	0.0	0.0	0.0	0.0	0.0	0.0	0.0	0.0	0.0	0.0	0.0	0.0	0.0	0.0	0.0	0.0	0.0	0.0	0.0	0.0	0.0	0.0	0.0	0.0	0.0	0.0	0.0	0.0	0.0	0.0	0.0	0.0	0.0	0.0	0.0	0.0	0.0	0.0
114485	Cluster_114481	0.0	0.0	0.0	0.0	0.0	0.0	0.0	0.0	0.0	0.0	0.0	0.0	0.0	0.0	0.0	0.0	0.0	0.0	0.0	0.0	0.0	0.0	0.0	0.0	0.0	0.0	0.0	0.0	0.0	0.0	0.0	0.0	0.0	0.0	0.0	0.0	0.0	0.0	0.0	0.0	0.0	0.0	0.0	0.0	0.0	0.0	0.0	0.0
114504	Cluster_114500	0.0	0.0	0.0	0.0	0.0	0.0	0.0	0.0	0.0	0.0	0.0	0.0	0.0	0.0	0.0	0.0	0.0	0.0	0.0	0.0	0.0	0.0	0.0	0.0	0.0	0.0	0.0	0.0	0.0	0.0	0.0	0.0	0.0	0.0	0.0	0.0	0.0	0.0	0.0	0.0	0.0	0.0	0.0	0.0	0.0	0.0	0.0	0.0
114522	Cluster_114518	0.0	0.0	0.0	0.0	0.0	0.0	0.0	0.0	0.0	0.0	0.0	0.0	0.0	0.0	0.0	0.0	0.0	0.0	0.0	0.0	0.0	0.0	0.0	0.0	0.0	0.0	0.0	0.0	0.0	0.0	0.0	0.0	0.0	0.0	0.0	0.0	0.0	0.0	0.0	0.0	0.0	0.0	0.0	0.0	0.0	0.0	0.0	0.0
115059	Cluster_115055	0.0	0.0	0.0	0.0	0.0	0.0	0.0	0.0	0.0	0.0	0.0	0.0	0.0	0.0	0.0	0.0	0.0	0.0	0.0	0.0	0.0	0.0	0.0	0.0	0.0	0.0	0.0	0.0	0.0	0.0	0.0	0.0	0.0	0.0	0.0	0.0	0.0	0.0	0.0	0.0	0.0	0.0	0.0	0.0	0.0	0.0	0.0	0.0
115278	Cluster_115274	0.0	0.0	0.0	0.0	0.0	0.0	0.0	0.0	0.0	0.0	0.0	0.0	0.0	0.0	0.0	0.0	0.0	0.0	0.0	0.0	0.0	0.0	0.0	0.0	0.0	0.0	0.0	0.0	0.0	0.0	0.0	0.0	0.0	0.0	0.0	0.0	0.0	0.0	0.0	0.0	0.0	0.0	0.0	0.0	0.0	0.0	0.0	0.0
115285	Cluster_115281	0.0	0.0	0.0	0.0	0.0	0.0	0.0	0.0	0.0	0.0	0.0	0.0	0.0	0.0	0.0	0.0	0.0	0.0	0.0	0.0	0.0	0.0	0.0	0.0	0.0	0.0	0.0	0.0	0.0	0.0	0.0	0.0	0.0	0.0	0.0	0.0	0.0	0.0	0.0	0.0	0.0	0.0	0.0	0.0	0.0	0.0	0.0	0.0
115325	Cluster_115321	0.0	0.0	0.0	0.0	0.0	0.0	0.0	0.0	0.0	0.0	0.0	0.0	0.0	0.0	0.0	0.0	0.0	0.0	0.0	0.0	0.0	0.0	0.0	0.0	0.0	0.0	0.0	0.0	0.0	0.0	0.0	0.0	0.0	0.0	0.0	0.0	0.0	0.0	0.0	0.0	0.0	0.0	0.0	0.0	0.0	0.0	0.0	0.0
18910	Cluster_018906	0.0	0.0	0.0	0.0	0.0	0.0	0.0	0.0	0.0	0.0	0.0	0.0	0.0	0.0	0.0	0.0	0.0	0.0	0.0	0.0	0.0	0.0	0.0	0.0	0.0	0.0	0.0	0.0	0.0	0.0	0.0	0.0	0.0	0.0	0.0	0.0	0.0	0.0	0.0	0.0	0.0	0.0	0.0	0.0	0.0	0.0	0.0	0.0
23642	Cluster_023638	1070391.2	961674.6	734945.94	500635.38	617239.25	628815.1	1085687.0	655216.94	746258.6	676963.94	806962.1	732271.1	954663.8	79266.16	0.0	707482.8	2155244.5	1743365.6	56141.074	14941.503	245482.4	813938.3	689503.4	713220.2	1646818.8	480317.9	972235.2	218268.9	623293.25	1295057.9	222770.22	1314867.2	1744092.4	538495.3	108263.31	93842.5	499789.7	862047.7	848321.56	59262.656	0.0	3306469.0	276390.7	902430.9	924694.4	572795.75	400308.62	147541.94
23646	Cluster_023642	0.0	0.0	0.0	0.0	0.0	0.0	0.0	0.0	0.0	0.0	0.0	0.0	15610.454	0.0	8780.937	215665.81	15978.379	0.0	0.0	0.0	0.0	0.0	0.0	0.0	0.0	23110.395	0.0	0.0	48316.652	0.0	24364.652	0.0	0.0	0.0	0.0	0.0	13047.181	0.0	0.0	0.0	0.0	25044.758	0.0	0.0	0.0	0.0	0.0	11708.205
23643	Cluster_023639	107974.5	16662.596	151355.55	3473.8477	13537.018	13748.419	297601.34	8584.487	134690.33	18515.59	41256.824	11866.235	0.0	0.0	0.0	161.94193	203849.48	190120.89	54524.492	0.0	0.0	15338.044	51982.535	20952.213	76146.91	4822.977	33140.363	0.0	25300.367	67975.98	352.8409	43727.88	66612.71	8204.744	0.0	0.0	147410.47	2542.2698	19835.38	102325.44	0.0	195652.95	34750.383	27820.78	48776.34	7262.982	5422.47	6126.444
23666	Cluster_023662	72589.08	19559.422	0.0	0.0	0.0	20238.54	31031.098	12501.616	36922.99	36931.305	0.0	85456.1	36824.055	32245.182	0.0	0.0	0.0	65167.47	0.0	40469.3	0.0	0.0	0.0	49615.47	74205.7	129956.83	0.0	103581.695	24932.574	75685.62	127843.18	1213.8092	0.0	0.0	33087.453	39809.207	51998.78	0.0	0.0	0.0	0.0	0.0	40002.523	0.0	71858.93	0.0	0.0	0.0
881	Cluster_000877	0.0	0.0	0.0	0.0	0.0	0.0	0.0	0.0	0.0	0.0	0.0	0.0	0.0	71103.71	0.0	0.0	0.0	0.0	0.0	0.0	0.0	0.0	0.0	0.0	0.0	0.0	0.0	0.0	0.0	0.0	0.0	0.0	0.0	0.0	0.0	0.0	0.0	0.0	0.0	0.0	0.0	0.0	0.0	0.0	0.0	0.0	0.0	0.0
24215	Cluster_024211	0.0	0.0	0.0	0.0	0.0	0.0	0.0	0.0	0.0	0.0	0.0	0.0	0.0	0.0	0.0	0.0	0.0	0.0	0.0	0.0	0.0	0.0	0.0	0.0	0.0	0.0	0.0	0.0	515.1479	0.0	0.0	0.0	0.0	0.0	0.0	0.0	0.0	0.0	0.0	0.0	0.0	0.0	0.0	0.0	0.0	0.0	0.0	0.0
24711	Cluster_024707	0.0	0.0	0.0	0.0	0.0	0.0	1536.6527	1432.5518	1370.5359	737.46783	1813.1702	0.0	0.0	766.5754	1319.2278	0.0	2180.184	2510.5603	0.0	2520.5317	11500.39	9372.194	3157.7988	0.0	3140.4238	0.0	1400.029	3297.7139	170500.25	5438.132	0.0	0.0	0.0	15859.118	4528.168	2944.5415	0.0	0.0	0.0	0.0	5868.196	233704.84	0.0	75.73651	0.0	0.0	3461.6926	4195.965
904	Cluster_000900	0.0	0.0	0.0	0.0	39356.367	24025.025	43728.297	48748.156	37413.016	0.0	0.0	36304.145	0.0	0.0	0.0	0.0	63656.758	39018.676	0.0	0.0	31298.373	0.0	0.0	0.0	0.0	70104.81	0.0	0.0	0.0	0.0	0.0	59302.48	0.0	22946.521	0.0	52249.33	0.0	0.0	0.0	54905.715	0.0	57046.117	0.0	0.0	43264.19	57950.83	0.0	33140.023
901	Cluster_000897	239574.73	176435.4	175529.12	191898.84	135675.27	304834.56	308693.47	244255.58	148414.5	181565.44	442437.4	445732.7	222242.64	173495.53	70436.08	251553.0	106709.07	195774.66	190079.95	282209.66	33579.684	202782.05	265839.25	147605.8	162454.33	218616.8	83634.13	180340.77	728954.1	162795.86	200635.14	263691.12	33279.113	202099.69	117404.4	126817.89	250202.67	86574.125	210832.9	168812.28	213708.8	166218.72	179862.22	191125.36	108808.125	157965.45	135028.73	211517.25
903	Cluster_000899	28597.879	0.0	0.0	41594.195	0.0	24963.41	0.0	0.0	0.0	0.0	20658.914	19601.357	0.0	0.0	0.0	0.0	0.0	0.0	0.0	0.0	0.0	0.0	30606.447	0.0	0.0	23222.383	0.0	0.0	0.0	0.0	0.0	0.0	0.0	0.0	0.0	0.0	0.0	0.0	0.0	0.0	0.0	34124.25	0.0	0.0	0.0	0.0	0.0	0.0
933	Cluster_000929	210290.53	103691.46	41105.188	0.0	178972.8	104116.92	270245.8	357934.03	181204.22	262751.94	246325.14	288022.53	72471.266	87449.68	53217.34	43352.242	98173.16	276787.88	168046.94	0.0	155738.53	146279.39	124138.234	90440.97	156114.45	182775.6	200703.97	227686.44	586907.5	144543.56	63912.61	423994.03	78428.23	103732.51	164125.88	63901.125	245649.9	158516.67	259141.33	266993.56	93106.4	336154.06	85704.17	169035.7	151089.05	256541.17	359625.97	226965.19
933.1	Cluster_000929	210290.53	103691.46	41105.188	0.0	178972.8	104116.92	270245.8	357934.03	181204.22	262751.94	246325.14	288022.53	72471.266	87449.68	53217.34	43352.242	98173.16	276787.88	168046.94	0.0	155738.53	146279.39	124138.234	90440.97	156114.45	182775.6	200703.97	227686.44	586907.5	144543.56	63912.61	423994.03	78428.23	103732.51	164125.88	63901.125	245649.9	158516.67	259141.33	266993.56	93106.4	336154.06	85704.17	169035.7	151089.05	256541.17	359625.97	226965.19
922	Cluster_000918	642076.4	517238.47	415755.75	344956.34	372139.5	479328.88	463301.0	620864.4	168834.69	299197.94	289373.0	325056.62	281071.56	357000.84	452913.5	347830.8	529464.4	270937.7	297211.47	348604.6	448908.2	509963.97	102568.73	187267.0	354828.5	565750.0	505487.8	192287.6	955052.3	538150.4	82700.76	788436.6	221543.44	126372.016	340658.7	472877.8	63771.207	172303.69	194692.23	644331.94	218718.62	549769.56	329720.2	299521.2	402302.53	172283.28	714278.94	359854.0
25268	Cluster_025264	0.0	0.0	0.0	0.0	0.0	0.0	0.0	0.0	0.0	0.0	0.0	0.0	0.0	0.0	0.0	0.0	0.0	0.0	0.0	0.0	0.0	0.0	0.0	24371.701	0.0	0.0	0.0	0.0	8485.594	0.0	0.0	0.0	0.0	0.0	0.0	0.0	0.0	0.0	0.0	0.0	0.0	52994.914	0.0	0.0	0.0	0.0	0.0	0.0
25268.1	Cluster_025264	0.0	0.0	0.0	0.0	0.0	0.0	0.0	0.0	0.0	0.0	0.0	0.0	0.0	0.0	0.0	0.0	0.0	0.0	0.0	0.0	0.0	0.0	0.0	24371.701	0.0	0.0	0.0	0.0	8485.594	0.0	0.0	0.0	0.0	0.0	0.0	0.0	0.0	0.0	0.0	0.0	0.0	52994.914	0.0	0.0	0.0	0.0	0.0	0.0
927	Cluster_000923	0.0	0.0	0.0	0.0	0.0	0.0	9545.104	0.0	28764.062	0.0	0.0	0.0	0.0	0.0	0.0	0.0	0.0	0.0	0.0	26788.23	30328.973	0.0	0.0	0.0	0.0	0.0	0.0	0.0	0.0	130.19658	0.0	0.0	38379.215	0.0	0.0	0.0	0.0	40079.055	0.0	0.0	32953.785	0.0	0.0	24814.041	55059.754	41705.28	0.0	0.0
927.1	Cluster_000923	0.0	0.0	0.0	0.0	0.0	0.0	9545.104	0.0	28764.062	0.0	0.0	0.0	0.0	0.0	0.0	0.0	0.0	0.0	0.0	26788.23	30328.973	0.0	0.0	0.0	0.0	0.0	0.0	0.0	0.0	130.19658	0.0	0.0	38379.215	0.0	0.0	0.0	0.0	40079.055	0.0	0.0	32953.785	0.0	0.0	24814.041	55059.754	41705.28	0.0	0.0
25270	Cluster_025266	524884.9	688283.4	183538.28	179914.75	579701.0	761559.8	762670.9	779155.7	1913065.2	3257293.5	3540747.2	4152625.5	251581.44	261944.72	658872.4	171115.6	604305.0	340063.25	144424.39	180367.52	2561836.2	203509.38	305558.0	554116.5	495716.94	717061.6	198811.42	288940.2	253657.97	313822.47	345159.16	499830.94	82727.55	1712791.0	379249.78	266036.53	329290.6	994631.3	2479396.0	728045.5	333193.44	145189.48	5117392.0	1653649.4	509393.53	2.1318638E7	1460790.1	5658829.5
25270.1	Cluster_025266	524884.9	688283.4	183538.28	179914.75	579701.0	761559.8	762670.9	779155.7	1913065.2	3257293.5	3540747.2	4152625.5	251581.44	261944.72	658872.4	171115.6	604305.0	340063.25	144424.39	180367.52	2561836.2	203509.38	305558.0	554116.5	495716.94	717061.6	198811.42	288940.2	253657.97	313822.47	345159.16	499830.94	82727.55	1712791.0	379249.78	266036.53	329290.6	994631.3	2479396.0	728045.5	333193.44	145189.48	5117392.0	1653649.4	509393.53	2.1318638E7	1460790.1	5658829.5
25270.2	Cluster_025266	524884.9	688283.4	183538.28	179914.75	579701.0	761559.8	762670.9	779155.7	1913065.2	3257293.5	3540747.2	4152625.5	251581.44	261944.72	658872.4	171115.6	604305.0	340063.25	144424.39	180367.52	2561836.2	203509.38	305558.0	554116.5	495716.94	717061.6	198811.42	288940.2	253657.97	313822.47	345159.16	499830.94	82727.55	1712791.0	379249.78	266036.53	329290.6	994631.3	2479396.0	728045.5	333193.44	145189.48	5117392.0	1653649.4	509393.53	2.1318638E7	1460790.1	5658829.5
25270.3	Cluster_025266	524884.9	688283.4	183538.28	179914.75	579701.0	761559.8	762670.9	779155.7	1913065.2	3257293.5	3540747.2	4152625.5	251581.44	261944.72	658872.4	171115.6	604305.0	340063.25	144424.39	180367.52	2561836.2	203509.38	305558.0	554116.5	495716.94	717061.6	198811.42	288940.2	253657.97	313822.47	345159.16	499830.94	82727.55	1712791.0	379249.78	266036.53	329290.6	994631.3	2479396.0	728045.5	333193.44	145189.48	5117392.0	1653649.4	509393.53	2.1318638E7	1460790.1	5658829.5
25270.4	Cluster_025266	524884.9	688283.4	183538.28	179914.75	579701.0	761559.8	762670.9	779155.7	1913065.2	3257293.5	3540747.2	4152625.5	251581.44	261944.72	658872.4	171115.6	604305.0	340063.25	144424.39	180367.52	2561836.2	203509.38	305558.0	554116.5	495716.94	717061.6	198811.42	288940.2	253657.97	313822.47	345159.16	499830.94	82727.55	1712791.0	379249.78	266036.53	329290.6	994631.3	2479396.0	728045.5	333193.44	145189.48	5117392.0	1653649.4	509393.53	2.1318638E7	1460790.1	5658829.5
928	Cluster_000924	29640.842	0.0	0.0	0.0	0.0	0.0	0.0	0.0	0.0	0.0	0.0	0.0	0.0	0.0	0.0	0.0	0.0	0.0	0.0	0.0	0.0	0.0	0.0	0.0	0.0	0.0	0.0	0.0	29462.658	0.0	0.0	0.0	0.0	0.0	0.0	0.0	24788.564	0.0	0.0	0.0	0.0	0.0	0.0	0.0	0.0	0.0	0.0	0.0
930	Cluster_000926	0.0	0.0	0.0	0.0	0.0	0.0	0.0	0.0	0.0	36060.723	0.0	0.0	0.0	0.0	0.0	0.0	0.0	0.0	0.0	0.0	0.0	0.0	0.0	0.0	0.0	0.0	0.0	41917.79	0.0	0.0	0.0	0.0	0.0	0.0	0.0	0.0	0.0	0.0	0.0	0.0	0.0	0.0	0.0	0.0	0.0	0.0	0.0	0.0
932	Cluster_000928	0.0	0.0	0.0	0.0	0.0	0.0	0.0	23410.545	0.0	0.0	0.0	0.0	0.0	24513.217	0.0	0.0	0.0	0.0	0.0	0.0	0.0	0.0	0.0	0.0	32015.549	10881.006	0.0	0.0	0.0	0.0	0.0	0.0	0.0	27076.375	0.0	0.0	0.0	0.0	43255.055	93121.805	0.0	71709.52	32702.938	0.0	0.0	0.0	0.0	32877.72
932.1	Cluster_000928	0.0	0.0	0.0	0.0	0.0	0.0	0.0	23410.545	0.0	0.0	0.0	0.0	0.0	24513.217	0.0	0.0	0.0	0.0	0.0	0.0	0.0	0.0	0.0	0.0	32015.549	10881.006	0.0	0.0	0.0	0.0	0.0	0.0	0.0	27076.375	0.0	0.0	0.0	0.0	43255.055	93121.805	0.0	71709.52	32702.938	0.0	0.0	0.0	0.0	32877.72
932.2	Cluster_000928	0.0	0.0	0.0	0.0	0.0	0.0	0.0	23410.545	0.0	0.0	0.0	0.0	0.0	24513.217	0.0	0.0	0.0	0.0	0.0	0.0	0.0	0.0	0.0	0.0	32015.549	10881.006	0.0	0.0	0.0	0.0	0.0	0.0	0.0	27076.375	0.0	0.0	0.0	0.0	43255.055	93121.805	0.0	71709.52	32702.938	0.0	0.0	0.0	0.0	32877.72
932.3	Cluster_000928	0.0	0.0	0.0	0.0	0.0	0.0	0.0	23410.545	0.0	0.0	0.0	0.0	0.0	24513.217	0.0	0.0	0.0	0.0	0.0	0.0	0.0	0.0	0.0	0.0	32015.549	10881.006	0.0	0.0	0.0	0.0	0.0	0.0	0.0	27076.375	0.0	0.0	0.0	0.0	43255.055	93121.805	0.0	71709.52	32702.938	0.0	0.0	0.0	0.0	32877.72
942	Cluster_000938	0.0	0.0	0.0	0.0	34197.02	0.0	0.0	0.0	0.0	0.0	0.0	0.0	0.0	0.0	57378.957	0.0	32489.291	31473.924	0.0	0.0	35889.594	0.0	19581.736	0.0	53521.035	126794.586	0.0	0.0	99487.04	21791.104	0.0	113552.24	0.0	0.0	0.0	0.0	40288.555	0.0	0.0	0.0	34042.355	82961.6	0.0	0.0	0.0	0.0	39127.09	0.0
952	Cluster_000948	42047.56	94704.16	0.0	37315.44	41048.863	174160.05	121952.39	151295.67	209190.27	245445.53	227858.84	289032.2	0.0	33013.414	0.0	44102.598	0.0	111803.88	45990.902	75883.85	62434.98	101084.93	68812.25	25621.252	47966.688	80291.1	0.0	73534.45	0.0	0.0	109447.55	76360.54	25084.805	0.0	88312.5	0.0	142476.08	67552.99	92457.9	0.0	46083.98	175926.6	0.0	0.0	9229.26	0.0	117183.94	55235.547
968	Cluster_000964	0.0	0.0	0.0	0.0	0.0	0.0	0.0	0.0	0.0	0.0	0.0	0.0	0.0	8496.692	0.0	0.0	0.0	0.0	5.255417	0.0	0.0	0.0	5699.7617	0.0	0.0	1396.256	0.0	0.0	0.0	25709.408	0.0	6601.2764	0.0	0.0	0.0	0.0	0.0	0.0	0.0	0.0	0.0	372325.72	0.0	0.0	0.0	5452.0835	0.0	0.0
972	Cluster_000968	0.0	0.0	0.0	0.0	0.0	0.0	0.0	0.0	0.0	0.0	0.0	0.0	0.0	0.0	0.0	0.0	0.0	0.0	0.0	0.0	18956.035	0.0	0.0	0.0	0.0	0.0	0.0	0.0	0.0	0.0	0.0	0.0	0.0	0.0	0.0	0.0	0.0	0.0	0.0	0.0	0.0	0.0	0.0	0.0	0.0	0.0	0.0	0.0
984	Cluster_000980	0.0	0.0	0.0	8865.516	0.0	0.0	0.0	0.0	0.0	0.0	0.0	0.0	0.0	0.0	0.0	0.0	0.0	0.0	0.0	0.0	87736.64	0.0	0.0	0.0	0.0	0.0	80408.97	0.0	0.0	0.0	0.0	0.0	49959.766	0.0	0.0	0.0	0.0	0.0	0.0	0.0	0.0	0.0	0.0	0.0	0.0	0.0	74726.8	26083.643
985	Cluster_000981	0.0	184482.94	0.0	130067.625	258878.23	667377.1	125077.09	1008685.56	203328.3	283796.44	518346.12	903116.0	403820.62	182435.22	284422.0	402009.0	132173.06	0.0	101433.86	0.0	308307.75	142435.66	79379.414	116879.266	126548.37	182800.56	129411.12	409612.16	0.0	0.0	0.0	0.0	0.0	132566.34	44057.418	418310.12	91792.45	0.0	226927.25	74327.61	106405.195	158915.11	354432.34	259579.22	0.0	294836.3	245588.14	330765.62
987	Cluster_000983	0.0	267966.34	86992.36	0.0	0.0	116379.945	0.0	197259.94	91694.25	220960.38	0.0	102591.19	0.0	0.0	102937.54	0.0	63205.688	84632.234	0.0	42161.977	192101.28	0.0	136910.75	0.0	168407.33	90189.7	196872.27	0.0	101339.84	0.0	0.0	0.0	0.0	0.0	156311.22	181759.16	0.0	110459.516	37307.64	0.0	50163.277	0.0	81402.73	0.0	253382.73	0.0	70979.59	188098.06
988	Cluster_000984	117837.08	267419.62	88746.13	208722.39	1085.2687	0.0	80584.195	0.0	132958.67	0.0	36763.324	79135.984	0.0	85868.77	260609.19	116903.53	0.0	0.0	194235.45	43580.277	239347.77	34573.746	157129.25	97935.97	230615.06	142038.16	47089.44	216926.6	213014.03	81755.83	130127.984	35483.938	86004.484	48507.96	230964.31	120706.375	0.0	0.0	74138.59	155108.27	1641.6378	79707.45	0.0	0.0	94811.125	112287.17	69920.8	60986.434
982	Cluster_000978	0.0	5876.3887	142366.45	71094.33	137975.77	199074.27	0.0	139570.23	55261.457	138147.73	189776.23	317365.25	47879.17	141048.64	0.0	33330.312	58750.434	0.0	0.0	116260.97	118610.46	55559.098	229767.55	0.0	185893.06	5464.7876	0.0	58439.836	0.0	98146.96	50455.92	232841.25	0.0	128351.66	50603.89	0.0	0.0	24460.203	0.0	84246.664	87993.836	0.0	97609.55	0.0	61635.85	61936.47	176742.66	36946.84
982.1	Cluster_000978	0.0	5876.3887	142366.45	71094.33	137975.77	199074.27	0.0	139570.23	55261.457	138147.73	189776.23	317365.25	47879.17	141048.64	0.0	33330.312	58750.434	0.0	0.0	116260.97	118610.46	55559.098	229767.55	0.0	185893.06	5464.7876	0.0	58439.836	0.0	98146.96	50455.92	232841.25	0.0	128351.66	50603.89	0.0	0.0	24460.203	0.0	84246.664	87993.836	0.0	97609.55	0.0	61635.85	61936.47	176742.66	36946.84
981	Cluster_000977	0.0	41701.535	118618.266	64463.13	158680.53	0.0	0.0	93406.32	0.0	192906.97	169761.72	66178.85	79992.05	34313.492	76494.586	83297.516	41601.074	0.0	55478.984	64969.1	57842.496	0.0	0.0	45545.465	0.0	56532.59	97310.72	64614.41	0.0	0.0	44427.387	0.0	71893.836	0.0	71585.49	0.0	0.0	0.0	0.0	34544.297	0.0	38080.98	74594.95	92223.83	0.0	0.0	0.0	0.0
993	Cluster_000989	0.0	74449.81	203627.9	55274.71	0.0	0.0	27862.97	208184.25	69934.27	481023.5	269072.28	93508.07	89029.734	31953.113	98858.05	0.0	189607.4	152471.39	0.0	216133.84	0.0	41055.168	0.0	42611.875	95095.62	40461.707	4163.629	34792.984	89037.92	0.0	118321.35	87227.88	97874.53	81302.76	249559.0	45369.03	67243.64	103047.89	0.0	108709.37	55305.188	0.0	71776.85	43941.12	0.0	154578.95	46463.16	49056.938
1006	Cluster_001002	0.0	1342134.4	638823.5	802099.56	360539.28	1456065.1	1001772.7	1028987.06	1199069.6	1306945.1	1185471.8	1850240.5	453972.38	258025.86	586356.75	1643385.0	681281.25	548941.1	742320.0	514998.75	379717.38	241235.06	742954.25	947857.1	552303.25	920177.8	446669.16	798448.06	665128.94	412718.3	1461199.0	663220.5	658230.9	338813.06	505053.3	844832.56	639954.0	570674.4	794299.7	754152.44	695061.75	1463457.6	484211.3	917028.25	1113529.9	720284.5	1076725.8	595433.0
1008	Cluster_001004	1540560.4	981453.4	533024.6	829452.0	1149538.0	1565121.8	0.0	590785.0	385421.8	836852.3	77660.055	433482.0	452979.7	837734.25	1148708.5	1066279.6	634362.5	849452.5	2247974.2	482456.97	584289.7	1190520.2	962520.9	382723.16	592642.1	1122637.5	331357.5	1023818.2	1460389.1	1494245.8	158275.67	1358361.8	958827.06	1342035.0	1082825.0	671986.06	665375.06	1012745.6	1101691.1	1210760.8	430183.12	525992.3	1444075.8	1633887.8	1265445.5	852151.56	1010529.25	1040123.8
1012	Cluster_001008	0.0	0.0	91696.23	0.0	0.0	0.0	0.0	3754.867	0.0	0.0	0.0	0.0	0.0	0.0	0.0	0.0	0.0	0.0	0.0	6305.1436	0.0	0.0	0.0	0.0	0.0	0.0	0.0	0.0	0.0	0.0	0.0	0.0	0.0	0.0	0.0	2239.4778	0.0	0.0	0.0	0.0	0.0	0.0	0.0	0.0	0.0	0.0	0.0	0.0
1004	Cluster_001000	94462.56	0.0	47933.727	0.0	0.0	52415.19	15396.504	82747.8	3877.0605	184448.88	122243.445	52571.227	96764.23	74387.73	104093.69	47188.742	84543.195	117590.49	1336504.6	0.0	73495.73	41441.926	0.0	15087.908	45077.926	1226342.6	0.0	156183.28	83224.93	70651.8	75560.51	83419.57	161302.88	49670.17	209123.23	55687.273	157179.67	31677.068	0.0	325856.56	58793.84	0.0	62453.312	99593.07	85937.555	34868.785	86012.34	101383.24
1004.1	Cluster_001000	94462.56	0.0	47933.727	0.0	0.0	52415.19	15396.504	82747.8	3877.0605	184448.88	122243.445	52571.227	96764.23	74387.73	104093.69	47188.742	84543.195	117590.49	1336504.6	0.0	73495.73	41441.926	0.0	15087.908	45077.926	1226342.6	0.0	156183.28	83224.93	70651.8	75560.51	83419.57	161302.88	49670.17	209123.23	55687.273	157179.67	31677.068	0.0	325856.56	58793.84	0.0	62453.312	99593.07	85937.555	34868.785	86012.34	101383.24
27824	Cluster_027820	183162.6	192416.6	117819.4	0.0	119726.125	94590.2	265658.7	43586.227	34719.32	138409.89	203537.17	188601.48	0.0	212562.1	97626.87	0.0	183092.2	247182.62	102560.6	198161.11	136346.11	223346.27	76267.28	40326.93	94569.06	88786.43	109021.234	47280.58	38420.465	349283.3	139016.44	224553.38	57949.258	110002.086	140461.4	260551.97	0.0	34395.6	221537.38	106021.62	60203.81	450747.97	114300.13	0.0	0.0	78525.36	0.0	258525.73
27824.1	Cluster_027820	183162.6	192416.6	117819.4	0.0	119726.125	94590.2	265658.7	43586.227	34719.32	138409.89	203537.17	188601.48	0.0	212562.1	97626.87	0.0	183092.2	247182.62	102560.6	198161.11	136346.11	223346.27	76267.28	40326.93	94569.06	88786.43	109021.234	47280.58	38420.465	349283.3	139016.44	224553.38	57949.258	110002.086	140461.4	260551.97	0.0	34395.6	221537.38	106021.62	60203.81	450747.97	114300.13	0.0	0.0	78525.36	0.0	258525.73
27824.2	Cluster_027820	183162.6	192416.6	117819.4	0.0	119726.125	94590.2	265658.7	43586.227	34719.32	138409.89	203537.17	188601.48	0.0	212562.1	97626.87	0.0	183092.2	247182.62	102560.6	198161.11	136346.11	223346.27	76267.28	40326.93	94569.06	88786.43	109021.234	47280.58	38420.465	349283.3	139016.44	224553.38	57949.258	110002.086	140461.4	260551.97	0.0	34395.6	221537.38	106021.62	60203.81	450747.97	114300.13	0.0	0.0	78525.36	0.0	258525.73
1025	Cluster_001021	0.0	145912.92	72780.18	27410.01	0.0	70962.28	0.0	21765.184	34692.27	137782.28	0.0	68846.18	78587.04	0.0	215399.69	52487.402	92531.59	59011.062	148161.89	73100.02	93884.664	210597.73	104314.664	84838.664	0.0	60815.08	63873.324	115916.23	43509.785	0.0	23368.123	78577.19	228175.83	0.0	75690.805	45522.965	0.0	38797.07	191558.62	22775.363	0.0	0.0	39108.72	0.0	55362.984	92080.7	77731.28	0.0
1041	Cluster_001037	0.0	199628.16	0.0	18716.127	0.0	62686.117	0.0	97482.25	102135.89	159681.27	145411.89	92160.72	0.0	0.0	60441.227	72335.336	0.0	99325.24	123365.78	0.0	164870.19	152642.78	88987.27	103880.016	221964.83	30639.08	167373.56	42896.32	309641.06	81849.82	66663.03	28786.262	0.0	39510.242	0.0	0.0	93603.016	86983.97	41634.816	199059.39	0.0	0.0	197029.98	46595.76	97513.61	48847.73	90808.734	65333.324
1041.1	Cluster_001037	0.0	199628.16	0.0	18716.127	0.0	62686.117	0.0	97482.25	102135.89	159681.27	145411.89	92160.72	0.0	0.0	60441.227	72335.336	0.0	99325.24	123365.78	0.0	164870.19	152642.78	88987.27	103880.016	221964.83	30639.08	167373.56	42896.32	309641.06	81849.82	66663.03	28786.262	0.0	39510.242	0.0	0.0	93603.016	86983.97	41634.816	199059.39	0.0	0.0	197029.98	46595.76	97513.61	48847.73	90808.734	65333.324
1068	Cluster_001064	342639.84	720888.0	618265.5	723586.8	103948.29	19557.566	0.0	32174.863	258376.48	8482.0205	410479.28	24396.414	38840.414	34869.184	36178.152	139777.84	78340.46	246027.9	0.0	163507.16	1054227.1	1828054.1	0.0	0.0	625425.7	405171.56	27950.016	269126.25	148271.38	0.0	43944.2	346819.75	577743.7	158498.78	1003112.56	42414.387	294509.7	52262.934	483312.94	394312.97	863714.5	244440.88	521454.6	83009.9	330362.78	161541.53	488357.4	584747.8
1068.1	Cluster_001064	342639.84	720888.0	618265.5	723586.8	103948.29	19557.566	0.0	32174.863	258376.48	8482.0205	410479.28	24396.414	38840.414	34869.184	36178.152	139777.84	78340.46	246027.9	0.0	163507.16	1054227.1	1828054.1	0.0	0.0	625425.7	405171.56	27950.016	269126.25	148271.38	0.0	43944.2	346819.75	577743.7	158498.78	1003112.56	42414.387	294509.7	52262.934	483312.94	394312.97	863714.5	244440.88	521454.6	83009.9	330362.78	161541.53	488357.4	584747.8
1049	Cluster_001045	0.0	0.0	0.0	0.0	32645.338	0.0	0.0	0.0	0.0	0.0	0.0	0.0	0.0	66110.79	0.0	0.0	15772.871	9035.38	0.0	0.0	0.0	0.0	0.0	0.0	0.0	32046.734	0.0	0.0	0.0	0.0	0.0	0.0	0.0	0.0	0.0	0.0	0.0	0.0	0.0	0.0	0.0	0.0	0.0	0.0	0.0	0.0	0.0	0.0
1070	Cluster_001066	0.0	138315.67	0.0	94911.57	160244.38	437938.84	373294.9	173359.22	205916.84	1439698.5	22516.523	6313.9927	0.0	197918.12	144088.78	59375.508	0.0	0.0	14035.021	123121.875	387080.22	262553.5	0.0	0.0	0.0	514064.2	171133.39	0.0	0.0	0.0	235405.56	168851.84	0.0	0.0	0.0	0.0	0.0	0.0	0.0	155215.62	773082.75	9306.664	0.0	0.0	0.0	147134.81	0.0	1129143.0
1051	Cluster_001047	6.3658366	0.0	0.0	0.0	32452.32	45542.887	0.0	0.0	321.56003	0.0	0.0	38106.016	26106.883	0.0	0.0	0.0	0.0	0.0	1007.32367	90376.68	22985.94	0.0	1132.0966	1324.8057	0.0	37065.89	48383.766	1053.1362	4541.7393	36199.566	0.0	42349.89	0.0	0.0	1571.33	0.0	0.0	59286.9	36340.094	0.0	58292.848	0.0	35627.44	0.0	0.0	0.0	0.0	0.0
1073	Cluster_001069	47287.062	62775.55	102208.89	129622.13	81878.1	337075.88	166895.88	249979.88	485229.4	23333.383	9696.71	196219.86	360762.0	479419.53	235962.02	0.0	1027408.6	381559.75	310224.75	397143.28	497953.28	963712.25	734711.3	750628.44	850498.44	288234.34	463688.7	567963.1	485698.78	424035.9	234072.62	113640.47	102764.7	0.0	389279.75	0.0	0.0	407460.5	159451.1	355989.16	268081.47	234961.47	203860.9	146968.28	181337.38	487487.97	514449.47	717910.25
1074	Cluster_001070	0.0	0.0	0.0	0.0	0.0	0.0	0.0	0.0	0.0	0.0	0.0	60656.97	0.0	0.0	0.0	0.0	0.0	0.0	0.0	28347.945	0.0	0.0	0.0	0.0	0.0	0.0	0.0	0.0	0.0	0.0	0.0	0.0	0.0	0.0	0.0	6176.8438	0.0	11859.823	36446.15	0.0	0.0	0.0	0.0	0.0	0.0	111607.164	0.0	0.0
1074.1	Cluster_001070	0.0	0.0	0.0	0.0	0.0	0.0	0.0	0.0	0.0	0.0	0.0	60656.97	0.0	0.0	0.0	0.0	0.0	0.0	0.0	28347.945	0.0	0.0	0.0	0.0	0.0	0.0	0.0	0.0	0.0	0.0	0.0	0.0	0.0	0.0	0.0	6176.8438	0.0	11859.823	36446.15	0.0	0.0	0.0	0.0	0.0	0.0	111607.164	0.0	0.0
1069	Cluster_001065	0.0	0.0	0.0	0.0	206788.11	0.0	83324.73	0.0	0.0	426880.3	0.0	0.0	7380.466	0.0	0.0	0.0	177234.56	35268.934	0.0	26359.48	0.0	230905.14	157437.77	146274.42	0.0	0.0	0.0	0.0	0.0	0.0	0.0	22375.621	67031.83	0.0	0.0	129399.95	0.0	0.0	0.0	0.0	0.0	357996.34	0.0	21516.258	101790.47	0.0	0.0	0.0
1056	Cluster_001052	0.0	0.0	38728.125	57724.02	0.0	55044.414	0.0	0.0	36095.105	0.0	30247.566	0.0	0.0	84767.516	0.0	0.0	21715.777	33718.156	57328.254	54096.773	77534.47	53719.555	0.0	0.0	522.93195	173830.73	0.0	166086.97	23953.852	0.0	0.0	0.0	0.0	56649.543	103465.71	53229.984	0.0	0.0	0.0	0.0	0.0	35723.504	1010.5085	144598.55	0.0	191803.86	0.0	35307.477
1058	Cluster_001054	0.0	85809.84	83610.09	0.0	120028.98	46248.39	85389.26	0.0	57921.477	0.0	0.0	221810.11	98242.17	167917.7	0.0	0.0	151931.23	0.0	0.0	725311.1	89197.43	49101.832	0.0	92698.31	186760.06	65687.19	102752.984	33078.977	0.0	51501.91	0.0	0.0	0.0	50323.34	34010.816	0.0	71702.33	0.0	0.0	0.0	129107.3	0.0	0.0	0.0	27290.541	0.0	155374.58	147539.11
1059	Cluster_001055	0.0	0.0	93893.21	0.0	0.0	0.0	283.50818	0.0	109695.75	239009.31	0.0	0.0	0.0	0.0	0.0	32329.545	0.0	57716.387	82251.945	49926.402	0.0	0.0	0.0	0.0	120294.73	197820.7	64264.934	0.0	0.0	103111.85	225091.22	0.0	0.0	50688.8	0.0	44904.023	238921.89	0.0	0.0	0.0	50129.55	82258.55	0.0	47673.05	116664.19	136458.1	52508.555	0.0
1061	Cluster_001057	66349.234	85375.51	0.0	0.0	0.0	0.0	0.0	0.0	0.0	0.0	0.0	97686.89	51978.824	0.0	0.0	0.0	0.0	48902.61	0.0	0.0	0.0	0.0	0.0	0.0	123081.82	0.0	0.0	0.0	0.0	0.0	1089.9807	74567.445	0.0	0.0	0.0	0.0	0.0	73883.445	0.0	0.0	0.0	0.0	0.0	135217.34	0.0	0.0	149787.11	213759.61
1052	Cluster_001048	0.0	0.0	0.0	0.0	0.0	0.0	0.0	0.0	0.0	0.0	0.0	0.0	0.0	0.0	0.0	0.0	0.0	0.0	0.0	0.0	0.0	0.0	0.0	0.0	0.0	0.0	0.0	0.0	0.0	0.0	0.0	0.0	0.0	0.0	0.0	0.0	0.0	0.0	0.0	0.0	0.0	0.0	0.0	0.0	0.0	0.0	0.0	0.0
1052.1	Cluster_001048	0.0	0.0	0.0	0.0	0.0	0.0	0.0	0.0	0.0	0.0	0.0	0.0	0.0	0.0	0.0	0.0	0.0	0.0	0.0	0.0	0.0	0.0	0.0	0.0	0.0	0.0	0.0	0.0	0.0	0.0	0.0	0.0	0.0	0.0	0.0	0.0	0.0	0.0	0.0	0.0	0.0	0.0	0.0	0.0	0.0	0.0	0.0	0.0
28591	Cluster_028587	239152.62	0.0	0.0	0.0	0.0	28017.588	151476.95	232123.2	0.0	0.0	175913.38	352374.84	0.0	0.0	65700.36	66637.8	0.0	0.0	0.0	0.0	0.0	0.0	0.0	135088.55	0.0	0.0	85898.51	0.0	0.0	0.0	0.0	56814.45	0.0	105059.34	57857.742	0.0	140084.03	34761.27	0.0	0.0	119177.266	91089.414	70276.484	192414.58	0.0	0.0	0.0	204416.55
28592	Cluster_028588	117841.58	215804.14	226842.75	329797.34	60064.727	120641.555	335461.47	380802.8	198043.61	81751.05	165238.0	106316.09	222974.27	54020.973	260412.3	74235.516	83268.21	343294.97	496220.5	467281.84	223590.84	197244.94	208962.64	416106.38	295189.47	416840.0	396075.75	324016.53	238013.34	314854.88	247844.9	96824.67	447574.72	132969.67	211551.48	208953.95	196852.7	104503.06	327968.8	331620.25	149826.28	315352.06	471039.62	446161.06	208108.02	95445.11	640322.2	329891.9
1087	Cluster_001083	0.0	541381.4	0.0	0.0	410084.03	144583.61	182663.6	228595.38	86273.02	203912.62	106145.44	146423.86	154934.0	274994.94	96769.93	238883.02	95521.13	67560.695	323943.3	190878.69	63739.71	121689.35	266803.38	195294.4	245351.25	119829.266	176058.17	207006.45	211322.53	157290.44	220686.88	78024.13	46533.855	105310.17	191237.94	438201.75	249672.19	61498.477	191705.9	0.0	115343.67	369117.12	0.0	181890.56	180707.3	336527.1	0.0	189468.36
1087.1	Cluster_001083	0.0	541381.4	0.0	0.0	410084.03	144583.61	182663.6	228595.38	86273.02	203912.62	106145.44	146423.86	154934.0	274994.94	96769.93	238883.02	95521.13	67560.695	323943.3	190878.69	63739.71	121689.35	266803.38	195294.4	245351.25	119829.266	176058.17	207006.45	211322.53	157290.44	220686.88	78024.13	46533.855	105310.17	191237.94	438201.75	249672.19	61498.477	191705.9	0.0	115343.67	369117.12	0.0	181890.56	180707.3	336527.1	0.0	189468.36
1087.2	Cluster_001083	0.0	541381.4	0.0	0.0	410084.03	144583.61	182663.6	228595.38	86273.02	203912.62	106145.44	146423.86	154934.0	274994.94	96769.93	238883.02	95521.13	67560.695	323943.3	190878.69	63739.71	121689.35	266803.38	195294.4	245351.25	119829.266	176058.17	207006.45	211322.53	157290.44	220686.88	78024.13	46533.855	105310.17	191237.94	438201.75	249672.19	61498.477	191705.9	0.0	115343.67	369117.12	0.0	181890.56	180707.3	336527.1	0.0	189468.36
1094	Cluster_001090	524688.9	255576.58	216271.55	262753.94	154766.75	405274.2	369517.4	401732.56	388075.5	435826.3	388449.3	694438.4	159351.64	475434.0	34309.47	652346.94	373324.8	324894.53	232411.42	324546.38	158988.52	199568.38	297680.4	265160.78	246282.84	276346.97	323402.88	178063.47	398068.84	530997.4	329333.7	334405.1	174324.89	493893.6	283227.5	399103.12	334692.78	353300.75	647961.75	305044.44	224054.77	753862.44	385761.8	261096.66	267788.2	309604.2	220951.86	486173.0
1098	Cluster_001094	50174.656	51911.254	248127.62	189070.14	337572.2	339039.25	100249.93	146119.73	149210.95	368615.28	111480.31	169789.55	94437.6	240060.11	276897.22	180239.1	89879.016	146466.64	115760.97	154014.1	398622.47	158231.28	163755.78	259608.39	175865.78	129112.95	152392.1	420785.2	347431.4	400129.88	31722.518	87683.13	342294.2	40343.08	109466.875	459243.12	137918.22	247232.4	378276.03	325641.7	56019.785	309299.22	230929.67	0.0	82872.04	162678.33	279693.84	183218.25
1099	Cluster_001095	0.0	0.0	0.0	0.0	0.0	21122.09	0.0	0.0	0.0	0.0	0.0	0.0	0.0	0.0	0.0	0.0	0.0	0.0	0.0	0.0	0.0	0.0	0.0	0.0	0.0	0.0	32325.764	10283.85	0.0	0.0	0.0	6151.232	33086.094	0.0	0.0	0.0	0.0	0.0	0.0	0.0	0.0	0.0	0.0	22410.598	0.0	0.0	0.0	0.0
1103	Cluster_001099	4542594.5	6394964.5	3326876.5	4112612.5	3559354.0	4151601.8	4147061.0	5136407.0	3952096.0	4570242.0	4627070.5	5737564.5	2370375.0	1410407.1	242631.12	201573.34	1506733.0	2673296.5	230365.67	1502932.0	2381485.5	4976976.0	4922868.0	4326499.5	2491827.2	4791149.0	8586496.0	1807699.6	2208925.0	1038180.2	4602462.0	1.4784243E7	8239017.0	353661.8	2000168.5	125695.336	3930965.5	1430433.2	1086238.2	244430.84	1235991.2	9813979.0	2706031.0	6192466.0	3418836.5	9922060.0	4963088.0	2961961.5
1109	Cluster_001105	0.0	0.0	0.0	0.0	0.0	0.0	0.0	0.0	0.0	0.0	4041.9822	0.0	0.0	0.0	0.0	23367.062	0.0	0.0	0.0	0.0	0.0	0.0	0.0	0.0	0.0	26387.652	0.0	0.0	0.0	0.0	0.0	65124.77	0.0	0.0	23506.125	2783.0044	14288.035	0.0	0.0	0.0	7231.678	0.0	0.0	0.0	0.0	0.0	0.0	0.0
1110	Cluster_001106	0.0	0.0	0.0	0.0	0.0	31324.098	0.0	0.0	0.0	0.0	0.0	0.0	0.0	0.0	0.0	0.0	0.0	0.0	0.0	66080.26	48993.41	0.0	10837.467	27488.605	0.0	31760.76	27441.162	0.0	0.0	0.0	0.0	0.0	0.0	0.0	0.0	23398.617	0.0	0.0	0.0	0.0	0.0	0.0	0.0	0.0	0.0	0.0	0.0	0.0
1110.1	Cluster_001106	0.0	0.0	0.0	0.0	0.0	31324.098	0.0	0.0	0.0	0.0	0.0	0.0	0.0	0.0	0.0	0.0	0.0	0.0	0.0	66080.26	48993.41	0.0	10837.467	27488.605	0.0	31760.76	27441.162	0.0	0.0	0.0	0.0	0.0	0.0	0.0	0.0	23398.617	0.0	0.0	0.0	0.0	0.0	0.0	0.0	0.0	0.0	0.0	0.0	0.0
1112	Cluster_001108	663314.1	707680.6	377225.78	124638.91	307738.7	919965.06	740060.5	790140.0	619303.75	632645.25	142378.39	725877.5	62937.047	0.0	987002.7	454995.56	258991.38	583700.9	266485.75	489615.7	361612.44	606425.2	1067998.0	585655.9	376897.75	341397.25	328310.62	371954.0	26737.625	43007.242	138134.56	527189.4	1005283.8	421238.44	525460.75	99767.68	1057388.9	1051371.8	497229.4	622071.75	958888.3	410057.06	508018.0	589917.9	701882.25	763171.94	310800.06	198260.56
1113	Cluster_001109	604411.0	654800.4	1260908.4	751175.25	854393.75	1051750.0	277094.7	1331805.0	183431.45	2040714.9	2759449.0	1460607.8	309628.44	986752.2	1496019.2	516150.06	1162330.2	296298.25	1136235.8	1026127.5	1203619.2	446229.34	1426572.8	510707.44	820231.0	503683.06	448183.1	666055.44	761573.4	1098875.5	833545.75	793186.6	597399.6	994340.06	1443455.0	890840.94	1410068.2	909075.44	730471.75	509343.0	1187071.5	1140535.8	1183430.2	1216764.6	919244.2	771453.9	1016787.75	2036288.1
1107	Cluster_001103	0.0	744.47705	0.0	0.0	0.0	68648.1	30430.916	0.0	0.0	0.0	0.0	0.0	0.0	0.0	0.0	0.0	0.0	0.0	0.0	0.0	0.0	0.0	0.0	0.0	0.0	0.0	0.0	38517.42	0.0	35721.414	0.0	0.0	70609.52	32964.406	0.0	0.0	0.0	0.0	0.0	0.0	0.0	0.0	0.0	0.0	0.0	0.0	0.0	0.0
1114	Cluster_001110	161285.3	576347.56	65390.375	222968.95	173799.36	335761.06	35543.098	382035.3	139144.6	371024.38	252627.61	508981.25	113914.49	14986.591	0.0	0.0	0.0	0.0	0.0	0.0	79844.516	76929.414	27172.305	427609.0	324532.97	109303.94	53408.242	0.0	73874.54	0.0	110556.88	853433.3	341545.84	0.0	0.0	0.0	48885.543	0.0	0.0	0.0	0.0	136297.52	85756.875	674281.6	51112.03	205331.4	75841.65	92627.73
1115	Cluster_001111	0.0	0.0	0.0	0.0	0.0	0.0	0.0	0.0	0.0	0.0	0.0	0.0	0.0	0.0	0.0	0.0	0.0	0.0	0.0	0.0	0.0	0.0	0.0	0.0	0.0	0.0	0.0	0.0	0.0	0.0	0.0	0.0	0.0	0.0	0.0	0.0	0.0	0.0	0.0	0.0	0.0	0.0	0.0	0.0	0.0	0.0	0.0	0.0
1116	Cluster_001112	489242.47	516007.25	274007.3	435488.25	230796.95	388016.9	330983.06	507027.22	258506.33	402426.9	352189.28	492337.25	195132.56	78292.86	14907.256	0.0	89154.586	209881.66	0.0	72028.69	147830.28	451542.97	494453.6	439042.44	163620.39	318857.7	1017965.44	40023.4	81249.87	26521.18	482776.06	1743698.6	1092840.2	0.0	98998.1	0.0	265439.72	109751.07	39504.45	0.0	30429.98	1240385.1	115620.34	416622.84	278808.3	1197406.0	459912.12	183478.88
1124	Cluster_001120	0.0	0.0	2036.3212	0.0	0.0	0.0	0.0	0.0	0.0	0.0	0.0	0.0	6305.1055	0.0	0.0	0.0	0.0	0.0	0.0	0.0	0.0	0.0	0.0	0.0	5235.9536	0.0	0.0	0.0	0.0	0.0	0.0	0.0	0.0	0.0	0.0	0.0	0.0	0.0	516.2912	1543.95	0.0	0.0	0.0	0.0	0.0	0.0	0.0	0.0
1145	Cluster_001141	4133430.2	8501531.0	1633577.4	5415479.0	2708874.8	6271014.0	1424279.2	6237945.5	2441018.5	6120339.5	4202390.0	8306994.5	1023251.5	879428.8	0.0	159143.89	986100.0	1225807.9	98897.19	974914.6	893965.75	4565004.5	3616160.0	4405129.5	9663936.0	7304716.0	5138487.0	2144011.5	1438007.5	2127335.8	3300949.0	2.3299302E7	1.106129E7	186119.34	1721761.2	83610.09	4102762.0	1298419.0	1828740.5	152567.72	1694182.2	6487411.5	5052363.5	2.8526514E7	6340815.5	1.2693053E7	5324344.5	3383951.0
1151	Cluster_001147	0.0	0.0	0.0	0.0	0.0	0.0	0.0	0.0	0.0	0.0	0.0	0.0	80326.11	187599.38	1724.9044	0.0	0.0	0.0	29519.297	0.0	122695.234	0.0	0.0	0.0	0.0	39352.15	0.0	63965.04	0.0	0.0	0.0	0.0	0.0	158742.83	0.0	36779.305	0.0	0.0	0.0	0.0	0.0	0.0	0.0	0.0	0.0	7495.287	0.0	0.0
1159	Cluster_001155	525378.8	1200693.8	132255.66	730854.2	309493.56	914694.0	132672.3	1041856.44	337208.66	987060.75	596659.9	1479393.6	60063.18	68329.9	0.0	0.0	0.0	0.0	0.0	0.0	34808.656	718838.75	562664.56	727210.2	1473054.9	967517.25	724589.75	184042.22	148413.95	165858.92	486130.0	4420792.0	1853124.0	0.0	246636.88	0.0	595053.0	57562.645	42070.195	0.0	112309.234	924138.7	779230.25	4861577.0	1133912.0	2288382.5	679069.1	467468.2
1163	Cluster_001159	0.0	0.0	0.0	0.0	0.0	0.0	4789.963	1396.0219	0.0	2132.5916	0.0	0.0	0.0	0.0	0.0	0.0	0.0	0.0	0.0	0.0	0.0	0.0	0.0	0.0	2740.9023	0.0	0.0	8533.119	0.0	6409.577	0.0	0.0	0.0	0.0	0.0	0.0	4180.172	4872.7847	0.0	3648.5396	6721.963	0.0	0.0	0.0	0.0	0.0	0.0	0.0
1168	Cluster_001164	36955.8	0.0	0.0	0.0	50633.977	0.0	189056.36	0.0	0.0	67407.86	90652.9	36908.555	0.0	55446.39	25351.021	0.0	0.0	58208.742	47589.01	0.0	0.0	0.0	119461.664	88720.77	0.0	0.0	73424.17	0.0	0.0	33899.207	0.0	0.0	0.0	0.0	0.0	48576.145	74053.35	59703.89	82562.28	0.0	90209.86	0.0	28729.738	27774.678	173217.45	64688.816	49247.824	24197.158
1169	Cluster_001165	0.0	0.0	0.0	0.0	37646.938	0.0	0.0	0.0	0.0	0.0	128597.0	84909.45	0.0	0.0	0.0	0.0	64867.133	0.0	0.0	0.0	0.0	0.0	20248.658	128301.71	0.0	40988.184	0.0	0.0	0.0	23076.236	28248.686	0.0	0.0	0.0	60044.14	0.0	47444.85	97865.52	0.0	0.0	35586.805	0.0	0.0	0.0	0.0	0.0	0.0	46174.543
1171	Cluster_001167	0.0	0.0	39155.094	0.0	0.0	0.0	0.0	0.0	46210.938	0.0	16888.469	100317.53	0.0	0.0	52310.277	0.0	0.0	0.0	0.0	37761.113	0.0	0.0	0.0	36056.2	0.0	0.0	0.0	0.0	0.0	0.0	0.0	0.0	56440.504	26907.814	0.0	0.0	77258.52	35055.133	0.0	0.0	0.0	26835.348	0.0	36301.336	68848.42	36725.664	74255.0	0.0
1174	Cluster_001170	0.0	0.0	0.0	0.0	0.0	0.0	0.0	0.0	0.0	0.0	0.0	0.0	0.0	24945.96	0.0	0.0	0.0	0.0	0.0	0.0	0.0	0.0	0.0	0.0	0.0	0.0	0.0	0.0	0.0	0.0	0.0	0.0	0.0	0.0	0.0	0.0	0.0	0.0	0.0	0.0	0.0	0.0	0.0	0.0	0.0	0.0	0.0	0.0
1174.1	Cluster_001170	0.0	0.0	0.0	0.0	0.0	0.0	0.0	0.0	0.0	0.0	0.0	0.0	0.0	24945.96	0.0	0.0	0.0	0.0	0.0	0.0	0.0	0.0	0.0	0.0	0.0	0.0	0.0	0.0	0.0	0.0	0.0	0.0	0.0	0.0	0.0	0.0	0.0	0.0	0.0	0.0	0.0	0.0	0.0	0.0	0.0	0.0	0.0	0.0
1185	Cluster_001181	50086.703	62709.855	56152.023	0.0	36373.117	0.0	32939.95	0.0	0.0	0.0	101972.82	37180.62	0.0	0.0	0.0	37903.6	121082.25	0.0	115649.98	0.0	0.0	0.0	0.0	31840.826	19358.002	33012.9	46824.145	51774.355	30478.871	0.0	77142.13	0.0	0.0	104141.984	0.0	10901.269	0.0	29631.049	126177.195	16021.641	54344.15	0.0	9073.573	45857.035	17325.732	47019.11	31073.068	0.0
1186	Cluster_001182	0.0	0.0	0.0	0.0	0.0	0.0	0.0	0.0	0.0	0.0	0.0	0.0	0.0	0.0	0.0	0.0	0.0	0.0	0.0	0.0	0.0	0.0	0.0	0.0	0.0	0.0	42041.66	0.0	0.0	0.0	0.0	0.0	0.0	37630.625	0.0	37936.48	0.0	0.0	0.0	0.0	0.0	0.0	0.0	0.0	0.0	0.0	0.0	0.0
1186.1	Cluster_001182	0.0	0.0	0.0	0.0	0.0	0.0	0.0	0.0	0.0	0.0	0.0	0.0	0.0	0.0	0.0	0.0	0.0	0.0	0.0	0.0	0.0	0.0	0.0	0.0	0.0	0.0	42041.66	0.0	0.0	0.0	0.0	0.0	0.0	37630.625	0.0	37936.48	0.0	0.0	0.0	0.0	0.0	0.0	0.0	0.0	0.0	0.0	0.0	0.0
1199	Cluster_001195	0.0	32860.4	77890.03	0.0	24146.969	0.0	51214.49	0.0	0.0	0.0	0.0	0.0	38782.41	0.0	47965.285	0.0	0.0	60226.094	0.0	0.0	0.0	48117.98	0.0	0.0	0.0	0.0	56889.043	27086.945	0.0	0.0	0.0	0.0	0.0	0.0	0.0	0.0	0.0	48535.547	0.0	0.0	0.0	0.0	27411.37	0.0	0.0	0.0	0.0	0.0
1200	Cluster_001196	0.0	37927.02	0.0	0.0	0.0	0.0	40311.684	0.0	0.0	73538.55	0.0	0.0	32794.727	0.0	0.0	0.0	0.0	0.0	3455.493	0.0	0.0	0.0	0.0	0.0	0.0	24444.246	0.0	0.0	0.0	0.0	0.0	0.0	0.0	0.0	27535.71	0.0	0.0	0.0	0.0	37068.934	0.0	0.0	0.0	0.0	49130.44	94783.44	0.0	27083.7
1200.1	Cluster_001196	0.0	37927.02	0.0	0.0	0.0	0.0	40311.684	0.0	0.0	73538.55	0.0	0.0	32794.727	0.0	0.0	0.0	0.0	0.0	3455.493	0.0	0.0	0.0	0.0	0.0	0.0	24444.246	0.0	0.0	0.0	0.0	0.0	0.0	0.0	0.0	27535.71	0.0	0.0	0.0	0.0	37068.934	0.0	0.0	0.0	0.0	49130.44	94783.44	0.0	27083.7
1200.2	Cluster_001196	0.0	37927.02	0.0	0.0	0.0	0.0	40311.684	0.0	0.0	73538.55	0.0	0.0	32794.727	0.0	0.0	0.0	0.0	0.0	3455.493	0.0	0.0	0.0	0.0	0.0	0.0	24444.246	0.0	0.0	0.0	0.0	0.0	0.0	0.0	0.0	27535.71	0.0	0.0	0.0	0.0	37068.934	0.0	0.0	0.0	0.0	49130.44	94783.44	0.0	27083.7
1209	Cluster_001205	74537.9	127631.03	178418.67	291494.75	244190.47	239766.0	329281.47	194298.67	242976.56	284539.72	293506.88	442287.9	0.0	288087.6	0.0	0.0	0.0	0.0	0.0	560692.25	673507.2	242655.19	0.0	0.0	455220.0	62769.6	41348.535	173324.67	31025.248	0.0	327106.78	261060.97	51693.87	18594.176	101212.57	0.0	0.0	29110.889	0.0	0.0	506381.4	58174.207	166048.83	154408.67	0.0	679802.06	0.0	0.0
1215	Cluster_001211	0.0	0.0	0.0	0.0	0.0	0.0	0.0	0.0	0.0	0.0	0.0	0.0	0.0	0.0	0.0	0.0	0.0	0.0	0.0	135.51604	0.0	0.0	0.0	0.0	0.0	0.0	0.0	0.0	0.0	0.0	0.0	0.0	0.0	0.0	0.0	0.0	0.0	0.0	0.0	0.0	0.0	0.0	0.0	0.0	0.0	0.0	47042.082	0.0
33726	Cluster_033722	513628.47	737573.44	461056.12	519617.75	554422.0	637604.56	347808.78	622521.9	545619.75	568001.75	800052.6	1793040.1	75087.46	214845.25	953472.5	96674.95	515933.6	225923.9	89712.78	1241249.8	947044.5	444800.22	630564.1	185679.33	79802.48	1312898.9	2108255.5	0.0	524666.8	102123.03	1033374.5	718706.1	465735.03	98263.734	466317.5	1124498.4	1329240.8	100165.875	426246.8	158868.86	1326850.1	284885.94	350016.12	149641.28	55803.016	75993.74	1346459.5	372088.06
33754	Cluster_033750	0.0	0.0	66431.47	0.0	0.0	0.0	55266.242	0.0	0.0	0.0	0.0	30649.777	28490.361	0.0	0.0	0.0	49464.695	0.0	18787.934	41764.96	0.0	0.0	6284.4097	0.0	3396.2913	0.0	0.0	35090.293	8074655.0	0.0	37378.277	0.0	29671.582	15393.106	0.0	155701.12	77518.92	0.0	687294.6	42783.03	47087.062	588472.9	0.0	305.18488	79387.77	69508.12	0.0	0.0
33753	Cluster_033749	0.0	0.0	0.0	0.0	0.0	0.0	0.0	0.0	0.0	0.0	0.0	0.0	0.0	0.0	0.0	0.0	0.0	10739.485	0.0	0.0	0.0	0.0	0.0	43346.41	60465.203	0.0	0.0	0.0	76483.85	0.0	0.0	0.0	32943.723	0.0	0.0	0.0	0.0	0.0	0.0	1937.9117	0.0	2156945.5	0.0	698.32983	0.0	0.0	0.0	0.0
1236	Cluster_001232	0.0	0.0	0.0	0.0	0.0	0.0	0.0	0.0	0.0	0.0	0.0	0.0	0.0	0.0	0.0	0.0	0.0	0.0	0.0	0.0	0.0	0.0	0.0	0.0	0.0	0.0	0.0	0.0	0.0	0.0	0.0	0.0	0.0	0.0	0.0	0.0	0.0	0.0	0.0	0.0	0.0	0.0	0.0	0.0	0.0	0.0	0.0	0.0
1236.1	Cluster_001232	0.0	0.0	0.0	0.0	0.0	0.0	0.0	0.0	0.0	0.0	0.0	0.0	0.0	0.0	0.0	0.0	0.0	0.0	0.0	0.0	0.0	0.0	0.0	0.0	0.0	0.0	0.0	0.0	0.0	0.0	0.0	0.0	0.0	0.0	0.0	0.0	0.0	0.0	0.0	0.0	0.0	0.0	0.0	0.0	0.0	0.0	0.0	0.0
1253	Cluster_001249	0.0	0.0	0.0	0.0	0.0	0.0	0.0	0.0	0.0	0.0	0.0	0.0	0.0	0.0	0.0	0.0	0.0	0.0	0.0	0.0	0.0	0.0	0.0	0.0	0.0	0.0	0.0	0.0	0.0	0.0	0.0	0.0	0.0	0.0	0.0	0.0	0.0	0.0	0.0	54846.15	0.0	0.0	4049.0752	0.0	0.0	0.0	0.0	0.0
1253.1	Cluster_001249	0.0	0.0	0.0	0.0	0.0	0.0	0.0	0.0	0.0	0.0	0.0	0.0	0.0	0.0	0.0	0.0	0.0	0.0	0.0	0.0	0.0	0.0	0.0	0.0	0.0	0.0	0.0	0.0	0.0	0.0	0.0	0.0	0.0	0.0	0.0	0.0	0.0	0.0	0.0	54846.15	0.0	0.0	4049.0752	0.0	0.0	0.0	0.0	0.0
1254	Cluster_001250	0.0	0.0	0.0	0.0	0.0	0.0	0.0	0.0	0.0	0.0	0.0	0.0	0.0	0.0	0.0	0.0	0.0	0.0	0.0	41178.76	0.0	0.0	0.0	0.0	0.0	0.0	0.0	0.0	0.0	0.0	0.0	0.0	0.0	26857.71	0.0	0.0	0.0	0.0	0.0	0.0	0.0	0.0	0.0	0.0	0.0	0.0	0.0	0.0
1255	Cluster_001251	0.0	0.0	0.0	0.0	0.0	0.0	0.0	0.0	0.0	0.0	0.0	0.0	0.0	0.0	0.0	0.0	0.0	0.0	0.0	0.0	0.0	0.0	0.0	0.0	0.0	0.0	0.0	0.0	0.0	0.0	0.0	0.0	0.0	0.0	0.0	0.0	0.0	0.0	0.0	0.0	0.0	0.0	0.0	0.0	0.0	0.0	0.0	0.0
1269	Cluster_001265	0.0	0.0	0.0	0.0	44188.098	0.0	53428.51	0.0	0.0	0.0	0.0	0.0	0.0	33848.105	0.0	0.0	44375.11	85191.516	0.0	0.0	0.0	0.0	0.0	0.0	0.0	0.0	0.0	0.0	0.0	0.0	0.0	0.0	0.0	0.0	64191.062	0.0	112819.76	0.0	0.0	0.0	0.0	5195.0083	0.0	0.0	0.0	0.0	0.0	0.0
1269.1	Cluster_001265	0.0	0.0	0.0	0.0	44188.098	0.0	53428.51	0.0	0.0	0.0	0.0	0.0	0.0	33848.105	0.0	0.0	44375.11	85191.516	0.0	0.0	0.0	0.0	0.0	0.0	0.0	0.0	0.0	0.0	0.0	0.0	0.0	0.0	0.0	0.0	64191.062	0.0	112819.76	0.0	0.0	0.0	0.0	5195.0083	0.0	0.0	0.0	0.0	0.0	0.0
35630	Cluster_035626	0.0	0.0	0.0	0.0	0.0	0.0	0.0	0.0	0.0	0.0	0.0	0.0	125236.61	0.0	30895.8	0.0	70679.81	0.0	0.0	0.0	67614.055	0.0	0.0	43298.87	0.0	0.0	0.0	0.0	42370.582	0.0	23328.879	0.0	0.0	35130.883	0.0	0.0	0.0	0.0	0.0	0.0	0.0	0.0	0.0	63541.65	0.0	0.0	0.0	0.0
24	Cluster_000020	59059.168	165490.16	0.0	30613.963	70519.836	98924.39	54418.84	0.0	4944.6143	39032.082	108732.47	49200.164	91724.31	174367.44	96412.88	124663.945	48033.473	71091.23	23558.678	0.0	9842.437	140227.02	0.0	1416.0876	9467.745	47825.367	0.0	49952.246	102022.24	0.0	182296.67	2291.357	0.0	20239.695	184705.64	0.0	10775.465	81203.42	0.0	78761.8	16756.453	0.0	15422.304	8666.178	56896.19	0.0	9045.415	7994.2266
23	Cluster_000019	0.0	0.0	0.0	0.0	0.0	0.0	0.0	0.0	0.0	0.0	0.0	0.0	0.0	0.0	0.0	0.0	0.0	0.0	0.0	0.0	0.0	0.0	0.0	0.0	0.0	0.0	0.0	0.0	0.0	0.0	0.0	0.0	0.0	0.0	0.0	0.0	0.0	0.0	0.0	0.0	0.0	0.0	0.0	0.0	0.0	0.0	0.0	0.0
1290	Cluster_001286	111409.07	140948.95	208866.62	55973.062	177490.69	91864.55	94336.34	63599.277	67451.24	131367.34	148354.78	37059.92	119420.78	142421.6	0.0	102148.51	0.0	147658.7	0.0	204615.11	85885.695	105760.81	144318.06	0.0	427481.25	0.0	102125.08	0.0	76405.84	230083.1	79529.08	137434.47	65223.766	0.0	47948.277	53063.336	77746.94	72837.445	35665.02	62669.89	110462.43	38706.18	309647.38	135858.38	182760.06	71784.43	99318.0	38972.72
37573	Cluster_037569	80462.51	0.0	0.0	15522.885	0.0	0.0	0.0	53380.285	0.0	0.0	45945.918	0.0	110921.61	0.0	0.0	54352.75	97954.68	0.0	0.0	0.0	0.0	59302.453	3495.2866	0.0	0.0	0.0	116487.64	46900.242	1008847.5	17979.348	0.0	61301.887	96821.38	95839.55	47563.777	14892.699	0.0	0.0	0.0	0.0	0.0	475293.12	26355.445	60831.773	18295.854	74527.234	0.0	19566.504
37566	Cluster_037562	0.0	0.0	0.0	0.0	0.0	0.0	0.0	0.0	0.0	0.0	0.0	0.0	6364.356	0.0	0.0	0.0	0.0	0.0	0.0	0.0	0.0	0.0	0.0	0.0	0.0	0.0	0.0	0.0	52891.285	0.0	0.0	0.0	0.0	0.0	0.0	0.0	0.0	0.0	0.0	0.0	0.0	0.0	0.0	0.0	0.0	0.0	0.0	0.0
38519	Cluster_038515	0.0	12542.182	2869.444	43846.004	0.0	0.0	0.0	0.0	14688.228	0.0	0.0	0.0	0.0	122038.65	157544.14	0.0	0.0	94506.414	29751.42	0.0	67267.8	64571.293	0.0	0.0	0.0	0.0	0.0	0.0	0.0	27642.922	0.0	0.0	0.0	0.0	0.0	60222.062	0.0	0.0	0.0	0.0	0.0	0.0	7713.703	0.0	0.0	0.0	0.0	248128.75
38519.1	Cluster_038515	0.0	12542.182	2869.444	43846.004	0.0	0.0	0.0	0.0	14688.228	0.0	0.0	0.0	0.0	122038.65	157544.14	0.0	0.0	94506.414	29751.42	0.0	67267.8	64571.293	0.0	0.0	0.0	0.0	0.0	0.0	0.0	27642.922	0.0	0.0	0.0	0.0	0.0	60222.062	0.0	0.0	0.0	0.0	0.0	0.0	7713.703	0.0	0.0	0.0	0.0	248128.75
38519.2	Cluster_038515	0.0	12542.182	2869.444	43846.004	0.0	0.0	0.0	0.0	14688.228	0.0	0.0	0.0	0.0	122038.65	157544.14	0.0	0.0	94506.414	29751.42	0.0	67267.8	64571.293	0.0	0.0	0.0	0.0	0.0	0.0	0.0	27642.922	0.0	0.0	0.0	0.0	0.0	60222.062	0.0	0.0	0.0	0.0	0.0	0.0	7713.703	0.0	0.0	0.0	0.0	248128.75
38519.3	Cluster_038515	0.0	12542.182	2869.444	43846.004	0.0	0.0	0.0	0.0	14688.228	0.0	0.0	0.0	0.0	122038.65	157544.14	0.0	0.0	94506.414	29751.42	0.0	67267.8	64571.293	0.0	0.0	0.0	0.0	0.0	0.0	0.0	27642.922	0.0	0.0	0.0	0.0	0.0	60222.062	0.0	0.0	0.0	0.0	0.0	0.0	7713.703	0.0	0.0	0.0	0.0	248128.75
1320	Cluster_001316	0.0	0.0	0.0	0.0	0.0	0.0	0.0	0.0	0.0	26806.77	24886.297	0.0	0.0	69687.74	0.0	0.0	0.0	0.0	0.0	25644.027	0.0	217692.72	0.0	0.0	0.0	0.0	0.0	0.0	0.0	0.0	0.0	0.0	0.0	0.0	0.0	0.0	0.0	0.0	0.0	58344.492	0.0	0.0	0.0	0.0	0.0	0.0	0.0	44772.082
1329	Cluster_001325	32747.582	0.0	39184.336	0.0	28695.012	55764.23	0.0	21735.168	31096.092	33282.297	60544.297	35054.76	45962.33	48167.402	0.0	0.0	60493.547	0.0	32196.107	83704.805	17671.633	0.0	0.0	0.0	8892.786	32648.934	21510.5	0.0	50867.22	99724.586	22075.84	0.0	0.0	19632.49	0.0	86464.11	0.0	0.0	21466.371	70961.04	41259.37	0.0	25425.936	85525.086	46474.367	0.0	71095.73	0.0
1369	Cluster_001365	0.0	51208.266	0.0	0.0	0.0	0.0	0.0	31366.254	0.0	0.0	22227.625	32575.766	0.0	0.0	0.0	0.0	0.0	0.0	0.0	0.0	107786.9	30966.65	0.0	0.0	0.0	0.0	31674.3	0.0	0.0	0.0	0.0	0.0	0.0	0.0	20397.729	48028.137	53609.113	0.0	0.0	0.0	143709.22	0.0	0.0	0.0	46413.254	0.0	0.0	42122.47
1378	Cluster_001374	0.0	0.0	0.0	0.0	0.0	0.0	21936.666	0.0	0.0	0.0	0.0	0.0	0.0	0.0	0.0	0.0	0.0	0.0	0.0	25720.719	0.0	0.0	0.0	0.0	0.0	0.0	0.0	0.0	0.0	0.0	0.0	0.0	0.0	0.0	0.0	0.0	60910.36	0.0	0.0	0.0	0.0	0.0	0.0	0.0	0.0	0.0	0.0	0.0
1378.1	Cluster_001374	0.0	0.0	0.0	0.0	0.0	0.0	21936.666	0.0	0.0	0.0	0.0	0.0	0.0	0.0	0.0	0.0	0.0	0.0	0.0	25720.719	0.0	0.0	0.0	0.0	0.0	0.0	0.0	0.0	0.0	0.0	0.0	0.0	0.0	0.0	0.0	0.0	60910.36	0.0	0.0	0.0	0.0	0.0	0.0	0.0	0.0	0.0	0.0	0.0
1463	Cluster_001459	3702342.5	3698354.2	3132668.8	3320436.8	3153022.0	3403476.0	3421964.0	3529498.5	3441632.2	3671072.0	3158005.0	3583438.0	3225044.0	4101505.5	6695380.5	4065260.0	2721672.5	7574589.0	1.0949764E7	2152041.5	2390984.5	1206655.8	2404441.5	9128399.0	4420007.0	8106459.5	4377552.0	5568487.0	4098190.0	3117965.0	2013607.1	1978097.6	2718872.8	4946329.5	2959264.5	3008065.5	3878171.0	3668346.5	1517113.5	2844818.8	4498250.5	1356912.1	2934222.5	2336742.8	4553148.0	4978740.0	9988613.0	3902805.8
44109	Cluster_044105	0.0	0.0	0.0	0.0	0.0	0.0	0.0	0.0	0.0	0.0	0.0	0.0	0.0	0.0	0.0	0.0	0.0	0.0	0.0	0.0	0.0	0.0	0.0	0.0	0.0	0.0	0.0	0.0	0.0	0.0	0.0	0.0	0.0	0.0	0.0	0.0	0.0	0.0	0.0	0.0	0.0	0.0	0.0	0.0	0.0	0.0	0.0	0.0
44162	Cluster_044158	1656559.2	1640252.9	1390246.2	1357393.8	1274484.9	1266458.6	1507602.2	1478195.4	1449894.9	1558112.0	1378998.1	1409314.5	1143591.4	2632346.2	1171054.4	1183003.2	1642184.8	1500297.5	2260663.5	440890.62	2093302.6	667122.7	2156298.5	2219472.8	1401616.0	1018341.56	548979.8	884072.9	1725094.0	1114085.6	805566.1	1768705.0	1240802.4	5549417.5	685999.25	786104.3	3104357.2	989358.2	911802.1	1607257.8	565538.0	402370.72	1390105.5	700818.06	1044273.1	535018.44	4669122.5	2721867.5
1487	Cluster_001483	1517139.6	1462596.6	1299732.0	1201646.5	1207344.1	1275932.9	1326650.5	1416961.4	1387126.1	1458083.0	1307593.4	1362900.9	1257140.2	2481498.2	1165543.5	1222572.8	1564805.9	1386010.2	2742848.5	438411.28	1822286.4	633435.8	2313326.8	2049383.5	2204064.8	1759807.5	675463.9	1605916.1	2272312.5	2276297.0	799570.3	1854700.2	1424564.6	5605310.5	636714.56	750829.8	2946221.5	1884118.1	1721569.8	2119283.0	563803.06	462692.3	1387955.2	911526.0	1087756.2	1434552.2	4470193.0	2667696.2
1488	Cluster_001484	0.0	0.0	0.0	0.0	0.0	0.0	0.0	0.0	0.0	0.0	0.0	0.0	0.0	0.0	0.0	0.0	0.0	0.0	0.0	0.0	0.0	0.0	0.0	0.0	0.0	0.0	0.0	0.0	0.0	0.0	0.0	0.0	0.0	0.0	0.0	0.0	0.0	0.0	0.0	0.0	0.0	0.0	0.0	0.0	0.0	0.0	0.0	0.0
1510	Cluster_001506	326757.34	494539.6	56469.324	135279.02	0.0	59041.54	45622.184	52563.16	9349.813	57784.668	55530.965	19030.562	66892.47	171168.58	17033.512	87706.22	497890.66	120303.72	346236.3	140719.48	3022.91	10919.195	12103.3955	356372.94	746955.44	717951.2	88420.2	256089.25	571340.8	855794.75	476748.22	700365.6	189774.08	625809.1	178981.94	64586.926	452995.03	9526.577	270715.7	207745.81	31458.307	11308.764	237925.23	63283.79	197411.05	361277.16	783515.56	309670.44
1519	Cluster_001515	0.0	0.0	0.0	0.0	0.0	36957.3	0.0	21280.742	0.0	0.0	0.0	0.0	0.0	0.0	20448.195	0.0	0.0	29295.06	65205.68	0.0	0.0	0.0	0.0	0.0	0.0	0.0	0.0	0.0	0.0	0.0	0.0	0.0	0.0	0.0	0.0	0.0	38037.273	0.0	0.0	0.0	26920.889	0.0	0.0	0.0	0.0	0.0	0.0	0.0
1519.1	Cluster_001515	0.0	0.0	0.0	0.0	0.0	36957.3	0.0	21280.742	0.0	0.0	0.0	0.0	0.0	0.0	20448.195	0.0	0.0	29295.06	65205.68	0.0	0.0	0.0	0.0	0.0	0.0	0.0	0.0	0.0	0.0	0.0	0.0	0.0	0.0	0.0	0.0	0.0	38037.273	0.0	0.0	0.0	26920.889	0.0	0.0	0.0	0.0	0.0	0.0	0.0
1519.2	Cluster_001515	0.0	0.0	0.0	0.0	0.0	36957.3	0.0	21280.742	0.0	0.0	0.0	0.0	0.0	0.0	20448.195	0.0	0.0	29295.06	65205.68	0.0	0.0	0.0	0.0	0.0	0.0	0.0	0.0	0.0	0.0	0.0	0.0	0.0	0.0	0.0	0.0	0.0	38037.273	0.0	0.0	0.0	26920.889	0.0	0.0	0.0	0.0	0.0	0.0	0.0
45926	Cluster_045922	7457313.0	5274611.5	5077589.0	4216886.0	2846146.2	5928527.5	7251695.5	6797658.5	6017687.0	5826516.0	6383397.0	2899759.2	4179178.5	4530340.5	5462918.5	1.1752496E7	9132552.0	6621262.5	6988988.5	5690929.5	2515393.5	4258871.0	5827640.0	4560589.5	1.1965442E7	1907129.5	3920955.0	2381231.8	1.4748275E7	4034153.2	5310758.5	1.2479198E7	1.0108536E7	1.3385462E7	664397.5	5904618.0	7362077.0	8305376.0	2.3748196E7	6813392.0	2415576.2	9114136.0	2587419.0	7939834.0	573408.0	3187571.2	20496.979	4330784.0
1559	Cluster_001555	0.0	0.0	0.0	0.0	0.0	0.0	0.0	0.0	0.0	0.0	0.0	0.0	0.0	2208.905	0.0	0.0	0.0	0.0	0.0	0.0	0.0	0.0	0.0	0.0	0.0	0.0	0.0	0.0	0.0	0.0	0.0	0.0	0.0	0.0	0.0	0.0	0.0	0.0	0.0	0.0	0.0	0.0	0.0	0.0	0.0	0.0	0.0	0.0
45924	Cluster_045920	11155.478	0.0	8351.917	3360.2725	0.0	0.0	11697.789	0.0	0.0	0.0	0.0	0.0	0.0	340.69135	0.0	7310.324	0.0	0.0	3432.5618	8609.427	0.0	9246.969	0.0	18897.523	32231.521	1532.6698	0.0	1200.7417	0.0	0.0	4076.1387	22346.88	25882.28	0.0	0.0	0.0	14808.09	0.0	0.0	0.0	0.0	0.0	0.0	17266.713	3916.0415	5983.1104	0.0	0.0
45941	Cluster_045937	0.0	24596.098	0.0	0.0	0.0	0.0	0.0	0.0	0.0	0.0	0.0	0.0	0.0	0.0	0.0	37833.516	164269.89	0.0	66741.36	0.0	0.0	0.0	0.0	0.0	93856.15	0.0	0.0	0.0	0.0	0.0	0.0	0.0	0.0	0.0	0.0	79911.53	0.0	0.0	0.0	0.0	47932.23	0.0	116170.61	29893.809	0.0	0.0	0.0	0.0
1588	Cluster_001584	0.0	213115.47	157347.33	86392.37	89999.58	161103.75	137735.6	271600.72	195387.17	161014.11	165622.27	278111.6	463.85355	0.0	0.0	0.0	0.0	127459.03	0.0	46035.08	0.0	40532.52	92131.68	104140.836	0.0	6025.4443	42789.72	145766.16	45845.47	131437.2	212692.3	0.0	0.0	181863.95	74591.04	107275.95	0.0	63592.6	61478.312	0.0	171463.84	274070.38	46444.215	144042.34	159623.03	123370.0	128479.836	268002.75
1591	Cluster_001587	2.0195934E7	1.9722724E7	1.8444006E7	1.7821408E7	1.716748E7	1.8159162E7	1.923756E7	1.9361154E7	1.8575414E7	1.8831252E7	1.8337894E7	1.8820212E7	1.9734218E7	2.8811208E7	4.792364E7	2.216185E7	1.760686E7	2.5638726E7	6.4075564E7	1.5006122E7	1.1000649E7	3704517.5	2.2029688E7	3.3777376E7	1.7985314E7	3.413936E7	1.8332808E7	3.7058796E7	1.7544112E7	1.3135659E7	1.0568308E7	1.1123594E7	1.5335596E7	2.7817912E7	1.712416E7	1.6353095E7	2.4807146E7	1.6733499E7	6803418.0	1.1357425E7	3.1796526E7	6755755.0	1.269506E7	1.1774917E7	2.9853742E7	3.345821E7	4.0041696E7	1.6429385E7
47023	Cluster_047019	0.0	0.0	0.0	0.0	0.0	0.0	0.0	0.0	0.0	0.0	0.0	0.0	0.0	0.0	0.0	0.0	0.0	0.0	0.0	0.0	0.0	0.0	0.0	0.0	0.0	0.0	0.0	0.0	0.0	0.0	0.0	0.0	0.0	0.0	0.0	0.0	0.0	0.0	0.0	0.0	0.0	0.0	0.0	0.0	0.0	0.0	0.0	0.0
1620	Cluster_001616	3532232.5	3538103.0	3378007.2	3481713.8	3056909.5	2971823.0	3714296.0	3249416.2	3334949.0	3492746.2	3567550.8	3382723.2	3355968.0	3044106.5	6074367.0	2950111.2	2223984.2	5860278.5	9875579.0	2355129.5	2344008.8	1587856.2	3860946.5	7364044.0	4375556.5	3957553.2	2583915.0	5871661.5	2805768.0	3112204.0	2522049.5	2067212.1	2692533.5	4982791.0	2841181.2	3430886.5	3687993.5	2277963.8	3690204.0	2775887.5	2635655.8	3000298.0	3440295.8	2649326.0	3043099.0	4287972.0	1.0391577E7	3141709.5
49000	Cluster_048996	0.0	0.0	0.0	0.0	0.0	0.0	0.0	0.0	0.0	0.0	0.0	0.0	0.0	0.0	0.0	0.0	0.0	0.0	0.0	0.0	0.0	0.0	0.0	0.0	0.0	0.0	0.0	0.0	0.0	0.0	0.0	0.0	0.0	0.0	0.0	0.0	0.0	0.0	0.0	0.0	0.0	0.0	0.0	0.0	0.0	0.0	0.0	0.0
1676	Cluster_001672	0.0	0.0	0.0	924.953	0.0	0.0	0.0	3247.3325	997.3695	0.0	0.0	0.0	335847.8	0.0	65063.617	565023.2	0.0	79775.32	32824.39	23984.74	0.0	0.0	0.0	0.0	0.0	0.0	0.0	35438.062	25184.027	0.0	0.0	0.0	0.0	1795943.9	0.0	0.0	0.0	646570.9	5565.181	0.0	0.0	0.0	0.0	16141.947	0.0	0.0	52666.33	0.0
1676.1	Cluster_001672	0.0	0.0	0.0	924.953	0.0	0.0	0.0	3247.3325	997.3695	0.0	0.0	0.0	335847.8	0.0	65063.617	565023.2	0.0	79775.32	32824.39	23984.74	0.0	0.0	0.0	0.0	0.0	0.0	0.0	35438.062	25184.027	0.0	0.0	0.0	0.0	1795943.9	0.0	0.0	0.0	646570.9	5565.181	0.0	0.0	0.0	0.0	16141.947	0.0	0.0	52666.33	0.0
1676.2	Cluster_001672	0.0	0.0	0.0	924.953	0.0	0.0	0.0	3247.3325	997.3695	0.0	0.0	0.0	335847.8	0.0	65063.617	565023.2	0.0	79775.32	32824.39	23984.74	0.0	0.0	0.0	0.0	0.0	0.0	0.0	35438.062	25184.027	0.0	0.0	0.0	0.0	1795943.9	0.0	0.0	0.0	646570.9	5565.181	0.0	0.0	0.0	0.0	16141.947	0.0	0.0	52666.33	0.0
1675	Cluster_001671	36344.254	46744.71	83922.18	113574.6	59671.344	111513.47	126442.06	201060.6	171967.48	164672.4	175510.39	91851.88	131524.75	21970.889	80680.984	42085.53	6106.5654	53623.023	1885042.8	4936806.0	9945.119	31345.465	33974.39	205337.84	493292.2	51308.766	15008.317	77407.984	8935.676	362168.12	30394.68	212519.83	1266473.2	124728.63	24320.61	16130.894	228634.64	37685.734	99853.164	38352.242	63032.445	1362755.9	120681.84	1468147.9	113725.805	58168.63	381773.8	107395.92
1720	Cluster_001716	0.0	0.0	0.0	0.0	43728.5	142049.53	0.0	0.0	0.0	0.0	0.0	0.0	0.0	0.0	0.0	0.0	0.0	0.0	0.0	0.0	0.0	0.0	0.0	0.0	0.0	0.0	0.0	0.0	0.0	0.0	0.0	0.0	0.0	0.0	0.0	0.0	0.0	0.0	0.0	0.0	0.0	0.0	0.0	0.0	0.0	0.0	0.0	0.0
50110	Cluster_050106	14924.536	0.0	61995.637	0.0	0.0	0.0	0.0	3205.386	0.0	0.0	0.0	0.0	3322.671	0.0	11882.006	2497.0522	0.0	0.0	0.0	64501.727	52856.812	43.965225	0.0	0.0	0.0	0.0	55945.17	4991.0435	0.0	0.0	0.0	0.0	0.0	0.0	0.0	0.0	0.0	49897.85	31007.244	0.0	56285.156	0.0	50900.875	55269.27	0.0	0.0	0.0	0.0
1745	Cluster_001741	1223556.0	1105240.1	1166172.1	1123285.8	1131469.0	1403147.2	1171345.9	1149869.4	1068640.2	1123901.0	1078935.9	1260692.2	1044630.94	1618472.4	3056866.8	2322948.8	991961.5	1488932.9	4152422.0	842951.0	629529.1	152743.12	1338982.8	2090622.6	1380035.1	1897707.1	1215617.5	2341559.0	1017882.6	819774.2	477147.03	514906.7	762460.9	2755040.0	947176.4	721406.25	1490850.5	2435294.2	397551.12	560718.8	1862890.6	264565.0	649974.44	677577.9	2051357.2	2107377.5	2528791.2	962303.0
1762	Cluster_001758	0.0	0.0	0.0	0.0	0.0	13468.292	0.0	0.0	0.0	0.0	0.0	0.0	0.0	0.0	0.0	0.0	0.0	0.0	12663.982	0.0	0.0	0.0	0.0	0.0	0.0	115093.266	0.0	0.0	0.0	0.0	0.0	0.0	0.0	0.0	0.0	0.0	0.0	0.0	0.0	0.0	0.0	25597.574	0.0	0.0	0.0	113264.52	0.0	0.0
1820	Cluster_001816	0.0	0.0	0.0	0.0	0.0	0.0	0.0	0.0	0.0	0.0	0.0	0.0	0.0	0.0	0.0	0.0	0.0	0.0	0.0	0.0	0.0	0.0	0.0	0.0	0.0	0.0	0.0	0.0	0.0	0.0	0.0	0.0	0.0	0.0	0.0	0.0	0.0	0.0	0.0	0.0	0.0	0.0	0.0	0.0	0.0	0.0	0.0	0.0
1915	Cluster_001911	0.0	19833.627	0.0	0.0	0.0	0.0	0.0	0.0	18986.383	0.0	14922.998	21312.879	0.0	0.0	0.0	123557.9	70026.51	37676.156	71450.98	73243.58	0.0	40880.96	0.0	14302.866	127259.32	245211.28	0.0	0.0	94946.445	95115.164	36902.1	35785.426	44819.605	0.0	0.0	0.0	0.0	34427.805	38981.426	116270.445	0.0	0.0	0.0	0.0	137402.89	68219.24	141515.53	0.0
52779	Cluster_052775	219780.02	20962.22	49405.266	47649.992	83947.266	63912.027	94939.57	137857.8	142543.22	93963.48	144968.73	120697.72	306572.16	261744.78	160443.66	35401.742	48649.098	170168.72	173730.34	150254.4	139319.6	98795.08	121887.02	182701.02	49977.832	119832.32	20043.836	216837.55	118137.49	113888.375	103543.76	247055.81	183811.69	75296.92	98297.125	144270.31	32362.492	307194.3	25984.168	134074.6	247787.55	90998.45	34501.703	132758.08	32668.652	12753.596	30934.582	106142.81
1964	Cluster_001960	0.0	17635.057	0.0	0.0	0.0	0.0	0.0	0.0	0.0	5680.426	0.0	3899.6528	33331.58	119597.336	0.0	996.26526	98686.59	0.0	188981.83	49761.875	0.0	0.0	1701.6904	0.0	17660.043	390604.66	0.0	124015.13	0.0	106347.78	0.0	1477.6466	0.0	2849.2065	0.0	0.0	0.0	7795.795	0.0	84226.37	0.0	0.0	5087.9824	20095.09	0.0	68354.586	185492.97	6181.8413
1965	Cluster_001961	0.0	0.0	0.0	0.0	0.0	0.0	0.0	0.0	0.0	0.0	0.0	0.0	0.0	0.0	0.0	0.0	0.0	0.0	0.0	0.0	0.0	0.0	0.0	0.0	40020.66	0.0	0.0	0.0	0.0	0.0	0.0	0.0	0.0	0.0	0.0	0.0	0.0	0.0	0.0	25991.79	0.0	0.0	0.0	0.0	3072.4248	0.0	0.0	0.0
1995	Cluster_001991	0.0	0.0	0.0	0.0	0.0	0.0	0.0	0.0	0.0	0.0	0.0	0.0	0.0	0.0	0.0	0.0	0.0	0.0	0.0	0.0	0.0	0.0	0.0	0.0	0.0	0.0	0.0	0.0	0.0	0.0	0.0	0.0	3532.8203	4377.9204	0.0	37999.656	0.0	0.0	0.0	0.0	0.0	5103.657	0.0	0.0	0.0	3923.715	0.0	0.0
53449	Cluster_053445	748316.6	1039875.94	244627.45	348648.5	290414.84	378751.3	545323.7	571697.94	239690.48	365952.38	258219.9	425496.53	2263.6287	15873.726	15832.523	3053.7214	4731.121	21974.314	3063029.0	1009333.4	0.0	33094.902	22003.398	0.0	894130.94	47772.39	0.0	18457.078	0.0	47239.477	0.0	824657.56	973481.5	53831.18	14030.006	11106.159	0.0	2854.1362	1970.9963	34620.445	94042.04	1304536.6	5171883.0	3310304.5	0.0	0.0	135312.64	10772.019
2022	Cluster_002018	991199.5	1583763.8	731228.5	1155727.0	949267.5	1595316.9	668053.6	1532252.5	865717.3	1439188.4	1138223.1	1673966.9	560254.94	1416676.8	829726.2	6174276.0	727849.7	527223.0	0.0	971115.9	1109648.6	738175.6	187315.42	640152.25	0.0	902416.5	392347.97	224001.12	696144.9	87071.81	1112287.8	318058.97	811803.56	164797.4	619805.9	1977822.2	1182986.8	38735.098	213391.72	86758.516	596419.7	893245.9	1531713.0	490785.38	881947.1	271965.28	1191874.4	975987.6
2039	Cluster_002035	24858.568	36262.137	0.0	0.0	0.0	19225.684	25711.184	0.0	20777.23	30611.152	15001.092	0.0	50108.773	26120.203	32050.383	40985.324	0.0	24991.67	27594.281	0.0	28132.705	0.0	0.0	39938.24	54235.113	0.0	0.0	0.0	0.0	0.0	0.0	33115.312	26737.22	0.0	0.0	0.0	25242.492	46936.4	0.0	35199.086	0.0	0.0	0.0	13225.471	0.0	0.0	0.0	0.0
2038	Cluster_002034	0.0	0.0	0.0	0.0	0.0	0.0	0.0	0.0	0.0	0.0	0.0	0.0	0.0	0.0	0.0	0.0	0.0	0.0	0.0	0.0	0.0	0.0	0.0	0.0	0.0	0.0	0.0	0.0	0.0	0.0	0.0	0.0	0.0	0.0	0.0	0.0	0.0	0.0	0.0	0.0	0.0	0.0	0.0	0.0	0.0	0.0	0.0	0.0
2038.1	Cluster_002034	0.0	0.0	0.0	0.0	0.0	0.0	0.0	0.0	0.0	0.0	0.0	0.0	0.0	0.0	0.0	0.0	0.0	0.0	0.0	0.0	0.0	0.0	0.0	0.0	0.0	0.0	0.0	0.0	0.0	0.0	0.0	0.0	0.0	0.0	0.0	0.0	0.0	0.0	0.0	0.0	0.0	0.0	0.0	0.0	0.0	0.0	0.0	0.0
53743	Cluster_053739	26543.645	7595.229	272056.0	8882.404	22350.36	71014.37	1114.0106	15584.251	2294.1492	33456.723	51868.59	0.0	1237168.8	60965.645	0.0	0.0	2394367.2	5431.2075	611642.94	637.6365	0.0	643.4599	5191.5146	55504.23	767021.75	0.0	27110.965	0.0	332166.4	0.0	151.3127	438310.6	31413.627	0.0	0.0	12156.15	0.0	0.0	93125.74	216685.08	70024.33	0.0	194877.56	0.0	280891.62	139144.7	14129.185	22112.34
2051	Cluster_002047	9933.855	3743.856	0.0	0.0	0.0	0.0	94212.44	2868.0095	0.0	8719.241	103778.66	0.0	144939.55	54909.47	0.0	0.0	0.0	11629.886	0.0	0.0	0.0	0.0	0.0	0.0	0.0	0.0	34307.2	0.0	48064.355	0.0	9122.601	0.0	0.0	0.0	0.0	5429.2134	0.0	0.0	0.0	0.0	0.0	0.0	0.0	0.0	0.0	0.0	0.0	59798.652
2050	Cluster_002046	0.0	5116.387	4905.1304	0.0	0.0	777.29584	0.0	18260.445	0.0	0.0	41883.11	0.0	105802.8	0.0	0.0	0.0	190737.64	0.0	65016.383	7912.703	0.0	0.0	13017.293	0.0	14838.472	0.0	0.0	0.0	27526.025	0.0	0.0	0.0	0.0	0.0	0.0	0.0	29372.715	0.0	0.0	0.0	0.0	0.0	57496.9	0.0	35056.96	0.0	0.0	2700.5579
2050.1	Cluster_002046	0.0	5116.387	4905.1304	0.0	0.0	777.29584	0.0	18260.445	0.0	0.0	41883.11	0.0	105802.8	0.0	0.0	0.0	190737.64	0.0	65016.383	7912.703	0.0	0.0	13017.293	0.0	14838.472	0.0	0.0	0.0	27526.025	0.0	0.0	0.0	0.0	0.0	0.0	0.0	29372.715	0.0	0.0	0.0	0.0	0.0	57496.9	0.0	35056.96	0.0	0.0	2700.5579
2052	Cluster_002048	13379.137	8389.438	21827.951	12914.13	10407.549	12323.016	19169.512	14938.033	19976.643	18739.373	15504.331	4751.382	197491.0	5809.237	17088.639	456727.28	13773.578	16611.797	11324.751	479413.22	6841.6367	14309.1455	4639.7114	14751.928	0.0	13137.838	23972.143	45771.25	9353.819	5515.946	33882.06	17379.355	148006.06	514389.94	0.0	21312.832	11879.591	604696.7	6255.736	0.0	186307.58	75120.23	6693.22	252697.84	0.0	0.0	9178.251	13884.79
2075	Cluster_002071	1.5105977E7	1.1165213E7	1.3956559E7	1.3461308E7	1.3736074E7	1.0852882E7	1.296137E7	1.3376416E7	1.3843804E7	1.6523528E7	1.5461423E7	1.5822055E7	1.5892358E7	1.6224689E7	1.3204678E7	1.6042654E7	1.4053743E7	1.4288356E7	1.721683E7	1.5866434E7	1.2408399E7	1.6100984E7	1.6727254E7	1.3423104E7	1.4691688E7	1.4228502E7	9981058.0	1.2872129E7	1.3853983E7	1.2065601E7	1.5588097E7	1.2907531E7	1.4971847E7	1.4149988E7	1.5200185E7	1.5112056E7	1.3921316E7	1.4781578E7	1.5473069E7	1.2287392E7	1.5032206E7	1.2258691E7	1.321746E7	1.1925966E7	1.6777494E7	1.464834E7	1.5893201E7	1.4070814E7
2098	Cluster_002094	29814.799	41029.305	0.0	0.0	0.0	27283.055	21247.152	38110.63	0.0	0.0	22194.602	0.0	0.0	0.0	0.0	0.0	0.0	0.0	49511.66	0.0	0.0	48025.113	0.0	0.0	68177.125	8129.343	97154.445	0.0	14045.777	44383.426	196290.6	250399.25	147575.81	62188.566	0.0	0.0	20019.5	0.0	385350.1	0.0	0.0	47747.566	0.0	0.0	0.0	0.0	0.0	466922.03
54629	Cluster_054625	2386597.0	4347983.0	1186967.9	2619428.2	1565734.5	3080381.0	1334440.8	2975648.5	1629591.2	2601447.5	2309348.8	4005349.2	300060.12	936426.4	991353.7	249038.58	1359291.4	1178773.6	213860.3	966668.1	1877088.8	2781046.2	2922716.8	1433232.2	2586341.5	6536417.5	4690053.0	2008329.6	1548204.8	2566175.5	1542471.2	6505167.5	2814725.0	1590114.4	2386278.5	456851.75	3162936.5	1406999.5	883686.6	1173521.9	3094399.5	2212806.2	1315820.1	5398294.0	4815895.5	5374069.5	1.0597956E7	1781868.2
2123	Cluster_002119	87434.195	60762.656	100805.69	28630.781	80218.93	102750.55	87005.04	81418.92	172562.52	71976.17	85338.08	127441.1	320283.22	1401540.4	2451132.0	36199.383	673351.6	184413.39	110826.22	541563.6	404096.88	580269.3	13394.572	0.0	2420180.0	0.0	170844.19	796717.25	2179617.2	330467.62	358712.12	77994.09	43254.87	60642.336	589748.8	2707282.2	480883.1	20918.537	135838.58	33001.273	117453.54	160049.14	36165.027	198376.03	6425.0054	0.0	212050.44	1064760.8
2128	Cluster_002124	0.0	0.0	0.0	0.0	0.0	0.0	0.0	0.0	0.0	0.0	0.0	19095.621	0.0	0.0	613392.7	0.0	0.0	0.0	0.0	0.0	0.0	0.0	0.0	0.0	0.0	0.0	0.0	0.0	0.0	0.0	0.0	0.0	0.0	0.0	0.0	0.0	0.0	0.0	0.0	0.0	0.0	0.0	0.0	0.0	0.0	0.0	269188.2	0.0
31	Cluster_000027	129759.95	168216.7	47781.414	54883.434	36964.53	24852.201	46418.33	0.0	0.0	25628.217	0.0	0.0	0.0	0.0	0.0	0.0	0.0	107222.32	204139.77	32019.457	37758.367	178166.61	455112.03	58213.047	87310.766	316272.22	200553.3	0.0	0.0	0.0	0.0	146370.84	265879.25	0.0	134118.0	0.0	0.0	134443.0	168656.14	0.0	0.0	321829.1	218638.44	269243.2	245866.9	428040.4	25921.938	133382.05
2137	Cluster_002133	502340.1	502978.6	199311.67	160579.11	218363.72	251810.56	423997.7	328650.25	242499.22	268730.16	312317.72	459079.6	0.0	149317.08	64637.41	0.0	225524.39	371359.9	0.0	0.0	132777.66	433389.47	636463.75	313587.34	382868.03	216964.14	775299.3	129056.21	145803.14	390706.03	101874.734	345950.5	522568.56	129402.94	168095.17	290644.72	216246.7	92222.46	104952.086	0.0	0.0	1029791.6	339676.7	302370.66	1300337.1	748999.75	348373.62	117118.29
2138	Cluster_002134	0.0	0.0	0.0	0.0	0.0	0.0	0.0	82830.53	0.0	0.0	0.0	0.0	0.0	0.0	0.0	0.0	0.0	0.0	0.0	0.0	0.0	0.0	0.0	0.0	0.0	0.0	0.0	20608.16	0.0	0.0	0.0	0.0	40364.227	0.0	29360.586	0.0	0.0	0.0	0.0	0.0	0.0	0.0	0.0	0.0	0.0	37532.098	0.0	0.0
2143	Cluster_002139	1112.9556	1174.2651	0.0	0.0	0.0	0.0	0.0	0.0	0.0	0.0	0.0	0.0	0.0	0.0	0.0	0.0	0.0	0.0	0.0	0.0	0.0	0.0	0.0	0.0	0.0	0.0	0.0	0.0	0.0	0.0	0.0	0.0	0.0	0.0	0.0	0.0	0.0	0.0	0.0	0.0	0.0	0.0	0.0	0.0	0.0	0.0	1117.0144	0.0
2143.1	Cluster_002139	1112.9556	1174.2651	0.0	0.0	0.0	0.0	0.0	0.0	0.0	0.0	0.0	0.0	0.0	0.0	0.0	0.0	0.0	0.0	0.0	0.0	0.0	0.0	0.0	0.0	0.0	0.0	0.0	0.0	0.0	0.0	0.0	0.0	0.0	0.0	0.0	0.0	0.0	0.0	0.0	0.0	0.0	0.0	0.0	0.0	0.0	0.0	1117.0144	0.0
2145	Cluster_002141	0.0	0.0	0.0	0.0	0.0	0.0	0.0	0.0	0.0	0.0	0.0	0.0	0.0	0.0	0.0	0.0	0.0	0.0	0.0	0.0	0.0	0.0	0.0	0.0	0.0	0.0	0.0	0.0	0.0	0.0	0.0	0.0	0.0	0.0	0.0	0.0	0.0	0.0	0.0	0.0	0.0	0.0	0.0	0.0	0.0	0.0	0.0	0.0
2148	Cluster_002144	80309.47	0.0	0.0	0.0	0.0	0.0	0.0	0.0	0.0	0.0	0.0	0.0	0.0	5110.58	0.0	0.0	0.0	0.0	0.0	0.0	0.0	37443.79	0.0	0.0	0.0	167016.6	199968.27	0.0	97222.54	0.0	0.0	76686.984	93128.52	0.0	140513.75	0.0	92810.8	149890.52	0.0	140333.27	0.0	263931.06	0.0	86680.29	0.0	387053.03	344181.28	111745.93
2148.1	Cluster_002144	80309.47	0.0	0.0	0.0	0.0	0.0	0.0	0.0	0.0	0.0	0.0	0.0	0.0	5110.58	0.0	0.0	0.0	0.0	0.0	0.0	0.0	37443.79	0.0	0.0	0.0	167016.6	199968.27	0.0	97222.54	0.0	0.0	76686.984	93128.52	0.0	140513.75	0.0	92810.8	149890.52	0.0	140333.27	0.0	263931.06	0.0	86680.29	0.0	387053.03	344181.28	111745.93
54823	Cluster_054819	560894.06	507964.25	462990.03	400658.78	396614.8	448259.28	544232.25	451753.25	485764.97	429854.75	473612.2	512570.2	0.0	0.0	149271.03	0.0	8652.07	68029.25	766775.25	73137.78	33385.82	51464.22	297983.38	473986.1	1088941.6	423585.56	388983.7	591634.3	291860.47	369297.06	173630.3	166145.05	165686.5	630721.2	201372.7	246381.11	510425.34	168087.88	605042.44	913490.2	502133.5	775695.06	160175.52	592928.3	608320.75	489918.56	269329.94	295148.56
2145.1	Cluster_002141	0.0	0.0	0.0	0.0	0.0	0.0	0.0	0.0	0.0	0.0	0.0	0.0	0.0	0.0	0.0	0.0	0.0	0.0	0.0	0.0	0.0	0.0	0.0	0.0	0.0	0.0	0.0	0.0	0.0	0.0	0.0	0.0	0.0	0.0	0.0	0.0	0.0	0.0	0.0	0.0	0.0	0.0	0.0	0.0	0.0	0.0	0.0	0.0
2145.2	Cluster_002141	0.0	0.0	0.0	0.0	0.0	0.0	0.0	0.0	0.0	0.0	0.0	0.0	0.0	0.0	0.0	0.0	0.0	0.0	0.0	0.0	0.0	0.0	0.0	0.0	0.0	0.0	0.0	0.0	0.0	0.0	0.0	0.0	0.0	0.0	0.0	0.0	0.0	0.0	0.0	0.0	0.0	0.0	0.0	0.0	0.0	0.0	0.0	0.0
2146	Cluster_002142	0.0	0.0	0.0	0.0	0.0	0.0	0.0	0.0	0.0	0.0	0.0	0.0	0.0	2099.7659	1515.144	0.0	2009.0272	0.0	0.0	98.15175	10134.667	7517.26	0.0	0.0	103220.99	0.0	62.102005	3911.8787	729.851	32866.137	0.0	0.0	0.0	4529.8765	423.0159	0.0	0.0	0.0	16.559399	0.0	896.615	0.0	0.0	26696.982	0.0	3973.7039	0.0	0.0
2146.1	Cluster_002142	0.0	0.0	0.0	0.0	0.0	0.0	0.0	0.0	0.0	0.0	0.0	0.0	0.0	2099.7659	1515.144	0.0	2009.0272	0.0	0.0	98.15175	10134.667	7517.26	0.0	0.0	103220.99	0.0	62.102005	3911.8787	729.851	32866.137	0.0	0.0	0.0	4529.8765	423.0159	0.0	0.0	0.0	16.559399	0.0	896.615	0.0	0.0	26696.982	0.0	3973.7039	0.0	0.0
2146.2	Cluster_002142	0.0	0.0	0.0	0.0	0.0	0.0	0.0	0.0	0.0	0.0	0.0	0.0	0.0	2099.7659	1515.144	0.0	2009.0272	0.0	0.0	98.15175	10134.667	7517.26	0.0	0.0	103220.99	0.0	62.102005	3911.8787	729.851	32866.137	0.0	0.0	0.0	4529.8765	423.0159	0.0	0.0	0.0	16.559399	0.0	896.615	0.0	0.0	26696.982	0.0	3973.7039	0.0	0.0
54834	Cluster_054830	0.0	0.0	0.0	0.0	0.0	112891.516	0.0	98151.9	0.0	81532.54	0.0	0.0	0.0	0.0	0.0	121264.336	0.0	89700.04	0.0	112905.23	0.0	0.0	0.0	207116.92	109493.54	0.0	0.0	0.0	0.0	0.0	0.0	0.0	0.0	0.0	0.0	0.0	0.0	0.0	0.0	0.0	0.0	0.0	0.0	0.0	158067.77	0.0	0.0	0.0
54833	Cluster_054829	13303.437	22742.865	9194.719	0.0	4770.9536	26337.828	0.0	1985.8558	5107.542	419.0337	0.0	2678.3848	8537.894	1296.3197	0.0	4007.325	0.0	0.0	0.0	3118.58	10703.27	34594.92	0.0	11080.346	22502.172	0.0	12697.336	19046.48	0.0	0.0	0.0	31729.875	33904.0	3860.5278	20898.285	2119.6575	0.0	0.0	8694.091	22805.318	0.0	7176.0933	0.0	38363.06	0.0	5862.4326	62330.484	0.0
2151	Cluster_002147	0.0	441522.7	0.0	46195.684	0.0	115044.695	0.0	162905.22	0.0	247888.42	0.0	630126.0	0.0	0.0	2872549.0	0.0	0.0	0.0	0.0	132692.28	493568.2	0.0	0.0	5800.5728	22860.6	0.0	0.0	28310.398	0.0	8288.63	39882.156	0.0	0.0	3312.0312	0.0	0.0	217232.64	21572.418	0.0	0.0	12531.847	0.0	31695.93	0.0	25007.164	0.0	3688983.8	0.0
54998	Cluster_054994	1.0630635E7	1.3373917E7	7299469.5	9475688.0	9375882.0	9237984.0	7934757.5	1.1865453E7	8001148.0	1.0149915E7	9554025.0	1.0243925E7	3797729.8	805137.8	408991.38	6062152.5	2.3975728E7	2.146688E7	28965.773	204772.97	725111.56	1.9624842E7	6792432.0	1.6973158E7	3.3043544E7	1.4946912E7	2.5357516E7	4712953.0	9946695.0	2.5162866E7	1.0700686E7	1.6914896E7	1.7798828E7	110593.09	357136.3	3022823.5	975519.75	571452.9	1.1926157E7	248887.73	647093.4	4.9703256E7	3090480.8	1.4139698E7	4.84344E7	1.5032768E7	2279829.8	592636.56
2170	Cluster_002166	3305.58	13270.998	0.0	0.0	0.0	0.0	455.52493	0.0	0.0	0.0	0.0	0.0	22674.242	0.0	0.0	0.0	0.0	0.0	0.0	0.0	37953.61	0.0	0.0	37076.9	16739.262	0.0	0.0	0.0	7442.5503	17046.06	0.0	0.0	0.0	0.0	0.0	0.0	0.0	0.0	60826.69	0.0	0.0	0.0	0.0	0.0	5650.727	0.0	0.0	0.0
2172	Cluster_002168	269.8495	43408.76	26462.807	0.0	58345.17	35410.793	114563.69	94284.79	67901.44	44460.223	119255.12	56112.86	0.0	0.0	37019.305	0.0	2985.8828	0.0	24543.395	174.3835	0.0	0.0	0.0	0.0	0.0	0.0	0.0	1902.9635	0.0	0.0	2943.184	0.0	53397.85	0.0	0.0	46290.535	3946.5708	0.0	0.0	0.0	0.0	0.0	0.0	25379.484	12373.785	0.0	208034.98	0.0
2181	Cluster_002177	0.0	0.0	35889.348	12999.663	0.0	24207.777	34257.297	57845.848	131149.77	57413.95	9751.8545	19860.074	245607.89	15295.604	123693.5	0.0	1219.9413	9166.62	0.0	1018.88116	396962.6	94456.43	0.0	371448.4	0.0	0.0	54759.2	28160.57	219595.5	25586.15	0.0	1667.9644	2155.6328	0.0	84375.34	34555.12	0.0	0.0	2542.8704	4267.7793	219659.16	0.0	0.0	0.0	15350.047	0.0	37050.574	33337.297
2183	Cluster_002179	0.0	0.0	0.0	0.0	0.0	0.0	0.0	0.0	0.0	0.0	0.0	0.0	22632.307	0.0	0.0	0.0	0.0	0.0	0.0	0.0	0.0	0.0	0.0	0.0	0.0	0.0	0.0	0.0	0.0	0.0	0.0	0.0	0.0	0.0	0.0	0.0	26909.793	0.0	0.0	0.0	0.0	0.0	0.0	0.0	0.0	0.0	13841.6455	0.0
2195	Cluster_002191	0.0	0.0	0.0	46784.457	0.0	0.0	33709.8	0.0	59716.34	78080.35	58243.695	32251.482	0.0	0.0	0.0	0.0	0.0	0.0	853390.75	0.0	0.0	528671.7	0.0	226243.05	0.0	0.0	0.0	0.0	0.0	0.0	304477.44	2378220.0	2289635.8	0.0	0.0	7685.922	0.0	0.0	1430679.4	35555.09	0.0	0.0	0.0	0.0	18200.344	0.0	0.0	8164709.5
2196	Cluster_002192	0.0	0.0	0.0	0.0	0.0	0.0	0.0	0.0	0.0	0.0	0.0	0.0	0.0	0.0	0.0	0.0	0.0	0.0	0.0	0.0	0.0	0.0	0.0	0.0	0.0	0.0	0.0	0.0	0.0	0.0	31946.846	182737.97	0.0	0.0	0.0	0.0	0.0	0.0	123093.17	0.0	0.0	0.0	0.0	0.0	0.0	0.0	0.0	0.0
55724	Cluster_055720	0.0	0.0	0.0	0.0	0.0	0.0	0.0	0.0	0.0	0.0	0.0	0.0	0.0	0.0	0.0	0.0	0.0	0.0	0.0	0.0	0.0	0.0	0.0	0.0	0.0	0.0	0.0	0.0	0.0	0.0	0.0	0.0	0.0	0.0	0.0	0.0	0.0	0.0	0.0	0.0	0.0	0.0	0.0	0.0	0.0	0.0	0.0	0.0
55796	Cluster_055792	1059396.2	1729216.9	878767.25	1198711.0	1172472.9	1406322.9	1401403.6	1523113.1	1312108.4	1377783.9	1039579.44	1410265.0	130259.82	1708.991	50737.414	278152.38	419191.8	878800.25	24368.21	0.0	25997.697	1313002.6	691274.44	1192538.1	2474236.2	1206476.2	2317345.8	1053868.9	1176684.1	918386.0	1400177.2	320172.0	699687.3	35385.633	1496.4556	355554.44	5877.0933	19836.021	1512561.1	43733.57	203363.53	2643858.0	378418.6	519062.0	7116822.0	1242300.9	24157.9	6160.9326
55961	Cluster_055957	1865.6581	0.0	27007.66	0.0	12000.742	0.0	26918.148	0.0	0.0	0.0	2771.0154	13191.308	75714.47	0.0	8258.872	75570.68	0.0	115488.36	1376.7838	27812.922	224248.19	6697.9707	4616.4253	0.0	12292.462	242580.19	3296.219	14391.279	0.0	0.0	0.0	14357.458	0.0	27458.41	0.0	17892.404	0.0	80741.69	0.0	175557.58	0.0	58533.215	99852.83	0.0	3456.4324	0.0	0.0	481778.97
2238	Cluster_002234	0.0	0.0	0.0	0.0	0.0	0.0	0.0	0.0	0.0	0.0	0.0	0.0	0.0	29.10345	0.0	93369.22	68044.49	0.0	0.0	0.0	0.0	0.0	0.0	0.0	1347.1241	0.0	0.0	0.0	95421.05	0.0	0.0	10187.4795	14693.08	20405.484	0.0	0.0	0.0	14587.057	5613.9014	1767.6206	0.0	0.0	0.0	0.0	0.0	0.0	0.0	0.0
2240	Cluster_002236	38375.223	73165.29	8389.598	44282.453	40241.676	73158.63	42969.27	88263.19	49482.67	55277.227	86823.63	83346.04	6999.41	0.0	0.0	0.0	0.0	0.0	0.0	8704.461	34534.613	0.0	0.0	34868.41	0.0	0.0	0.0	0.0	33322.652	0.0	0.0	0.0	0.0	0.0	0.0	0.0	0.0	1934.7251	0.0	0.0	0.0	0.0	0.0	0.0	0.0	8584.226	0.0	0.0
2238.1	Cluster_002234	0.0	0.0	0.0	0.0	0.0	0.0	0.0	0.0	0.0	0.0	0.0	0.0	0.0	29.10345	0.0	93369.22	68044.49	0.0	0.0	0.0	0.0	0.0	0.0	0.0	1347.1241	0.0	0.0	0.0	95421.05	0.0	0.0	10187.4795	14693.08	20405.484	0.0	0.0	0.0	14587.057	5613.9014	1767.6206	0.0	0.0	0.0	0.0	0.0	0.0	0.0	0.0
2230	Cluster_002226	0.0	0.0	0.0	0.0	0.0	54538.633	43875.15	0.0	57079.844	46042.793	0.0	0.0	0.0	0.0	0.0	124974.96	0.0	41462.26	74463.15	0.0	0.0	0.0	0.0	0.0	0.0	0.0	0.0	0.0	174474.81	73305.38	0.0	0.0	0.0	49821.344	0.0	60789.24	50555.715	0.0	26877.404	33869.277	0.0	0.0	35867.85	0.0	99135.195	123290.54	0.0	0.0
2230.1	Cluster_002226	0.0	0.0	0.0	0.0	0.0	54538.633	43875.15	0.0	57079.844	46042.793	0.0	0.0	0.0	0.0	0.0	124974.96	0.0	41462.26	74463.15	0.0	0.0	0.0	0.0	0.0	0.0	0.0	0.0	0.0	174474.81	73305.38	0.0	0.0	0.0	49821.344	0.0	60789.24	50555.715	0.0	26877.404	33869.277	0.0	0.0	35867.85	0.0	99135.195	123290.54	0.0	0.0
2230.2	Cluster_002226	0.0	0.0	0.0	0.0	0.0	54538.633	43875.15	0.0	57079.844	46042.793	0.0	0.0	0.0	0.0	0.0	124974.96	0.0	41462.26	74463.15	0.0	0.0	0.0	0.0	0.0	0.0	0.0	0.0	0.0	174474.81	73305.38	0.0	0.0	0.0	49821.344	0.0	60789.24	50555.715	0.0	26877.404	33869.277	0.0	0.0	35867.85	0.0	99135.195	123290.54	0.0	0.0
2230.3	Cluster_002226	0.0	0.0	0.0	0.0	0.0	54538.633	43875.15	0.0	57079.844	46042.793	0.0	0.0	0.0	0.0	0.0	124974.96	0.0	41462.26	74463.15	0.0	0.0	0.0	0.0	0.0	0.0	0.0	0.0	0.0	174474.81	73305.38	0.0	0.0	0.0	49821.344	0.0	60789.24	50555.715	0.0	26877.404	33869.277	0.0	0.0	35867.85	0.0	99135.195	123290.54	0.0	0.0
2272	Cluster_002268	1103743.5	0.0	2486974.2	2951443.8	3637921.8	4467286.0	0.0	444925.22	495731.6	0.0	1072521.5	202387.08	0.0	53215.598	1484345.6	1152.2188	650464.5	28082.44	398166.56	639878.4	885263.94	445890.94	0.0	1083398.2	114233.53	552546.9	0.0	770606.3	1268721.0	658027.75	904020.9	1104070.0	0.0	0.0	597139.06	454246.78	694158.1	769342.44	0.0	748790.06	0.0	0.0	812587.6	746358.8	466869.72	0.0	0.0	0.0
2271	Cluster_002267	0.0	0.0	0.0	0.0	0.0	0.0	0.0	0.0	0.0	0.0	25493.672	0.0	0.0	16167.558	0.0	0.0	0.0	0.0	0.0	61970.168	0.0	0.0	0.0	0.0	0.0	0.0	0.0	634.10425	0.0	0.0	0.0	0.0	0.0	0.0	0.0	21576.797	0.0	0.0	0.0	0.0	0.0	0.0	5112.8105	0.0	0.0	0.0	20194.115	0.0
2271.1	Cluster_002267	0.0	0.0	0.0	0.0	0.0	0.0	0.0	0.0	0.0	0.0	25493.672	0.0	0.0	16167.558	0.0	0.0	0.0	0.0	0.0	61970.168	0.0	0.0	0.0	0.0	0.0	0.0	0.0	634.10425	0.0	0.0	0.0	0.0	0.0	0.0	0.0	21576.797	0.0	0.0	0.0	0.0	0.0	0.0	5112.8105	0.0	0.0	0.0	20194.115	0.0
2273	Cluster_002269	0.0	0.0	0.0	0.0	0.0	0.0	0.0	0.0	0.0	0.0	0.0	0.0	48038.82	0.0	0.0	0.0	0.0	0.0	0.0	0.0	0.0	0.0	0.0	0.0	0.0	0.0	0.0	0.0	0.0	0.0	0.0	0.0	0.0	0.0	0.0	0.0	0.0	0.0	0.0	0.0	0.0	0.0	0.0	0.0	0.0	0.0	0.0	0.0
2274	Cluster_002270	0.0	0.0	0.0	0.0	0.0	0.0	0.0	0.0	0.0	0.0	0.0	0.0	0.0	0.0	0.0	0.0	10136.238	0.0	0.0	0.0	39151.055	0.0	0.0	0.0	0.0	0.0	0.0	0.0	0.0	0.0	0.0	0.0	0.0	0.0	43454.9	0.0	0.0	0.0	0.0	0.0	3662.981	0.0	0.0	0.0	0.0	1346.1646	0.0	0.0
2274.1	Cluster_002270	0.0	0.0	0.0	0.0	0.0	0.0	0.0	0.0	0.0	0.0	0.0	0.0	0.0	0.0	0.0	0.0	10136.238	0.0	0.0	0.0	39151.055	0.0	0.0	0.0	0.0	0.0	0.0	0.0	0.0	0.0	0.0	0.0	0.0	0.0	43454.9	0.0	0.0	0.0	0.0	0.0	3662.981	0.0	0.0	0.0	0.0	1346.1646	0.0	0.0
2270	Cluster_002266	0.0	0.0	0.0	0.0	0.0	0.0	0.0	0.0	0.0	0.0	0.0	0.0	0.0	0.0	0.0	0.0	0.0	0.0	0.0	0.0	0.0	0.0	0.0	0.0	0.0	0.0	0.0	0.0	0.0	0.0	0.0	0.0	0.0	0.0	0.0	0.0	0.0	0.0	0.0	0.0	0.0	0.0	0.0	0.0	0.0	0.0	0.0	0.0
2277	Cluster_002273	0.0	0.0	0.0	0.0	0.0	0.0	58586.16	0.0	0.0	0.0	0.0	0.0	0.0	0.0	0.0	0.0	0.0	0.0	0.0	71835.414	0.0	0.0	26041.008	0.0	0.0	70984.21	0.0	0.0	0.0	0.0	25487.834	0.0	0.0	0.0	0.0	30163.662	0.0	0.0	0.0	0.0	0.0	0.0	0.0	0.0	0.0	5400.769	0.0	0.0
2285	Cluster_002281	4217932.5	1347064.5	9149425.0	1.405579E7	1.251821E7	1.3547845E7	0.0	453955.97	2033533.0	1595447.5	2438163.0	1161154.8	0.0	6412.96	4435082.5	0.0	270583.97	2088489.2	1274433.2	6194685.0	958561.9	2621472.5	679231.56	1342363.0	950858.44	2484654.5	0.0	887360.44	2703925.5	981264.5	2380248.8	1596096.6	4217446.5	0.0	2958357.2	2227574.2	913307.5	4322374.5	0.0	2078874.4	1854759.6	749.7971	3778532.0	1900495.9	477141.53	0.0	0.0	0.0
2295	Cluster_002291	0.0	0.0	0.0	0.0	0.0	0.0	21937.068	23168.137	0.0	0.0	0.0	0.0	0.0	0.0	0.0	0.0	0.0	0.0	0.0	0.0	0.0	0.0	0.0	0.0	50009.668	0.0	0.0	144769.5	0.0	0.0	0.0	0.0	0.0	0.0	0.0	0.0	227550.05	0.0	0.0	104585.37	0.0	0.0	97646.88	0.0	0.0	0.0	0.0	0.0
2301	Cluster_002297	0.0	0.0	0.0	0.0	0.0	0.0	0.0	0.0	0.0	0.0	0.0	0.0	0.0	0.0	0.0	0.0	0.0	0.0	0.0	30732.96	0.0	0.0	0.0	0.0	0.0	7600.636	0.0	0.0	0.0	27339.732	0.0	0.0	0.0	6894.224	0.0	0.0	0.0	17004.643	0.0	8327.692	0.0	0.0	0.0	0.0	0.0	0.0	0.0	0.0
2302	Cluster_002298	0.0	41551.89	0.0	19619.703	0.0	4771.828	43015.46	10940.974	843.31714	24188.51	33524.88	26001.379	280718.3	30141.81	26857.26	0.0	25037.717	11470.408	50544.816	30838.154	0.0	13097.028	0.0	0.0	61998.31	0.0	0.0	61508.277	0.0	24363.795	23121.266	21087.348	46594.83	63895.09	0.0	7361.882	44797.18	18277.36	54635.957	66899.93	25207.52	0.0	0.0	102886.09	24391.348	42061.203	0.0	46692.145
2308	Cluster_002304	85393.54	0.0	0.0	0.0	66546.66	28629.873	79748.12	63443.78	54723.855	67416.48	45776.35	33925.176	34248.14	0.0	0.0	186828.42	52526.39	63110.26	0.0	45719.613	0.0	64874.05	0.0	0.0	59899.8	5338.103	0.0	26431.283	223653.72	126284.25	0.0	0.0	0.0	89844.234	0.0	109271.64	25535.438	0.0	45932.637	51652.254	0.0	0.0	84727.0	0.0	114900.555	189041.66	0.0	0.0
2308.1	Cluster_002304	85393.54	0.0	0.0	0.0	66546.66	28629.873	79748.12	63443.78	54723.855	67416.48	45776.35	33925.176	34248.14	0.0	0.0	186828.42	52526.39	63110.26	0.0	45719.613	0.0	64874.05	0.0	0.0	59899.8	5338.103	0.0	26431.283	223653.72	126284.25	0.0	0.0	0.0	89844.234	0.0	109271.64	25535.438	0.0	45932.637	51652.254	0.0	0.0	84727.0	0.0	114900.555	189041.66	0.0	0.0
2313	Cluster_002309	23585.982	0.0	0.0	0.0	22095.758	0.0	0.0	0.0	0.0	0.0	0.0	0.0	0.0	0.0	0.0	0.0	0.0	4479.0674	0.0	0.0	0.0	0.0	0.0	0.0	0.0	0.0	0.0	0.0	0.0	0.0	0.0	0.0	0.0	0.0	0.0	0.0	0.0	0.0	0.0	0.0	0.0	0.0	0.0	0.0	0.0	0.0	0.0	0.0
2319	Cluster_002315	0.0	0.0	0.0	0.0	0.0	0.0	3921.0972	0.0	0.0	0.0	0.0	0.0	0.0	0.0	0.0	0.0	0.0	1328.5256	0.0	0.0	0.0	0.0	0.0	0.0	0.0	33379.902	0.0	0.0	5675.184	0.0	0.0	0.0	0.0	0.0	0.0	2073.484	0.0	0.0	0.0	0.0	0.0	0.0	0.0	0.0	0.0	2486.4128	0.0	0.0
56826	Cluster_056822	0.0	0.0	0.0	0.0	0.0	0.0	0.0	0.0	0.0	0.0	0.0	0.0	0.0	0.0	0.0	0.0	0.0	0.0	0.0	0.0	0.0	0.0	113307.3	0.0	106542.47	4402.4316	116944.62	0.0	0.0	110991.7	0.0	218954.73	52058.207	0.0	0.0	0.0	0.0	0.0	0.0	0.0	0.0	111192.71	0.0	0.0	41443.906	35528.36	48501.984	0.0
2337	Cluster_002333	0.0	0.0	0.0	1553.9277	0.0	0.0	0.0	0.0	0.0	0.0	0.0	0.0	14568.588	23680.006	14588.078	0.0	28131.547	189.88304	27036.207	14550.617	7666.053	0.0	886.0447	0.0	0.0	42840.58	0.0	38838.28	1409.3296	21750.36	0.0	5604.914	240.88559	2849.2446	0.0	0.0	4787.8467	0.0	1803.7388	9968.101	0.0	1428.0536	0.0	0.0	0.0	1769.6326	55275.242	0.0
56928	Cluster_056924	89338.14	135178.88	151696.61	146119.1	199395.7	155409.19	137467.92	35296.977	79123.59	0.0	124631.4	97900.17	102997.94	607928.2	199529.48	106678.87	112278.305	344421.56	13477.9375	59842.53	120523.21	235318.7	172884.19	101230.31	194994.97	169936.92	85084.9	189120.77	205317.92	190920.25	213963.1	362639.88	436345.06	387378.62	160541.14	292121.22	252795.45	200512.64	149934.12	373073.12	0.0	100277.08	243203.05	90517.3	97428.484	78186.52	192042.12	88044.664
2340	Cluster_002336	0.0	0.0	0.0	0.0	0.0	0.0	0.0	0.0	9583.034	0.0	0.0	214.47932	11914.831	9109.188	6501.9663	320.31186	940.53674	8542.379	0.0	663.5317	4974.279	1383.0618	0.0	1908.7932	0.0	5045.184	413.7066	3044.3691	5952.9814	5828.506	0.0	846.246	2885.6152	1277.7699	5062.0107	0.0	0.0	0.0	2909.9573	0.0	8.820034	4527.811	0.0	0.0	0.0	18152.975	1090.7363	874.8528
2360	Cluster_002356	0.0	65657.945	54692.34	141869.4	143044.25	98623.72	110886.51	87417.31	153887.95	111452.8	223819.5	0.0	0.0	6472.419	76809.96	513.9282	18634.309	0.0	162208.75	3274.395	5275.8633	4372.8735	21407.941	57013.31	19806.31	72827.53	0.0	47631.36	37184.62	20622.477	8088.565	0.0	8313.764	97890.34	3552.031	26863.002	0.0	15940.271	8165.9033	32755.064	135987.05	0.0	0.0	0.0	28146.418	14455.211	0.0	687.05005
2361	Cluster_002357	91633.63	1986169.0	0.0	1817831.6	873943.94	2199609.2	0.0	1457019.9	726684.0	1717652.2	1120592.4	1646860.1	2446348.2	499418.03	410324.47	1935978.6	1128100.2	1214960.1	3562315.2	604093.94	226333.97	655585.1	1535877.2	1755625.4	2935028.5	3152622.0	1201034.4	1211259.9	2026745.8	2847213.8	1395979.9	3693939.5	2723782.0	3645896.0	978646.7	1347273.4	188251.62	5988137.5	1724307.6	2790530.5	1404553.8	2589993.2	1391496.9	4155419.5	2359668.2	4049852.5	1753990.1	1626493.8
2358	Cluster_002354	1871684.8	2253451.8	944147.94	1450341.6	1452357.1	1644207.1	1212652.6	1973011.0	1461208.6	1576008.2	1771808.9	1632120.2	1374965.2	963649.06	572543.06	2627771.2	1713974.9	1269954.5	1350530.5	786254.7	862583.56	1743537.0	2924425.8	1840202.5	3398569.8	6782210.0	1421325.2	2829619.0	2098328.8	2556981.5	1990016.2	4438892.5	3418776.0	2025755.8	946458.8	608579.8	2551702.8	3201623.5	2756140.5	2386872.0	1909694.9	1727785.2	3137343.8	4769323.5	3768444.5	7936729.5	3302231.2	2662936.8
2360.1	Cluster_002356	0.0	65657.945	54692.34	141869.4	143044.25	98623.72	110886.51	87417.31	153887.95	111452.8	223819.5	0.0	0.0	6472.419	76809.96	513.9282	18634.309	0.0	162208.75	3274.395	5275.8633	4372.8735	21407.941	57013.31	19806.31	72827.53	0.0	47631.36	37184.62	20622.477	8088.565	0.0	8313.764	97890.34	3552.031	26863.002	0.0	15940.271	8165.9033	32755.064	135987.05	0.0	0.0	0.0	28146.418	14455.211	0.0	687.05005
57216	Cluster_057212	0.0	0.0	0.0	5746.289	0.0	151776.2	36538.324	104805.016	24317.633	23296.564	4320.262	44208.617	100846.15	168886.2	97105.66	168598.36	873580.56	282028.4	261184.6	201619.38	177268.77	71617.61	98797.87	0.0	373033.38	2020601.0	0.0	1138418.1	794656.8	1251144.6	307021.28	0.0	180204.44	1532491.4	84003.164	495439.88	66060.18	145283.2	225341.12	909455.5	128471.42	26116.14	257719.58	296035.06	666215.94	681887.25	448221.25	120753.125
2362	Cluster_002358	0.0	0.0	0.0	0.0	0.0	0.0	0.0	0.0	0.0	0.0	0.0	0.0	0.0	4750.0757	32369.057	0.0	10702.434	0.0	0.0	2102.7424	0.0	0.0	25053.82	0.0	21269.953	0.0	11720.062	0.0	0.0	0.0	0.0	0.0	46984.46	165800.11	0.0	17850.19	0.0	0.0	0.0	0.0	0.0	78513.766	0.0	64155.387	0.0	256493.73	316052.75	12171.374
57364	Cluster_057360	52.339508	506.04175	0.0	640.0339	0.0	0.0	0.0	0.0	0.0	18.691792	0.0	0.0	0.0	0.0	0.0	0.0	3934.2954	0.0	0.0	3675.4067	1448.4431	0.0	0.0	0.0	0.0	220.33731	0.0	0.0	1467.9282	0.0	0.0	0.0	0.0	0.0	0.0	0.0	234.35934	0.0	0.0	0.0	0.0	35527.324	0.0	0.0	9150.695	0.0	560.56006	0.0
2372	Cluster_002368	0.0	0.0	0.0	0.0	0.0	0.0	0.0	0.0	0.0	0.0	0.0	0.0	35938.105	302019.34	0.0	0.0	6856.331	3966.687	0.0	0.0	0.0	0.0	0.0	0.0	0.0	0.0	0.0	0.0	0.0	0.0	0.0	0.0	0.0	0.0	0.0	0.0	0.0	0.0	0.0	0.0	0.0	0.0	0.0	0.0	0.0	22398.309	0.0	0.0
57422	Cluster_057418	0.0	0.0	0.0	0.0	43855.89	74642.89	29200.922	0.0	23815.896	0.0	0.0	0.0	0.0	0.0	0.0	0.0	0.0	32901.7	0.0	0.0	0.0	0.0	0.0	0.0	0.0	0.0	0.0	0.0	0.0	0.0	0.0	0.0	0.0	0.0	0.0	0.0	0.0	0.0	0.0	0.0	0.0	0.0	0.0	0.0	0.0	0.0	0.0	0.0
2390	Cluster_002386	0.0	0.0	86811.766	41282.05	49622.707	0.0	116304.13	52241.105	149159.33	54185.9	80067.33	71588.19	827197.0	775685.06	58166.242	245514.78	463408.06	274831.25	483301.6	426234.78	374618.25	145256.7	652529.06	391586.62	295291.2	618382.94	93070.58	709845.2	543673.1	322964.78	0.0	57842.832	210141.36	377556.03	0.0	114970.18	68055.26	136214.66	151452.62	241070.11	41748.984	293838.7	0.0	0.0	0.0	414004.22	316288.75	118367.16
2387	Cluster_002383	0.0	0.0	0.0	0.0	0.0	0.0	0.0	0.0	0.0	0.0	0.0	0.0	0.0	82563.18	213442.02	0.0	426939.1	227271.28	8737.829	307406.12	288829.03	111466.22	130962.055	21611.94	154723.55	269435.44	38402.266	164058.53	130951.78	326748.34	161529.9	18934.848	109213.94	305204.8	56361.24	308554.9	0.0	0.0	98998.31	135400.22	125187.26	0.0	0.0	0.0	0.0	160096.95	70306.086	274413.38
2388	Cluster_002384	36340.81	8438.541	6069.5537	22299.117	10725.575	0.0	37633.523	25126.541	15156.522	0.0	14001.316	5919.152	0.0	0.0	0.0	0.0	28348.568	36427.707	0.0	0.0	0.0	172525.56	0.0	10411.718	22211.725	2019.2023	229815.9	1457.7336	1841.5829	1420.719	149095.1	0.0	0.0	0.0	0.0	179316.34	344.06808	0.0	0.0	0.0	0.0	0.0	0.0	0.0	63175.316	0.0	852.3932	0.0
2395	Cluster_002391	1.044103E7	1.0164224E7	1.0585441E7	1.011375E7	9875793.0	1.0355793E7	1.1437363E7	1.0517218E7	1.1360478E7	1.0273395E7	1.1025729E7	8221351.0	1.3317625E7	3338946.0	714889.6	1159171.0	616595.4	834023.1	5.5922392E7	1359237.2	1312212.8	2.9203852E7	869792.4	4.6956276E7	1496596.8	663642.56	320379.72	2980144.5	5715072.0	1714420.5	1.0829074E7	7.7417552E7	8.7200504E7	1372337.9	454401.47	6698153.5	1002300.56	2938931.5	5.641058E7	6128280.0	757333.5	561941.75	449180.44	630690.8	5104630.0	1130719.1	367584.0	1.13742248E8
57494	Cluster_057490	21309.395	28859.705	6935.4614	4161.0303	4715.134	15700.464	20647.951	27812.033	20116.129	24298.297	22473.754	30739.283	0.0	26532.945	31927.525	8873.2295	2011.0677	20029.49	19399.729	7175.2812	1594.5281	0.0	0.0	2288.6394	0.0	1163.2076	0.0	983.949	14595.844	18.819036	25990.324	0.0	0.0	3175.7798	0.0	43393.39	27950.752	0.0	0.0	24488.99	7936.1904	0.0	96154.0	0.0	55911.777	0.0	0.0	19636.812
2407	Cluster_002403	0.0	365822.9	718365.3	204303.62	436613.78	283881.56	1409048.4	1219312.1	1367510.0	404036.84	1456537.5	1551067.2	381359.94	1052015.8	310770.47	0.0	0.0	0.0	447870.88	1369837.1	807147.44	1174448.6	695649.0	0.0	1190769.2	475424.38	1225346.1	1046894.6	742807.4	1043955.1	787938.94	1160121.6	610593.75	298708.75	619304.0	164833.69	1526072.2	513689.8	209183.55	340105.28	832162.75	214924.3	0.0	1075396.0	512071.7	908640.06	378427.9	1407475.9
57642	Cluster_057638	0.0	0.0	0.0	0.0	0.0	0.0	0.0	0.0	0.0	0.0	0.0	0.0	0.0	0.0	1967.5286	0.0	13278.857	0.0	0.0	0.0	0.0	0.0	0.0	0.0	0.0	0.0	0.0	0.0	0.0	0.0	0.0	0.0	0.0	0.0	0.0	0.0	0.0	0.0	0.0	0.0	0.0	0.0	0.0	0.0	0.0	0.0	0.0	42610.89
2412	Cluster_002408	0.0	0.0	0.0	0.0	0.0	0.0	0.0	0.0	0.0	0.0	0.0	0.0	0.0	0.0	0.0	0.0	0.0	0.0	0.0	0.0	0.0	16123.422	0.0	0.0	0.0	0.0	0.0	0.0	0.0	0.0	70812.18	0.0	0.0	0.0	0.0	0.0	0.0	1316.265	0.0	0.0	0.0	0.0	0.0	0.0	0.0	5794.3184	0.0	0.0
2431	Cluster_002427	0.0	0.0	0.0	803.6094	0.0	0.0	0.0	0.0	0.0	0.0	0.0	0.0	0.0	0.0	0.0	0.0	0.0	0.0	0.0	0.0	0.0	0.0	0.0	0.0	0.0	0.0	0.0	0.0	0.0	0.0	0.0	0.0	0.0	0.0	0.0	0.0	0.0	0.0	0.0	0.0	0.0	0.0	0.0	0.0	0.0	51662.395	426.29688	0.0
2429	Cluster_002425	500888.97	1731953.2	191280.8	1091642.2	696427.94	1581798.5	239851.14	1167630.8	344098.16	1433099.9	870257.3	1726052.8	269009.97	1007455.75	840119.06	87505.24	389855.28	392614.5	181047.77	704917.3	454171.12	476186.66	299673.72	416235.22	241534.97	776114.1	218148.06	245782.06	854237.4	114028.32	459791.1	0.0	136307.39	228086.95	453100.75	293550.22	2225791.0	136085.6	65891.65	220526.67	554161.44	275310.8	156396.61	120516.24	195258.5	307960.22	1797841.8	739887.06
2431.1	Cluster_002427	0.0	0.0	0.0	803.6094	0.0	0.0	0.0	0.0	0.0	0.0	0.0	0.0	0.0	0.0	0.0	0.0	0.0	0.0	0.0	0.0	0.0	0.0	0.0	0.0	0.0	0.0	0.0	0.0	0.0	0.0	0.0	0.0	0.0	0.0	0.0	0.0	0.0	0.0	0.0	0.0	0.0	0.0	0.0	0.0	0.0	51662.395	426.29688	0.0
2437	Cluster_002433	0.0	0.0	0.0	357475.56	0.0	0.0	246.43394	0.0	0.0	0.0	0.0	0.0	0.0	0.0	0.0	0.0	0.0	0.0	0.0	0.0	0.0	67.41214	0.0	0.0	0.0	0.0	0.0	0.0	0.0	0.0	0.0	0.0	0.0	0.0	0.0	0.0	0.0	0.0	0.0	0.0	0.0	0.0	0.0	0.0	0.0	0.0	177232.83	0.0
2447	Cluster_002443	927739.25	974632.7	777834.44	795196.8	687030.7	896356.5	1009567.06	1090205.5	936171.94	1189884.1	926947.5	1325355.9	916888.75	763358.6	1071464.8	855965.7	558659.9	1056664.0	1342119.9	985176.0	688698.1	656110.06	516335.03	1041522.8	966198.7	497090.28	412286.28	640035.94	770715.56	459124.88	1076896.9	939728.7	981618.4	1158619.9	580005.2	784617.75	412977.94	695179.06	818782.0	738949.3	825382.56	991550.3	553440.06	700520.7	667709.2	864706.4	962978.3	796233.3
2448	Cluster_002444	0.0	0.0	0.0	0.0	0.0	0.0	0.0	0.0	0.0	0.0	0.0	0.0	0.0	0.0	0.0	0.0	0.0	0.0	0.0	0.0	0.0	0.0	0.0	0.0	0.0	0.0	0.0	0.0	0.0	0.0	0.0	0.0	0.0	0.0	0.0	0.0	0.0	0.0	0.0	0.0	0.0	0.0	0.0	0.0	0.0	0.0	0.0	0.0
2449	Cluster_002445	0.0	0.0	0.0	0.0	689.5458	0.0	0.0	0.0	0.0	0.0	0.0	0.0	0.0	0.0	0.0	0.0	0.0	0.0	0.0	0.0	0.0	0.0	0.0	0.0	0.0	0.0	0.0	0.0	0.0	0.0	0.0	0.0	0.0	0.0	0.0	0.0	0.0	0.0	0.0	0.0	0.0	0.0	0.0	0.0	0.0	0.0	0.0	0.0
2449.1	Cluster_002445	0.0	0.0	0.0	0.0	689.5458	0.0	0.0	0.0	0.0	0.0	0.0	0.0	0.0	0.0	0.0	0.0	0.0	0.0	0.0	0.0	0.0	0.0	0.0	0.0	0.0	0.0	0.0	0.0	0.0	0.0	0.0	0.0	0.0	0.0	0.0	0.0	0.0	0.0	0.0	0.0	0.0	0.0	0.0	0.0	0.0	0.0	0.0	0.0
58099	Cluster_058095	134666.78	0.0	91402.086	51240.99	0.0	0.0	0.0	0.0	45364.777	0.0	0.0	0.0	42409.324	101561.27	0.0	66200.68	0.0	0.0	0.0	105372.83	70323.27	39436.746	56723.383	0.0	42924.992	0.0	0.0	0.0	48129.06	0.0	74036.96	0.0	0.0	0.0	0.0	0.0	144993.31	0.0	0.0	57492.035	34466.91	0.0	0.0	57200.28	0.0	95747.055	0.0	0.0
58099.1	Cluster_058095	134666.78	0.0	91402.086	51240.99	0.0	0.0	0.0	0.0	45364.777	0.0	0.0	0.0	42409.324	101561.27	0.0	66200.68	0.0	0.0	0.0	105372.83	70323.27	39436.746	56723.383	0.0	42924.992	0.0	0.0	0.0	48129.06	0.0	74036.96	0.0	0.0	0.0	0.0	0.0	144993.31	0.0	0.0	57492.035	34466.91	0.0	0.0	57200.28	0.0	95747.055	0.0	0.0
2468	Cluster_002464	0.0	0.0	0.0	0.0	0.0	0.0	0.0	0.0	0.0	0.0	0.0	0.0	0.0	0.0	0.0	0.0	0.0	0.0	0.0	0.0	0.0	0.0	0.0	0.0	0.0	0.0	0.0	0.0	0.0	0.0	0.0	0.0	0.0	0.0	0.0	0.0	0.0	0.0	0.0	0.0	0.0	0.0	0.0	0.0	0.0	0.0	0.0	0.0
2468.1	Cluster_002464	0.0	0.0	0.0	0.0	0.0	0.0	0.0	0.0	0.0	0.0	0.0	0.0	0.0	0.0	0.0	0.0	0.0	0.0	0.0	0.0	0.0	0.0	0.0	0.0	0.0	0.0	0.0	0.0	0.0	0.0	0.0	0.0	0.0	0.0	0.0	0.0	0.0	0.0	0.0	0.0	0.0	0.0	0.0	0.0	0.0	0.0	0.0	0.0
2478	Cluster_002474	211.4419	0.0	4444.7627	2645.4456	2408.7239	0.0	3919.7527	3814.012	0.0	0.0	0.0	3804.107	0.0	0.0	0.0	5115.1377	20201.137	0.0	53726.98	0.0	0.0	0.0	0.0	79189.83	1841.8754	0.0	0.0	0.0	0.0	0.0	24985.102	0.0	107120.945	1195.8705	0.0	0.0	0.0	0.0	0.0	0.0	0.0	0.0	0.0	0.0	25886.1	31138.137	10686.393	0.0
2488	Cluster_002484	0.0	0.0	0.0	0.0	0.0	0.0	0.0	0.0	0.0	0.0	0.0	0.0	123586.28	0.0	0.0	0.0	0.0	0.0	0.0	0.0	0.0	0.0	0.0	0.0	0.0	0.0	0.0	0.0	0.0	0.0	0.0	0.0	0.0	0.0	0.0	0.0	0.0	0.0	46806.195	0.0	0.0	0.0	0.0	0.0	0.0	0.0	0.0	0.0
2498	Cluster_002494	939138.75	713676.56	873882.2	792440.9	577442.8	801171.5	902696.5	905155.6	909591.25	863722.1	985073.25	944610.0	141286.16	377554.44	106313.25	40972.914	157291.25	607193.1	590448.4	1049455.8	823757.4	65620.336	485670.62	564202.25	579892.5	2001009.1	190229.22	1384084.5	1000694.44	4187383.5	539502.2	25231.537	139359.19	835360.7	442693.62	86759.1	1277425.4	3660.9954	342700.16	258108.9	111626.98	149426.39	253792.83	62572.0	320552.25	238098.06	1594956.9	126966.32
2505	Cluster_002501	1083852.0	1007737.9	915644.0	897127.0	868291.2	923988.9	877179.4	835412.4	878468.7	883228.7	1017410.4	1285835.4	0.0	1022357.6	1531089.5	791915.44	427301.3	1.2971732E7	471543.38	1055422.2	299612.3	0.0	2088488.5	6414944.0	391680.22	9897907.0	2162864.8	345359.75	234045.94	123923.8	461159.06	436453.88	626183.7	262770.6	307099.34	242254.02	205476.0	566157.44	50652.062	0.0	907406.1	98643.336	0.0	354346.8	214725.12	989965.56	9256868.0	171203.78
2516	Cluster_002512	1.0838877E7	3765542.0	6975827.5	3148279.8	3541309.5	3877720.2	5310575.0	4012391.0	5560822.5	3059940.8	5807662.0	3069553.0	1.1776921E7	8517141.0	1.0693476E7	7038487.0	8132382.5	6968000.5	1.3061668E7	1.3245534E7	1.0789671E7	7157776.0	1.1095858E7	1.1547908E7	5665302.0	6839284.5	5833068.0	1.0708973E7	7821175.5	8468096.0	7406372.0	1.1011004E7	9601702.0	1.369601E7	6317593.0	9524034.0	6093599.5	9150291.0	6912192.0	6219698.0	7491022.0	1.0526846E7	9417612.0	6725960.5	4413796.5	5999700.0	8865049.0	6878672.5
2523	Cluster_002519	0.0	0.0	0.0	0.0	0.0	0.0	0.0	0.0	0.0	0.0	0.0	0.0	0.0	0.0	0.0	0.0	0.0	0.0	0.0	0.0	0.0	0.0	0.0	0.0	0.0	0.0	0.0	0.0	0.0	0.0	0.0	0.0	0.0	0.0	0.0	0.0	0.0	0.0	0.0	0.0	0.0	0.0	0.0	0.0	0.0	0.0	0.0	0.0
2524	Cluster_002520	0.0	0.0	0.0	0.0	0.0	0.0	0.0	0.0	0.0	0.0	0.0	0.0	0.0	0.0	0.0	0.0	0.0	0.0	0.0	0.0	0.0	0.0	0.0	0.0	0.0	0.0	0.0	0.0	0.0	0.0	0.0	0.0	0.0	0.0	0.0	0.0	0.0	0.0	0.0	0.0	0.0	0.0	0.0	0.0	0.0	0.0	0.0	0.0
2540	Cluster_002536	0.0	42031.547	0.0	0.0	0.0	0.0	0.0	0.0	0.0	17030.89	0.0	4598.502	94547.92	0.0	0.0	0.0	308888.62	0.0	0.0	0.0	0.0	0.0	0.0	0.0	28504.445	169265.55	0.0	0.0	0.0	5169.8447	0.0	8784.383	0.0	0.0	0.0	0.0	314539.88	0.0	0.0	0.0	0.0	0.0	0.0	41919.258	0.0	0.0	84649.04	0.0
2541	Cluster_002537	14469.564	42546.69	3231.0823	40197.664	50695.656	48918.883	35346.184	15304.616	15688.715	72103.39	129192.72	59168.145	503091.06	4294.8506	3255.261	19076.148	86997.66	52076.312	69074.27	10316.412	0.0	1247.497	0.0	66349.53	22562.1	0.0	4427.4824	0.0	38609.004	2717.9592	12001.837	155825.77	49994.797	1600872.2	70501.26	2130.3228	154227.23	31023.81	22004.713	134680.73	0.0	0.0	34056.17	121572.73	28470.564	64332.164	46167.12	170363.31
58979	Cluster_058975	0.0	0.0	0.0	0.0	0.0	0.0	0.0	0.0	0.0	0.0	0.0	0.0	0.0	0.0	0.0	0.0	0.0	0.0	0.0	0.0	0.0	0.0	0.0	0.0	0.0	0.0	0.0	0.0	0.0	0.0	0.0	0.0	0.0	0.0	0.0	0.0	0.0	0.0	0.0	0.0	0.0	0.0	0.0	0.0	0.0	0.0	0.0	0.0
2568	Cluster_002564	0.0	0.0	0.0	0.0	0.0	0.0	0.0	0.0	0.0	0.0	0.0	0.0	0.0	0.0	0.0	0.0	0.0	0.0	0.0	0.0	0.0	0.0	0.0	0.0	0.0	0.0	0.0	0.0	0.0	0.0	0.0	0.0	0.0	0.0	0.0	0.0	0.0	0.0	0.0	0.0	0.0	0.0	0.0	0.0	0.0	0.0	0.0	0.0
2570	Cluster_002566	0.0	21095.188	0.0	0.0	0.0	0.0	0.0	0.0	0.0	239.05002	0.0	0.0	0.0	0.0	0.0	0.0	0.0	0.0	0.0	0.0	0.0	219.92795	0.0	0.0	0.0	0.0	0.0	0.0	0.0	4201.7925	0.0	0.0	0.0	0.0	0.0	0.0	0.0	0.0	0.0	0.0	0.0	0.0	0.0	0.0	0.0	0.0	0.0	0.0
2586	Cluster_002582	0.0	0.0	0.0	0.0	0.0	0.0	1580.2043	0.0	0.0	0.0	0.0	0.0	0.0	0.0	0.0	0.0	0.0	0.0	83037.15	0.0	0.0	0.0	44136.266	40831.566	130973.75	35572.715	0.0	136641.64	234435.23	82270.74	0.0	0.0	0.0	165684.28	0.0	0.0	0.0	83117.21	559200.56	42767.855	19619.68	0.0	0.0	0.0	0.0	117430.35	0.0	16063.837
2590	Cluster_002586	40966.785	0.0	4239.386	0.0	22944.535	107.17645	15296.093	8253.599	0.0	55016.066	93301.516	6515.597	2218618.8	0.0	0.0	57281.35	264403.72	1735.4626	244134.4	0.0	34801.676	49838.35	980188.0	370479.88	306353.2	899781.4	239671.27	1463502.5	4974395.0	380998.7	169501.95	0.0	0.0	412604.06	0.0	206597.45	286740.72	182815.58	801190.06	384371.16	21967.729	232165.48	10052.92	0.0	129916.734	278648.12	69162.58	0.0
2591	Cluster_002587	96999.49	64831.766	72402.805	50957.49	58614.81	150948.7	96598.99	49599.11	86479.875	124376.61	119942.84	94443.34	196209.9	0.0	215786.06	28462.254	197418.23	0.0	45709.406	63622.246	70171.68	249391.14	25543.006	25645.33	93120.18	42992.516	31243.217	86712.36	55916.445	125478.01	65010.457	0.0	0.0	0.0	72450.234	42211.855	110178.71	106264.94	195587.33	229380.67	188262.95	45709.973	71630.35	147342.53	113152.92	157687.5	133411.92	23490.623
2605	Cluster_002601	0.0	0.0	0.0	3583.247	0.0	0.0	0.0	0.0	0.0	0.0	0.0	0.0	34938.81	0.0	0.0	0.0	0.0	0.0	0.0	0.0	0.0	0.0	0.0	31180.543	0.0	0.0	0.0	0.0	0.0	0.0	0.0	0.0	0.0	0.0	0.0	0.0	0.0	0.0	0.0	0.0	41814.082	0.0	0.0	0.0	0.0	18155.697	0.0	0.0
2606	Cluster_002602	240923.4	343632.38	243110.19	281601.97	268227.47	196151.22	214618.78	380342.28	268186.06	322513.47	306095.34	283081.16	110118.35	109204.74	114738.77	72023.9	371628.5	98449.09	608662.44	84275.23	305486.94	317569.7	249175.94	185966.42	523904.53	542629.6	210913.47	451555.25	387533.38	488422.66	235943.28	536889.75	367631.78	564631.7	248187.52	382169.8	209502.17	68755.836	253717.81	292792.34	247130.62	147706.77	391927.34	278099.16	190508.94	401353.38	153350.81	606232.6
2606.1	Cluster_002602	240923.4	343632.38	243110.19	281601.97	268227.47	196151.22	214618.78	380342.28	268186.06	322513.47	306095.34	283081.16	110118.35	109204.74	114738.77	72023.9	371628.5	98449.09	608662.44	84275.23	305486.94	317569.7	249175.94	185966.42	523904.53	542629.6	210913.47	451555.25	387533.38	488422.66	235943.28	536889.75	367631.78	564631.7	248187.52	382169.8	209502.17	68755.836	253717.81	292792.34	247130.62	147706.77	391927.34	278099.16	190508.94	401353.38	153350.81	606232.6
2608	Cluster_002604	0.0	0.0	0.0	0.0	0.0	0.0	0.0	0.0	0.0	0.0	0.0	0.0	38533.598	0.0	0.0	0.0	0.0	0.0	0.0	0.0	0.0	0.0	0.0	0.0	0.0	1594.8733	0.0	0.0	24501.352	0.0	0.0	0.0	0.0	0.0	0.0	0.0	69.78788	0.0	0.0	0.0	0.0	0.0	0.0	0.0	0.0	0.0	1942.1147	0.0
2625	Cluster_002621	4404529.5	6351822.0	2363524.5	5279562.5	3479402.0	5497382.5	2740283.5	5771810.5	3703708.0	6082806.5	4588998.5	6444407.0	0.0	416884.8	761526.56	240.00818	1411097.2	106061.25	279776.8	5821356.0	6747013.5	13945.972	1864016.0	630586.5	98098.39	8272234.5	827288.9	880336.4	1830588.8	3260140.8	2999901.0	698245.0	92119.26	36317.12	537857.9	0.0	7998084.5	0.0	482112.1	0.0	0.0	18728.432	657952.2	0.0	1470866.8	378095.88	6874076.5	143761.8
2638	Cluster_002634	1.1861888E7	1.6703301E7	1.0270598E7	1.0542549E7	9007212.0	1.2467667E7	9068246.0	1.2134578E7	1.29908E7	9416937.0	9027978.0	1.411957E7	7377733.0	1.5140533E7	1.0272076E7	1.1322641E7	6567253.0	2262452.2	1.2951917E7	1.6005286E7	1.1044354E7	1.0600791E7	1.3716216E7	1.0094759E7	8504743.0	9549026.0	8014096.0	1.4669682E7	8525513.0	1.2458231E7	1.1039014E7	4997244.0	1.2284192E7	1.2272026E7	7239313.0	9832706.0	1.1797862E7	1.1677365E7	8044115.0	9675635.0	6905355.5	6139902.0	6129956.0	1.1627332E7	1.5172864E7	1.5450234E7	1.4752452E7	9097071.0
2647	Cluster_002643	37688.62	352422.94	0.0	317788.62	102061.055	526438.94	0.0	297379.56	105334.98	533967.94	116471.445	429062.72	350837.97	135064.2	401946.12	0.0	0.0	52364.207	0.0	0.0	0.0	0.0	0.0	43549.23	0.0	40744.137	97581.914	0.0	34715.56	0.0	0.0	0.0	0.0	0.0	0.0	0.0	403923.1	0.0	0.0	0.0	47998.5	453734.78	0.0	0.0	0.0	70035.01	827244.44	0.0
2704	Cluster_002700	0.0	0.0	0.0	0.0	0.0	0.0	0.0	0.0	0.0	0.0	0.0	0.0	0.0	0.0	0.0	0.0	0.0	0.0	0.0	0.0	0.0	0.0	0.0	0.0	0.0	13998.095	0.0	0.0	0.0	0.0	0.0	0.0	0.0	0.0	0.0	0.0	0.0	0.0	0.0	0.0	0.0	0.0	0.0	0.0	500944.34	0.0	0.0	0.0
2712	Cluster_002708	0.0	0.0	0.0	0.0	0.0	0.0	0.0	0.0	0.0	0.0	0.0	0.0	0.0	0.0	0.0	0.0	0.0	0.0	0.0	0.0	0.0	0.0	0.0	0.0	0.0	0.0	0.0	0.0	0.0	0.0	0.0	0.0	0.0	0.0	0.0	0.0	0.0	0.0	0.0	0.0	0.0	0.0	0.0	0.0	0.0	0.0	0.0	0.0
2720	Cluster_002716	0.0	0.0	0.0	0.0	23133.639	43526.316	0.0	0.0	0.0	0.0	0.0	0.0	0.0	0.0	0.0	0.0	0.0	0.0	0.0	0.0	0.0	0.0	0.0	0.0	0.0	0.0	0.0	0.0	0.0	0.0	0.0	0.0	0.0	0.0	0.0	0.0	0.0	0.0	0.0	0.0	0.0	0.0	0.0	0.0	0.0	0.0	0.0	0.0
2722	Cluster_002718	0.0	0.0	0.0	0.0	50793.953	0.0	0.0	0.0	0.0	0.0	0.0	0.0	0.0	0.0	0.0	0.0	0.0	0.0	0.0	0.0	0.0	0.0	0.0	0.0	0.0	0.0	0.0	0.0	0.0	0.0	0.0	0.0	0.0	0.0	0.0	0.0	0.0	0.0	0.0	0.0	0.0	0.0	0.0	0.0	0.0	0.0	0.0	0.0
60410	Cluster_060406	0.0	0.0	0.0	0.0	0.0	0.0	0.0	0.0	0.0	0.0	0.0	0.0	0.0	0.0	0.0	0.0	0.0	0.0	0.0	0.0	0.0	0.0	0.0	0.0	0.0	0.0	0.0	0.0	0.0	0.0	0.0	0.0	0.0	0.0	0.0	0.0	0.0	0.0	0.0	0.0	0.0	0.0	0.0	5413.2417	0.0	0.0	0.0	0.0
2722.1	Cluster_002718	0.0	0.0	0.0	0.0	50793.953	0.0	0.0	0.0	0.0	0.0	0.0	0.0	0.0	0.0	0.0	0.0	0.0	0.0	0.0	0.0	0.0	0.0	0.0	0.0	0.0	0.0	0.0	0.0	0.0	0.0	0.0	0.0	0.0	0.0	0.0	0.0	0.0	0.0	0.0	0.0	0.0	0.0	0.0	0.0	0.0	0.0	0.0	0.0
2727	Cluster_002723	0.0	0.0	0.0	0.0	0.0	0.0	0.0	34892.1	0.0	0.0	0.0	0.0	388172.28	0.0	3221001.0	0.0	0.0	62286.953	0.0	242495.3	2911072.5	50768.273	0.0	34202.727	18495.572	62259.207	0.0	208324.36	0.0	79084.27	94441.48	0.0	0.0	0.0	0.0	21311.623	80215.055	0.0	0.0	0.0	0.0	0.0	0.0	0.0	92013.66	302403.47	1451195.2	0.0
60463	Cluster_060459	457003.25	1271858.9	148193.11	497490.6	312505.7	910735.6	957279.8	831765.0	386350.66	642675.6	402346.53	557014.25	913592.0	478735.25	558467.3	2423898.0	3953357.8	2262811.2	140346.33	142840.64	166462.89	974818.7	373233.78	589384.25	298816.94	1.2873521E7	518562.53	4113619.8	459156.1	1755655.4	2.682564E7	0.0	246635.86	360561.12	237261.94	1929797.4	1.4543536E7	321459.03	1499624.9	1604326.6	1184853.8	248059.27	2423020.2	507410.06	3.4284328E7	3252772.5	612923.5	495620.16
2750	Cluster_002746	23262.883	16623.889	49678.39	15451.943	43543.55	14628.857	10155.108	5226.4487	1173.1179	13770.16	16919.473	12732.91	53827.93	0.0	7757.35	18307.852	12200.953	15774.654	37977.24	86349.41	0.0	9451.383	133583.31	18470.006	15428.05	151066.75	22312.404	153065.5	36500.348	10455.87	247096.3	48996.45	65448.625	45029.86	0.0	892.4553	30392.053	3903.5664	0.0	17689.334	19725.426	9083.261	0.0	35409.812	397555.53	31333.861	18176.916	6235.2593
2749	Cluster_002745	193703.81	214403.3	167917.47	135533.47	162414.92	208588.11	285904.47	271614.75	186606.1	164666.44	206892.33	221097.06	0.0	44653.22	102806.266	0.0	69046.72	95737.4	0.0	63458.945	64252.383	0.0	53665.117	0.0	112465.83	103056.59	66661.3	47771.895	36493.918	98224.31	182504.1	0.0	0.0	47717.387	90258.58	123081.89	172617.56	0.0	0.0	68383.45	357913.75	0.0	131953.0	65563.14	165030.38	47853.81	69445.31	185107.2
2750.1	Cluster_002746	23262.883	16623.889	49678.39	15451.943	43543.55	14628.857	10155.108	5226.4487	1173.1179	13770.16	16919.473	12732.91	53827.93	0.0	7757.35	18307.852	12200.953	15774.654	37977.24	86349.41	0.0	9451.383	133583.31	18470.006	15428.05	151066.75	22312.404	153065.5	36500.348	10455.87	247096.3	48996.45	65448.625	45029.86	0.0	892.4553	30392.053	3903.5664	0.0	17689.334	19725.426	9083.261	0.0	35409.812	397555.53	31333.861	18176.916	6235.2593
2760	Cluster_002756	6150598.5	5381506.0	3097437.2	5910628.0	4164732.5	5677812.5	5414730.0	5784911.0	4984423.5	5232308.5	5610010.0	9222464.0	6464087.5	1694185.9	7772901.5	3095185.8	6621169.0	4840849.0	4989458.0	5553594.0	4709142.0	1.3135654E7	4375186.0	3064073.8	9618099.0	2290437.5	8866619.0	1.1366874E7	1303025.6	7127627.0	5931702.0	1.0425408E7	7164965.0	4848035.0	2307107.2	413785.6	6332271.5	4472593.0	1960431.8	4228819.5	4186652.5	2577868.5	1213958.4	9999282.0	9458311.0	6370993.0	5185702.5	7460275.0
2766	Cluster_002762	7710.401	16105.541	15823.434	30858.93	13038.973	16568.291	5738.181	0.0	19716.428	0.0	10589.48	6054.1094	29800.697	0.0	0.0	0.0	0.0	31677.557	6781.367	78149.64	17156.96	0.0	69618.92	18369.893	0.0	76964.86	0.0	0.0	923.69183	0.0	0.0	0.0	0.0	0.0	0.0	0.0	4316.071	33284.625	0.0	0.0	11135.988	0.0	0.0	0.0	0.0	0.0	57136.543	0.0
2766.1	Cluster_002762	7710.401	16105.541	15823.434	30858.93	13038.973	16568.291	5738.181	0.0	19716.428	0.0	10589.48	6054.1094	29800.697	0.0	0.0	0.0	0.0	31677.557	6781.367	78149.64	17156.96	0.0	69618.92	18369.893	0.0	76964.86	0.0	0.0	923.69183	0.0	0.0	0.0	0.0	0.0	0.0	0.0	4316.071	33284.625	0.0	0.0	11135.988	0.0	0.0	0.0	0.0	0.0	57136.543	0.0
2765	Cluster_002761	430800.53	407835.66	122277.836	198959.7	182077.67	210393.67	217493.11	259550.81	337396.7	272927.0	170686.42	277013.84	1295392.8	3602344.8	3.9465552E7	2783441.0	3998477.5	1264349.9	770520.1	4115309.2	1616187.0	3323613.8	934960.06	856311.25	1452466.6	3579885.5	1394776.9	1982788.5	898776.1	3437816.0	1982616.6	358172.56	2565251.2	2326821.0	4850744.0	1.0788173E7	682985.8	307754.6	2126266.0	1172364.0	3396029.8	4065423.2	382001.12	2608505.0	2942507.5	1646237.9	1995968.0	4008791.8
2767	Cluster_002763	0.0	34121.902	0.0	8812.965	0.0	0.0	0.0	0.0	0.0	0.0	0.0	0.0	0.0	0.0	108909.54	0.0	0.0	0.0	5570.917	21388.549	76091.22	0.0	0.0	0.0	0.0	0.0	0.0	0.0	25469.84	0.0	356004.88	28723.705	0.0	0.0	0.0	27142.145	33202.72	25971.857	0.0	5836.688	0.0	0.0	0.0	7662.477	1108.0193	0.0	74134.96	0.0
2766.2	Cluster_002762	7710.401	16105.541	15823.434	30858.93	13038.973	16568.291	5738.181	0.0	19716.428	0.0	10589.48	6054.1094	29800.697	0.0	0.0	0.0	0.0	31677.557	6781.367	78149.64	17156.96	0.0	69618.92	18369.893	0.0	76964.86	0.0	0.0	923.69183	0.0	0.0	0.0	0.0	0.0	0.0	0.0	4316.071	33284.625	0.0	0.0	11135.988	0.0	0.0	0.0	0.0	0.0	57136.543	0.0
2784	Cluster_002780	0.0	0.0	0.0	0.0	0.0	2016.8977	1093.881	0.0	0.0	1393.0706	0.0	0.0	81320.62	0.0	0.0	0.0	0.0	0.0	0.0	0.0	0.0	0.0	0.0	0.0	0.0	0.0	0.0	0.0	0.0	0.0	0.0	0.0	0.0	0.0	0.0	0.0	0.0	0.0	0.0	0.0	0.0	0.0	0.0	0.0	0.0	0.0	0.0	0.0
2796	Cluster_002792	46085.41	111579.37	78529.05	85397.03	84523.516	74414.23	136627.62	101485.52	112683.57	97973.38	109342.83	79790.09	238559.77	139538.53	0.0	33390.035	0.0	273512.8	84030.484	94209.76	207665.17	151843.28	88471.09	216515.06	0.0	32255.578	142759.83	0.0	240030.05	32309.588	244187.19	0.0	0.0	160059.98	0.0	96357.88	0.0	30487.098	96930.01	98364.41	108786.34	0.0	0.0	362699.7	75299.59	76677.64	329379.9	180987.61
2807	Cluster_002803	889098.2	774961.0	502497.88	555525.9	486470.9	490554.3	605642.5	543549.94	648760.3	474345.9	439935.22	476532.94	608591.4	762397.75	750386.06	874425.0	580135.94	534848.94	722354.5	954344.75	566652.75	638086.2	634202.94	931131.4	634704.1	1103545.0	375357.84	433166.56	449272.06	445316.5	823856.8	1195052.6	1151828.8	1058070.4	429185.75	528647.25	454069.66	564231.25	624269.0	674583.7	874543.0	514521.78	505715.0	1110165.1	398183.8	648844.75	889255.1	932979.2
2809	Cluster_002805	60815.273	45132.984	33599.42	74836.55	0.0	44361.234	876.51904	0.0	147785.1	120689.44	46865.656	153058.55	0.0	7883.42	61383.15	195315.03	25543.174	580.5043	60269.523	0.0	37843.48	0.0	1014.4364	89995.06	234214.62	45152.79	1752.2632	83298.125	36744.113	53130.35	160573.55	272026.34	213208.28	98566.75	0.0	0.0	34154.777	495.75372	3797.6226	30680.002	0.0	117024.08	0.0	198727.95	1216.4884	479615.75	22185.426	135169.47
2808	Cluster_002804	0.0	0.0	0.0	0.0	0.0	0.0	0.0	0.0	0.0	0.0	0.0	0.0	0.0	0.0	0.0	0.0	0.0	0.0	0.0	0.0	0.0	0.0	0.0	0.0	0.0	0.0	0.0	0.0	0.0	0.0	0.0	0.0	0.0	0.0	0.0	0.0	0.0	0.0	0.0	0.0	0.0	0.0	0.0	0.0	0.0	0.0	0.0	0.0
2808.1	Cluster_002804	0.0	0.0	0.0	0.0	0.0	0.0	0.0	0.0	0.0	0.0	0.0	0.0	0.0	0.0	0.0	0.0	0.0	0.0	0.0	0.0	0.0	0.0	0.0	0.0	0.0	0.0	0.0	0.0	0.0	0.0	0.0	0.0	0.0	0.0	0.0	0.0	0.0	0.0	0.0	0.0	0.0	0.0	0.0	0.0	0.0	0.0	0.0	0.0
2821	Cluster_002817	0.0	0.0	0.0	0.0	0.0	0.0	0.0	0.0	0.0	0.0	0.0	0.0	0.0	0.0	0.0	0.0	0.0	0.0	0.0	0.0	0.0	0.0	0.0	0.0	0.0	0.0	0.0	0.0	0.0	0.0	0.0	0.0	0.0	0.0	0.0	0.0	0.0	0.0	0.0	0.0	0.0	0.0	0.0	0.0	0.0	0.0	0.0	0.0
61241	Cluster_061237	0.0	0.0	0.0	0.0	0.0	0.0	0.0	0.0	0.0	0.0	0.0	0.0	0.0	0.0	0.0	0.0	0.0	0.0	0.0	0.0	0.0	0.0	0.0	0.0	0.0	0.0	0.0	0.0	0.0	0.0	0.0	0.0	0.0	0.0	0.0	0.0	0.0	0.0	0.0	0.0	0.0	0.0	0.0	0.0	0.0	0.0	0.0	0.0
61241.1	Cluster_061237	0.0	0.0	0.0	0.0	0.0	0.0	0.0	0.0	0.0	0.0	0.0	0.0	0.0	0.0	0.0	0.0	0.0	0.0	0.0	0.0	0.0	0.0	0.0	0.0	0.0	0.0	0.0	0.0	0.0	0.0	0.0	0.0	0.0	0.0	0.0	0.0	0.0	0.0	0.0	0.0	0.0	0.0	0.0	0.0	0.0	0.0	0.0	0.0
2841	Cluster_002837	27778.303	0.0	0.0	164448.52	58413.57	0.0	0.0	89483.1	22005.12	25540.516	32049.404	43037.906	91993.21	156582.75	0.0	137062.77	0.0	172524.95	63950.082	39968.293	38960.746	0.0	0.0	80478.91	0.0	117659.81	117138.45	0.0	39494.406	16077.396	0.0	0.0	72982.3	9043.533	118215.914	0.0	28274.777	17945.86	0.0	0.0	25561.871	0.0	0.0	63379.844	33407.98	24204.8	31760.193	37795.598
2843	Cluster_002839	0.0	0.0	0.0	0.0	0.0	0.0	0.0	0.0	0.0	0.0	0.0	0.0	0.0	0.0	0.0	0.0	0.0	0.0	0.0	0.0	49646.535	0.0	0.0	0.0	0.0	0.0	0.0	0.0	0.0	0.0	0.0	0.0	0.0	0.0	0.0	0.0	0.0	0.0	0.0	0.0	0.0	0.0	0.0	0.0	2358.477	0.0	0.0	0.0
2844	Cluster_002840	0.0	0.0	0.0	0.0	0.0	0.0	0.0	0.0	0.0	0.0	0.0	0.0	2840.1177	0.0	0.0	0.0	0.0	0.0	0.0	0.0	0.0	0.0	0.0	0.0	0.0	0.0	0.0	0.0	0.0	0.0	0.0	0.0	0.0	0.0	0.0	0.0	0.0	0.0	0.0	0.0	0.0	0.0	0.0	0.0	0.0	0.0	0.0	0.0
2845	Cluster_002841	0.0	0.0	0.0	0.0	0.0	0.0	0.0	0.0	0.0	0.0	0.0	0.0	0.0	0.0	0.0	0.0	0.0	0.0	0.0	0.0	0.0	0.0	0.0	0.0	0.0	46430.305	0.0	0.0	0.0	0.0	0.0	0.0	0.0	0.0	0.0	0.0	29407.406	0.0	0.0	0.0	0.0	0.0	0.0	0.0	0.0	0.0	19297.658	0.0
2862	Cluster_002858	0.0	0.0	0.0	0.0	0.0	0.0	0.0	0.0	0.0	0.0	0.0	0.0	0.0	0.0	0.0	0.0	0.0	0.0	0.0	0.0	0.0	0.0	0.0	0.0	0.0	0.0	0.0	0.0	0.0	0.0	0.0	0.0	0.0	0.0	0.0	0.0	0.0	0.0	0.0	0.0	0.0	0.0	0.0	0.0	0.0	0.0	62421.586	0.0
61487	Cluster_061483	0.0	0.0	0.0	0.0	0.0	0.0	0.0	0.0	0.0	0.0	0.0	0.0	0.0	0.0	0.0	0.0	0.0	0.0	0.0	0.0	0.0	0.0	0.0	0.0	0.0	0.0	0.0	0.0	0.0	0.0	0.0	0.0	0.0	0.0	0.0	0.0	0.0	0.0	0.0	0.0	0.0	0.0	0.0	0.0	0.0	0.0	0.0	0.0
61533	Cluster_061529	10000.674	2534.8486	535778.0	0.0	0.0	48671.836	537511.9	1927.9349	10082.319	90639.484	8560.727	102175.41	583071.7	42422.953	7005.535	5064639.0	790710.4	434241.28	3607031.0	12549.666	2885.905	12126.371	1140980.4	124374.16	1251923.8	1.3004977E7	111846.86	2152589.8	3657002.8	2230469.8	900625.25	709963.2	2424635.8	1808404.4	35874.363	84428.42	309354.56	2673607.0	1478115.1	4530889.5	429040.53	1256239.6	2894645.5	615390.1	5837207.5	4251020.5	25005.264	64212.848
2872	Cluster_002868	0.0	0.0	0.0	0.0	0.0	0.0	0.0	0.0	0.0	0.0	0.0	0.0	0.0	0.0	0.0	0.0	0.0	0.0	0.0	0.0	0.0	0.0	0.0	0.0	0.0	0.0	0.0	3148.021	0.0	0.0	0.0	0.0	0.0	0.0	0.0	0.0	0.0	0.0	0.0	0.0	0.0	0.0	0.0	0.0	0.0	0.0	0.0	0.0
61619	Cluster_061615	0.0	0.0	0.0	0.0	0.0	0.0	0.0	0.0	0.0	0.0	0.0	0.0	0.0	0.0	0.0	0.0	0.0	0.0	0.0	0.0	0.0	0.0	0.0	0.0	0.0	0.0	0.0	0.0	0.0	0.0	0.0	0.0	0.0	0.0	0.0	0.0	0.0	0.0	0.0	0.0	0.0	0.0	0.0	0.0	0.0	0.0	0.0	0.0
61619.1	Cluster_061615	0.0	0.0	0.0	0.0	0.0	0.0	0.0	0.0	0.0	0.0	0.0	0.0	0.0	0.0	0.0	0.0	0.0	0.0	0.0	0.0	0.0	0.0	0.0	0.0	0.0	0.0	0.0	0.0	0.0	0.0	0.0	0.0	0.0	0.0	0.0	0.0	0.0	0.0	0.0	0.0	0.0	0.0	0.0	0.0	0.0	0.0	0.0	0.0
2875	Cluster_002871	0.0	0.0	0.0	0.0	0.0	0.0	0.0	0.0	0.0	0.0	0.0	0.0	0.0	0.0	0.0	0.0	0.0	0.0	0.0	0.0	0.0	0.0	0.0	0.0	0.0	0.0	0.0	0.0	0.0	0.0	0.0	0.0	0.0	0.0	0.0	0.0	0.0	0.0	0.0	0.0	0.0	0.0	0.0	0.0	0.0	0.0	0.0	0.0
2902	Cluster_002898	1.752684E7	1.6970536E7	1.9455342E7	1.8467032E7	1.8440628E7	1.5164312E7	1.8122496E7	2.0144076E7	2.1091408E7	1.8713042E7	1.8051256E7	2.0009704E7	2.0359244E7	1.9632064E7	1.7438052E7	1.691161E7	2.1138188E7	1.7712984E7	1.92539E7	1.9770102E7	1.7699972E7	2.2405126E7	1.9557976E7	1.7210446E7	2.0825656E7	1.658626E7	2.0413808E7	2.0223956E7	1.4841611E7	1.9801888E7	1.9129486E7	2.099746E7	1.7491524E7	1.7570284E7	1.7573742E7	1.3540904E7	2.0406164E7	1.6158092E7	1.903831E7	1.9336708E7	1.741013E7	1.5100034E7	1.5548892E7	1.8166998E7	2.32793E7	1.6906504E7	1.77073E7	1.8539228E7
61883	Cluster_061879	0.0	0.0	0.0	0.0	0.0	0.0	0.0	0.0	0.0	0.0	0.0	0.0	0.0	0.0	0.0	0.0	0.0	0.0	0.0	0.0	0.0	0.0	0.0	0.0	3690.9343	0.0	0.0	0.0	0.0	0.0	0.0	0.0	0.0	0.0	0.0	0.0	0.0	0.0	0.0	0.0	0.0	0.0	0.0	0.0	0.0	0.0	0.0	0.0
61998	Cluster_061994	0.0	0.0	0.0	0.0	0.0	0.0	0.0	0.0	0.0	0.0	0.0	0.0	0.0	0.0	0.0	0.0	0.0	0.0	0.0	0.0	0.0	0.0	0.0	0.0	0.0	0.0	0.0	0.0	0.0	0.0	0.0	0.0	0.0	0.0	0.0	0.0	0.0	0.0	0.0	0.0	0.0	0.0	0.0	0.0	0.0	0.0	0.0	0.0
2941	Cluster_002937	0.0	0.0	0.0	0.0	0.0	0.0	0.0	0.0	0.0	0.0	0.0	0.0	0.0	0.0	0.0	0.0	0.0	0.0	0.0	0.0	40641.625	0.0	0.0	0.0	0.0	0.0	0.0	0.0	53771.055	0.0	0.0	0.0	0.0	0.0	0.0	0.0	0.0	0.0	0.0	0.0	0.0	0.0	0.0	0.0	0.0	0.0	0.0	0.0
2953	Cluster_002949	0.0	0.0	0.0	0.0	0.0	0.0	0.0	0.0	0.0	0.0	0.0	0.0	0.0	0.0	0.0	0.0	0.0	0.0	0.0	0.0	0.0	0.0	0.0	0.0	0.0	0.0	0.0	0.0	0.0	0.0	0.0	0.0	0.0	0.0	0.0	0.0	0.0	0.0	0.0	0.0	0.0	0.0	0.0	0.0	0.0	0.0	0.0	0.0
2951	Cluster_002947	14506.036	13966.527	42401.95	11674.046	25333.22	94004.055	23737.027	33793.027	11455.584	58071.395	25731.777	8523.37	26996.137	24165.375	30841.088	44287.973	21190.967	18644.723	7972.5874	708.73944	10405.041	7183.209	40273.57	6637.987	43651.293	13682.892	4922.5864	33611.39	105024.58	28691.656	34029.85	17439.445	10442.491	14083.008	12203.014	23368.176	22851.41	16508.713	6302.259	17690.164	19320.822	38138.477	21389.44	8202.113	7978.474	11202.973	8662.622	18273.537
2966	Cluster_002962	0.0	0.0	0.0	0.0	0.0	0.0	0.0	0.0	0.0	0.0	0.0	0.0	0.0	0.0	0.0	0.0	0.0	0.0	0.0	0.0	0.0	0.0	0.0	0.0	0.0	0.0	0.0	0.0	0.0	0.0	0.0	0.0	0.0	0.0	0.0	0.0	0.0	0.0	0.0	0.0	0.0	0.0	0.0	0.0	0.0	0.0	0.0	0.0
2985	Cluster_002981	0.0	0.0	0.0	0.0	0.0	0.0	0.0	0.0	0.0	0.0	0.0	0.0	21034.717	0.0	0.0	0.0	0.0	0.0	0.0	0.0	0.0	0.0	0.0	0.0	0.0	0.0	0.0	0.0	0.0	0.0	62317.324	0.0	0.0	27209.041	0.0	0.0	0.0	0.0	0.0	0.0	0.0	0.0	13891.292	0.0	0.0	0.0	88990.32	0.0
62316	Cluster_062312	637041.06	569615.25	723245.75	527493.6	529456.7	594332.44	729599.56	533540.0	591901.7	623791.7	641666.9	434061.0	1275220.5	34027.34	101750.96	391002.22	468005.38	57904.38	235981.83	487764.62	153638.6	348040.34	694354.7	146314.36	108007.73	2202522.5	180582.47	235716.02	151636.47	201771.36	88658.54	114080.11	190361.05	963608.06	0.0	402868.78	636566.0	4434955.0	115208.414	99979.45	1817710.5	15532.493	313757.4	267315.97	342474.03	374476.53	658330.6	198488.44
3006	Cluster_003002	0.0	17679.516	0.0	0.0	0.0	0.0	0.0	0.0	0.0	0.0	0.0	0.0	0.0	0.0	0.0	0.0	37335.87	0.0	0.0	0.0	0.0	67800.984	0.0	28143.809	37449.64	0.0	0.0	0.0	0.0	0.0	0.0	0.0	0.0	0.0	0.0	41405.09	0.0	0.0	19703.926	0.0	0.0	0.0	24717.424	0.0	0.0	0.0	29682.707	28928.398
3006.1	Cluster_003002	0.0	17679.516	0.0	0.0	0.0	0.0	0.0	0.0	0.0	0.0	0.0	0.0	0.0	0.0	0.0	0.0	37335.87	0.0	0.0	0.0	0.0	67800.984	0.0	28143.809	37449.64	0.0	0.0	0.0	0.0	0.0	0.0	0.0	0.0	0.0	0.0	41405.09	0.0	0.0	19703.926	0.0	0.0	0.0	24717.424	0.0	0.0	0.0	29682.707	28928.398
3008	Cluster_003004	0.0	0.0	1743.4094	0.0	0.0	0.0	0.0	0.0	0.0	0.0	0.0	0.0	0.0	0.0	0.0	0.0	0.0	0.0	0.0	0.0	0.0	0.0	0.0	0.0	0.0	0.0	0.0	0.0	0.0	0.0	775.4583	0.0	0.0	0.0	0.0	0.0	0.0	0.0	0.0	0.0	0.0	0.0	0.0	0.0	0.0	0.0	0.0	0.0
3010	Cluster_003006	32.60572	0.0	0.0	0.0	0.0	28.671118	0.0	0.0	0.0	0.0	0.0	0.0	0.0	59.75539	202.81186	0.0	0.0	44.776222	0.0	94.38716	132.70262	9.354011	0.0	0.0	0.0	0.0	241.33247	0.0	0.0	0.0	0.0	0.0	0.0	0.0	188.9058	344.5068	197.53275	0.0	49.526775	48.599575	229.84747	0.0	0.0	0.0	0.0	0.0	27910.076	0.84419346
3010.1	Cluster_003006	32.60572	0.0	0.0	0.0	0.0	28.671118	0.0	0.0	0.0	0.0	0.0	0.0	0.0	59.75539	202.81186	0.0	0.0	44.776222	0.0	94.38716	132.70262	9.354011	0.0	0.0	0.0	0.0	241.33247	0.0	0.0	0.0	0.0	0.0	0.0	0.0	188.9058	344.5068	197.53275	0.0	49.526775	48.599575	229.84747	0.0	0.0	0.0	0.0	0.0	27910.076	0.84419346
62600	Cluster_062596	0.0	453035.47	10610.588	112698.29	12148.607	206071.23	0.0	229754.66	9977.986	170944.22	170178.69	2047749.5	0.0	0.0	1253749.5	0.0	0.0	0.0	0.0	3349074.0	1958167.4	0.0	0.0	0.0	0.0	0.0	0.0	0.0	0.0	0.0	0.0	0.0	0.0	0.0	0.0	0.0	373023.8	0.0	0.0	0.0	0.0	0.0	0.0	24963.275	16407.756	0.0	4614201.5	0.0
62601	Cluster_062597	3343980.5	3539147.2	2217169.8	2202974.0	2603380.8	2759850.5	3052386.5	2960458.0	2410244.5	2552545.8	2516684.5	2476518.5	291425.5	668762.3	566586.75	2305908.2	2361431.8	2232094.5	426095.72	1573443.4	1175701.1	1131821.4	473090.9	886729.75	533777.6	2027671.9	1538427.0	612419.5	501861.7	366447.94	5372636.5	367016.72	564385.25	252975.34	779156.56	1639728.1	4305945.0	262689.34	359731.56	567395.5	1733249.2	591438.0	4825637.0	417041.34	5634404.5	311590.8	1071385.6	497408.8
3051	Cluster_003047	0.0	0.0	0.0	0.0	0.0	0.0	0.0	0.0	0.0	0.0	0.0	0.0	0.0	0.0	0.0	0.0	0.0	0.0	0.0	0.0	0.0	0.0	0.0	0.0	0.0	0.0	0.0	0.0	0.0	0.0	0.0	0.0	0.0	0.0	0.0	0.0	0.0	0.0	0.0	0.0	0.0	0.0	0.0	0.0	0.0	0.0	0.0	0.0
3082	Cluster_003078	0.0	0.0	0.0	0.0	0.0	0.0	0.0	0.0	0.0	0.0	0.0	0.0	0.0	0.0	0.0	0.0	0.0	0.0	0.0	0.0	0.0	0.0	0.0	0.0	0.0	0.0	0.0	0.0	0.0	502.03632	0.0	0.0	0.0	0.0	0.0	0.0	0.0	0.0	0.0	0.0	0.0	0.0	0.0	0.0	0.0	0.0	0.0	0.0
63009	Cluster_063005	1.5904144E7	2.4535164E7	1.4581096E7	1.8172554E7	1.5285718E7	1.924771E7	2.1921804E7	2.3937606E7	2.2342134E7	2.5503662E7	2.4715944E7	3.2365448E7	6367750.0	1.107356E7	8382918.0	6083702.0	1.1621363E7	2.0075866E7	1.0194244E7	1.0313475E7	1.7701344E7	1.3055944E7	1.2935618E7	1.360323E7	2.2628362E7	1.3664385E7	1.1884931E7	1.5717655E7	1.861838E7	2.5048834E7	1.4499086E7	1.9876912E7	1.6060059E7	3.248368E7	1.903093E7	1.4432867E7	2.599027E7	1.7319376E7	1.4976117E7	2.2220116E7	2.3523384E7	8692567.0	1.2968286E7	2.4275664E7	2.7371134E7	1.7578372E7	2.066754E7	2.9054678E7
3088	Cluster_003084	0.0	0.0	0.0	0.0	0.0	0.0	0.0	0.0	0.0	0.0	0.0	0.0	0.0	0.0	0.0	0.0	0.0	0.0	0.0	6788.6895	0.0	0.0	0.0	0.0	0.0	0.0	0.0	0.0	0.0	0.0	0.0	0.0	0.0	0.0	0.0	0.0	0.0	43671.035	0.0	0.0	0.0	0.0	0.0	0.0	0.0	0.0	0.0	0.0
3088.1	Cluster_003084	0.0	0.0	0.0	0.0	0.0	0.0	0.0	0.0	0.0	0.0	0.0	0.0	0.0	0.0	0.0	0.0	0.0	0.0	0.0	6788.6895	0.0	0.0	0.0	0.0	0.0	0.0	0.0	0.0	0.0	0.0	0.0	0.0	0.0	0.0	0.0	0.0	0.0	43671.035	0.0	0.0	0.0	0.0	0.0	0.0	0.0	0.0	0.0	0.0
63217	Cluster_063213	0.0	0.0	0.0	0.0	0.0	0.0	0.0	0.0	0.0	0.0	0.0	0.0	0.0	0.0	0.0	0.0	0.0	0.0	0.0	0.0	0.0	0.0	0.0	0.0	0.0	0.0	0.0	0.0	0.0	0.0	0.0	49772.035	0.0	0.0	0.0	0.0	0.0	0.0	0.0	0.0	0.0	0.0	0.0	0.0	0.0	0.0	0.0	0.0
3134	Cluster_003130	0.0	0.0	0.0	0.0	0.0	0.0	0.0	66642.836	0.0	0.0	0.0	0.0	33372.277	0.0	4139.2993	237888.34	143491.69	0.0	77999.41	0.0	11033.079	214088.44	29316.264	0.0	75945.82	0.0	6643.323	0.0	122924.3	0.0	460565.84	20275.314	41689.844	0.0	32592.016	221872.0	267755.62	0.0	0.0	96239.12	56133.625	0.0	0.0	0.0	300920.56	149817.75	34165.695	0.0
63307	Cluster_063303	3.1953552E7	2.472374E7	3.6134096E7	2.5555876E7	2.3028818E7	1.9950806E7	3.441486E7	2.3757164E7	2.9440252E7	2.0410486E7	2.7950004E7	2.2781708E7	1.9100864E7	5.7748684E7	1.4719858E7	4397970.0	2.1134124E7	1.5341982E7	1475536.4	7.8706256E7	5.5641928E7	3.2166564E7	6946721.5	4.4356812E7	2.1333878E7	6861169.5	1.2407645E7	1.6645917E7	1.4218765E7	6765712.5	6.0095184E7	1.7049156E7	2.2672022E7	3696698.5	1.5909621E7	3521461.0	4.1196796E7	2039070.9	3775382.0	964770.06	3.1117974E7	1.9735366E7	2.652927E7	1.5853002E7	1.7954352E7	1.3988738E7	2.8305852E7	6615733.0
3134.1	Cluster_003130	0.0	0.0	0.0	0.0	0.0	0.0	0.0	66642.836	0.0	0.0	0.0	0.0	33372.277	0.0	4139.2993	237888.34	143491.69	0.0	77999.41	0.0	11033.079	214088.44	29316.264	0.0	75945.82	0.0	6643.323	0.0	122924.3	0.0	460565.84	20275.314	41689.844	0.0	32592.016	221872.0	267755.62	0.0	0.0	96239.12	56133.625	0.0	0.0	0.0	300920.56	149817.75	34165.695	0.0
3131	Cluster_003127	0.0	0.0	0.0	0.0	0.0	0.0	0.0	0.0	0.0	0.0	0.0	0.0	0.0	0.0	0.0	0.0	0.0	0.0	0.0	0.0	0.0	0.0	0.0	0.0	0.0	0.0	0.0	0.0	0.0	0.0	0.0	9241.14	0.0	0.0	0.0	0.0	0.0	0.0	0.0	0.0	0.0	0.0	0.0	0.0	0.0	0.0	64658.367	0.0
3149	Cluster_003145	0.0	0.0	0.0	0.0	0.0	0.0	0.0	0.0	0.0	0.0	0.0	0.0	191339.38	13581.281	16835.11	181320.39	0.0	60665.21	0.0	0.0	123124.54	0.0	0.0	139039.34	0.0	4143.613	0.0	0.0	0.0	0.0	147182.7	0.0	0.0	38471.582	0.0	37223.86	0.0	0.0	0.0	0.0	0.0	0.0	0.0	0.0	254115.9	0.0	0.0	0.0
3185	Cluster_003181	362096.03	412510.03	20638.992	77089.6	34779.305	87550.79	59630.582	162976.47	0.0	0.0	49619.516	0.0	647905.56	0.0	0.0	409935.88	123746.94	0.0	0.0	0.0	0.0	0.0	0.0	115347.96	0.0	0.0	0.0	0.0	249082.89	0.0	228387.84	0.0	0.0	0.0	0.0	0.0	266425.16	0.0	0.0	46112.03	0.0	0.0	0.0	0.0	0.0	0.0	5184250.0	0.0
3201	Cluster_003197	0.0	0.0	0.0	0.0	0.0	0.0	0.0	0.0	0.0	0.0	0.0	0.0	22330.334	1888.7058	0.0	0.0	0.0	0.0	0.0	0.0	0.0	0.0	0.0	0.0	0.0	0.0	0.0	0.0	0.0	0.0	0.0	0.0	0.0	0.0	0.0	0.0	0.0	0.0	0.0	0.0	0.0	0.0	0.0	0.0	0.0	0.0	0.0	0.0
63740	Cluster_063736	59541.91	27657.904	89034.33	93988.65	59058.227	45263.887	29565.734	0.0	67205.29	70311.46	64318.297	0.0	2148047.0	737530.44	1088350.9	24174.86	212430.69	0.0	5012.315	264109.7	746445.44	464958.8	82561.47	553859.4	29655.684	91991.9	32810.457	0.0	251966.44	57884.21	75620.664	0.0	0.0	65401.855	58192.19	260911.52	181241.16	45700.793	0.0	3504.6697	45927.215	0.0	0.0	0.0	79004.36	75948.18	690701.75	163664.56
63766	Cluster_063762	149391.42	133596.3	123447.77	89422.83	85130.87	114339.98	166131.94	139706.19	131640.16	136764.34	163773.39	153930.55	265929.0	201023.42	18534.639	7158.769	76596.43	154745.47	56246.637	66195.34	145451.58	32914.207	51484.258	79639.484	93109.125	101501.0	125645.8	20611.193	93884.1	108474.805	29822.035	247269.44	282346.28	227697.98	118228.01	62959.312	151186.02	237815.53	213447.44	88863.336	80271.51	0.0	138800.53	95468.1	74831.64	65606.32	295927.72	197241.84
3214	Cluster_003210	107488.25	114212.484	67877.76	97187.77	40236.035	71657.5	87666.484	51032.07	37682.11	51891.164	48054.973	37169.473	0.0	0.0	0.0	0.0	0.0	94963.27	0.0	0.0	0.0	21869.232	0.0	0.0	63175.83	0.0	0.0	36933.45	0.0	39403.426	0.0	0.0	0.0	42828.223	21667.977	82144.48	87589.75	0.0	0.0	0.0	18099.35	0.0	0.0	27590.658	90122.734	0.0	137107.3	40171.375
3230	Cluster_003226	0.0	0.0	0.0	0.0	0.0	0.0	0.0	0.0	0.0	0.0	0.0	0.0	0.0	0.0	0.0	0.0	0.0	0.0	0.0	0.0	0.0	8053.243	0.0	0.0	0.0	0.0	23154.896	0.0	0.0	0.0	0.0	0.0	0.0	0.0	0.0	0.0	0.0	0.0	0.0	0.0	0.0	0.0	0.0	0.0	2042.0952	0.0	0.0	0.0
3240	Cluster_003236	0.0	0.0	0.0	0.0	0.0	0.0	0.0	0.0	0.0	0.0	0.0	0.0	0.0	0.0	4367.4053	0.0	0.0	0.0	0.0	5407.372	20529.45	0.0	0.0	0.0	0.0	0.0	0.0	0.0	0.0	0.0	0.0	0.0	0.0	0.0	0.0	0.0	0.0	34620.793	0.0	0.0	0.0	1472.9875	0.0	0.0	0.0	0.0	6233263.5	97787.57
63954	Cluster_063950	0.0	0.0	0.0	0.0	0.0	0.0	0.0	0.0	0.0	0.0	0.0	0.0	0.0	0.0	0.0	0.0	0.0	0.0	0.0	0.0	0.0	0.0	0.0	0.0	0.0	0.0	0.0	0.0	0.0	0.0	0.0	0.0	0.0	0.0	0.0	0.0	0.0	0.0	0.0	0.0	0.0	0.0	0.0	0.0	0.0	0.0	0.0	0.0
63955	Cluster_063951	420897.22	305088.97	314962.75	296264.7	380642.28	369480.22	398843.84	336359.5	348115.3	433955.9	394784.6	374893.0	0.0	309045.94	37078.14	228431.12	56100.316	310867.22	564418.4	302073.6	177515.69	338438.84	194261.06	295185.22	302234.03	272481.56	244638.47	215464.14	248766.19	456849.62	296485.78	372485.28	310072.22	122355.914	190521.27	419657.28	297035.38	52225.883	256259.5	346942.28	0.0	143451.83	399958.06	293183.25	748360.4	123221.32	115845.49	211164.8
3262	Cluster_003258	0.0	0.0	0.0	0.0	0.0	0.0	0.0	0.0	0.0	0.0	0.0	0.0	0.0	0.0	0.0	0.0	0.0	0.0	0.0	0.0	0.0	0.0	0.0	0.0	0.0	0.0	0.0	0.0	0.0	0.0	0.0	0.0	0.0	0.0	0.0	0.0	0.0	0.0	0.0	0.0	0.0	0.0	0.0	0.0	0.0	0.0	0.0	0.0
3261	Cluster_003257	0.0	0.0	0.0	0.0	0.0	0.0	0.0	0.0	0.0	0.0	0.0	0.0	0.0	0.0	9460.088	0.0	0.0	0.0	0.0	0.0	0.0	0.0	0.0	0.0	0.0	0.0	0.0	0.0	0.0	0.0	0.0	0.0	0.0	0.0	0.0	0.0	0.0	0.0	0.0	0.0	0.0	0.0	0.0	0.0	0.0	0.0	0.0	0.0
3263	Cluster_003259	0.0	0.0	0.0	0.0	0.0	0.0	0.0	0.0	0.0	0.0	0.0	0.0	0.0	0.0	0.0	0.0	0.0	0.0	0.0	0.0	0.0	0.0	0.0	0.0	0.0	0.0	0.0	0.0	0.0	0.0	0.0	0.0	0.0	0.0	0.0	0.0	0.0	0.0	0.0	0.0	0.0	0.0	0.0	0.0	0.0	0.0	0.0	0.0
64177	Cluster_064173	0.0	59034.1	0.0	62650.73	20563.04	33412.023	79331.45	8563.331	0.0	0.0	0.0	0.0	0.0	39357.336	46762.715	38648.113	14217.104	0.0	0.0	0.0	0.0	0.0	66304.51	21769.41	26930.549	27164.443	0.0	0.0	64336.836	0.0	0.0	0.0	38781.926	24623.09	0.0	0.0	51220.574	0.0	0.0	145487.36	96086.63	57764.734	30653.973	0.0	0.0	56555.664	20843.86	76244.86
3294	Cluster_003290	0.0	28429.975	0.0	0.0	91091.78	0.0	40060.09	23016.65	47227.477	0.0	0.0	34081.43	0.0	84564.6	58620.734	0.0	0.0	34028.574	57685.594	0.0	0.0	0.0	26093.719	0.0	114467.984	0.0	0.0	33896.74	0.0	0.0	0.0	39521.555	5567.4116	0.0	42831.516	0.0	36315.89	22720.26	35459.266	63087.574	0.0	0.0	55106.254	0.0	33590.457	0.0	0.0	141850.6
3289	Cluster_003285	0.0	0.0	0.0	0.0	10920.84	0.0	0.0	0.0	0.0	0.0	0.0	0.0	55827.76	0.0	34951.8	0.0	0.0	0.0	22323.115	0.0	0.0	47624.234	0.0	0.0	0.0	0.0	0.0	29001.652	0.0	42448.637	0.0	11999.478	0.0	0.0	0.0	0.0	39677.793	23672.832	0.0	0.0	0.0	23233.42	40753.44	58142.45	0.0	27704.51	0.0	44253.453
3298	Cluster_003294	0.0	0.0	0.0	0.0	0.0	0.0	0.0	0.0	0.0	0.0	0.0	0.0	0.0	0.0	20623.525	0.0	0.0	0.0	0.0	0.0	0.0	0.0	0.0	4012.5583	0.0	0.0	0.0	0.0	0.0	0.0	1004.00903	0.0	0.0	0.0	0.0	0.0	0.0	0.0	0.0	0.0	0.0	0.0	0.0	0.0	0.0	0.0	750013.44	3204.9707
64367	Cluster_064363	0.0	0.0	0.0	0.0	0.0	0.0	0.0	0.0	0.0	0.0	0.0	0.0	0.0	0.0	0.0	0.0	0.0	0.0	0.0	0.0	0.0	0.0	0.0	0.0	0.0	0.0	0.0	0.0	0.0	0.0	0.0	0.0	0.0	0.0	0.0	0.0	0.0	0.0	0.0	0.0	0.0	0.0	0.0	0.0	0.0	0.0	0.0	0.0
3317	Cluster_003313	4950.042	0.0	0.0	300854.4	125894.84	0.0	13334.601	0.0	395810.7	0.0	0.0	18147.57	0.0	0.0	0.0	0.0	71728.984	0.0	0.0	0.0	150059.02	410787.56	0.0	0.0	539170.94	0.0	739471.9	946698.44	0.0	755632.94	0.0	304363.25	0.0	0.0	0.0	0.0	205836.03	388374.8	453703.44	261379.69	201666.78	164953.23	0.0	0.0	0.0	0.0	1683.6653	397926.1
3323	Cluster_003319	0.0	0.0	0.0	0.0	0.0	0.0	0.0	0.0	0.0	0.0	0.0	0.0	0.0	0.0	0.0	0.0	0.0	0.0	0.0	0.0	0.0	0.0	0.0	0.0	0.0	0.0	0.0	0.0	0.0	0.0	0.0	0.0	0.0	0.0	0.0	0.0	0.0	0.0	0.0	0.0	0.0	0.0	0.0	0.0	0.0	0.0	0.0	0.0
3322	Cluster_003318	0.0	0.0	0.0	0.0	0.0	0.0	0.0	0.0	0.0	0.0	0.0	0.0	0.0	0.0	0.0	0.0	0.0	0.0	0.0	0.0	0.0	0.0	0.0	0.0	0.0	47969.785	0.0	27174.635	0.0	3009.0642	0.0	0.0	0.0	0.0	0.0	0.0	0.0	0.0	0.0	0.0	0.0	0.0	0.0	0.0	0.0	0.0	0.0	0.0
3324	Cluster_003320	0.0	0.0	0.0	0.0	0.0	0.0	0.0	0.0	0.0	0.0	0.0	0.0	0.0	1182.2725	587.32764	0.0	0.0	0.0	0.0	0.0	0.0	0.0	0.0	0.0	0.0	0.0	0.0	0.0	0.0	0.0	0.0	0.0	0.0	0.0	0.0	415.48364	0.0	0.0	0.0	0.0	0.0	0.0	0.0	0.0	0.0	0.0	0.0	0.0
3325	Cluster_003321	44615.46	54920.81	31350.68	27444.139	0.0	41457.434	64597.375	0.0	0.0	0.0	0.0	0.0	106622.23	34444.293	102880.95	0.0	40846.617	42840.99	0.0	0.0	39611.598	0.0	54027.895	0.0	0.0	40509.246	87418.94	0.0	32846.727	0.0	36482.406	75198.34	0.0	94527.17	0.0	28532.03	42883.375	0.0	25855.58	51976.617	72218.33	119487.96	26251.959	0.0	0.0	64090.855	0.0	18876.523
3341	Cluster_003337	0.0	0.0	0.0	0.0	0.0	0.0	0.0	0.0	0.0	0.0	0.0	0.0	0.0	0.0	0.0	0.0	0.0	0.0	0.0	0.0	0.0	0.0	0.0	0.0	0.0	0.0	0.0	0.0	0.0	0.0	0.0	0.0	0.0	0.0	0.0	0.0	0.0	0.0	0.0	0.0	0.0	0.0	0.0	0.0	0.0	0.0	0.0	0.0
64512	Cluster_064508	528223.44	517481.84	263085.5	227987.27	323275.22	433491.4	417746.03	426872.6	439448.7	436179.62	265276.2	269804.44	0.0	0.0	0.0	31891.006	0.0	101162.41	56635.367	33580.363	0.0	238920.14	84844.66	636371.94	88532.42	256720.62	159547.17	32985.312	77032.48	0.0	134636.97	0.0	0.0	0.0	0.0	0.0	41735.973	131058.83	0.0	41041.477	141340.52	0.0	0.0	61299.43	593920.4	0.0	173204.98	0.0
3374	Cluster_003370	21501.312	25393.732	5454.2573	10642.468	1534.5002	913.43176	3569.1885	20594.982	3007.353	4986.0957	141.94052	0.0	6016.657	485863.8	50424.31	120064.84	78208.46	11140.805	38404.695	46059.66	0.0	0.0	8197.338	0.0	5013.6157	7734.0845	1514.8641	8259.225	76968.12	0.0	14529.041	0.0	0.0	49217.24	4931.265	11258.97	18664.236	12403.161	1775.2615	0.0	14826.067	1438.6812	4926.2847	0.0	0.0	8075.443	729079.9	11402.93
3375	Cluster_003371	0.0	0.0	0.0	0.0	0.0	0.0	0.0	0.0	0.0	0.0	0.0	0.0	0.0	0.0	0.0	375512.7	0.0	0.0	0.0	0.0	0.0	0.0	0.0	0.0	0.0	0.0	0.0	0.0	0.0	0.0	0.0	0.0	0.0	0.0	0.0	0.0	89925.555	0.0	0.0	0.0	0.0	0.0	2025.3206	0.0	0.0	0.0	0.0	0.0
3375.1	Cluster_003371	0.0	0.0	0.0	0.0	0.0	0.0	0.0	0.0	0.0	0.0	0.0	0.0	0.0	0.0	0.0	375512.7	0.0	0.0	0.0	0.0	0.0	0.0	0.0	0.0	0.0	0.0	0.0	0.0	0.0	0.0	0.0	0.0	0.0	0.0	0.0	0.0	89925.555	0.0	0.0	0.0	0.0	0.0	2025.3206	0.0	0.0	0.0	0.0	0.0
3375.2	Cluster_003371	0.0	0.0	0.0	0.0	0.0	0.0	0.0	0.0	0.0	0.0	0.0	0.0	0.0	0.0	0.0	375512.7	0.0	0.0	0.0	0.0	0.0	0.0	0.0	0.0	0.0	0.0	0.0	0.0	0.0	0.0	0.0	0.0	0.0	0.0	0.0	0.0	89925.555	0.0	0.0	0.0	0.0	0.0	2025.3206	0.0	0.0	0.0	0.0	0.0
3378	Cluster_003374	60218.715	101534.125	25104.012	51039.21	2382.1545	51065.03	36025.156	68797.3	25217.059	58070.082	70319.93	164472.02	15030.582	104042.81	10371.351	0.0	0.0	0.0	15528.316	67403.45	64592.516	15259.189	3392.1543	12215.382	54113.18	0.0	8313.902	5572.8564	5229.5166	7772.1836	3847.3792	19754.994	23397.86	33654.67	3731.0635	27325.678	0.0	91016.055	1127.0546	8555.247	30860.055	7577.296	5561.229	35059.67	4650.0234	1925.0654	141458.1	14106.529
3380	Cluster_003376	0.0	0.0	0.0	0.0	0.0	25979.945	0.0	0.0	0.0	55990.86	0.0	0.0	0.0	47577.766	106809.8	431104.66	50613.297	0.0	0.0	0.0	0.0	0.0	51539.25	59393.848	0.0	106348.67	0.0	118548.805	0.0	0.0	514118.44	0.0	0.0	0.0	0.0	0.0	25339.363	0.0	0.0	162186.72	91192.86	0.0	0.0	0.0	113087.06	35462.39	0.0	0.0
3379	Cluster_003375	0.0	0.0	0.0	0.0	0.0	0.0	0.0	0.0	0.0	0.0	0.0	0.0	0.0	0.0	0.0	20427.492	0.0	0.0	0.0	0.0	0.0	0.0	0.0	0.0	0.0	0.0	0.0	0.0	0.0	0.0	0.0	0.0	0.0	0.0	0.0	0.0	0.0	0.0	0.0	0.0	0.0	0.0	0.0	0.0	0.0	0.0	0.0	0.0
64891	Cluster_064887	0.0	0.0	0.0	0.0	0.0	0.0	0.0	0.0	0.0	0.0	0.0	0.0	0.0	0.0	0.0	0.0	0.0	0.0	0.0	0.0	0.0	0.0	0.0	0.0	0.0	0.0	0.0	0.0	0.0	0.0	0.0	0.0	0.0	0.0	0.0	0.0	0.0	0.0	0.0	0.0	0.0	0.0	0.0	0.0	0.0	0.0	0.0	0.0
64894	Cluster_064890	0.0	0.0	0.0	0.0	0.0	0.0	0.0	0.0	0.0	0.0	0.0	0.0	0.0	0.0	0.0	0.0	0.0	0.0	0.0	0.0	0.0	0.0	0.0	0.0	0.0	0.0	0.0	0.0	0.0	0.0	0.0	0.0	0.0	0.0	0.0	0.0	0.0	0.0	0.0	0.0	0.0	0.0	0.0	0.0	0.0	0.0	0.0	0.0
64915	Cluster_064911	0.0	0.0	0.0	0.0	0.0	0.0	0.0	7953.5493	29797.033	38664.082	0.0	26207.768	0.0	0.0	0.0	0.0	0.0	59160.285	0.0	0.0	0.0	0.0	0.0	0.0	0.0	0.0	3521.301	0.0	5597.016	0.0	0.0	25012.064	0.0	3391.3748	0.0	70413.4	0.0	0.0	0.0	0.0	0.0	0.0	822.0485	0.0	0.0	0.0	0.0	0.0
65035	Cluster_065031	0.0	0.0	0.0	0.0	0.0	0.0	0.0	0.0	0.0	0.0	0.0	0.0	0.0	0.0	0.0	0.0	0.0	0.0	0.0	0.0	0.0	0.0	0.0	0.0	0.0	0.0	0.0	0.0	0.0	0.0	0.0	0.0	0.0	0.0	0.0	0.0	0.0	0.0	0.0	0.0	0.0	0.0	0.0	0.0	0.0	0.0	0.0	0.0
3400	Cluster_003396	0.0	0.0	0.0	0.0	0.0	150230.14	0.0	0.0	0.0	0.0	0.0	0.0	0.0	112329.59	0.0	0.0	0.0	0.0	0.0	0.0	0.0	0.0	0.0	0.0	0.0	0.0	0.0	0.0	0.0	14707.235	0.0	0.0	0.0	0.0	0.0	205721.88	0.0	180767.38	122140.3	0.0	0.0	0.0	0.0	81121.516	0.0	0.0	0.0	124350.29
65034	Cluster_065030	0.0	0.0	0.0	0.0	0.0	0.0	0.0	0.0	0.0	0.0	0.0	0.0	0.0	0.0	0.0	0.0	0.0	0.0	0.0	0.0	0.0	0.0	0.0	0.0	0.0	0.0	0.0	0.0	0.0	0.0	0.0	0.0	0.0	0.0	0.0	0.0	0.0	0.0	0.0	0.0	0.0	0.0	0.0	0.0	0.0	0.0	62108.254	0.0
65034.1	Cluster_065030	0.0	0.0	0.0	0.0	0.0	0.0	0.0	0.0	0.0	0.0	0.0	0.0	0.0	0.0	0.0	0.0	0.0	0.0	0.0	0.0	0.0	0.0	0.0	0.0	0.0	0.0	0.0	0.0	0.0	0.0	0.0	0.0	0.0	0.0	0.0	0.0	0.0	0.0	0.0	0.0	0.0	0.0	0.0	0.0	0.0	0.0	62108.254	0.0
3406	Cluster_003402	0.0	0.0	0.0	0.0	0.0	0.0	0.0	0.0	0.0	0.0	0.0	0.0	0.0	0.0	0.0	0.0	0.0	0.0	0.0	0.0	0.0	0.0	0.0	0.0	0.0	0.0	0.0	0.0	0.0	0.0	0.0	0.0	0.0	0.0	0.0	0.0	0.0	0.0	0.0	0.0	18090.1	0.0	0.0	0.0	0.0	0.0	1354524.8	0.0
3421	Cluster_003417	0.0	0.0	0.0	0.0	0.0	0.0	0.0	0.0	0.0	0.0	0.0	0.0	0.0	0.0	63481.047	1057601.8	0.0	0.0	0.0	0.0	0.0	0.0	0.0	0.0	85883.78	0.0	0.0	0.0	0.0	65155.93	0.0	41314.363	28609.088	724244.06	0.0	0.0	0.0	653624.8	0.0	0.0	0.0	0.0	0.0	0.0	0.0	0.0	0.0	86343.84
3423	Cluster_003419	0.0	0.0	0.0	0.0	0.0	0.0	0.0	0.0	0.0	0.0	0.0	0.0	0.0	0.0	0.0	0.0	0.0	0.0	0.0	0.0	0.0	0.0	0.0	0.0	0.0	0.0	0.0	0.0	0.0	0.0	0.0	0.0	0.0	0.0	0.0	0.0	0.0	0.0	0.0	0.0	0.0	0.0	0.0	0.0	0.0	0.0	0.0	0.0
3422	Cluster_003418	0.0	0.0	0.0	0.0	0.0	0.0	0.0	0.0	0.0	0.0	0.0	0.0	0.0	0.0	0.0	0.0	0.0	0.0	0.0	0.0	0.0	0.0	0.0	0.0	0.0	0.0	0.0	0.0	0.0	0.0	0.0	0.0	0.0	0.0	0.0	0.0	0.0	0.0	0.0	0.0	0.0	0.0	0.0	0.0	0.0	0.0	0.0	0.0
65580	Cluster_065576	48189.516	57451.707	32534.016	11507.153	14514.866	0.0	21851.572	33151.89	18390.639	21575.682	14132.609	24919.598	98935.14	85112.086	65232.02	28833.678	24938.033	0.0	0.0	148923.23	309321.12	9490.688	87169.25	0.0	43011.367	122715.8	0.0	0.0	0.0	0.0	0.0	0.0	58566.137	73970.74	0.0	0.0	22514.34	500879.72	0.0	0.0	316281.84	76848.664	0.0	326927.62	13558.648	28945.525	34704.312	0.0
3482	Cluster_003478	0.0	0.0	0.0	0.0	0.0	0.0	0.0	0.0	0.0	0.0	0.0	0.0	0.0	0.0	0.0	0.0	0.0	0.0	0.0	0.0	0.0	0.0	0.0	0.0	0.0	0.0	0.0	0.0	0.0	0.0	0.0	0.0	0.0	0.0	0.0	0.0	0.0	0.0	0.0	0.0	0.0	0.0	0.0	0.0	0.0	0.0	0.0	0.0
3491	Cluster_003487	202892.22	246695.19	101956.51	113580.75	123094.22	146388.8	125013.445	172286.94	120940.85	164277.92	82955.914	178946.75	0.0	0.0	0.0	138731.02	144161.16	124181.59	0.0	0.0	0.0	22713.447	0.0	0.0	28959.543	79493.7	35574.387	0.0	0.0	0.0	230910.31	0.0	0.0	0.0	0.0	46421.332	281049.06	0.0	0.0	0.0	51820.176	0.0	313558.53	0.0	370695.44	0.0	143360.84	0.0
65898	Cluster_065894	0.0	0.0	0.0	0.0	0.0	0.0	0.0	0.0	0.0	0.0	39852.49	36544.457	0.0	0.0	0.0	0.0	0.0	0.0	0.0	0.0	0.0	0.0	0.0	0.0	0.0	0.0	0.0	0.0	0.0	0.0	0.0	0.0	0.0	0.0	0.0	0.0	0.0	0.0	0.0	0.0	0.0	0.0	0.0	0.0	0.0	0.0	0.0	0.0
3518	Cluster_003514	0.0	0.0	0.0	0.0	0.0	0.0	0.0	0.0	0.0	0.0	0.0	0.0	0.0	0.0	0.0	0.0	0.0	0.0	0.0	0.0	0.0	0.0	0.0	0.0	0.0	0.0	0.0	0.0	0.0	0.0	0.0	0.0	0.0	0.0	0.0	0.0	0.0	0.0	0.0	0.0	0.0	0.0	0.0	0.0	0.0	0.0	0.0	0.0
3533	Cluster_003529	964.2173	0.0	1715.2773	0.0	0.0	0.0	1608.056	0.0	0.0	0.0	0.0	0.0	5162.5664	1831.8711	0.0	2441.4922	10655.74	8595.159	15130.35	20796.266	8774.916	9988.532	7545.588	582.5322	64544.395	0.0	3521.084	0.0	8358.52	3122.458	0.0	4491.7725	0.0	12761.89	2238.498	6297.588	0.0	5981.3936	17028.916	4514.38	0.0	9389.131	0.0	16307.774	369240.53	16976.441	0.0	6980.993
3533.1	Cluster_003529	964.2173	0.0	1715.2773	0.0	0.0	0.0	1608.056	0.0	0.0	0.0	0.0	0.0	5162.5664	1831.8711	0.0	2441.4922	10655.74	8595.159	15130.35	20796.266	8774.916	9988.532	7545.588	582.5322	64544.395	0.0	3521.084	0.0	8358.52	3122.458	0.0	4491.7725	0.0	12761.89	2238.498	6297.588	0.0	5981.3936	17028.916	4514.38	0.0	9389.131	0.0	16307.774	369240.53	16976.441	0.0	6980.993
3533.2	Cluster_003529	964.2173	0.0	1715.2773	0.0	0.0	0.0	1608.056	0.0	0.0	0.0	0.0	0.0	5162.5664	1831.8711	0.0	2441.4922	10655.74	8595.159	15130.35	20796.266	8774.916	9988.532	7545.588	582.5322	64544.395	0.0	3521.084	0.0	8358.52	3122.458	0.0	4491.7725	0.0	12761.89	2238.498	6297.588	0.0	5981.3936	17028.916	4514.38	0.0	9389.131	0.0	16307.774	369240.53	16976.441	0.0	6980.993
3535	Cluster_003531	0.0	56828.652	0.0	10395.477	10420.626	55822.336	0.0	1962.7144	1117.2103	87242.914	0.0	22227.633	0.0	54141.957	0.0	0.0	21243.654	0.0	0.0	0.0	0.0	0.0	55474.285	24220.76	23954.354	38295.57	54829.15	0.0	8207.534	0.0	0.0	100964.34	94061.18	23823.105	0.0	24450.842	18641.695	18427.504	14081.498	32257.275	0.0	15791.355	16054.884	155199.86	640983.94	105457.63	0.0	11981.61
3535.1	Cluster_003531	0.0	56828.652	0.0	10395.477	10420.626	55822.336	0.0	1962.7144	1117.2103	87242.914	0.0	22227.633	0.0	54141.957	0.0	0.0	21243.654	0.0	0.0	0.0	0.0	0.0	55474.285	24220.76	23954.354	38295.57	54829.15	0.0	8207.534	0.0	0.0	100964.34	94061.18	23823.105	0.0	24450.842	18641.695	18427.504	14081.498	32257.275	0.0	15791.355	16054.884	155199.86	640983.94	105457.63	0.0	11981.61
3537	Cluster_003533	0.0	0.0	0.0	0.0	0.0	0.0	0.0	2807.1997	0.0	8516.782	0.0	0.0	0.0	0.0	0.0	0.0	0.0	0.0	0.0	0.0	90533.79	0.0	0.0	0.0	0.0	0.0	0.0	0.0	0.0	4311.805	0.0	0.0	0.0	0.0	0.0	0.0	0.0	0.0	0.0	0.0	0.0	14096.115	0.0	0.0	7795.413	0.0	0.0	0.0
3535.2	Cluster_003531	0.0	56828.652	0.0	10395.477	10420.626	55822.336	0.0	1962.7144	1117.2103	87242.914	0.0	22227.633	0.0	54141.957	0.0	0.0	21243.654	0.0	0.0	0.0	0.0	0.0	55474.285	24220.76	23954.354	38295.57	54829.15	0.0	8207.534	0.0	0.0	100964.34	94061.18	23823.105	0.0	24450.842	18641.695	18427.504	14081.498	32257.275	0.0	15791.355	16054.884	155199.86	640983.94	105457.63	0.0	11981.61
3539	Cluster_003535	19934.922	41024.56	0.0	0.0	11657.633	0.0	0.0	0.0	0.0	0.0	0.0	0.0	0.0	0.0	27347.44	0.0	0.0	0.0	0.0	0.0	0.0	0.0	0.0	44910.53	72216.95	37238.383	0.0	0.0	0.0	0.0	0.0	0.0	20649.58	0.0	0.0	0.0	23115.033	0.0	0.0	0.0	0.0	0.0	0.0	0.0	186463.72	0.0	0.0	0.0
3532	Cluster_003528	0.0	0.0	0.0	0.0	0.0	0.0	0.0	0.0	0.0	0.0	0.0	0.0	0.0	0.0	0.0	0.0	0.0	289.00406	0.0	0.0	0.0	1552.8412	0.0	0.0	0.0	0.0	7390.0557	0.0	0.0	0.0	0.0	0.0	0.0	0.0	0.0	16828.271	0.0	0.0	267570.12	0.0	0.0	1545.1611	0.0	0.0	0.0	0.0	0.0	0.0
3532.1	Cluster_003528	0.0	0.0	0.0	0.0	0.0	0.0	0.0	0.0	0.0	0.0	0.0	0.0	0.0	0.0	0.0	0.0	0.0	289.00406	0.0	0.0	0.0	1552.8412	0.0	0.0	0.0	0.0	7390.0557	0.0	0.0	0.0	0.0	0.0	0.0	0.0	0.0	16828.271	0.0	0.0	267570.12	0.0	0.0	1545.1611	0.0	0.0	0.0	0.0	0.0	0.0
3532.2	Cluster_003528	0.0	0.0	0.0	0.0	0.0	0.0	0.0	0.0	0.0	0.0	0.0	0.0	0.0	0.0	0.0	0.0	0.0	289.00406	0.0	0.0	0.0	1552.8412	0.0	0.0	0.0	0.0	7390.0557	0.0	0.0	0.0	0.0	0.0	0.0	0.0	0.0	16828.271	0.0	0.0	267570.12	0.0	0.0	1545.1611	0.0	0.0	0.0	0.0	0.0	0.0
3532.3	Cluster_003528	0.0	0.0	0.0	0.0	0.0	0.0	0.0	0.0	0.0	0.0	0.0	0.0	0.0	0.0	0.0	0.0	0.0	289.00406	0.0	0.0	0.0	1552.8412	0.0	0.0	0.0	0.0	7390.0557	0.0	0.0	0.0	0.0	0.0	0.0	0.0	0.0	16828.271	0.0	0.0	267570.12	0.0	0.0	1545.1611	0.0	0.0	0.0	0.0	0.0	0.0
65970	Cluster_065966	2.2563502E7	2.2134484E7	1.9000152E7	1.96116E7	1.8618442E7	2.0583502E7	2.3305504E7	2.138012E7	2.2006014E7	2.2039872E7	2.1207548E7	2.3545286E7	1.7291428E7	1.7372322E7	2.1142592E7	1.4706938E7	1.7349984E7	1.5846718E7	1.438234E7	1.6563499E7	1.9336936E7	2.180738E7	2.2459124E7	2.9250238E7	2.792788E7	3.7325908E7	2.2437584E7	2.474201E7	1.5946791E7	2.9812462E7	1.916887E7	2.432948E7	2.6059206E7	3.1394448E7	1.0607628E7	1.7327304E7	2.2576184E7	1.723744E7	1.4232703E7	2.2965008E7	2.50604E7	1.3135039E7	2.5496872E7	2.1322106E7	3.6954676E7	2.5481594E7	2.5151926E7	2.5179426E7
3550	Cluster_003546	29570.008	96429.58	0.0	0.0	0.0	0.0	0.0	22967.74	0.0	0.0	0.0	0.0	0.0	0.0	0.0	0.0	0.0	0.0	0.0	0.0	0.0	0.0	0.0	0.0	0.0	0.0	0.0	0.0	0.0	0.0	0.0	0.0	0.0	0.0	0.0	0.0	0.0	0.0	0.0	0.0	0.0	0.0	0.0	0.0	0.0	0.0	0.0	0.0
3550.1	Cluster_003546	29570.008	96429.58	0.0	0.0	0.0	0.0	0.0	22967.74	0.0	0.0	0.0	0.0	0.0	0.0	0.0	0.0	0.0	0.0	0.0	0.0	0.0	0.0	0.0	0.0	0.0	0.0	0.0	0.0	0.0	0.0	0.0	0.0	0.0	0.0	0.0	0.0	0.0	0.0	0.0	0.0	0.0	0.0	0.0	0.0	0.0	0.0	0.0	0.0
3557	Cluster_003553	0.0	0.0	50905.516	25190.924	51996.914	71938.266	44116.8	0.0	0.0	0.0	0.0	0.0	0.0	0.0	2262566.0	0.0	0.0	0.0	32237.648	379699.0	0.0	0.0	0.0	0.0	0.0	0.0	0.0	54015.35	0.0	48350.45	0.0	76230.71	29845.2	0.0	0.0	0.0	0.0	0.0	0.0	0.0	0.0	26510.172	0.0	80674.45	157229.69	113153.195	426420.94	19379.76
3587	Cluster_003583	0.0	0.0	0.0	0.0	0.0	0.0	0.0	0.0	0.0	0.0	0.0	0.0	0.0	0.0	0.0	0.0	0.0	0.0	0.0	0.0	0.0	0.0	0.0	0.0	0.0	0.0	0.0	0.0	0.0	0.0	0.0	0.0	0.0	0.0	0.0	0.0	0.0	0.0	0.0	0.0	0.0	0.0	0.0	0.0	0.0	0.0	0.0	0.0
3594	Cluster_003590	144570.69	143611.23	179305.17	102451.66	96364.0	158196.97	200895.66	204844.03	181276.2	134950.12	134059.33	143477.61	0.0	515262.06	1719771.0	0.0	0.0	22331.248	0.0	588272.7	0.0	420775.84	0.0	0.0	0.0	0.0	240049.95	0.0	0.0	0.0	389590.56	0.0	0.0	0.0	858805.5	5092218.0	0.0	0.0	0.0	0.0	19987.465	0.0	0.0	0.0	0.0	0.0	0.0	0.0
3591	Cluster_003587	0.0	0.0	0.0	0.0	0.0	0.0	0.0	0.0	0.0	0.0	0.0	0.0	0.0	0.0	0.0	0.0	0.0	0.0	0.0	0.0	0.0	0.0	0.0	0.0	0.0	0.0	0.0	0.0	0.0	0.0	0.0	0.0	0.0	0.0	0.0	0.0	0.0	0.0	0.0	0.0	0.0	0.0	0.0	0.0	0.0	0.0	141721.42	0.0
3590	Cluster_003586	0.0	17604.94	0.0	0.0	0.0	906.07	43637.383	0.0	0.0	0.0	0.0	0.0	395191.7	26172.164	63672.125	0.0	0.0	0.0	0.0	0.0	0.0	175151.11	0.0	0.0	3984.2188	0.0	0.0	0.0	0.0	0.0	0.0	0.0	44106.113	0.0	55190.312	0.0	0.0	0.0	0.0	0.0	852.6771	0.0	0.0	0.0	0.0	0.0	94269.46	0.0
3595	Cluster_003591	0.0	0.0	0.0	0.0	0.0	0.0	0.0	0.0	0.0	0.0	0.0	0.0	0.0	0.0	0.0	33092.04	0.0	0.0	0.0	0.0	0.0	0.0	0.0	0.0	0.0	0.0	0.0	0.0	0.0	0.0	0.0	0.0	0.0	0.0	0.0	0.0	0.0	0.0	0.0	0.0	0.0	0.0	0.0	0.0	0.0	0.0	0.0	0.0
3594.1	Cluster_003590	144570.69	143611.23	179305.17	102451.66	96364.0	158196.97	200895.66	204844.03	181276.2	134950.12	134059.33	143477.61	0.0	515262.06	1719771.0	0.0	0.0	22331.248	0.0	588272.7	0.0	420775.84	0.0	0.0	0.0	0.0	240049.95	0.0	0.0	0.0	389590.56	0.0	0.0	0.0	858805.5	5092218.0	0.0	0.0	0.0	0.0	19987.465	0.0	0.0	0.0	0.0	0.0	0.0	0.0
3596	Cluster_003592	0.0	0.0	0.0	0.0	0.0	0.0	0.0	0.0	0.0	0.0	0.0	0.0	0.0	0.0	0.0	0.0	0.0	0.0	0.0	0.0	0.0	0.0	0.0	0.0	0.0	0.0	0.0	0.0	0.0	0.0	0.0	0.0	0.0	0.0	0.0	0.0	0.0	0.0	0.0	0.0	0.0	0.0	0.0	0.0	0.0	0.0	0.0	0.0
66306	Cluster_066302	143134.53	335286.22	267302.94	210427.75	96815.51	182765.6	150314.14	225279.98	147178.53	121929.086	205232.47	68238.984	213152.62	362022.75	203948.23	318467.0	212233.05	320807.88	171725.55	304193.03	258681.28	273948.1	163152.94	278857.94	258778.42	234328.47	213335.81	230620.31	211661.9	392394.8	158447.36	330655.7	344036.84	170741.28	328364.1	317835.38	294839.97	280820.4	146258.42	193152.81	317829.22	257507.06	324769.7	187704.97	164807.05	278456.34	302718.38	343374.9
66307	Cluster_066303	0.0	0.0	0.0	0.0	0.0	0.0	0.0	0.0	0.0	0.0	0.0	0.0	0.0	0.0	0.0	0.0	0.0	0.0	0.0	0.0	0.0	0.0	0.0	0.0	0.0	0.0	0.0	0.0	0.0	0.0	0.0	0.0	0.0	0.0	0.0	0.0	0.0	0.0	0.0	0.0	0.0	0.0	0.0	0.0	0.0	0.0	0.0	0.0
66303	Cluster_066299	419555.97	545428.9	563045.7	331275.0	360450.56	493870.7	511533.94	321262.44	393666.56	406705.75	225695.28	284430.47	720543.7	1230456.8	815380.44	437739.62	784654.44	484393.3	410898.62	505934.62	568091.06	449525.7	607623.3	675748.8	337043.7	688313.1	522854.03	486142.66	636257.06	741874.25	802223.5	523652.06	495321.78	606937.2	906052.56	570894.9	845426.56	602513.5	726254.94	738875.8	421791.12	761431.0	449191.16	600740.9	577661.4	367244.5	454158.72	745342.2
66303.1	Cluster_066299	419555.97	545428.9	563045.7	331275.0	360450.56	493870.7	511533.94	321262.44	393666.56	406705.75	225695.28	284430.47	720543.7	1230456.8	815380.44	437739.62	784654.44	484393.3	410898.62	505934.62	568091.06	449525.7	607623.3	675748.8	337043.7	688313.1	522854.03	486142.66	636257.06	741874.25	802223.5	523652.06	495321.78	606937.2	906052.56	570894.9	845426.56	602513.5	726254.94	738875.8	421791.12	761431.0	449191.16	600740.9	577661.4	367244.5	454158.72	745342.2
3611	Cluster_003607	0.0	0.0	0.0	8832.897	2043.9927	6393.396	0.0	0.0	0.0	0.0	0.0	0.0	0.0	0.0	0.0	0.0	6763.1567	635.8892	0.0	0.0	0.0	10282.012	17104.172	1681.4661	0.0	17708.953	2949.1133	0.0	0.0	6307.2285	3323.036	10066.6875	29323.156	0.0	3988.6614	487.74008	0.0	2658.623	0.0	0.0	0.0	1273.2925	0.0	2451.9106	0.0	10879.91	0.0	2828.01
3612	Cluster_003608	0.0	0.0	0.0	0.0	0.0	0.0	0.0	0.0	0.0	0.0	0.0	0.0	0.0	0.0	0.0	0.0	0.0	0.0	0.0	0.0	0.0	0.0	0.0	0.0	424.98798	1281.9489	0.0	1395.4218	1614.907	2359.2305	721.2256	378.23523	0.0	2763.4253	848.07666	1307.9397	0.0	0.0	0.0	0.0	0.0	0.0	0.0	0.0	0.0	0.0	0.0	337.32355
3632	Cluster_003628	0.0	0.0	0.0	0.0	0.0	0.0	0.0	0.0	0.0	0.0	0.0	0.0	0.0	0.0	0.0	0.0	0.0	0.0	0.0	15670.057	0.0	0.0	0.0	0.0	0.0	0.0	0.0	0.0	0.0	0.0	0.0	0.0	0.0	0.0	0.0	0.0	0.0	0.0	0.0	0.0	0.0	34407.812	0.0	0.0	0.0	55496.445	0.0	0.0
66579	Cluster_066575	0.0	0.0	0.0	0.0	0.0	0.0	0.0	0.0	0.0	0.0	0.0	0.0	0.0	0.0	0.0	0.0	0.0	0.0	0.0	0.0	0.0	0.0	0.0	0.0	0.0	0.0	0.0	0.0	0.0	0.0	0.0	0.0	0.0	0.0	0.0	0.0	0.0	0.0	0.0	0.0	0.0	0.0	0.0	0.0	0.0	0.0	0.0	0.0
3668	Cluster_003664	0.0	0.0	0.0	0.0	0.0	0.0	0.0	0.0	0.0	0.0	0.0	0.0	0.0	0.0	0.0	0.0	242.94077	0.0	0.0	0.0	0.0	0.0	0.0	0.0	0.0	0.0	0.0	0.0	0.0	0.0	0.0	0.0	0.0	0.0	0.0	0.0	0.0	0.0	0.0	0.0	0.0	0.0	0.0	0.0	0.0	0.0	0.0	0.0
3670	Cluster_003666	0.0	0.0	0.0	0.0	0.0	0.0	3847.6855	5958.4194	0.0	11269.587	0.0	0.0	0.0	0.0	0.0	0.0	0.0	0.0	0.0	0.0	0.0	0.0	43304.66	14012.809	0.0	19498.99	765.82007	25985.793	0.0	0.0	0.0	0.0	18344.785	3958.1375	0.0	0.0	0.0	0.0	6966.6177	28742.867	0.0	12775.553	16033.752	15829.319	38246.52	0.0	0.0	0.0
3735	Cluster_003731	0.0	5526.6685	0.0	1088.0049	128.07353	0.0	0.0	0.0	2651.9973	0.0	0.0	2179.96	6235.852	8900.762	17209.312	46235.508	257643.06	14245.125	0.0	0.0	0.0	12087.776	0.0	0.0	3202.1306	14160.471	1527.0018	17622.32	7947.3643	15546.727	43394.9	0.0	11756.652	11162.205	16305.644	26847.68	23236.955	0.0	9550.424	12976.073	4683.8633	793.9545	0.0	0.0	17153.637	21521.48	0.0	6672.598
66961	Cluster_066957	0.0	0.0	0.0	43714.324	0.0	0.0	0.0	0.0	0.0	0.0	0.0	0.0	0.0	0.0	0.0	0.0	2396.3057	0.0	0.0	0.0	0.0	0.0	0.0	0.0	0.0	0.0	0.0	0.0	0.0	0.0	0.0	0.0	0.0	0.0	0.0	0.0	48530.965	0.0	42896.332	62584.633	0.0	0.0	0.0	0.0	0.0	0.0	0.0	0.0
67158	Cluster_067154	0.0	0.0	0.0	0.0	0.0	0.0	0.0	0.0	0.0	0.0	0.0	0.0	0.0	0.0	0.0	0.0	0.0	0.0	0.0	0.0	0.0	0.0	2553.97	0.0	11915.577	0.0	0.0	0.0	0.0	24610.674	0.0	9820.805	1735.8761	30714.932	0.0	0.0	0.0	0.0	0.0	0.0	0.0	0.0	0.0	0.0	4653.7515	0.0	0.0	0.0
3785	Cluster_003781	85510.05	47499.645	74578.06	95290.516	67761.75	48269.66	57282.95	71741.47	105575.67	50718.17	79138.375	86030.4	0.0	0.0	0.0	1422.1831	0.0	0.0	0.0	56066.6	0.0	343.26288	0.0	0.0	12785.281	2164.2236	0.0	0.0	0.0	0.0	0.0	0.0	0.0	0.0	0.0	0.0	23176.441	0.0	0.0	0.0	0.0	0.0	0.0	0.0	78436.91	0.0	0.0	0.0
3786	Cluster_003782	41554.746	187524.19	0.0	30818.611	0.0	20124.688	0.0	103738.84	0.0	122525.945	0.0	0.0	0.0	0.0	0.0	0.0	121933.766	161356.88	0.0	0.0	0.0	40705.258	44784.62	0.0	0.0	0.0	75382.43	629.2619	9705.661	0.0	218628.9	2682.0784	26858.879	0.0	0.0	277733.5	2647.866	0.0	2018.8804	925.9346	0.0	0.0	0.0	0.0	0.0	0.0	0.0	0.0
3818	Cluster_003814	0.0	62950.52	27651.629	0.0	0.0	44478.207	0.0	0.0	0.0	0.0	0.0	70033.32	0.0	0.0	0.0	4713.233	36207.008	0.0	45752.484	9569.2705	0.0	0.0	0.0	37447.594	0.0	9445.093	0.0	0.0	34247.156	36633.086	0.0	59898.824	0.0	70865.11	0.0	45654.45	0.0	80644.66	20521.133	0.0	674.54016	62657.195	0.0	0.0	0.0	61714.492	82681.71	0.0
3827	Cluster_003823	223250.52	269139.0	109195.13	50934.164	120178.07	208327.34	153327.19	185079.94	118374.914	67269.83	85546.76	87549.55	423268.0	0.0	0.0	254660.14	0.0	63466.164	977013.3	0.0	237520.25	0.0	0.0	255785.72	0.0	0.0	0.0	0.0	0.0	0.0	0.0	0.0	0.0	56626.023	0.0	136881.4	0.0	0.0	0.0	0.0	0.0	0.0	383216.28	0.0	0.0	0.0	48164.062	0.0
3841	Cluster_003837	0.0	0.0	0.0	0.0	0.0	0.0	38750.367	26304.275	0.0	0.0	0.0	0.0	0.0	0.0	125031.98	0.0	0.0	0.0	0.0	180550.42	0.0	0.0	0.0	0.0	0.0	0.0	17302.72	0.0	0.0	0.0	35430.625	0.0	0.0	0.0	0.0	0.0	0.0	0.0	0.0	0.0	0.0	70547.14	0.0	0.0	19711.275	0.0	0.0	0.0
3846	Cluster_003842	0.0	0.0	0.0	0.0	0.0	0.0	49310.906	0.0	0.0	0.0	2167.7253	0.0	0.0	0.0	0.0	0.0	0.0	0.0	0.0	0.0	0.0	1810.071	34499.953	0.0	0.0	0.0	0.0	0.0	3235.9785	2274.4512	0.0	0.0	0.0	0.0	0.0	0.0	0.0	26380.326	0.0	0.0	0.0	0.0	0.0	0.0	0.0	0.0	0.0	0.0
3892	Cluster_003888	2696956.2	1915451.8	1978169.9	1916074.0	2014233.8	1796477.6	1986587.0	1900232.5	1862155.8	1649031.2	1622199.5	1351172.0	2893405.0	2445722.0	2880203.8	2937008.5	2229590.5	2657997.5	2468672.2	2414338.2	2474581.0	2463597.2	1923142.4	2356819.5	2280097.2	2090137.4	2914492.8	2569823.8	2218848.5	2191808.8	2455822.5	2606334.2	2658620.8	2467603.2	2539600.8	2553013.8	2752695.0	2278444.0	2189569.2	2331930.0	1952064.2	2302707.0	2375037.0	2311263.8	2220747.5	2133977.5	2497596.0	2026017.2
3895	Cluster_003891	0.0	0.0	0.0	0.0	0.0	0.0	0.0	0.0	0.0	0.0	0.0	0.0	0.0	0.0	0.0	0.0	0.0	0.0	0.0	0.0	0.0	0.0	0.0	0.0	0.0	0.0	0.0	0.0	0.0	0.0	0.0	0.0	0.0	0.0	0.0	0.0	0.0	0.0	0.0	0.0	0.0	0.0	0.0	0.0	0.0	0.0	0.0	0.0
62	Cluster_000058	0.0	0.0	0.0	0.0	0.0	0.0	0.0	0.0	0.0	0.0	0.0	0.0	0.0	0.0	0.0	0.0	0.0	0.0	0.0	0.0	0.0	0.0	0.0	0.0	0.0	0.0	0.0	0.0	0.0	0.0	0.0	0.0	0.0	0.0	0.0	0.0	0.0	0.0	0.0	0.0	0.0	0.0	0.0	0.0	0.0	0.0	0.0	0.0
3909	Cluster_003905	0.0	0.0	0.0	0.0	0.0	0.0	0.0	0.0	0.0	0.0	0.0	0.0	0.0	0.0	0.0	0.0	0.0	0.0	0.0	0.0	0.0	0.0	0.0	0.0	0.0	0.0	0.0	0.0	0.0	0.0	0.0	0.0	0.0	0.0	0.0	0.0	0.0	0.0	0.0	0.0	0.0	0.0	0.0	0.0	0.0	0.0	0.0	0.0
68239	Cluster_068235	1108694.2	1032337.7	433074.88	520455.12	638456.6	383204.47	833116.75	483520.38	540300.25	476982.78	574722.6	396098.72	1329124.9	1748344.2	930529.6	1016264.44	930533.2	1004599.0	758329.44	1150452.5	1059667.6	1020102.56	951715.4	1158758.6	854792.56	793158.2	1124779.4	1299951.5	1230180.1	988675.06	1144995.4	912628.56	661273.56	877273.2	1248446.8	1253726.5	1122653.5	901668.6	871977.0	796063.7	1081438.2	823689.56	974440.44	950873.44	1055801.5	769833.4	1231533.0	901944.2
3977	Cluster_003973	0.0	0.0	35113.367	0.0	24473.21	0.0	0.0	20045.576	0.0	1861.9142	19787.77	0.0	0.0	0.0	0.0	0.0	19065.656	0.0	0.0	0.0	0.0	33281.36	35454.21	0.0	23480.977	0.0	0.0	0.0	0.0	0.0	0.0	0.0	0.0	0.0	0.0	0.0	4331.5786	0.0	0.0	0.0	0.0	0.0	0.0	0.0	0.0	0.0	0.0	882.1421
3981	Cluster_003977	0.0	0.0	0.0	0.0	0.0	0.0	0.0	0.0	0.0	0.0	0.0	0.0	31656.94	0.0	0.0	0.0	0.0	0.0	0.0	0.0	0.0	0.0	38643.203	0.0	32278.56	0.0	0.0	73.80509	0.0	0.0	32255.385	0.0	0.0	0.0	0.0	0.0	0.0	0.0	0.0	0.0	40863.918	0.0	0.0	0.0	49933.45	0.0	0.0	0.0
3985	Cluster_003981	0.0	0.0	0.0	0.0	0.0	1911.8757	0.0	0.0	0.0	0.0	0.0	0.0	42791.316	0.0	36367.996	0.0	0.0	0.0	0.0	0.0	0.0	0.0	0.0	0.0	0.0	0.0	0.0	0.0	0.0	0.0	0.0	0.0	0.0	58647.293	0.0	0.0	0.0	0.0	23844.236	0.0	0.0	0.0	0.0	0.0	0.0	0.0	0.0	39604.734
3988	Cluster_003984	0.0	0.0	0.0	0.0	0.0	0.0	0.0	0.0	0.0	0.0	0.0	0.0	0.0	0.0	0.0	0.0	0.0	0.0	0.0	0.0	0.0	0.0	0.0	0.0	0.0	0.0	0.0	0.0	0.0	0.0	0.0	0.0	0.0	0.0	0.0	0.0	0.0	0.0	0.0	0.0	0.0	0.0	0.0	0.0	0.0	0.0	0.0	0.0
68386	Cluster_068382	584779.06	945908.44	1251841.9	0.0	0.0	87927.27	657492.8	210625.28	79056.82	318195.4	1139332.5	0.0	0.0	192260.06	0.0	0.0	135430.38	0.0	258162.03	174225.3	47029.402	49425.156	142678.36	448860.22	0.0	526802.75	0.0	799178.0	227667.95	966946.5	1025532.6	1336085.1	608523.1	424832.56	636367.2	0.0	336369.5	192679.73	375089.94	1379871.9	593747.94	75892.53	613795.06	468057.62	425139.16	564530.06	272347.34	194986.42
3992	Cluster_003988	0.0	0.0	0.0	0.0	0.0	0.0	0.0	0.0	0.0	0.0	0.0	0.0	0.0	0.0	0.0	0.0	0.0	0.0	0.0	0.0	0.0	0.0	0.0	0.0	0.0	0.0	0.0	0.0	0.0	0.0	0.0	0.0	0.0	0.0	0.0	0.0	0.0	0.0	0.0	0.0	0.0	0.0	0.0	0.0	0.0	0.0	0.0	0.0
3992.1	Cluster_003988	0.0	0.0	0.0	0.0	0.0	0.0	0.0	0.0	0.0	0.0	0.0	0.0	0.0	0.0	0.0	0.0	0.0	0.0	0.0	0.0	0.0	0.0	0.0	0.0	0.0	0.0	0.0	0.0	0.0	0.0	0.0	0.0	0.0	0.0	0.0	0.0	0.0	0.0	0.0	0.0	0.0	0.0	0.0	0.0	0.0	0.0	0.0	0.0
68398	Cluster_068394	96679.445	0.0	58331.367	37181.12	0.0	134174.94	0.0	0.0	0.0	165351.94	78848.34	69381.2	0.0	0.0	0.0	0.0	0.0	0.0	275836.84	0.0	0.0	87424.086	0.0	0.0	0.0	0.0	0.0	146668.67	35297.47	0.0	0.0	0.0	0.0	85682.23	0.0	0.0	0.0	0.0	114599.766	78101.34	0.0	30149.914	112259.734	0.0	0.0	45587.633	49688.652	0.0
3996	Cluster_003992	0.0	0.0	0.0	0.0	0.0	20518.404	0.0	0.0	0.0	0.0	0.0	0.0	0.0	0.0	83590.35	179361.55	112002.664	0.0	0.0	266132.94	0.0	80555.484	50011.703	52540.355	0.0	1020.62317	0.0	127828.58	0.0	242104.84	61351.37	0.0	0.0	41095.402	0.0	280907.88	0.0	0.0	35.829254	0.0	0.0	0.0	76239.07	0.0	4152.6104	0.0	46459.297	131196.0
3995	Cluster_003991	0.0	0.0	0.0	0.0	0.0	0.0	0.0	0.0	0.0	0.0	0.0	0.0	178468.22	0.0	0.0	0.0	0.0	0.0	0.0	0.0	293049.34	0.0	0.0	107054.695	0.0	0.0	0.0	0.0	423048.2	0.0	0.0	0.0	0.0	0.0	0.0	0.0	0.0	0.0	0.0	0.0	0.0	0.0	0.0	0.0	0.0	0.0	3866.7805	0.0
4003	Cluster_003999	135878.75	47398.336	38699.695	43473.918	22510.055	38067.984	6816.8706	33517.457	86309.83	55749.945	42609.336	95276.46	141817.47	80391.016	33058.465	24908.36	17372.389	20104.965	19691.36	37938.734	94814.31	47814.95	27385.19	120456.58	12829.605	23280.922	18186.203	86770.13	57765.277	101545.984	14652.328	13548.472	43035.0	57978.684	16143.467	59501.973	20278.936	71749.65	87710.97	19417.492	69365.055	18545.473	44251.305	19941.508	24029.852	17147.557	21707.873	12920.125
4012	Cluster_004008	58486.09	382906.62	266983.4	197126.17	256301.2	218846.94	41909.47	29849.576	342022.28	25682.012	26395.703	20086.91	449691.38	546175.6	780772.3	31906.242	13940.123	694236.75	306321.34	171789.0	57935.305	23921.164	713010.8	186633.48	24011.984	23812.465	10453.476	59906.207	28345.57	18111.734	15625.469	279347.5	732409.1	12392.309	26077.982	0.0	65896.77	108357.3	4082.6567	33487.4	448447.3	13784.556	144665.3	29868.738	2185.4355	24539.914	20328.684	10333.995
68515	Cluster_068511	0.0	0.0	0.0	0.0	0.0	0.0	0.0	0.0	0.0	0.0	1807.7117	0.0	0.0	0.0	0.0	0.0	0.0	0.0	0.0	0.0	0.0	0.0	0.0	0.0	0.0	0.0	0.0	0.0	0.0	0.0	0.0	0.0	0.0	0.0	0.0	0.0	0.0	0.0	0.0	0.0	0.0	0.0	0.0	0.0	0.0	0.0	0.0	0.0
4024	Cluster_004020	272433.78	0.0	381027.3	0.0	93753.14	0.0	551601.2	0.0	318499.53	0.0	0.0	0.0	285646.78	81204.42	0.0	79504.58	874988.1	463716.62	798464.9	118394.81	0.0	0.0	77472.09	259532.28	1047577.0	1017697.75	0.0	2590363.5	749964.7	1292000.5	780577.25	143229.7	324109.62	1720986.9	696402.25	59193.594	0.0	279601.0	111685.914	383546.22	0.0	0.0	0.0	0.0	585974.4	43642.773	0.0	0.0
4060	Cluster_004056	0.0	0.0	0.0	0.0	0.0	0.0	0.0	0.0	0.0	0.0	0.0	0.0	0.0	0.0	0.0	0.0	0.0	0.0	0.0	0.0	0.0	0.0	0.0	0.0	0.0	0.0	0.0	0.0	0.0	0.0	0.0	0.0	0.0	0.0	0.0	0.0	0.0	0.0	0.0	0.0	0.0	0.0	0.0	0.0	0.0	0.0	0.0	0.0
68794	Cluster_068790	0.0	0.0	0.0	0.0	0.0	0.0	0.0	0.0	0.0	0.0	0.0	0.0	0.0	0.0	2394.595	0.0	0.0	0.0	0.0	0.0	0.0	0.0	0.0	0.0	0.0	0.0	0.0	0.0	0.0	0.0	0.0	0.0	0.0	0.0	0.0	0.0	0.0	0.0	0.0	0.0	0.0	0.0	0.0	0.0	0.0	0.0	0.0	0.0
4081	Cluster_004077	0.0	0.0	0.0	0.0	0.0	0.0	0.0	0.0	0.0	0.0	0.0	0.0	0.0	0.0	0.0	0.0	0.0	0.0	0.0	48360.613	0.0	0.0	0.0	0.0	0.0	0.0	0.0	0.0	0.0	18425.045	0.0	0.0	0.0	0.0	0.0	0.0	0.0	0.0	0.0	0.0	0.0	0.0	0.0	27137.809	0.0	0.0	0.0	39697.773
4094	Cluster_004090	6112333.0	3860434.0	1.4400043E7	1.1481131E7	1.306792E7	1.165413E7	2139204.0	2251905.2	1108130.9	665729.75	921910.06	2840100.2	3382975.8	4779226.5	7213486.5	3118370.8	4347169.0	3361984.5	4887754.5	7121196.5	5131061.0	4266250.5	2625863.0	4297188.5	1210466.9	6995560.0	3760565.8	3423570.8	4101168.2	3310879.2	5553029.5	6145704.5	3621217.5	6230655.5	5336867.5	4625183.5	2265090.8	5507104.0	2875114.8	3735109.2	3236294.8	3955113.2	4656780.5	2644564.0	3295811.8	2694881.5	4195920.5	5581269.0
68871	Cluster_068867	0.0	0.0	0.0	0.0	0.0	0.0	0.0	0.0	0.0	0.0	0.0	0.0	0.0	0.0	0.0	0.0	0.0	0.0	0.0	0.0	0.0	0.0	0.0	0.0	218566.39	0.0	0.0	0.0	0.0	86552.9	0.0	0.0	0.0	0.0	0.0	0.0	0.0	0.0	0.0	33813.293	0.0	0.0	0.0	0.0	358691.53	0.0	0.0	0.0
68872	Cluster_068868	0.0	0.0	0.0	0.0	0.0	0.0	0.0	0.0	0.0	0.0	0.0	0.0	0.0	0.0	0.0	0.0	0.0	0.0	0.0	0.0	0.0	0.0	0.0	0.0	198596.36	0.0	0.0	0.0	0.0	86552.9	0.0	0.0	0.0	0.0	0.0	0.0	0.0	0.0	0.0	33813.293	0.0	0.0	0.0	0.0	318225.28	0.0	0.0	0.0
68896	Cluster_068892	1835172.0	4513928.5	1114119.8	1790707.4	1585181.5	2509898.0	1869424.0	2469213.8	1374229.0	2634662.2	2048687.0	5422594.5	34833.484	3135583.5	266184.5	75064.47	3856869.0	730844.94	726323.5	40985.035	139727.12	4577864.0	3039233.5	317309.12	734375.9	4572426.5	5609159.0	3463631.8	49730.0	7101094.0	6544436.5	299716.75	1367861.0	354553.88	1600265.0	3137028.5	4906648.0	312634.8	1649573.2	3585724.0	3335643.0	1599873.4	1581309.6	849378.2	4191163.5	3328529.0	2858201.0	85427.266
4111	Cluster_004107	0.0	0.0	0.0	0.0	0.0	0.0	0.0	0.0	0.0	0.0	0.0	0.0	0.0	0.0	0.0	0.0	0.0	0.0	0.0	8802.091	0.0	0.0	0.0	0.0	0.0	0.0	43913.59	0.0	0.0	0.0	0.0	0.0	0.0	0.0	0.0	0.0	0.0	0.0	0.0	0.0	0.0	0.0	0.0	0.0	0.0	0.0	0.0	0.0
4117	Cluster_004113	0.0	0.0	0.0	0.0	0.0	0.0	0.0	0.0	0.0	0.0	0.0	0.0	0.0	0.0	0.0	0.0	5566.0234	0.0	0.0	0.0	0.0	0.0	0.0	0.0	0.0	0.0	0.0	0.0	0.0	0.0	0.0	0.0	0.0	0.0	0.0	0.0	0.0	0.0	0.0	0.0	0.0	0.0	0.0	0.0	0.0	0.0	0.0	0.0
4130	Cluster_004126	0.0	0.0	0.0	0.0	0.0	0.0	0.0	0.0	0.0	0.0	0.0	0.0	0.0	0.0	0.0	0.0	0.0	0.0	0.0	0.0	0.0	0.0	0.0	0.0	0.0	0.0	0.0	0.0	0.0	0.0	0.0	0.0	0.0	0.0	0.0	0.0	1156.293	0.0	0.0	0.0	0.0	0.0	0.0	0.0	0.0	0.0	0.0	0.0
69147	Cluster_069143	0.0	0.0	0.0	5418.984	36842.055	0.0	0.0	0.0	0.0	0.0	0.0	0.0	0.0	0.0	0.0	0.0	46388.523	0.0	0.0	0.0	0.0	0.0	0.0	0.0	21209.418	0.0	0.0	27671.23	0.0	26977.82	0.0	0.0	0.0	0.0	0.0	66916.016	0.0	0.0	0.0	0.0	0.0	31215.277	0.0	33647.508	3653.806	0.0	0.0	42722.68
69348	Cluster_069344	0.0	0.0	0.0	0.0	0.0	96381.91	7747.727	0.0	0.0	0.0	0.0	59083.043	48317.016	0.0	0.0	692.75854	0.0	30755.594	0.0	61029.93	0.0	0.0	0.0	0.0	0.0	0.0	0.0	0.0	0.0	0.0	0.0	0.0	0.0	30756.137	0.0	0.0	0.0	27087.938	0.0	0.0	0.0	0.0	0.0	0.0	0.0	0.0	40381.086	0.0
69439	Cluster_069435	0.0	0.0	0.0	0.0	0.0	0.0	0.0	0.0	0.0	0.0	0.0	0.0	0.0	0.0	0.0	0.0	0.0	0.0	0.0	0.0	0.0	0.0	0.0	0.0	0.0	0.0	0.0	0.0	0.0	0.0	0.0	0.0	0.0	0.0	0.0	0.0	0.0	0.0	0.0	0.0	0.0	0.0	0.0	0.0	0.0	0.0	0.0	0.0
69576	Cluster_069572	0.0	0.0	0.0	0.0	0.0	0.0	0.0	0.0	0.0	0.0	0.0	0.0	0.0	0.0	0.0	0.0	0.0	0.0	0.0	0.0	0.0	0.0	0.0	0.0	0.0	0.0	0.0	0.0	0.0	0.0	0.0	0.0	0.0	0.0	0.0	0.0	0.0	0.0	0.0	0.0	0.0	0.0	0.0	0.0	0.0	0.0	0.0	0.0
4197	Cluster_004193	0.0	0.0	0.0	0.0	0.0	48271.81	0.0	43422.035	0.0	44582.58	66657.35	0.0	0.0	0.0	28881.69	53691.76	0.0	22031.914	144881.22	57116.523	0.0	0.0	98443.82	0.0	39525.586	0.0	0.0	51583.824	0.0	0.0	0.0	65656.664	166195.77	0.0	55279.117	74295.85	28454.053	0.0	0.0	54844.625	0.0	30794.459	0.0	37832.42	0.0	0.0	0.0	0.0
4205	Cluster_004201	0.0	0.0	0.0	0.0	0.0	0.0	0.0	0.0	0.0	0.0	0.0	0.0	23704.104	0.0	0.0	0.0	0.0	0.0	46702.0	37340.105	0.0	0.0	0.0	0.0	34081.44	0.0	0.0	0.0	50363.1	0.0	46442.145	0.0	0.0	0.0	67514.13	0.0	0.0	0.0	0.0	25394.85	0.0	0.0	0.0	0.0	42008.402	39270.785	0.0	0.0
4208	Cluster_004204	0.0	0.0	0.0	0.0	0.0	0.0	0.0	0.0	0.0	0.0	0.0	0.0	0.0	0.0	0.0	0.0	0.0	0.0	0.0	0.0	0.0	0.0	0.0	0.0	0.0	0.0	0.0	0.0	0.0	0.0	0.0	0.0	0.0	0.0	0.0	0.0	0.0	0.0	0.0	0.0	0.0	0.0	0.0	0.0	0.0	0.0	0.0	0.0
69673	Cluster_069669	0.0	0.0	0.0	0.0	0.0	0.0	0.0	0.0	0.0	0.0	0.0	0.0	0.0	0.0	0.0	0.0	0.0	0.0	0.0	0.0	0.0	0.0	0.0	0.0	0.0	0.0	0.0	0.0	0.0	0.0	0.0	0.0	0.0	0.0	0.0	0.0	0.0	0.0	0.0	0.0	0.0	0.0	0.0	0.0	0.0	0.0	0.0	0.0
69673.1	Cluster_069669	0.0	0.0	0.0	0.0	0.0	0.0	0.0	0.0	0.0	0.0	0.0	0.0	0.0	0.0	0.0	0.0	0.0	0.0	0.0	0.0	0.0	0.0	0.0	0.0	0.0	0.0	0.0	0.0	0.0	0.0	0.0	0.0	0.0	0.0	0.0	0.0	0.0	0.0	0.0	0.0	0.0	0.0	0.0	0.0	0.0	0.0	0.0	0.0
4227	Cluster_004223	0.0	0.0	0.0	0.0	0.0	0.0	0.0	0.0	0.0	0.0	0.0	0.0	258245.81	0.0	0.0	51317.844	0.0	0.0	0.0	0.0	87313.79	0.0	0.0	61532.66	0.0	0.0	0.0	0.0	0.0	0.0	0.0	0.0	0.0	0.0	0.0	80834.1	0.0	0.0	0.0	0.0	0.0	0.0	0.0	0.0	0.0	0.0	0.0	0.0
4229	Cluster_004225	0.0	0.0	0.0	0.0	0.0	0.0	0.0	0.0	0.0	0.0	0.0	0.0	0.0	0.0	0.0	0.0	0.0	0.0	0.0	0.0	0.0	0.0	0.0	0.0	0.0	0.0	0.0	0.0	0.0	0.0	0.0	0.0	0.0	0.0	0.0	0.0	0.0	0.0	0.0	0.0	0.0	0.0	0.0	0.0	0.0	0.0	0.0	0.0
4237	Cluster_004233	0.0	0.0	0.0	0.0	0.0	0.0	0.0	0.0	2394.657	0.0	0.0	0.0	0.0	0.0	0.0	0.0	0.0	0.0	0.0	0.0	0.0	0.0	0.0	0.0	0.0	0.0	0.0	0.0	35647.793	0.0	0.0	0.0	0.0	0.0	0.0	0.0	0.0	0.0	0.0	21297.717	0.0	0.0	0.0	0.0	0.0	0.0	51041.363	11787.925
69816	Cluster_069812	0.0	17052.209	0.0	0.0	0.0	0.0	18746.98	0.0	0.0	0.0	0.0	0.0	0.0	0.0	0.0	0.0	0.0	0.0	0.0	0.0	0.0	0.0	0.0	0.0	0.0	0.0	0.0	0.0	0.0	0.0	0.0	0.0	0.0	0.0	0.0	0.0	0.0	0.0	15125.28	0.0	21380.852	0.0	0.0	0.0	0.0	0.0	2966.521	0.0
4241	Cluster_004237	3.64245792E8	3.60816704E8	3.1056224E8	3.15925984E8	3.07646976E8	3.18194624E8	3.28329472E8	3.21609184E8	3.41079808E8	3.12176224E8	3.34014304E8	3.39416E8	2.83899104E8	3.98037248E8	3.9184896E8	3.7233616E8	2.62331808E8	1.68331424E8	3.89640416E8	4.35628864E8	3.57716992E8	2.5568952E8	3.48419584E8	3.95487264E8	2.64901248E8	4.40864096E8	2.05092928E8	3.47090912E8	4.26928416E8	3.59810688E8	3.09933056E8	1.84944016E8	3.68217984E8	3.95752256E8	3.63174976E8	4.2333856E8	3.50130752E8	3.63579392E8	3.5464736E8	3.05158464E8	3.08513632E8	3.97757344E8	2.89521632E8	2.58788208E8	3.96938432E8	3.7073024E8	3.97843904E8	2.60200832E8
69862	Cluster_069858	90039.61	186574.2	137478.92	86239.91	63664.027	44206.3	139209.22	74216.35	121312.945	69993.19	0.0	90859.64	93320.69	83796.81	47923.277	0.0	54931.64	268362.4	0.0	0.0	0.0	300319.5	90423.86	41500.793	674143.7	159655.12	500829.94	272044.16	0.0	131738.22	0.0	244097.12	274472.94	53866.457	33921.207	0.0	0.0	0.0	72681.27	98201.12	97268.195	620231.9	22904.857	75646.805	3111761.8	160114.14	95432.734	0.0
69914	Cluster_069910	4.4241684E7	5.977956E7	4.1905748E7	5.116428E7	4.5506908E7	5.4117316E7	6.139798E7	6.145616E7	5.8523204E7	6.4299932E7	5.9241616E7	6.4593216E7	1.3796705E7	2.852554E7	3.1254662E7	2.6301816E7	3.5698012E7	2.7541224E7	3.319798E7	4.128192E7	2.1777354E7	4.6020256E7	5.0447484E7	4.4474424E7	7.1157712E7	5.7022416E7	4.6031632E7	6.3255452E7	5.6874244E7	5.0230936E7	3.9825368E7	4.497202E7	4.2278364E7	3.9709444E7	2.6468404E7	3.9206372E7	6.9353528E7	3.7246604E7	4.0375252E7	4.7821384E7	3.6333704E7	3.345614E7	4.6022736E7	3.4110524E7	8.461688E7	5.0722576E7	3.930016E7	5.3571292E7
69967	Cluster_069963	0.0	0.0	0.0	0.0	0.0	0.0	20105.498	0.0	0.0	0.0	0.0	0.0	0.0	0.0	0.0	0.0	0.0	0.0	45564.277	0.0	0.0	126113.055	0.0	0.0	0.0	0.0	0.0	0.0	2269.0073	0.0	0.0	0.0	0.0	102873.16	123442.67	79172.516	0.0	0.0	0.0	4068.917	52158.14	0.0	0.0	0.0	0.0	0.0	0.0	0.0
4296	Cluster_004292	0.0	0.0	1508.8495	0.0	0.0	0.0	0.0	0.0	0.0	0.0	0.0	0.0	0.0	0.0	0.0	1395299.9	0.0	0.0	0.0	0.0	0.0	0.0	0.0	0.0	0.0	0.0	0.0	0.0	0.0	0.0	0.0	0.0	0.0	0.0	0.0	235.40817	0.0	174476.69	0.0	0.0	0.0	0.0	0.0	0.0	0.0	0.0	0.0	0.0
4299	Cluster_004295	0.0	0.0	0.0	0.0	0.0	0.0	0.0	0.0	0.0	0.0	0.0	0.0	0.0	0.0	0.0	0.0	0.0	0.0	0.0	0.0	0.0	0.0	0.0	0.0	0.0	0.0	0.0	0.0	0.0	0.0	0.0	0.0	0.0	0.0	0.0	0.0	0.0	0.0	0.0	0.0	0.0	0.0	0.0	0.0	0.0	0.0	0.0	0.0
70052	Cluster_070048	308517.53	377890.34	110051.63	109415.8	209761.03	198562.08	119102.48	169504.56	182037.53	124706.79	156770.97	48547.707	0.0	37859.32	0.0	0.0	60255.81	155268.16	132167.22	0.0	0.0	590999.3	495432.72	0.0	5343.693	360761.56	2112608.8	0.0	0.0	0.0	968209.1	0.0	69925.55	0.0	11423.462	1050125.4	58271.594	219361.47	0.0	0.0	0.0	515541.22	0.0	0.0	366154.03	574725.06	82783.51	0.0
4318	Cluster_004314	1.17623712E8	1.12420608E8	1.113588E8	1.07779824E8	1.04043512E8	1.02498192E8	1.05292048E8	1.07623496E8	1.08444512E8	1.01422016E8	1.02933504E8	1.11951184E8	1.30032328E8	1.39398992E8	1.29850384E8	1.57011152E8	1.66347584E8	1.55178352E8	1.25382872E8	1.12246304E8	1.05860488E8	9.2008032E7	1.35804256E8	1.2752228E8	7.168804E7	1.76206736E8	7.2912008E7	7.3308048E7	1.49021408E8	1.1460568E8	1.23192488E8	6.4157784E7	9.38208E7	1.30303104E8	1.54911968E8	1.82511648E8	1.1581736E8	1.3193448E8	1.46137056E8	1.3229848E8	1.38734944E8	1.856792E8	1.4918832E8	5.9569436E7	9.7085824E7	9.04304E7	1.30080784E8	1.09948368E8
70173	Cluster_070169	335333.8	718687.94	436851.03	922403.5	965877.8	1034839.0	1266481.8	1185327.4	1444619.1	1513396.1	1930902.4	2055040.5	0.0	477262.34	515604.03	687899.56	0.0	954049.7	548318.56	0.0	762854.94	836029.56	892704.9	276130.72	578076.25	648359.3	392430.25	998995.9	872482.25	708729.75	472176.75	274550.62	501909.3	793312.4	561254.5	859257.8	906594.44	860489.5	1050272.6	647276.2	1002485.75	424469.5	862302.75	1125440.5	695906.44	778740.44	898073.75	688558.0
4320	Cluster_004316	0.0	0.0	0.0	0.0	0.0	0.0	0.0	0.0	0.0	0.0	0.0	0.0	0.0	0.0	0.0	0.0	0.0	0.0	0.0	0.0	0.0	0.0	0.0	0.0	0.0	0.0	0.0	0.0	0.0	0.0	0.0	0.0	0.0	0.0	0.0	0.0	0.0	0.0	0.0	0.0	0.0	0.0	0.0	10117.097	0.0	0.0	0.0	0.0
70192	Cluster_070188	0.0	0.0	0.0	0.0	0.0	0.0	0.0	0.0	0.0	0.0	0.0	0.0	0.0	0.0	0.0	0.0	0.0	0.0	0.0	0.0	0.0	0.0	0.0	0.0	0.0	0.0	0.0	0.0	0.0	0.0	0.0	0.0	0.0	0.0	0.0	0.0	0.0	0.0	0.0	0.0	0.0	0.0	1765.1191	0.0	0.0	0.0	0.0	0.0
70415	Cluster_070411	0.0	158386.2	0.0	0.0	0.0	44333.55	55960.703	169906.2	160055.53	173242.72	103448.13	167925.31	282218.12	79479.984	0.0	0.0	0.0	103817.95	828095.44	0.0	443.5877	509366.88	76153.46	0.0	1154259.0	78611.03	93846.14	57933.24	366703.03	0.0	23482.668	1028385.6	647081.0	242693.6	85725.66	34807.07	193314.62	43633.56	1179192.4	0.0	104478.516	632817.44	33908.195	434930.28	112220.67	220494.66	46816.926	231956.23
4341	Cluster_004337	9640.826	0.0	47204.188	0.0	47249.004	81322.71	23846.162	55411.312	67610.266	0.0	49589.633	0.0	31275.223	53385.96	0.0	112343.7	0.0	55117.895	0.0	22127.436	42621.527	0.0	0.0	96904.19	45430.375	0.0	82559.45	19344.234	19970.678	22148.443	69830.414	24795.723	25455.291	6928.6016	23337.4	0.0	21649.547	100464.1	45369.496	29963.29	41512.875	65995.766	43822.656	20728.13	22093.115	67317.55	60367.992	0.0
4341.1	Cluster_004337	9640.826	0.0	47204.188	0.0	47249.004	81322.71	23846.162	55411.312	67610.266	0.0	49589.633	0.0	31275.223	53385.96	0.0	112343.7	0.0	55117.895	0.0	22127.436	42621.527	0.0	0.0	96904.19	45430.375	0.0	82559.45	19344.234	19970.678	22148.443	69830.414	24795.723	25455.291	6928.6016	23337.4	0.0	21649.547	100464.1	45369.496	29963.29	41512.875	65995.766	43822.656	20728.13	22093.115	67317.55	60367.992	0.0
70513	Cluster_070509	36505.56	160229.53	174672.36	57006.992	154879.28	54452.543	0.0	132750.0	137696.48	110341.82	217743.95	95467.734	462526.88	280394.8	46998.59	190036.61	293470.38	205229.62	459603.3	122770.336	377987.7	333302.16	404387.88	216025.83	85733.04	144514.55	128657.43	325583.44	144981.86	92108.32	277875.6	270488.34	304307.0	225422.69	138486.78	519630.38	479147.47	340760.75	178071.45	405246.88	95611.36	218545.84	237168.1	222929.97	318616.22	211307.86	292502.03	156805.36
70513.1	Cluster_070509	36505.56	160229.53	174672.36	57006.992	154879.28	54452.543	0.0	132750.0	137696.48	110341.82	217743.95	95467.734	462526.88	280394.8	46998.59	190036.61	293470.38	205229.62	459603.3	122770.336	377987.7	333302.16	404387.88	216025.83	85733.04	144514.55	128657.43	325583.44	144981.86	92108.32	277875.6	270488.34	304307.0	225422.69	138486.78	519630.38	479147.47	340760.75	178071.45	405246.88	95611.36	218545.84	237168.1	222929.97	318616.22	211307.86	292502.03	156805.36
4378	Cluster_004374	0.0	0.0	0.0	0.0	0.0	0.0	0.0	0.0	0.0	0.0	0.0	0.0	0.0	0.0	0.0	0.0	0.0	0.0	0.0	0.0	0.0	0.0	0.0	0.0	0.0	0.0	0.0	0.0	0.0	0.0	0.0	0.0	0.0	0.0	0.0	0.0	0.0	0.0	0.0	0.0	0.0	0.0	0.0	0.0	0.0	0.0	45831.465	0.0
4379	Cluster_004375	0.0	0.0	0.0	0.0	0.0	0.0	0.0	0.0	0.0	0.0	0.0	0.0	0.0	0.0	0.0	0.0	0.0	0.0	0.0	0.0	0.0	0.0	0.0	0.0	0.0	0.0	0.0	0.0	0.0	0.0	0.0	0.0	0.0	0.0	0.0	0.0	0.0	0.0	0.0	0.0	0.0	0.0	0.0	0.0	0.0	0.0	0.0	0.0
4397	Cluster_004393	0.0	0.0	3530.5938	0.0	8560.384	0.0	0.0	39829.24	26595.031	0.0	0.0	6884.447	50438.758	0.0	0.0	21789.654	0.0	45845.55	0.0	0.0	0.0	56025.824	0.0	0.0	0.0	0.0	1105689.9	0.0	0.0	416.91995	6389.894	469514.47	0.0	0.0	0.0	0.0	0.0	0.0	0.0	0.0	0.0	0.0	0.0	0.0	0.0	0.0	0.0	0.0
4403	Cluster_004399	59791.293	0.0	34335.617	29190.121	77836.39	0.0	35528.74	0.0	89849.24	0.0	48038.48	0.0	0.0	68825.336	33797.598	45127.72	0.0	355.4653	3444.11	0.0	45292.844	0.0	0.0	26446.707	43151.195	56080.176	35405.324	100407.51	0.0	0.0	111353.23	38074.492	18743.807	21529.475	0.0	0.0	0.0	0.0	53115.83	0.0	116814.945	0.0	0.0	59638.023	0.0	50656.39	0.0	0.0
4409	Cluster_004405	122528.83	144990.7	41326.09	0.0	105419.79	105234.375	93675.695	126068.49	124467.39	95488.57	54891.93	91559.91	0.0	0.0	85897.86	0.0	0.0	0.0	0.0	0.0	0.0	32803.586	0.0	23328.705	18603.062	0.0	0.0	0.0	7755.8926	7031.0073	92591.35	10382.97	14700.171	52967.11	9321.05	0.0	94094.94	0.0	0.0	1378.5577	28342.63	0.0	0.0	5073.066	0.0	0.0	35456.316	21391.79
4409.1	Cluster_004405	122528.83	144990.7	41326.09	0.0	105419.79	105234.375	93675.695	126068.49	124467.39	95488.57	54891.93	91559.91	0.0	0.0	85897.86	0.0	0.0	0.0	0.0	0.0	0.0	32803.586	0.0	23328.705	18603.062	0.0	0.0	0.0	7755.8926	7031.0073	92591.35	10382.97	14700.171	52967.11	9321.05	0.0	94094.94	0.0	0.0	1378.5577	28342.63	0.0	0.0	5073.066	0.0	0.0	35456.316	21391.79
70862	Cluster_070858	0.0	0.0	0.0	0.0	0.0	0.0	0.0	0.0	0.0	0.0	0.0	0.0	0.0	0.0	0.0	0.0	0.0	0.0	0.0	0.0	0.0	0.0	0.0	0.0	0.0	0.0	0.0	0.0	0.0	0.0	0.0	0.0	0.0	0.0	0.0	0.0	0.0	0.0	0.0	0.0	0.0	0.0	0.0	0.0	0.0	0.0	0.0	57113.1
70902	Cluster_070898	0.0	0.0	31207.438	0.0	0.0	0.0	0.0	0.0	0.0	0.0	14874.075	72245.875	0.0	0.0	22074.492	70644.266	0.0	0.0	0.0	0.0	0.0	0.0	0.0	0.0	0.0	0.0	0.0	0.0	0.0	0.0	56405.64	52908.234	0.0	0.0	156327.03	41924.484	34386.273	0.0	0.0	0.0	85907.87	0.0	36049.074	0.0	0.0	0.0	0.0	396704.38
70938	Cluster_070934	0.0	0.0	0.0	0.0	0.0	0.0	0.0	0.0	0.0	20377.943	56913.2	28765.12	31965.855	0.0	0.0	0.0	5859.179	34780.44	0.0	111643.95	16575.836	0.0	0.0	0.0	35823.832	7820.1934	0.0	0.0	0.0	30475.352	0.0	45606.78	40628.33	42375.957	0.0	25635.604	0.0	0.0	0.0	0.0	10843.011	0.0	24224.477	74841.54	27516.957	0.0	19706.643	23236.13
4454	Cluster_004450	2.324108E7	1.915685E7	2.061672E7	1.8705388E7	1.9091192E7	1.9569172E7	2.1836494E7	2.4485216E7	2.3790188E7	2.0805418E7	2.265492E7	2.495278E7	2.0301074E7	2.1138386E7	2.209674E7	2.3372094E7	2.6559778E7	2.1764376E7	2.0241766E7	2.4701368E7	1.936462E7	1.8901688E7	2.0961774E7	2.2121668E7	2.1070916E7	2.5991322E7	2.1445308E7	1.9799988E7	2.1403344E7	1.9713546E7	1.8546126E7	1.6659045E7	2.1044552E7	2.1572872E7	2.2460092E7	2.1138318E7	1.9553104E7	2.0910818E7	2.4494478E7	2.0454644E7	2.2085444E7	2.2053516E7	2.2139348E7	1.7661382E7	2.485438E7	1.6933586E7	2.1075064E7	1.7330572E7
4460	Cluster_004456	0.0	0.0	0.0	103.46397	0.0	0.0	0.0	0.0	0.0	0.0	0.0	0.0	172921.86	184111.5	0.0	0.0	5505.648	0.0	32434.709	0.0	0.0	126485.766	16382.772	0.0	0.0	477892.5	19397.455	389782.5	59343.29	577645.2	5510.1865	0.0	0.0	0.0	0.0	0.0	307393.7	137330.08	1295067.2	85155.23	66189.14	0.0	0.0	33052.82	0.0	28568.053	0.0	0.0
4476	Cluster_004472	0.0	0.0	0.0	0.0	0.0	0.0	0.0	0.0	0.0	0.0	0.0	0.0	0.0	0.0	0.0	0.0	0.0	0.0	0.0	0.0	0.0	0.0	0.0	0.0	0.0	0.0	0.0	0.0	0.0	0.0	0.0	0.0	0.0	0.0	0.0	0.0	0.0	33623.656	0.0	0.0	0.0	0.0	0.0	0.0	0.0	0.0	0.0	0.0
71186	Cluster_071182	14669.641	0.0	0.0	0.0	0.0	29326.309	34963.96	0.0	46155.004	0.0	41767.918	25356.627	0.0	0.0	0.0	0.0	33537.742	0.0	0.0	0.0	0.0	0.0	0.0	0.0	0.0	0.0	0.0	0.0	229386.94	0.0	0.0	0.0	0.0	0.0	0.0	0.0	0.0	0.0	0.0	27233.783	0.0	0.0	11188.559	0.0	0.0	38529.07	0.0	0.0
71203	Cluster_071199	0.0	0.0	0.0	0.0	0.0	0.0	0.0	0.0	0.0	0.0	0.0	0.0	0.0	0.0	0.0	0.0	0.0	0.0	0.0	0.0	0.0	0.0	0.0	0.0	0.0	0.0	0.0	0.0	0.0	0.0	0.0	0.0	0.0	0.0	0.0	0.0	0.0	0.0	0.0	0.0	0.0	0.0	0.0	0.0	0.0	0.0	0.0	0.0
71204	Cluster_071200	0.0	0.0	0.0	0.0	0.0	0.0	0.0	0.0	0.0	0.0	0.0	0.0	0.0	0.0	0.0	0.0	0.0	0.0	0.0	0.0	0.0	0.0	0.0	0.0	0.0	0.0	0.0	0.0	0.0	0.0	0.0	0.0	0.0	0.0	0.0	0.0	0.0	0.0	0.0	0.0	0.0	0.0	0.0	0.0	0.0	0.0	0.0	0.0
4508	Cluster_004504	0.0	0.0	0.0	0.0	0.0	0.0	0.0	0.0	39868.33	0.0	0.0	37804.23	0.0	0.0	0.0	0.0	0.0	0.0	0.0	0.0	0.0	58254.145	0.0	0.0	0.0	0.0	0.0	0.0	0.0	0.0	0.0	0.0	0.0	0.0	0.0	0.0	0.0	0.0	61094.387	0.0	0.0	0.0	0.0	0.0	0.0	0.0	0.0	0.0
71303	Cluster_071299	0.0	0.0	0.0	0.0	0.0	0.0	0.0	0.0	0.0	0.0	0.0	0.0	0.0	0.0	0.0	0.0	0.0	0.0	0.0	0.0	0.0	0.0	0.0	0.0	0.0	29897.523	36869.81	0.0	0.0	0.0	37545.953	0.0	48377.21	0.0	0.0	0.0	0.0	0.0	0.0	0.0	0.0	0.0	0.0	0.0	0.0	0.0	0.0	0.0
4552	Cluster_004548	0.0	0.0	0.0	0.0	0.0	0.0	0.0	0.0	0.0	0.0	0.0	0.0	0.0	0.0	0.0	0.0	0.0	0.0	0.0	0.0	0.0	0.0	0.0	0.0	0.0	0.0	0.0	0.0	0.0	0.0	0.0	0.0	0.0	0.0	0.0	0.0	0.0	0.0	0.0	0.0	0.0	0.0	0.0	0.0	0.0	0.0	0.0	0.0
71525	Cluster_071521	467743.16	1077247.0	121316.43	567366.44	348395.12	861619.94	459121.62	870983.44	543847.5	842878.0	642196.3	506813.5	30872.283	359387.47	49111.273	849184.8	298440.1	376670.62	349361.94	93005.44	177957.4	475119.9	1681831.1	370270.78	359434.25	1788214.2	1387996.8	137161.17	329865.25	352507.75	477802.6	4010616.0	2874917.0	986107.56	269604.34	102647.27	691187.94	1718992.0	1389937.0	854989.44	284467.03	1399151.5	613614.9	2123238.2	1016677.6	2666489.5	259544.25	395607.44
4579	Cluster_004575	0.0	0.0	0.0	28149.271	0.0	0.0	0.0	39271.414	0.0	0.0	0.0	0.0	0.0	0.0	29043.121	0.0	0.0	0.0	0.0	0.0	0.0	0.0	0.0	0.0	0.0	0.0	0.0	0.0	0.0	0.0	0.0	0.0	0.0	22949.58	0.0	0.0	0.0	0.0	0.0	0.0	0.0	0.0	31206.902	26065.982	0.0	0.0	50220.18	30684.953
4586	Cluster_004582	13601.273	26144.762	38022.438	17702.176	42403.09	16229.768	10979.364	18812.664	8675.537	20751.451	27095.666	32115.3	18774.256	46590.5	9642.487	41267.242	12477.801	75579.516	65638.51	70727.28	14263.885	55687.273	10497.875	9131.147	23319.854	17637.23	38269.86	16231.078	22706.047	20071.785	39424.94	34084.312	21432.973	24114.975	10694.197	29863.914	16958.625	13748.278	20953.28	21139.656	14157.092	18346.166	19601.285	13485.873	12244.588	10815.07	12622.889	12411.967
4592	Cluster_004588	622486.2	394261.72	57422.504	413005.25	553068.6	348319.56	214672.25	328118.94	1021403.0	759934.1	801104.8	169871.53	252350.0	808001.25	207426.81	0.0	854754.3	164850.6	240813.94	208678.47	63672.766	0.0	193335.06	516771.72	802121.0	1073147.8	16881.377	1004010.1	601291.9	1689674.6	648211.94	748518.8	262202.2	1129145.0	0.0	187746.6	1681287.5	76728.85	311331.22	368092.12	83523.164	0.0	654938.6	232637.1	416448.44	160084.25	286282.72	321635.56
71682	Cluster_071678	0.0	0.0	0.0	0.0	0.0	0.0	0.0	0.0	0.0	0.0	6367.42	18842.896	0.0	0.0	0.0	0.0	0.0	0.0	0.0	34730.043	14228.233	0.0	0.0	0.0	7771.552	0.0	0.0	0.0	29116.117	0.0	0.0	0.0	0.0	0.0	24937.705	44615.98	0.0	0.0	0.0	20332.174	0.0	33519.75	0.0	0.0	0.0	0.0	0.0	0.0
4612	Cluster_004608	0.0	0.0	0.0	0.0	0.0	0.0	0.0	0.0	0.0	0.0	0.0	0.0	0.0	0.0	0.0	0.0	0.0	0.0	0.0	0.0	0.0	0.0	0.0	0.0	0.0	0.0	0.0	0.0	0.0	0.0	0.0	0.0	0.0	0.0	0.0	0.0	0.0	0.0	0.0	0.0	0.0	0.0	0.0	0.0	0.0	0.0	0.0	0.0
4612.1	Cluster_004608	0.0	0.0	0.0	0.0	0.0	0.0	0.0	0.0	0.0	0.0	0.0	0.0	0.0	0.0	0.0	0.0	0.0	0.0	0.0	0.0	0.0	0.0	0.0	0.0	0.0	0.0	0.0	0.0	0.0	0.0	0.0	0.0	0.0	0.0	0.0	0.0	0.0	0.0	0.0	0.0	0.0	0.0	0.0	0.0	0.0	0.0	0.0	0.0
4620	Cluster_004616	0.0	0.0	0.0	0.0	0.0	0.0	0.0	0.0	0.0	0.0	0.0	0.0	0.0	0.0	0.0	0.0	0.0	0.0	0.0	0.0	0.0	0.0	0.0	36429.117	32789.93	0.0	0.0	0.0	0.0	0.0	0.0	0.0	0.0	0.0	0.0	0.0	25626.25	0.0	0.0	0.0	0.0	0.0	0.0	0.0	36415.766	34140.56	0.0	0.0
4668	Cluster_004664	0.0	0.0	0.0	0.0	0.0	0.0	0.0	0.0	0.0	0.0	0.0	0.0	0.0	0.0	0.0	0.0	0.0	0.0	0.0	0.0	0.0	0.0	0.0	0.0	0.0	0.0	0.0	0.0	0.0	0.0	0.0	0.0	0.0	0.0	0.0	0.0	0.0	0.0	0.0	0.0	0.0	0.0	0.0	0.0	0.0	0.0	0.0	0.0
4682	Cluster_004678	0.0	0.0	0.0	0.0	0.0	0.0	0.0	0.0	0.0	0.0	0.0	0.0	0.0	0.0	0.0	0.0	0.0	0.0	0.0	0.0	0.0	0.0	0.0	0.0	0.0	14383.488	0.0	0.0	0.0	0.0	0.0	0.0	0.0	0.0	0.0	0.0	0.0	0.0	0.0	0.0	0.0	0.0	0.0	0.0	0.0	0.0	0.0	0.0
4694	Cluster_004690	0.0	0.0	0.0	0.0	0.0	0.0	0.0	0.0	0.0	0.0	0.0	0.0	0.0	0.0	0.0	0.0	0.0	0.0	0.0	0.0	0.0	0.0	0.0	0.0	0.0	0.0	0.0	0.0	0.0	0.0	0.0	0.0	0.0	0.0	0.0	0.0	0.0	0.0	0.0	0.0	0.0	0.0	0.0	0.0	0.0	0.0	0.0	0.0
72178	Cluster_072174	35580.844	207908.81	170154.62	222196.23	87264.734	140522.11	328538.62	415327.03	272825.0	221624.52	253470.44	333087.62	187403.98	219326.28	89890.85	202941.88	306812.8	323255.06	0.0	234753.52	0.0	173255.86	118006.22	288607.84	212431.44	427597.72	0.0	0.0	260873.4	193147.4	232970.38	0.0	93301.03	144437.42	130022.74	196638.33	194517.84	188997.7	160129.42	187765.97	55570.395	374641.22	349177.5	107119.01	185876.69	243949.28	178822.1	175150.52
72258	Cluster_072254	486879.75	274785.3	359288.72	325180.16	298961.8	293066.7	367212.1	468071.38	321499.8	286676.03	334776.94	306446.72	160152.64	771434.8	340429.88	119504.414	260619.22	264234.47	264904.1	286869.34	218591.02	667176.75	213941.42	305035.06	0.0	0.0	311119.78	187442.5	589933.06	203935.42	472908.94	116829.0	253977.89	115412.08	169522.66	355853.7	483641.44	284897.8	643285.75	419882.1	331864.03	224743.05	255836.7	133869.23	387694.62	318674.34	135556.28	438096.47
4705	Cluster_004701	22577.66	0.0	14689.392	48764.414	9675.464	34760.113	0.0	0.0	0.0	0.0	0.0	0.0	242372.58	0.0	35712.887	4107.551	16728.445	0.0	4422.0625	67642.3	0.0	14211.259	0.0	16651.959	6555.1274	72573.82	16075.379	0.0	10003.824	3326.9963	17538.988	44833.816	33024.73	25104.14	0.0	3445.7522	0.0	9553.75	3377.3655	5730.976	7947.19	15279.001	11263.346	16903.854	0.0	7906.24	31757.66	29557.15
4706	Cluster_004702	0.0	0.0	0.0	0.0	0.0	0.0	0.0	0.0	0.0	0.0	0.0	0.0	0.0	0.0	0.0	0.0	0.0	0.0	0.0	0.0	0.0	0.0	0.0	0.0	0.0	0.0	0.0	0.0	0.0	0.0	0.0	0.0	0.0	0.0	0.0	0.0	0.0	0.0	0.0	0.0	0.0	0.0	0.0	0.0	0.0	0.0	0.0	0.0
72281	Cluster_072277	0.0	0.0	0.0	0.0	0.0	0.0	0.0	0.0	0.0	0.0	0.0	0.0	0.0	0.0	0.0	0.0	0.0	0.0	0.0	0.0	0.0	0.0	0.0	0.0	0.0	0.0	0.0	0.0	0.0	0.0	0.0	0.0	0.0	0.0	0.0	0.0	0.0	0.0	0.0	0.0	0.0	0.0	0.0	0.0	0.0	0.0	0.0	0.0
4715	Cluster_004711	0.0	0.0	0.0	0.0	0.0	0.0	17474.879	0.0	0.0	0.0	0.0	0.0	103376.84	147921.4	0.0	461321.72	541733.2	401649.9	81974.28	133208.56	0.0	91043.81	72767.805	0.0	0.0	1024622.9	76257.83	197913.84	0.0	114551.35	1063879.8	20014.031	0.0	93027.07	0.0	203576.38	437103.56	14577.096	93252.35	129120.695	600.4321	0.0	0.0	0.0	706894.6	199119.88	0.0	0.0
4715.1	Cluster_004711	0.0	0.0	0.0	0.0	0.0	0.0	17474.879	0.0	0.0	0.0	0.0	0.0	103376.84	147921.4	0.0	461321.72	541733.2	401649.9	81974.28	133208.56	0.0	91043.81	72767.805	0.0	0.0	1024622.9	76257.83	197913.84	0.0	114551.35	1063879.8	20014.031	0.0	93027.07	0.0	203576.38	437103.56	14577.096	93252.35	129120.695	600.4321	0.0	0.0	0.0	706894.6	199119.88	0.0	0.0
4726	Cluster_004722	0.0	0.0	0.0	0.0	0.0	0.0	0.0	0.0	0.0	0.0	0.0	0.0	0.0	0.0	0.0	0.0	0.0	0.0	0.0	0.0	273.9825	0.0	0.0	0.0	0.0	0.0	17047.396	0.0	0.0	0.0	0.0	0.0	0.0	0.0	0.0	0.0	0.0	21167.568	0.0	5830.8315	0.0	0.0	0.0	0.0	0.0	0.0	0.0	0.0
72389	Cluster_072385	0.0	0.0	17088.932	0.0	0.0	0.0	0.0	0.0	0.0	0.0	0.0	0.0	0.0	0.0	23802.084	0.0	0.0	0.0	30878.459	16002.299	0.0	0.0	0.0	0.0	19612.135	0.0	0.0	0.0	0.0	0.0	0.0	0.0	0.0	0.0	25304.05	0.0	0.0	0.0	0.0	0.0	0.0	0.0	0.0	0.0	0.0	0.0	0.0	0.0
72389.1	Cluster_072385	0.0	0.0	17088.932	0.0	0.0	0.0	0.0	0.0	0.0	0.0	0.0	0.0	0.0	0.0	23802.084	0.0	0.0	0.0	30878.459	16002.299	0.0	0.0	0.0	0.0	19612.135	0.0	0.0	0.0	0.0	0.0	0.0	0.0	0.0	0.0	25304.05	0.0	0.0	0.0	0.0	0.0	0.0	0.0	0.0	0.0	0.0	0.0	0.0	0.0
4742	Cluster_004738	0.0	4498.5127	0.0	0.0	0.0	0.0	0.0	0.0	0.0	0.0	0.0	0.0	0.0	0.0	0.0	0.0	0.0	0.0	0.0	0.0	0.0	0.0	0.0	0.0	0.0	0.0	0.0	0.0	0.0	0.0	0.0	0.0	0.0	0.0	0.0	0.0	0.0	0.0	0.0	0.0	0.0	0.0	0.0	0.0	0.0	0.0	0.0	0.0
4743	Cluster_004739	0.0	0.0	0.0	0.0	0.0	0.0	0.0	0.0	0.0	0.0	0.0	0.0	0.0	0.0	0.0	0.0	0.0	0.0	0.0	0.0	0.0	0.0	0.0	0.0	0.0	0.0	0.0	0.0	0.0	0.0	0.0	0.0	0.0	61246.57	0.0	0.0	0.0	0.0	0.0	0.0	0.0	0.0	0.0	0.0	0.0	0.0	0.0	0.0
72488	Cluster_072484	0.0	0.0	0.0	0.0	0.0	0.0	0.0	0.0	0.0	0.0	0.0	0.0	0.0	0.0	0.0	0.0	0.0	0.0	0.0	0.0	0.0	0.0	0.0	0.0	0.0	0.0	0.0	0.0	0.0	0.0	0.0	0.0	0.0	0.0	0.0	0.0	0.0	0.0	0.0	0.0	0.0	0.0	0.0	0.0	0.0	0.0	0.0	0.0
72505	Cluster_072501	0.0	21543.809	0.0	22648.352	0.0	0.0	0.0	0.0	0.0	0.0	0.0	0.0	0.0	0.0	0.0	0.0	0.0	0.0	5743.387	0.0	0.0	30907.92	7841.7695	0.0	0.0	0.0	49405.23	0.0	0.0	18728.734	0.0	0.0	0.0	0.0	0.0	0.0	21762.496	0.0	0.0	25110.309	0.0	8929.588	0.0	0.0	0.0	0.0	0.0	38748.684
4765	Cluster_004761	0.0	0.0	0.0	0.0	0.0	0.0	0.0	0.0	0.0	0.0	0.0	0.0	0.0	0.0	0.0	0.0	0.0	0.0	0.0	0.0	0.0	0.0	0.0	0.0	0.0	0.0	0.0	0.0	0.0	0.0	0.0	0.0	0.0	1409.9254	0.0	368.25208	0.0	0.0	0.0	0.0	0.0	0.0	0.0	0.0	0.0	0.0	0.0	0.0
4769	Cluster_004765	0.0	0.0	0.0	0.0	0.0	0.0	0.0	0.0	0.0	0.0	0.0	0.0	543090.06	0.0	0.0	0.0	0.0	0.0	0.0	0.0	56799.125	0.0	0.0	0.0	0.0	0.0	0.0	0.0	216688.78	0.0	0.0	0.0	0.0	0.0	0.0	0.0	0.0	0.0	0.0	0.0	0.0	0.0	0.0	0.0	0.0	0.0	767.43054	0.0
4776	Cluster_004772	0.0	0.0	0.0	0.0	0.0	0.0	0.0	0.0	0.0	0.0	0.0	0.0	0.0	0.0	54271.395	0.0	0.0	0.0	0.0	0.0	0.0	41965.35	0.0	0.0	0.0	0.0	0.0	0.0	25267.56	0.0	0.0	0.0	0.0	0.0	0.0	0.0	0.0	0.0	0.0	0.0	0.0	0.0	0.0	0.0	0.0	0.0	0.0	0.0
4774	Cluster_004770	2248.0562	1890.1274	0.0	0.0	0.0	0.0	5086.3564	0.0	0.0	2826.7014	6624.2173	26164.354	0.0	0.0	0.0	0.0	0.0	0.0	0.0	203630.95	26137.004	0.0	12977.638	0.0	0.0	0.0	0.0	0.0	0.0	0.0	0.0	0.0	0.0	912.743	0.0	0.0	3970.7756	0.0	0.0	0.0	3395.5295	0.0	3554.7236	435.20453	0.0	0.0	17068.592	0.0
4772	Cluster_004768	0.0	0.0	0.0	0.0	0.0	0.0	0.0	0.0	0.0	0.0	0.0	0.0	86433.3	0.0	12377.525	0.0	0.0	0.0	0.0	0.0	0.0	0.0	0.0	0.0	0.0	0.0	0.0	0.0	0.0	0.0	0.0	0.0	0.0	0.0	0.0	0.0	0.0	0.0	0.0	0.0	0.0	0.0	0.0	0.0	0.0	0.0	0.0	0.0
4782	Cluster_004778	171636.06	0.0	38226.305	0.0	157205.72	116037.05	0.0	33416.004	0.0	15000.046	0.0	0.0	35078.246	55834.67	88046.63	53939.17	0.0	28300.15	0.0	98053.766	54695.516	29729.227	0.0	0.0	59010.562	146594.38	0.0	52216.97	30601.586	102613.8	0.0	79015.695	59041.812	71033.6	415583.34	49389.812	0.0	305476.4	55413.434	0.0	149853.78	233979.7	322892.84	189203.64	162281.64	21859.86	161617.9	118551.54
4787	Cluster_004783	0.0	0.0	0.0	0.0	0.0	0.0	0.0	0.0	0.0	0.0	0.0	0.0	0.0	0.0	0.0	0.0	0.0	0.0	0.0	0.0	0.0	0.0	0.0	0.0	0.0	0.0	0.0	0.0	0.0	0.0	0.0	0.0	0.0	0.0	0.0	0.0	0.0	0.0	0.0	0.0	0.0	0.0	0.0	5556.939	0.0	0.0	0.0	0.0
4796	Cluster_004792	7866.3037	7964.1445	0.0	0.0	0.0	0.0	0.0	0.0	2975.784	0.0	0.0	0.0	0.0	0.0	0.0	3713.629	0.0	0.0	1513.0803	20829.309	0.0	0.0	2460.5317	10020.268	4279.842	11273.232	0.0	401.59256	0.0	0.0	16150.032	29107.639	23360.576	23837.3	624.5245	0.0	1074.0865	0.0	0.0	12585.783	5472.2227	0.0	0.0	11292.188	0.0	0.0	3077.7256	10897.533
4797	Cluster_004793	19360.125	0.0	0.0	0.0	0.0	0.0	29079.842	25224.67	108.50392	0.0	0.0	0.0	222800.66	118994.945	492900.62	0.0	0.0	0.0	0.0	96068.55	621145.7	418965.25	0.0	31787.89	18959.521	5529.3906	2464.7935	0.0	13618.333	0.0	0.0	0.0	34440.1	0.0	340671.66	349288.38	0.0	21306.56	46579.066	0.0	477002.75	0.0	0.0	1241.458	24393.445	2677.196	334140.88	528472.2
4803	Cluster_004799	438857.8	693214.0	499122.06	437583.94	515303.97	613821.0	618768.44	660269.56	614749.75	599310.4	485625.7	240491.86	341403.72	271136.88	901691.44	641201.4	742312.4	1525770.8	1542371.8	219986.34	219008.81	152455.22	332422.03	459023.25	622434.1	188276.61	83287.086	191893.47	398416.94	257517.19	509090.1	486390.9	333795.97	986882.9	325314.25	415454.12	743291.3	758164.9	1889474.0	231960.78	224020.38	873547.8	176587.33	564233.9	114369.42	194402.33	128613.63	435287.72
4798	Cluster_004794	14219.774	72525.36	33138.27	97820.52	30826.732	0.0	165157.38	0.0	50167.28	75904.33	52280.492	0.0	819065.25	288009.72	548443.06	93682.086	101815.516	124252.055	0.0	239911.56	49752.312	289486.75	243101.45	0.0	13217.233	33673.91	442524.38	0.0	268902.0	230209.47	81775.86	0.0	37106.336	55480.742	0.0	386256.25	101843.664	0.0	154645.38	28983.498	43143.09	152361.06	0.0	0.0	31796.822	110433.875	85178.9	65879.22
4799	Cluster_004795	141873.56	71027.67	144649.06	140939.9	114171.48	52947.17	226493.25	117344.86	185979.28	190298.55	206681.94	114663.914	24935.037	1721119.4	1381090.6	82812.71	201810.7	99514.625	73803.09	179851.84	862504.9	928271.25	0.0	414776.12	256209.31	18129.133	37695.008	96989.03	0.0	0.0	225949.47	62095.688	341128.75	0.0	630468.3	888560.9	280471.66	0.0	0.0	0.0	953917.06	52214.91	102910.48	114526.27	234638.45	38477.836	901887.5	1490118.5
4799.1	Cluster_004795	141873.56	71027.67	144649.06	140939.9	114171.48	52947.17	226493.25	117344.86	185979.28	190298.55	206681.94	114663.914	24935.037	1721119.4	1381090.6	82812.71	201810.7	99514.625	73803.09	179851.84	862504.9	928271.25	0.0	414776.12	256209.31	18129.133	37695.008	96989.03	0.0	0.0	225949.47	62095.688	341128.75	0.0	630468.3	888560.9	280471.66	0.0	0.0	0.0	953917.06	52214.91	102910.48	114526.27	234638.45	38477.836	901887.5	1490118.5
4797.1	Cluster_004793	19360.125	0.0	0.0	0.0	0.0	0.0	29079.842	25224.67	108.50392	0.0	0.0	0.0	222800.66	118994.945	492900.62	0.0	0.0	0.0	0.0	96068.55	621145.7	418965.25	0.0	31787.89	18959.521	5529.3906	2464.7935	0.0	13618.333	0.0	0.0	0.0	34440.1	0.0	340671.66	349288.38	0.0	21306.56	46579.066	0.0	477002.75	0.0	0.0	1241.458	24393.445	2677.196	334140.88	528472.2
4800	Cluster_004796	14187.619	0.0	5564.835	699.1691	1812.5344	0.0	1564.7336	1591.706	0.0	0.0	1094.5488	0.0	614.08374	0.0	0.0	7130.1367	2715.0884	24148.727	0.0	0.0	0.0	0.0	0.0	0.0	516.1086	56154.28	0.0	1201.8215	0.0	90.6717	0.0	0.0	0.0	0.0	0.0	0.0	23094.521	0.0	0.0	0.0	0.0	0.0	0.0	0.0	0.0	0.0	16227.071	0.0
72699	Cluster_072695	195370.73	243756.88	218598.28	154215.53	118635.5	208605.64	299867.44	164149.12	244187.42	113120.75	216689.42	128223.375	873749.9	171116.56	378213.0	149218.97	111438.58	105066.35	44935.17	138952.31	50840.95	77936.375	5385.111	294074.94	94519.42	25655.582	31283.71	57415.137	728223.0	59911.246	197836.02	115985.734	0.0	245558.14	61287.258	176006.89	193972.8	0.0	37709.164	28950.834	77378.375	142307.97	22752.564	0.0	0.0	93095.984	42534.844	48943.613
4802	Cluster_004798	0.0	29387.6	0.0	0.0	20850.932	66833.78	0.0	66333.16	0.0	0.0	36547.76	86233.695	68599.09	0.0	39598.152	43046.73	0.0	0.0	215903.66	0.0	112369.414	0.0	0.0	107360.445	0.0	0.0	0.0	0.0	35436.035	0.0	0.0	0.0	0.0	0.0	0.0	0.0	0.0	0.0	0.0	0.0	0.0	0.0	0.0	0.0	0.0	0.0	0.0	0.0
4803.1	Cluster_004799	438857.8	693214.0	499122.06	437583.94	515303.97	613821.0	618768.44	660269.56	614749.75	599310.4	485625.7	240491.86	341403.72	271136.88	901691.44	641201.4	742312.4	1525770.8	1542371.8	219986.34	219008.81	152455.22	332422.03	459023.25	622434.1	188276.61	83287.086	191893.47	398416.94	257517.19	509090.1	486390.9	333795.97	986882.9	325314.25	415454.12	743291.3	758164.9	1889474.0	231960.78	224020.38	873547.8	176587.33	564233.9	114369.42	194402.33	128613.63	435287.72
4828	Cluster_004824	228904.86	212091.31	269067.06	157506.02	187304.36	147032.1	327041.25	276798.03	269657.62	226881.17	238655.58	320192.34	464054.7	325951.72	663000.4	227194.67	340611.3	133447.47	148657.69	93573.56	228095.2	190926.44	194355.8	83909.68	167179.28	0.0	0.0	133047.56	114888.695	471367.9	405241.56	377646.9	236211.75	129474.0	231354.03	598244.9	443233.66	214259.2	287718.12	128598.55	822621.75	82149.336	365274.34	174987.47	81714.25	94654.41	346377.94	1626663.1
4831	Cluster_004827	79220.7	16170.054	0.0	0.0	0.0	5296.6514	0.0	11757.441	0.0	0.0	0.0	88303.38	0.0	0.0	0.0	21.822031	0.0	0.0	0.0	0.0	0.0	0.0	0.0	0.0	0.0	0.0	3357.3438	0.0	0.0	0.0	115139.02	37213.863	30886.938	0.0	0.0	36243.598	0.0	0.0	0.0	0.0	0.0	25344.336	0.0	0.0	0.0	0.0	233371.55	0.0
4839	Cluster_004835	77027.11	51451.367	0.0	70579.68	0.0	0.0	5574.5156	0.0	0.0	21438.303	8636.273	0.0	159728.19	107340.83	319559.44	34224.72	67324.04	71352.516	0.0	38232.918	27893.273	94665.414	117246.195	0.0	133065.9	189425.33	70303.81	0.0	157566.9	0.0	35953.42	0.0	8485.9	1240.338	0.0	25166.117	87737.92	0.0	21465.264	1507.1653	35490.855	53018.086	0.0	0.0	51822.258	49745.66	0.0	13627.78
4843	Cluster_004839	0.0	48220.42	0.0	0.0	0.0	0.0	40909.13	754.5305	0.0	0.0	0.0	13174.14	68484.555	0.0	0.0	30992.049	35549.062	56053.36	35261.18	82841.69	287.84424	0.0	0.0	0.0	120030.336	0.0	0.0	0.0	0.0	67364.97	222024.83	141489.38	80539.06	9892.134	188093.66	264185.0	66386.19	566287.4	20330.889	8476.42	61612.254	29188.674	0.0	13980.646	31665.748	0.0	210164.03	0.0
4843.1	Cluster_004839	0.0	48220.42	0.0	0.0	0.0	0.0	40909.13	754.5305	0.0	0.0	0.0	13174.14	68484.555	0.0	0.0	30992.049	35549.062	56053.36	35261.18	82841.69	287.84424	0.0	0.0	0.0	120030.336	0.0	0.0	0.0	0.0	67364.97	222024.83	141489.38	80539.06	9892.134	188093.66	264185.0	66386.19	566287.4	20330.889	8476.42	61612.254	29188.674	0.0	13980.646	31665.748	0.0	210164.03	0.0
4843.2	Cluster_004839	0.0	48220.42	0.0	0.0	0.0	0.0	40909.13	754.5305	0.0	0.0	0.0	13174.14	68484.555	0.0	0.0	30992.049	35549.062	56053.36	35261.18	82841.69	287.84424	0.0	0.0	0.0	120030.336	0.0	0.0	0.0	0.0	67364.97	222024.83	141489.38	80539.06	9892.134	188093.66	264185.0	66386.19	566287.4	20330.889	8476.42	61612.254	29188.674	0.0	13980.646	31665.748	0.0	210164.03	0.0
4837	Cluster_004833	731058.44	693886.3	477664.62	337079.72	447238.94	525195.2	646198.5	551616.9	589428.6	464592.06	528253.5	572425.0	105644.37	446155.66	878445.8	1985651.9	426406.3	511506.84	70701.9	678999.94	991375.06	698970.4	63118.66	427335.94	30079.742	255198.12	180219.39	14860.377	110664.68	28808.133	1246197.8	222569.48	502471.78	6268.5415	284865.03	1207921.8	834910.1	60466.035	36083.5	101081.3	539642.0	345966.16	958645.75	330192.75	944857.1	0.0	585202.94	769802.94
4839.1	Cluster_004835	77027.11	51451.367	0.0	70579.68	0.0	0.0	5574.5156	0.0	0.0	21438.303	8636.273	0.0	159728.19	107340.83	319559.44	34224.72	67324.04	71352.516	0.0	38232.918	27893.273	94665.414	117246.195	0.0	133065.9	189425.33	70303.81	0.0	157566.9	0.0	35953.42	0.0	8485.9	1240.338	0.0	25166.117	87737.92	0.0	21465.264	1507.1653	35490.855	53018.086	0.0	0.0	51822.258	49745.66	0.0	13627.78
4839.2	Cluster_004835	77027.11	51451.367	0.0	70579.68	0.0	0.0	5574.5156	0.0	0.0	21438.303	8636.273	0.0	159728.19	107340.83	319559.44	34224.72	67324.04	71352.516	0.0	38232.918	27893.273	94665.414	117246.195	0.0	133065.9	189425.33	70303.81	0.0	157566.9	0.0	35953.42	0.0	8485.9	1240.338	0.0	25166.117	87737.92	0.0	21465.264	1507.1653	35490.855	53018.086	0.0	0.0	51822.258	49745.66	0.0	13627.78
4834	Cluster_004830	2576381.5	2438630.0	1330861.9	1090032.2	1918645.8	2070764.2	2219839.5	2213472.2	2102761.8	1979243.6	2184963.2	1870060.0	3981433.8	1216495.0	718681.0	7944028.0	5280215.0	2693569.2	2613138.2	1913962.5	463750.84	1371567.5	625212.25	174802.95	316980.5	5894241.5	875873.4	1367050.9	2048081.8	1504640.5	7043851.5	407718.3	520348.8	811465.2	204022.94	3113144.8	7341200.5	872480.8	442365.78	3658809.2	600078.2	706011.75	105896.48	320180.06	665502.56	1433340.6	169676.47	1375503.5
4835	Cluster_004831	0.0	0.0	0.0	0.0	0.0	0.0	0.0	0.0	0.0	0.0	0.0	70075.68	0.0	0.0	0.0	7701.193	0.0	0.0	2292.1372	175394.38	0.0	0.0	0.0	0.0	0.0	0.0	0.0	0.0	1665.743	0.0	0.0	0.0	0.0	0.0	0.0	0.0	0.0	0.0	7818.4517	0.0	0.0	0.0	0.0	0.0	0.0	0.0	111832.58	0.0
4835.1	Cluster_004831	0.0	0.0	0.0	0.0	0.0	0.0	0.0	0.0	0.0	0.0	0.0	70075.68	0.0	0.0	0.0	7701.193	0.0	0.0	2292.1372	175394.38	0.0	0.0	0.0	0.0	0.0	0.0	0.0	0.0	1665.743	0.0	0.0	0.0	0.0	0.0	0.0	0.0	0.0	0.0	7818.4517	0.0	0.0	0.0	0.0	0.0	0.0	0.0	111832.58	0.0
4839.3	Cluster_004835	77027.11	51451.367	0.0	70579.68	0.0	0.0	5574.5156	0.0	0.0	21438.303	8636.273	0.0	159728.19	107340.83	319559.44	34224.72	67324.04	71352.516	0.0	38232.918	27893.273	94665.414	117246.195	0.0	133065.9	189425.33	70303.81	0.0	157566.9	0.0	35953.42	0.0	8485.9	1240.338	0.0	25166.117	87737.92	0.0	21465.264	1507.1653	35490.855	53018.086	0.0	0.0	51822.258	49745.66	0.0	13627.78
4845	Cluster_004841	0.0	0.0	0.0	0.0	0.0	0.0	0.0	0.0	0.0	0.0	0.0	0.0	0.0	0.0	0.0	0.0	0.0	0.0	0.0	0.0	0.0	0.0	0.0	0.0	0.0	0.0	0.0	0.0	0.0	0.0	0.0	0.0	0.0	0.0	0.0	0.0	0.0	0.0	0.0	0.0	0.0	0.0	0.0	0.0	0.0	0.0	0.0	0.0
72849	Cluster_072845	0.0	0.0	0.0	0.0	0.0	0.0	0.0	0.0	0.0	0.0	0.0	0.0	0.0	0.0	0.0	0.0	0.0	0.0	0.0	0.0	0.0	0.0	0.0	0.0	0.0	0.0	0.0	0.0	0.0	0.0	0.0	0.0	0.0	0.0	0.0	0.0	0.0	0.0	0.0	0.0	0.0	0.0	0.0	0.0	0.0	0.0	0.0	0.0
72849.1	Cluster_072845	0.0	0.0	0.0	0.0	0.0	0.0	0.0	0.0	0.0	0.0	0.0	0.0	0.0	0.0	0.0	0.0	0.0	0.0	0.0	0.0	0.0	0.0	0.0	0.0	0.0	0.0	0.0	0.0	0.0	0.0	0.0	0.0	0.0	0.0	0.0	0.0	0.0	0.0	0.0	0.0	0.0	0.0	0.0	0.0	0.0	0.0	0.0	0.0
72856	Cluster_072852	121705.41	35318.047	213292.45	236107.66	91624.234	17920.307	0.0	30458.285	18086.12	44235.09	0.0	101137.63	111261.195	118739.305	179064.31	115910.16	122915.55	0.0	46527.09	103250.61	59950.98	119452.93	84871.64	4399.878	27467.688	61608.758	29935.531	36278.004	0.0	69477.055	136184.69	0.0	131347.53	117522.42	153228.58	0.0	11905.635	83278.36	62079.746	0.0	72240.24	110590.97	73868.7	34100.562	44223.543	49872.51	1201.9392	49735.516
72857	Cluster_072853	52963.55	0.0	0.0	34039.734	22601.49	69076.945	0.0	0.0	0.0	0.0	0.0	0.0	0.0	0.0	20407.83	0.0	0.0	0.0	0.0	55331.332	26361.139	32341.41	34795.8	0.0	0.0	38269.02	0.0	0.0	0.0	0.0	0.0	0.0	0.0	20520.57	19511.207	72496.945	20351.805	0.0	0.0	0.0	25003.309	0.0	0.0	0.0	41111.64	0.0	0.0	19443.111
72857.1	Cluster_072853	52963.55	0.0	0.0	34039.734	22601.49	69076.945	0.0	0.0	0.0	0.0	0.0	0.0	0.0	0.0	20407.83	0.0	0.0	0.0	0.0	55331.332	26361.139	32341.41	34795.8	0.0	0.0	38269.02	0.0	0.0	0.0	0.0	0.0	0.0	0.0	20520.57	19511.207	72496.945	20351.805	0.0	0.0	0.0	25003.309	0.0	0.0	0.0	41111.64	0.0	0.0	19443.111
73063	Cluster_073059	54515.82	0.0	0.0	0.0	0.0	0.0	0.0	53396.965	83191.82	0.0	107788.414	0.0	52511.75	159271.47	0.0	115048.56	0.0	167224.44	70102.86	65249.49	0.0	72909.805	102648.7	90112.945	0.0	34940.098	0.0	0.0	86743.4	36379.043	53143.188	0.0	0.0	37893.914	186941.81	127255.984	105447.59	111756.74	62309.676	47401.43	126080.81	76818.914	0.0	100171.07	94277.695	110017.39	0.0	70257.945
73066	Cluster_073062	0.0	0.0	4749.5786	1993.1509	0.0	4996.484	1310.8661	0.0	0.0	0.0	0.0	1086.2126	1040.1705	0.0	0.0	0.0	0.0	0.0	0.0	0.0	0.0	0.0	222.45627	0.0	0.0	0.0	0.0	0.0	11094.1875	0.0	0.0	0.0	272.0675	0.0	0.0	0.0	0.0	0.0	0.0	0.0	0.0	0.0	0.0	0.0	0.0	0.0	0.0	0.0
4907	Cluster_004903	0.0	0.0	0.0	0.0	0.0	0.0	0.0	0.0	0.0	0.0	0.0	0.0	0.0	0.0	0.0	0.0	0.0	0.0	0.0	0.0	0.0	0.0	0.0	0.0	0.0	0.0	0.0	0.0	0.0	0.0	0.0	0.0	0.0	0.0	0.0	0.0	0.0	0.0	0.0	0.0	0.0	0.0	0.0	0.0	0.0	0.0	0.0	0.0
4919	Cluster_004915	0.0	5150.5757	26256.605	0.0	0.0	21736.248	24025.023	16897.562	41297.92	0.0	17176.441	0.0	6921.698	36301.11	53306.758	0.0	0.0	0.0	0.0	5103.1934	9126.891	37430.363	42870.684	43578.31	62140.555	0.0	3793.3953	47673.543	4812.241	53237.445	27665.541	25706.695	0.0	27649.182	0.0	3932.4373	4741.1104	27235.648	13286.988	0.0	70628.91	0.0	31576.432	23272.195	20018.885	2475.2485	0.0	1468.0105
4928	Cluster_004924	0.0	0.0	0.0	0.0	0.0	0.0	0.0	0.0	0.0	0.0	0.0	0.0	0.0	0.0	0.0	14954.432	0.0	0.0	0.0	0.0	0.0	0.0	0.0	0.0	0.0	0.0	0.0	0.0	0.0	0.0	0.0	0.0	0.0	0.0	0.0	0.0	0.0	0.0	0.0	0.0	0.0	0.0	0.0	0.0	0.0	18147.828	0.0	0.0
73330	Cluster_073326	16837.758	0.0	0.0	0.0	0.0	0.0	17938.623	0.0	0.0	0.0	0.0	0.0	0.0	0.0	0.0	0.0	0.0	0.0	0.0	14445.55	0.0	0.0	0.0	0.0	16227.273	0.0	0.0	0.0	0.0	0.0	0.0	0.0	0.0	0.0	0.0	0.0	27685.883	0.0	0.0	0.0	0.0	0.0	0.0	0.0	0.0	0.0	25109.201	0.0
4929	Cluster_004925	0.0	0.0	0.0	0.0	0.0	0.0	0.0	0.0	0.0	0.0	0.0	0.0	0.0	0.0	0.0	0.0	0.0	0.0	0.0	0.0	0.0	0.0	0.0	0.0	0.0	0.0	0.0	0.0	0.0	0.0	0.0	0.0	0.0	0.0	0.0	0.0	0.0	0.0	0.0	0.0	0.0	22107.209	0.0	0.0	0.0	0.0	0.0	0.0
73352	Cluster_073348	0.0	0.0	0.0	0.0	0.0	0.0	0.0	0.0	0.0	0.0	0.0	0.0	0.0	0.0	0.0	0.0	0.0	0.0	0.0	0.0	0.0	0.0	0.0	0.0	0.0	0.0	0.0	0.0	0.0	0.0	0.0	0.0	0.0	0.0	0.0	0.0	0.0	0.0	0.0	0.0	0.0	0.0	0.0	0.0	0.0	0.0	0.0	0.0
73352.1	Cluster_073348	0.0	0.0	0.0	0.0	0.0	0.0	0.0	0.0	0.0	0.0	0.0	0.0	0.0	0.0	0.0	0.0	0.0	0.0	0.0	0.0	0.0	0.0	0.0	0.0	0.0	0.0	0.0	0.0	0.0	0.0	0.0	0.0	0.0	0.0	0.0	0.0	0.0	0.0	0.0	0.0	0.0	0.0	0.0	0.0	0.0	0.0	0.0	0.0
73357	Cluster_073353	0.0	0.0	0.0	0.0	0.0	0.0	0.0	0.0	0.0	0.0	0.0	0.0	0.0	0.0	0.0	0.0	0.0	0.0	0.0	0.0	0.0	0.0	0.0	0.0	0.0	0.0	27386.748	0.0	0.0	0.0	0.0	0.0	0.0	0.0	0.0	0.0	0.0	0.0	0.0	0.0	0.0	0.0	1764.2765	0.0	0.0	0.0	0.0	0.0
4947	Cluster_004943	0.0	0.0	0.0	0.0	8352.481	0.0	0.0	0.0	0.0	0.0	0.0	0.0	0.0	0.0	0.0	0.0	0.0	0.0	0.0	0.0	0.0	0.0	0.0	0.0	0.0	0.0	0.0	0.0	0.0	92242.75	0.0	229737.88	58758.688	0.0	0.0	0.0	0.0	0.0	0.0	362002.25	0.0	0.0	0.0	20769.475	0.0	136764.39	0.0	0.0
4955	Cluster_004951	0.0	0.0	82463.46	66012.63	93664.15	27325.39	32393.312	0.0	0.0	0.0	0.0	0.0	0.0	0.0	0.0	0.0	0.0	0.0	38458.445	0.0	37654.082	0.0	0.0	0.0	34635.637	0.0	0.0	0.0	0.0	52031.59	0.0	0.0	0.0	0.0	0.0	28033.746	0.0	0.0	0.0	55195.695	69118.586	0.0	0.0	0.0	88258.125	62605.14	0.0	0.0
73438	Cluster_073434	0.0	0.0	0.0	23095.982	0.0	90305.26	0.0	0.0	44797.574	0.0	20181.855	0.0	0.0	0.0	47386.395	19199.004	0.0	0.0	0.0	45816.562	0.0	0.0	0.0	21156.541	0.0	0.0	0.0	0.0	85496.19	47053.152	86655.79	58594.254	0.0	66911.47	0.0	0.0	37152.516	0.0	0.0	0.0	0.0	0.0	0.0	0.0	42624.973	89295.39	0.0	73070.695
73457	Cluster_073453	0.0	32898.203	0.0	33930.406	0.0	0.0	33631.055	0.0	52941.215	0.0	16529.438	0.0	0.0	0.0	0.0	0.0	20149.6	0.0	31389.236	18486.758	0.0	43562.066	0.0	0.0	0.0	0.0	0.0	26149.574	0.0	0.0	0.0	0.0	0.0	0.0	46811.24	3320.1758	0.0	0.0	0.0	59822.4	34615.27	0.0	23188.844	0.0	0.0	0.0	22141.006	0.0
4968	Cluster_004964	0.0	0.0	0.0	0.0	0.0	0.0	0.0	0.0	0.0	0.0	3392.36	0.0	0.0	0.0	0.0	0.0	0.0	0.0	0.0	0.0	0.0	27373.322	0.0	0.0	0.0	0.0	9675.328	0.0	0.0	0.0	19914.986	0.0	0.0	0.0	0.0	8808.055	0.0	0.0	0.0	0.0	0.0	15860.459	0.0	0.0	0.0	0.0	0.0	0.0
4969	Cluster_004965	0.0	0.0	0.0	0.0	0.0	0.0	0.0	0.0	0.0	0.0	0.0	0.0	0.0	0.0	0.0	0.0	0.0	0.0	0.0	0.0	0.0	0.0	23790.848	0.0	0.0	0.0	22201.926	0.0	0.0	0.0	0.0	0.0	0.0	0.0	0.0	0.0	0.0	0.0	0.0	0.0	0.0	41972.035	0.0	0.0	0.0	38588.984	13795.608	0.0
4970	Cluster_004966	8847.438	0.0	0.0	0.0	164853.55	0.0	0.0	0.0	0.0	0.0	0.0	0.0	149620.8	0.0	0.0	0.0	0.0	0.0	0.0	0.0	0.0	0.0	0.0	0.0	0.0	306609.0	0.0	0.0	0.0	0.0	0.0	0.0	0.0	0.0	0.0	0.0	0.0	0.0	0.0	0.0	0.0	0.0	0.0	0.0	0.0	0.0	0.0	0.0
4968.1	Cluster_004964	0.0	0.0	0.0	0.0	0.0	0.0	0.0	0.0	0.0	0.0	3392.36	0.0	0.0	0.0	0.0	0.0	0.0	0.0	0.0	0.0	0.0	27373.322	0.0	0.0	0.0	0.0	9675.328	0.0	0.0	0.0	19914.986	0.0	0.0	0.0	0.0	8808.055	0.0	0.0	0.0	0.0	0.0	15860.459	0.0	0.0	0.0	0.0	0.0	0.0
4968.2	Cluster_004964	0.0	0.0	0.0	0.0	0.0	0.0	0.0	0.0	0.0	0.0	3392.36	0.0	0.0	0.0	0.0	0.0	0.0	0.0	0.0	0.0	0.0	27373.322	0.0	0.0	0.0	0.0	9675.328	0.0	0.0	0.0	19914.986	0.0	0.0	0.0	0.0	8808.055	0.0	0.0	0.0	0.0	0.0	15860.459	0.0	0.0	0.0	0.0	0.0	0.0
4973	Cluster_004969	0.0	0.0	0.0	0.0	0.0	0.0	0.0	0.0	0.0	4499.3647	0.0	0.0	0.0	0.0	0.0	0.0	0.0	40731.977	0.0	6409.8574	0.0	0.0	0.0	0.0	0.0	0.0	0.0	0.0	108.25217	30714.531	0.0	0.0	0.0	0.0	0.0	59961.824	0.0	0.0	0.0	0.0	0.0	0.0	0.0	0.0	0.0	0.0	0.0	0.0
73618	Cluster_073614	0.0	0.0	0.0	0.0	0.0	0.0	0.0	0.0	0.0	0.0	0.0	0.0	0.0	0.0	0.0	17299.598	0.0	0.0	0.0	0.0	0.0	0.0	0.0	0.0	0.0	0.0	37524.445	0.0	0.0	0.0	0.0	0.0	20295.822	1236.5107	0.0	0.0	0.0	0.0	0.0	0.0	0.0	0.0	0.0	0.0	0.0	0.0	17664.25	0.0
4990	Cluster_004986	0.0	0.0	0.0	0.0	0.0	0.0	0.0	0.0	0.0	0.0	0.0	0.0	0.0	0.0	26352.88	407026.88	0.0	0.0	0.0	0.0	0.0	0.0	0.0	0.0	0.0	0.0	0.0	0.0	0.0	0.0	0.0	0.0	0.0	4994.266	0.0	0.0	14955.819	62515.152	0.0	0.0	0.0	0.0	0.0	0.0	1242.507	0.0	7807.1533	7960.75
4991	Cluster_004987	0.0	0.0	0.0	0.0	0.0	0.0	0.0	0.0	0.0	0.0	0.0	0.0	0.0	0.0	18786.326	455751.72	0.0	0.0	0.0	0.0	54735.73	0.0	0.0	0.0	106572.85	0.0	0.0	0.0	52159.562	0.0	0.0	0.0	0.0	171993.78	0.0	0.0	0.0	358844.22	0.0	0.0	0.0	0.0	0.0	149618.88	0.0	75569.49	34386.797	121850.375
4993	Cluster_004989	0.0	0.0	0.0	0.0	0.0	0.0	0.0	0.0	0.0	0.0	0.0	0.0	0.0	0.0	0.0	0.0	0.0	0.0	0.0	0.0	0.0	0.0	0.0	0.0	0.0	0.0	0.0	0.0	0.0	0.0	0.0	0.0	0.0	0.0	0.0	0.0	0.0	0.0	0.0	0.0	0.0	0.0	0.0	0.0	0.0	0.0	0.0	0.0
4989	Cluster_004985	0.0	12842.025	13564.6875	48246.574	6474.877	3216.858	12406.96	0.0	18697.188	22909.717	4594.044	0.0	126052.72	78422.36	2914.9038	0.0	145428.12	0.0	525.9632	0.0	13229.27	133898.33	23371.285	4029.027	2474.4785	20559.48	74359.7	14882.465	0.0	365567.38	138592.58	76615.74	96886.81	632.70374	2013.3326	54854.824	129039.86	1223.3286	9618.582	129454.625	78092.14	15195.899	0.0	30789.092	43328.438	45498.17	3575.5312	10473.336
4989.1	Cluster_004985	0.0	12842.025	13564.6875	48246.574	6474.877	3216.858	12406.96	0.0	18697.188	22909.717	4594.044	0.0	126052.72	78422.36	2914.9038	0.0	145428.12	0.0	525.9632	0.0	13229.27	133898.33	23371.285	4029.027	2474.4785	20559.48	74359.7	14882.465	0.0	365567.38	138592.58	76615.74	96886.81	632.70374	2013.3326	54854.824	129039.86	1223.3286	9618.582	129454.625	78092.14	15195.899	0.0	30789.092	43328.438	45498.17	3575.5312	10473.336
4998	Cluster_004994	0.0	0.0	0.0	0.0	0.0	0.0	0.0	0.0	0.0	0.0	0.0	0.0	0.0	0.0	0.0	0.0	0.0	0.0	0.0	0.0	0.0	0.0	0.0	0.0	0.0	0.0	0.0	0.0	0.0	0.0	0.0	0.0	0.0	0.0	0.0	0.0	0.0	0.0	0.0	0.0	0.0	0.0	0.0	0.0	5236.928	0.0	0.0	0.0
4996	Cluster_004992	0.0	504.26746	0.0	0.0	0.0	0.0	0.0	12851.793	19182.637	14373.792	0.0	7556.138	0.0	0.0	576.1036	0.0	0.0	4677.3237	0.0	0.0	0.0	0.0	0.0	0.0	62884.066	0.0	10995.495	0.0	108585.875	0.0	31291.648	0.0	0.0	0.0	662550.7	0.0	0.0	89654.914	0.0	0.0	0.0	4070.3835	0.0	61302.5	22715.256	14504.213	4507.457	76401.1
4997	Cluster_004993	16166.251	16038.708	1944.9692	0.0	0.0	0.0	0.0	10145.248	22949.63	26279.963	0.0	42439.754	0.0	27761.033	256.979	0.0	0.0	4720.256	0.0	0.0	17538.186	20889.684	0.0	0.0	52212.195	9541.018	11428.224	0.0	0.0	0.0	26479.89	20537.709	27408.512	19.017668	41675.496	0.0	24541.816	17902.35	0.0	22061.447	84760.16	859.96497	0.0	0.0	12708.666	0.0	27928.555	0.0
4996.1	Cluster_004992	0.0	504.26746	0.0	0.0	0.0	0.0	0.0	12851.793	19182.637	14373.792	0.0	7556.138	0.0	0.0	576.1036	0.0	0.0	4677.3237	0.0	0.0	0.0	0.0	0.0	0.0	62884.066	0.0	10995.495	0.0	108585.875	0.0	31291.648	0.0	0.0	0.0	662550.7	0.0	0.0	89654.914	0.0	0.0	0.0	4070.3835	0.0	61302.5	22715.256	14504.213	4507.457	76401.1
4990.1	Cluster_004986	0.0	0.0	0.0	0.0	0.0	0.0	0.0	0.0	0.0	0.0	0.0	0.0	0.0	0.0	26352.88	407026.88	0.0	0.0	0.0	0.0	0.0	0.0	0.0	0.0	0.0	0.0	0.0	0.0	0.0	0.0	0.0	0.0	0.0	4994.266	0.0	0.0	14955.819	62515.152	0.0	0.0	0.0	0.0	0.0	0.0	1242.507	0.0	7807.1533	7960.75
4994	Cluster_004990	0.0	0.0	0.0	0.0	0.0	0.0	0.0	0.0	0.0	0.0	0.0	0.0	0.0	0.0	0.0	0.0	0.0	0.0	0.0	16323.239	31906.992	27328.75	0.0	0.0	0.0	0.0	0.0	0.0	0.0	0.0	0.0	0.0	0.0	0.0	0.0	0.0	0.0	0.0	0.0	0.0	0.0	0.0	0.0	0.0	0.0	0.0	0.0	0.0
5004	Cluster_005000	0.0	0.0	5931.7783	0.0	0.0	29065.607	0.0	0.0	25702.768	0.0	17153.928	0.0	0.0	0.0	0.0	0.0	0.0	0.0	23972.594	0.0	0.0	2377.767	0.0	0.0	0.0	0.0	0.0	0.0	0.0	0.0	0.0	0.0	0.0	13762.852	0.0	0.0	0.0	0.0	14560.375	0.0	0.0	0.0	0.0	0.0	0.0	0.0	0.0	954491.94
73694	Cluster_073690	0.0	0.0	0.0	0.0	0.0	0.0	0.0	0.0	0.0	0.0	0.0	0.0	0.0	0.0	0.0	0.0	0.0	0.0	0.0	0.0	0.0	0.0	0.0	0.0	0.0	0.0	0.0	0.0	0.0	0.0	0.0	0.0	0.0	20817.117	0.0	0.0	16575.588	0.0	0.0	0.0	0.0	0.0	0.0	0.0	0.0	0.0	0.0	0.0
73719	Cluster_073715	0.0	0.0	0.0	0.0	0.0	0.0	0.0	0.0	0.0	0.0	0.0	0.0	0.0	0.0	0.0	0.0	0.0	0.0	0.0	0.0	0.0	0.0	0.0	0.0	0.0	0.0	0.0	0.0	0.0	0.0	0.0	0.0	0.0	0.0	0.0	0.0	0.0	0.0	0.0	0.0	0.0	0.0	0.0	0.0	0.0	0.0	0.0	0.0
73717	Cluster_073713	41905.215	0.0	75722.79	0.0	0.0	0.0	0.0	0.0	24735.5	8682.896	0.0	0.0	30302.303	0.0	0.0	0.0	0.0	27751.275	54659.445	0.0	0.0	0.0	24154.766	19198.324	0.0	19798.398	22425.203	0.0	0.0	0.0	22946.348	0.0	0.0	0.0	0.0	21155.826	0.0	0.0	5418.4214	0.0	21487.742	0.0	0.0	22862.678	0.0	0.0	0.0	1374.4297
5009	Cluster_005005	13690.857	0.0	0.0	0.0	0.0	0.0	0.0	0.0	0.0	0.0	0.0	49998.31	0.0	0.0	0.0	0.0	0.0	0.0	0.0	0.0	9760.293	5642.7124	0.0	0.0	32166.785	0.0	3950.5732	0.0	0.0	5119.3574	0.0	0.0	0.0	0.0	0.0	0.0	0.0	33911.695	0.0	0.0	0.0	5230.747	0.0	0.0	0.0	0.0	0.0	0.0
73713	Cluster_073709	45834.44	0.0	0.0	0.0	13000.588	29658.3	31671.898	84851.07	60335.37	0.0	45856.37	53148.902	41149.617	0.0	0.0	0.0	0.0	37243.07	0.0	47645.574	59677.6	0.0	30770.922	0.0	0.0	0.0	0.0	10803.484	11567.059	0.0	3631.3047	0.0	0.0	45601.566	52002.727	0.0	0.0	38054.484	0.0	37461.74	0.0	0.0	49198.324	0.0	0.0	0.0	0.0	29354.322
5023	Cluster_005019	0.0	39990.723	0.0	0.0	0.0	18920.094	15479.891	41745.324	4496.546	6051.0474	8719.683	71190.59	436944.62	0.0	0.0	0.0	39210.41	22625.342	0.0	0.0	0.0	2139.5137	9965.344	550.3305	305651.56	30855.52	0.0	28895.67	100950.28	95663.89	28968.984	70541.836	27332.812	2226.2544	0.0	30640.18	58444.562	4303.8784	0.0	0.0	0.0	0.0	0.0	0.0	188201.16	158214.52	0.0	0.0
5023.1	Cluster_005019	0.0	39990.723	0.0	0.0	0.0	18920.094	15479.891	41745.324	4496.546	6051.0474	8719.683	71190.59	436944.62	0.0	0.0	0.0	39210.41	22625.342	0.0	0.0	0.0	2139.5137	9965.344	550.3305	305651.56	30855.52	0.0	28895.67	100950.28	95663.89	28968.984	70541.836	27332.812	2226.2544	0.0	30640.18	58444.562	4303.8784	0.0	0.0	0.0	0.0	0.0	0.0	188201.16	158214.52	0.0	0.0
5024	Cluster_005020	21761.17	80525.33	18439.531	17560.215	20928.275	18071.4	23995.158	92253.41	15260.053	24441.287	18025.887	18783.154	10701.787	15455.194	845849.0	7889.9346	33431.594	61854.5	18232.877	13368.042	22647.662	22958.7	34284.957	24266.643	62731.43	322299.47	30126.426	34915.105	59510.395	64923.98	20328.588	50793.54	23809.896	63236.418	319154.7	16549.092	19918.17	22535.422	17641.008	35243.75	18995.646	16596.428	25529.746	35245.438	221958.1	22841.512	1208175.9	41204.71
5027	Cluster_005023	0.0	0.0	0.0	0.0	0.0	0.0	4086.889	12177.794	0.0	0.0	33712.703	0.0	684.23505	5489.713	170452.38	216230.27	0.0	0.0	0.0	0.0	0.0	196797.77	96509.445	212095.42	0.0	0.0	41083.703	90826.25	0.0	294539.8	92427.65	41051.773	0.0	364938.06	0.0	54150.78	0.0	0.0	0.0	0.0	0.0	0.0	113465.664	166342.92	0.0	0.0	80320.74	133200.95
5027.1	Cluster_005023	0.0	0.0	0.0	0.0	0.0	0.0	4086.889	12177.794	0.0	0.0	33712.703	0.0	684.23505	5489.713	170452.38	216230.27	0.0	0.0	0.0	0.0	0.0	196797.77	96509.445	212095.42	0.0	0.0	41083.703	90826.25	0.0	294539.8	92427.65	41051.773	0.0	364938.06	0.0	54150.78	0.0	0.0	0.0	0.0	0.0	0.0	113465.664	166342.92	0.0	0.0	80320.74	133200.95
5028	Cluster_005024	33188.934	6735.6133	7856.331	10916.227	17867.25	29432.541	25132.484	49139.086	68491.24	53966.754	57548.582	33692.367	17304.389	140404.12	106120.0	31699.793	169712.06	49820.19	0.0	197061.06	98370.664	82440.44	48680.79	13530.876	0.0	86590.09	59441.883	63266.145	272320.5	102598.46	279742.03	0.0	0.0	82876.91	37330.375	574146.1	161424.17	26132.121	92337.61	175991.78	75950.2	0.0	0.0	0.0	0.0	65775.445	0.0	137545.62
5025	Cluster_005021	0.0	29613.324	229.75217	3466.9897	0.0	428.0755	1420.1571	0.0	10768.753	14244.415	4682.9014	15286.949	0.0	13942.961	148103.27	0.0	3431.55	36881.586	12562.717	82868.11	20252.916	114902.79	0.0	2190.9153	74137.36	8048.6675	0.0	9078.886	0.0	11825.698	5465.525	2056.255	93.29818	31102.092	48575.58	3260.6533	1999.1959	14078.082	0.0	55568.074	21177.027	0.0	16475.887	0.0	76075.016	75545.74	1624832.6	62679.04
5022	Cluster_005018	0.0	0.0	0.0	0.0	0.0	0.0	0.0	0.0	0.0	0.0	0.0	0.0	0.0	170.28387	0.0	16488.932	12116.624	0.0	0.0	0.0	0.0	0.0	0.0	0.0	0.0	0.0	0.0	0.0	0.0	0.0	0.0	0.0	0.0	151.44005	0.0	0.0	573.7209	0.0	0.0	0.0	0.0	0.0	0.0	0.0	0.0	0.0	0.0	198.90234
5022.1	Cluster_005018	0.0	0.0	0.0	0.0	0.0	0.0	0.0	0.0	0.0	0.0	0.0	0.0	0.0	170.28387	0.0	16488.932	12116.624	0.0	0.0	0.0	0.0	0.0	0.0	0.0	0.0	0.0	0.0	0.0	0.0	0.0	0.0	0.0	0.0	151.44005	0.0	0.0	573.7209	0.0	0.0	0.0	0.0	0.0	0.0	0.0	0.0	0.0	0.0	198.90234
73928	Cluster_073924	0.0	0.0	0.0	0.0	0.0	0.0	0.0	0.0	0.0	0.0	0.0	0.0	0.0	0.0	0.0	0.0	0.0	0.0	0.0	0.0	0.0	0.0	0.0	0.0	0.0	0.0	0.0	0.0	0.0	0.0	0.0	0.0	0.0	0.0	0.0	0.0	0.0	0.0	0.0	0.0	0.0	0.0	0.0	0.0	0.0	0.0	0.0	0.0
73929	Cluster_073925	0.0	33552.566	0.0	0.0	0.0	0.0	0.0	0.0	0.0	0.0	0.0	0.0	0.0	0.0	0.0	0.0	0.0	0.0	0.0	0.0	0.0	0.0	0.0	0.0	0.0	0.0	0.0	0.0	0.0	0.0	0.0	0.0	0.0	0.0	0.0	0.0	10627.85	29326.572	17371.807	0.0	0.0	0.0	0.0	9630.91	0.0	0.0	0.0	0.0
73929.1	Cluster_073925	0.0	33552.566	0.0	0.0	0.0	0.0	0.0	0.0	0.0	0.0	0.0	0.0	0.0	0.0	0.0	0.0	0.0	0.0	0.0	0.0	0.0	0.0	0.0	0.0	0.0	0.0	0.0	0.0	0.0	0.0	0.0	0.0	0.0	0.0	0.0	0.0	10627.85	29326.572	17371.807	0.0	0.0	0.0	0.0	9630.91	0.0	0.0	0.0	0.0
5062	Cluster_005058	172748.8	459967.4	181127.19	174461.1	170621.44	166105.06	428962.38	312865.75	437621.47	304133.2	442418.16	404596.1	72941.83	317676.12	396237.12	754133.1	1045710.6	802674.25	914676.1	756172.0	0.0	318288.25	466010.25	174257.28	460544.75	577183.7	151187.69	107728.875	0.0	62584.43	275872.4	399946.2	382879.72	871392.0	104368.016	209232.28	979772.5	279616.47	559384.1	136833.03	671327.94	287359.62	228497.05	517061.7	531102.8	293643.56	406958.06	336514.34
5064	Cluster_005060	0.0	0.0	10420.533	0.0	0.0	0.0	14554.558	0.0	0.0	38229.023	0.0	651177.56	0.0	0.0	450991.12	43622.63	0.0	32761.082	0.0	1063484.5	207573.88	0.0	0.0	0.0	46108.047	0.0	0.0	0.0	0.0	0.0	23470.043	25878.752	546.1841	0.0	0.0	18982.703	3028398.2	0.0	0.0	0.0	0.0	8608.911	0.0	0.0	981.01404	0.0	1629034.0	0.0
5063	Cluster_005059	0.0	0.0	0.0	0.0	0.0	0.0	0.0	0.0	0.0	0.0	0.0	0.0	18074.67	0.0	0.0	0.0	0.0	0.0	0.0	0.0	0.0	0.0	1415.3951	0.0	2188.175	0.0	0.0	0.0	0.0	0.0	0.0	0.0	0.0	0.0	0.0	0.0	17036.258	0.0	0.0	0.0	0.0	0.0	0.0	0.0	0.0	0.0	0.0	0.0
5061	Cluster_005057	0.0	69496.09	0.0	0.0	53044.445	34303.11	0.0	51290.39	0.0	85754.55	0.0	130746.59	0.0	1016660.3	4758650.5	9195.422	108570.15	0.0	12042.53	1337553.6	171569.48	361541.4	35507.305	0.0	874185.0	157663.34	135622.83	0.0	0.0	0.0	0.0	421472.72	537849.0	0.0	515636.75	987714.6	0.0	0.0	0.0	0.0	118310.24	105144.16	10560.181	127936.99	69222.72	93849.086	225709.44	324544.66
5063.1	Cluster_005059	0.0	0.0	0.0	0.0	0.0	0.0	0.0	0.0	0.0	0.0	0.0	0.0	18074.67	0.0	0.0	0.0	0.0	0.0	0.0	0.0	0.0	0.0	1415.3951	0.0	2188.175	0.0	0.0	0.0	0.0	0.0	0.0	0.0	0.0	0.0	0.0	0.0	17036.258	0.0	0.0	0.0	0.0	0.0	0.0	0.0	0.0	0.0	0.0	0.0
5069	Cluster_005065	7853789.0	1.2568382E7	4812105.5	1.0703915E7	7527126.0	1.1146176E7	5176899.5	1.0990813E7	6704113.0	1.2024971E7	8712192.0	1.1945869E7	520238.7	1259616.1	2535728.5	52064.707	4986457.5	1016932.6	769521.2	2667271.0	3861312.2	414218.12	1741648.5	3175194.8	2046320.4	1.9613854E7	1661026.2	3645122.8	2302243.0	3249571.0	8012053.5	1.3426802E7	5742703.0	3348934.0	1.4685879E7	465030.88	4.865022E7	662719.06	859443.2	799201.94	1900497.6	668065.2	6429169.0	700786.6	7798167.0	2625866.5	1.948082E7	2051684.6
5080	Cluster_005076	0.0	0.0	0.0	4794.7188	0.0	169.4438	872.34875	46.21512	0.0	133.93005	0.0	866.40283	0.0	424.95126	0.0	0.0	0.0	0.0	13668.848	0.0	0.0	0.0	0.0	0.0	25869.402	0.0	0.0	0.0	1225.8073	1637.6777	0.0	28557.271	2222.8494	839.6345	0.0	0.0	0.0	0.0	0.0	0.0	0.0	0.0	0.0	0.0	20304.402	215.50552	0.0	0.0
74035	Cluster_074031	0.0	0.0	0.0	0.0	0.0	0.0	0.0	0.0	0.0	0.0	0.0	0.0	0.0	0.0	0.0	0.0	0.0	0.0	0.0	0.0	0.0	0.0	0.0	0.0	0.0	0.0	0.0	0.0	0.0	0.0	0.0	0.0	0.0	0.0	0.0	0.0	0.0	0.0	0.0	0.0	0.0	0.0	0.0	0.0	0.0	0.0	0.0	0.0
74034	Cluster_074030	0.0	0.0	0.0	0.0	0.0	0.0	0.0	0.0	0.0	0.0	0.0	0.0	0.0	0.0	0.0	0.0	0.0	0.0	0.0	0.0	0.0	0.0	0.0	0.0	0.0	0.0	0.0	0.0	0.0	0.0	0.0	0.0	0.0	0.0	0.0	0.0	0.0	0.0	0.0	0.0	0.0	0.0	0.0	0.0	0.0	0.0	0.0	0.0
74104	Cluster_074100	0.0	8916.875	5643.047	1561.3696	0.0	101858.664	18644.623	65879.33	67831.35	45035.344	26021.734	349315.1	0.0	3512.888	0.0	33020.266	0.0	0.0	160188.67	161742.77	0.0	0.0	0.0	0.0	33885.1	0.0	0.0	23791.172	0.0	36029.688	18110.807	0.0	0.0	145447.33	287691.03	0.0	418128.25	0.0	0.0	19287.559	286459.38	0.0	0.0	0.0	467965.2	0.0	181169.17	0.0
74166	Cluster_074162	0.0	0.0	0.0	0.0	0.0	0.0	0.0	0.0	0.0	0.0	0.0	0.0	0.0	0.0	0.0	0.0	0.0	0.0	0.0	0.0	0.0	0.0	0.0	0.0	0.0	0.0	0.0	0.0	0.0	0.0	0.0	0.0	0.0	0.0	0.0	0.0	0.0	0.0	0.0	0.0	0.0	0.0	0.0	0.0	0.0	0.0	0.0	0.0
74164	Cluster_074160	226528.1	234382.75	200187.34	361727.56	171555.05	0.0	0.0	0.0	98044.9	0.0	0.0	130982.28	243906.03	609316.6	224818.16	466044.25	251115.02	166709.84	197858.94	402538.7	213744.45	341528.9	0.0	286228.94	295155.4	167123.75	381472.8	294606.62	279105.0	285460.44	328492.0	378982.62	185783.52	107194.15	480353.28	192872.94	328858.28	165978.67	343015.53	187131.0	369953.47	217307.97	224149.25	377757.0	371853.5	27707.328	133417.02	325838.7
5112	Cluster_005108	0.0	119599.67	34940.94	58545.94	75733.57	133691.52	35416.246	115940.766	58354.184	127194.31	62964.453	283130.12	1157109.1	36421.637	119.21772	0.0	0.0	0.0	369240.8	544200.4	167.07803	0.0	0.0	0.0	139017.56	0.0	0.0	148313.2	18269.465	75403.62	0.0	0.0	0.0	0.0	841059.6	0.0	846312.56	0.0	0.0	0.0	0.0	0.0	0.0	122241.48	91727.08	0.0	610989.25	0.0
5112.1	Cluster_005108	0.0	119599.67	34940.94	58545.94	75733.57	133691.52	35416.246	115940.766	58354.184	127194.31	62964.453	283130.12	1157109.1	36421.637	119.21772	0.0	0.0	0.0	369240.8	544200.4	167.07803	0.0	0.0	0.0	139017.56	0.0	0.0	148313.2	18269.465	75403.62	0.0	0.0	0.0	0.0	841059.6	0.0	846312.56	0.0	0.0	0.0	0.0	0.0	0.0	122241.48	91727.08	0.0	610989.25	0.0
5142	Cluster_005138	0.0	0.0	0.0	0.0	0.0	0.0	0.0	0.0	0.0	0.0	0.0	0.0	0.0	0.0	0.0	0.0	0.0	0.0	0.0	0.0	0.0	0.0	0.0	0.0	0.0	0.0	0.0	0.0	0.0	0.0	0.0	0.0	0.0	0.0	0.0	0.0	0.0	0.0	0.0	0.0	0.0	0.0	0.0	0.0	0.0	0.0	0.0	0.0
5151	Cluster_005147	0.0	0.0	0.0	2076.0032	0.0	0.0	0.0	0.0	0.0	0.0	0.0	0.0	0.0	0.0	0.0	0.0	0.0	368.94098	2778.7144	0.0	0.0	0.0	0.0	0.0	14484.582	0.0	0.0	76.71047	13644.094	0.0	143.07343	0.0	0.0	168.35767	346188.06	136.71597	4538.855	62709.7	0.0	0.0	0.0	0.0	0.0	21264.324	0.0	16915.883	19714.58	18541.645
5151.1	Cluster_005147	0.0	0.0	0.0	2076.0032	0.0	0.0	0.0	0.0	0.0	0.0	0.0	0.0	0.0	0.0	0.0	0.0	0.0	368.94098	2778.7144	0.0	0.0	0.0	0.0	0.0	14484.582	0.0	0.0	76.71047	13644.094	0.0	143.07343	0.0	0.0	168.35767	346188.06	136.71597	4538.855	62709.7	0.0	0.0	0.0	0.0	0.0	21264.324	0.0	16915.883	19714.58	18541.645
5154	Cluster_005150	0.0	0.0	0.0	0.0	0.0	0.0	0.0	0.0	0.0	0.0	0.0	0.0	0.0	0.0	0.0	0.0	0.0	0.0	0.0	0.0	0.0	0.0	0.0	0.0	0.0	0.0	0.0	0.0	0.0	0.0	0.0	0.0	0.0	0.0	0.0	0.0	0.0	0.0	0.0	0.0	0.0	0.0	0.0	0.0	5613.1987	0.0	0.0	0.0
5151.2	Cluster_005147	0.0	0.0	0.0	2076.0032	0.0	0.0	0.0	0.0	0.0	0.0	0.0	0.0	0.0	0.0	0.0	0.0	0.0	368.94098	2778.7144	0.0	0.0	0.0	0.0	0.0	14484.582	0.0	0.0	76.71047	13644.094	0.0	143.07343	0.0	0.0	168.35767	346188.06	136.71597	4538.855	62709.7	0.0	0.0	0.0	0.0	0.0	21264.324	0.0	16915.883	19714.58	18541.645
5145	Cluster_005141	10123.015	183334.81	71341.29	116941.2	127469.34	95480.64	95396.26	90115.52	67321.555	77650.84	23461.654	144527.58	67392.945	2161.375	7787.8135	113.92513	0.0	0.0	6005.335	0.0	9204.333	133538.81	1094.2988	125655.13	57093.99	11473.736	8988.946	14814.618	26048.559	26068.814	10462.007	43726.94	39743.74	78721.125	419.3631	3297.8572	57408.3	17184.842	16378.316	2465.0825	18129.121	12223.278	0.0	3582.1274	222280.33	15253.608	20466.256	16124.844
5145.1	Cluster_005141	10123.015	183334.81	71341.29	116941.2	127469.34	95480.64	95396.26	90115.52	67321.555	77650.84	23461.654	144527.58	67392.945	2161.375	7787.8135	113.92513	0.0	0.0	6005.335	0.0	9204.333	133538.81	1094.2988	125655.13	57093.99	11473.736	8988.946	14814.618	26048.559	26068.814	10462.007	43726.94	39743.74	78721.125	419.3631	3297.8572	57408.3	17184.842	16378.316	2465.0825	18129.121	12223.278	0.0	3582.1274	222280.33	15253.608	20466.256	16124.844
5150	Cluster_005146	0.0	0.0	0.0	0.0	0.0	0.0	0.0	0.0	0.0	0.0	0.0	0.0	0.0	0.0	0.0	0.0	0.0	0.0	0.0	0.0	0.0	0.0	0.0	0.0	126842.016	97816.16	0.0	347386.84	96686.086	316334.7	0.0	0.0	0.0	458793.88	0.0	82671.24	0.0	0.0	0.0	0.0	0.0	0.0	0.0	0.0	0.0	71752.15	0.0	0.0
5144	Cluster_005140	0.0	0.0	0.0	0.0	0.0	0.0	0.0	1695.1637	0.0	33332.184	0.0	0.0	0.0	0.0	0.0	0.0	0.0	0.0	0.0	0.0	0.0	0.0	0.0	22998.793	53898.535	0.0	0.0	0.0	0.0	0.0	67439.7	0.0	0.0	0.0	0.0	61650.703	0.0	0.0	0.0	0.0	0.0	0.0	0.0	32960.59	4012.8281	0.0	44182.824	0.0
74427	Cluster_074423	0.0	0.0	0.0	0.0	0.0	0.0	0.0	0.0	0.0	0.0	0.0	0.0	0.0	0.0	0.0	0.0	0.0	0.0	0.0	0.0	0.0	0.0	0.0	0.0	0.0	0.0	0.0	0.0	0.0	0.0	0.0	0.0	0.0	0.0	0.0	0.0	0.0	0.0	0.0	0.0	791.1804	0.0	0.0	0.0	0.0	0.0	0.0	0.0
74426	Cluster_074422	18106.8	0.0	0.0	0.0	34494.812	6730.2812	0.0	0.0	0.0	0.0	0.0	0.0	0.0	44686.56	0.0	0.0	0.0	0.0	41056.945	0.0	0.0	19428.426	17157.518	0.0	0.0	0.0	0.0	0.0	42221.49	0.0	0.0	21049.395	0.0	0.0	0.0	0.0	0.0	0.0	0.0	35767.168	0.0	0.0	34748.7	41642.426	46263.9	0.0	57508.152	746960.75
5166	Cluster_005162	0.0	0.0	0.0	0.0	0.0	0.0	0.0	0.0	0.0	0.0	0.0	0.0	10660.78	0.0	0.0	0.0	0.0	25227.756	471.80136	0.0	0.0	0.0	0.0	0.0	0.0	0.0	0.0	22085.01	0.0	0.0	0.0	0.0	0.0	0.0	0.0	0.0	0.0	0.0	0.0	0.0	0.0	0.0	0.0	0.0	0.0	0.0	0.0	0.0
5178	Cluster_005174	21867.494	0.0	0.0	0.0	0.0	0.0	0.0	0.0	0.0	0.0	0.0	0.0	0.0	0.0	0.0	0.0	0.0	0.0	0.0	0.0	0.0	0.0	0.0	0.0	0.0	0.0	0.0	0.0	0.0	0.0	0.0	0.0	0.0	0.0	0.0	0.0	0.0	0.0	19010.52	0.0	0.0	0.0	14074.902	0.0	0.0	0.0	0.0	0.0
5197	Cluster_005193	0.0	98140.414	95048.27	123828.664	35833.496	0.0	87904.78	73190.07	4289.8765	112833.76	108310.81	43811.91	0.0	132883.5	12947.49	72031.234	0.0	71384.55	0.0	141389.78	97070.56	50535.695	13715.513	114678.51	143536.4	111232.44	147066.83	255618.33	37729.582	182569.31	31560.416	60765.3	31178.006	0.0	187544.34	101372.516	42655.234	121874.04	30842.883	184059.44	52423.156	107661.3	153269.9	0.0	34944.48	38203.582	92711.164	0.0
5206	Cluster_005202	0.0	0.0	0.0	0.0	0.0	0.0	0.0	0.0	0.0	0.0	0.0	0.0	0.0	0.0	0.0	0.0	0.0	0.0	0.0	0.0	0.0	0.0	0.0	0.0	0.0	0.0	0.0	0.0	0.0	0.0	22007.78	0.0	0.0	0.0	0.0	0.0	0.0	0.0	0.0	0.0	0.0	0.0	0.0	0.0	0.0	0.0	0.0	0.0
5208	Cluster_005204	0.0	0.0	0.0	0.0	0.0	0.0	0.0	0.0	0.0	0.0	0.0	0.0	0.0	0.0	0.0	0.0	0.0	0.0	0.0	0.0	0.0	0.0	0.0	0.0	0.0	43006.645	0.0	0.0	56877.71	678.75494	45694.44	0.0	0.0	0.0	0.0	0.0	54451.594	179.65952	0.0	0.0	0.0	0.0	0.0	0.0	0.0	0.0	0.0	0.0
74709	Cluster_074705	23814.69	0.0	0.0	0.0	39642.14	0.0	40286.52	0.0	26635.133	0.0	30539.236	97261.336	22493.072	28222.443	0.0	0.0	0.0	41589.742	339913.22	0.0	12384.187	24860.873	0.0	32580.174	29252.104	39355.22	0.0	0.0	40872.316	86287.49	20918.334	101342.445	19411.176	19959.973	31499.81	24611.328	0.0	135775.11	46972.98	168557.67	30133.762	0.0	21779.98	46499.336	0.0	0.0	47392.555	74073.55
5211	Cluster_005207	0.0	0.0	0.0	0.0	0.0	0.0	0.0	0.0	0.0	0.0	0.0	16389.71	0.0	0.0	0.0	0.0	5868.6323	0.0	0.0	0.0	0.0	23530.88	0.0	0.0	0.0	0.0	0.0	0.0	0.0	17673.229	0.0	0.0	0.0	0.0	0.0	0.0	0.0	25820.65	0.0	0.0	0.0	0.0	0.0	0.0	0.0	0.0	0.0	5319.9155
74728	Cluster_074724	0.0	0.0	0.0	0.0	0.0	0.0	0.0	0.0	0.0	0.0	0.0	0.0	0.0	0.0	0.0	0.0	0.0	0.0	0.0	0.0	0.0	0.0	0.0	0.0	0.0	0.0	0.0	0.0	0.0	0.0	0.0	0.0	0.0	0.0	0.0	0.0	0.0	0.0	114.268654	0.0	0.0	0.0	0.0	0.0	0.0	0.0	0.0	0.0
74739	Cluster_074735	0.0	0.0	0.0	0.0	0.0	0.0	0.0	0.0	0.0	0.0	0.0	0.0	0.0	0.0	0.0	0.0	0.0	0.0	0.0	0.0	0.0	0.0	0.0	0.0	0.0	0.0	0.0	0.0	0.0	0.0	0.0	0.0	0.0	0.0	0.0	0.0	0.0	0.0	0.0	0.0	0.0	0.0	0.0	0.0	0.0	0.0	0.0	0.0
5234	Cluster_005230	0.0	0.0	0.0	0.0	0.0	0.0	50415.58	0.0	0.0	32462.68	0.0	371.54837	0.0	0.0	0.0	0.0	0.0	0.0	0.0	0.0	0.0	24937.72	0.0	7182.095	0.0	0.0	19179.42	0.0	0.0	0.0	0.0	0.0	0.0	0.0	0.0	0.0	0.0	22886.885	0.0	0.0	0.0	0.0	47733.83	0.0	0.0	183.03056	19704.465	0.0
5242	Cluster_005238	0.0	0.0	0.0	0.0	0.0	0.0	0.0	0.0	0.0	0.0	0.0	0.0	0.0	0.0	0.0	0.0	0.0	0.0	0.0	0.0	0.0	0.0	0.0	0.0	0.0	0.0	0.0	0.0	0.0	0.0	0.0	0.0	0.0	0.0	0.0	0.0	0.0	0.0	0.0	0.0	0.0	0.0	0.0	0.0	0.0	0.0	0.0	0.0
5241	Cluster_005237	0.0	0.0	0.0	0.0	0.0	0.0	0.0	86039.41	0.0	0.0	0.0	0.0	0.0	0.0	0.0	0.0	0.0	0.0	0.0	0.0	0.0	0.0	0.0	0.0	0.0	0.0	0.0	0.0	0.0	0.0	0.0	0.0	0.0	0.0	0.0	0.0	0.0	0.0	0.0	0.0	0.0	0.0	0.0	0.0	0.0	0.0	0.0	0.0
5244	Cluster_005240	0.0	0.0	0.0	0.0	0.0	0.0	0.0	0.0	0.0	0.0	0.0	0.0	0.0	0.0	0.0	1462.0658	0.0	0.0	0.0	1015.8753	0.0	0.0	1824.94	0.0	0.0	459.66675	0.0	0.0	6115.3477	0.0	0.0	0.0	0.0	0.0	0.0	0.0	29655.393	136.80429	0.0	0.0	0.0	45669.977	0.0	0.0	92623.47	0.0	0.0	0.0
5245	Cluster_005241	0.0	0.0	0.0	0.0	0.0	0.0	0.0	0.0	0.0	0.0	0.0	0.0	0.0	0.0	0.0	0.0	0.0	0.0	0.0	0.0	0.0	0.0	0.0	0.0	0.0	0.0	0.0	0.0	0.0	0.0	0.0	0.0	0.0	0.0	0.0	0.0	0.0	0.0	0.0	0.0	0.0	4193.0356	0.0	0.0	0.0	0.0	0.0	0.0
5244.1	Cluster_005240	0.0	0.0	0.0	0.0	0.0	0.0	0.0	0.0	0.0	0.0	0.0	0.0	0.0	0.0	0.0	1462.0658	0.0	0.0	0.0	1015.8753	0.0	0.0	1824.94	0.0	0.0	459.66675	0.0	0.0	6115.3477	0.0	0.0	0.0	0.0	0.0	0.0	0.0	29655.393	136.80429	0.0	0.0	0.0	45669.977	0.0	0.0	92623.47	0.0	0.0	0.0
5244.2	Cluster_005240	0.0	0.0	0.0	0.0	0.0	0.0	0.0	0.0	0.0	0.0	0.0	0.0	0.0	0.0	0.0	1462.0658	0.0	0.0	0.0	1015.8753	0.0	0.0	1824.94	0.0	0.0	459.66675	0.0	0.0	6115.3477	0.0	0.0	0.0	0.0	0.0	0.0	0.0	29655.393	136.80429	0.0	0.0	0.0	45669.977	0.0	0.0	92623.47	0.0	0.0	0.0
5245.1	Cluster_005241	0.0	0.0	0.0	0.0	0.0	0.0	0.0	0.0	0.0	0.0	0.0	0.0	0.0	0.0	0.0	0.0	0.0	0.0	0.0	0.0	0.0	0.0	0.0	0.0	0.0	0.0	0.0	0.0	0.0	0.0	0.0	0.0	0.0	0.0	0.0	0.0	0.0	0.0	0.0	0.0	0.0	4193.0356	0.0	0.0	0.0	0.0	0.0	0.0
5258	Cluster_005254	75151.87	1355.2825	0.0	0.0	0.0	4142.8154	0.0	0.0	10021.672	0.0	0.0	22861.506	17678.656	0.0	0.0	39390.47	20640.84	0.0	73468.57	0.0	0.0	0.0	31424.482	93035.01	0.0	0.0	0.0	19444.75	0.0	1804.807	28182.197	18633.146	26674.299	40924.91	0.0	63088.57	60370.13	0.0	16613.303	32606.148	38097.926	38058.848	0.0	8338.702	0.0	0.0	0.0	5504.135
74854	Cluster_074850	0.0	761.7955	29735.441	6347.843	12700.596	0.0	0.0	0.0	0.0	0.0	0.0	0.0	21536.852	87988.945	33694.094	0.0	5898.037	0.0	257.2168	0.0	3503.2285	0.0	20300.111	0.0	0.0	0.0	0.0	0.0	0.0	0.0	42245.035	2060.0952	0.0	0.0	38191.832	88097.055	12318.326	36048.445	0.0	1564.41	0.0	0.0	12550.112	0.0	53529.293	2043.1399	0.0	0.0
5273	Cluster_005269	0.0	0.0	0.0	0.0	0.0	0.0	0.0	0.0	0.0	0.0	0.0	0.0	0.0	0.0	0.0	0.0	0.0	0.0	0.0	0.0	0.0	0.0	0.0	0.0	0.0	0.0	0.0	0.0	0.0	0.0	0.0	0.0	0.0	0.0	0.0	0.0	0.0	0.0	0.0	0.0	0.0	0.0	0.0	0.0	0.0	0.0	0.0	0.0
5285	Cluster_005281	1239705.6	1854221.9	1247646.0	1499838.2	958878.1	2169034.0	1471739.8	1550469.2	1342640.0	1066574.6	1871656.2	2161248.0	956932.75	935407.25	2017811.8	1397883.9	1047452.7	2164180.0	2148487.0	3390166.0	2621588.0	586892.7	1651576.5	3233048.5	2099007.0	1565471.2	758778.44	2142842.0	381082.5	1824222.9	1881690.0	666414.4	557118.0	1727099.0	1697718.4	2359585.0	1590028.0	1004839.0	2312299.8	887092.9	1445701.0	1778549.0	460084.56	1425981.2	1587872.9	1315869.0	1769794.0	2120731.2
5287	Cluster_005283	0.0	0.0	0.0	0.0	0.0	0.0	0.0	0.0	0.0	0.0	0.0	0.0	0.0	0.0	0.0	4327.1	0.0	0.0	0.0	0.0	0.0	0.0	0.0	0.0	0.0	0.0	0.0	0.0	0.0	195.84248	6915.458	0.0	0.0	0.0	0.0	0.0	0.0	0.0	0.0	0.0	0.0	0.0	0.0	0.0	0.0	0.0	28604.566	0.0
5278	Cluster_005274	0.0	0.0	0.0	0.0	0.0	0.0	0.0	0.0	0.0	0.0	0.0	31665.754	18786.494	0.0	0.0	36258.1	9308.817	7477.285	0.0	0.0	0.0	185719.78	0.0	19373.873	63735.453	0.0	0.0	53868.84	120039.734	4839.4736	0.0	0.0	0.0	0.0	0.0	0.0	85536.24	0.0	57983.133	0.0	98180.4	0.0	0.0	0.0	925.6508	0.0	228539.73	0.0
5287.1	Cluster_005283	0.0	0.0	0.0	0.0	0.0	0.0	0.0	0.0	0.0	0.0	0.0	0.0	0.0	0.0	0.0	4327.1	0.0	0.0	0.0	0.0	0.0	0.0	0.0	0.0	0.0	0.0	0.0	0.0	0.0	195.84248	6915.458	0.0	0.0	0.0	0.0	0.0	0.0	0.0	0.0	0.0	0.0	0.0	0.0	0.0	0.0	0.0	28604.566	0.0
5281	Cluster_005277	603.5269	1540.8079	899.7098	1270.8627	996.4021	373.40445	494.69525	407.07513	1249.458	1214.2363	407.11832	0.0	1845520.5	4381.155	4982.6963	2835.2695	3974.5217	2359.5574	3415.289	771.5283	65.353355	1024.4855	1626.5997	366.43976	1068.6783	1676.5396	649.48706	0.0	38455.332	316.74966	1575.878	1856.3524	1029.4722	754.47864	1658.5847	61540.34	1327.0302	79.60802	1056.0557	0.0	1380.2686	514.7714	1644.6819	126.72754	906.62354	515.89246	3783.9531	1611.2646
5279	Cluster_005275	0.0	0.0	0.0	1438.3472	0.0	2285.771	5287.7773	373.30936	1135.6746	0.0	1187.9773	44550.508	166.8125	0.0	0.0	0.0	0.0	2075.587	334073.8	0.0	0.0	0.0	0.0	0.0	0.0	0.0	0.0	715.8921	7477.7085	0.0	0.0	0.0	0.0	0.0	0.0	221.81042	0.0	0.0	3743.228	0.0	9545.849	0.0	7524.1123	0.0	0.0	1477.3344	29816.271	0.0
5281.1	Cluster_005277	603.5269	1540.8079	899.7098	1270.8627	996.4021	373.40445	494.69525	407.07513	1249.458	1214.2363	407.11832	0.0	1845520.5	4381.155	4982.6963	2835.2695	3974.5217	2359.5574	3415.289	771.5283	65.353355	1024.4855	1626.5997	366.43976	1068.6783	1676.5396	649.48706	0.0	38455.332	316.74966	1575.878	1856.3524	1029.4722	754.47864	1658.5847	61540.34	1327.0302	79.60802	1056.0557	0.0	1380.2686	514.7714	1644.6819	126.72754	906.62354	515.89246	3783.9531	1611.2646
75016	Cluster_075012	0.0	0.0	0.0	0.0	0.0	0.0	0.0	0.0	0.0	0.0	0.0	0.0	0.0	0.0	0.0	0.0	0.0	0.0	0.0	0.0	0.0	0.0	0.0	0.0	0.0	0.0	0.0	0.0	0.0	0.0	0.0	0.0	0.0	0.0	0.0	0.0	0.0	0.0	0.0	0.0	0.0	0.0	0.0	0.0	0.0	0.0	0.0	0.0
75016.1	Cluster_075012	0.0	0.0	0.0	0.0	0.0	0.0	0.0	0.0	0.0	0.0	0.0	0.0	0.0	0.0	0.0	0.0	0.0	0.0	0.0	0.0	0.0	0.0	0.0	0.0	0.0	0.0	0.0	0.0	0.0	0.0	0.0	0.0	0.0	0.0	0.0	0.0	0.0	0.0	0.0	0.0	0.0	0.0	0.0	0.0	0.0	0.0	0.0	0.0
75050	Cluster_075046	105521.555	179437.81	347051.34	185577.52	455290.62	95388.45	437736.6	306837.03	228909.12	124950.42	276433.84	15631.707	161578.83	332072.25	529104.7	53292.453	48610.44	40447.133	167461.9	343820.0	167808.33	306937.03	140703.8	530710.5	328384.1	154283.27	184042.55	271128.7	254234.55	159059.31	148113.62	137005.47	28754.863	318835.72	67050.66	183164.97	0.0	91958.28	247323.27	169214.52	129428.9	428990.34	228845.56	191395.62	135284.67	218645.28	212911.69	203249.83
5309	Cluster_005305	61682.06	124747.234	20081.465	0.0	36935.55	592.3121	103774.11	63765.51	20100.23	66402.3	9644.573	69844.4	8899.646	621869.94	2093444.6	262023.78	206820.19	167704.84	50147.133	738238.75	406394.97	775768.75	2436.394	52624.25	17918.326	348532.53	62627.332	87186.28	1132.4911	0.0	480329.38	18306.033	11529.77	8251.279	908354.1	555311.3	238799.95	82942.445	73786.805	39289.863	756727.9	30467.11	65366.33	22620.979	366951.66	161334.67	627722.8	662875.56
5309.1	Cluster_005305	61682.06	124747.234	20081.465	0.0	36935.55	592.3121	103774.11	63765.51	20100.23	66402.3	9644.573	69844.4	8899.646	621869.94	2093444.6	262023.78	206820.19	167704.84	50147.133	738238.75	406394.97	775768.75	2436.394	52624.25	17918.326	348532.53	62627.332	87186.28	1132.4911	0.0	480329.38	18306.033	11529.77	8251.279	908354.1	555311.3	238799.95	82942.445	73786.805	39289.863	756727.9	30467.11	65366.33	22620.979	366951.66	161334.67	627722.8	662875.56
5310	Cluster_005306	0.0	0.0	0.0	0.0	0.0	0.0	0.0	0.0	0.0	0.0	0.0	0.0	0.0	44119.367	341859.8	78234.445	0.0	8343.673	0.0	93946.08	191577.27	325830.53	0.0	0.0	0.0	0.0	0.0	0.0	0.0	0.0	0.0	5632.74	0.0	465973.22	0.0	57718.9	0.0	338941.97	0.0	0.0	42456.645	0.0	0.0	0.0	0.0	0.0	46792.49	861.9098
5311	Cluster_005307	0.0	0.0	0.0	0.0	0.0	0.0	0.0	0.0	0.0	0.0	0.0	0.0	0.0	0.0	304769.6	0.0	0.0	0.0	0.0	2432.523	96754.766	227120.12	0.0	0.0	0.0	0.0	0.0	0.0	0.0	0.0	0.0	0.0	0.0	0.0	0.0	0.0	0.0	0.0	0.0	0.0	0.0	0.0	0.0	0.0	0.0	0.0	0.0	0.0
5311.1	Cluster_005307	0.0	0.0	0.0	0.0	0.0	0.0	0.0	0.0	0.0	0.0	0.0	0.0	0.0	0.0	304769.6	0.0	0.0	0.0	0.0	2432.523	96754.766	227120.12	0.0	0.0	0.0	0.0	0.0	0.0	0.0	0.0	0.0	0.0	0.0	0.0	0.0	0.0	0.0	0.0	0.0	0.0	0.0	0.0	0.0	0.0	0.0	0.0	0.0	0.0
75111	Cluster_075107	0.0	0.0	24436.523	0.0	0.0	0.0	0.0	0.0	0.0	0.0	0.0	0.0	0.0	0.0	0.0	8497.231	0.0	0.0	0.0	0.0	0.0	0.0	0.0	0.0	0.0	0.0	0.0	0.0	0.0	0.0	0.0	0.0	0.0	0.0	0.0	0.0	0.0	0.0	0.0	0.0	0.0	0.0	0.0	0.0	0.0	0.0	0.0	0.0
75109	Cluster_075105	0.0	0.0	57415.586	0.0	0.0	0.0	0.0	22658.514	0.0	0.0	0.0	0.0	0.0	0.0	0.0	0.0	0.0	0.0	0.0	4688.723	0.0	0.0	0.0	0.0	8065.673	0.0	0.0	37839.797	40377.91	21.359636	0.0	51061.027	0.0	0.0	0.0	0.0	13421.636	0.0	0.0	0.0	0.0	29419.36	45839.223	0.0	19540.344	0.0	0.0	0.0
75175	Cluster_075171	0.0	0.0	0.0	0.0	0.0	0.0	0.0	0.0	0.0	0.0	0.0	0.0	0.0	0.0	0.0	0.0	0.0	0.0	0.0	0.0	0.0	250.38925	152.60023	0.0	0.0	0.0	0.0	0.0	0.0	0.0	0.0	0.0	0.0	0.0	0.0	0.0	0.0	0.0	63830.836	0.0	0.0	0.0	0.0	0.0	0.0	0.0	0.0	0.0
5335	Cluster_005331	0.0	0.0	0.0	0.0	0.0	0.0	0.0	0.0	0.0	0.0	0.0	0.0	0.0	0.0	0.0	0.0	0.0	0.0	0.0	66207.8	0.0	0.0	17321.225	0.0	0.0	0.0	0.0	0.0	0.0	0.0	20637.82	0.0	0.0	0.0	0.0	0.0	0.0	23407.479	0.0	0.0	0.0	0.0	0.0	0.0	0.0	0.0	0.0	0.0
75198	Cluster_075194	680199.9	300190.75	565168.2	273742.72	357957.25	308464.28	683223.56	351482.97	589159.06	279986.34	277837.56	132944.0	572278.25	243866.12	320335.34	1209567.2	2838552.8	672731.7	1303950.1	181905.3	34294.883	579103.9	809067.6	1136662.4	467101.7	3234757.5	415566.66	1679620.5	536323.56	606223.3	2375923.2	113539.37	252010.77	1241512.6	158107.23	1001901.25	359558.84	626382.06	1126660.6	548686.5	204537.1	558450.4	699526.75	615509.5	1960642.5	808153.25	683970.6	265136.4
75241	Cluster_075237	0.0	0.0	0.0	109774.67	0.0	0.0	0.0	0.0	0.0	0.0	16113.178	0.0	0.0	0.0	0.0	0.0	29702.867	0.0	0.0	0.0	0.0	0.0	0.0	0.0	0.0	0.0	59645.316	0.0	0.0	0.0	0.0	0.0	0.0	0.0	0.0	0.0	0.0	8773.014	0.0	0.0	0.0	0.0	0.0	0.0	0.0	0.0	0.0	0.0
5357	Cluster_005353	0.0	0.0	0.0	0.0	0.0	0.0	0.0	0.0	0.0	0.0	0.0	0.0	0.0	0.0	0.0	0.0	0.0	0.0	672478.6	0.0	0.0	0.0	0.0	0.0	0.0	64934.062	0.0	0.0	28738.842	0.0	0.0	1322.1293	0.0	0.0	0.0	0.0	0.0	0.0	0.0	5557.91	0.0	0.0	0.0	0.0	0.0	0.0	0.0	0.0
5354	Cluster_005350	478070.25	159133.7	0.0	0.0	0.0	0.0	0.0	80722.89	64752.57	0.0	0.0	0.0	210316.8	0.0	0.0	0.0	0.0	0.0	689424.0	43310.816	92599.59	427377.94	423721.5	0.0	1154108.8	1.696955E7	464239.0	3360121.2	76190.766	2473244.0	688918.5	132607.5	0.0	2182143.0	528517.6	133165.38	124093.125	1557502.0	73207.72	2564008.8	0.0	264817.6	9862.942	941984.9	1688712.4	1329960.2	0.0	746852.5
5353	Cluster_005349	203390.8	235828.52	389069.72	384743.25	289116.88	308411.3	527861.06	439427.0	594819.8	637288.56	570413.8	903012.25	678465.56	5018725.5	4137505.2	276039.3	1485304.6	1787957.2	456347.03	3328988.2	4132205.2	3205551.5	1311753.2	330973.6	641239.9	311027.38	2244884.5	933099.7	3077531.5	1898253.4	1409296.2	374685.88	2129801.8	1745211.2	3779891.5	7643279.5	260857.72	0.0	1778869.9	449167.75	2326230.5	1279767.4	127731.41	0.0	0.0	1753055.6	2791418.0	2830007.2
5353.1	Cluster_005349	203390.8	235828.52	389069.72	384743.25	289116.88	308411.3	527861.06	439427.0	594819.8	637288.56	570413.8	903012.25	678465.56	5018725.5	4137505.2	276039.3	1485304.6	1787957.2	456347.03	3328988.2	4132205.2	3205551.5	1311753.2	330973.6	641239.9	311027.38	2244884.5	933099.7	3077531.5	1898253.4	1409296.2	374685.88	2129801.8	1745211.2	3779891.5	7643279.5	260857.72	0.0	1778869.9	449167.75	2326230.5	1279767.4	127731.41	0.0	0.0	1753055.6	2791418.0	2830007.2
5358	Cluster_005354	0.0	0.0	0.0	0.0	0.0	0.0	0.0	0.0	0.0	0.0	0.0	0.0	0.0	0.0	0.0	0.0	178926.95	0.0	0.0	0.0	0.0	0.0	28668.002	0.0	0.0	0.0	0.0	0.0	0.0	104293.984	1475.1667	0.0	0.0	14570.158	295638.6	0.0	0.0	5920.4795	0.0	188284.45	16947.229	0.0	0.0	0.0	0.0	136799.42	0.0	0.0
5358.1	Cluster_005354	0.0	0.0	0.0	0.0	0.0	0.0	0.0	0.0	0.0	0.0	0.0	0.0	0.0	0.0	0.0	0.0	178926.95	0.0	0.0	0.0	0.0	0.0	28668.002	0.0	0.0	0.0	0.0	0.0	0.0	104293.984	1475.1667	0.0	0.0	14570.158	295638.6	0.0	0.0	5920.4795	0.0	188284.45	16947.229	0.0	0.0	0.0	0.0	136799.42	0.0	0.0
5353.2	Cluster_005349	203390.8	235828.52	389069.72	384743.25	289116.88	308411.3	527861.06	439427.0	594819.8	637288.56	570413.8	903012.25	678465.56	5018725.5	4137505.2	276039.3	1485304.6	1787957.2	456347.03	3328988.2	4132205.2	3205551.5	1311753.2	330973.6	641239.9	311027.38	2244884.5	933099.7	3077531.5	1898253.4	1409296.2	374685.88	2129801.8	1745211.2	3779891.5	7643279.5	260857.72	0.0	1778869.9	449167.75	2326230.5	1279767.4	127731.41	0.0	0.0	1753055.6	2791418.0	2830007.2
75403	Cluster_075399	0.0	0.0	0.0	0.0	0.0	0.0	0.0	0.0	0.0	0.0	0.0	0.0	0.0	0.0	0.0	0.0	0.0	0.0	0.0	0.0	0.0	0.0	0.0	0.0	0.0	0.0	0.0	0.0	0.0	0.0	0.0	0.0	0.0	0.0	0.0	0.0	0.0	0.0	0.0	0.0	0.0	0.0	0.0	0.0	0.0	0.0	0.0	0.0
5381	Cluster_005377	103339.086	77593.84	127603.23	48581.477	166772.06	155666.9	172725.81	135495.14	311947.12	247529.8	136088.61	107917.67	750332.3	2085261.8	1440270.2	3141.9736	6590.362	386936.0	158449.12	1220234.2	1885728.6	805392.56	269929.1	683846.56	141459.14	34534.99	562192.75	195153.5	1444899.5	294056.5	117555.3	69235.76	277374.72	498920.75	871628.6	2418671.0	269452.75	31168.875	365731.88	138489.05	413037.66	168536.89	7586.9526	75873.34	49082.195	185701.64	696685.2	786432.94
5386	Cluster_005382	0.0	0.0	0.0	0.0	0.0	0.0	0.0	0.0	0.0	0.0	0.0	0.0	0.0	0.0	11095.329	0.0	0.0	0.0	0.0	0.0	0.0	0.0	0.0	0.0	0.0	0.0	0.0	0.0	0.0	0.0	0.0	5032.6475	0.0	0.0	0.0	0.0	7844.8047	0.0	0.0	0.0	0.0	0.0	0.0	0.0	0.0	0.0	0.0	0.0
5386.1	Cluster_005382	0.0	0.0	0.0	0.0	0.0	0.0	0.0	0.0	0.0	0.0	0.0	0.0	0.0	0.0	11095.329	0.0	0.0	0.0	0.0	0.0	0.0	0.0	0.0	0.0	0.0	0.0	0.0	0.0	0.0	0.0	0.0	5032.6475	0.0	0.0	0.0	0.0	7844.8047	0.0	0.0	0.0	0.0	0.0	0.0	0.0	0.0	0.0	0.0	0.0
5386.2	Cluster_005382	0.0	0.0	0.0	0.0	0.0	0.0	0.0	0.0	0.0	0.0	0.0	0.0	0.0	0.0	11095.329	0.0	0.0	0.0	0.0	0.0	0.0	0.0	0.0	0.0	0.0	0.0	0.0	0.0	0.0	0.0	0.0	5032.6475	0.0	0.0	0.0	0.0	7844.8047	0.0	0.0	0.0	0.0	0.0	0.0	0.0	0.0	0.0	0.0	0.0
5381.1	Cluster_005377	103339.086	77593.84	127603.23	48581.477	166772.06	155666.9	172725.81	135495.14	311947.12	247529.8	136088.61	107917.67	750332.3	2085261.8	1440270.2	3141.9736	6590.362	386936.0	158449.12	1220234.2	1885728.6	805392.56	269929.1	683846.56	141459.14	34534.99	562192.75	195153.5	1444899.5	294056.5	117555.3	69235.76	277374.72	498920.75	871628.6	2418671.0	269452.75	31168.875	365731.88	138489.05	413037.66	168536.89	7586.9526	75873.34	49082.195	185701.64	696685.2	786432.94
5382	Cluster_005378	3826211.2	3906409.5	3657374.2	2728824.0	2950943.5	3434325.0	4106169.2	2832982.8	4059905.5	4173706.5	4250049.0	3988642.0	1.1387342E7	1763851.2	1814451.0	1232235.8	1665216.6	1204137.0	977296.1	1105523.0	6446167.5	2024407.6	2305590.2	1.2203366E7	2169565.5	3000557.5	2259236.8	1523430.5	1.1984139E7	2035898.8	1644364.0	3934354.0	3578831.0	3064297.5	663635.1	1247257.6	1438730.5	1519891.5	2454586.0	1793388.1	1601096.5	831621.6	2038444.0	1954341.9	2274977.0	1302561.5	2500028.2	2157419.0
5385	Cluster_005381	0.0	68665.31	0.0	0.0	0.0	0.0	0.0	33498.754	0.0	25570.654	0.0	59638.83	215375.42	0.0	3241515.2	2451286.5	64883.934	561047.1	0.0	0.0	214715.14	224781.5	0.0	73798.664	0.0	330089.22	141118.81	0.0	139386.83	0.0	484440.34	0.0	0.0	66514.78	0.0	2192755.8	0.0	158743.95	0.0	0.0	0.0	28105.742	0.0	0.0	455993.66	0.0	62144.06	60033.508
5384	Cluster_005380	2849753.5	2696114.2	2099050.5	1850784.1	1816532.4	2114426.5	2806739.5	3118159.5	2565329.8	2403958.0	2620682.5	2532298.2	762594.8	9681483.0	4750309.0	2598565.0	5973558.0	1.1829287E7	1.3221518E7	2617593.5	2920648.2	1245840.5	666686.2	9191361.0	1384362.8	5229837.5	1175888.9	1152921.5	1025666.0	7636888.0	2127538.0	6000570.0	3925164.8	1.6268878E7	640916.9	1195006.4	1531950.4	2696645.8	97169.31	1531684.9	5155870.5	1492351.9	3811544.8	1026342.8	4953505.5	1394137.4	3234206.2	6415730.0
75513	Cluster_075509	0.0	0.0	0.0	0.0	0.0	21087.275	0.0	0.0	0.0	0.0	0.0	0.0	0.0	0.0	0.0	0.0	16492.227	0.0	0.0	0.0	0.0	0.0	0.0	15463.872	0.0	0.0	0.0	48318.766	0.0	0.0	0.0	0.0	17138.828	0.0	16775.021	0.0	41675.965	0.0	0.0	0.0	0.0	0.0	0.0	53195.19	0.0	0.0	0.0	0.0
75510	Cluster_075506	0.0	0.0	0.0	0.0	0.0	0.0	0.0	0.0	0.0	0.0	0.0	0.0	33378.957	0.0	0.0	0.0	0.0	0.0	0.0	0.0	0.0	0.0	0.0	0.0	0.0	0.0	0.0	32449.709	287929.62	0.0	0.0	0.0	0.0	0.0	0.0	0.0	0.0	0.0	0.0	0.0	0.0	0.0	0.0	0.0	0.0	0.0	0.0	0.0
75638	Cluster_075634	132223.94	0.0	0.0	42500.17	0.0	105072.72	0.0	93225.586	99195.08	0.0	0.0	425981.56	0.0	0.0	89347.86	92009.984	0.0	0.0	185830.8	181911.53	268740.9	0.0	55389.016	0.0	93812.77	0.0	0.0	0.0	25993.695	0.0	146802.42	0.0	185972.19	0.0	0.0	0.0	0.0	0.0	93156.586	0.0	0.0	0.0	0.0	0.0	0.0	0.0	0.0	136407.45
75642	Cluster_075638	0.0	32255.984	0.0	0.0	0.0	0.0	0.0	0.0	0.0	0.0	0.0	0.0	0.0	0.0	0.0	0.0	0.0	0.0	0.0	0.0	0.0	0.0	0.0	0.0	0.0	29328.227	0.0	28634.516	0.0	0.0	0.0	47081.117	0.0	0.0	0.0	0.0	22693.744	0.0	0.0	0.0	0.0	27561.762	0.0	0.0	0.0	763.0983	3515.5254	17495.877
75642.1	Cluster_075638	0.0	32255.984	0.0	0.0	0.0	0.0	0.0	0.0	0.0	0.0	0.0	0.0	0.0	0.0	0.0	0.0	0.0	0.0	0.0	0.0	0.0	0.0	0.0	0.0	0.0	29328.227	0.0	28634.516	0.0	0.0	0.0	47081.117	0.0	0.0	0.0	0.0	22693.744	0.0	0.0	0.0	0.0	27561.762	0.0	0.0	0.0	763.0983	3515.5254	17495.877
75643	Cluster_075639	46350.863	0.0	0.0	48827.242	34566.01	0.0	9742.744	0.0	0.0	40857.812	34514.79	0.0	0.0	49011.324	0.0	0.0	10705.252	0.0	77531.87	0.0	33354.074	62349.977	0.0	22408.945	18246.1	0.0	23432.742	0.0	3058.5076	0.0	0.0	0.0	0.0	4945.118	0.0	0.0	51892.516	31346.082	49768.812	0.0	0.0	0.0	0.0	0.0	0.0	86081.664	0.0	0.0
5425	Cluster_005421	18296.533	121486.26	0.0	78602.23	23959.734	110416.234	0.0	76281.086	0.0	0.0	39544.13	347006.34	150672.47	0.0	124923.48	0.0	36003.08	0.0	40773.688	0.0	19286.072	0.0	0.0	70079.76	73126.45	158452.92	49886.926	0.0	122532.16	0.0	0.0	308651.4	170624.52	0.0	33420.41	0.0	24375.406	0.0	192479.77	0.0	0.0	86376.336	0.0	174215.11	30890.842	82638.98	208127.4	0.0
5436	Cluster_005432	0.0	0.0	0.0	0.0	0.0	0.0	0.0	0.0	0.0	41875.57	33791.66	0.0	102379.63	0.0	82393.31	0.0	0.0	0.0	0.0	49592.766	31255.168	42547.645	0.0	0.0	13365.669	26962.996	0.0	0.0	505.2873	0.0	0.0	0.0	29351.47	0.0	0.0	0.0	0.0	23536.14	0.0	0.0	185037.27	0.0	0.0	31557.297	0.0	80226.99	0.0	283279.34
75766	Cluster_075762	16141.362	0.0	0.0	0.0	0.0	0.0	42103.926	38525.242	0.0	0.0	0.0	37720.75	0.0	0.0	0.0	0.0	0.0	0.0	0.0	43958.0	53754.65	0.0	0.0	0.0	0.0	68901.63	35280.7	0.0	0.0	35100.92	0.0	0.0	0.0	0.0	0.0	0.0	0.0	0.0	0.0	43046.266	0.0	0.0	0.0	0.0	0.0	0.0	24504.334	7569.274
5449	Cluster_005445	0.0	0.0	0.0	0.0	0.0	0.0	0.0	0.0	0.0	0.0	0.0	0.0	0.0	0.0	0.0	0.0	0.0	0.0	0.0	0.0	0.0	0.0	0.0	0.0	0.0	0.0	0.0	0.0	0.0	0.0	0.0	0.0	0.0	0.0	0.0	4639.9136	0.0	0.0	0.0	0.0	0.0	0.0	0.0	0.0	0.0	0.0	0.0	0.0
87	Cluster_000083	0.0	0.0	0.0	0.0	0.0	0.0	0.0	0.0	0.0	0.0	0.0	0.0	0.0	0.0	0.0	0.0	0.0	0.0	0.0	0.0	0.0	724.9874	0.0	0.0	0.0	0.0	3151.8682	0.0	0.0	0.0	0.0	0.0	2610.5425	0.0	0.0	0.0	0.0	0.0	0.0	0.0	0.0	0.0	0.0	0.0	5010.9233	1730.531	0.0	0.0
75795	Cluster_075791	0.0	0.0	0.0	0.0	0.0	0.0	0.0	0.0	0.0	0.0	0.0	0.0	0.0	0.0	0.0	0.0	0.0	0.0	0.0	0.0	0.0	0.0	0.0	0.0	0.0	0.0	0.0	0.0	0.0	0.0	0.0	0.0	0.0	0.0	0.0	0.0	0.0	0.0	0.0	0.0	0.0	0.0	0.0	0.0	0.0	0.0	0.0	0.0
89	Cluster_000085	0.0	0.0	0.0	0.0	0.0	0.0	0.0	0.0	0.0	0.0	0.0	0.0	9346.013	0.0	0.0	0.0	0.0	0.0	0.0	0.0	0.0	0.0	0.0	0.0	0.0	0.0	0.0	0.0	0.0	0.0	0.0	0.0	0.0	0.0	0.0	0.0	0.0	0.0	0.0	0.0	0.0	0.0	0.0	0.0	0.0	0.0	0.0	0.0
5471	Cluster_005467	0.0	0.0	0.0	0.0	0.0	0.0	0.0	0.0	0.0	0.0	0.0	0.0	0.0	0.0	7962.402	31814.605	0.0	14981.483	19727.875	0.0	39457.21	0.0	0.0	0.0	0.0	0.0	0.0	0.0	0.0	0.0	0.0	0.0	0.0	0.0	0.0	41101.324	8616.101	0.0	0.0	0.0	19789.281	0.0	4091.9993	0.0	0.0	0.0	3797.9001	0.0
5471.1	Cluster_005467	0.0	0.0	0.0	0.0	0.0	0.0	0.0	0.0	0.0	0.0	0.0	0.0	0.0	0.0	7962.402	31814.605	0.0	14981.483	19727.875	0.0	39457.21	0.0	0.0	0.0	0.0	0.0	0.0	0.0	0.0	0.0	0.0	0.0	0.0	0.0	0.0	41101.324	8616.101	0.0	0.0	0.0	19789.281	0.0	4091.9993	0.0	0.0	0.0	3797.9001	0.0
75919	Cluster_075915	31746.238	0.0	0.0	0.0	0.0	0.0	0.0	90192.266	0.0	72200.69	25785.1	0.0	0.0	0.0	50581.707	33558.938	0.0	0.0	0.0	83920.03	0.0	0.0	0.0	0.0	0.0	0.0	0.0	0.0	0.0	0.0	0.0	0.0	0.0	0.0	109835.125	0.0	0.0	0.0	0.0	18382.717	0.0	0.0	0.0	40848.906	0.0	0.0	0.0	0.0
76015	Cluster_076011	0.0	0.0	0.0	0.0	0.0	0.0	0.0	0.0	0.0	0.0	0.0	0.0	0.0	0.0	0.0	0.0	0.0	0.0	0.0	0.0	0.0	6909.772	0.0	0.0	0.0	0.0	0.0	0.0	0.0	0.0	0.0	16481.055	0.0	0.0	0.0	0.0	0.0	0.0	0.0	0.0	0.0	0.0	0.0	3676.9995	0.0	0.0	0.0	0.0
76023	Cluster_076019	621366.5	520205.1	663292.44	552849.3	611446.06	576041.25	724626.9	679327.44	510657.47	595747.5	555112.06	606694.94	760208.7	1033046.9	956485.6	523706.75	813723.6	1426675.9	1365411.9	827553.06	577516.75	577932.6	487506.12	511999.53	483368.62	542765.6	168710.88	769944.0	842177.25	735997.9	1090551.0	375657.6	560115.94	588638.6	115272.9	393784.06	640710.9	1029192.75	573268.44	697156.4	550860.9	349404.03	498656.56	455230.66	750625.25	322241.0	334175.56	876924.4
5513	Cluster_005509	0.0	40481.41	42021.69	0.0	0.0	713.12537	0.0	0.0	0.0	65572.41	0.0	0.0	0.0	33220.242	23961.818	86297.414	0.0	0.0	0.0	38889.05	28776.486	1044.542	3698.268	18677.705	37088.332	31327.879	0.0	2915.842	0.0	30326.418	0.0	0.0	0.0	0.0	0.0	1884.5977	0.0	0.0	1783.0691	0.0	0.0	0.0	64586.684	0.0	0.0	43802.125	1198.7994	0.0
5519	Cluster_005515	0.0	0.0	0.0	0.0	0.0	0.0	0.0	0.0	0.0	0.0	0.0	0.0	0.0	0.0	0.0	0.0	0.0	0.0	0.0	0.0	440.76816	0.0	0.0	18055.307	0.0	0.0	0.0	0.0	0.0	0.0	0.0	0.0	0.0	0.0	0.0	0.0	0.0	0.0	0.0	0.0	0.0	0.0	0.0	0.0	0.0	0.0	0.0	0.0
76151	Cluster_076147	0.0	0.0	34268.543	0.0	0.0	0.0	0.0	0.0	0.0	0.0	18767.053	0.0	25185.498	40524.62	49741.137	275413.28	123252.48	0.0	0.0	0.0	3346.7104	34566.258	4882.9087	53600.2	85678.375	0.0	0.0	209604.97	147009.9	155355.4	55242.13	85262.39	132763.55	74370.445	28413.176	0.0	0.0	206110.17	310797.62	107770.04	0.0	39725.08	396.11923	451917.44	124939.92	57001.91	67376.18	102314.12
76169	Cluster_076165	0.0	0.0	0.0	0.0	0.0	0.0	0.0	0.0	0.0	0.0	0.0	0.0	0.0	0.0	0.0	0.0	0.0	0.0	0.0	0.0	0.0	0.0	0.0	0.0	0.0	0.0	0.0	0.0	0.0	37824.3	0.0	0.0	0.0	0.0	0.0	0.0	0.0	0.0	0.0	0.0	0.0	0.0	0.0	0.0	0.0	0.0	0.0	0.0
76197	Cluster_076193	7168.0645	6784.636	87140.08	0.0	69972.29	32827.7	20974.666	0.0	0.0	0.0	0.0	0.0	0.0	0.0	43947.44	0.0	21749.79	0.0	0.0	972.4795	4492.0396	0.0	0.0	0.0	0.0	0.0	0.0	0.0	0.0	8730.691	0.0	0.0	0.0	0.0	5337.413	12434.652	0.0	0.0	0.0	0.0	0.0	0.0	12636.393	0.0	4039.8665	0.0	0.0	0.0
5551	Cluster_005547	0.0	0.0	0.0	0.0	0.0	0.0	0.0	0.0	0.0	0.0	0.0	0.0	0.0	0.0	0.0	0.0	0.0	0.0	0.0	19229.125	0.0	0.0	0.0	0.0	0.0	0.0	0.0	0.0	0.0	0.0	0.0	0.0	0.0	0.0	0.0	0.0	0.0	0.0	0.0	0.0	0.0	0.0	0.0	0.0	0.0	0.0	0.0	0.0
76313	Cluster_076309	0.0	51603.0	174215.44	23033.053	0.0	0.0	51578.266	53876.746	0.0	0.0	63721.94	0.0	0.0	114245.79	0.0	0.0	0.0	15302.323	53014.945	65276.45	72639.23	0.0	0.0	0.0	50367.74	132206.17	72647.375	0.0	35407.676	157398.0	35900.438	21534.764	0.0	21989.305	6155.9893	60523.746	3530.0508	0.0	57834.215	165832.06	0.0	31798.451	31335.842	97430.48	0.0	0.0	0.0	0.0
76281	Cluster_076277	0.0	3889.978	0.0	0.0	0.0	0.0	0.0	0.0	0.0	0.0	0.0	0.0	26867.791	0.0	0.0	1729.5264	0.0	18949.83	0.0	0.0	0.0	0.0	0.0	0.0	0.0	0.0	0.0	0.0	0.0	0.0	0.0	0.0	0.0	0.0	0.0	0.0	0.0	0.0	0.0	39505.277	0.0	0.0	0.0	0.0	0.0	0.0	0.0	23137.307
76287	Cluster_076283	0.0	0.0	0.0	21894.2	32913.645	0.0	0.0	0.0	0.0	0.0	32987.188	23216.3	0.0	0.0	34515.418	31111.24	0.0	0.0	91835.06	0.0	0.0	0.0	4450.475	0.0	3220.196	51968.566	0.0	0.0	109286.78	0.0	0.0	24429.31	0.0	0.0	0.0	74107.695	19884.592	19134.08	31369.354	3158.3284	0.0	61716.88	0.0	0.0	0.0	93156.65	92841.37	47508.07
76302	Cluster_076298	1.16764792E8	1.05339224E8	1.14536696E8	8.0881392E7	8.389316E7	8.9914592E7	8.53906E7	7.8689424E7	8.1300256E7	8.5423184E7	1.01185848E8	6.6014388E7	1.38641648E8	2.28491696E8	1.45969504E8	1.35785392E8	1.26929536E8	1.2527048E8	1.17465904E8	1.18554992E8	1.17353336E8	1.1298572E8	1.1180376E8	1.09058144E8	1.01091408E8	9.9138432E7	1.05071768E8	1.1298804E8	1.07784688E8	1.07947824E8	1.1134704E8	1.08998112E8	9.6293736E7	1.04971392E8	1.60177392E8	1.29791592E8	1.19628664E8	1.150762E8	1.1343404E8	1.10936832E8	1.08234128E8	1.08431744E8	1.15651496E8	1.05331696E8	1.03763176E8	1.05990336E8	1.09555872E8	1.21311696E8
76289	Cluster_076285	0.0	0.0	0.0	0.0	0.0	14066.119	0.0	0.0	75827.73	0.0	0.0	0.0	0.0	0.0	848.9914	0.0	0.0	0.0	0.0	0.0	0.0	0.0	0.0	43140.598	0.0	2118.1013	32273.256	0.0	0.0	0.0	0.0	22182.22	0.0	0.0	0.0	0.0	0.0	0.0	0.0	0.0	23403.465	0.0	0.0	0.0	0.0	0.0	0.0	29686.621
5569	Cluster_005565	0.0	0.0	0.0	0.0	0.0	0.0	0.0	0.0	0.0	0.0	0.0	0.0	0.0	0.0	0.0	0.0	0.0	0.0	107425.09	0.0	30816.42	0.0	0.0	0.0	0.0	0.0	0.0	0.0	0.0	0.0	0.0	0.0	0.0	0.0	0.0	20219.143	0.0	0.0	0.0	0.0	0.0	0.0	0.0	0.0	0.0	0.0	0.0	0.0
5570	Cluster_005566	0.0	0.0	0.0	0.0	0.0	0.0	0.0	0.0	0.0	0.0	0.0	0.0	0.0	0.0	0.0	0.0	0.0	0.0	0.0	0.0	0.0	0.0	0.0	0.0	0.0	0.0	0.0	0.0	0.0	0.0	0.0	0.0	0.0	0.0	0.0	0.0	0.0	0.0	0.0	0.0	0.0	0.0	0.0	0.0	0.0	0.0	0.0	0.0
76339	Cluster_076335	0.0	0.0	0.0	0.0	0.0	49610.008	0.0	0.0	18954.361	0.0	0.0	0.0	0.0	0.0	0.0	0.0	0.0	0.0	0.0	0.0	0.0	0.0	0.0	6269.4653	0.0	0.0	0.0	0.0	0.0	0.0	0.0	0.0	0.0	0.0	0.0	0.0	0.0	0.0	36325.418	0.0	0.0	0.0	0.0	0.0	0.0	0.0	0.0	0.0
76346	Cluster_076342	0.0	0.0	0.0	0.0	0.0	0.0	0.0	0.0	0.0	0.0	0.0	0.0	0.0	0.0	0.0	0.0	0.0	0.0	0.0	0.0	0.0	0.0	0.0	0.0	0.0	0.0	0.0	0.0	0.0	0.0	0.0	0.0	0.0	0.0	0.0	0.0	0.0	0.0	0.0	0.0	0.0	0.0	0.0	0.0	0.0	0.0	0.0	0.0
76351	Cluster_076347	908906.9	980617.5	841740.7	742733.2	851062.94	1044190.75	1013264.44	1391095.8	944818.6	930290.2	1490290.8	1303727.9	0.0	0.0	223822.11	0.0	0.0	2009367.8	2371035.2	0.0	0.0	359628.38	705733.1	0.0	0.0	1614422.6	773372.2	0.0	2059341.0	544207.4	289765.56	0.0	427507.72	692511.56	0.0	0.0	841151.0	1148479.1	483341.56	0.0	191035.31	0.0	2656666.5	1239420.8	0.0	880162.56	802130.75	1336664.0
5580	Cluster_005576	0.0	0.0	0.0	0.0	0.0	0.0	0.0	0.0	0.0	0.0	0.0	0.0	0.0	36319.42	0.0	1321.2063	0.0	0.0	0.0	0.0	0.0	0.0	0.0	0.0	0.0	0.0	0.0	0.0	0.0	2084.6362	0.0	0.0	0.0	0.0	0.0	0.0	0.0	0.0	0.0	0.0	0.0	0.0	0.0	0.0	0.0	0.0	0.0	0.0
5581	Cluster_005577	0.0	0.0	0.0	0.0	0.0	0.0	0.0	0.0	0.0	0.0	0.0	0.0	0.0	0.0	0.0	0.0	0.0	0.0	0.0	0.0	0.0	0.0	0.0	0.0	0.0	0.0	0.0	0.0	0.0	0.0	0.0	0.0	0.0	0.0	0.0	0.0	0.0	0.0	0.0	0.0	0.0	0.0	0.0	0.0	0.0	0.0	0.0	0.0
5586	Cluster_005582	507917.1	473403.16	389563.66	439924.66	367700.25	465476.6	448728.84	452348.72	420476.3	482866.6	430670.8	461687.9	325541.88	351986.7	22037.66	161553.78	164304.1	546283.75	8660.889	627536.06	63114.02	246569.45	322146.34	189187.72	12050.962	326714.84	98832.66	160694.81	609802.94	11958.23	222343.53	319291.34	119869.13	410349.6	215995.55	427768.38	629991.9	4335.227	104061.164	64556.676	55558.414	295695.06	116099.92	95961.29	155887.22	44305.312	664946.5	585558.3
5584	Cluster_005580	210080.34	233392.84	158830.61	220863.89	157132.19	177109.25	155387.12	161394.72	171340.44	154166.33	181063.62	237984.28	254536.64	210684.44	172443.36	170077.33	97535.42	186363.62	233805.75	159948.03	38499.125	245889.34	96698.836	268156.03	167227.47	517410.06	195652.56	178428.17	336034.25	248081.31	236872.75	165964.61	121328.36	269863.88	173378.78	218605.97	473854.25	258025.53	183488.55	232980.47	187543.48	193265.44	272072.44	97679.08	143303.16	126706.625	165940.48	186417.19
5583	Cluster_005579	0.0	0.0	0.0	0.0	0.0	0.0	0.0	0.0	0.0	0.0	0.0	0.0	0.0	0.0	0.0	0.0	0.0	0.0	0.0	0.0	0.0	0.0	0.0	0.0	0.0	1069.0007	0.0	0.0	0.0	0.0	928.67676	0.0	0.0	0.0	0.0	0.0	2506.9292	0.0	0.0	0.0	0.0	0.0	0.0	0.0	0.0	0.0	0.0	0.0
5599	Cluster_005595	0.0	0.0	7559.836	17803.385	0.0	0.0	0.0	0.0	0.0	0.0	0.0	0.0	0.0	0.0	0.0	0.0	0.0	0.0	0.0	0.0	0.0	0.0	0.0	0.0	0.0	0.0	0.0	28139.574	0.0	0.0	0.0	0.0	0.0	0.0	0.0	0.0	0.0	0.0	65852.86	43785.688	0.0	0.0	0.0	0.0	0.0	0.0	0.0	0.0
76413	Cluster_076409	0.0	0.0	0.0	0.0	0.0	0.0	0.0	0.0	0.0	0.0	0.0	0.0	0.0	0.0	0.0	2085.9695	0.0	0.0	118863.29	0.0	0.0	0.0	0.0	0.0	0.0	0.0	0.0	0.0	57547.88	0.0	0.0	0.0	0.0	0.0	0.0	0.0	0.0	0.0	0.0	0.0	0.0	0.0	0.0	70720.54	0.0	0.0	0.0	0.0
5606	Cluster_005602	0.0	0.0	0.0	0.0	0.0	0.0	0.0	0.0	0.0	0.0	0.0	0.0	0.0	0.0	0.0	0.0	0.0	0.0	0.0	0.0	0.0	0.0	0.0	0.0	0.0	121137.695	0.0	0.0	0.0	0.0	0.0	0.0	0.0	0.0	0.0	73785.54	0.0	0.0	0.0	0.0	0.0	0.0	0.0	0.0	0.0	0.0	0.0	0.0
5607	Cluster_005603	0.0	0.0	0.0	0.0	0.0	0.0	0.0	0.0	0.0	0.0	0.0	0.0	284375.97	0.0	0.0	0.0	0.0	0.0	0.0	0.0	0.0	0.0	0.0	0.0	0.0	0.0	0.0	0.0	0.0	0.0	0.0	0.0	0.0	0.0	0.0	0.0	0.0	0.0	0.0	0.0	0.0	0.0	0.0	0.0	0.0	0.0	0.0	0.0
5621	Cluster_005617	0.0	0.0	0.0	0.0	0.0	0.0	0.0	0.0	0.0	0.0	0.0	0.0	0.0	0.0	0.0	0.0	0.0	0.0	0.0	0.0	0.0	0.0	0.0	0.0	0.0	0.0	0.0	0.0	0.0	0.0	0.0	0.0	0.0	0.0	0.0	0.0	0.0	0.0	0.0	0.0	0.0	0.0	0.0	0.0	0.0	0.0	0.0	0.0
5624	Cluster_005620	0.0	0.0	0.0	0.0	0.0	0.0	0.0	0.0	0.0	98.855675	0.0	0.0	0.0	0.0	0.0	24285.152	18182.934	0.0	0.0	0.0	0.0	0.0	0.0	0.0	0.0	19302.484	0.0	17938.666	0.0	25369.24	12682.489	0.0	0.0	0.0	0.0	2413.7085	0.0	9875.68	0.0	7022.1255	0.0	0.0	0.0	0.0	0.0	41970.094	0.0	0.0
5624.1	Cluster_005620	0.0	0.0	0.0	0.0	0.0	0.0	0.0	0.0	0.0	98.855675	0.0	0.0	0.0	0.0	0.0	24285.152	18182.934	0.0	0.0	0.0	0.0	0.0	0.0	0.0	0.0	19302.484	0.0	17938.666	0.0	25369.24	12682.489	0.0	0.0	0.0	0.0	2413.7085	0.0	9875.68	0.0	7022.1255	0.0	0.0	0.0	0.0	0.0	41970.094	0.0	0.0
5623	Cluster_005619	0.0	0.0	0.0	0.0	0.0	0.0	0.0	0.0	0.0	0.0	0.0	0.0	0.0	0.0	0.0	0.0	0.0	0.0	397181.88	0.0	0.0	0.0	0.0	0.0	1414.193	43478.16	0.0	0.0	0.0	0.0	0.0	0.0	0.0	0.0	0.0	0.0	0.0	0.0	0.0	0.0	0.0	797.27893	4643.4287	41558.133	0.0	0.0	0.0	0.0
76543	Cluster_076539	0.0	0.0	0.0	0.0	0.0	0.0	0.0	0.0	0.0	0.0	0.0	0.0	0.0	0.0	0.0	1602.4119	0.0	32153.855	0.0	0.0	0.0	0.0	0.0	0.0	0.0	0.0	0.0	191.80794	0.0	0.0	0.0	0.0	0.0	0.0	0.0	0.0	0.0	0.0	0.0	0.0	97.38236	0.0	22843.504	20859.188	0.0	0.0	0.0	0.0
76545	Cluster_076541	0.0	31052.139	0.0	0.0	0.0	6412.004	0.0	63819.797	36872.8	0.0	44882.6	141761.19	28135.135	28855.877	0.0	37482.035	0.0	41159.766	0.0	0.0	46831.445	19576.275	105091.19	24734.74	0.0	19529.836	34456.39	0.0	0.0	59670.375	19509.852	468122.06	286812.72	46685.68	42549.188	21269.926	0.0	0.0	8482.3545	61280.273	0.0	0.0	0.0	91104.64	42288.945	0.0	0.0	0.0
76573	Cluster_076569	79900.836	52590.223	0.0	50380.72	0.0	0.0	40364.73	0.0	0.0	0.0	0.0	0.0	112328.97	480747.53	267980.97	296623.44	123916.99	78055.78	90007.375	86684.09	56518.48	63498.04	206532.56	147196.42	68184.0	55180.29	0.0	168958.12	86924.92	0.0	0.0	93401.52	0.0	164844.08	38858.19	243241.83	89254.055	75261.52	60460.18	125978.11	72534.76	41745.047	39474.484	0.0	0.0	66402.7	141038.83	0.0
5633	Cluster_005629	0.0	0.0	0.0	0.0	0.0	0.0	0.0	0.0	0.0	0.0	0.0	0.0	0.0	0.0	0.0	0.0	0.0	0.0	0.0	0.0	0.0	0.0	0.0	0.0	0.0	0.0	0.0	0.0	0.0	0.0	0.0	0.0	0.0	0.0	0.0	0.0	0.0	0.0	0.0	0.0	0.0	0.0	0.0	0.0	0.0	0.0	117.19795	0.0
5669	Cluster_005665	3480.875	55150.195	47784.867	0.0	0.0	0.0	42056.56	0.0	0.0	33854.75	0.0	36351.535	0.0	3581.3242	0.0	0.0	17279.34	67389.195	990.9764	0.0	0.0	196469.23	0.0	27414.033	317314.2	36034.734	47380.543	181473.9	21603.082	125798.016	35255.562	93334.945	55915.844	73520.92	0.0	0.0	6374.359	133939.47	106884.07	304325.84	40438.496	0.0	93847.38	57249.54	25174.246	0.0	0.0	125715.35
5669.1	Cluster_005665	3480.875	55150.195	47784.867	0.0	0.0	0.0	42056.56	0.0	0.0	33854.75	0.0	36351.535	0.0	3581.3242	0.0	0.0	17279.34	67389.195	990.9764	0.0	0.0	196469.23	0.0	27414.033	317314.2	36034.734	47380.543	181473.9	21603.082	125798.016	35255.562	93334.945	55915.844	73520.92	0.0	0.0	6374.359	133939.47	106884.07	304325.84	40438.496	0.0	93847.38	57249.54	25174.246	0.0	0.0	125715.35
76661	Cluster_076657	71825.11	158333.88	348201.94	264702.1	218210.19	273335.66	211135.78	177887.47	166558.0	255246.2	219212.06	248197.66	247578.88	332604.88	242315.56	11279.928	147502.14	113130.25	101235.14	24872.59	264883.2	117485.97	139805.03	190228.75	300555.0	88358.03	21188.764	100326.82	156623.9	126972.95	220175.52	435900.5	0.0	0.0	168534.72	65890.09	174465.06	127153.67	0.0	186125.12	81552.76	168472.84	399240.1	91984.164	38141.61	0.0	119964.17	32219.479
76661.1	Cluster_076657	71825.11	158333.88	348201.94	264702.1	218210.19	273335.66	211135.78	177887.47	166558.0	255246.2	219212.06	248197.66	247578.88	332604.88	242315.56	11279.928	147502.14	113130.25	101235.14	24872.59	264883.2	117485.97	139805.03	190228.75	300555.0	88358.03	21188.764	100326.82	156623.9	126972.95	220175.52	435900.5	0.0	0.0	168534.72	65890.09	174465.06	127153.67	0.0	186125.12	81552.76	168472.84	399240.1	91984.164	38141.61	0.0	119964.17	32219.479
76699	Cluster_076695	394140.12	1121725.6	394453.2	1142712.5	450019.1	1163689.4	996941.4	1737544.4	1372462.9	2059945.1	1764755.1	1877838.1	271686.06	760212.0	0.0	403674.72	424380.56	1079074.5	282105.47	308425.66	577808.5	668222.9	526286.8	980801.3	629902.56	417726.47	780708.94	767546.44	82199.45	974672.94	791395.1	589595.56	536217.7	525910.8	627173.2	379051.5	770230.44	621214.1	267638.62	859294.4	1117590.6	636220.2	330287.25	615766.7	833049.3	705989.56	94810.48	1223998.5
5682	Cluster_005678	0.0	0.0	0.0	0.0	0.0	0.0	0.0	0.0	0.0	0.0	0.0	0.0	0.0	0.0	0.0	18423.316	0.0	0.0	0.0	0.0	0.0	0.0	0.0	0.0	0.0	0.0	0.0	0.0	0.0	0.0	0.0	0.0	0.0	0.0	0.0	0.0	0.0	0.0	0.0	0.0	0.0	0.0	0.0	0.0	0.0	0.0	0.0	0.0
76715	Cluster_076711	211002.4	75260.43	148300.75	55111.008	76555.45	94322.97	155143.42	102222.66	102146.516	118290.37	103371.25	87399.72	25950.393	113600.73	7383.794	37027.18	344623.28	401676.4	57858.95	41711.516	88342.26	484490.9	103128.94	219015.3	1588106.0	206211.86	518127.34	118688.625	256941.77	918548.3	46148.113	272780.72	358215.2	149573.73	0.0	83629.97	5517.129	0.0	378308.25	30411.77	0.0	1042393.5	4972.911	524451.06	381365.3	562978.9	28393.93	0.0
5681	Cluster_005677	0.0	0.0	0.0	0.0	0.0	0.0	0.0	0.0	0.0	0.0	0.0	0.0	0.0	0.0	0.0	0.0	0.0	0.0	121435.945	0.0	0.0	0.0	0.0	0.0	9495.771	0.0	0.0	0.0	0.0	0.0	0.0	0.0	0.0	0.0	0.0	0.0	0.0	0.0	0.0	0.0	0.0	0.0	0.0	0.0	0.0	0.0	0.0	0.0
5681.1	Cluster_005677	0.0	0.0	0.0	0.0	0.0	0.0	0.0	0.0	0.0	0.0	0.0	0.0	0.0	0.0	0.0	0.0	0.0	0.0	121435.945	0.0	0.0	0.0	0.0	0.0	9495.771	0.0	0.0	0.0	0.0	0.0	0.0	0.0	0.0	0.0	0.0	0.0	0.0	0.0	0.0	0.0	0.0	0.0	0.0	0.0	0.0	0.0	0.0	0.0
76781	Cluster_076777	0.0	0.0	0.0	0.0	0.0	0.0	0.0	0.0	0.0	0.0	0.0	0.0	0.0	0.0	0.0	0.0	0.0	0.0	0.0	0.0	0.0	811.22015	0.0	0.0	0.0	0.0	0.0	0.0	0.0	0.0	0.0	0.0	0.0	0.0	0.0	0.0	0.0	0.0	0.0	0.0	0.0	0.0	0.0	9620.737	0.0	0.0	0.0	0.0
5688	Cluster_005684	0.0	0.0	0.0	0.0	0.0	0.0	0.0	0.0	0.0	0.0	0.0	0.0	21750.988	0.0	0.0	0.0	0.0	0.0	0.0	2095.2983	0.0	0.0	0.0	0.0	0.0	0.0	0.0	0.0	27187.586	0.0	0.0	0.0	0.0	0.0	0.0	0.0	0.0	0.0	0.0	0.0	3323.9048	0.0	0.0	0.0	0.0	0.0	0.0	0.0
5688.1	Cluster_005684	0.0	0.0	0.0	0.0	0.0	0.0	0.0	0.0	0.0	0.0	0.0	0.0	21750.988	0.0	0.0	0.0	0.0	0.0	0.0	2095.2983	0.0	0.0	0.0	0.0	0.0	0.0	0.0	0.0	27187.586	0.0	0.0	0.0	0.0	0.0	0.0	0.0	0.0	0.0	0.0	0.0	3323.9048	0.0	0.0	0.0	0.0	0.0	0.0	0.0
5716	Cluster_005712	0.0	0.0	0.0	0.0	0.0	0.0	0.0	0.0	0.0	0.0	0.0	0.0	0.0	0.0	0.0	0.0	0.0	0.0	0.0	0.0	0.0	0.0	0.0	0.0	0.0	0.0	0.0	0.0	0.0	0.0	0.0	0.0	0.0	0.0	0.0	0.0	0.0	41198.332	0.0	0.0	0.0	0.0	0.0	13487.209	0.0	0.0	0.0	0.0
5715	Cluster_005711	0.0	0.0	0.0	0.0	0.0	0.0	0.0	0.0	0.0	0.0	0.0	0.0	0.0	0.0	0.0	0.0	0.0	0.0	0.0	0.0	0.0	0.0	0.0	0.0	0.0	0.0	0.0	0.0	0.0	0.0	0.0	0.0	0.0	0.0	0.0	0.0	0.0	10122.345	0.0	0.0	0.0	0.0	0.0	4599.687	0.0	0.0	0.0	0.0
76891	Cluster_076887	2836928.0	2779674.8	1425115.0	1091489.4	1147128.8	1219598.0	2708826.5	1924407.2	2065738.1	1973108.8	2011680.0	1694542.0	2764371.0	126239.42	66528.68	0.0	33553.324	0.0	0.0	0.0	5238707.5	13681.406	0.0	7042355.0	0.0	27088.95	0.0	688.39343	4088864.5	680.66754	0.0	0.0	0.0	0.0	0.0	0.0	15894.225	0.0	248945.38	0.0	307.48407	0.0	0.0	0.0	0.0	0.0	50429.66	6390.0596
5717	Cluster_005713	2084872.6	2392546.5	1616189.4	2022053.5	1905784.0	2246104.2	1705343.0	1961351.8	1856928.8	1788688.0	1948266.8	2102281.0	0.0	762537.6	1004073.0	0.0	530421.1	0.0	0.0	3058591.8	1767237.5	0.0	1220520.8	124755.87	126046.125	2066312.5	468310.62	305353.34	1489971.0	1162704.8	1913212.8	414185.56	227867.34	318607.6	0.0	65670.56	1437519.1	0.0	420765.4	113108.05	0.0	0.0	932920.3	127861.14	264580.53	370541.12	444890.6	561250.75
77066	Cluster_077062	3808332.5	3801623.0	3420063.2	3055217.5	3329873.5	2891488.8	2943732.5	3018907.8	3264403.0	3001394.8	3326374.5	2710318.0	4433849.0	5671026.5	4045042.0	4341567.0	4767704.5	4315610.5	4272111.5	4038584.2	3896757.5	3980356.0	4272990.5	3754822.0	3820969.0	3739928.2	3870571.0	3573937.5	3991159.5	3646540.8	4382518.0	3402289.8	3688731.0	3644835.5	4887510.0	4449946.5	4254983.5	3780630.5	3489014.0	3809944.0	3909525.8	3527847.5	3587345.2	3679073.2	4035983.5	3412052.2	4092184.2	3987360.2
77066.1	Cluster_077062	3808332.5	3801623.0	3420063.2	3055217.5	3329873.5	2891488.8	2943732.5	3018907.8	3264403.0	3001394.8	3326374.5	2710318.0	4433849.0	5671026.5	4045042.0	4341567.0	4767704.5	4315610.5	4272111.5	4038584.2	3896757.5	3980356.0	4272990.5	3754822.0	3820969.0	3739928.2	3870571.0	3573937.5	3991159.5	3646540.8	4382518.0	3402289.8	3688731.0	3644835.5	4887510.0	4449946.5	4254983.5	3780630.5	3489014.0	3809944.0	3909525.8	3527847.5	3587345.2	3679073.2	4035983.5	3412052.2	4092184.2	3987360.2
77098	Cluster_077094	0.0	0.0	0.0	0.0	0.0	0.0	0.0	0.0	0.0	0.0	0.0	0.0	0.0	0.0	0.0	0.0	0.0	0.0	0.0	0.0	0.0	0.0	0.0	0.0	0.0	0.0	0.0	0.0	0.0	0.0	0.0	0.0	0.0	0.0	0.0	0.0	0.0	0.0	0.0	0.0	0.0	0.0	0.0	0.0	0.0	0.0	0.0	0.0
5757	Cluster_005753	0.0	0.0	0.0	0.0	0.0	0.0	0.0	0.0	0.0	0.0	0.0	0.0	0.0	0.0	0.0	0.0	0.0	0.0	0.0	0.0	0.0	0.0	0.0	0.0	0.0	0.0	0.0	0.0	0.0	0.0	0.0	0.0	0.0	0.0	0.0	0.0	0.0	0.0	0.0	0.0	0.0	0.0	0.0	0.0	0.0	0.0	0.0	0.0
5760	Cluster_005756	0.0	0.0	0.0	0.0	0.0	0.0	0.0	0.0	0.0	0.0	0.0	0.0	0.0	0.0	0.0	0.0	0.0	0.0	0.0	0.0	0.0	0.0	0.0	0.0	47015.77	0.0	0.0	0.0	0.0	0.0	0.0	0.0	0.0	0.0	0.0	0.0	50638.836	0.0	0.0	0.0	0.0	18316.479	0.0	0.0	25.04982	0.0	0.0	0.0
5760.1	Cluster_005756	0.0	0.0	0.0	0.0	0.0	0.0	0.0	0.0	0.0	0.0	0.0	0.0	0.0	0.0	0.0	0.0	0.0	0.0	0.0	0.0	0.0	0.0	0.0	0.0	47015.77	0.0	0.0	0.0	0.0	0.0	0.0	0.0	0.0	0.0	0.0	0.0	50638.836	0.0	0.0	0.0	0.0	18316.479	0.0	0.0	25.04982	0.0	0.0	0.0
5760.2	Cluster_005756	0.0	0.0	0.0	0.0	0.0	0.0	0.0	0.0	0.0	0.0	0.0	0.0	0.0	0.0	0.0	0.0	0.0	0.0	0.0	0.0	0.0	0.0	0.0	0.0	47015.77	0.0	0.0	0.0	0.0	0.0	0.0	0.0	0.0	0.0	0.0	0.0	50638.836	0.0	0.0	0.0	0.0	18316.479	0.0	0.0	25.04982	0.0	0.0	0.0
5767	Cluster_005763	0.0	0.0	0.0	0.0	0.0	0.0	0.0	0.0	0.0	0.0	0.0	0.0	0.0	64921.105	70336.64	0.0	58424.797	2871.8892	0.0	121028.55	69054.195	15719.788	3366.46	715.46576	19124.9	17329.322	10699.02	0.0	65449.633	54500.562	25668.543	0.0	0.0	0.0	9867.283	176116.58	0.0	0.0	0.0	0.0	15920.447	0.0	0.0	0.0	0.0	0.0	23797.773	2264.5115
5767.1	Cluster_005763	0.0	0.0	0.0	0.0	0.0	0.0	0.0	0.0	0.0	0.0	0.0	0.0	0.0	64921.105	70336.64	0.0	58424.797	2871.8892	0.0	121028.55	69054.195	15719.788	3366.46	715.46576	19124.9	17329.322	10699.02	0.0	65449.633	54500.562	25668.543	0.0	0.0	0.0	9867.283	176116.58	0.0	0.0	0.0	0.0	15920.447	0.0	0.0	0.0	0.0	0.0	23797.773	2264.5115
5766	Cluster_005762	0.0	0.0	0.0	24406.553	0.0	0.0	0.0	0.0	68850.66	20182.975	0.0	0.0	0.0	303261.44	251000.47	0.0	136522.53	41777.027	0.0	219842.33	348055.97	148607.39	30732.883	13570.614	0.0	38081.086	52677.863	0.0	301603.97	40753.73	132521.25	0.0	0.0	0.0	174799.67	705827.44	38051.188	0.0	93085.75	0.0	103247.37	38844.387	0.0	0.0	0.0	0.0	67508.54	35447.984
5759	Cluster_005755	54795.383	269.8727	0.0	0.0	0.0	0.0	0.0	0.0	1777.3318	118.08432	0.0	0.0	0.0	0.0	36059.785	0.0	1401.7146	0.0	12400.869	0.0	0.0	70573.03	11677.959	0.0	76289.05	79151.96	162494.75	49012.863	10413.724	28300.967	0.0	30174.266	0.0	5935.1543	0.0	66.659256	20797.773	4454.651	160027.92	113004.73	55743.17	230528.8	1413.8756	106879.9	182499.86	83242.84	30881.266	1334.3687
5762	Cluster_005758	0.0	0.0	0.0	0.0	0.0	0.0	0.0	0.0	0.0	0.0	0.0	0.0	0.0	106904.49	133568.16	179084.39	55371.383	98968.62	0.0	140389.06	99546.914	0.0	0.0	0.0	0.0	30821.262	6759.0713	0.0	124285.516	22527.725	94776.2	0.0	9107.999	108320.07	24113.006	198485.9	42444.605	243735.84	67947.69	19120.39	0.0	0.0	0.0	0.0	0.0	7666.136	0.0	47559.688
5763	Cluster_005759	0.0	0.0	244.34361	0.0	0.0	0.0	1922.3221	0.0	0.0	0.0	0.0	0.0	0.0	404575.62	1199141.9	70152.96	0.0	0.0	0.0	311821.16	952124.56	156113.0	0.0	0.0	0.0	172814.77	98273.81	0.0	915217.2	0.0	201315.14	1627.1116	113492.4	0.0	66217.914	1456720.9	0.0	0.0	0.0	0.0	0.0	0.0	0.0	0.0	0.0	0.0	116817.97	71351.01
5763.1	Cluster_005759	0.0	0.0	244.34361	0.0	0.0	0.0	1922.3221	0.0	0.0	0.0	0.0	0.0	0.0	404575.62	1199141.9	70152.96	0.0	0.0	0.0	311821.16	952124.56	156113.0	0.0	0.0	0.0	172814.77	98273.81	0.0	915217.2	0.0	201315.14	1627.1116	113492.4	0.0	66217.914	1456720.9	0.0	0.0	0.0	0.0	0.0	0.0	0.0	0.0	0.0	0.0	116817.97	71351.01
5763.2	Cluster_005759	0.0	0.0	244.34361	0.0	0.0	0.0	1922.3221	0.0	0.0	0.0	0.0	0.0	0.0	404575.62	1199141.9	70152.96	0.0	0.0	0.0	311821.16	952124.56	156113.0	0.0	0.0	0.0	172814.77	98273.81	0.0	915217.2	0.0	201315.14	1627.1116	113492.4	0.0	66217.914	1456720.9	0.0	0.0	0.0	0.0	0.0	0.0	0.0	0.0	0.0	0.0	116817.97	71351.01
5766.1	Cluster_005762	0.0	0.0	0.0	24406.553	0.0	0.0	0.0	0.0	68850.66	20182.975	0.0	0.0	0.0	303261.44	251000.47	0.0	136522.53	41777.027	0.0	219842.33	348055.97	148607.39	30732.883	13570.614	0.0	38081.086	52677.863	0.0	301603.97	40753.73	132521.25	0.0	0.0	0.0	174799.67	705827.44	38051.188	0.0	93085.75	0.0	103247.37	38844.387	0.0	0.0	0.0	0.0	67508.54	35447.984
5766.2	Cluster_005762	0.0	0.0	0.0	24406.553	0.0	0.0	0.0	0.0	68850.66	20182.975	0.0	0.0	0.0	303261.44	251000.47	0.0	136522.53	41777.027	0.0	219842.33	348055.97	148607.39	30732.883	13570.614	0.0	38081.086	52677.863	0.0	301603.97	40753.73	132521.25	0.0	0.0	0.0	174799.67	705827.44	38051.188	0.0	93085.75	0.0	103247.37	38844.387	0.0	0.0	0.0	0.0	67508.54	35447.984
5777	Cluster_005773	0.0	0.0	0.0	0.0	0.0	0.0	0.0	0.0	0.0	0.0	0.0	0.0	0.0	0.0	0.0	0.0	0.0	0.0	0.0	0.0	0.0	0.0	0.0	0.0	0.0	0.0	0.0	0.0	0.0	0.0	0.0	0.0	0.0	0.0	0.0	0.0	0.0	0.0	0.0	0.0	0.0	0.0	0.0	0.0	0.0	0.0	8349.873	0.0
77184	Cluster_077180	7211.2256	0.0	574.83923	0.0	195969.56	0.0	0.0	66774.984	0.0	58908.445	40131.984	4711.567	0.0	29554.139	0.0	92440.46	0.0	0.0	64125.52	0.0	0.0	0.0	0.0	0.0	0.0	0.0	0.0	88013.69	0.0	0.0	61675.523	77890.79	64359.742	72014.71	21520.39	0.0	64545.29	67312.63	0.0	13163.232	0.0	0.0	21668.76	14889.859	75257.55	80365.86	23958.47	49239.023
77203	Cluster_077199	0.0	0.0	0.0	34479.8	0.0	0.0	0.0	0.0	0.0	0.0	0.0	0.0	0.0	0.0	0.0	0.0	0.0	0.0	0.0	0.0	32226.617	0.0	0.0	0.0	0.0	0.0	0.0	0.0	0.0	0.0	0.0	0.0	0.0	0.0	0.0	0.0	0.0	0.0	0.0	0.0	0.0	0.0	0.0	0.0	0.0	0.0	0.0	0.0
77203.1	Cluster_077199	0.0	0.0	0.0	34479.8	0.0	0.0	0.0	0.0	0.0	0.0	0.0	0.0	0.0	0.0	0.0	0.0	0.0	0.0	0.0	0.0	32226.617	0.0	0.0	0.0	0.0	0.0	0.0	0.0	0.0	0.0	0.0	0.0	0.0	0.0	0.0	0.0	0.0	0.0	0.0	0.0	0.0	0.0	0.0	0.0	0.0	0.0	0.0	0.0
5780	Cluster_005776	0.0	0.0	0.0	0.0	0.0	0.0	0.0	0.0	0.0	0.0	0.0	0.0	0.0	0.0	0.0	0.0	0.0	0.0	0.0	0.0	0.0	0.0	0.0	0.0	0.0	0.0	0.0	0.0	0.0	0.0	0.0	0.0	0.0	0.0	0.0	0.0	0.0	0.0	0.0	0.0	0.0	0.0	0.0	0.0	0.0	0.0	0.0	0.0
5782	Cluster_005778	7699.837	111302.086	3006.3118	6551.785	4601.6685	3590.341	5228.035	37028.37	5003.111	50751.48	251.16736	0.0	0.0	0.0	84409.8	4804.768	6591.1304	411773.9	166534.95	0.0	0.0	491486.56	953372.1	241282.52	110666.17	106945.89	78384.42	122634.11	280661.84	835.6097	82466.39	15641.731	7729.4487	36069.035	200805.75	7544.098	13894.492	89584.83	1052764.6	21357.193	5167.8657	146075.12	2333.145	7515.5835	122140.99	136820.17	59928.582	31226.602
77305	Cluster_077301	5047340.5	4027062.8	3649483.5	2843641.0	2771024.0	2827407.8	2605487.0	2599383.0	2175293.8	2133061.8	2399966.2	1564493.4	5276292.5	9593380.0	6355026.0	5366046.0	4555961.5	4856690.0	4257867.0	4102550.5	4516626.0	4361284.5	4421743.0	4092450.5	4229824.5	3838515.0	4098924.0	4095572.5	4203779.5	3975749.5	4349823.5	4336861.0	4295606.5	4275627.0	6145149.0	5357853.0	4018634.0	4220081.5	4038228.2	4445607.5	4254089.0	4103781.8	4240326.0	3608089.8	4132833.2	4137191.2	4036339.2	3534141.0
5792	Cluster_005788	56259.29	78775.836	35628.18	0.0	64857.45	74455.805	79417.94	69649.43	112268.65	172397.12	114540.69	158727.23	112644.59	31752.287	33769.996	99544.555	0.0	0.0	51473.273	0.0	0.0	36148.21	168148.7	172321.53	95302.164	34049.99	62609.58	109062.34	0.0	0.0	0.0	102940.93	65499.336	67403.85	46359.742	6338.5186	236929.42	0.0	51798.727	102664.43	0.0	0.0	58968.504	31186.375	24571.898	38771.723	32117.94	0.0
5792.1	Cluster_005788	56259.29	78775.836	35628.18	0.0	64857.45	74455.805	79417.94	69649.43	112268.65	172397.12	114540.69	158727.23	112644.59	31752.287	33769.996	99544.555	0.0	0.0	51473.273	0.0	0.0	36148.21	168148.7	172321.53	95302.164	34049.99	62609.58	109062.34	0.0	0.0	0.0	102940.93	65499.336	67403.85	46359.742	6338.5186	236929.42	0.0	51798.727	102664.43	0.0	0.0	58968.504	31186.375	24571.898	38771.723	32117.94	0.0
77338	Cluster_077334	0.0	0.0	0.0	0.0	0.0	0.0	0.0	0.0	0.0	0.0	0.0	0.0	0.0	0.0	0.0	0.0	0.0	0.0	0.0	0.0	0.0	0.0	0.0	0.0	0.0	0.0	0.0	0.0	0.0	0.0	0.0	0.0	0.0	0.0	0.0	0.0	0.0	0.0	0.0	0.0	0.0	0.0	0.0	0.0	0.0	0.0	0.0	0.0
5807	Cluster_005803	3102.584	4999.9175	3644.0195	2672.1147	2104.2822	1434.7114	1129.4141	404.88303	1915.0938	1544.9089	850.3526	2491.6992	5376.1104	527.6042	428.02777	90.89752	0.0	102.28975	1981.1329	1.7261635	578.89404	1775.9663	285.75217	6291.2793	3041.0933	1495.8127	1333.4574	4260.0693	2626.1511	2519.6934	54895.12	176.91492	367.1853	26888.195	1109.5962	104578.65	5921.68	23553.814	49059.656	31992.45	2775.2847	16461.387	24903.84	2931.8813	50353.973	815.1316	3016.9712	1113.5337
5809	Cluster_005805	0.0	6003.4185	6240.833	0.0	0.0	0.0	0.0	6534.763	16168.433	0.0	0.0	0.0	0.0	0.0	0.0	0.0	0.0	0.0	145.10439	95493.64	0.0	0.0	0.0	102032.414	0.0	170560.19	0.0	0.0	0.0	0.0	26152.686	15668.282	0.0	48998.758	83203.74	79337.56	0.0	0.0	148441.42	0.0	131009.08	0.0	0.0	0.0	0.0	0.0	0.0	0.0
5808	Cluster_005804	102570.375	139068.78	64063.715	98731.82	55660.027	68499.6	64043.332	79895.97	78059.81	60981.312	71952.59	71751.21	24482.23	40415.11	166925.31	93854.0	66178.37	57507.348	216379.5	11487.023	128062.03	0.0	33424.766	0.0	79830.44	59006.375	0.0	37454.277	2409.9126	4180.4463	30964.176	45427.203	75105.88	156709.45	0.0	39300.0	89403.81	82590.85	153786.0	123267.35	0.0	144505.3	0.0	59974.426	40797.953	0.0	54017.043	0.0
77424	Cluster_077420	0.0	0.0	0.0	0.0	0.0	0.0	0.0	0.0	0.0	0.0	0.0	0.0	0.0	0.0	0.0	0.0	0.0	0.0	0.0	0.0	0.0	0.0	0.0	0.0	0.0	0.0	0.0	0.0	0.0	0.0	0.0	0.0	0.0	0.0	0.0	0.0	0.0	0.0	0.0	0.0	0.0	0.0	0.0	0.0	0.0	0.0	0.0	0.0
5818	Cluster_005814	0.0	0.0	0.0	0.0	0.0	0.0	0.0	0.0	0.0	0.0	0.0	0.0	0.0	0.0	0.0	0.0	0.0	0.0	0.0	0.0	0.0	0.0	0.0	0.0	0.0	0.0	0.0	0.0	0.0	0.0	22345.398	0.0	0.0	0.0	0.0	0.0	26177.227	0.0	0.0	0.0	0.0	0.0	18963.105	0.0	0.0	0.0	0.0	0.0
5818.1	Cluster_005814	0.0	0.0	0.0	0.0	0.0	0.0	0.0	0.0	0.0	0.0	0.0	0.0	0.0	0.0	0.0	0.0	0.0	0.0	0.0	0.0	0.0	0.0	0.0	0.0	0.0	0.0	0.0	0.0	0.0	0.0	22345.398	0.0	0.0	0.0	0.0	0.0	26177.227	0.0	0.0	0.0	0.0	0.0	18963.105	0.0	0.0	0.0	0.0	0.0
77436	Cluster_077432	0.0	0.0	0.0	0.0	0.0	0.0	0.0	0.0	0.0	0.0	0.0	0.0	0.0	0.0	51318.156	0.0	0.0	0.0	0.0	0.0	53222.062	0.0	0.0	0.0	0.0	0.0	0.0	380100.75	0.0	0.0	0.0	0.0	0.0	0.0	1431696.2	0.0	0.0	0.0	0.0	0.0	0.0	0.0	0.0	0.0	0.0	0.0	0.0	0.0
77450	Cluster_077446	0.0	0.0	0.0	0.0	0.0	0.0	0.0	0.0	0.0	0.0	0.0	27.570002	0.0	20611.84	0.0	0.0	0.0	982.7203	0.0	0.0	0.0	0.0	0.0	0.0	23501.598	0.0	0.0	0.0	0.0	0.0	0.0	0.0	0.0	0.0	0.0	0.0	0.0	18499.592	0.0	0.0	0.0	0.0	0.0	0.0	0.0	0.0	0.0	0.0
77455	Cluster_077451	0.0	0.0	0.0	0.0	0.0	0.0	0.0	0.0	0.0	0.0	0.0	0.0	0.0	0.0	0.0	0.0	0.0	0.0	0.0	0.0	0.0	0.0	0.0	0.0	0.0	0.0	43605.543	0.0	0.0	0.0	0.0	0.0	0.0	0.0	0.0	0.0	0.0	0.0	0.0	0.0	0.0	0.0	0.0	0.0	0.0	0.0	0.0	0.0
77590	Cluster_077586	89741.39	301786.72	69335.17	264456.72	175755.5	296995.84	285063.1	397546.6	354589.3	379866.94	340932.78	331632.0	246167.45	199796.47	84144.0	337560.8	218566.39	203363.39	115628.09	412066.75	313585.03	432373.06	321909.2	265844.4	202958.52	106666.9	222848.89	155162.14	275773.4	677355.6	341807.3	321475.88	244139.88	430784.0	113182.61	393742.75	299497.75	320602.12	568664.1	104574.266	287155.28	163311.16	283176.94	173708.25	205214.47	125679.66	416296.4	202814.78
5851	Cluster_005847	0.0	0.0	0.0	0.0	0.0	0.0	0.0	0.0	0.0	0.0	0.0	0.0	0.0	0.0	0.0	0.0	0.0	0.0	0.0	0.0	0.0	0.0	0.0	0.0	0.0	0.0	0.0	0.0	0.0	0.0	0.0	0.0	0.0	0.0	0.0	0.0	0.0	0.0	0.0	0.0	1134.9739	0.0	0.0	0.0	0.0	0.0	0.0	0.0
77619	Cluster_077615	0.0	0.0	0.0	0.0	0.0	0.0	0.0	0.0	0.0	0.0	0.0	0.0	0.0	0.0	0.0	0.0	0.0	0.0	0.0	0.0	0.0	0.0	0.0	0.0	0.0	0.0	0.0	0.0	0.0	0.0	0.0	0.0	0.0	0.0	0.0	0.0	0.0	0.0	0.0	0.0	0.0	0.0	0.0	0.0	0.0	0.0	0.0	0.0
5857	Cluster_005853	3.8322728E7	3.9071416E7	3.7319992E7	3.5281592E7	3.564174E7	3.3627428E7	3.3076188E7	3.8625924E7	3.3318612E7	3.455358E7	3.399752E7	4.0944232E7	2.678319E7	3.9203792E7	3.9651836E7	3.5615836E7	1.854798E7	1.306069E7	3.7679536E7	4.4952152E7	3.5812352E7	2.5256254E7	3.6109892E7	4.0076312E7	2.8236548E7	4.1538148E7	1.7379616E7	3.5576492E7	3.8925612E7	3.8329576E7	3.3690284E7	1.4082224E7	4.1584196E7	4.0286404E7	3.2308328E7	3.4875124E7	3.6595488E7	3.7251028E7	3.1949638E7	3.146946E7	2.6107708E7	3.3967784E7	2.7510426E7	2.2567126E7	4.1510128E7	4.0632392E7	4.3706308E7	2.3678936E7
77661	Cluster_077657	0.0	30335.285	0.0	0.0	0.0	0.0	0.0	0.0	24121.426	0.0	29186.154	0.0	7360.969	9431.224	0.0	0.0	0.0	0.0	142577.58	0.0	33473.47	79129.0	0.0	0.0	77095.8	0.0	0.0	0.0	0.0	81042.67	48757.977	0.0	0.0	113342.47	0.0	0.0	0.0	0.0	0.0	0.0	0.0	0.0	0.0	18608.055	0.0	1525.4393	1181.1455	0.0
5860	Cluster_005856	0.0	0.0	0.0	0.0	0.0	0.0	0.0	0.0	0.0	0.0	0.0	0.0	0.0	0.0	0.0	0.0	0.0	0.0	7456.6763	0.0	0.0	0.0	0.0	0.0	0.0	0.0	0.0	0.0	0.0	0.0	0.0	6181.8013	8126.7954	0.0	167868.88	0.0	0.0	0.0	0.0	0.0	0.0	0.0	0.0	0.0	0.0	0.0	24132.943	0.0
5860.1	Cluster_005856	0.0	0.0	0.0	0.0	0.0	0.0	0.0	0.0	0.0	0.0	0.0	0.0	0.0	0.0	0.0	0.0	0.0	0.0	7456.6763	0.0	0.0	0.0	0.0	0.0	0.0	0.0	0.0	0.0	0.0	0.0	0.0	6181.8013	8126.7954	0.0	167868.88	0.0	0.0	0.0	0.0	0.0	0.0	0.0	0.0	0.0	0.0	0.0	24132.943	0.0
5860.2	Cluster_005856	0.0	0.0	0.0	0.0	0.0	0.0	0.0	0.0	0.0	0.0	0.0	0.0	0.0	0.0	0.0	0.0	0.0	0.0	7456.6763	0.0	0.0	0.0	0.0	0.0	0.0	0.0	0.0	0.0	0.0	0.0	0.0	6181.8013	8126.7954	0.0	167868.88	0.0	0.0	0.0	0.0	0.0	0.0	0.0	0.0	0.0	0.0	0.0	24132.943	0.0
77708	Cluster_077704	769179.75	1006794.1	685947.25	770670.9	734851.0	755922.1	836356.0	898635.7	981884.1	949583.94	892393.8	1183607.2	458525.16	396714.25	1079175.0	533407.8	493277.62	448680.5	545248.6	496452.34	523191.47	473768.88	622204.0	553514.4	913306.56	1036349.0	712723.44	796985.75	1091848.6	1692193.9	731455.6	497720.34	483094.3	785320.1	475426.4	498397.22	957242.7	1382260.1	1009785.4	445896.4	1039650.2	581877.25	776305.5	665616.75	1554027.6	696968.6	1434273.5	1301245.2
5867	Cluster_005863	0.0	0.0	0.0	0.0	0.0	0.0	0.0	0.0	0.0	0.0	0.0	0.0	0.0	0.0	0.0	0.0	0.0	0.0	0.0	0.0	0.0	0.0	0.0	0.0	0.0	0.0	0.0	0.0	0.0	0.0	0.0	0.0	0.0	0.0	0.0	0.0	0.0	0.0	0.0	2902.8354	0.0	0.0	0.0	0.0	0.0	0.0	0.0	0.0
5867.1	Cluster_005863	0.0	0.0	0.0	0.0	0.0	0.0	0.0	0.0	0.0	0.0	0.0	0.0	0.0	0.0	0.0	0.0	0.0	0.0	0.0	0.0	0.0	0.0	0.0	0.0	0.0	0.0	0.0	0.0	0.0	0.0	0.0	0.0	0.0	0.0	0.0	0.0	0.0	0.0	0.0	2902.8354	0.0	0.0	0.0	0.0	0.0	0.0	0.0	0.0
77741	Cluster_077737	57110.395	0.0	116761.87	37499.14	0.0	26179.99	0.0	269989.62	158419.95	152918.34	0.0	41986.734	356915.56	91343.08	39027.164	109623.336	0.0	71619.625	185240.1	117102.41	73734.76	0.0	0.0	51688.613	70081.84	74040.61	142117.73	70578.414	205927.36	88120.58	135073.42	87172.43	86148.0	219670.83	85218.58	56767.2	158983.4	132017.22	105247.5	0.0	106692.59	26024.229	0.0	154111.44	35917.758	82802.516	0.0	166776.64
77741.1	Cluster_077737	57110.395	0.0	116761.87	37499.14	0.0	26179.99	0.0	269989.62	158419.95	152918.34	0.0	41986.734	356915.56	91343.08	39027.164	109623.336	0.0	71619.625	185240.1	117102.41	73734.76	0.0	0.0	51688.613	70081.84	74040.61	142117.73	70578.414	205927.36	88120.58	135073.42	87172.43	86148.0	219670.83	85218.58	56767.2	158983.4	132017.22	105247.5	0.0	106692.59	26024.229	0.0	154111.44	35917.758	82802.516	0.0	166776.64
5882	Cluster_005878	0.0	0.0	0.0	0.0	0.0	0.0	0.0	0.0	0.0	29507.814	0.0	0.0	0.0	0.0	0.0	0.0	0.0	0.0	0.0	0.0	0.0	0.0	0.0	0.0	0.0	0.0	0.0	0.0	0.0	0.0	0.0	0.0	0.0	0.0	0.0	0.0	0.0	0.0	0.0	0.0	0.0	0.0	0.0	0.0	0.0	0.0	0.0	0.0
5903	Cluster_005899	0.0	0.0	0.0	0.0	0.0	0.0	0.0	0.0	0.0	0.0	0.0	0.0	0.0	22320.62	0.0	0.0	0.0	0.0	0.0	0.0	0.0	32301.201	0.0	0.0	0.0	0.0	0.0	0.0	0.0	0.0	0.0	0.0	0.0	0.0	0.0	0.0	0.0	0.0	0.0	0.0	0.0	0.0	0.0	0.0	0.0	0.0	0.0	0.0
77870	Cluster_077866	0.0	0.0	0.0	0.0	0.0	0.0	0.0	0.0	0.0	0.0	0.0	0.0	0.0	0.0	0.0	0.0	0.0	0.0	0.0	0.0	0.0	0.0	0.0	0.0	0.0	0.0	0.0	0.0	0.0	0.0	0.0	0.0	0.0	0.0	0.0	0.0	0.0	0.0	0.0	0.0	0.0	0.0	0.0	0.0	0.0	0.0	0.0	0.0
5908	Cluster_005904	0.0	0.0	0.0	37850.57	34503.46	0.0	21549.184	0.0	0.0	0.0	0.0	0.0	0.0	36395.535	31298.242	0.0	0.0	1711.9832	0.0	0.0	26329.463	122897.55	0.0	888.89935	0.0	0.0	12881.049	36314.207	34088.31	42273.703	0.0	0.0	0.0	0.0	0.0	0.0	0.0	0.0	0.0	0.0	0.0	48619.24	35270.12	0.0	29528.582	0.0	0.0	0.0
5908.1	Cluster_005904	0.0	0.0	0.0	37850.57	34503.46	0.0	21549.184	0.0	0.0	0.0	0.0	0.0	0.0	36395.535	31298.242	0.0	0.0	1711.9832	0.0	0.0	26329.463	122897.55	0.0	888.89935	0.0	0.0	12881.049	36314.207	34088.31	42273.703	0.0	0.0	0.0	0.0	0.0	0.0	0.0	0.0	0.0	0.0	0.0	48619.24	35270.12	0.0	29528.582	0.0	0.0	0.0
5909	Cluster_005905	39025.156	25082.746	83826.47	49326.082	0.0	0.0	33861.27	77475.055	0.0	36694.12	937.38086	15348.315	35854.137	0.0	26030.023	0.0	0.0	0.0	38083.637	0.0	0.0	0.0	0.0	0.0	0.0	0.0	31295.395	0.0	7463.8794	0.0	53289.7	0.0	0.0	58868.42	0.0	0.0	0.0	27483.408	88721.97	0.0	0.0	85247.89	0.0	0.0	0.0	0.0	0.0	53961.93
5909.1	Cluster_005905	39025.156	25082.746	83826.47	49326.082	0.0	0.0	33861.27	77475.055	0.0	36694.12	937.38086	15348.315	35854.137	0.0	26030.023	0.0	0.0	0.0	38083.637	0.0	0.0	0.0	0.0	0.0	0.0	0.0	31295.395	0.0	7463.8794	0.0	53289.7	0.0	0.0	58868.42	0.0	0.0	0.0	27483.408	88721.97	0.0	0.0	85247.89	0.0	0.0	0.0	0.0	0.0	53961.93
77876	Cluster_077872	25612.248	14637.245	0.0	6716.8022	0.0	0.0	0.0	20012.65	0.0	0.0	15409.139	11717.173	0.0	33443.637	15177.569	0.0	18904.584	0.0	16997.79	0.0	0.0	18463.084	0.0	13652.259	1287.5508	34815.945	0.0	0.0	40779.89	10713.595	8508.966	0.0	0.0	0.0	0.0	0.0	49281.59	0.0	0.0	0.0	0.0	0.0	0.0	0.0	0.0	0.0	0.0	7574.4575
5920	Cluster_005916	0.0	0.0	34972.387	0.0	46702.266	0.0	0.0	0.0	66788.64	0.0	0.0	0.0	0.0	0.0	0.0	0.0	0.0	0.0	0.0	0.0	0.0	0.0	0.0	0.0	0.0	0.0	0.0	0.0	0.0	116210.1	0.0	0.0	0.0	0.0	0.0	0.0	0.0	0.0	0.0	0.0	0.0	0.0	0.0	0.0	0.0	0.0	0.0	0.0
5933	Cluster_005929	0.0	0.0	0.0	0.0	0.0	0.0	0.0	368.58447	0.0	0.0	0.0	0.0	0.0	0.0	0.0	0.0	0.0	0.0	0.0	0.0	0.0	0.0	0.0	0.0	10507.077	0.0	0.0	0.0	0.0	0.0	0.0	0.0	0.0	0.0	0.0	0.0	0.0	0.0	0.0	0.0	0.0	0.0	0.0	0.0	0.0	0.0	0.0	0.0
5930	Cluster_005926	64916.4	0.0	118500.59	0.0	0.0	0.0	0.0	153576.61	0.0	0.0	150426.66	0.0	290778.3	0.0	74001.41	0.0	0.0	0.0	0.0	0.0	0.0	0.0	0.0	84161.586	0.0	85450.266	0.0	51917.152	0.0	23632.098	71483.695	0.0	54527.61	0.0	0.0	0.0	17219.158	102620.336	37880.81	0.0	69491.91	127205.22	44991.62	0.0	0.0	0.0	53864.07	153528.8
77960	Cluster_077956	0.0	0.0	0.0	0.0	0.0	0.0	0.0	0.0	0.0	0.0	0.0	0.0	0.0	0.0	0.0	0.0	0.0	0.0	0.0	0.0	0.0	0.0	0.0	0.0	0.0	0.0	0.0	0.0	0.0	0.0	0.0	0.0	0.0	0.0	0.0	0.0	0.0	0.0	0.0	0.0	0.0	0.0	0.0	0.0	0.0	0.0	0.0	0.0
78002	Cluster_077998	122398.23	0.0	199714.97	0.0	0.0	0.0	329110.72	0.0	127495.516	0.0	87946.195	0.0	0.0	38206.55	192099.66	912075.06	142425.64	160351.36	0.0	259238.19	77078.35	28216.52	0.0	23677.896	0.0	0.0	0.0	0.0	0.0	0.0	102150.96	0.0	0.0	0.0	0.0	20475.387	0.0	0.0	0.0	0.0	43736.57	0.0	0.0	0.0	18394.371	0.0	0.0	0.0
78002.1	Cluster_077998	122398.23	0.0	199714.97	0.0	0.0	0.0	329110.72	0.0	127495.516	0.0	87946.195	0.0	0.0	38206.55	192099.66	912075.06	142425.64	160351.36	0.0	259238.19	77078.35	28216.52	0.0	23677.896	0.0	0.0	0.0	0.0	0.0	0.0	102150.96	0.0	0.0	0.0	0.0	20475.387	0.0	0.0	0.0	0.0	43736.57	0.0	0.0	0.0	18394.371	0.0	0.0	0.0
78065	Cluster_078061	0.0	65507.71	0.0	0.0	1247.4282	25257.451	0.0	42966.344	30064.854	47317.3	102004.92	64579.36	30940.613	25582.135	339713.5	113909.734	0.0	0.0	0.0	0.0	38731.418	31913.348	63556.05	0.0	77278.1	39834.66	28359.947	21588.562	42553.465	76208.19	16990.7	71076.26	74114.37	44939.586	0.0	55723.832	20873.998	0.0	0.0	0.0	196425.72	0.0	184296.7	86654.516	37571.72	23679.256	158442.84	119003.29
78063	Cluster_078059	0.0	0.0	0.0	0.0	0.0	0.0	0.0	0.0	0.0	0.0	0.0	0.0	0.0	0.0	0.0	0.0	0.0	0.0	0.0	0.0	0.0	0.0	0.0	0.0	0.0	0.0	0.0	0.0	0.0	0.0	0.0	0.0	0.0	0.0	0.0	0.0	0.0	0.0	0.0	0.0	0.0	0.0	0.0	0.0	0.0	0.0	0.0	0.0
78061	Cluster_078057	0.0	0.0	0.0	0.0	0.0	0.0	0.0	0.0	0.0	0.0	18792.236	0.0	35364.188	0.0	0.0	0.0	34858.98	0.0	14562.984	64221.344	396293.34	24881.924	0.0	0.0	0.0	56725.0	0.0	0.0	285343.72	0.0	0.0	0.0	0.0	69444.836	211482.38	0.0	27735.473	0.0	31548.514	0.0	947094.8	0.0	57924.926	12159.031	0.0	0.0	447482.25	339502.6
78066	Cluster_078062	0.0	0.0	0.0	0.0	0.0	0.0	0.0	0.0	0.0	0.0	0.0	0.0	0.0	0.0	0.0	0.0	0.0	0.0	0.0	0.0	0.0	0.0	0.0	0.0	0.0	0.0	0.0	0.0	0.0	0.0	0.0	0.0	0.0	0.0	0.0	0.0	0.0	0.0	0.0	0.0	0.0	0.0	0.0	0.0	0.0	0.0	0.0	34431.15
78090	Cluster_078086	0.0	0.0	0.0	0.0	0.0	0.0	0.0	0.0	0.0	0.0	0.0	0.0	0.0	0.0	0.0	0.0	0.0	0.0	0.0	0.0	0.0	0.0	0.0	0.0	0.0	0.0	0.0	0.0	0.0	0.0	0.0	0.0	0.0	0.0	0.0	0.0	0.0	0.0	0.0	0.0	0.0	0.0	0.0	0.0	0.0	0.0	0.0	0.0
78090.1	Cluster_078086	0.0	0.0	0.0	0.0	0.0	0.0	0.0	0.0	0.0	0.0	0.0	0.0	0.0	0.0	0.0	0.0	0.0	0.0	0.0	0.0	0.0	0.0	0.0	0.0	0.0	0.0	0.0	0.0	0.0	0.0	0.0	0.0	0.0	0.0	0.0	0.0	0.0	0.0	0.0	0.0	0.0	0.0	0.0	0.0	0.0	0.0	0.0	0.0
5957	Cluster_005953	0.0	0.0	0.0	0.0	0.0	0.0	0.0	17216.316	0.0	0.0	0.0	0.0	0.0	3580.8535	0.0	0.0	0.0	0.0	0.0	0.0	0.0	0.0	0.0	0.0	0.0	0.0	0.0	0.0	0.0	0.0	0.0	0.0	0.0	0.0	0.0	0.0	0.0	0.0	0.0	0.0	0.0	0.0	0.0	0.0	0.0	0.0	0.0	0.0
5957.1	Cluster_005953	0.0	0.0	0.0	0.0	0.0	0.0	0.0	17216.316	0.0	0.0	0.0	0.0	0.0	3580.8535	0.0	0.0	0.0	0.0	0.0	0.0	0.0	0.0	0.0	0.0	0.0	0.0	0.0	0.0	0.0	0.0	0.0	0.0	0.0	0.0	0.0	0.0	0.0	0.0	0.0	0.0	0.0	0.0	0.0	0.0	0.0	0.0	0.0	0.0
78089	Cluster_078085	51487.375	0.0	0.0	0.0	0.0	0.0	0.0	94.28062	0.0	40743.58	0.0	0.0	0.0	0.0	0.0	0.0	0.0	0.0	0.0	0.0	0.0	0.0	33663.766	0.0	0.0	0.0	0.0	22451.514	4776.379	0.0	0.0	0.0	0.0	40895.812	0.0	0.0	61571.266	60923.637	17611.4	0.0	0.0	0.0	0.0	0.0	0.0	0.0	0.0	0.0
78082	Cluster_078078	0.0	0.0	15678.186	42562.812	54875.914	37970.324	0.0	25917.246	0.0	44653.777	49506.832	178.5901	0.0	18453.04	433.2314	0.0	0.0	0.0	0.0	0.0	2597.9556	31140.047	28317.137	23445.086	0.0	0.0	37081.78	20806.24	0.0	49269.777	0.0	5665.6235	0.0	24485.273	0.0	0.0	0.0	0.0	0.0	29431.25	45867.69	34190.94	0.0	0.0	0.0	21195.008	0.0	12760.338
5970	Cluster_005966	0.0	0.0	0.0	0.0	0.0	0.0	0.0	0.0	0.0	0.0	0.0	33243.76	0.0	0.0	0.0	0.0	0.0	0.0	0.0	0.0	0.0	0.0	0.0	28263.594	0.0	0.0	34037.797	0.0	33403.594	0.0	0.0	0.0	0.0	0.0	0.0	0.0	0.0	32146.033	0.0	0.0	0.0	0.0	0.0	0.0	0.0	0.0	0.0	0.0
5979	Cluster_005975	586.8481	0.0	0.0	0.0	0.0	0.0	0.0	0.0	4253.32	0.0	0.0	0.0	0.0	0.0	0.0	0.0	0.0	2942.639	1560.4067	0.0	0.0	0.0	0.0	2986.314	0.0	0.0	0.0	0.0	0.0	0.0	4403.1	0.0	2727.2302	0.0	0.0	0.0	0.0	0.0	0.0	0.0	0.0	0.0	0.0	594.82025	0.0	0.0	0.0	0.0
5996	Cluster_005992	0.0	0.0	0.0	0.0	0.0	0.0	0.0	0.0	0.0	0.0	0.0	0.0	0.0	0.0	0.0	0.0	0.0	0.0	439.86847	0.0	0.0	0.0	0.0	0.0	0.0	0.0	0.0	0.0	0.0	0.0	0.0	0.0	0.0	0.0	0.0	0.0	0.0	0.0	0.0	0.0	0.0	0.0	0.0	0.0	0.0	0.0	0.0	0.0
5995	Cluster_005991	83076.625	47050.324	0.0	0.0	0.0	44194.527	0.0	37920.742	75101.125	0.0	55696.555	0.0	499.143	0.0	0.0	463015.47	498168.3	299144.28	0.0	0.0	0.0	41736.414	0.0	0.0	0.0	387879.44	0.0	20770.238	0.0	95685.734	586478.2	0.0	0.0	176325.0	0.0	149098.94	671666.0	0.0	179855.48	40098.684	0.0	0.0	0.0	0.0	47702.254	119867.53	0.0	0.0
5999	Cluster_005995	0.0	0.0	0.0	1970.5342	0.0	0.0	175.10025	1081.472	0.0	365.62814	0.0	0.0	0.0	6400.705	0.0	0.0	4812.5005	4039.4414	6147.9873	0.0	29511.861	0.0	14231.301	33843.094	0.0	5152.043	7110.8516	0.0	0.0	0.0	0.0	0.0	0.0	0.0	5799.2285	6420.529	59663.28	4189.7866	2150.2368	0.0	0.0	547.2929	0.0	9041.164	9263.713	0.0	9929.971	2577.8154
5999.1	Cluster_005995	0.0	0.0	0.0	1970.5342	0.0	0.0	175.10025	1081.472	0.0	365.62814	0.0	0.0	0.0	6400.705	0.0	0.0	4812.5005	4039.4414	6147.9873	0.0	29511.861	0.0	14231.301	33843.094	0.0	5152.043	7110.8516	0.0	0.0	0.0	0.0	0.0	0.0	0.0	5799.2285	6420.529	59663.28	4189.7866	2150.2368	0.0	0.0	547.2929	0.0	9041.164	9263.713	0.0	9929.971	2577.8154
78253	Cluster_078249	45149.543	64191.453	71939.93	0.0	18138.734	42157.785	49444.836	0.0	68903.06	0.0	53356.33	36549.047	1002322.9	28732.248	54135.258	2997399.8	0.0	153965.97	973267.1	0.0	23943.092	17216.459	52423.68	88081.0	379871.22	46036.734	102611.97	1516616.2	329528.72	793263.0	58483.79	144416.19	0.0	1994384.1	0.0	37916.12	5964.5747	1251877.0	184507.58	694912.75	0.0	637.82745	0.0	173488.64	57726.6	159428.38	0.0	704170.4
78258	Cluster_078254	186002.47	196964.4	148977.89	114519.84	89288.94	0.0	164148.03	149358.03	152940.69	101736.63	149477.4	124284.89	184965.56	181769.3	182863.7	234790.25	176924.48	130531.59	189456.08	168610.31	149748.72	268920.78	107738.21	183050.95	184991.39	135849.38	65377.855	189916.88	115540.49	424478.94	200284.06	83252.39	146336.52	165392.38	0.0	48709.65	200334.27	112775.625	257927.7	104120.64	71743.26	0.0	88827.2	111799.06	180182.14	95179.6	254032.88	78817.74
6022	Cluster_006018	11005.458	0.0	0.0	0.0	0.0	0.0	40223.254	0.0	0.0	76858.89	0.0	0.0	0.0	0.0	1681.1252	338.07523	0.0	0.0	47639.41	0.0	23415.693	547994.25	0.0	0.0	188713.77	446578.1	0.0	10093.734	175476.9	0.0	3969.692	199407.48	116406.0	235098.56	0.0	0.0	35600.24	0.0	129149.17	0.0	110562.305	228.21184	74980.63	0.0	0.0	337105.3	0.0	141413.19
78287	Cluster_078283	0.0	0.0	0.0	0.0	0.0	0.0	0.0	0.0	0.0	0.0	0.0	0.0	0.0	0.0	0.0	0.0	0.0	0.0	0.0	0.0	0.0	0.0	0.0	0.0	0.0	0.0	0.0	0.0	0.0	0.0	0.0	0.0	0.0	0.0	0.0	0.0	0.0	0.0	0.0	0.0	0.0	0.0	0.0	0.0	0.0	0.0	0.0	0.0
6026	Cluster_006022	0.0	0.0	3913.4739	0.0	0.0	0.0	0.0	0.0	0.0	0.0	9270.759	0.0	0.0	0.0	0.0	0.0	0.0	0.0	0.0	0.0	0.0	0.0	0.0	0.0	0.0	37509.37	0.0	0.0	0.0	0.0	0.0	0.0	0.0	0.0	0.0	0.0	0.0	0.0	0.0	0.0	0.0	0.0	0.0	0.0	0.0	0.0	0.0	0.0
6035	Cluster_006031	146.86772	9067.506	0.0	0.0	0.0	7880.1655	2745.2183	366.7571	246.09418	8058.7573	0.0	12087.023	0.0	0.0	0.0	0.0	0.0	0.0	0.0	0.0	0.0	0.0	0.0	0.0	0.0	16405.574	0.0	0.0	0.0	0.0	3627.9536	6573.9053	3754.3655	0.0	8194.287	0.0	43137.87	0.0	0.0	0.0	0.0	0.0	1737.1238	0.0	1560.0153	0.0	17778.549	0.0
6034	Cluster_006030	0.0	0.0	0.0	0.0	0.0	0.0	0.0	0.0	0.0	0.0	0.0	0.0	0.0	0.0	0.0	0.0	370.47815	0.0	0.0	0.0	0.0	0.0	0.0	7494.7744	0.0	0.0	0.0	0.0	0.0	0.0	0.0	0.0	0.0	0.0	0.0	0.0	0.0	0.0	0.0	0.0	0.0	0.0	0.0	0.0	0.0	0.0	0.0	0.0
6034.1	Cluster_006030	0.0	0.0	0.0	0.0	0.0	0.0	0.0	0.0	0.0	0.0	0.0	0.0	0.0	0.0	0.0	0.0	370.47815	0.0	0.0	0.0	0.0	0.0	0.0	7494.7744	0.0	0.0	0.0	0.0	0.0	0.0	0.0	0.0	0.0	0.0	0.0	0.0	0.0	0.0	0.0	0.0	0.0	0.0	0.0	0.0	0.0	0.0	0.0	0.0
6032	Cluster_006028	0.0	58041.13	53261.613	143029.89	74373.87	72579.02	0.0	69472.16	116752.28	82794.055	138460.45	127045.7	35035.094	728.9602	38427.008	3027.059	9758.608	550.5239	509722.22	30415.076	74743.42	142.43893	0.0	206118.75	0.0	0.0	0.0	220.62971	32939.684	2306.649	2447.9226	80774.56	56925.36	0.0	161.10135	0.0	528.57513	0.0	0.0	3358.687	25161.422	0.0	0.0	0.0	0.0	773.86664	0.0	2628.6794
6033	Cluster_006029	2588.9856	833.42096	0.0	599.56946	0.0	0.0	3252.822	1385.7744	312.33017	2506.7598	3734.394	0.0	0.0	0.0	0.0	0.0	0.0	0.0	0.0	73788.7	0.0	0.0	0.0	0.0	0.0	0.0	0.0	0.0	0.0	0.0	0.0	0.0	1030.1378	0.0	0.0	0.0	0.0	0.0	0.0	0.0	0.0	0.0	0.0	158.79071	0.0	0.0	0.0	0.0
6042	Cluster_006038	0.0	0.0	0.0	0.0	0.0	0.0	0.0	0.0	0.0	0.0	0.0	0.0	0.0	0.0	0.0	0.0	0.0	0.0	0.0	0.0	0.0	0.0	0.0	0.0	0.0	0.0	0.0	0.0	0.0	0.0	0.0	0.0	0.0	0.0	0.0	0.0	0.0	0.0	0.0	0.0	0.0	0.0	0.0	0.0	0.0	27184.178	0.0	0.0
78363	Cluster_078359	0.0	0.0	0.0	0.0	0.0	0.0	0.0	0.0	0.0	0.0	0.0	0.0	0.0	0.0	0.0	0.0	0.0	0.0	0.0	0.0	0.0	0.0	0.0	0.0	0.0	0.0	0.0	0.0	0.0	0.0	0.0	0.0	0.0	0.0	0.0	0.0	0.0	0.0	0.0	0.0	0.0	0.0	0.0	0.0	0.0	0.0	0.0	0.0
6062	Cluster_006058	0.0	0.0	0.0	0.0	0.0	0.0	0.0	0.0	0.0	0.0	0.0	0.0	0.0	0.0	0.0	0.0	0.0	0.0	0.0	0.0	0.0	0.0	0.0	0.0	0.0	0.0	0.0	0.0	0.0	0.0	0.0	0.0	0.0	0.0	0.0	0.0	0.0	0.0	0.0	10776.195	0.0	0.0	0.0	0.0	0.0	0.0	0.0	0.0
78513	Cluster_078509	0.0	0.0	0.0	0.0	0.0	0.0	0.0	0.0	0.0	0.0	0.0	0.0	0.0	0.0	0.0	0.0	0.0	0.0	0.0	0.0	0.0	0.0	0.0	0.0	0.0	0.0	0.0	0.0	0.0	0.0	0.0	0.0	0.0	0.0	0.0	0.0	0.0	0.0	0.0	0.0	0.0	0.0	0.0	0.0	0.0	0.0	0.0	0.0
6080	Cluster_006076	0.0	17193.535	0.0	17474.756	0.0	0.0	0.0	0.0	0.0	0.0	31159.197	0.0	0.0	0.0	0.0	0.0	0.0	0.0	0.0	9155.787	12868.589	0.0	0.0	7067.9536	0.0	0.0	0.0	0.0	0.0	0.0	0.0	0.0	0.0	0.0	0.0	0.0	0.0	0.0	0.0	17654.342	0.0	0.0	1889.6526	0.0	0.0	0.0	0.0	0.0
78513.1	Cluster_078509	0.0	0.0	0.0	0.0	0.0	0.0	0.0	0.0	0.0	0.0	0.0	0.0	0.0	0.0	0.0	0.0	0.0	0.0	0.0	0.0	0.0	0.0	0.0	0.0	0.0	0.0	0.0	0.0	0.0	0.0	0.0	0.0	0.0	0.0	0.0	0.0	0.0	0.0	0.0	0.0	0.0	0.0	0.0	0.0	0.0	0.0	0.0	0.0
6082	Cluster_006078	0.0	0.0	0.0	0.0	0.0	0.0	0.0	0.0	0.0	0.0	0.0	0.0	0.0	0.0	0.0	0.0	0.0	0.0	0.0	0.0	0.0	0.0	0.0	0.0	0.0	0.0	0.0	0.0	0.0	0.0	0.0	0.0	0.0	0.0	0.0	0.0	0.0	0.0	0.0	0.0	0.0	0.0	0.0	0.0	0.0	0.0	0.0	0.0
78509	Cluster_078505	66347.88	0.0	0.0	0.0	0.0	7806.0024	0.0	0.0	18648.639	0.0	131343.06	77551.19	34934.13	55628.184	111209.35	0.0	89289.016	0.0	0.0	53675.914	0.0	56230.047	55511.508	0.0	95249.69	352608.53	0.0	16451.824	163400.44	24449.375	0.0	167038.73	0.0	96617.5	91304.734	0.0	0.0	62490.004	70732.96	0.0	32731.797	0.0	0.0	28662.137	20911.588	0.0	0.0	23735.143
6093	Cluster_006089	0.0	0.0	1399842.5	2360192.5	2077903.2	4593098.0	0.0	0.0	0.0	0.0	0.0	0.0	0.0	0.0	1672378.1	0.0	0.0	0.0	0.0	159911.27	0.0	522445.06	0.0	834614.7	0.0	3181224.0	0.0	0.0	0.0	0.0	269298.75	0.0	0.0	0.0	0.0	1043701.8	266068.44	0.0	465385.8	0.0	0.0	0.0	957268.75	0.0	0.0	301364.4	2856131.0	0.0
6094	Cluster_006090	0.0	0.0	0.0	0.0	0.0	0.0	0.0	0.0	0.0	0.0	0.0	0.0	0.0	0.0	0.0	0.0	0.0	0.0	0.0	0.0	0.0	0.0	0.0	0.0	0.0	0.0	0.0	0.0	0.0	0.0	0.0	0.0	0.0	0.0	0.0	0.0	0.0	0.0	0.0	0.0	0.0	0.0	0.0	0.0	0.0	0.0	0.0	0.0
78557	Cluster_078553	0.0	0.0	0.0	0.0	0.0	0.0	0.0	0.0	0.0	0.0	0.0	0.0	0.0	0.0	0.0	0.0	0.0	0.0	0.0	0.0	0.0	0.0	0.0	0.0	0.0	0.0	0.0	0.0	0.0	0.0	0.0	0.0	0.0	0.0	0.0	0.0	0.0	0.0	0.0	0.0	0.0	0.0	0.0	0.0	0.0	0.0	0.0	0.0
6097	Cluster_006093	0.0	0.0	0.0	0.0	0.0	0.0	0.0	22015.383	0.0	0.0	0.0	0.0	0.0	0.0	0.0	0.0	0.0	0.0	21652.545	2260.9038	0.0	0.0	0.0	0.0	0.0	0.0	0.0	0.0	0.0	0.0	0.0	0.0	2576.4934	0.0	0.0	0.0	0.0	0.0	0.0	0.0	0.0	0.0	0.0	6978.9087	0.0	0.0	0.0	0.0
78554	Cluster_078550	0.0	0.0	0.0	0.0	0.0	0.0	0.0	0.0	0.0	0.0	0.0	0.0	0.0	0.0	36485.86	0.0	0.0	0.0	0.0	0.0	0.0	0.0	0.0	0.0	0.0	0.0	0.0	0.0	0.0	0.0	0.0	0.0	0.0	0.0	22795.45	0.0	0.0	0.0	0.0	0.0	0.0	0.0	0.0	0.0	0.0	0.0	0.0	0.0
78554.1	Cluster_078550	0.0	0.0	0.0	0.0	0.0	0.0	0.0	0.0	0.0	0.0	0.0	0.0	0.0	0.0	36485.86	0.0	0.0	0.0	0.0	0.0	0.0	0.0	0.0	0.0	0.0	0.0	0.0	0.0	0.0	0.0	0.0	0.0	0.0	0.0	22795.45	0.0	0.0	0.0	0.0	0.0	0.0	0.0	0.0	0.0	0.0	0.0	0.0	0.0
78567	Cluster_078563	23933.912	35167.984	0.0	14675.825	0.0	23630.367	0.0	35130.902	0.0	0.0	20638.469	20364.355	0.0	0.0	0.0	0.0	0.0	0.0	66189.67	0.0	47143.2	64274.914	0.0	27537.627	0.0	3093.6895	0.0	46649.4	37026.047	47593.0	17639.465	0.0	86376.1	44786.758	0.0	0.0	0.0	0.0	46607.977	0.0	6151.3145	22076.803	0.0	0.0	19291.195	2183.7322	0.0	0.0
78563	Cluster_078559	0.0	0.0	0.0	0.0	0.0	0.0	0.0	0.0	0.0	0.0	0.0	0.0	0.0	0.0	0.0	0.0	0.0	0.0	0.0	37730.625	0.0	0.0	0.0	0.0	0.0	44696.133	0.0	0.0	30929.213	0.0	0.0	0.0	0.0	0.0	0.0	0.0	0.0	0.0	44488.195	23275.87	0.0	0.0	0.0	0.0	0.0	0.0	0.0	0.0
78568	Cluster_078564	0.0	0.0	0.0	0.0	0.0	0.0	0.0	0.0	0.0	0.0	0.0	0.0	0.0	0.0	0.0	0.0	0.0	0.0	0.0	0.0	0.0	0.0	0.0	0.0	0.0	0.0	0.0	0.0	0.0	0.0	0.0	0.0	0.0	0.0	0.0	0.0	0.0	0.0	0.0	0.0	0.0	0.0	0.0	0.0	0.0	0.0	0.0	0.0
6115	Cluster_006111	0.0	0.0	0.0	0.0	35809.9	0.0	0.0	0.0	42546.832	0.0	0.0	52694.266	0.0	11065.283	2099.4678	83130.62	0.0	0.0	18263.807	0.0	0.0	48446.11	0.0	0.0	0.0	0.0	0.0	0.0	0.0	0.0	0.0	88647.21	39132.797	63802.844	0.0	0.0	20878.5	125342.23	82023.234	0.0	0.0	51206.855	0.0	218434.0	0.0	0.0	0.0	175832.14
6118	Cluster_006114	0.0	0.0	0.0	0.0	0.0	0.0	0.0	0.0	0.0	0.0	0.0	0.0	0.0	0.0	0.0	0.0	0.0	0.0	0.0	0.0	0.0	0.0	0.0	0.0	0.0	0.0	0.0	0.0	0.0	290.44324	0.0	0.0	0.0	0.0	0.0	0.0	0.0	0.0	0.0	19278.846	17645.658	0.0	0.0	0.0	0.0	0.0	0.0	0.0
78649	Cluster_078645	0.0	46268.266	50147.566	71083.51	0.0	0.0	0.0	0.0	0.0	0.0	0.0	84245.9	0.0	0.0	59842.54	0.0	29991.572	0.0	0.0	0.0	0.0	0.0	34302.44	43498.176	0.0	0.0	0.0	0.0	36686.17	0.0	0.0	0.0	54950.99	0.0	0.0	0.0	0.0	0.0	0.0	0.0	0.0	0.0	0.0	30428.908	0.0	0.0	31407.23	0.0
78682	Cluster_078678	0.0	0.0	0.0	0.0	0.0	0.0	0.0	0.0	0.0	0.0	0.0	0.0	0.0	0.0	0.0	0.0	0.0	0.0	0.0	0.0	0.0	0.0	0.0	0.0	0.0	0.0	0.0	0.0	0.0	0.0	0.0	0.0	0.0	0.0	0.0	0.0	0.0	0.0	0.0	0.0	0.0	0.0	0.0	0.0	0.0	0.0	0.0	0.0
78677	Cluster_078673	0.0	0.0	0.0	0.0	0.0	20907.613	0.0	30784.938	0.0	0.0	0.0	0.0	0.0	0.0	13408.67	0.0	0.0	0.0	0.0	0.0	0.0	0.0	0.0	0.0	0.0	0.0	7809.813	0.0	0.0	0.0	0.0	0.0	0.0	0.0	0.0	0.0	0.0	0.0	0.0	0.0	0.0	0.0	0.0	0.0	0.0	0.0	0.0	0.0
78678	Cluster_078674	7765.007	0.0	0.0	22806.299	0.0	47541.285	2113.8894	0.0	23535.287	12793.352	0.0	48483.938	89520.53	0.0	0.0	0.0	36432.914	0.0	0.0	70760.4	59323.17	58496.645	0.0	0.0	70235.7	0.0	0.0	44949.11	32134.488	43684.63	32953.973	36914.19	41686.633	0.0	17848.145	0.0	0.0	0.0	59926.867	20104.137	42346.04	30353.44	0.0	0.0	0.0	49346.926	49828.62	55077.375
78674	Cluster_078670	6104.116	0.0	0.0	0.0	0.0	0.0	0.0	0.0	0.0	0.0	0.0	0.0	0.0	28483.709	29620.264	0.0	0.0	16511.781	0.0	0.0	0.0	0.0	0.0	0.0	0.0	0.0	13232.612	0.0	0.0	0.0	29072.338	24550.203	0.0	0.0	0.0	0.0	43570.797	0.0	0.0	0.0	0.0	0.0	0.0	38307.133	5944.6665	0.0	0.0	0.0
6125	Cluster_006121	2.6445816E7	2.0325668E7	2.1563912E7	2.0635772E7	2.1106662E7	2.3307732E7	2.215765E7	2.4528064E7	2.5898478E7	2.2643022E7	2.4217832E7	2.2072782E7	1.665828E7	2.6427936E7	2.5493484E7	2.517005E7	1.5642031E7	8047262.0	2.4098464E7	2.5659428E7	1.690612E7	1.2289443E7	2.210205E7	2.9849314E7	1.4029709E7	3.6687816E7	9003904.0	1.6742909E7	3.0257556E7	1.69256E7	1.581548E7	7694710.5	2.4783788E7	2.838124E7	2.7080102E7	2.86565E7	2.17099E7	2.312398E7	2.4645924E7	1.6723384E7	1.9186588E7	2.6774532E7	1.8823852E7	1.1232368E7	2.325059E7	1.8844244E7	2.3777394E7	1.0353676E7
6129	Cluster_006125	0.0	62176.477	0.0	0.0	0.0	0.0	0.0	0.0	0.0	27925.68	0.0	32506.379	0.0	0.0	0.0	0.0	0.0	0.0	0.0	0.0	0.0	0.0	0.0	66536.914	0.0	0.0	0.0	52442.168	12990.002	0.0	0.0	0.0	0.0	59700.9	33876.07	23002.51	42069.74	38408.887	0.0	0.0	35414.125	57697.08	20839.041	39734.72	48627.344	0.0	29825.287	78243.9
78715	Cluster_078711	0.0	22375.225	0.0	0.0	0.0	0.0	0.0	0.0	42253.17	0.0	0.0	0.0	341939.2	0.0	147580.31	158024.4	0.0	0.0	0.0	0.0	252206.1	0.0	0.0	362388.44	0.0	0.0	0.0	0.0	118279.08	0.0	0.0	0.0	0.0	0.0	0.0	0.0	0.0	104181.336	0.0	0.0	0.0	0.0	0.0	0.0	0.0	0.0	0.0	0.0
6134	Cluster_006130	8145.109	0.0	41508.035	0.0	0.0	0.0	43312.203	0.0	0.0	0.0	0.0	0.0	0.0	0.0	0.0	0.0	0.0	0.0	280642.38	624639.0	0.0	0.0	0.0	0.0	0.0	0.0	0.0	25932.975	0.0	0.0	0.0	728.44836	0.0	180407.23	0.0	56442.75	0.0	31476.25	48532.844	51861.082	110414.26	0.0	0.0	83547.6	0.0	0.0	0.0	0.0
6134.1	Cluster_006130	8145.109	0.0	41508.035	0.0	0.0	0.0	43312.203	0.0	0.0	0.0	0.0	0.0	0.0	0.0	0.0	0.0	0.0	0.0	280642.38	624639.0	0.0	0.0	0.0	0.0	0.0	0.0	0.0	25932.975	0.0	0.0	0.0	728.44836	0.0	180407.23	0.0	56442.75	0.0	31476.25	48532.844	51861.082	110414.26	0.0	0.0	83547.6	0.0	0.0	0.0	0.0
78743	Cluster_078739	0.0	0.0	0.0	0.0	1927.9968	0.0	0.0	0.0	0.0	0.0	0.0	0.0	0.0	0.0	0.0	18920.354	0.0	0.0	9942.151	0.0	0.0	0.0	0.0	0.0	42735.613	0.0	0.0	31196.69	0.0	33024.223	0.0	0.0	0.0	100957.414	0.0	0.0	69273.84	66999.36	29975.719	0.0	21210.582	0.0	0.0	0.0	28011.732	0.0	0.0	0.0
78743.1	Cluster_078739	0.0	0.0	0.0	0.0	1927.9968	0.0	0.0	0.0	0.0	0.0	0.0	0.0	0.0	0.0	0.0	18920.354	0.0	0.0	9942.151	0.0	0.0	0.0	0.0	0.0	42735.613	0.0	0.0	31196.69	0.0	33024.223	0.0	0.0	0.0	100957.414	0.0	0.0	69273.84	66999.36	29975.719	0.0	21210.582	0.0	0.0	0.0	28011.732	0.0	0.0	0.0
6140	Cluster_006136	51209.906	0.0	0.0	0.0	0.0	0.0	0.0	0.0	0.0	0.0	0.0	0.0	0.0	18842.988	11932.89	0.0	0.0	0.0	16962.402	0.0	0.0	0.0	19531.494	0.0	19419.242	0.0	0.0	0.0	0.0	0.0	0.0	0.0	18545.273	0.0	1831.6361	25141.035	0.0	0.0	15838.32	19346.398	0.0	0.0	10832.645	38871.137	0.0	0.0	43079.395	140244.56
78827	Cluster_078823	0.0	0.0	0.0	0.0	0.0	0.0	0.0	0.0	0.0	0.0	0.0	0.0	0.0	0.0	0.0	0.0	0.0	0.0	0.0	0.0	0.0	0.0	0.0	0.0	0.0	0.0	0.0	0.0	0.0	0.0	0.0	0.0	0.0	0.0	0.0	0.0	0.0	0.0	0.0	0.0	0.0	0.0	0.0	0.0	0.0	0.0	0.0	0.0
78838	Cluster_078834	0.0	0.0	0.0	0.0	0.0	17099.727	0.0	0.0	0.0	0.0	0.0	0.0	0.0	0.0	0.0	0.0	0.0	0.0	0.0	0.0	0.0	0.0	0.0	0.0	0.0	0.0	0.0	0.0	0.0	0.0	0.0	0.0	33659.773	0.0	0.0	17847.635	0.0	0.0	0.0	0.0	0.0	0.0	0.0	0.0	0.0	0.0	0.0	0.0
78866	Cluster_078862	0.0	0.0	0.0	0.0	0.0	0.0	0.0	0.0	0.0	0.0	0.0	0.0	0.0	0.0	0.0	0.0	0.0	0.0	0.0	0.0	0.0	0.0	0.0	0.0	0.0	0.0	0.0	0.0	0.0	0.0	0.0	0.0	0.0	0.0	0.0	0.0	0.0	0.0	0.0	0.0	0.0	0.0	0.0	0.0	0.0	0.0	0.0	0.0
78856	Cluster_078852	33005.93	0.0	0.0	0.0	0.0	0.0	21487.389	0.0	27419.566	0.0	0.0	0.0	0.0	0.0	24456.34	0.0	0.0	0.0	0.0	0.0	0.0	0.0	29194.977	0.0	7498.714	0.0	0.0	29305.68	0.0	35873.23	0.0	0.0	0.0	0.0	23266.709	0.0	0.0	6063.0337	0.0	22490.58	0.0	0.0	0.0	0.0	14729.01	0.0	0.0	0.0
78865	Cluster_078861	1133.7727	69456.03	0.0	7903.091	0.0	0.0	27130.592	0.0	0.0	0.0	0.0	8505.669	18948.172	0.0	0.0	5587.027	0.0	0.0	0.0	0.0	0.0	0.0	5855.084	0.0	0.0	0.0	0.0	0.0	0.0	0.0	26917.275	0.0	17243.385	0.0	5861.725	0.0	0.0	34630.117	29913.229	0.0	0.0	27096.248	0.0	0.0	0.0	59831.914	70.8788	0.0
6164	Cluster_006160	0.0	15479.933	0.0	0.0	0.0	0.0	0.0	0.0	6502.282	21685.797	0.0	0.0	0.0	0.0	38481.547	3276.8271	0.0	20217.816	0.0	19910.584	0.0	0.0	18507.389	16838.97	0.0	0.0	48406.5	0.0	20696.576	0.0	25225.93	15736.805	0.0	0.0	0.0	17037.145	0.0	0.0	0.0	0.0	50151.82	53828.94	0.0	54595.586	0.0	20580.152	23922.328	0.0
78927	Cluster_078923	7660967.0	6188460.0	4320806.5	3994348.0	5679384.0	5706558.0	7207807.5	6150558.0	6559272.0	5690536.5	6327726.0	5995801.5	1.1531649E7	2995922.5	2720507.2	2.4395864E7	1.6469767E7	7692255.5	6646709.0	5570695.0	973839.5	3606294.0	1520508.1	1008208.44	699610.6	1.6780988E7	2229747.8	3866317.8	6535117.0	1956566.4	2.0942382E7	207695.67	748111.75	488135.66	677462.75	1.0670026E7	2.0315672E7	1620035.4	1009401.1	1.227925E7	2174931.5	1984709.0	596874.94	395177.12	1557320.5	3579860.2	787466.25	3903311.5
78970	Cluster_078966	19349.387	0.0	0.0	0.0	0.0	0.0	0.0	0.0	0.0	0.0	0.0	0.0	0.0	0.0	0.0	0.0	0.0	0.0	0.0	0.0	0.0	0.0	0.0	0.0	0.0	0.0	20627.557	0.0	0.0	0.0	0.0	0.0	0.0	0.0	0.0	0.0	0.0	0.0	0.0	0.0	0.0	0.0	0.0	0.0	0.0	0.0	0.0	0.0
78974	Cluster_078970	0.0	0.0	0.0	0.0	0.0	0.0	0.0	0.0	0.0	0.0	0.0	0.0	0.0	0.0	0.0	0.0	0.0	0.0	0.0	0.0	0.0	0.0	0.0	0.0	0.0	0.0	0.0	0.0	0.0	0.0	0.0	0.0	0.0	0.0	0.0	0.0	0.0	0.0	0.0	0.0	0.0	0.0	0.0	0.0	0.0	0.0	0.0	0.0
78975	Cluster_078971	2.4482698E7	2.8249206E7	2.3666702E7	2.1559668E7	2.2855644E7	2.430184E7	2.4680336E7	2.409886E7	2.3392374E7	1.9571114E7	2.0815326E7	2.3947762E7	1.5025292E7	2.1072284E7	2.3950964E7	2.2412724E7	1.4096434E7	7084633.0	1.9012268E7	1.7313498E7	2.242192E7	1.7132746E7	1.9617046E7	2.343021E7	1.7412188E7	2.783114E7	8926873.0	2.3063928E7	2.1849596E7	1.802655E7	2.548418E7	1.2362357E7	2.3031624E7	2.5300568E7	2.2303544E7	1.6535716E7	2.4221502E7	2.338969E7	2.5195428E7	2.08229E7	2.0405832E7	2.3531378E7	2.3846416E7	1.9406118E7	2.5172904E7	2.3568976E7	2.8105676E7	1.2558174E7
6187	Cluster_006183	0.0	0.0	0.0	0.0	0.0	0.0	0.0	0.0	0.0	0.0	0.0	0.0	0.0	0.0	0.0	0.0	0.0	0.0	0.0	0.0	0.0	0.0	0.0	0.0	0.0	0.0	0.0	0.0	0.0	0.0	0.0	0.0	0.0	0.0	0.0	0.0	0.0	0.0	0.0	0.0	0.0	0.0	0.0	0.0	0.0	0.0	0.0	0.0
79074	Cluster_079070	0.0	25125.523	0.0	0.0	0.0	0.0	0.0	0.0	0.0	0.0	33216.723	0.0	0.0	0.0	0.0	0.0	0.0	0.0	48537.75	0.0	0.0	69211.61	0.0	0.0	0.0	0.0	0.0	5256.4907	0.0	0.0	0.0	0.0	0.0	0.0	0.0	0.0	0.0	0.0	0.0	0.0	43665.883	0.0	0.0	0.0	0.0	0.0	0.0	0.0
79073	Cluster_079069	0.0	0.0	0.0	0.0	0.0	0.0	0.0	0.0	0.0	0.0	0.0	0.0	0.0	0.0	477.7033	16660.135	0.0	0.0	0.0	21622.633	0.0	0.0	0.0	0.0	0.0	0.0	0.0	0.0	0.0	0.0	0.0	0.0	0.0	0.0	0.0	0.0	0.0	0.0	0.0	0.0	0.0	0.0	1074.8545	0.0	0.0	0.0	0.0	159701.81
6200	Cluster_006196	0.0	0.0	0.0	0.0	0.0	0.0	0.0	0.0	0.0	0.0	0.0	0.0	29.673527	0.0	0.0	0.0	0.0	0.0	0.0	0.0	0.0	0.0	0.0	0.0	0.0	0.0	0.0	0.0	0.0	0.0	0.0	0.0	0.0	0.0	0.0	0.0	0.0	0.0	0.0	0.0	0.0	0.0	0.0	0.0	0.0	0.0	0.0	0.0
6218	Cluster_006214	0.0	0.0	0.0	0.0	0.0	0.0	0.0	0.0	0.0	0.0	0.0	0.0	0.0	0.0	0.0	0.0	0.0	0.0	0.0	0.0	0.0	0.0	0.0	0.0	0.0	0.0	0.0	0.0	0.0	0.0	0.0	0.0	0.0	0.0	0.0	0.0	0.0	0.0	0.0	0.0	0.0	0.0	0.0	0.0	0.0	0.0	0.0	0.0
6217	Cluster_006213	0.0	0.0	0.0	0.0	0.0	0.0	0.0	0.0	0.0	0.0	0.0	0.0	0.0	0.0	0.0	0.0	0.0	0.0	0.0	0.0	0.0	0.0	0.0	0.0	0.0	0.0	0.0	0.0	0.0	0.0	0.0	0.0	0.0	0.0	0.0	0.0	0.0	0.0	0.0	0.0	0.0	0.0	0.0	0.0	0.0	0.0	0.0	0.0
79171	Cluster_079167	94681.61	82688.34	215308.36	118682.59	132083.6	84486.18	185004.66	150592.05	188486.39	194402.48	225880.62	158841.1	0.0	169504.94	237994.3	0.0	104029.914	0.0	0.0	664009.0	277822.44	0.0	83282.98	0.0	0.0	107425.0	0.0	0.0	206663.73	887629.6	148842.48	0.0	0.0	501.77002	6101.8457	0.0	0.0	0.0	87274.22	0.0	0.0	0.0	0.0	0.0	0.0	0.0	0.0	0.0
79171.1	Cluster_079167	94681.61	82688.34	215308.36	118682.59	132083.6	84486.18	185004.66	150592.05	188486.39	194402.48	225880.62	158841.1	0.0	169504.94	237994.3	0.0	104029.914	0.0	0.0	664009.0	277822.44	0.0	83282.98	0.0	0.0	107425.0	0.0	0.0	206663.73	887629.6	148842.48	0.0	0.0	501.77002	6101.8457	0.0	0.0	0.0	87274.22	0.0	0.0	0.0	0.0	0.0	0.0	0.0	0.0	0.0
79180	Cluster_079176	0.0	0.0	0.0	0.0	0.0	0.0	0.0	0.0	0.0	0.0	0.0	0.0	0.0	35686.215	0.0	123348.21	0.0	0.0	71425.016	0.0	0.0	0.0	66112.08	0.0	105821.09	0.0	0.0	0.0	79013.6	0.0	0.0	0.0	0.0	92196.086	0.0	0.0	0.0	0.0	99211.24	0.0	0.0	0.0	0.0	41116.656	47813.824	432844.72	0.0	51494.863
6230	Cluster_006226	0.0	0.0	0.0	0.0	0.0	0.0	0.0	0.0	0.0	0.0	0.0	0.0	0.0	0.0	0.0	0.0	0.0	0.0	0.0	0.0	0.0	0.0	0.0	0.0	0.0	0.0	0.0	0.0	0.0	0.0	0.0	0.0	0.0	0.0	0.0	0.0	0.0	0.0	0.0	0.0	0.0	0.0	0.0	0.0	0.0	0.0	0.0	0.0
6231	Cluster_006227	0.0	0.0	0.0	0.0	0.0	0.0	0.0	0.0	0.0	0.0	0.0	0.0	0.0	0.0	0.0	0.0	0.0	0.0	0.0	0.0	0.0	0.0	0.0	0.0	0.0	0.0	0.0	0.0	0.0	0.0	0.0	0.0	0.0	0.0	0.0	0.0	0.0	0.0	0.0	0.0	0.0	0.0	0.0	0.0	0.0	0.0	0.0	0.0
79350	Cluster_079346	0.0	0.0	0.0	0.0	0.0	0.0	0.0	0.0	0.0	0.0	0.0	0.0	0.0	0.0	0.0	0.0	0.0	0.0	0.0	0.0	0.0	0.0	0.0	0.0	0.0	0.0	0.0	0.0	0.0	0.0	0.0	0.0	0.0	0.0	0.0	0.0	0.0	0.0	0.0	0.0	0.0	0.0	0.0	0.0	0.0	0.0	0.0	0.0
6257	Cluster_006253	0.0	0.0	0.0	0.0	0.0	0.0	0.0	0.0	0.0	0.0	0.0	0.0	0.0	0.0	0.0	0.0	0.0	0.0	0.0	0.0	0.0	0.0	0.0	0.0	0.0	0.0	0.0	0.0	0.0	0.0	0.0	0.0	0.0	0.0	0.0	0.0	0.0	0.0	0.0	0.0	0.0	0.0	0.0	0.0	0.0	0.0	0.0	0.0
79360	Cluster_079356	0.0	0.0	0.0	0.0	0.0	0.0	0.0	0.0	0.0	0.0	0.0	0.0	0.0	0.0	0.0	0.0	0.0	0.0	0.0	0.0	0.0	0.0	0.0	0.0	0.0	0.0	0.0	0.0	0.0	0.0	0.0	0.0	0.0	0.0	0.0	0.0	0.0	0.0	0.0	0.0	0.0	0.0	0.0	0.0	0.0	0.0	0.0	0.0
79360.1	Cluster_079356	0.0	0.0	0.0	0.0	0.0	0.0	0.0	0.0	0.0	0.0	0.0	0.0	0.0	0.0	0.0	0.0	0.0	0.0	0.0	0.0	0.0	0.0	0.0	0.0	0.0	0.0	0.0	0.0	0.0	0.0	0.0	0.0	0.0	0.0	0.0	0.0	0.0	0.0	0.0	0.0	0.0	0.0	0.0	0.0	0.0	0.0	0.0	0.0
79452	Cluster_079448	0.0	0.0	0.0	0.0	0.0	0.0	0.0	0.0	39453.742	0.0	0.0	0.0	0.0	0.0	0.0	0.0	0.0	0.0	0.0	0.0	0.0	11766.258	0.0	0.0	0.0	0.0	0.0	0.0	0.0	0.0	0.0	0.0	0.0	0.0	0.0	0.0	0.0	0.0	0.0	0.0	0.0	0.0	0.0	0.0	0.0	0.0	0.0	0.0
79452.1	Cluster_079448	0.0	0.0	0.0	0.0	0.0	0.0	0.0	0.0	39453.742	0.0	0.0	0.0	0.0	0.0	0.0	0.0	0.0	0.0	0.0	0.0	0.0	11766.258	0.0	0.0	0.0	0.0	0.0	0.0	0.0	0.0	0.0	0.0	0.0	0.0	0.0	0.0	0.0	0.0	0.0	0.0	0.0	0.0	0.0	0.0	0.0	0.0	0.0	0.0
6278	Cluster_006274	0.0	0.0	0.0	0.0	0.0	0.0	0.0	0.0	0.0	0.0	0.0	0.0	0.0	0.0	0.0	0.0	0.0	0.0	0.0	0.0	0.0	0.0	0.0	0.0	0.0	0.0	0.0	0.0	0.0	0.0	0.0	0.0	0.0	0.0	0.0	0.0	0.0	0.0	0.0	0.0	0.0	0.0	0.0	0.0	0.0	0.0	0.0	0.0
6281	Cluster_006277	0.0	40747.25	0.0	0.0	0.0	0.0	0.0	0.0	0.0	0.0	0.0	6706.674	391873.47	69282.59	49415.54	895951.44	290582.22	7309.565	115461.37	0.0	7979.1196	106680.02	117372.61	0.0	85116.73	847049.25	44945.55	127331.91	75007.66	416669.6	109320.14	59305.12	259505.27	191865.86	0.0	129350.37	0.0	140007.95	194045.69	316542.16	23752.441	60676.266	0.0	91540.6	0.0	425672.22	17323.658	0.0
6281.1	Cluster_006277	0.0	40747.25	0.0	0.0	0.0	0.0	0.0	0.0	0.0	0.0	0.0	6706.674	391873.47	69282.59	49415.54	895951.44	290582.22	7309.565	115461.37	0.0	7979.1196	106680.02	117372.61	0.0	85116.73	847049.25	44945.55	127331.91	75007.66	416669.6	109320.14	59305.12	259505.27	191865.86	0.0	129350.37	0.0	140007.95	194045.69	316542.16	23752.441	60676.266	0.0	91540.6	0.0	425672.22	17323.658	0.0
6288	Cluster_006284	126051.07	0.0	64829.547	0.0	0.0	0.0	0.0	0.0	0.0	0.0	118315.11	0.0	88248.164	94524.63	0.0	80120.16	0.0	0.0	48979.17	0.0	0.0	0.0	0.0	0.0	73041.1	0.0	0.0	26218.137	0.0	0.0	0.0	54274.652	49437.684	57257.08	0.0	0.0	0.0	62214.797	0.0	0.0	0.0	60986.195	0.0	0.0	110361.22	0.0	0.0	66383.78
6302	Cluster_006298	1.863103E7	1.984222E7	1.6502864E7	1.9559684E7	1.5914147E7	1.9837902E7	1.7418188E7	1.8408024E7	1.9145116E7	1.9205434E7	1.8293754E7	2.144521E7	7466844.5	2.5778762E7	9787889.0	2595540.2	1.5162716E7	5249103.0	8359725.0	5252754.5	8332527.0	4170351.2	5509883.0	1.2259772E7	3.6011176E7	2.7148168E7	2029026.0	1.6285101E7	1.5126699E7	3.0026602E7	2.1030272E7	1.3331228E7	1.1409271E7	2.0609216E7	0.0	7370875.0	2.7276286E7	5445714.5	8422108.0	8575531.0	3952356.2	2345085.0	1.2271353E7	5161263.5	2.1188334E7	8676753.0	1.924419E7	8976100.0
79633	Cluster_079629	0.0	0.0	0.0	0.0	0.0	0.0	0.0	0.0	0.0	0.0	0.0	0.0	0.0	0.0	0.0	0.0	0.0	0.0	0.0	0.0	0.0	0.0	0.0	0.0	0.0	0.0	0.0	0.0	0.0	0.0	0.0	0.0	0.0	0.0	0.0	0.0	0.0	0.0	0.0	0.0	0.0	0.0	0.0	0.0	0.0	0.0	0.0	0.0
6320	Cluster_006316	964441.7	902675.1	915914.94	962948.3	874739.44	841542.4	1047082.44	886648.75	1035750.3	891460.7	747762.06	918912.75	2032109.0	1534093.4	1029609.56	1458140.0	1941457.6	1198566.0	2646701.5	1146373.5	699636.6	0.0	1627681.4	1395046.2	1594941.0	0.0	895198.5	2987006.0	2002634.9	1817568.9	1278227.9	1547116.4	1875189.2	2914862.2	1012007.06	1628287.9	1569829.4	2633097.5	2462931.5	1509271.1	1611181.8	1249328.4	1112054.0	2022021.9	2194895.2	1520585.0	204504.22	1646060.8
79648	Cluster_079644	0.0	0.0	0.0	0.0	8026.6294	0.0	0.0	0.0	0.0	0.0	0.0	58084.59	0.0	0.0	0.0	19457.9	21181.379	0.0	49492.98	13095.066	0.0	11501.314	0.0	74379.555	76057.41	33598.387	0.0	67122.52	34129.613	10179.472	119984.0	54204.363	92632.21	24334.838	24065.014	0.0	0.0	17087.768	56373.453	2327.2976	0.0	16520.06	0.0	21331.502	0.0	0.0	0.0	0.0
79645	Cluster_079641	0.0	0.0	0.0	0.0	25840.715	0.0	0.0	0.0	0.0	6725.0205	0.0	0.0	0.0	0.0	0.0	4369.006	0.0	0.0	0.0	0.0	0.0	0.0	0.0	0.0	0.0	0.0	0.0	0.0	0.0	0.0	0.0	0.0	0.0	38780.637	0.0	29420.703	0.0	0.0	0.0	0.0	0.0	0.0	0.0	0.0	0.0	0.0	0.0	0.0
79635	Cluster_079631	0.0	29171.094	0.0	27840.123	0.0	25734.324	0.0	21072.41	19730.55	0.0	0.0	0.0	50276.395	100190.7	39693.09	0.0	0.0	36640.605	0.0	86819.18	43202.035	0.0	31958.678	43248.543	61567.562	0.0	0.0	31553.889	0.0	26589.076	0.0	0.0	0.0	25992.203	28984.326	53445.39	33592.953	54970.785	29568.582	0.0	19132.742	78149.94	56116.355	21332.35	0.0	0.0	0.0	32172.713
79648.1	Cluster_079644	0.0	0.0	0.0	0.0	8026.6294	0.0	0.0	0.0	0.0	0.0	0.0	58084.59	0.0	0.0	0.0	19457.9	21181.379	0.0	49492.98	13095.066	0.0	11501.314	0.0	74379.555	76057.41	33598.387	0.0	67122.52	34129.613	10179.472	119984.0	54204.363	92632.21	24334.838	24065.014	0.0	0.0	17087.768	56373.453	2327.2976	0.0	16520.06	0.0	21331.502	0.0	0.0	0.0	0.0
6322	Cluster_006318	0.0	0.0	0.0	0.0	0.0	0.0	0.0	0.0	0.0	0.0	0.0	0.0	1238.1902	0.0	0.0	0.0	0.0	0.0	0.0	0.0	859.8865	0.0	2052.3843	0.0	19859.807	0.0	0.0	0.0	0.0	0.0	0.0	0.0	15492.23	0.0	0.0	0.0	0.0	0.0	17237.86	0.0	27499.53	0.0	0.0	0.0	0.0	0.0	0.0	0.0
6325	Cluster_006321	0.0	0.0	0.0	0.0	0.0	0.0	0.0	0.0	0.0	0.0	0.0	0.0	144121.98	0.0	0.0	0.0	0.0	0.0	0.0	0.0	23116.785	0.0	0.0	0.0	0.0	0.0	0.0	0.0	0.0	0.0	0.0	0.0	0.0	0.0	0.0	0.0	0.0	0.0	0.0	0.0	0.0	0.0	0.0	0.0	0.0	0.0	0.0	0.0
6328	Cluster_006324	0.0	0.0	0.0	0.0	0.0	0.0	0.0	0.0	0.0	0.0	0.0	0.0	447099.1	1228272.1	2943369.2	681099.8	868961.25	114148.22	0.0	123635.8	243007.8	1954549.4	116651.85	0.0	0.0	745751.0	63746.38	73519.85	80753.766	172678.89	349002.94	97660.26	432222.47	0.0	734011.0	1444342.4	286306.6	24421.06	0.0	0.0	885350.0	200207.5	0.0	121229.555	100948.18	0.0	76827.31	738770.7
6343	Cluster_006339	0.0	0.0	0.0	0.0	18100.646	0.0	0.0	0.0	0.0	0.0	0.0	0.0	0.0	113284.96	0.0	0.0	0.0	44377.93	60191.836	45140.02	62959.387	0.0	0.0	0.0	0.0	0.0	0.0	0.0	0.0	0.0	0.0	0.0	0.0	0.0	0.0	0.0	0.0	0.0	0.0	0.0	38233.8	14548.293	0.0	0.0	74177.58	0.0	0.0	0.0
6352	Cluster_006348	0.0	161799.48	0.0	0.0	0.0	27920.523	20689.928	114201.55	0.0	81858.52	132275.86	381001.7	13580.793	9736.884	7474.7437	29533.225	53105.723	11523.747	33877.82	205908.22	175916.92	5517.255	23731.613	0.0	30745.783	0.0	0.0	0.0	90945.516	0.0	4788.116	269383.16	5618.3853	5376.264	0.0	39179.17	166150.23	27610.83	0.0	0.0	566.13684	8240.174	0.0	16220.193	0.0	49306.348	62704.77	54134.254
6352.1	Cluster_006348	0.0	161799.48	0.0	0.0	0.0	27920.523	20689.928	114201.55	0.0	81858.52	132275.86	381001.7	13580.793	9736.884	7474.7437	29533.225	53105.723	11523.747	33877.82	205908.22	175916.92	5517.255	23731.613	0.0	30745.783	0.0	0.0	0.0	90945.516	0.0	4788.116	269383.16	5618.3853	5376.264	0.0	39179.17	166150.23	27610.83	0.0	0.0	566.13684	8240.174	0.0	16220.193	0.0	49306.348	62704.77	54134.254
6353	Cluster_006349	0.0	0.0	0.0	0.0	0.0	0.0	0.0	0.0	0.0	0.0	0.0	0.0	0.0	0.0	5674.7617	0.0	0.0	0.0	0.0	0.0	0.0	0.0	0.0	0.0	0.0	0.0	0.0	0.0	0.0	0.0	0.0	0.0	0.0	0.0	0.0	0.0	0.0	0.0	0.0	0.0	0.0	0.0	0.0	0.0	0.0	0.0	0.0	0.0
6356	Cluster_006352	0.0	0.0	0.0	0.0	0.0	0.0	0.0	0.0	0.0	0.0	0.0	0.0	5965.624	0.0	0.0	0.0	0.0	0.0	0.0	0.0	0.0	0.0	0.0	0.0	0.0	0.0	0.0	0.0	0.0	0.0	0.0	0.0	0.0	0.0	0.0	0.0	0.0	0.0	0.0	0.0	0.0	0.0	0.0	0.0	0.0	0.0	0.0	0.0
79830	Cluster_079826	0.0	0.0	0.0	0.0	0.0	0.0	0.0	0.0	0.0	0.0	0.0	0.0	0.0	64723.883	0.0	0.0	0.0	2331.4243	1955425.2	42824.17	20115.555	0.0	0.0	0.0	847230.8	0.0	0.0	0.0	430851.8	0.0	0.0	103813.07	426139.66	0.0	0.0	0.0	0.0	0.0	0.0	0.0	9044.543	510165.16	0.0	226052.62	19137.691	85577.24	0.0	0.0
79854	Cluster_079850	0.0	0.0	0.0	0.0	0.0	0.0	0.0	0.0	0.0	0.0	0.0	0.0	0.0	0.0	0.0	0.0	0.0	0.0	0.0	0.0	0.0	0.0	0.0	0.0	0.0	0.0	0.0	0.0	0.0	0.0	0.0	0.0	0.0	0.0	0.0	0.0	0.0	0.0	0.0	0.0	0.0	0.0	0.0	0.0	0.0	0.0	0.0	0.0
79862	Cluster_079858	0.0	0.0	0.0	0.0	59147.066	2096.4993	0.0	24833.21	0.0	0.0	48110.47	52722.133	28752.56	0.0	0.0	24866.799	0.0	0.0	0.0	58661.027	28906.062	0.0	154240.22	0.0	86904.44	137953.73	0.0	0.0	399728.5	73522.83	0.0	0.0	37316.965	0.0	350208.88	0.0	0.0	0.0	14028.674	0.0	1014339.8	0.0	147080.34	180533.28	0.0	23259.67	427480.7	679197.9
79883	Cluster_079879	0.0	0.0	0.0	0.0	0.0	17431.484	11284.945	0.0	0.0	0.0	0.0	0.0	0.0	0.0	0.0	0.0	0.0	0.0	0.0	0.0	0.0	0.0	0.0	0.0	0.0	0.0	0.0	0.0	0.0	21564.664	0.0	0.0	0.0	0.0	0.0	0.0	0.0	0.0	20172.873	0.0	17515.533	0.0	0.0	0.0	33090.312	0.0	0.0	0.0
79886	Cluster_079882	0.0	0.0	0.0	0.0	0.0	0.0	0.0	0.0	0.0	0.0	0.0	0.0	0.0	0.0	0.0	0.0	0.0	0.0	0.0	0.0	0.0	0.0	0.0	0.0	0.0	0.0	0.0	0.0	0.0	0.0	0.0	0.0	0.0	18191.291	0.0	0.0	0.0	0.0	0.0	0.0	0.0	0.0	0.0	0.0	0.0	0.0	0.0	0.0
79922	Cluster_079918	960873.44	1290545.8	1427167.6	1239832.4	1389005.2	1419204.4	1586396.1	1429226.5	1887079.8	1950985.0	1687043.9	1608380.1	2431395.2	1.0153697E7	1.0698135E7	1489031.0	6212601.0	3229491.8	516937.34	9005685.0	1.0397686E7	5487397.5	3531197.0	2084674.6	1023750.5	2869348.0	3341994.0	3173710.0	1.3098878E7	4548643.5	5394093.5	408119.4	1679676.6	3732297.5	4481398.0	2.3577296E7	3256984.8	900476.25	3133827.2	2329305.8	5405564.5	1512994.0	45665.89	312158.25	604866.75	2168044.8	3342119.2	5128106.0
6382	Cluster_006378	0.0	0.0	0.0	0.0	0.0	0.0	0.0	0.0	0.0	0.0	0.0	0.0	41723.145	0.0	0.0	0.0	0.0	0.0	0.0	0.0	0.0	0.0	0.0	0.0	0.0	0.0	0.0	0.0	0.0	0.0	0.0	0.0	0.0	0.0	0.0	0.0	0.0	0.0	0.0	0.0	0.0	0.0	0.0	0.0	0.0	0.0	43925.234	0.0
6381	Cluster_006377	0.0	0.0	0.0	0.0	0.0	0.0	0.0	0.0	0.0	0.0	0.0	0.0	0.0	0.0	0.0	0.0	0.0	0.0	0.0	61380.305	0.0	0.0	0.0	0.0	0.0	10623.94	0.0	0.0	0.0	0.0	0.0	0.0	0.0	0.0	0.0	0.0	0.0	0.0	0.0	0.0	0.0	0.0	0.0	0.0	0.0	0.0	31498.066	0.0
6381.1	Cluster_006377	0.0	0.0	0.0	0.0	0.0	0.0	0.0	0.0	0.0	0.0	0.0	0.0	0.0	0.0	0.0	0.0	0.0	0.0	0.0	61380.305	0.0	0.0	0.0	0.0	0.0	10623.94	0.0	0.0	0.0	0.0	0.0	0.0	0.0	0.0	0.0	0.0	0.0	0.0	0.0	0.0	0.0	0.0	0.0	0.0	0.0	0.0	31498.066	0.0
6382.1	Cluster_006378	0.0	0.0	0.0	0.0	0.0	0.0	0.0	0.0	0.0	0.0	0.0	0.0	41723.145	0.0	0.0	0.0	0.0	0.0	0.0	0.0	0.0	0.0	0.0	0.0	0.0	0.0	0.0	0.0	0.0	0.0	0.0	0.0	0.0	0.0	0.0	0.0	0.0	0.0	0.0	0.0	0.0	0.0	0.0	0.0	0.0	0.0	43925.234	0.0
79962	Cluster_079958	0.0	0.0	0.0	0.0	0.0	0.0	0.0	0.0	0.0	0.0	0.0	0.0	0.0	0.0	0.0	0.0	0.0	0.0	0.0	0.0	0.0	0.0	0.0	0.0	0.0	0.0	0.0	0.0	0.0	0.0	0.0	0.0	0.0	0.0	0.0	0.0	0.0	0.0	0.0	0.0	0.0	0.0	0.0	0.0	48686.094	0.0	0.0	0.0
6391	Cluster_006387	0.0	12.64256	0.0	0.0	0.0	0.0	0.0	0.0	0.0	0.0	0.0	0.0	0.0	0.0	0.0	0.0	0.0	0.0	53829.47	0.0	0.0	0.0	0.0	201162.48	0.0	75822.66	0.0	183786.44	0.0	0.0	0.0	0.0	0.0	0.0	88604.24	0.0	129841.016	0.0	0.0	0.0	0.0	0.0	59508.395	0.0	700450.5	0.0	0.0	0.0
79967	Cluster_079963	29397.465	0.0	31484.943	0.0	46446.887	25017.568	23916.086	117.72119	19093.523	0.0	0.0	0.0	0.0	0.0	3281.3945	0.0	0.0	0.0	7150.093	2133.151	9900.411	0.0	0.0	0.0	0.0	0.0	0.0	0.0	0.0	0.0	0.0	0.0	0.0	0.0	15526.896	3583.1458	9369.762	21572.04	0.0	0.0	0.0	0.0	0.0	0.0	0.0	0.0	0.0	14737.157
6394	Cluster_006390	0.0	0.0	0.0	2587.9497	0.0	23359.95	0.0	2166.1716	0.0	0.0	0.0	0.0	2193.4253	2051.4648	600.80066	41.723106	3374.6748	1773.3203	0.0	3615.147	7536.5654	0.0	0.0	9.191626	0.0	0.0	0.0	8462.262	0.0	17646.312	0.0	6886.4946	1245.2621	11750.383	0.0	12099.095	0.0	0.0	0.0	0.0	2158.7947	0.0	0.0	0.0	0.0	0.0	3531.4595	0.0
6401	Cluster_006397	0.0	0.0	0.0	0.0	0.0	0.0	0.0	0.0	0.0	0.0	0.0	10169.196	0.0	0.0	0.0	0.0	3726.1323	0.0	0.0	0.0	0.0	0.0	0.0	0.0	0.0	0.0	0.0	0.0	0.0	0.0	47610.297	0.0	0.0	0.0	0.0	0.0	0.0	0.0	0.0	0.0	0.0	0.0	0.0	0.0	0.0	0.0	0.0	0.0
6404	Cluster_006400	0.0	0.0	0.0	0.0	0.0	0.0	0.0	0.0	0.0	0.0	3256.6072	0.0	0.0	0.0	2058.2388	0.0	0.0	0.0	0.0	0.0	0.0	0.0	0.0	0.0	0.0	0.0	0.0	0.0	0.0	0.0	0.0	0.0	0.0	0.0	0.0	0.0	0.0	0.0	0.0	0.0	0.0	0.0	0.0	0.0	0.0	0.0	749688.0	0.0
6404.1	Cluster_006400	0.0	0.0	0.0	0.0	0.0	0.0	0.0	0.0	0.0	0.0	3256.6072	0.0	0.0	0.0	2058.2388	0.0	0.0	0.0	0.0	0.0	0.0	0.0	0.0	0.0	0.0	0.0	0.0	0.0	0.0	0.0	0.0	0.0	0.0	0.0	0.0	0.0	0.0	0.0	0.0	0.0	0.0	0.0	0.0	0.0	0.0	0.0	749688.0	0.0
6404.2	Cluster_006400	0.0	0.0	0.0	0.0	0.0	0.0	0.0	0.0	0.0	0.0	3256.6072	0.0	0.0	0.0	2058.2388	0.0	0.0	0.0	0.0	0.0	0.0	0.0	0.0	0.0	0.0	0.0	0.0	0.0	0.0	0.0	0.0	0.0	0.0	0.0	0.0	0.0	0.0	0.0	0.0	0.0	0.0	0.0	0.0	0.0	0.0	0.0	749688.0	0.0
6404.3	Cluster_006400	0.0	0.0	0.0	0.0	0.0	0.0	0.0	0.0	0.0	0.0	3256.6072	0.0	0.0	0.0	2058.2388	0.0	0.0	0.0	0.0	0.0	0.0	0.0	0.0	0.0	0.0	0.0	0.0	0.0	0.0	0.0	0.0	0.0	0.0	0.0	0.0	0.0	0.0	0.0	0.0	0.0	0.0	0.0	0.0	0.0	0.0	0.0	749688.0	0.0
80010	Cluster_080006	2930987.0	3199990.8	2550834.8	2428034.2	2205968.2	2701561.5	3020188.8	2757428.5	3043912.5	3013692.0	3027665.0	3171138.0	1.3075493E7	2721274.5	569017.5	1383874.0	3.17669E7	155591.34	9834815.0	374646.28	230391.25	968139.25	639801.06	1639638.2	1.1538993E7	858519.6	531421.0	944761.8	3149159.0	2624864.0	223092.94	1.7539262E7	3509827.2	896182.5	1871024.6	1186089.0	1283998.1	1429016.2	1027105.44	4524140.0	1.0253956E7	150244.97	4234736.0	669527.75	4094430.8	2451414.2	972038.5	440340.5
80066	Cluster_080062	35439.125	15924.996	0.0	0.0	21744.156	0.0	0.0	656.7566	11596.099	0.0	0.0	30949.486	48997.53	83427.51	177750.66	0.0	0.0	581.1586	627.4967	0.0	1305.2413	6553.0796	0.0	0.0	0.0	0.0	8026.804	685.50507	18170.574	0.0	36214.28	0.0	0.0	1635.5554	0.0	23174.25	16123.53	16642.918	77724.484	0.0	211430.1	28439.414	41663.44	20831.355	19278.6	0.0	11256.771	2742429.0
6411	Cluster_006407	0.0	0.0	0.0	0.0	0.0	0.0	0.0	0.0	0.0	0.0	0.0	0.0	0.0	0.0	15311.372	0.0	0.0	0.0	0.0	0.0	29291.828	0.0	0.0	0.0	0.0	0.0	0.0	0.0	0.0	0.0	0.0	0.0	0.0	0.0	0.0	0.0	0.0	0.0	0.0	0.0	0.0	0.0	0.0	0.0	0.0	0.0	38756.688	0.0
6420	Cluster_006416	0.0	0.0	0.0	0.0	0.0	0.0	138.68019	0.0	0.0	0.0	0.0	0.0	0.0	0.0	0.0	0.0	125.607056	0.0	0.0	0.0	0.0	0.0	0.0	0.0	0.0	0.0	0.0	0.0	0.0	0.0	0.0	0.0	0.0	0.0	0.0	0.0	0.0	0.0	0.0	0.0	0.0	0.0	0.0	0.0	0.0	0.0	0.0	0.0
6429	Cluster_006425	0.0	0.0	0.0	0.0	0.0	0.0	0.0	0.0	0.0	0.0	0.0	0.0	0.0	0.0	0.0	0.0	0.0	0.0	501.82083	0.0	0.0	0.0	0.0	0.0	0.0	0.0	0.0	0.0	0.0	0.0	0.0	0.0	0.0	0.0	0.0	0.0	0.0	0.0	0.0	0.0	0.0	0.0	0.0	0.0	0.0	0.0	16084.301	0.0
6438	Cluster_006434	0.0	0.0	0.0	0.0	0.0	0.0	0.0	0.0	0.0	0.0	0.0	0.0	0.0	0.0	0.0	0.0	0.0	0.0	0.0	0.0	0.0	0.0	0.0	0.0	0.0	0.0	0.0	0.0	0.0	0.0	0.0	0.0	0.0	0.0	0.0	0.0	0.0	0.0	0.0	0.0	0.0	0.0	0.0	0.0	0.0	0.0	0.0	0.0
6453	Cluster_006449	0.0	0.0	0.0	0.0	0.0	0.0	0.0	0.0	0.0	0.0	0.0	0.0	0.0	18029.254	0.0	0.0	0.0	0.0	123.122444	0.0	0.0	0.0	0.0	17360.387	0.0	0.0	0.0	0.0	0.0	0.0	29639.656	0.0	0.0	0.0	0.0	0.0	0.0	0.0	50974.016	0.0	0.0	0.0	0.0	0.0	0.0	0.0	36524.156	1676.8881
80213	Cluster_080209	21090.535	0.0	0.0	0.0	44309.97	127876.61	76570.305	0.0	81523.945	0.0	0.0	7652.535	0.0	32662.246	96626.57	30558.121	50424.582	47586.41	35535.293	4891.2466	85778.48	0.0	73214.95	36503.48	43538.914	18964.29	73866.81	0.0	131599.92	30840.164	0.0	55352.07	49736.367	119934.86	78643.13	0.0	0.0	23032.484	0.0	28116.59	39959.645	34602.5	23126.004	76535.266	0.0	69538.8	5601.038	54334.773
6460	Cluster_006456	0.0	0.0	0.0	0.0	0.0	0.0	0.0	0.0	0.0	0.0	0.0	0.0	0.0	0.0	0.0	0.0	0.0	0.0	0.0	0.0	0.0	0.0	0.0	0.0	0.0	0.0	0.0	0.0	0.0	0.0	0.0	0.0	0.0	0.0	0.0	0.0	0.0	0.0	0.0	0.0	0.0	0.0	0.0	0.0	0.0	0.0	0.0	0.0
6477	Cluster_006473	0.0	0.0	0.0	0.0	0.0	0.0	0.0	0.0	0.0	0.0	0.0	0.0	55362.152	0.0	0.0	0.0	0.0	0.0	0.0	0.0	0.0	0.0	0.0	0.0	0.0	0.0	0.0	0.0	91267.78	0.0	0.0	0.0	0.0	0.0	0.0	0.0	0.0	0.0	0.0	0.0	0.0	0.0	0.0	0.0	0.0	0.0	0.0	0.0
80374	Cluster_080370	54296.48	304815.03	114022.66	56007.57	0.0	179056.12	154434.19	231752.1	25242.17	131879.58	158938.39	2485772.8	123743.125	0.0	721164.8	0.0	33182.805	104693.89	38472.516	3163406.5	672627.25	0.0	0.0	0.0	75835.26	0.0	0.0	37799.69	54153.336	124070.234	0.0	0.0	0.0	183847.02	0.0	7244.1196	1384582.1	0.0	0.0	20498.213	41134.883	3959.6626	0.0	72894.57	50995.594	191546.25	3714396.0	69603.836
80398	Cluster_080394	0.0	0.0	0.0	0.0	0.0	4790.9507	0.0	0.0	0.0	0.0	0.0	0.0	0.0	0.0	0.0	0.0	0.0	0.0	0.0	0.0	0.0	0.0	0.0	0.0	0.0	0.0	0.0	0.0	0.0	0.0	0.0	0.0	15.986974	0.0	0.0	0.0	0.0	0.0	0.0	0.0	0.0	0.0	0.0	0.0	9878.497	0.0	0.0	0.0
80398.1	Cluster_080394	0.0	0.0	0.0	0.0	0.0	4790.9507	0.0	0.0	0.0	0.0	0.0	0.0	0.0	0.0	0.0	0.0	0.0	0.0	0.0	0.0	0.0	0.0	0.0	0.0	0.0	0.0	0.0	0.0	0.0	0.0	0.0	0.0	15.986974	0.0	0.0	0.0	0.0	0.0	0.0	0.0	0.0	0.0	0.0	0.0	9878.497	0.0	0.0	0.0
80398.2	Cluster_080394	0.0	0.0	0.0	0.0	0.0	4790.9507	0.0	0.0	0.0	0.0	0.0	0.0	0.0	0.0	0.0	0.0	0.0	0.0	0.0	0.0	0.0	0.0	0.0	0.0	0.0	0.0	0.0	0.0	0.0	0.0	0.0	0.0	15.986974	0.0	0.0	0.0	0.0	0.0	0.0	0.0	0.0	0.0	0.0	0.0	9878.497	0.0	0.0	0.0
6498	Cluster_006494	0.0	0.0	0.0	0.0	0.0	0.0	0.0	0.0	0.0	0.0	0.0	0.0	0.0	0.0	0.0	0.0	0.0	0.0	0.0	0.0	0.0	0.0	0.0	0.0	0.0	0.0	0.0	0.0	0.0	0.0	0.0	0.0	0.0	0.0	0.0	0.0	0.0	0.0	0.0	0.0	0.0	0.0	0.0	0.0	0.0	0.0	0.0	0.0
6494	Cluster_006490	0.0	0.0	0.0	0.0	0.0	0.0	0.0	0.0	0.0	0.0	0.0	0.0	0.0	0.0	0.0	0.0	0.0	0.0	0.0	0.0	0.0	0.0	0.0	0.0	19642.826	0.0	0.0	0.0	0.0	0.0	0.0	0.0	0.0	0.0	0.0	0.0	0.0	0.0	0.0	0.0	0.0	0.0	0.0	0.0	0.0	0.0	0.0	0.0
6494.1	Cluster_006490	0.0	0.0	0.0	0.0	0.0	0.0	0.0	0.0	0.0	0.0	0.0	0.0	0.0	0.0	0.0	0.0	0.0	0.0	0.0	0.0	0.0	0.0	0.0	0.0	19642.826	0.0	0.0	0.0	0.0	0.0	0.0	0.0	0.0	0.0	0.0	0.0	0.0	0.0	0.0	0.0	0.0	0.0	0.0	0.0	0.0	0.0	0.0	0.0
6502	Cluster_006498	0.0	0.0	0.0	0.0	0.0	0.0	0.0	0.0	0.0	0.0	0.0	0.0	0.0	0.0	0.0	0.0	0.0	0.0	0.0	31095.818	0.0	0.0	1890.373	0.0	0.0	0.0	0.0	2120.9912	0.0	0.0	2736.235	0.0	0.0	0.0	0.0	0.0	0.0	0.0	42247.36	0.0	0.0	0.0	0.0	0.0	0.0	1837.6661	0.0	0.0
6505	Cluster_006501	0.0	0.0	0.0	0.0	0.0	0.0	0.0	0.0	0.0	0.0	0.0	0.0	0.0	0.0	0.0	0.0	0.0	0.0	0.0	0.0	0.0	0.0	0.0	0.0	0.0	0.0	0.0	0.0	0.0	0.0	0.0	0.0	0.0	0.0	0.0	0.0	0.0	0.0	0.0	0.0	0.0	0.0	0.0	0.0	0.0	0.0	0.0	0.0
6504	Cluster_006500	7338.417	7149.7754	4054.0034	18873.621	0.0	70112.86	36824.016	6502.7583	3038.7725	27273.312	0.0	0.0	1885.0479	0.0	128826.95	12373.294	0.0	20692.164	0.0	0.0	0.0	109457.836	0.0	113248.15	42846.945	10330.173	0.0	11809.479	208188.3	95577.05	7657.4946	77589.87	31543.654	101528.125	39619.133	0.0	0.0	30428.893	11337.059	240345.78	0.0	78302.07	64443.254	7805.8755	135404.16	94443.85	111596.42	109450.06
6504.1	Cluster_006500	7338.417	7149.7754	4054.0034	18873.621	0.0	70112.86	36824.016	6502.7583	3038.7725	27273.312	0.0	0.0	1885.0479	0.0	128826.95	12373.294	0.0	20692.164	0.0	0.0	0.0	109457.836	0.0	113248.15	42846.945	10330.173	0.0	11809.479	208188.3	95577.05	7657.4946	77589.87	31543.654	101528.125	39619.133	0.0	0.0	30428.893	11337.059	240345.78	0.0	78302.07	64443.254	7805.8755	135404.16	94443.85	111596.42	109450.06
6504.2	Cluster_006500	7338.417	7149.7754	4054.0034	18873.621	0.0	70112.86	36824.016	6502.7583	3038.7725	27273.312	0.0	0.0	1885.0479	0.0	128826.95	12373.294	0.0	20692.164	0.0	0.0	0.0	109457.836	0.0	113248.15	42846.945	10330.173	0.0	11809.479	208188.3	95577.05	7657.4946	77589.87	31543.654	101528.125	39619.133	0.0	0.0	30428.893	11337.059	240345.78	0.0	78302.07	64443.254	7805.8755	135404.16	94443.85	111596.42	109450.06
6511	Cluster_006507	40562.78	37084.746	0.0	20536.178	45495.953	100681.21	97600.44	57874.793	86911.92	40895.465	0.0	1811.9211	101570.39	80279.555	51905.207	24849.877	65362.266	23935.514	70706.44	21987.793	0.0	0.0	45575.12	20916.514	0.0	94647.91	0.0	54237.758	170754.4	137988.47	114112.555	77330.734	108697.89	134560.9	116934.875	11728.579	81073.54	0.0	132670.34	85471.9	74276.04	35363.883	117716.68	87231.19	35796.645	0.0	22268.773	83461.15
80512	Cluster_080508	0.0	0.0	0.0	0.0	0.0	0.0	0.0	0.0	0.0	0.0	0.0	0.0	0.0	0.0	0.0	0.0	0.0	0.0	0.0	0.0	0.0	0.0	0.0	0.0	21951.834	0.0	0.0	0.0	0.0	0.0	0.0	0.0	0.0	0.0	0.0	0.0	0.0	0.0	18906.494	0.0	0.0	0.0	0.0	0.0	0.0	0.0	0.0	0.0
6531	Cluster_006527	0.0	0.0	0.0	0.0	0.0	0.0	0.0	0.0	0.0	0.0	0.0	0.0	0.0	0.0	0.0	0.0	0.0	0.0	43339.45	0.0	0.0	0.0	0.0	0.0	0.0	0.0	0.0	0.0	0.0	0.0	0.0	0.0	0.0	0.0	0.0	0.0	0.0	0.0	0.0	0.0	0.0	0.0	0.0	0.0	0.0	0.0	0.0	0.0
6530	Cluster_006526	36913.375	76988.49	0.0	22421.395	0.0	1062.9165	18203.947	0.0	0.0	129826.02	81661.61	0.0	0.0	58156.96	23284.396	58938.6	0.0	0.0	61513.082	27764.352	9165.508	8072.363	9414.012	9649.518	213655.73	100692.6	149676.28	123775.07	300242.1	153656.02	74802.42	113217.836	27442.604	127853.49	97574.58	3533.5527	0.0	116177.08	0.0	60813.73	8473.564	3621.1826	233841.12	187422.97	0.0	125246.77	8150.1353	128292.375
80593	Cluster_080589	0.0	0.0	0.0	0.0	0.0	0.0	0.0	0.0	0.0	0.0	0.0	0.0	0.0	0.0	0.0	0.0	0.0	0.0	0.0	0.0	0.0	0.0	0.0	0.0	0.0	0.0	0.0	0.0	0.0	0.0	0.0	0.0	0.0	0.0	0.0	0.0	0.0	0.0	0.0	0.0	0.0	0.0	0.0	0.0	0.0	0.0	0.0	0.0
80663	Cluster_080659	0.0	0.0	0.0	0.0	0.0	0.0	0.0	0.0	6975.518	0.0	0.0	35895.504	0.0	0.0	0.0	0.0	0.0	0.0	33424.746	0.0	0.0	0.0	0.0	0.0	0.0	28162.09	0.0	0.0	0.0	59934.71	0.0	61476.72	0.0	0.0	0.0	0.0	0.0	0.0	0.0	0.0	7620.9907	0.0	0.0	0.0	0.0	0.0	0.0	0.0
6564	Cluster_006560	0.0	0.0	0.0	0.0	0.0	0.0	0.0	0.0	0.0	0.0	0.0	0.0	0.0	0.0	0.0	0.0	0.0	0.0	0.0	0.0	0.0	0.0	0.0	0.0	0.0	0.0	0.0	0.0	0.0	0.0	0.0	0.0	0.0	0.0	0.0	0.0	0.0	0.0	0.0	0.0	0.0	0.0	0.0	0.0	0.0	0.0	0.0	0.0
6565	Cluster_006561	0.0	0.0	0.0	0.0	0.0	0.0	0.0	0.0	0.0	0.0	0.0	0.0	0.0	0.0	0.0	0.0	0.0	0.0	0.0	0.0	0.0	0.0	0.0	0.0	0.0	0.0	0.0	0.0	0.0	0.0	0.0	0.0	0.0	0.0	0.0	0.0	0.0	0.0	0.0	0.0	0.0	0.0	0.0	0.0	0.0	0.0	0.0	0.0
80717	Cluster_080713	0.0	0.0	0.0	0.0	0.0	25080.014	0.0	0.0	0.0	0.0	0.0	0.0	0.0	0.0	0.0	0.0	0.0	0.0	0.0	0.0	0.0	0.0	0.0	0.0	0.0	0.0	0.0	0.0	0.0	0.0	0.0	0.0	0.0	0.0	0.0	0.0	0.0	0.0	0.0	0.0	0.0	0.0	0.0	0.0	0.0	0.0	0.0	0.0
80860	Cluster_080856	0.0	0.0	0.0	0.0	0.0	0.0	0.0	0.0	0.0	0.0	0.0	0.0	0.0	0.0	44399.664	0.0	17154.809	0.0	0.0	0.0	0.0	0.0	0.0	0.0	27099.906	28274.967	0.0	0.0	0.0	0.0	0.0	0.0	20151.545	17636.559	66394.36	0.0	0.0	0.0	0.0	0.0	0.0	0.0	0.0	0.0	0.0	0.0	0.0	0.0
80864	Cluster_080860	0.0	0.0	0.0	0.0	0.0	0.0	0.0	0.0	0.0	0.0	0.0	0.0	0.0	0.0	0.0	0.0	0.0	0.0	0.0	0.0	0.0	0.0	0.0	0.0	0.0	0.0	0.0	0.0	0.0	0.0	0.0	0.0	0.0	0.0	0.0	0.0	0.0	0.0	0.0	0.0	0.0	0.0	0.0	0.0	0.0	0.0	0.0	0.0
80876	Cluster_080872	0.0	0.0	0.0	0.0	0.0	0.0	0.0	0.0	0.0	0.0	0.0	0.0	0.0	0.0	0.0	24051.754	0.0	0.0	0.0	0.0	0.0	0.0	0.0	0.0	19857.76	0.0	0.0	0.0	0.0	0.0	0.0	28329.217	0.0	0.0	0.0	0.0	0.0	0.0	0.0	0.0	0.0	0.0	0.0	0.0	0.0	0.0	0.0	0.0
80871	Cluster_080867	122623.945	159677.81	79018.234	33819.92	0.0	34043.34	32946.49	109395.375	110278.23	50678.27	140325.19	56241.258	135912.72	101334.66	34200.71	123156.69	92057.94	57626.18	178528.84	43993.406	85237.26	92924.586	67284.14	91801.336	63588.73	0.0	51236.234	98077.95	0.0	12816.876	42909.164	0.0	186008.25	17535.775	245782.53	110277.65	88807.37	44656.816	153635.98	0.0	0.0	0.0	133892.64	136568.9	117494.625	61083.39	0.0	139960.39
80914	Cluster_080910	0.0	0.0	0.0	0.0	0.0	0.0	0.0	0.0	5348.7725	0.0	0.0	0.0	42265.383	90967.375	58775.902	0.0	88983.08	0.0	0.0	74178.0	12719.103	13050.361	0.0	0.0	0.0	0.0	2821.2712	0.0	34959.426	0.0	11699.281	0.0	0.0	0.0	0.0	569.0266	0.0	0.0	0.0	0.0	0.0	0.0	0.0	0.0	0.0	0.0	37070.355	0.0
6646	Cluster_006642	1.002811E7	9342295.0	9047038.0	8999619.0	8221250.0	8487821.0	9302420.0	8816683.0	8529334.0	8497747.0	8097677.0	9452394.0	4626847.5	5167219.0	7913242.0	2984887.2	5040812.5	6323278.0	1.3759517E7	7715746.0	3552163.0	6135466.5	2596115.5	1.2827197E7	1.7619306E7	8472883.0	6297442.0	9520102.0	5830195.0	8130827.5	4004161.5	3012317.5	3448909.0	5.69467E7	5430565.0	5402087.0	8282766.0	1.4282439E7	2383099.5	3.9582204E7	1.2869482E7	3857964.5	5045022.5	5765547.0	1.4395065E7	6960774.0	6404689.0	6936098.0
81038	Cluster_081034	3061418.8	3636464.5	1012269.7	2410193.8	1900826.2	2275538.0	1787984.1	2935829.2	1338796.8	2305574.0	2800502.0	3795185.5	316781.94	148655.56	105257.4	4606251.0	267474.25	2119487.5	432528.62	591746.94	178047.38	1976521.5	3491071.0	2253215.5	6836446.5	2677349.0	7056114.5	1615169.4	1370794.5	2429371.0	2967012.2	3778358.0	4364261.0	1631719.6	2264045.0	2580622.2	55128.977	2400116.2	1815856.1	609810.5	1087214.1	2676088.5	2856916.0	6015955.5	1.8699058E7	1.7867752E7	6645817.5	1652365.5
81067	Cluster_081063	22837.297	123195.45	24190.305	52174.98	37531.33	198517.34	99156.38	124981.3	132265.89	145043.48	97346.08	179757.9	62081.77	116950.21	89139.14	238274.72	103979.59	25984.01	36835.09	104214.04	154525.67	65955.53	0.0	46089.758	0.0	398384.8	92211.66	160036.5	183838.33	171209.22	99389.58	36705.23	148855.83	36846.375	188245.78	214546.42	97194.63	135572.39	52013.344	38462.375	44058.297	156238.3	101213.97	341486.8	0.0	217242.84	112757.96	244458.81
81075	Cluster_081071	0.0	0.0	0.0	0.0	20297.172	2792.3838	0.0	0.0	44919.15	0.0	0.0	0.0	0.0	0.0	0.0	12511.258	158.37186	0.0	0.0	0.0	0.0	0.0	0.0	12256.944	0.0	0.0	0.0	0.0	0.0	0.0	0.0	0.0	0.0	0.0	0.0	0.0	0.0	0.0	0.0	0.0	0.0	0.0	0.0	0.0	0.0	0.0	0.0	0.0
6658	Cluster_006654	3990.509	54271.812	0.0	0.0	0.0	0.0	0.0	0.0	22741.105	0.0	0.0	44769.656	0.0	0.0	0.0	0.0	0.0	0.0	54380.75	0.0	0.0	0.0	0.0	0.0	0.0	0.0	0.0	0.0	0.0	60650.344	0.0	0.0	0.0	0.0	0.0	19100.535	0.0	0.0	89182.62	0.0	47796.203	0.0	0.0	61452.105	0.0	39587.664	0.0	50611.39
6662	Cluster_006658	0.0	0.0	0.0	0.0	0.0	0.0	0.0	0.0	0.0	0.0	0.0	0.0	0.0	0.0	0.0	0.0	0.0	0.0	0.0	0.0	0.0	0.0	0.0	0.0	0.0	0.0	0.0	0.0	0.0	0.0	0.0	0.0	0.0	0.0	0.0	0.0	0.0	0.0	0.0	0.0	0.0	0.0	0.0	0.0	0.0	0.0	0.0	0.0
6664	Cluster_006660	0.0	0.0	0.0	0.0	0.0	0.0	0.0	0.0	0.0	0.0	0.0	0.0	0.0	0.0	0.0	0.0	0.0	0.0	0.0	0.0	0.0	0.0	0.0	0.0	0.0	0.0	0.0	0.0	0.0	0.0	1215322.0	0.0	0.0	0.0	0.0	105930.9	60875.28	0.0	13879.547	0.0	0.0	0.0	0.0	0.0	0.0	0.0	4600.5415	0.0
81097	Cluster_081093	0.0	0.0	0.0	0.0	0.0	0.0	0.0	0.0	0.0	0.0	0.0	0.0	0.0	0.0	0.0	0.0	0.0	0.0	0.0	0.0	0.0	0.0	0.0	0.0	0.0	7787.882	0.0	0.0	0.0	0.0	0.0	19043.678	0.0	0.0	0.0	0.0	0.0	0.0	0.0	0.0	0.0	0.0	0.0	0.0	0.0	0.0	0.0	0.0
81101	Cluster_081097	0.0	0.0	0.0	0.0	0.0	0.0	0.0	0.0	0.0	0.0	0.0	0.0	0.0	0.0	0.0	0.0	0.0	0.0	0.0	0.0	0.0	0.0	0.0	0.0	0.0	0.0	0.0	0.0	0.0	0.0	0.0	0.0	0.0	0.0	0.0	0.0	0.0	0.0	0.0	0.0	0.0	0.0	0.0	0.0	0.0	0.0	0.0	0.0
81107	Cluster_081103	0.0	0.0	0.0	0.0	0.0	0.0	0.0	0.0	0.0	0.0	2974.9084	0.0	0.0	0.0	0.0	0.0	0.0	0.0	0.0	0.0	0.0	0.0	0.0	0.0	0.0	0.0	0.0	0.0	0.0	0.0	0.0	0.0	0.0	0.0	0.0	0.0	0.0	0.0	0.0	0.0	0.0	0.0	0.0	0.0	0.0	0.0	0.0	0.0
81104	Cluster_081100	0.0	0.0	0.0	0.0	0.0	29180.623	30689.453	25310.836	9782.551	0.0	0.0	0.0	2190.3691	0.0	0.0	0.0	0.0	0.0	0.0	2428.1255	0.0	0.0	0.0	0.0	40169.75	0.0	0.0	0.0	19240.58	0.0	0.0	16329.971	0.0	26280.957	0.0	0.0	0.0	0.0	0.0	0.0	0.0	0.0	0.0	0.0	0.0	0.0	0.0	0.0
81104.1	Cluster_081100	0.0	0.0	0.0	0.0	0.0	29180.623	30689.453	25310.836	9782.551	0.0	0.0	0.0	2190.3691	0.0	0.0	0.0	0.0	0.0	0.0	2428.1255	0.0	0.0	0.0	0.0	40169.75	0.0	0.0	0.0	19240.58	0.0	0.0	16329.971	0.0	26280.957	0.0	0.0	0.0	0.0	0.0	0.0	0.0	0.0	0.0	0.0	0.0	0.0	0.0	0.0
6677	Cluster_006673	5117036.5	4866693.0	4013809.0	6225866.0	3603403.8	4835944.0	2633091.0	3785694.0	3996173.2	4258123.5	6522571.5	3964487.8	4896905.5	4959455.0	3615423.5	5593817.5	4863647.0	3774532.0	4643935.5	4228676.0	5174252.5	7119237.5	3866886.0	2280817.8	5569236.0	1903443.9	7074451.0	5790498.5	3867780.0	4781102.0	5138869.0	4906858.5	4388471.0	4187537.8	4156130.2	2437564.0	5918553.5	4345495.0	4723711.0	4039820.0	3360400.8	2708271.8	3412891.2	6337580.5	6002756.5	4706777.0	3876958.0	5496484.5
6679	Cluster_006675	0.0	0.0	0.0	0.0	0.0	0.0	0.0	0.0	0.0	0.0	0.0	0.0	0.0	0.0	0.0	0.0	0.0	0.0	0.0	0.0	0.0	0.0	0.0	0.0	0.0	0.0	0.0	1488.5018	0.0	0.0	0.0	0.0	0.0	0.0	0.0	0.0	0.0	0.0	0.0	0.0	0.0	0.0	0.0	0.0	0.0	0.0	0.0	0.0
6680	Cluster_006676	0.0	0.0	0.0	0.0	0.0	0.0	0.0	0.0	0.0	0.0	0.0	0.0	0.0	0.0	0.0	0.0	0.0	0.0	0.0	0.0	0.0	0.0	0.0	0.0	0.0	0.0	0.0	0.0	0.0	0.0	0.0	0.0	0.0	0.0	0.0	0.0	0.0	0.0	0.0	0.0	0.0	0.0	0.0	0.0	0.0	0.0	0.0	0.0
81205	Cluster_081201	0.0	0.0	0.0	0.0	0.0	0.0	0.0	0.0	0.0	0.0	0.0	0.0	0.0	0.0	0.0	0.0	0.0	0.0	0.0	0.0	0.0	0.0	0.0	0.0	0.0	0.0	0.0	0.0	0.0	0.0	0.0	0.0	0.0	0.0	0.0	0.0	0.0	0.0	0.0	0.0	0.0	0.0	0.0	0.0	0.0	0.0	0.0	0.0
81204	Cluster_081200	0.0	0.0	0.0	0.0	0.0	0.0	0.0	0.0	0.0	0.0	0.0	0.0	0.0	0.0	0.0	0.0	0.0	0.0	0.0	0.0	0.0	0.0	0.0	0.0	0.0	0.0	0.0	0.0	0.0	0.0	0.0	0.0	0.0	0.0	0.0	0.0	0.0	0.0	0.0	0.0	0.0	0.0	0.0	0.0	0.0	0.0	0.0	0.0
81204.1	Cluster_081200	0.0	0.0	0.0	0.0	0.0	0.0	0.0	0.0	0.0	0.0	0.0	0.0	0.0	0.0	0.0	0.0	0.0	0.0	0.0	0.0	0.0	0.0	0.0	0.0	0.0	0.0	0.0	0.0	0.0	0.0	0.0	0.0	0.0	0.0	0.0	0.0	0.0	0.0	0.0	0.0	0.0	0.0	0.0	0.0	0.0	0.0	0.0	0.0
81214	Cluster_081210	0.0	0.0	0.0	0.0	0.0	0.0	0.0	0.0	0.0	0.0	0.0	0.0	0.0	0.0	0.0	0.0	0.0	0.0	0.0	0.0	0.0	25729.326	0.0	0.0	0.0	0.0	0.0	0.0	0.0	31562.082	538.7973	0.0	0.0	0.0	41788.234	0.0	53393.63	0.0	0.0	30835.275	0.0	0.0	58416.01	57324.145	0.0	0.0	0.0	0.0
81320	Cluster_081316	0.0	0.0	0.0	0.0	0.0	0.0	0.0	0.0	0.0	0.0	0.0	0.0	0.0	0.0	0.0	0.0	0.0	0.0	0.0	0.0	0.0	0.0	0.0	0.0	0.0	0.0	0.0	0.0	0.0	0.0	0.0	0.0	0.0	0.0	0.0	0.0	0.0	0.0	0.0	0.0	0.0	0.0	0.0	0.0	0.0	0.0	0.0	0.0
6728	Cluster_006724	0.0	0.0	0.0	0.0	0.0	0.0	0.0	0.0	0.0	0.0	0.0	0.0	228421.0	0.0	0.0	0.0	0.0	0.0	0.0	0.0	0.0	0.0	0.0	0.0	0.0	0.0	0.0	0.0	0.0	0.0	68173.88	0.0	0.0	0.0	0.0	0.0	0.0	0.0	0.0	0.0	0.0	0.0	0.0	0.0	0.0	0.0	0.0	0.0
6728.1	Cluster_006724	0.0	0.0	0.0	0.0	0.0	0.0	0.0	0.0	0.0	0.0	0.0	0.0	228421.0	0.0	0.0	0.0	0.0	0.0	0.0	0.0	0.0	0.0	0.0	0.0	0.0	0.0	0.0	0.0	0.0	0.0	68173.88	0.0	0.0	0.0	0.0	0.0	0.0	0.0	0.0	0.0	0.0	0.0	0.0	0.0	0.0	0.0	0.0	0.0
6746	Cluster_006742	0.0	0.0	0.0	0.0	0.0	0.0	0.0	0.0	0.0	0.0	0.0	0.0	0.0	0.0	0.0	0.0	0.0	0.0	22552.656	0.0	0.0	0.0	0.0	0.0	0.0	0.0	0.0	0.0	0.0	0.0	4981.782	0.0	0.0	0.0	0.0	0.0	0.0	0.0	4044.7302	0.0	0.0	0.0	0.0	0.0	0.0	0.0	0.0	0.0
6757	Cluster_006753	311794.8	0.0	4114654.0	5020480.5	5958571.5	6381684.5	673089.25	0.0	0.0	0.0	0.0	574196.06	0.0	0.0	3005828.8	0.0	0.0	0.0	820129.2	894449.0	0.0	0.0	644525.25	1109718.8	1790524.2	0.0	1731098.4	1775300.4	1313130.5	457830.44	233898.94	0.0	0.0	0.0	0.0	2244791.0	393994.9	0.0	1691956.2	0.0	0.0	333290.47	2623066.5	1127966.9	0.0	0.0	3539897.0	0.0
6757.1	Cluster_006753	311794.8	0.0	4114654.0	5020480.5	5958571.5	6381684.5	673089.25	0.0	0.0	0.0	0.0	574196.06	0.0	0.0	3005828.8	0.0	0.0	0.0	820129.2	894449.0	0.0	0.0	644525.25	1109718.8	1790524.2	0.0	1731098.4	1775300.4	1313130.5	457830.44	233898.94	0.0	0.0	0.0	0.0	2244791.0	393994.9	0.0	1691956.2	0.0	0.0	333290.47	2623066.5	1127966.9	0.0	0.0	3539897.0	0.0
81415	Cluster_081411	0.0	0.0	0.0	0.0	33988.38	0.0	10743.713	0.0	0.0	0.0	34711.375	0.0	0.0	0.0	0.0	0.0	0.0	0.0	0.0	5867.9795	0.0	0.0	29299.73	31197.02	0.0	0.0	0.0	0.0	15897.272	0.0	0.0	0.0	0.0	0.0	21159.807	0.0	24878.23	0.0	36722.152	0.0	0.0	208073.77	0.0	0.0	0.0	0.0	58580.938	0.0
81415.1	Cluster_081411	0.0	0.0	0.0	0.0	33988.38	0.0	10743.713	0.0	0.0	0.0	34711.375	0.0	0.0	0.0	0.0	0.0	0.0	0.0	0.0	5867.9795	0.0	0.0	29299.73	31197.02	0.0	0.0	0.0	0.0	15897.272	0.0	0.0	0.0	0.0	0.0	21159.807	0.0	24878.23	0.0	36722.152	0.0	0.0	208073.77	0.0	0.0	0.0	0.0	58580.938	0.0
81435	Cluster_081431	0.0	0.0	0.0	0.0	0.0	0.0	0.0	0.0	0.0	0.0	0.0	0.0	0.0	0.0	0.0	0.0	0.0	0.0	0.0	0.0	0.0	0.0	0.0	0.0	0.0	0.0	18819.494	0.0	0.0	0.0	0.0	0.0	0.0	0.0	0.0	0.0	0.0	0.0	0.0	0.0	0.0	0.0	0.0	0.0	0.0	0.0	0.0	0.0
6762	Cluster_006758	4967464.5	6101935.0	7467928.0	7714253.0	4048051.2	5348205.0	5571431.5	7183986.0	7335485.0	7617374.0	5816260.5	5824005.0	7552351.5	7850895.0	9448380.0	8211909.5	1.0968122E7	1.0360916E7	4865753.0	6224423.0	5847467.0	1436523.6	7053433.5	8066166.0	2497061.5	7957160.5	905730.8	2668609.0	7601022.0	4256908.0	7262465.5	1711849.6	3168106.0	6708819.0	1.1577003E7	1.2130711E7	3944380.8	8630088.0	9580554.0	7025496.0	8363601.5	1.2613634E7	1.0866354E7	1663019.8	3924817.2	2629928.2	5751093.0	2835225.2
81472	Cluster_081468	582566.7	546104.06	417886.06	389585.5	388319.03	459538.75	640927.9	639803.2	532495.6	709476.4	578702.5	634221.8	668909.06	462194.03	711815.44	960398.6	559462.4	455911.62	779449.75	659357.3	413055.44	396576.2	402392.34	682863.75	600788.4	755149.8	174587.38	389612.28	465412.84	360180.6	825196.8	871740.2	672081.94	716192.94	335311.16	458679.62	420703.97	405454.66	405949.06	484322.9	458714.34	506582.2	339805.53	763269.8	225736.97	409218.8	543164.06	549125.7
6771	Cluster_006767	0.0	0.0	0.0	0.0	0.0	0.0	0.0	0.0	0.0	0.0	0.0	0.0	0.0	0.0	0.0	0.0	0.0	0.0	0.0	0.0	0.0	0.0	0.0	0.0	0.0	0.0	0.0	0.0	0.0	0.0	0.0	0.0	0.0	0.0	0.0	0.0	0.0	0.0	0.0	0.0	0.0	0.0	0.0	0.0	0.0	0.0	0.0	0.0
81533	Cluster_081529	239458.05	183341.23	181021.14	97597.9	143507.95	133794.03	108748.055	224763.73	196091.66	221188.67	163923.08	244746.16	76273.98	822944.3	11739.477	369466.88	185718.64	268254.3	434342.34	388086.9	362498.7	633456.9	711227.94	434820.75	838468.4	305.15704	52812.785	434411.16	484893.1	1342050.8	186789.9	229886.38	106670.58	510648.7	435055.12	346376.25	635494.5	145226.06	629966.0	1415704.9	602131.06	50442.15	177911.44	184359.7	89516.12	874422.3	91325.94	935921.25
81536	Cluster_081532	26287.555	0.0	10203.47	0.0	0.0	0.0	0.0	29585.945	0.0	0.0	0.0	8744.393	15261.365	23139.348	19587.684	19278.447	3897.1377	16080.52	0.0	22381.84	0.0	0.0	0.0	0.0	0.0	27511.094	0.0	0.0	0.0	0.0	0.0	0.0	0.0	0.0	0.0	0.0	0.0	0.0	33988.7	0.0	0.0	0.0	0.0	0.0	0.0	0.0	0.0	23368.637
81644	Cluster_081640	487.98822	0.0	0.0	0.0	1151.5101	368.197	49897.574	2898.7024	100218.586	57372.305	0.0	49778.03	14217.0205	404.50153	35033.61	0.0	0.0	8078.5615	9011.848	0.0	47401.133	2280.731	1773.9478	195984.02	5946.492	1253.2324	6257.905	0.0	145331.38	0.0	3593.6372	4599.7163	16600.838	3681.4436	0.0	4085.4143	613.8316	33748.973	15564.604	8865.919	0.0	0.0	3245.677	1748.4812	0.0	1089.7188	9392.496	0.0
6808	Cluster_006804	22277.78	0.0	0.0	35388.016	27240.373	0.0	0.0	0.0	0.0	0.0	0.0	0.0	0.0	0.0	0.0	54627.734	684427.06	0.0	78752.84	0.0	0.0	0.0	0.0	0.0	159866.0	17075.477	0.0	65466.43	828352.8	203344.03	0.0	0.0	0.0	0.0	0.0	0.0	0.0	0.0	0.0	201788.17	41064.617	15924.855	0.0	0.0	0.0	0.0	0.0	25062.844
6808.1	Cluster_006804	22277.78	0.0	0.0	35388.016	27240.373	0.0	0.0	0.0	0.0	0.0	0.0	0.0	0.0	0.0	0.0	54627.734	684427.06	0.0	78752.84	0.0	0.0	0.0	0.0	0.0	159866.0	17075.477	0.0	65466.43	828352.8	203344.03	0.0	0.0	0.0	0.0	0.0	0.0	0.0	0.0	0.0	201788.17	41064.617	15924.855	0.0	0.0	0.0	0.0	0.0	25062.844
81658	Cluster_081654	0.0	0.0	0.0	0.0	0.0	0.0	0.0	0.0	0.0	0.0	0.0	0.0	0.0	0.0	0.0	0.0	0.0	0.0	0.0	0.0	0.0	0.0	0.0	0.0	0.0	0.0	0.0	0.0	0.0	0.0	0.0	0.0	0.0	0.0	0.0	0.0	0.0	0.0	0.0	0.0	0.0	0.0	0.0	0.0	0.0	0.0	0.0	0.0
6826	Cluster_006822	5.1352312E7	3.3157328E7	3.0067472E7	1.5880336E7	1.764775E7	1.540255E7	2.3000814E7	1.6005832E7	2.2420372E7	2.1060776E7	2.4281148E7	2.0345026E7	3.535276E7	3.8303552E7	4.0341104E7	3.2515992E7	3.7591352E7	3.7305032E7	6.62616E7	5.4884336E7	3.9969016E7	4.793636E7	3.5922444E7	4.970096E7	3.294775E7	2.6036484E7	2.3325282E7	4.2230316E7	4.8855112E7	4.0114096E7	3.194398E7	4.2749424E7	4.2774788E7	6.3240704E7	3.2526438E7	4.5226948E7	2.9493488E7	4.5536984E7	4.1909152E7	4.444716E7	2.8441844E7	4.14979E7	3.3935156E7	4.6098284E7	3.3701028E7	3.7453724E7	3.3112986E7	2.3734512E7
6829	Cluster_006825	0.0	0.0	0.0	0.0	0.0	0.0	0.0	0.0	0.0	0.0	0.0	0.0	0.0	0.0	0.0	0.0	0.0	0.0	0.0	0.0	0.0	0.0	0.0	0.0	0.0	0.0	0.0	0.0	0.0	0.0	0.0	0.0	0.0	0.0	0.0	0.0	0.0	0.0	0.0	0.0	0.0	0.0	0.0	0.0	0.0	0.0	0.0	0.0
81674	Cluster_081670	0.0	0.0	0.0	0.0	0.0	0.0	0.0	0.0	0.0	0.0	0.0	0.0	0.0	0.0	0.0	0.0	0.0	0.0	0.0	0.0	0.0	0.0	0.0	0.0	0.0	0.0	0.0	0.0	0.0	0.0	0.0	0.0	0.0	0.0	0.0	0.0	0.0	0.0	0.0	0.0	0.0	0.0	0.0	0.0	0.0	0.0	0.0	0.0
81850	Cluster_081846	0.0	0.0	21207.27	17704.586	0.0	7987.6167	0.0	0.0	0.0	0.0	0.0	0.0	0.0	0.0	0.0	0.0	0.0	0.0	0.0	0.0	0.0	0.0	0.0	15816.012	0.0	29956.68	0.0	0.0	42941.37	0.0	0.0	0.0	0.0	0.0	0.0	0.0	60620.414	0.0	22317.625	0.0	0.0	0.0	15597.236	0.0	13055.259	0.0	0.0	183413.81
81851	Cluster_081847	26894.172	0.0	0.0	0.0	0.0	0.0	40968.414	0.0	0.0	0.0	0.0	0.0	0.0	0.0	31433.303	0.0	8015.5674	6411.5215	0.0	0.0	0.0	0.0	0.0	28640.559	0.0	0.0	39625.258	0.0	4125.9175	1184.0139	0.0	0.0	0.0	0.0	0.0	0.0	0.0	15325.881	1714.2988	1876.8257	0.0	0.0	0.0	0.0	0.0	0.0	27221.154	43211.44
81947	Cluster_081943	0.0	0.0	0.0	244914.38	435618.7	0.0	0.0	0.0	0.0	0.0	0.0	0.0	0.0	0.0	0.0	71309.79	0.0	0.0	0.0	0.0	0.0	0.0	0.0	0.0	0.0	395848.7	0.0	0.0	0.0	0.0	0.0	0.0	0.0	0.0	0.0	0.0	0.0	0.0	0.0	0.0	0.0	0.0	0.0	0.0	85347.33	0.0	0.0	0.0
6855	Cluster_006851	0.0	0.0	0.0	0.0	0.0	0.0	0.0	0.0	0.0	0.0	0.0	0.0	0.0	0.0	0.0	0.0	0.0	0.0	0.0	0.0	0.0	0.0	0.0	0.0	0.0	0.0	0.0	0.0	0.0	0.0	0.0	0.0	0.0	0.0	0.0	0.0	0.0	0.0	0.0	0.0	0.0	0.0	0.0	0.0	0.0	0.0	24113.7	0.0
81991	Cluster_081987	34867.582	0.0	0.0	43469.785	0.0	0.0	0.0	0.0	0.0	0.0	38592.37	0.0	0.0	0.0	46514.098	18579.936	5617.8	18127.879	0.0	0.0	0.0	0.0	0.0	28640.559	0.0	0.0	39625.258	0.0	18696.928	0.0	0.0	0.0	23402.291	0.0	0.0	0.0	0.0	53536.38	18602.111	0.0	0.0	0.0	0.0	0.0	0.0	0.0	44712.184	3083.1726
6863	Cluster_006859	0.0	0.0	0.0	0.0	0.0	0.0	0.0	0.0	0.0	0.0	0.0	0.0	0.0	0.0	0.0	0.0	0.0	0.0	0.0	0.0	0.0	0.0	0.0	0.0	0.0	0.0	0.0	0.0	0.0	0.0	0.0	0.0	0.0	1095.6438	0.0	0.0	0.0	0.0	0.0	0.0	0.0	0.0	0.0	0.0	0.0	0.0	0.0	0.0
82005	Cluster_082001	0.0	0.0	0.0	0.0	20541.156	18739.38	0.0	0.0	0.0	0.0	0.0	0.0	0.0	0.0	0.0	0.0	0.0	0.0	0.0	0.0	3811.602	0.0	0.0	0.0	0.0	0.0	0.0	0.0	0.0	0.0	0.0	22936.604	0.0	0.0	0.0	0.0	54119.48	0.0	0.0	0.0	0.0	0.0	0.0	0.0	0.0	0.0	0.0	16260.055
6877	Cluster_006873	0.0	0.0	0.0	0.0	0.0	0.0	0.0	0.0	0.0	0.0	0.0	0.0	0.0	0.0	0.0	0.0	0.0	0.0	0.0	0.0	0.0	0.0	0.0	0.0	0.0	0.0	0.0	0.0	0.0	0.0	0.0	0.0	0.0	0.0	0.0	0.0	0.0	0.0	0.0	0.0	0.0	0.0	0.0	0.0	0.0	0.0	0.0	0.0
82092	Cluster_082088	0.0	0.0	0.0	37401.203	0.0	0.0	0.0	5401.623	0.0	0.0	16644.928	0.0	0.0	0.0	0.0	0.0	0.0	0.0	0.0	0.0	27641.033	0.0	0.0	0.0	0.0	0.0	0.0	0.0	0.0	0.0	0.0	0.0	0.0	0.0	0.0	0.0	0.0	331.1978	0.0	0.0	0.0	0.0	0.0	0.0	0.0	0.0	0.0	0.0
6883	Cluster_006879	82.18385	0.0	0.0	29385.875	0.0	29110.215	0.0	34734.625	0.0	75509.43	64089.08	30589.396	21259.76	31118.715	0.0	0.0	0.0	0.0	30103.15	0.0	31550.781	0.0	61075.39	0.0	25941.412	0.0	0.0	0.0	0.0	0.0	0.0	0.0	0.0	0.0	40169.92	0.0	31133.875	90334.766	0.0	0.0	0.0	0.0	0.0	41069.85	0.0	0.0	36591.047	0.0
82078	Cluster_082074	25859.154	0.0	0.0	0.0	19205.002	17314.254	0.0	0.0	0.0	17315.812	98587.02	274388.12	213590.4	0.0	0.0	0.0	50031.72	2466.5002	14610.357	82933.13	0.0	27776.795	28512.096	0.0	0.0	134768.72	20458.695	0.0	241978.92	18542.176	17187.451	99737.59	0.0	25443.895	0.0	0.0	0.0	3825.397	61373.906	34982.23	104800.13	49352.137	41921.43	39770.49	43257.176	38008.78	61251.12	66987.97
6887	Cluster_006883	0.0	0.0	4606.263	0.0	0.0	0.0	0.0	0.0	0.0	0.0	0.0	0.0	0.0	0.0	0.0	0.0	0.0	0.0	0.0	0.0	0.0	0.0	0.0	0.0	0.0	0.0	0.0	0.0	0.0	0.0	0.0	0.0	0.0	0.0	0.0	0.0	0.0	0.0	0.0	0.0	0.0	0.0	0.0	0.0	0.0	0.0	0.0	0.0
6887.1	Cluster_006883	0.0	0.0	4606.263	0.0	0.0	0.0	0.0	0.0	0.0	0.0	0.0	0.0	0.0	0.0	0.0	0.0	0.0	0.0	0.0	0.0	0.0	0.0	0.0	0.0	0.0	0.0	0.0	0.0	0.0	0.0	0.0	0.0	0.0	0.0	0.0	0.0	0.0	0.0	0.0	0.0	0.0	0.0	0.0	0.0	0.0	0.0	0.0	0.0
6888	Cluster_006884	0.0	0.0	0.0	0.0	0.0	0.0	0.0	0.0	0.0	0.0	0.0	0.0	0.0	0.0	0.0	0.0	0.0	0.0	0.0	0.0	0.0	0.0	0.0	0.0	0.0	0.0	0.0	0.0	0.0	0.0	0.0	0.0	0.0	0.0	0.0	0.0	0.0	0.0	0.0	0.0	0.0	0.0	0.0	0.0	0.0	0.0	0.0	0.0
6894	Cluster_006890	0.0	0.0	0.0	0.0	0.0	0.0	0.0	0.0	0.0	0.0	0.0	1260.8612	0.0	0.0	35557.434	0.0	0.0	0.0	0.0	0.0	950.0223	0.0	0.0	0.0	0.0	0.0	0.0	0.0	0.0	0.0	0.0	0.0	0.0	0.0	0.0	0.0	0.0	0.0	0.0	0.0	0.0	0.0	0.0	0.0	0.0	0.0	14721.791	0.0
6911	Cluster_006907	0.0	0.0	0.0	0.0	0.0	0.0	0.0	0.0	0.0	0.0	0.0	865.15063	0.0	0.0	0.0	0.0	0.0	0.0	0.0	0.0	0.0	0.0	0.0	0.0	0.0	0.0	0.0	0.0	0.0	0.0	0.0	0.0	0.0	0.0	0.0	0.0	0.0	0.0	0.0	0.0	0.0	0.0	0.0	0.0	0.0	0.0	0.0	0.0
6919	Cluster_006915	91504.3	189119.22	45926.543	142512.78	58024.723	120666.875	73693.875	194818.2	82670.88	149021.6	127664.805	121417.914	16735.62	134454.0	79372.33	95688.84	358440.94	0.0	3358.0635	858856.0	0.0	103550.22	650285.1	0.0	331398.28	491705.3	0.0	167357.22	21254.05	7670.2935	0.0	0.0	62230.9	13018.823	44616.016	158970.42	157150.4	163680.98	52737.316	0.0	220237.84	0.0	0.0	3907.9634	0.0	230092.88	261484.23	0.0
6919.1	Cluster_006915	91504.3	189119.22	45926.543	142512.78	58024.723	120666.875	73693.875	194818.2	82670.88	149021.6	127664.805	121417.914	16735.62	134454.0	79372.33	95688.84	358440.94	0.0	3358.0635	858856.0	0.0	103550.22	650285.1	0.0	331398.28	491705.3	0.0	167357.22	21254.05	7670.2935	0.0	0.0	62230.9	13018.823	44616.016	158970.42	157150.4	163680.98	52737.316	0.0	220237.84	0.0	0.0	3907.9634	0.0	230092.88	261484.23	0.0
6916	Cluster_006912	0.0	0.0	0.0	31725.754	0.0	0.0	0.0	0.0	0.0	0.0	0.0	0.0	0.0	0.0	145266.77	0.0	0.0	0.0	119233.65	0.0	0.0	0.0	0.0	0.0	61074.31	0.0	0.0	0.0	0.0	97937.53	0.0	126353.83	37432.598	0.0	175123.94	0.0	0.0	0.0	0.0	0.0	0.0	0.0	0.0	0.0	0.0	0.0	0.0	0.0
6920	Cluster_006916	7.0679416E7	7.0610208E7	6.942112E7	7.0345256E7	6.3881848E7	7.0452312E7	7.248324E7	7.4113512E7	7.7063832E7	7.8441888E7	7.5825304E7	7.8245624E7	3.8857064E7	8.7556208E7	4.710256E7	1.2026914E7	9.3655912E7	3.0063972E7	3.4193728E7	3.5852496E7	2.9005958E7	1.5466119E7	2.7351144E7	7.0248632E7	1.01054984E8	1.54172928E8	1.3608155E7	8.8982984E7	6.4133924E7	1.64181792E8	1.0894116E8	6.609532E7	5.3660976E7	9.732E7	2589501.5	3.1540716E7	1.33280632E8	1.9080924E7	4.1739456E7	3.7354068E7	2.31436E7	9265301.0	5.4660324E7	2.2888368E7	5.1811088E7	3.8832544E7	6.6852964E7	3.2360582E7
6920.1	Cluster_006916	7.0679416E7	7.0610208E7	6.942112E7	7.0345256E7	6.3881848E7	7.0452312E7	7.248324E7	7.4113512E7	7.7063832E7	7.8441888E7	7.5825304E7	7.8245624E7	3.8857064E7	8.7556208E7	4.710256E7	1.2026914E7	9.3655912E7	3.0063972E7	3.4193728E7	3.5852496E7	2.9005958E7	1.5466119E7	2.7351144E7	7.0248632E7	1.01054984E8	1.54172928E8	1.3608155E7	8.8982984E7	6.4133924E7	1.64181792E8	1.0894116E8	6.609532E7	5.3660976E7	9.732E7	2589501.5	3.1540716E7	1.33280632E8	1.9080924E7	4.1739456E7	3.7354068E7	2.31436E7	9265301.0	5.4660324E7	2.2888368E7	5.1811088E7	3.8832544E7	6.6852964E7	3.2360582E7
6929	Cluster_006925	0.0	0.0	0.0	0.0	0.0	0.0	0.0	0.0	0.0	0.0	0.0	0.0	0.0	0.0	46122.594	0.0	0.0	0.0	0.0	0.0	0.0	0.0	0.0	0.0	0.0	0.0	0.0	0.0	0.0	0.0	0.0	0.0	0.0	0.0	0.0	0.0	0.0	0.0	0.0	0.0	0.0	0.0	0.0	0.0	52.575474	0.0	0.0	0.0
82208	Cluster_082204	0.0	0.0	0.0	0.0	0.0	0.0	0.0	0.0	0.0	0.0	0.0	0.0	0.0	0.0	0.0	0.0	0.0	0.0	0.0	0.0	0.0	0.0	0.0	0.0	0.0	0.0	0.0	0.0	0.0	0.0	0.0	0.0	0.0	0.0	0.0	0.0	0.0	0.0	0.0	0.0	0.0	0.0	0.0	0.0	0.0	0.0	0.0	0.0
6931	Cluster_006927	7116.7114	23731.73	5343.388	44749.594	31675.166	12097.954	17166.814	21556.887	10170.978	25738.148	23792.42	17077.555	0.0	0.0	0.0	102302.4	0.0	0.0	265815.84	25251.525	2511.326	0.0	0.0	27606.994	0.0	378255.94	0.0	307.22574	9760.319	0.0	52808.996	1433.29	0.0	0.0	0.0	0.0	0.0	9601.938	0.0	135065.86	0.0	10076.881	42111.94	0.0	825482.6	45333.41	0.0	3352.0085
6931.1	Cluster_006927	7116.7114	23731.73	5343.388	44749.594	31675.166	12097.954	17166.814	21556.887	10170.978	25738.148	23792.42	17077.555	0.0	0.0	0.0	102302.4	0.0	0.0	265815.84	25251.525	2511.326	0.0	0.0	27606.994	0.0	378255.94	0.0	307.22574	9760.319	0.0	52808.996	1433.29	0.0	0.0	0.0	0.0	0.0	9601.938	0.0	135065.86	0.0	10076.881	42111.94	0.0	825482.6	45333.41	0.0	3352.0085
6938	Cluster_006934	0.0	0.0	0.0	0.0	0.0	0.0	0.0	0.0	0.0	0.0	0.0	0.0	0.0	0.0	0.0	0.0	0.0	0.0	0.0	0.0	0.0	0.0	0.0	0.0	0.0	0.0	0.0	0.0	0.0	0.0	0.0	0.0	0.0	0.0	0.0	0.0	0.0	0.0	0.0	0.0	0.0	0.0	0.0	0.0	0.0	0.0	0.0	492.8476
82329	Cluster_082325	1976.729	0.0	16933.62	0.0	0.0	0.0	0.0	0.0	0.0	0.0	0.0	0.0	0.0	0.0	0.0	0.0	0.0	14516.46	0.0	0.0	0.0	0.0	0.0	0.0	0.0	0.0	0.0	0.0	0.0	0.0	0.0	0.0	0.0	0.0	0.0	0.0	0.0	0.0	0.0	0.0	0.0	0.0	0.0	0.0	0.0	0.0	0.0	0.0
82327	Cluster_082323	0.0	0.0	0.0	0.0	0.0	0.0	0.0	0.0	0.0	0.0	0.0	0.0	0.0	347.25696	0.0	0.0	0.0	0.0	842.8551	0.0	0.0	86971.625	0.0	0.0	9670.501	0.0	0.0	0.0	0.0	0.0	0.0	0.0	0.0	0.0	901.5149	0.0	0.0	0.0	0.0	0.0	45009.137	0.0	0.0	0.0	0.0	0.0	0.0	330823.72
82329.1	Cluster_082325	1976.729	0.0	16933.62	0.0	0.0	0.0	0.0	0.0	0.0	0.0	0.0	0.0	0.0	0.0	0.0	0.0	0.0	14516.46	0.0	0.0	0.0	0.0	0.0	0.0	0.0	0.0	0.0	0.0	0.0	0.0	0.0	0.0	0.0	0.0	0.0	0.0	0.0	0.0	0.0	0.0	0.0	0.0	0.0	0.0	0.0	0.0	0.0	0.0
6958	Cluster_006954	0.0	0.0	0.0	0.0	0.0	0.0	0.0	0.0	0.0	0.0	0.0	0.0	0.0	0.0	0.0	0.0	0.0	0.0	0.0	0.0	0.0	0.0	0.0	0.0	0.0	0.0	0.0	0.0	0.0	0.0	0.0	0.0	0.0	0.0	0.0	0.0	0.0	0.0	0.0	0.0	0.0	0.0	0.0	0.0	0.0	0.0	0.0	0.0
6966	Cluster_006962	0.0	0.0	0.0	0.0	0.0	0.0	0.0	0.0	0.0	0.0	0.0	0.0	789.4082	0.0	0.0	0.0	0.0	0.0	0.0	77841.83	0.0	0.0	0.0	0.0	1712.1167	124.30432	0.0	0.0	4647.9707	7156.796	0.0	0.0	0.0	0.0	0.0	21984.115	0.0	0.0	0.0	0.0	0.0	0.0	0.0	0.0	0.0	0.0	0.0	0.0
6968	Cluster_006964	0.0	0.0	0.0	0.0	0.0	0.0	0.0	0.0	0.0	0.0	0.0	0.0	0.0	65599.23	0.0	0.0	0.0	0.0	0.0	1806.9354	0.0	0.0	0.0	0.0	0.0	0.0	0.0	16782.424	0.0	0.0	0.0	0.0	0.0	0.0	0.0	0.0	0.0	0.0	0.0	0.0	0.0	0.0	0.0	0.0	0.0	0.0	0.0	0.0
6968.1	Cluster_006964	0.0	0.0	0.0	0.0	0.0	0.0	0.0	0.0	0.0	0.0	0.0	0.0	0.0	65599.23	0.0	0.0	0.0	0.0	0.0	1806.9354	0.0	0.0	0.0	0.0	0.0	0.0	0.0	16782.424	0.0	0.0	0.0	0.0	0.0	0.0	0.0	0.0	0.0	0.0	0.0	0.0	0.0	0.0	0.0	0.0	0.0	0.0	0.0	0.0
6976	Cluster_006972	0.0	0.0	4674.713	1644.542	0.0	0.0	0.0	0.0	0.0	0.0	0.0	0.0	0.0	0.0	2183.253	30028.797	0.0	2789.4973	0.0	0.0	0.0	0.0	0.0	0.0	0.0	0.0	0.0	0.0	11151.324	0.0	2236.8962	0.0	0.0	0.0	0.0	254.07143	0.0	0.0	0.0	0.0	0.0	0.0	0.0	0.0	0.0	0.0	0.0	0.0
6980	Cluster_006976	0.0	0.0	0.0	0.0	46656.3	11722.8	37718.01	33478.13	0.0	28179.725	106946.4	128425.79	0.0	0.0	40460.953	72302.164	167006.27	0.0	0.0	0.0	0.0	0.0	66656.05	0.0	83127.01	0.0	0.0	0.0	0.0	64307.4	80294.125	0.0	3242.165	60213.668	0.0	166299.28	79500.586	0.0	0.0	0.0	48992.215	0.0	0.0	0.0	0.0	6940.1416	0.0	43536.613
82470	Cluster_082466	0.0	0.0	0.0	0.0	0.0	0.0	0.0	0.0	0.0	0.0	0.0	0.0	0.0	0.0	0.0	0.0	0.0	0.0	0.0	0.0	0.0	0.0	0.0	0.0	0.0	0.0	0.0	0.0	0.0	0.0	0.0	0.0	0.0	0.0	0.0	0.0	0.0	0.0	0.0	0.0	0.0	0.0	0.0	0.0	0.0	0.0	0.0	0.0
82499	Cluster_082495	0.0	0.0	0.0	0.0	0.0	0.0	0.0	0.0	0.0	0.0	0.0	62514.26	70208.62	0.0	0.0	0.0	65561.3	0.0	161720.16	95988.28	0.0	129508.85	0.0	76246.25	0.0	0.0	28180.193	0.0	79398.48	0.0	61355.06	39653.35	130061.16	55116.918	37042.668	24629.629	0.0	0.0	92278.44	0.0	0.0	89475.914	0.0	0.0	195388.95	88647.32	0.0	0.0
82597	Cluster_082593	0.0	0.0	0.0	0.0	0.0	0.0	0.0	0.0	0.0	0.0	0.0	0.0	0.0	0.0	0.0	80505.12	434210.0	44055.51	0.0	0.0	0.0	0.0	0.0	0.0	0.0	62454.117	0.0	6544.7183	0.0	0.0	210318.3	0.0	0.0	0.0	0.0	0.0	0.0	0.0	0.0	0.0	0.0	0.0	0.0	0.0	25391.19	0.0	0.0	0.0
82592	Cluster_082588	0.0	44804.746	0.0	0.0	3374.3618	30971.002	14425.187	13914.099	0.0	6021.7715	34042.46	0.0	14244.268	0.0	0.0	106209.05	400967.34	107296.16	92040.66	22008.086	0.0	580248.56	9306.612	0.0	42620.535	0.0	9867.658	0.0	44160.516	46891.87	277468.72	0.0	81682.09	69493.336	0.0	34591.402	0.0	80972.44	0.0	66354.69	0.0	0.0	16267.601	31439.229	31630.088	48317.566	0.0	45216.508
82706	Cluster_082702	4265179.5	3.730388E7	1095850.6	1.866154E7	3584912.0	2.687851E7	1352771.1	2.6147204E7	2986633.5	2.7665032E7	3.0584182E7	1.39897536E8	162204.19	667294.2	4.0921564E7	566146.25	907060.9	689935.8	257123.11	1.54480352E8	3.5458684E7	1663979.8	471096.3	2192173.0	503748.94	979949.94	1166383.8	613445.94	722826.56	627796.2	1398926.8	1.3653553E7	1789230.6	863637.1	4426688.5	1292399.5	7.2738056E7	255578.52	245200.03	665790.8	1.0225274E7	901103.5	5656489.0	4005207.8	5693745.0	2573672.5	1.69873376E8	1631888.6
82706.1	Cluster_082702	4265179.5	3.730388E7	1095850.6	1.866154E7	3584912.0	2.687851E7	1352771.1	2.6147204E7	2986633.5	2.7665032E7	3.0584182E7	1.39897536E8	162204.19	667294.2	4.0921564E7	566146.25	907060.9	689935.8	257123.11	1.54480352E8	3.5458684E7	1663979.8	471096.3	2192173.0	503748.94	979949.94	1166383.8	613445.94	722826.56	627796.2	1398926.8	1.3653553E7	1789230.6	863637.1	4426688.5	1292399.5	7.2738056E7	255578.52	245200.03	665790.8	1.0225274E7	901103.5	5656489.0	4005207.8	5693745.0	2573672.5	1.69873376E8	1631888.6
7025	Cluster_007021	0.0	0.0	0.0	0.0	0.0	0.0	0.0	0.0	0.0	0.0	0.0	0.0	0.0	0.0	0.0	0.0	34308.004	0.0	61155.68	0.0	0.0	0.0	0.0	0.0	33138.86	33735.105	0.0	29417.643	0.0	22272.604	79381.96	10124.233	5360.7427	0.0	0.0	0.0	58341.31	0.0	0.0	14049.018	0.0	0.0	0.0	124278.09	0.0	0.0	587400.25	121597.984
7025.1	Cluster_007021	0.0	0.0	0.0	0.0	0.0	0.0	0.0	0.0	0.0	0.0	0.0	0.0	0.0	0.0	0.0	0.0	34308.004	0.0	61155.68	0.0	0.0	0.0	0.0	0.0	33138.86	33735.105	0.0	29417.643	0.0	22272.604	79381.96	10124.233	5360.7427	0.0	0.0	0.0	58341.31	0.0	0.0	14049.018	0.0	0.0	0.0	124278.09	0.0	0.0	587400.25	121597.984
82718	Cluster_082714	1.4024852E7	1994491.5	1.4794548E7	1915266.2	9137919.0	1329979.2	2.2315302E7	3427803.0	1.2277205E7	1930195.4	1.0581378E7	2019762.9	6432563.5	5388406.5	3337465.5	2.2546056E7	1.2410271E7	3230476.8	2579883.0	1.0001882E7	2847048.0	2808693.8	209459.88	495187.4	5324.86	287380.8	286341.2	397740.53	4938365.5	277692.6	8.3603512E7	0.0	457232.66	126437.63	479731.06	9514776.0	9846141.0	2110425.5	1799008.6	3740126.8	389147.34	239878.77	766132.44	47441.227	247482.84	0.0	0.0	2395179.5
82832	Cluster_082828	0.0	0.0	28229.443	0.0	0.0	0.0	0.0	16763.424	14041.048	0.0	5359.8545	0.0	0.0	0.0	3563.116	7953.918	36125.836	0.0	0.0	0.0	0.0	0.0	0.0	26965.596	0.0	0.0	9118.316	0.0	0.0	0.0	0.0	0.0	0.0	17128.357	24216.756	0.0	0.0	13621.876	13085.024	0.0	0.0	0.0	0.0	0.0	529.4774	20702.91	0.0	0.0
82918	Cluster_082914	152711.7	3313166.8	59915.15	1463336.5	148438.03	1639550.0	0.0	1976708.5	0.0	2080364.5	2071349.4	1.0932437E7	0.0	0.0	3505965.5	0.0	0.0	0.0	2532117.8	1.2594856E7	2936508.2	0.0	0.0	0.0	0.0	0.0	0.0	0.0	141438.72	101034.84	0.0	1070684.0	0.0	198842.52	161957.77	2929.6895	5748584.5	0.0	0.0	0.0	527350.56	84912.64	281275.84	498422.88	135855.39	0.0	1.4386043E7	0.0
7070	Cluster_007066	0.0	0.0	0.0	0.0	0.0	0.0	0.0	0.0	0.0	0.0	0.0	0.0	0.0	0.0	0.0	0.0	0.0	0.0	0.0	0.0	0.0	0.0	0.0	0.0	0.0	0.0	0.0	0.0	0.0	0.0	0.0	0.0	0.0	0.0	0.0	0.0	0.0	0.0	0.0	0.0	0.0	0.0	0.0	0.0	0.0	0.0	0.0	0.0
7071	Cluster_007067	0.0	0.0	0.0	0.0	0.0	0.0	0.0	0.0	0.0	0.0	0.0	0.0	0.0	0.0	0.0	0.0	0.0	0.0	0.0	0.0	0.0	0.0	0.0	0.0	0.0	0.0	0.0	0.0	0.0	0.0	0.0	0.0	0.0	0.0	0.0	10110.947	0.0	0.0	0.0	0.0	0.0	0.0	0.0	0.0	0.0	0.0	0.0	0.0
7071.1	Cluster_007067	0.0	0.0	0.0	0.0	0.0	0.0	0.0	0.0	0.0	0.0	0.0	0.0	0.0	0.0	0.0	0.0	0.0	0.0	0.0	0.0	0.0	0.0	0.0	0.0	0.0	0.0	0.0	0.0	0.0	0.0	0.0	0.0	0.0	0.0	0.0	10110.947	0.0	0.0	0.0	0.0	0.0	0.0	0.0	0.0	0.0	0.0	0.0	0.0
7085	Cluster_007081	0.0	60651.02	0.0	0.0	0.0	18786.69	0.0	0.0	0.0	0.0	0.0	0.0	63969.84	62955.973	28863.916	0.0	31143.941	58370.562	149905.34	166931.22	34779.65	0.0	83165.086	29123.959	62649.254	0.0	0.0	134403.78	78660.87	168476.34	0.0	67833.48	0.0	220073.22	53231.867	0.0	68848.43	156998.25	159338.55	196236.7	0.0	36671.94	0.0	72776.86	0.0	66607.52	60556.605	141036.28
7085.1	Cluster_007081	0.0	60651.02	0.0	0.0	0.0	18786.69	0.0	0.0	0.0	0.0	0.0	0.0	63969.84	62955.973	28863.916	0.0	31143.941	58370.562	149905.34	166931.22	34779.65	0.0	83165.086	29123.959	62649.254	0.0	0.0	134403.78	78660.87	168476.34	0.0	67833.48	0.0	220073.22	53231.867	0.0	68848.43	156998.25	159338.55	196236.7	0.0	36671.94	0.0	72776.86	0.0	66607.52	60556.605	141036.28
7093	Cluster_007089	0.0	0.0	0.0	0.0	0.0	0.0	0.0	0.0	0.0	0.0	0.0	0.0	0.0	3852.636	52268.176	0.0	0.0	0.0	0.0	0.0	0.0	0.0	0.0	0.0	0.0	0.0	0.0	0.0	0.0	0.0	0.0	0.0	0.0	0.0	0.0	43621.047	0.0	0.0	0.0	0.0	0.0	0.0	0.0	0.0	0.0	0.0	0.0	0.0
83050	Cluster_083046	0.0	0.0	0.0	0.0	0.0	0.0	0.0	0.0	0.0	0.0	0.0	0.0	0.0	0.0	0.0	0.0	0.0	0.0	0.0	1335.1268	1947.262	0.0	0.0	3861.7856	6140.8945	109276.17	0.0	0.0	6979.8076	0.0	0.0	0.0	0.0	0.0	0.0	0.0	0.0	5752.582	0.0	0.0	0.0	0.0	0.0	4355.3447	0.0	4377.933	0.0	1664.8157
7099	Cluster_007095	0.0	0.0	0.0	0.0	0.0	0.0	0.0	0.0	0.0	0.0	0.0	0.0	0.0	0.0	0.0	0.0	0.0	0.0	0.0	0.0	0.0	0.0	0.0	0.0	0.0	0.0	0.0	0.0	0.0	0.0	0.0	0.0	0.0	0.0	0.0	0.0	0.0	0.0	0.0	0.0	0.0	0.0	0.0	0.0	0.0	0.0	0.0	0.0
7098	Cluster_007094	0.0	0.0	0.0	0.0	0.0	0.0	0.0	0.0	0.0	0.0	0.0	0.0	0.0	0.0	0.0	0.0	0.0	0.0	3006.2742	0.0	0.0	0.0	0.0	0.0	0.0	0.0	0.0	0.0	0.0	0.0	0.0	0.0	0.0	0.0	0.0	0.0	0.0	0.0	0.0	0.0	0.0	0.0	0.0	0.0	18413.227	0.0	0.0	0.0
7097	Cluster_007093	102991.25	89435.47	0.0	0.0	0.0	0.0	137332.58	203806.58	85478.12	89917.0	71031.7	132770.1	283637.84	172717.08	31150.604	320534.6	169841.89	73730.39	0.0	280532.5	91737.72	7345.716	9323.183	1695.6857	120177.555	178163.64	0.0	50531.938	294986.66	107384.23	222337.39	78528.44	0.0	84498.82	0.0	392895.16	287581.25	0.0	0.0	47414.918	0.0	13678.963	0.0	0.0	51370.08	55497.94	115178.72	13637.643
7098.1	Cluster_007094	0.0	0.0	0.0	0.0	0.0	0.0	0.0	0.0	0.0	0.0	0.0	0.0	0.0	0.0	0.0	0.0	0.0	0.0	3006.2742	0.0	0.0	0.0	0.0	0.0	0.0	0.0	0.0	0.0	0.0	0.0	0.0	0.0	0.0	0.0	0.0	0.0	0.0	0.0	0.0	0.0	0.0	0.0	0.0	0.0	18413.227	0.0	0.0	0.0
7096	Cluster_007092	0.0	0.0	0.0	0.0	0.0	0.0	0.0	0.0	0.0	0.0	0.0	0.0	0.0	0.0	0.0	0.0	0.0	0.0	0.0	0.0	0.0	0.0	0.0	0.0	0.0	0.0	0.0	0.0	0.0	0.0	0.0	0.0	0.0	0.0	0.0	0.0	0.0	0.0	0.0	0.0	0.0	0.0	0.0	0.0	0.0	0.0	0.0	0.0
7102	Cluster_007098	140460.19	45214.047	176368.6	341827.47	306863.0	226332.5	0.0	0.0	63802.89	41798.62	0.0	0.0	0.0	63226.164	225975.0	0.0	0.0	0.0	0.0	369396.53	203129.06	57811.875	143301.22	293547.25	402895.94	250265.53	79016.47	115341.766	930416.25	510823.47	0.0	335912.6	0.0	6485.6514	202533.05	24673.379	0.0	656017.6	0.0	21826.836	99151.27	0.0	0.0	541878.44	161483.08	389057.06	33576.72	294750.28
83060	Cluster_083056	105284.06	88542.34	77562.63	13200.121	99381.82	20736.951	517449.3	55141.0	266048.25	0.0	105978.945	73184.78	0.0	0.0	1805.7915	522077.88	0.0	0.0	0.0	0.0	0.0	0.0	0.0	0.0	472625.66	793212.7	0.0	300369.5	1057988.2	525877.94	2494548.5	3057.5989	27447.334	1429780.2	18549.725	245573.14	134641.11	0.0	266108.38	1012494.3	0.0	0.0	0.0	0.0	104516.73	0.0	7212.8574	82859.13
83085	Cluster_083081	972998.7	902318.1	709378.25	762070.8	659740.1	721368.0	793563.0	782017.44	810745.9	775969.5	878135.0	829875.7	576215.6	591458.7	631799.56	638739.1	700060.9	663013.4	843434.94	787903.94	547456.6	601999.44	669503.56	1060567.5	1078965.6	968223.75	951381.9	787266.94	1026851.06	1265280.2	900571.75	1012552.5	772254.1	1126039.8	592080.9	565367.9	1202885.8	969210.56	873062.56	673677.1	1040911.56	795909.56	691743.7	1132089.6	818031.5	1130117.9	932400.6	1141018.4
83093	Cluster_083089	0.0	46641.523	0.0	0.0	0.0	0.0	0.0	0.0	0.0	34869.19	0.0	0.0	127095.54	46257.277	0.0	44456.344	0.0	0.0	0.0	0.0	0.0	0.0	0.0	0.0	0.0	0.0	0.0	0.0	482351.0	0.0	0.0	0.0	0.0	46782.56	0.0	0.0	43481.375	0.0	0.0	0.0	0.0	0.0	0.0	0.0	0.0	98058.48	0.0	0.0
83095	Cluster_083091	0.0	0.0	0.0	0.0	0.0	0.0	0.0	0.0	0.0	0.0	0.0	0.0	0.0	0.0	0.0	0.0	0.0	0.0	0.0	0.0	0.0	0.0	0.0	0.0	0.0	0.0	0.0	0.0	0.0	0.0	0.0	0.0	0.0	0.0	0.0	0.0	0.0	0.0	0.0	0.0	0.0	0.0	0.0	0.0	0.0	0.0	0.0	0.0
7110	Cluster_007106	0.0	0.0	0.0	0.0	0.0	0.0	0.0	0.0	0.0	0.0	0.0	0.0	0.0	0.0	0.0	0.0	0.0	16815.52	0.0	0.0	0.0	0.0	0.0	0.0	0.0	0.0	0.0	0.0	0.0	0.0	0.0	0.0	0.0	0.0	0.0	0.0	0.0	39532.168	0.0	35162.863	0.0	0.0	0.0	0.0	0.0	0.0	0.0	0.0
83120	Cluster_083116	0.0	0.0	0.0	0.0	0.0	0.0	0.0	0.0	0.0	0.0	0.0	0.0	0.0	0.0	0.0	0.0	0.0	0.0	0.0	0.0	0.0	0.0	0.0	0.0	0.0	0.0	0.0	0.0	0.0	0.0	0.0	0.0	0.0	0.0	0.0	0.0	0.0	0.0	0.0	0.0	0.0	0.0	0.0	0.0	0.0	0.0	0.0	0.0
83120.1	Cluster_083116	0.0	0.0	0.0	0.0	0.0	0.0	0.0	0.0	0.0	0.0	0.0	0.0	0.0	0.0	0.0	0.0	0.0	0.0	0.0	0.0	0.0	0.0	0.0	0.0	0.0	0.0	0.0	0.0	0.0	0.0	0.0	0.0	0.0	0.0	0.0	0.0	0.0	0.0	0.0	0.0	0.0	0.0	0.0	0.0	0.0	0.0	0.0	0.0
7118	Cluster_007114	0.0	0.0	0.0	0.0	0.0	0.0	0.0	0.0	0.0	0.0	0.0	0.0	0.0	0.0	0.0	0.0	0.0	0.0	0.0	0.0	0.0	0.0	0.0	0.0	0.0	1268.147	0.0	0.0	0.0	0.0	0.0	0.0	0.0	0.0	153643.12	0.0	110445.67	0.0	0.0	0.0	0.0	0.0	0.0	0.0	0.0	0.0	217654.5	0.0
83130	Cluster_083126	0.0	178131.94	32529.125	155682.23	202252.38	236907.4	48567.516	84432.67	103043.94	0.0	220361.22	119030.69	158890.52	186066.8	119753.08	75662.336	131555.9	142636.19	163818.7	91184.63	58171.043	155639.83	120953.83	126657.16	0.0	43312.414	0.0	187380.05	75995.69	223909.39	32971.832	0.0	179757.28	42527.855	88296.68	128872.79	21495.863	169882.53	270377.25	65938.89	104198.695	104455.086	0.0	77454.82	52554.83	116236.41	26204.635	0.0
7149	Cluster_007145	31052.965	0.0	0.0	0.0	0.0	0.0	0.0	0.0	0.0	102296.51	0.0	27302.39	0.0	0.0	0.0	55489.312	36784.367	33568.656	108041.14	0.0	0.0	0.0	0.0	75386.72	0.0	0.0	0.0	0.0	109309.86	105005.7	70674.29	0.0	0.0	173846.81	48573.297	32489.146	0.0	129230.75	70667.58	0.0	0.0	34828.188	0.0	74034.33	101279.336	38866.3	0.0	64556.75
7149.1	Cluster_007145	31052.965	0.0	0.0	0.0	0.0	0.0	0.0	0.0	0.0	102296.51	0.0	27302.39	0.0	0.0	0.0	55489.312	36784.367	33568.656	108041.14	0.0	0.0	0.0	0.0	75386.72	0.0	0.0	0.0	0.0	109309.86	105005.7	70674.29	0.0	0.0	173846.81	48573.297	32489.146	0.0	129230.75	70667.58	0.0	0.0	34828.188	0.0	74034.33	101279.336	38866.3	0.0	64556.75
83307	Cluster_083303	0.0	0.0	0.0	0.0	0.0	0.0	0.0	0.0	0.0	0.0	0.0	0.0	0.0	0.0	0.0	0.0	0.0	0.0	0.0	0.0	0.0	0.0	0.0	0.0	0.0	0.0	0.0	0.0	0.0	0.0	0.0	0.0	0.0	0.0	0.0	0.0	0.0	0.0	13245.701	0.0	70534.45	0.0	0.0	0.0	0.0	0.0	0.0	153002.98
83329	Cluster_083325	835398.5	668746.8	725297.7	732150.7	687745.44	675117.5	819030.6	613686.06	738138.1	688436.5	824439.75	818232.9	540420.75	460031.75	485934.78	540548.0	661368.3	479506.78	1020789.25	652912.75	278434.78	484049.56	486478.97	814638.2	1072436.2	709077.1	591144.25	870933.44	814980.9	857900.75	669485.75	250235.7	206275.47	721234.8	539197.94	424566.88	664066.9	863156.06	703580.6	630219.9	746533.56	721662.7	586559.1	839786.2	656567.6	885866.25	515185.5	1101336.8
83329.1	Cluster_083325	835398.5	668746.8	725297.7	732150.7	687745.44	675117.5	819030.6	613686.06	738138.1	688436.5	824439.75	818232.9	540420.75	460031.75	485934.78	540548.0	661368.3	479506.78	1020789.25	652912.75	278434.78	484049.56	486478.97	814638.2	1072436.2	709077.1	591144.25	870933.44	814980.9	857900.75	669485.75	250235.7	206275.47	721234.8	539197.94	424566.88	664066.9	863156.06	703580.6	630219.9	746533.56	721662.7	586559.1	839786.2	656567.6	885866.25	515185.5	1101336.8
7171	Cluster_007167	0.0	0.0	0.0	0.0	0.0	0.0	0.0	0.0	0.0	0.0	0.0	0.0	0.0	0.0	0.0	0.0	5492.489	0.0	0.0	0.0	11707.241	0.0	0.0	0.0	0.0	0.0	0.0	0.0	0.0	0.0	0.0	33645.086	0.0	11485.791	0.0	0.0	0.0	0.0	0.0	42408.887	0.0	424.51917	0.0	0.0	0.0	0.0	0.0	19999.932
83326	Cluster_083322	158412.84	162572.61	114674.34	113961.28	65081.23	197980.33	143697.62	94547.29	78372.3	232628.53	65999.164	170205.38	99263.33	0.0	10272.416	81157.62	0.0	0.0	140005.3	50594.52	165812.1	54919.836	75002.7	138764.27	43976.08	166585.53	0.0	0.0	379402.66	38281.086	0.0	0.0	89164.19	89668.37	401401.8	39585.68	854970.8	58070.207	167288.56	0.0	1192877.5	99348.16	906855.0	451456.47	19673.969	0.0	582313.6	1278456.1
7177	Cluster_007173	0.0	0.0	0.0	0.0	0.0	0.0	0.0	0.0	0.0	0.0	0.0	0.0	0.0	0.0	0.0	0.0	0.0	0.0	0.0	0.0	0.0	0.0	0.0	0.0	0.0	0.0	0.0	0.0	0.0	0.0	0.0	0.0	0.0	0.0	0.0	0.0	0.0	0.0	0.0	0.0	0.0	0.0	0.0	0.0	0.0	0.0	0.0	0.0
7188	Cluster_007184	0.0	0.0	0.0	0.0	0.0	0.0	0.0	0.0	0.0	0.0	0.0	0.0	0.0	0.0	0.0	0.0	0.0	0.0	0.0	0.0	0.0	0.0	0.0	0.0	0.0	0.0	0.0	0.0	0.0	0.0	0.0	0.0	0.0	0.0	0.0	0.0	0.0	0.0	0.0	0.0	0.0	0.0	0.0	0.0	0.0	0.0	0.0	0.0
7187	Cluster_007183	0.0	0.0	0.0	0.0	0.0	0.0	0.0	0.0	0.0	0.0	0.0	0.0	0.0	0.0	0.0	0.0	0.0	0.0	0.0	0.0	0.0	0.0	0.0	0.0	0.0	0.0	0.0	0.0	0.0	0.0	0.0	0.0	0.0	0.0	0.0	0.0	0.0	0.0	0.0	0.0	0.0	0.0	0.0	0.0	0.0	0.0	0.0	0.0
83406	Cluster_083402	0.0	0.0	201518.05	0.0	0.0	320882.22	513817.78	555313.56	891261.4	862683.0	457895.16	249325.62	0.0	0.0	0.0	0.0	0.0	0.0	0.0	0.0	738109.9	44924.676	0.0	473536.78	396322.84	397356.38	0.0	353965.6	1277026.1	62606.63	36195.895	0.0	0.0	50092.875	0.0	0.0	22828.262	0.0	273607.7	58014.69	31850.812	0.0	0.0	0.0	423455.88	68919.14	0.0	0.0
7190	Cluster_007186	0.0	0.0	0.0	0.0	0.0	0.0	0.0	0.0	0.0	0.0	0.0	0.0	0.0	0.0	0.0	0.0	0.0	0.0	0.0	0.0	0.0	0.0	0.0	0.0	0.0	28383.547	0.0	0.0	0.0	0.0	0.0	0.0	0.0	0.0	0.0	0.0	0.0	144917.36	0.0	0.0	0.0	0.0	80196.195	0.0	0.0	0.0	196786.92	0.0
7198	Cluster_007194	0.0	0.0	0.0	0.0	0.0	0.0	0.0	0.0	0.0	0.0	0.0	0.0	0.0	0.0	0.0	0.0	0.0	0.0	0.0	0.0	0.0	0.0	0.0	0.0	0.0	0.0	0.0	0.0	0.0	0.0	0.0	0.0	0.0	0.0	0.0	0.0	0.0	0.0	0.0	0.0	0.0	0.0	0.0	0.0	0.0	0.0	0.0	0.0
7204	Cluster_007200	0.0	0.0	0.0	0.0	0.0	0.0	0.0	0.0	0.0	0.0	0.0	0.0	0.0	0.0	0.0	0.0	0.0	0.0	0.0	174918.78	0.0	0.0	0.0	0.0	0.0	0.0	0.0	0.0	0.0	0.0	0.0	0.0	0.0	0.0	0.0	0.0	0.0	0.0	0.0	0.0	0.0	0.0	0.0	0.0	0.0	0.0	8288.106	0.0
83586	Cluster_083582	356992.56	207655.94	414147.03	249522.12	349479.6	374519.4	792103.3	213624.44	516678.78	434626.1	698287.9	228049.23	17350.664	411439.4	1050325.5	87350.94	61443.062	377412.2	0.0	555369.9	1122952.8	127676.48	27106.064	599496.4	92850.58	23054.8	450264.97	0.0	220066.67	106272.41	216371.92	29873.73	41918.613	0.0	0.0	0.0	70827.96	83187.414	0.0	23740.46	60764.805	0.0	9920.517	68472.52	155756.72	143293.6	905972.75	0.0
83594	Cluster_083590	0.0	0.0	0.0	0.0	0.0	0.0	0.0	0.0	0.0	0.0	41461.824	0.0	0.0	0.0	0.0	0.0	0.0	0.0	0.0	0.0	0.0	0.0	27751.139	0.0	0.0	0.0	0.0	0.0	0.0	0.0	1662.4958	0.0	0.0	2416.2942	0.0	0.0	5223.6143	0.0	0.0	0.0	42206.97	0.0	0.0	0.0	0.0	25850.979	0.0	0.0
83578	Cluster_083574	21318.832	0.0	0.0	0.0	0.0	11036.274	0.0	0.0	0.0	26370.908	49188.156	26385.316	14581.986	10266.933	21120.717	24555.58	0.0	57926.05	33098.184	0.0	0.0	79417.71	25039.127	0.0	0.0	17108.686	0.0	196170.34	18034.729	32361.39	33565.633	0.0	0.0	0.0	0.0	15140.141	0.0	17175.766	0.0	25498.955	0.0	29760.67	55997.82	0.0	0.0	0.0	22703.184	244906.38
83579	Cluster_083575	0.0	18310.578	0.0	27618.875	3876.5352	47422.746	0.0	0.0	0.0	65039.8	0.0	9960.132	39114.918	0.0	67365.4	0.0	24582.662	0.0	0.0	4637.986	0.0	0.0	0.0	0.0	0.0	0.0	0.0	0.0	0.0	0.0	53798.6	0.0	0.0	0.0	0.0	17833.69	0.0	14900.999	17181.23	50985.555	17941.973	0.0	70441.305	17074.135	4702.333	33520.508	0.0	0.0
83601	Cluster_083597	0.0	0.0	0.0	0.0	0.0	0.0	0.0	0.0	0.0	0.0	0.0	0.0	65229.965	0.0	48865.92	36886.152	22448.15	0.0	0.0	0.0	0.0	40739.668	0.0	0.0	0.0	75730.07	0.0	49669.5	0.0	56930.33	0.0	5430.0635	0.0	0.0	0.0	0.0	12932.893	0.0	37837.94	0.0	32229.26	17918.76	0.0	0.0	0.0	0.0	0.0	17992.377
83601.1	Cluster_083597	0.0	0.0	0.0	0.0	0.0	0.0	0.0	0.0	0.0	0.0	0.0	0.0	65229.965	0.0	48865.92	36886.152	22448.15	0.0	0.0	0.0	0.0	40739.668	0.0	0.0	0.0	75730.07	0.0	49669.5	0.0	56930.33	0.0	5430.0635	0.0	0.0	0.0	0.0	12932.893	0.0	37837.94	0.0	32229.26	17918.76	0.0	0.0	0.0	0.0	0.0	17992.377
83628	Cluster_083624	0.0	0.0	0.0	0.0	0.0	0.0	0.0	0.0	0.0	0.0	0.0	0.0	0.0	0.0	0.0	0.0	0.0	0.0	0.0	0.0	0.0	0.0	0.0	0.0	0.0	0.0	0.0	0.0	0.0	0.0	0.0	0.0	0.0	0.0	0.0	0.0	0.0	0.0	0.0	0.0	0.0	0.0	0.0	0.0	0.0	0.0	0.0	0.0
7227	Cluster_007223	0.0	0.0	0.0	0.0	0.0	0.0	0.0	0.0	0.0	0.0	0.0	0.0	0.0	0.0	0.0	0.0	0.0	0.0	0.0	0.0	0.0	0.0	0.0	0.0	0.0	0.0	0.0	0.0	0.0	0.0	0.0	0.0	0.0	0.0	0.0	0.0	0.0	0.0	0.0	0.0	0.0	0.0	0.0	0.0	0.0	0.0	0.0	0.0
7238	Cluster_007234	0.0	0.0	25181.916	0.0	0.0	0.0	42288.645	0.0	0.0	0.0	0.0	0.0	0.0	103020.14	0.0	59295.492	0.0	0.0	0.0	75417.7	152240.8	48135.47	69302.67	17032.457	0.0	0.0	0.0	13742.0205	125426.62	0.0	0.0	0.0	38205.633	149023.67	0.0	104427.66	35305.883	0.0	96893.234	0.0	47165.695	0.0	0.0	0.0	0.0	0.0	0.0	0.0
7238.1	Cluster_007234	0.0	0.0	25181.916	0.0	0.0	0.0	42288.645	0.0	0.0	0.0	0.0	0.0	0.0	103020.14	0.0	59295.492	0.0	0.0	0.0	75417.7	152240.8	48135.47	69302.67	17032.457	0.0	0.0	0.0	13742.0205	125426.62	0.0	0.0	0.0	38205.633	149023.67	0.0	104427.66	35305.883	0.0	96893.234	0.0	47165.695	0.0	0.0	0.0	0.0	0.0	0.0	0.0
7229	Cluster_007225	0.0	0.0	0.0	0.0	0.0	0.0	0.0	0.0	0.0	0.0	0.0	0.0	0.0	43222.895	25054.984	0.0	30471.14	0.0	0.0	0.0	0.0	45669.438	0.0	0.0	0.0	19089.514	0.0	0.0	0.0	0.0	0.0	6647.3345	0.0	0.0	0.0	0.0	0.0	0.0	0.0	10075.336	0.0	0.0	0.0	0.0	0.0	0.0	8885.362	27048.268
7229.1	Cluster_007225	0.0	0.0	0.0	0.0	0.0	0.0	0.0	0.0	0.0	0.0	0.0	0.0	0.0	43222.895	25054.984	0.0	30471.14	0.0	0.0	0.0	0.0	45669.438	0.0	0.0	0.0	19089.514	0.0	0.0	0.0	0.0	0.0	6647.3345	0.0	0.0	0.0	0.0	0.0	0.0	0.0	10075.336	0.0	0.0	0.0	0.0	0.0	0.0	8885.362	27048.268
7243	Cluster_007239	0.0	0.0	0.0	0.0	0.0	0.0	0.0	0.0	0.0	25429.877	0.0	0.0	0.0	0.0	0.0	0.0	0.0	0.0	0.0	0.0	0.0	0.0	0.0	0.0	0.0	0.0	0.0	0.0	0.0	0.0	188669.78	0.0	0.0	0.0	0.0	82078.88	0.0	0.0	0.0	20891.514	0.0	0.0	0.0	0.0	0.0	0.0	0.0	113497.11
7241	Cluster_007237	0.0	0.0	0.0	0.0	0.0	0.0	0.0	0.0	0.0	0.0	0.0	0.0	0.0	0.0	0.0	0.0	0.0	0.0	0.0	0.0	0.0	0.0	0.0	0.0	0.0	0.0	0.0	0.0	0.0	0.0	0.0	0.0	0.0	0.0	0.0	0.0	0.0	0.0	0.0	0.0	0.0	0.0	0.0	0.0	0.0	0.0	0.0	0.0
7236	Cluster_007232	0.0	0.0	0.0	0.0	0.0	0.0	0.0	0.0	0.0	0.0	0.0	0.0	0.0	0.0	0.0	0.0	0.0	0.0	0.0	0.0	0.0	0.0	35567.992	0.0	0.0	0.0	0.0	0.0	0.0	0.0	0.0	0.0	0.0	0.0	26397.967	0.0	0.0	0.0	0.0	0.0	0.0	0.0	0.0	0.0	0.0	0.0	0.0	52526.46
7237	Cluster_007233	99454.445	57869.047	21719.188	6625.13	11506.3	3437.287	9348.109	18032.488	36537.418	5191.835	2002.0427	1830.4418	6579.7637	13918.653	12041.859	28046.334	40718.492	25358.883	10514.828	25833.377	89200.625	25443.78	43206.598	16323.287	40320.367	24006.295	5878.246	81548.26	115955.516	82160.95	210566.34	2983.8071	7215.414	98065.92	42970.953	22911.023	178810.83	15866.493	4048.015	45357.746	26982.854	33151.0	14963.275	5992.0723	43048.105	16938.438	9385.189	37209.35
7237.1	Cluster_007233	99454.445	57869.047	21719.188	6625.13	11506.3	3437.287	9348.109	18032.488	36537.418	5191.835	2002.0427	1830.4418	6579.7637	13918.653	12041.859	28046.334	40718.492	25358.883	10514.828	25833.377	89200.625	25443.78	43206.598	16323.287	40320.367	24006.295	5878.246	81548.26	115955.516	82160.95	210566.34	2983.8071	7215.414	98065.92	42970.953	22911.023	178810.83	15866.493	4048.015	45357.746	26982.854	33151.0	14963.275	5992.0723	43048.105	16938.438	9385.189	37209.35
7229.2	Cluster_007225	0.0	0.0	0.0	0.0	0.0	0.0	0.0	0.0	0.0	0.0	0.0	0.0	0.0	43222.895	25054.984	0.0	30471.14	0.0	0.0	0.0	0.0	45669.438	0.0	0.0	0.0	19089.514	0.0	0.0	0.0	0.0	0.0	6647.3345	0.0	0.0	0.0	0.0	0.0	0.0	0.0	10075.336	0.0	0.0	0.0	0.0	0.0	0.0	8885.362	27048.268
7237.2	Cluster_007233	99454.445	57869.047	21719.188	6625.13	11506.3	3437.287	9348.109	18032.488	36537.418	5191.835	2002.0427	1830.4418	6579.7637	13918.653	12041.859	28046.334	40718.492	25358.883	10514.828	25833.377	89200.625	25443.78	43206.598	16323.287	40320.367	24006.295	5878.246	81548.26	115955.516	82160.95	210566.34	2983.8071	7215.414	98065.92	42970.953	22911.023	178810.83	15866.493	4048.015	45357.746	26982.854	33151.0	14963.275	5992.0723	43048.105	16938.438	9385.189	37209.35
7237.3	Cluster_007233	99454.445	57869.047	21719.188	6625.13	11506.3	3437.287	9348.109	18032.488	36537.418	5191.835	2002.0427	1830.4418	6579.7637	13918.653	12041.859	28046.334	40718.492	25358.883	10514.828	25833.377	89200.625	25443.78	43206.598	16323.287	40320.367	24006.295	5878.246	81548.26	115955.516	82160.95	210566.34	2983.8071	7215.414	98065.92	42970.953	22911.023	178810.83	15866.493	4048.015	45357.746	26982.854	33151.0	14963.275	5992.0723	43048.105	16938.438	9385.189	37209.35
83698	Cluster_083694	0.0	0.0	0.0	0.0	0.0	0.0	0.0	0.0	0.0	0.0	0.0	0.0	0.0	0.0	0.0	0.0	0.0	0.0	0.0	0.0	0.0	0.0	0.0	0.0	0.0	0.0	0.0	0.0	0.0	0.0	0.0	0.0	0.0	0.0	0.0	0.0	0.0	0.0	0.0	0.0	0.0	0.0	0.0	0.0	0.0	0.0	0.0	0.0
83758	Cluster_083754	0.0	0.0	0.0	0.0	0.0	28557.576	0.0	0.0	0.0	0.0	0.0	0.0	0.0	0.0	0.0	0.0	0.0	0.0	0.0	0.0	0.0	0.0	0.0	0.0	0.0	0.0	27728.52	0.0	0.0	0.0	0.0	0.0	0.0	0.0	0.0	0.0	0.0	0.0	0.0	46405.43	0.0	0.0	28231.732	0.0	0.0	0.0	0.0	0.0
7262	Cluster_007258	0.0	0.0	0.0	0.0	0.0	0.0	0.0	0.0	0.0	0.0	0.0	0.0	0.0	0.0	0.0	0.0	0.0	0.0	0.0	0.0	0.0	0.0	0.0	0.0	0.0	0.0	0.0	0.0	0.0	0.0	0.0	0.0	0.0	0.0	0.0	0.0	0.0	0.0	0.0	0.0	0.0	4746.7617	0.0	0.0	0.0	0.0	0.0	0.0
83807	Cluster_083803	2376798.5	2385282.0	2560070.0	2405113.0	2457999.5	2456308.8	3374772.8	2877248.2	3014072.5	2704225.0	2528298.2	1443887.5	2002235.6	2302911.8	197312.5	1267687.5	1707506.1	1566147.2	3595150.2	546072.44	291288.56	2094423.2	1139766.6	0.0	754613.75	7132781.5	1298062.4	2949637.0	79320.47	3867361.0	1521990.4	2608971.8	2997418.5	4686344.0	603844.56	1715763.6	6877570.0	3789898.0	1332212.9	1201921.5	1198956.5	473363.8	587524.5	1477522.8	2521003.0	437567.78	0.0	3206545.5
83816	Cluster_083812	0.0	0.0	0.0	0.0	0.0	0.0	0.0	0.0	0.0	0.0	26981.008	0.0	0.0	0.0	0.0	0.0	0.0	0.0	56882.23	0.0	3273.0974	0.0	0.0	0.0	0.0	45496.777	2252.2754	0.0	0.0	0.0	0.0	0.0	26362.307	0.0	0.0	0.0	90805.34	0.0	0.0	0.0	0.0	15570.875	0.0	0.0	3072.8772	0.0	34921.367	0.0
83816.1	Cluster_083812	0.0	0.0	0.0	0.0	0.0	0.0	0.0	0.0	0.0	0.0	26981.008	0.0	0.0	0.0	0.0	0.0	0.0	0.0	56882.23	0.0	3273.0974	0.0	0.0	0.0	0.0	45496.777	2252.2754	0.0	0.0	0.0	0.0	0.0	26362.307	0.0	0.0	0.0	90805.34	0.0	0.0	0.0	0.0	15570.875	0.0	0.0	3072.8772	0.0	34921.367	0.0
7285	Cluster_007281	0.0	0.0	0.0	0.0	0.0	0.0	0.0	0.0	0.0	0.0	0.0	0.0	0.0	0.0	0.0	0.0	143434.81	0.0	0.0	0.0	0.0	0.0	0.0	0.0	0.0	0.0	0.0	0.0	0.0	0.0	0.0	0.0	0.0	0.0	0.0	0.0	0.0	0.0	0.0	0.0	0.0	0.0	0.0	0.0	0.0	0.0	8841.188	0.0
7292	Cluster_007288	0.0	0.0	0.0	0.0	0.0	0.0	0.0	0.0	0.0	0.0	0.0	5841.991	0.0	0.0	31525.338	0.0	0.0	0.0	79095.52	30053.54	3390.2656	0.0	0.0	0.0	44553.973	0.0	0.0	0.0	0.0	0.0	0.0	0.0	0.0	0.0	0.0	0.0	0.0	0.0	0.0	0.0	0.0	0.0	0.0	0.0	78788.05	0.0	290004.06	0.0
7289	Cluster_007285	709.84033	0.0	0.0	0.0	0.0	0.0	6842.802	0.0	0.0	1855.6476	0.0	0.0	0.0	3506.6592	0.0	4875.1377	8650.519	0.0	11295.789	1525.2788	0.0	0.0	0.0	1017.225	1366.285	1779822.1	0.0	50031.676	0.0	0.0	0.0	0.0	0.0	19162.445	0.0	0.0	3052.0686	63906.82	0.0	0.0	0.0	64291.05	0.0	200.43935	0.0	16826.42	43941.42	0.0
7290	Cluster_007286	0.0	0.0	0.0	0.0	0.0	0.0	0.0	0.0	0.0	84.3469	0.0	0.0	0.0	15458.719	737.85406	0.0	0.0	2659.3733	0.0	0.0	7368.9946	13461.324	6735.3057	757.63916	0.0	2035078.5	0.0	0.0	0.0	3451.583	0.0	0.0	0.0	0.0	15925.785	3558.8062	15796.794	2168.4414	0.0	0.0	2600.835	0.0	0.0	0.0	0.0	0.0	81238.34	1266.6493
7291	Cluster_007287	0.0	0.0	0.0	0.0	0.0	0.0	0.0	0.0	0.0	0.0	0.0	0.0	0.0	0.0	0.0	154347.56	0.0	0.0	0.0	0.0	0.0	0.0	0.0	0.0	0.0	362822.88	0.0	0.0	0.0	0.0	0.0	0.0	0.0	0.0	0.0	20662.111	0.0	0.0	0.0	0.0	0.0	0.0	0.0	26783.271	0.0	0.0	0.0	0.0
7293	Cluster_007289	0.0	0.0	0.0	0.0	0.0	0.0	0.0	0.0	0.0	0.0	0.0	0.0	0.0	0.0	0.0	0.0	0.0	0.0	0.0	3206.526	0.0	0.0	0.0	0.0	0.0	0.0	0.0	0.0	0.0	0.0	0.0	0.0	0.0	0.0	0.0	0.0	0.0	0.0	0.0	0.0	0.0	0.0	0.0	0.0	0.0	0.0	0.0	0.0
7293.1	Cluster_007289	0.0	0.0	0.0	0.0	0.0	0.0	0.0	0.0	0.0	0.0	0.0	0.0	0.0	0.0	0.0	0.0	0.0	0.0	0.0	3206.526	0.0	0.0	0.0	0.0	0.0	0.0	0.0	0.0	0.0	0.0	0.0	0.0	0.0	0.0	0.0	0.0	0.0	0.0	0.0	0.0	0.0	0.0	0.0	0.0	0.0	0.0	0.0	0.0
7296	Cluster_007292	0.0	0.0	0.0	0.0	0.0	0.0	0.0	0.0	0.0	0.0	0.0	0.0	0.0	0.0	0.0	0.0	0.0	0.0	0.0	0.0	0.0	0.0	0.0	0.0	0.0	0.0	0.0	0.0	0.0	0.0	0.0	0.0	0.0	0.0	0.0	0.0	0.0	0.0	0.0	0.0	0.0	0.0	0.0	0.0	0.0	0.0	0.0	0.0
7296.1	Cluster_007292	0.0	0.0	0.0	0.0	0.0	0.0	0.0	0.0	0.0	0.0	0.0	0.0	0.0	0.0	0.0	0.0	0.0	0.0	0.0	0.0	0.0	0.0	0.0	0.0	0.0	0.0	0.0	0.0	0.0	0.0	0.0	0.0	0.0	0.0	0.0	0.0	0.0	0.0	0.0	0.0	0.0	0.0	0.0	0.0	0.0	0.0	0.0	0.0
83945	Cluster_083941	0.0	0.0	2808.122	0.0	0.0	0.0	0.0	0.0	60013.402	710.51294	5200.745	0.0	0.0	0.0	0.0	0.0	0.0	1759.208	0.0	0.0	0.0	0.0	0.0	0.0	0.0	0.0	0.0	0.0	92738.16	0.0	0.0	0.0	71466.336	247429.19	0.0	180427.9	0.0	0.0	78672.02	0.0	0.0	0.0	0.0	0.0	0.0	0.0	0.0	5850.8833
83944	Cluster_083940	182689.55	222771.47	202773.78	75332.59	192291.23	134955.0	221434.39	223024.55	160184.62	152699.7	84509.23	173766.66	0.0	3097318.5	2725352.2	111098.64	371678.8	73044.266	437459.72	3113322.8	783198.1	766432.4	172148.86	72826.195	154589.89	1591.6641	466844.34	310182.53	396830.75	59473.508	199105.97	0.0	0.0	431671.62	353528.75	3637311.5	878569.94	890724.0	0.0	107378.15	496802.12	87859.125	15627.056	198308.6	77727.19	83782.266	181126.16	250992.66
7296.2	Cluster_007292	0.0	0.0	0.0	0.0	0.0	0.0	0.0	0.0	0.0	0.0	0.0	0.0	0.0	0.0	0.0	0.0	0.0	0.0	0.0	0.0	0.0	0.0	0.0	0.0	0.0	0.0	0.0	0.0	0.0	0.0	0.0	0.0	0.0	0.0	0.0	0.0	0.0	0.0	0.0	0.0	0.0	0.0	0.0	0.0	0.0	0.0	0.0	0.0
83945.1	Cluster_083941	0.0	0.0	2808.122	0.0	0.0	0.0	0.0	0.0	60013.402	710.51294	5200.745	0.0	0.0	0.0	0.0	0.0	0.0	1759.208	0.0	0.0	0.0	0.0	0.0	0.0	0.0	0.0	0.0	0.0	92738.16	0.0	0.0	0.0	71466.336	247429.19	0.0	180427.9	0.0	0.0	78672.02	0.0	0.0	0.0	0.0	0.0	0.0	0.0	0.0	5850.8833
7328	Cluster_007324	0.0	0.0	0.0	0.0	0.0	0.0	0.0	0.0	0.0	0.0	0.0	0.0	0.0	0.0	0.0	0.0	0.0	0.0	0.0	971.48785	0.0	0.0	0.0	0.0	0.0	0.0	0.0	0.0	0.0	0.0	0.0	0.0	0.0	0.0	0.0	0.0	0.0	0.0	0.0	0.0	0.0	0.0	0.0	0.0	0.0	0.0	4368.1694	0.0
7330	Cluster_007326	0.0	75708.836	0.0	67128.266	0.0	0.0	0.0	0.0	0.0	0.0	0.0	93371.15	0.0	0.0	0.0	0.0	0.0	0.0	0.0	168458.42	0.0	0.0	0.0	0.0	0.0	0.0	0.0	0.0	0.0	0.0	0.0	0.0	0.0	0.0	0.0	0.0	15526.744	0.0	0.0	0.0	50424.074	0.0	0.0	0.0	0.0	0.0	27085.941	0.0
7331	Cluster_007327	0.0	65439.2	61865.453	33969.83	0.0	0.0	0.0	0.0	0.0	86391.22	0.0	0.0	0.0	0.0	0.0	0.0	115858.5	0.0	0.0	0.0	0.0	0.0	0.0	0.0	27301.309	0.0	0.0	221262.05	0.0	92396.5	248329.67	0.0	0.0	270437.53	18884.875	0.0	993897.75	0.0	0.0	0.0	0.0	36901.8	44605.938	30088.707	249735.97	0.0	0.0	0.0
84124	Cluster_084120	29987.1	0.0	0.0	0.0	0.0	0.0	0.0	0.0	0.0	0.0	0.0	0.0	0.0	0.0	0.0	0.0	0.0	0.0	0.0	0.0	0.0	0.0	0.0	0.0	0.0	0.0	0.0	0.0	0.0	0.0	0.0	0.0	0.0	0.0	0.0	0.0	0.0	0.0	0.0	0.0	0.0	0.0	0.0	0.0	0.0	0.0	0.0	0.0
84138	Cluster_084134	0.0	0.0	0.0	0.0	0.0	0.0	0.0	0.0	0.0	0.0	0.0	0.0	0.0	0.0	0.0	0.0	0.0	0.0	0.0	459169.25	76750.66	0.0	0.0	0.0	0.0	0.0	0.0	0.0	0.0	0.0	0.0	0.0	0.0	0.0	0.0	0.0	0.0	0.0	0.0	0.0	0.0	0.0	0.0	0.0	0.0	0.0	0.0	0.0
84291	Cluster_084287	2112332.0	2120780.5	5077428.5	1237087.1	1559648.4	1407042.1	5068110.0	1321370.0	1846413.4	1554362.0	1506119.5	1249394.9	1060105.9	2071632.0	1415669.5	1207008.1	1785122.5	1160910.1	1457739.1	1010649.1	829265.8	2209650.8	1251840.0	1372415.5	3786460.2	2397849.2	1527310.0	2179824.2	2026330.8	2066070.6	1639845.4	4138316.0	3183553.8	3853259.5	872250.3	1289474.0	2448230.5	1293927.2	1661373.0	1197176.6	2334681.2	1609900.0	1506145.8	1899717.2	1475180.2	2579169.0	895626.25	2016235.9
84296	Cluster_084292	1683092.6	1617949.8	2135400.5	1452065.0	1563132.0	1568913.4	2626325.0	1849545.6	1619090.4	1461736.6	1683384.8	1587227.2	666876.06	1440142.2	734499.0	862311.7	875180.6	1936593.5	3687309.5	337241.22	1613829.5	969944.7	1374411.6	2632616.8	3210573.2	1263701.0	1992148.2	234886.08	967775.4	313331.7	1573721.4	965573.0	852309.6	821940.4	1395734.9	1752336.9	493765.25	2015610.2	577666.44	145967.3	3521748.8	1095736.0	377251.88	2485073.0	3321278.5	544756.3	3847945.0	940291.75
84273	Cluster_084269	11707.811	11310.861	33753.42	10944.628	15585.839	15525.275	4490.6665	14866.76	17570.992	2439.1895	29058.277	2020.2434	63906.17	0.0	62550.15	12936.582	281.42593	18693.934	1958.4143	16051.18	12900.785	6514.877	19101.553	12187.7295	4259.9463	162926.86	586.393	0.0	8757.08	43940.637	6157.9927	0.0	0.0	1060.8501	4248.008	8695.461	2808.6086	310115.56	33408.977	2200.7502	359448.8	0.0	18079.732	0.0	738.272	618.169	20858.402	2925.5767
84329	Cluster_084325	0.0	0.0	0.0	0.0	0.0	0.0	0.0	0.0	0.0	0.0	0.0	0.0	0.0	0.0	0.0	0.0	0.0	0.0	0.0	0.0	0.0	0.0	0.0	0.0	0.0	0.0	0.0	0.0	0.0	0.0	0.0	0.0	0.0	0.0	0.0	0.0	0.0	0.0	0.0	0.0	0.0	0.0	0.0	0.0	0.0	0.0	0.0	0.0
84384	Cluster_084380	0.0	0.0	0.0	0.0	0.0	0.0	0.0	0.0	0.0	0.0	0.0	0.0	0.0	42603.81	0.0	0.0	0.0	52275.793	0.0	0.0	78282.49	0.0	64708.45	50658.15	0.0	245163.94	0.0	0.0	0.0	60475.887	49472.258	0.0	0.0	0.0	0.0	0.0	0.0	0.0	0.0	0.0	0.0	0.0	0.0	0.0	0.0	0.0	107507.625	0.0
7407	Cluster_007403	0.0	0.0	0.0	0.0	0.0	0.0	0.0	0.0	0.0	0.0	0.0	0.0	0.0	0.0	0.0	0.0	0.0	0.0	0.0	0.0	0.0	0.0	0.0	0.0	0.0	0.0	0.0	0.0	0.0	0.0	0.0	0.0	0.0	0.0	0.0	0.0	0.0	0.0	0.0	0.0	0.0	0.0	0.0	0.0	0.0	0.0	0.0	0.0
7411	Cluster_007407	0.0	0.0	0.0	0.0	0.0	0.0	0.0	0.0	0.0	0.0	0.0	0.0	0.0	0.0	0.0	0.0	0.0	0.0	0.0	0.0	0.0	0.0	0.0	0.0	0.0	0.0	0.0	0.0	0.0	0.0	0.0	0.0	0.0	0.0	0.0	0.0	0.0	0.0	0.0	0.0	0.0	0.0	0.0	0.0	0.0	0.0	0.0	0.0
84446	Cluster_084442	0.0	0.0	0.0	0.0	0.0	0.0	0.0	0.0	0.0	0.0	0.0	0.0	0.0	0.0	0.0	0.0	1716.984	0.0	0.0	0.0	0.0	0.0	0.0	0.0	0.0	0.0	0.0	0.0	0.0	0.0	0.0	0.0	0.0	0.0	0.0	0.0	0.0	0.0	0.0	0.0	0.0	0.0	0.0	0.0	0.0	0.0	0.0	0.0
7416	Cluster_007412	0.0	0.0	0.0	0.0	0.0	0.0	0.0	0.0	0.0	0.0	0.0	0.0	0.0	0.0	0.0	0.0	0.0	0.0	0.0	0.0	0.0	0.0	0.0	0.0	0.0	0.0	0.0	0.0	0.0	0.0	0.0	0.0	0.0	0.0	0.0	0.0	0.0	0.0	0.0	0.0	0.0	0.0	0.0	0.0	0.0	0.0	0.0	615829.2
[truncated: 19,699 more rows]
[truncated: 602 more columns]
