# Supplementary material for: Genome-wide association studies identify loci controlling specialized seed metabolites in Arabidopsis
Source: Plant Physiol. 2023 Sep 27;194(3):1705–21. doi: 10.1093/plphys/kiad511 (PMC10904349; doi:10.1093/plphys/kiad511)
Supplement: kiad511_Supplementary_Data [file kiad511_supplementary_data.zip › Supplemental Dataset S4_peaktable Thomas Naake/rep_zhu_negative_match.csv]

Name	extraction QC1	ecotype.173	ecotype.5887	ecotype.223	ecotype.6940	ecotype.6188	ecotype.8271	ecotype.7438	ecotype.8323	ecotype.7205	ecotype.6190	ecotype.328	ecotype.7143	ecotype.7147	running QC1	ecotype.7165	ecotype.6932	ecotype.6979	ecotype.8236	ecotype.380	ecotype.7014	ecotype.6042	ecotype.7163	ecotype.6996	ecotype.7031	ecotype.7002	ecotype.7004	ecotype.7229	ecotype.7282	running QC2	ecotype.7333	ecotype.8325	extraction QC2	ecotype.7201	ecotype.7280	ecotype.7224	ecotype.6937	ecotype.8389	ecotype.6946	ecotype.6039	ecotype.7408	ecotype.5832	ecotype.8329	ecotype.7263	running QC3	ecotype.8296	ecotype.282	ecotype.5122	ecotype.7188
41582	Cluster_41578	2.52743024E8	7.6850736E7	1.1502956E8	8.5766632E7	7.7846968E7	1.07787728E8	1.56314288E8	5.8356012E7	2.2179248E8	1.63420096E8	2.16678352E8	1.09395416E8	1.81663424E8	8.828836E7	2.48710432E8	1.45244464E8	9.0642712E7	1.1926004E8	1.56944384E8	2.2711808E8	1.01161504E8	1.1471196E8	2.04412864E8	5.8004908E7	1.6042088E8	1.808988E8	8.9183296E7	1.28736248E8	1.37800288E8	2.62425776E8	6.9264304E7	2.03980816E8	1.7405656E8	1.54828784E8	5.9481776E7	5.5210088E7	6.2277208E7	1.24079312E8	3.00204576E8	2.09549904E8	1.07176256E8	1.32269384E8	2.1979456E7	8.015404E7	2.32711472E8	4.4321032E7	8.129128E7	9.2543024E7
75560	Cluster_75556	8472359.0	3723127.5	2949685.5	2577440.5	3375707.5	991478.25	3041148.5	3038162.2	1142318.2	333330.47	2797700.8	5131131.0	3449050.2	2861915.0	9831243.0	2155071.0	2974577.5	2627056.0	3503737.0	2248509.2	853360.94	914239.4	2250190.2	1914272.0	2483878.8	2292579.0	1466551.6	2600157.2	1699719.9	9658797.0	662063.3	1734850.2	8965894.0	4584916.5	860699.06	1286257.8	968361.6	4370320.0	3720060.8	3728325.0	1733866.2	3576537.0	1141054.4	1449609.0	9363057.0	1769862.2	3042798.2	1148608.8
78413	Cluster_78409		751247.5			449324.88	337256.1	316478.22					269864.72	883314.25	621915.44	93797.32	787874.75		129621.31	289640.88	297460.72			531035.8	313748.12	199686.53	731414.0	128809.16	666992.8	746480.6	148346.84		905334.1		306472.8		404351.28		358129.8		612420.94	173024.2			235414.97	141311.11	156088.28	189988.86
83334	Cluster_83330		205278.97																		335543.22			4239.7783											133845.17					1281.8832			73306.58		134058.23				2615.9897
13897	Cluster_13893	1870664.1	2369435.0	558975.2	531633.8	233686.02	548175.06	44451.684	1111211.6	746893.8	582928.1	479160.88	357078.72	154146.28	608579.1	2064087.2	184849.8	1210403.4	1388702.9	764017.3	1404793.1	136075.25	94541.914	558980.9	913791.6	260440.86		228688.6	102537.234	252765.48	661368.4	156859.36		2637438.2	2209008.2	1072873.1	73291.85	4506829.0	426405.62	59132.285	496375.4	7499390.5	2577180.2	2094768.6	2222498.8	378798.8	503907.06	1994212.5	2057207.5
13912	Cluster_13908	12125.589	76689.375	325403.66			94808.39	18004.16	16005.22					6078.791		48787.17						23431.568		69520.43			64879.883		25707.666	102704.07	97066.2	13903.098			60888.152					45322.41			36300.273		98478.98	3849.2131			42953.184
419	Cluster_00415	224406.92	1316574.4	559547.7	334077.53	2762808.0	206827.17	208783.06	360041.7	173447.31	197794.16	192970.27	309109.12	175136.27	154963.77	65638.68	178691.61	210337.88	128483.67	151319.81	315532.62	217699.95	180290.94	182196.53	131461.56	125522.625	186595.97	99203.96	209191.89	168386.84	107179.445	87390.08	118804.75	165058.34	73271.22	123560.14	105001.82	158715.53	160403.08	168925.47	217501.45	121582.29	297508.38	136238.95	61436.29	105246.97	145447.22	161690.53	2224849.8
465	Cluster_00461		98808.445		63253.285	107405.414					79066.7			82173.26	108752.55				121903.97	163015.88	83830.5	92137.94			45012.184		87449.086					79002.37											100536.41		78469.82			94973.97
476	Cluster_00472		115699.516			92634.305		32865.76	62510.348									103954.62	136330.62				68282.74		57598.113	107048.94	67033.99	184253.92		133425.67	89473.19		67556.31				86822.27	93011.945	124599.945				91866.086		79369.3		163058.33	123183.2
475	Cluster_00471	297309.03	606464.8		346530.2	4498311.5	328479.12	66449.61	66667.7	113378.945	170911.45	213909.0	807724.5	302845.0	422680.47	333100.22	382674.4				130552.41	681062.44	226285.52	103525.945	108181.36	337169.62		161636.64	583883.3	259491.25	215284.88	80638.59	522418.38	471374.84	67882.24	81196.61	434570.53	358478.44	420803.44	52574.734	252805.61	178325.05	71002.98	398152.72	443671.8	127394.79		383015.97	3610142.8
486	Cluster_00482		237723.9				54196.016			340385.75				114096.42		26509.465		71199.52			205279.3	68810.81						65067.215			282011.62	279982.3					33568.805			71745.47	315818.38		224162.58	218120.4			34746.215		77668.64
486.1	Cluster_00482		237723.9				54196.016			340385.75				114096.42		26509.465		71199.52			205279.3	68810.81						65067.215			282011.62	279982.3					33568.805			71745.47	315818.38		224162.58	218120.4			34746.215		77668.64
487	Cluster_00483	281608.3	488820.22	196282.33	82675.8		118928.18	545274.1	48203.09	1749.57	192944.17			515118.44	160876.81	371648.8	184182.05		242348.17	7398.098	66013.516	103653.766	507907.34	314549.25	191544.73	664397.1		195720.83	150877.8	121815.88	67299.914	363064.25	200082.31	238952.17		354848.2	217924.05	361250.8	972569.5		306395.75	4763.6104		305863.0	270374.03	730319.0	647235.2	538157.5	472713.1
15695	Cluster_15691	510313.2	754958.25	643963.56	865219.1	408076.06	574163.2	811881.2	1012247.25	695736.94	529561.94	789389.7	452562.22	596079.4	482619.94	414184.28	476558.8	364007.12	474247.2	571262.9	601408.7	647287.0	351324.75	450841.34	609275.94	276965.3	185233.08	535735.2	702389.4	578262.06	211913.28	449059.44	596492.3	448241.8	535243.7	463919.0	606121.2	688427.44	513503.0	278699.28	741492.56	755135.56	650389.06	581964.25	510059.25	958106.7	613662.0	510797.56	276777.94
15695.1	Cluster_15691	510313.2	754958.25	643963.56	865219.1	408076.06	574163.2	811881.2	1012247.25	695736.94	529561.94	789389.7	452562.22	596079.4	482619.94	414184.28	476558.8	364007.12	474247.2	571262.9	601408.7	647287.0	351324.75	450841.34	609275.94	276965.3	185233.08	535735.2	702389.4	578262.06	211913.28	449059.44	596492.3	448241.8	535243.7	463919.0	606121.2	688427.44	513503.0	278699.28	741492.56	755135.56	650389.06	581964.25	510059.25	958106.7	613662.0	510797.56	276777.94
488	Cluster_00484	318909.16	198057.6	95887.35	88819.65			27423.512	17780.254	51296.066	72643.88		124321.93	443130.5		174252.47		100890.52	83155.43		92976.734			151689.7			345642.66					127745.16			140554.56		102574.875	64612.254	30078.344		30338.047	174686.83	63590.426	276269.66				102809.9
490	Cluster_00486	201146.56	223039.39	238284.86		86935.25	107609.11	113483.55		135116.9	119352.9	244182.62	514492.84	311696.12	270008.94	87432.31	120082.35	185617.47	67222.336	41751.605	101174.875	271370.75	47406.89	219149.66	120381.14	108884.43	268525.06	150692.6	74034.17			109041.31	46444.965	405477.5	16072.053	274541.12				191012.16	140159.03	276904.56	67929.18	189871.53	264381.03	151437.84	135492.6	47497.87	147393.97
15697	Cluster_15693			1832.6086								47352.37					184776.4		98860.48	83950.914						21752.549						99651.61							61321.895		32267.936			75998.945		60866.81			101322.65
15697.1	Cluster_15693			1832.6086								47352.37					184776.4		98860.48	83950.914						21752.549						99651.61							61321.895		32267.936			75998.945		60866.81			101322.65
15697.2	Cluster_15693			1832.6086								47352.37					184776.4		98860.48	83950.914						21752.549						99651.61							61321.895		32267.936			75998.945		60866.81			101322.65
15697.3	Cluster_15693			1832.6086								47352.37					184776.4		98860.48	83950.914						21752.549						99651.61							61321.895		32267.936			75998.945		60866.81			101322.65
505	Cluster_00501	3458469.8	3083442.8	3423432.0	3373028.0	3315544.5	2977751.5	2789801.8	2701609.0	2693923.0	2958942.8	3479099.5	2089992.2	2723158.0	2007539.4	2246725.8	3137431.5	2408403.0	2910947.5	2290675.0	2303883.2	2594089.8	2132153.0	2496300.5	2294439.2	1631038.4	2822890.5	2225531.2	2456405.2	2878616.2	2994125.5	3014276.2	2716147.0	3227517.5	2521753.0	2836761.8	2736470.0	2841016.0	2522182.8	2580687.5	2490469.0	3098445.5	3181629.8	2570831.2	2667631.2	2307943.2	2774903.2	2488085.5	3005251.0
522	Cluster_00518	553898.25	1120032.2	540146.9	603095.6	2875951.2	987773.56	626922.4	694520.75	544775.75	428317.22	444619.94	453137.84	269507.0	278724.6	421344.53	972585.6	431731.38	580459.75	541166.44	554766.44	862958.94	383544.6	458593.4	465562.84	127521.94	429875.34	499029.78	318747.72	349528.12	249843.88	501801.78	297131.34	403905.62	390719.44	544227.5	522662.1	541062.4	378260.5	785805.7	422400.38	528638.5	539107.6	641030.8	508682.62	314936.12	527461.2	591197.9	1461028.5
542	Cluster_00538		176743.38	208778.33			146974.47		35573.855	222352.67				139670.48	150131.77		302287.56		64244.51	175081.11				171862.53		141080.31		81202.555		95130.5	97758.516				48425.707		108075.125	89762.46	75199.234				9684.807		174262.12	31761.541			127117.78
541	Cluster_00537	571163.8	511857.84	273485.6	335687.75	720267.25	543053.44	294790.12	270691.2	164222.88	111656.875	349809.4	126667.81	65467.01	162304.19	467092.38	374902.38	216930.44	298926.16	39186.703	386237.47	397295.53	91180.586	315733.75	192934.5	98304.38	203116.05	83088.47	218920.97	143395.42	358056.34	322171.2	120583.69	209057.89	266273.97	299644.6	177998.4	225893.92	367070.97	212475.56	255285.08	278967.12	332082.6	351777.44	228664.03	181723.34	178387.03	125782.1	242565.66
541.1	Cluster_00537	571163.8	511857.84	273485.6	335687.75	720267.25	543053.44	294790.12	270691.2	164222.88	111656.875	349809.4	126667.81	65467.01	162304.19	467092.38	374902.38	216930.44	298926.16	39186.703	386237.47	397295.53	91180.586	315733.75	192934.5	98304.38	203116.05	83088.47	218920.97	143395.42	358056.34	322171.2	120583.69	209057.89	266273.97	299644.6	177998.4	225893.92	367070.97	212475.56	255285.08	278967.12	332082.6	351777.44	228664.03	181723.34	178387.03	125782.1	242565.66
537	Cluster_00533	634493.6	1000680.25	358163.22	161258.88	1423549.8	586991.9	505287.78	305361.06	440698.84	527526.0	293444.25	206690.56	198114.98	406419.56	146852.44	699217.1	423564.9	432976.75	91104.84		531168.25	120728.695	57830.426		87120.19	417369.78	171913.75	179641.66	812769.9	210180.9	459239.06	165555.2	400022.38	187439.53	383691.44	147518.27		325981.72	334684.06	362900.75	286273.2	58889.51	302681.0	282961.12	312882.4	583090.3	217284.97	99335.85
554	Cluster_00550		1353314.4	692434.0			981962.8	538124.06	428866.03	428880.44	189028.45		38831.168	136693.94	510861.38	361866.88	578633.5				714869.6	148834.36	520260.72			467390.4	724450.7		176508.58					262650.1	936421.44		441282.3			623611.75				491554.78		361071.88	357086.53		208042.95
555	Cluster_00551	633872.94		830677.4	388288.22	455490.62	411107.8	634732.1		649323.06		374692.2	391890.7	696437.44	362977.2		647223.2	548185.44	529561.6	953222.56	315358.94	536066.75	455559.28			374555.62					88822.74		365546.03	720748.6			438516.3					1094872.0	542587.94				266237.25		369345.94
550	Cluster_00546			145122.0		106230.305		127943.36		59377.4	60673.73	670.02563			76758.66		61052.805						76769.26					67818.73		52168.473		160886.39		135975.33				155029.27		100826.26			70789.03	41320.363	64523.06		149096.83	46832.15	102533.85
550.1	Cluster_00546			145122.0		106230.305		127943.36		59377.4	60673.73	670.02563			76758.66		61052.805						76769.26					67818.73		52168.473		160886.39		135975.33				155029.27		100826.26			70789.03	41320.363	64523.06		149096.83	46832.15	102533.85
551	Cluster_00547	211845.06	507667.38	163190.97	160248.0	1094380.6	170143.33	207239.4	237942.36	80129.85	58102.83	229059.47	40692.074	339063.03	282162.9	150099.31	420660.62	98557.98	120826.83	71266.914	258734.97	232821.34	217347.98	120615.46	85520.03	178663.19	209120.73	175.81393	175954.94	355395.56	207376.5	278249.66	111263.836	159736.95	87995.55	167829.83	114057.28	201176.28	86926.78	100480.44	125567.445	221316.97	293304.97	58511.008	227114.9	114267.17		70155.02	354026.34
551.1	Cluster_00547	211845.06	507667.38	163190.97	160248.0	1094380.6	170143.33	207239.4	237942.36	80129.85	58102.83	229059.47	40692.074	339063.03	282162.9	150099.31	420660.62	98557.98	120826.83	71266.914	258734.97	232821.34	217347.98	120615.46	85520.03	178663.19	209120.73	175.81393	175954.94	355395.56	207376.5	278249.66	111263.836	159736.95	87995.55	167829.83	114057.28	201176.28	86926.78	100480.44	125567.445	221316.97	293304.97	58511.008	227114.9	114267.17		70155.02	354026.34
551.2	Cluster_00547	211845.06	507667.38	163190.97	160248.0	1094380.6	170143.33	207239.4	237942.36	80129.85	58102.83	229059.47	40692.074	339063.03	282162.9	150099.31	420660.62	98557.98	120826.83	71266.914	258734.97	232821.34	217347.98	120615.46	85520.03	178663.19	209120.73	175.81393	175954.94	355395.56	207376.5	278249.66	111263.836	159736.95	87995.55	167829.83	114057.28	201176.28	86926.78	100480.44	125567.445	221316.97	293304.97	58511.008	227114.9	114267.17		70155.02	354026.34
565	Cluster_00561	763877.44	243636.6	450782.97	739256.8	452998.94	361602.2	270254.56	674148.75	110439.93	386458.7	217167.5	302790.8	28242.701	249790.73	196033.98	371261.94	239220.23	250102.55	569907.5	530605.56	349473.78	123671.69	140853.1	366559.12	88252.32	347345.2	63435.25	166403.56	116597.06	188726.84	544336.75	243169.3	212849.16	203770.45	216289.64	42741.88	72192.1	456512.5	175302.22	135326.22	56966.33	111927.02	268516.22	239091.1		308545.88	71132.75	204756.5
18517	Cluster_18513	6537404.0	6035159.5	5549533.0	5291265.0	5276548.5	5142799.5	4721981.0	5370603.0	5699318.5	5626069.5	5364098.0	5118068.5	5225327.5	5188776.5	3957919.2	4646393.5	5172175.0	5190174.5	4745824.0	4792193.5	5317708.5	4276482.0	4772494.0	4585901.0	4843840.0	5750229.0	5350171.0	5577208.5	4834078.0	5594875.0	4089535.8	5191679.0	6141579.5	5798613.0	5191568.5	4841953.5	5602539.0	5030151.0	5366544.5	5246607.5	5062905.0	4894863.5	5211169.0	5751902.0	5789658.5	5397931.0	4880581.5	4901259.0
18517.1	Cluster_18513	6537404.0	6035159.5	5549533.0	5291265.0	5276548.5	5142799.5	4721981.0	5370603.0	5699318.5	5626069.5	5364098.0	5118068.5	5225327.5	5188776.5	3957919.2	4646393.5	5172175.0	5190174.5	4745824.0	4792193.5	5317708.5	4276482.0	4772494.0	4585901.0	4843840.0	5750229.0	5350171.0	5577208.5	4834078.0	5594875.0	4089535.8	5191679.0	6141579.5	5798613.0	5191568.5	4841953.5	5602539.0	5030151.0	5366544.5	5246607.5	5062905.0	4894863.5	5211169.0	5751902.0	5789658.5	5397931.0	4880581.5	4901259.0
577	Cluster_00573	3.071116E7	2.0867764E7	3.4298876E7	1.9230446E7	5.7551648E7	2.9444868E7	2.4442032E7	1.827562E7	1.3824752E7	2.107874E7	1.5594758E7	2.133372E7	1.144237E7	1.8019304E7	1.4163355E7	3.0463904E7	1.3795057E7	1.6035133E7	1.4613494E7	3.497392E7	2.311884E7	7453540.0	1.5494865E7	9082665.0	9948572.0	1.3106166E7	1.1788402E7	1.7109568E7	1.7276706E7	1.3620366E7	1.4359134E7	1.4159657E7	1.5616954E7	1.2296088E7	1.3356056E7	1.2427133E7	6163689.0	1.2957608E7	1.2051525E7	1.576754E7	1.5312596E7	1.1105572E7	1.3980636E7	8244771.5	8872127.0	8842417.0	7793644.0	1.5240269E7
577.1	Cluster_00573	3.071116E7	2.0867764E7	3.4298876E7	1.9230446E7	5.7551648E7	2.9444868E7	2.4442032E7	1.827562E7	1.3824752E7	2.107874E7	1.5594758E7	2.133372E7	1.144237E7	1.8019304E7	1.4163355E7	3.0463904E7	1.3795057E7	1.6035133E7	1.4613494E7	3.497392E7	2.311884E7	7453540.0	1.5494865E7	9082665.0	9948572.0	1.3106166E7	1.1788402E7	1.7109568E7	1.7276706E7	1.3620366E7	1.4359134E7	1.4159657E7	1.5616954E7	1.2296088E7	1.3356056E7	1.2427133E7	6163689.0	1.2957608E7	1.2051525E7	1.576754E7	1.5312596E7	1.1105572E7	1.3980636E7	8244771.5	8872127.0	8842417.0	7793644.0	1.5240269E7
577.2	Cluster_00573	3.071116E7	2.0867764E7	3.4298876E7	1.9230446E7	5.7551648E7	2.9444868E7	2.4442032E7	1.827562E7	1.3824752E7	2.107874E7	1.5594758E7	2.133372E7	1.144237E7	1.8019304E7	1.4163355E7	3.0463904E7	1.3795057E7	1.6035133E7	1.4613494E7	3.497392E7	2.311884E7	7453540.0	1.5494865E7	9082665.0	9948572.0	1.3106166E7	1.1788402E7	1.7109568E7	1.7276706E7	1.3620366E7	1.4359134E7	1.4159657E7	1.5616954E7	1.2296088E7	1.3356056E7	1.2427133E7	6163689.0	1.2957608E7	1.2051525E7	1.576754E7	1.5312596E7	1.1105572E7	1.3980636E7	8244771.5	8872127.0	8842417.0	7793644.0	1.5240269E7
577.3	Cluster_00573	3.071116E7	2.0867764E7	3.4298876E7	1.9230446E7	5.7551648E7	2.9444868E7	2.4442032E7	1.827562E7	1.3824752E7	2.107874E7	1.5594758E7	2.133372E7	1.144237E7	1.8019304E7	1.4163355E7	3.0463904E7	1.3795057E7	1.6035133E7	1.4613494E7	3.497392E7	2.311884E7	7453540.0	1.5494865E7	9082665.0	9948572.0	1.3106166E7	1.1788402E7	1.7109568E7	1.7276706E7	1.3620366E7	1.4359134E7	1.4159657E7	1.5616954E7	1.2296088E7	1.3356056E7	1.2427133E7	6163689.0	1.2957608E7	1.2051525E7	1.576754E7	1.5312596E7	1.1105572E7	1.3980636E7	8244771.5	8872127.0	8842417.0	7793644.0	1.5240269E7
588	Cluster_00584	1423768.9	2915091.2	1176245.9	2663915.2	4308230.0	1600251.4	409992.25	1316173.6	296249.06	1659040.0	744939.75	810394.8	741075.0	419191.53	847591.1	1407553.4	187872.33	37594.855	996567.2	416866.2	166154.1	449599.0	294008.1	932138.3	824926.0	1181814.9	364788.72		124796.71	232218.97	2188867.2	617677.06	1484909.2	789419.94	1090150.5	988308.1	231409.31	1081066.5	1781018.1	1346360.5	696378.94	572134.5	1180358.8	565884.7	428757.44	389826.56	1570471.1	1239940.4
588.1	Cluster_00584	1423768.9	2915091.2	1176245.9	2663915.2	4308230.0	1600251.4	409992.25	1316173.6	296249.06	1659040.0	744939.75	810394.8	741075.0	419191.53	847591.1	1407553.4	187872.33	37594.855	996567.2	416866.2	166154.1	449599.0	294008.1	932138.3	824926.0	1181814.9	364788.72		124796.71	232218.97	2188867.2	617677.06	1484909.2	789419.94	1090150.5	988308.1	231409.31	1081066.5	1781018.1	1346360.5	696378.94	572134.5	1180358.8	565884.7	428757.44	389826.56	1570471.1	1239940.4
586	Cluster_00582			267585.72		15938.843			66133.35				46696.504						416723.0	19918.84										151253.12				84488.914															5687.64
582	Cluster_00578	49369.36	99474.38		80705.63			108845.11		174104.69		62267.617		55854.082	128750.945	167650.34	40166.652	52518.547	193126.81	124156.02	118666.33		248825.27	89511.79			294264.12	143351.58	86800.18	88870.125		181278.47	59889.867		201259.38			60802.082	69174.516		134179.78			69986.67		147158.73		100399.13
584	Cluster_00580	40761.4		32647.03	85467.734	56651.82		53906.367		93885.125	57084.54	34018.387	35321.914	145408.3	79902.33	88301.664			290549.9	118404.9	132126.31		65514.54			122844.18	60619.246	132810.72	44956.73		87914.49		126888.68	94220.266	89810.91	53081.35	86258.55	75078.96	27787.41				145887.83					76667.734	160498.58
593	Cluster_00589	801867.6	269728.0		152314.28	168564.97	522216.72	417898.1		198956.89	486156.2		662244.4	56364.406	218707.89	351649.72	260996.05	365705.5			183059.69		683873.6	445515.34	315121.25	405422.4	90370.35	271895.8		299537.2		139663.0		110028.14		115355.07	50598.21		352127.62	158750.38	78069.664	216692.1		347220.22	119791.086	360434.16	153376.83	262342.5	336709.0
602	Cluster_00598		210608.94	63901.742	191280.44	40708.066	171360.1	134691.38		300027.12	47505.766	142059.34	14984.222		181838.39		269973.12	53118.84	148887.23	68558.72	209761.73	126273.164	266862.97	175536.55	230242.03		93195.516	215932.28	221557.66				91043.67	56690.945	68433.45			122005.695		107106.73			70518.57	16361.833		57373.574		121797.18	273551.84
602.1	Cluster_00598		210608.94	63901.742	191280.44	40708.066	171360.1	134691.38		300027.12	47505.766	142059.34	14984.222		181838.39		269973.12	53118.84	148887.23	68558.72	209761.73	126273.164	266862.97	175536.55	230242.03		93195.516	215932.28	221557.66				91043.67	56690.945	68433.45			122005.695		107106.73			70518.57	16361.833		57373.574		121797.18	273551.84
602.2	Cluster_00598		210608.94	63901.742	191280.44	40708.066	171360.1	134691.38		300027.12	47505.766	142059.34	14984.222		181838.39		269973.12	53118.84	148887.23	68558.72	209761.73	126273.164	266862.97	175536.55	230242.03		93195.516	215932.28	221557.66				91043.67	56690.945	68433.45			122005.695		107106.73			70518.57	16361.833		57373.574		121797.18	273551.84
603	Cluster_00599	220104.55				65820.92		61900.87	240052.9			92763.03			128660.74		173907.67		118929.11			157588.55	149070.9		66835.9	5294.9854			86922.6		22091.664	212358.83	220637.02		177983.64		107144.3							74737.86		75228.89	75194.43
19183	Cluster_19179	145000.67	364247.75	256781.95	143162.28	161032.22	171414.75	303274.28	381011.47	263234.16	313571.22	199306.67	336250.66	252441.3	119766.17	196154.44	79102.02	242572.77	191949.67	154827.42	114944.27	375491.66	155619.53	215036.62	180163.89	475010.56	333883.1	251031.53	276891.7	301273.28	171404.83	346067.2	408375.8	374401.56	308581.3	264605.8	275986.84	315575.06	362566.3	327870.22	190566.11	292521.5	233198.62	290270.88	260732.66	404930.72	254577.5	253566.3	416628.44
649	Cluster_00645	350462.25	4572661.5	2425133.8	1612273.9	1708805.6	2800540.0	1123110.6	2032900.2	2256523.5	3855083.2	657851.6	2566180.0	1796024.4	1292226.2	849869.2	6454085.5	3505057.8	2412828.8	2618615.2	3499706.5	1201288.0	4038757.0	884159.4	503629.62	1022791.94	1724397.2	266013.8	4822073.0	1059690.2		868442.5	129913.65	221025.64	934033.9	2174042.5	3943222.2	2321226.0	477511.62	4113456.0	1169260.0	1637360.5	1295763.1	50712.406	384684.44		1096450.5	1391313.8	2548193.2
23396	Cluster_23392	8888.146				24450.291	275036.72	243711.73			312357.6		120832.805		684520.75		78130.99	409.9684			98313.56	187144.42	316922.78		140310.78		112633.86	231844.47	744.19226		279380.8		233783.52	121419.625			164243.52	69192.13	2119.4604		352006.47	130039.49		416744.62	196925.53	233677.42	331618.1	118603.32
23396.1	Cluster_23392	8888.146				24450.291	275036.72	243711.73			312357.6		120832.805		684520.75		78130.99	409.9684			98313.56	187144.42	316922.78		140310.78		112633.86	231844.47	744.19226		279380.8		233783.52	121419.625			164243.52	69192.13	2119.4604		352006.47	130039.49		416744.62	196925.53	233677.42	331618.1	118603.32
23396.2	Cluster_23392	8888.146				24450.291	275036.72	243711.73			312357.6		120832.805		684520.75		78130.99	409.9684			98313.56	187144.42	316922.78		140310.78		112633.86	231844.47	744.19226		279380.8		233783.52	121419.625			164243.52	69192.13	2119.4604		352006.47	130039.49		416744.62	196925.53	233677.42	331618.1	118603.32
25201	Cluster_25197	1768555.0	3025064.5	1858433.8	3216542.8	1662309.0	2789775.0	827656.25	2850475.5	3562584.2	1840420.8	2447072.5	2026545.1	3163355.5	2446945.5	1820507.5	872462.44	1864437.8	2000851.8	2231984.0	1291155.6	2723115.8	2292756.2	3401150.0	1237711.8	1136676.9	1319448.6	2878259.2	1182086.9	3168144.0	1249816.2	3057759.2	3192608.0	3016738.0	3099689.2	4543508.0	1646483.4	2787398.5	2385360.0	2118391.0	2576673.8	3772257.0	2959807.2	2562722.2	4001849.5	3477161.0	2942676.2	3729934.5	2463257.0
25201.1	Cluster_25197	1768555.0	3025064.5	1858433.8	3216542.8	1662309.0	2789775.0	827656.25	2850475.5	3562584.2	1840420.8	2447072.5	2026545.1	3163355.5	2446945.5	1820507.5	872462.44	1864437.8	2000851.8	2231984.0	1291155.6	2723115.8	2292756.2	3401150.0	1237711.8	1136676.9	1319448.6	2878259.2	1182086.9	3168144.0	1249816.2	3057759.2	3192608.0	3016738.0	3099689.2	4543508.0	1646483.4	2787398.5	2385360.0	2118391.0	2576673.8	3772257.0	2959807.2	2562722.2	4001849.5	3477161.0	2942676.2	3729934.5	2463257.0
26920	Cluster_26916		141992.98		220191.98	341637.7	453315.2	285559.1	128765.01	330647.53		172596.12		222265.61				408316.03	215221.67		225147.64	428250.06	248333.3	180286.84	226621.31		258669.8	184438.11		85305.07		134599.58	401734.06		274724.16	328172.5	543069.75	122586.82	224427.7	340266.53	531973.5	270856.7	81156.39	213525.4	402271.9	129244.47	203223.27		161841.58
26923	Cluster_26919	4139223.8	3861706.8	3707941.5	3657854.0	3476630.5	3954352.0	3416480.8	3556070.5	3796478.5	3524185.8	3770206.8	3377916.0	3464838.2	3729540.2	3666304.0	3291137.5	3711321.5	3584302.8	3456003.2	3844568.8	4669050.0	3070796.8	3434849.8	3088248.8	5045963.0	4844855.5	4743673.0	5049445.5	4899016.0	5289748.0	4901083.5	4834594.0	4494340.0	4779991.0	4797444.0	4724897.0	4999994.0	4478871.0	4530132.5	4898253.0	5062030.0	4914377.5	4740512.0	4718918.5	4751176.0	4480612.5	4451208.0	4702294.5
29247	Cluster_29243			12466.706																														2280.5605			71480.445			34767.543				930400.25			705614.1
32161	Cluster_32157	257679.72	93024.54	353329.47	169594.69	324523.75					291750.03		289004.97	2824.4243		338220.78				334470.25	198428.94	216121.48	494768.22				116924.95	172728.2			395855.0			254352.95		321759.88						282580.34		233418.72	227799.39	258863.56	312227.0
32635	Cluster_32631		58542.992							61294.355													67227.375								89345.17			162532.45			100328.93								67286.164	160412.75
32639	Cluster_32635	7676.419	1195616.2	334333.28					4.1875884E7	872980.1	180614.81	2595.2366	729635.2	3.5549408E7		13238.265	8770561.0				4159307.5			2.268226E7	5.900956E7		2022.9808		2865.9236		15280.367		821.8278	10396.75		4.245348E7	8134299.0	7.6446824E7		78560.59	3763.6367	451559.66	2.178859E7	31958.01	3667089.5	7442.081	2505.161	3035266.2	7.9761504E7
33127	Cluster_33123	105111.97	1419112.9			383030.47		136449.22		419571.8			429622.6			274426.9				23562.678	378815.22			41220.3	39910.49	338387.2		117062.375		123758.484	186686.75			134964.88				8992.948			330444.6		37838.406	2078323.5	549536.06	229057.72	273790.4	136566.25
34089	Cluster_34085	4936.2886	111383.58	412492.16	4805.0435		123232.47	21586.22	15450.208	274208.38	64980.03	1152537.2	63659.92	26952.127	1001261.06	11983.169	4483.45	379910.12	15403.171	3442.0115	1136625.1	4555.4707	3144.4053	125708.74	190828.44	5296.711	259501.33	12953.64	846472.4	636183.25	4792.95	4623.815	12318.229	8187.397	7670.546	252698.12	272793.12	209934.94	2594.0488	425037.28	4330.355	11150.439	64156.043	15992.643	7123.001	131529.3	289807.72	863133.9	991197.0
34088	Cluster_34084	1.489222E7	4.588954E7	1.35617312E8	2.0856834E7	3.9486816E7	4.7169112E7	7.4354056E7	3.502434E7	6.0119208E7	4.65633E7	3.9499284E7	4.8751092E7	7.2738632E7	1.4107644E7	1.4187587E7	3.8091796E7	6.7539632E7	2.2868266E7	5.4283248E7	6.9379848E7	4.3019704E7	4.6105444E7	3.8152704E7	3.6779856E7	4.0437524E7	6.5569328E7	4.6777496E7	4.4484696E7	6.7651848E7	1.4866492E7	5.5293212E7	6.1008384E7	1.4069127E7	9196077.0	2.2282604E7	7.0641864E7	4.9906892E7	5.4674584E7	4.6484868E7	5.2247072E7	6.36965E7	7.3176944E7	1.960444E7	3.9529708E7	1.3773282E7	4.0795808E7	2.5484948E7	6.0072184E7
34104	Cluster_34100															531.2686																													112377.59
35084	Cluster_35080			45320.965								98348.24			92269.36									57861.395	302040.34					70585.5		298482.8				140408.75	732093.1					418369.78	1278777.4	343871.03	222847.4				247649.61
844	Cluster_00840	106165.24			82574.305			48152.086			36848.89	7307.647	63226.63	75218.69		230582.44	16138.133				13453.479	38216.047			11125.99				2340.541	9342.838	165995.84			59667.445		63787.098		316245.75	3152.0889	8922.33	672125.4		17303.008		2709.4429	164020.36	25490.182		164144.31
844.1	Cluster_00840	106165.24			82574.305			48152.086			36848.89	7307.647	63226.63	75218.69		230582.44	16138.133				13453.479	38216.047			11125.99				2340.541	9342.838	165995.84			59667.445		63787.098		316245.75	3152.0889	8922.33	672125.4		17303.008		2709.4429	164020.36	25490.182		164144.31
844.2	Cluster_00840	106165.24			82574.305			48152.086			36848.89	7307.647	63226.63	75218.69		230582.44	16138.133				13453.479	38216.047			11125.99				2340.541	9342.838	165995.84			59667.445		63787.098		316245.75	3152.0889	8922.33	672125.4		17303.008		2709.4429	164020.36	25490.182		164144.31
844.3	Cluster_00840	106165.24			82574.305			48152.086			36848.89	7307.647	63226.63	75218.69		230582.44	16138.133				13453.479	38216.047			11125.99				2340.541	9342.838	165995.84			59667.445		63787.098		316245.75	3152.0889	8922.33	672125.4		17303.008		2709.4429	164020.36	25490.182		164144.31
37731	Cluster_37727					2385345.5	1531047.1	1879097.9		1591863.2		2625422.2	2383638.2	2400558.8	3040673.5	2011665.5	1588227.5	2483965.8	2378626.5	1179979.8	3941114.5	2820796.0	3294904.5	2731939.0	2625644.5	2960822.0	3257289.2	2890544.2	1841908.4	3541487.2	2858938.8	1076873.1	3025310.5	2590997.5	3167604.0	1116415.4	1916502.4	2113913.8	2618942.5	1660369.2	2781110.8	2537297.2	3030365.0	1634969.1	1504768.2	2213507.2	3093906.8	1940546.1	1452421.0
39180	Cluster_39176													12842.741			108479.47								434550.66							58854.047	105099.875			441305.28	111193.2		4066.906				555072.4
40414	Cluster_40410						17974.545																								10654.93			10485.66		147411.31		1164.0383							379278.97
997	Cluster_00993																																				89708.78							58358.266
1016	Cluster_01012			300339.97	448103.88		581616.3			188977.4				255482.0		490003.53		639803.5	779639.9		1715740.6		661128.06		393774.2	939445.25		821579.7		1062743.2		320776.62	253547.42	474281.38	305024.8		260168.5	387239.7	513556.88		502009.56		413036.25	532964.25		454706.75	3145.662	817485.6
41067	Cluster_41063	172092.1	121309.89	137464.47		148219.69		381429.72		153819.23	103409.8	131946.4	360594.94	211741.52		201736.98	350522.16	98745.18	128171.37	194163.22	340341.9	161768.47	721856.94	707586.25	176114.7	279580.22			156132.48	122272.875	226006.67					51896.168		239179.38		277137.72	117204.44	339033.88	79167.35	79333.27	135555.28	224206.73	160565.31	164025.47	283687.5
41379	Cluster_41375		2031073.1							1757413.0			1736273.4	107297.586				96320.17			3179778.0																			57859.637				177140.78	6594995.0	36587.113		2736702.0
41404	Cluster_41400																				41731.633													12760.442			226015.62				74682.14		88488.6	55735.945			36183.008		20617.904
41539	Cluster_41535																				1957.9639					21999.371												19.54936				412.273			383497.97
41539.1	Cluster_41535																				1957.9639					21999.371												19.54936				412.273			383497.97
41543	Cluster_41539	231398.16			176196.39	290997.84		111827.414		168334.98		124450.21		340954.97		156075.19	202309.84	80081.51			116965.766			683654.2	164785.7		364751.34	73245.164	87237.89		368323.12			238234.38	236217.97				52695.008	216604.84	91187.62				253508.42	244317.11			234345.23
41543.1	Cluster_41539	231398.16			176196.39	290997.84		111827.414		168334.98		124450.21		340954.97		156075.19	202309.84	80081.51			116965.766			683654.2	164785.7		364751.34	73245.164	87237.89		368323.12			238234.38	236217.97				52695.008	216604.84	91187.62				253508.42	244317.11			234345.23
41543.2	Cluster_41539	231398.16			176196.39	290997.84		111827.414		168334.98		124450.21		340954.97		156075.19	202309.84	80081.51			116965.766			683654.2	164785.7		364751.34	73245.164	87237.89		368323.12			238234.38	236217.97				52695.008	216604.84	91187.62				253508.42	244317.11			234345.23
41549	Cluster_41545	378257.38	202366.62		168379.83					269812.12	55028.387	145710.0	279782.1			1006163.56			202257.3	63744.64	352961.66		160393.88	198455.77	173137.16	86559.79		137548.58			816657.0			1748369.5	981048.3	548929.94		849053.2	369463.0		335589.0	3730235.5	1088294.0	2522893.8	7204095.0	704216.75	1008006.2	3736197.8	842514.6
41547	Cluster_41543	869696.44	4149268.0			887268.75		489665.8		1849342.2			556059.06			1483271.5					613015.3		406141.66								1053964.8			43636.535	14642.633			123911.62				4501310.0	354269.38		845452.8	647601.7	19524.146	449977.7	23850.871
41655	Cluster_41651	3331705.2	369158.25	168972.31	469112.03	204543.6	357078.72	610965.7	584415.0	455512.88	591338.0	484048.0	390291.06	1088656.2	544570.75	3264310.2	216252.77	1042140.2	92788.03	301565.9	330153.5	390545.88	382677.2	313716.72	1141488.6	738237.44	637531.06	117185.0	185433.72	7494686.0	4006355.2	6368.5996	1280393.4	2965145.8	1223255.4	169660.73		636029.8	327504.16	229482.98	243281.6	275813.66	596847.5	19239.418	271501.16	3161317.5	584309.5	575671.4	139243.58
41827	Cluster_41823	2580625.8	1.3267078E7	851719.9	4490026.0	5285834.5	703445.1	4676108.0	2122824.5	1.2637329E7	8277335.5	632241.4	2.6971496E7	6260364.0		5203959.5	4445779.5	5435658.5	3746885.5	1926658.9	1.5162773E7	3017475.0	1.756115E7	7238070.0		9892626.0	5283884.5	808119.1	6788162.5	6380370.0	6880447.0	3445177.0	70341.81	9612476.0	6231571.5	1.91241E7	1.3527816E7	8992392.0	2419241.0	7798740.0	1.1220143E7	1.1267579E7	5804024.0	1950840.5	8.8824632E7	6215741.0	2.202102E7	5.952594E7	1.9498724E7
42046	Cluster_42042	180582.9		78877.516	69191.734			231144.62					22471.664			170844.97				128590.22						162570.55	137435.39		179502.27		171801.3
42046.1	Cluster_42042	180582.9		78877.516	69191.734			231144.62					22471.664			170844.97				128590.22						162570.55	137435.39		179502.27		171801.3
42520	Cluster_42516		290127.25		90337.91								309140.44								371271.16					375684.25						124976.05													270873.03		293285.25
42519	Cluster_42515		112495.71				250272.77		105641.19	42710.723		27967.633		109096.55			2312.285	47880.586			37709.28		94247.94	198521.23					40759.934		77286.43	124976.05		404559.06	200294.27						138952.52		116735.76	39106.547	111163.5	66229.62	61651.965	118056.54
42519.1	Cluster_42515		112495.71				250272.77		105641.19	42710.723		27967.633		109096.55			2312.285	47880.586			37709.28		94247.94	198521.23					40759.934		77286.43	124976.05		404559.06	200294.27						138952.52		116735.76	39106.547	111163.5	66229.62	61651.965	118056.54
42519.2	Cluster_42515		112495.71				250272.77		105641.19	42710.723		27967.633		109096.55			2312.285	47880.586			37709.28		94247.94	198521.23					40759.934		77286.43	124976.05		404559.06	200294.27						138952.52		116735.76	39106.547	111163.5	66229.62	61651.965	118056.54
42519.3	Cluster_42515		112495.71				250272.77		105641.19	42710.723		27967.633		109096.55			2312.285	47880.586			37709.28		94247.94	198521.23					40759.934		77286.43	124976.05		404559.06	200294.27						138952.52		116735.76	39106.547	111163.5	66229.62	61651.965	118056.54
43232	Cluster_43228				80248.09								147023.38		66472.39				90465.63	162968.06	64395.5			95176.85					28978.89	295094.66				91169.71	389900.03	49899.7		220799.97		9098.612	155275.02	360831.03	60458.008	658335.6	642945.2		306207.6	288718.4	228696.23
43318	Cluster_43314	2626576.0	4275768.0	6535685.5	2450658.5	7746583.0	3875597.5	5232142.5	1620071.4	2119045.5	9402798.0	3986839.5	4214985.0	2622459.0	5870232.0	2968351.5	5977613.0	6699117.5	5102842.0	6190192.5	4409760.0	6651729.0	5334425.0	6052221.5	5901844.0	5992480.5	4724614.5	6298706.5	1.2834123E7	5662233.0	3666399.5	6323964.0	9508757.0	2606294.2	3711267.0	1.4752138E7	1.0165073E7	3890421.5	9141423.0	8005363.0	8180228.0	6198030.0	7541095.0	5442266.0	2554923.8	3263721.0	6974583.0	5690558.0	3985063.8
43565	Cluster_43561	2012715.4	813329.6	1551059.8	712028.5	1249372.2	382745.75	793002.3	563397.6	1010615.6	1275220.6	935616.2	1076738.4	1276404.1	705753.3	2331356.5	1309737.9	427984.75	644757.3	1030758.6	1497556.5	601571.25	414903.2	1781779.8	706947.0	915294.7	743265.0	787474.25	541122.44	1151881.2	2074201.2	439426.38	1566599.9	1889717.4	969222.4	483824.34	146508.81	619562.3	1036665.06	1396790.5	1868486.4	1116163.1	1125108.0	1066090.6		2124033.5	884134.25	598685.44	826265.0
1149	Cluster_01145	786746.44	562193.8	646538.4	367503.84	252599.83	1710844.9		426639.1	589032.2	631872.94	565930.6	897097.8	448458.8	1083479.4	162533.02	123853.28	661533.4	674123.6	292476.88	912689.0	302292.22	171711.66	550158.75	352451.06	658824.44	816584.06	1285677.9	150308.28	668422.75	775493.75	577807.94	412118.75	781239.2	704707.56	202775.42	265334.3	119970.48	378536.6	528857.9		397543.2	625051.56			801952.1	208602.77	530984.56	716761.4
43793	Cluster_43789									68993.85	46407.79		68083.86	269946.12		377768.28								202175.3							306231.7			482001.6	730855.75	143739.9		192263.81	112159.74	110623.83	161613.62	361920.25	189056.47			468674.03			72625.83
43817	Cluster_43813	1289517.8			918998.44			1248666.5	60119.375	42743.527		3996.4167	30814.768	1326851.8		1495359.4	717371.94				143111.28										1405053.0	104207.33	805238.94	946237.44		498375.34									722148.94	968033.1			25630.117
43820	Cluster_43816																				40488.082
44243	Cluster_44239	1577474.6	4.5170532E7	2.4606204E7	1387848.4	1.1565283E7	9128088.0	770782.44	1.1756364E7	159335.47	1.2347857E7	2919762.0	3.792582E7	226345.98	354272.6	1903406.9	2.0587756E7	643773.9	7183847.5	403178.25	3.4629876E7	6374089.0	450897.3	9810909.0	1.3092774E7	359037.47	4426671.0	3.789668E7	2093322.0	1.8899692E7	1532084.9	628276.75	1.7242656E7	1373918.8	2.3225498E7	439166.4	5307186.0	2184226.5	3.642996E7	7227547.5	957651.4	268478.9	229828.47	1.1173184E7	8779303.0	1613107.1	587210.06	434128.38	2.2936306E7
44363	Cluster_44359	396330.56	225044.94	98309.11	226191.33	95934.07						172599.95	160203.62		63197.78	362543.94	181509.31			3831.9272		187208.5		80480.38	220084.38	242711.72	13286.077		106506.68	113851.6	190234.97	93983.79	132043.67	156755.92	68294.266	173601.23	47104.363						193770.14		134754.2	122094.6			222695.66
44363.1	Cluster_44359	396330.56	225044.94	98309.11	226191.33	95934.07						172599.95	160203.62		63197.78	362543.94	181509.31			3831.9272		187208.5		80480.38	220084.38	242711.72	13286.077		106506.68	113851.6	190234.97	93983.79	132043.67	156755.92	68294.266	173601.23	47104.363						193770.14		134754.2	122094.6			222695.66
44488	Cluster_44484																																													55966.45
1209	Cluster_01205	3447968.0	1002585.2	591558.94			451898.12		179213.08	2176055.0	70995.61	1072610.0		783829.1		2995097.0	219672.94	1292655.2		251598.73	4758291.5			103027.38		1250056.6		237775.58		297184.38	2923116.5	148390.8		1733467.0				170499.9		1598165.8	1033477.75	558084.1	814616.4		1184069.5	3098117.2		1096457.0	2438683.0
45029	Cluster_45025	1567155.4	5984642.0		427686.38	962376.7	142807.42	1381449.6		2445718.2		123544.12	2504640.5	64417.93	261437.92	1949664.4					537598.8	46412.98	177762.81		43979.484	2214767.0	123527.734	999765.3	93311.09	321441.53	1848020.6	15875.215	310556.4	1205004.6	159555.69				3601.2837	104853.28	2479127.5	23747.186	54347.04	922985.9	1618622.8	1463714.5	1010005.75	528725.0
45406	Cluster_45402			6.201261				67635.37					155220.12				93775.76				223611.38		222887.23													132160.66						100662.88			164855.45			221335.8	29.947323
45638	Cluster_45634															209107.42															122344.65				389603.2				93718.69							117999.016
1265	Cluster_01261
1265.1	Cluster_01261
1289	Cluster_01285	1.8652582E7	1.6543868E7	1.716924E7	2.8942324E7	1.9873664E7	2.3973524E7	1.2766939E7	1.5107207E7	2.146846E7	1.88492E7	2.0633792E7	1.828981E7	2.5382686E7	1.5862036E7	2.2647484E7	1.7731864E7	1.3472519E7	2.5898412E7	2.9670276E7	2.0589788E7	2.3531756E7	2.0248832E7	2.5872664E7	2.0876844E7	3.1799372E7	2.7389804E7	2.443624E7	1.468082E7	1.3256462E7	2.2921504E7	1.6349299E7	1.5747813E7	2.1078604E7	2.4834674E7	1.4501468E7	1.3567659E7	1.6947754E7	1.6416112E7	8513155.0	1.7756916E7	1.6344847E7	7625857.5	2.1031666E7	2.1450092E7	2.0076068E7	2.1785588E7	1.7929532E7	1.0948904E7
46309	Cluster_46305	13790.346	461763.72			22261.883				342290.75			363853.12	411608.8		26435.023					989422.3								17137.14					135750.1	548.3866		26143.941		13745.019		1223.1671				1895301.9	3745.271	35.71232	774019.3
1343	Cluster_01339	12493.145	1122576.2	7244.555		2548818.8		9149.833	40421.02	1251906.6	671866.3	1003418.25	860912.3	1381261.1	8112.759	3910059.2		896219.2	1128.7815	781174.7	1113444.4		1177269.5	824569.8	1204893.2	1000249.5	1654666.6		1419923.4	1091288.9	2419941.0	1240298.1	958180.56	18749.518		1568622.5	24111.934			2247346.0	1118705.8		1985317.1		2311073.5	1161665.8	762447.3
1344	Cluster_01340	5914826.0	1065918.4	104676.31	283621.84	546511.56	770141.4		491265.3	443480.28	521649.3	1443391.2	1570101.2	1372704.0	4293603.0	4103955.8	356710.62	2053053.4	1542500.0	133160.48	116500.55			503292.84	1524287.8	1385875.4	663263.7	390549.12	1103024.5	2114412.0	4155655.5	186390.1	85066.76	1.0008471E7	2212895.0	1394178.6	1402565.5	469193.16	764336.5		1704813.4	1041861.25	1813115.0	1352957.9	214209.7	5288503.0	568191.75	603237.5	598288.1
1344.1	Cluster_01340	5914826.0	1065918.4	104676.31	283621.84	546511.56	770141.4		491265.3	443480.28	521649.3	1443391.2	1570101.2	1372704.0	4293603.0	4103955.8	356710.62	2053053.4	1542500.0	133160.48	116500.55			503292.84	1524287.8	1385875.4	663263.7	390549.12	1103024.5	2114412.0	4155655.5	186390.1	85066.76	1.0008471E7	2212895.0	1394178.6	1402565.5	469193.16	764336.5		1704813.4	1041861.25	1813115.0	1352957.9	214209.7	5288503.0	568191.75	603237.5	598288.1
1344.2	Cluster_01340	5914826.0	1065918.4	104676.31	283621.84	546511.56	770141.4		491265.3	443480.28	521649.3	1443391.2	1570101.2	1372704.0	4293603.0	4103955.8	356710.62	2053053.4	1542500.0	133160.48	116500.55			503292.84	1524287.8	1385875.4	663263.7	390549.12	1103024.5	2114412.0	4155655.5	186390.1	85066.76	1.0008471E7	2212895.0	1394178.6	1402565.5	469193.16	764336.5		1704813.4	1041861.25	1813115.0	1352957.9	214209.7	5288503.0	568191.75	603237.5	598288.1
1344.3	Cluster_01340	5914826.0	1065918.4	104676.31	283621.84	546511.56	770141.4		491265.3	443480.28	521649.3	1443391.2	1570101.2	1372704.0	4293603.0	4103955.8	356710.62	2053053.4	1542500.0	133160.48	116500.55			503292.84	1524287.8	1385875.4	663263.7	390549.12	1103024.5	2114412.0	4155655.5	186390.1	85066.76	1.0008471E7	2212895.0	1394178.6	1402565.5	469193.16	764336.5		1704813.4	1041861.25	1813115.0	1352957.9	214209.7	5288503.0	568191.75	603237.5	598288.1
46732	Cluster_46728		4370530.5	2105419.2		683499.7	587099.8		657009.5		799427.1	173119.22	3124386.5				1676734.2		334462.6		2738123.8	346301.38		631829.2	1241019.4		236547.98	3146988.8		1689021.9			1391773.5		1666640.2		172821.42		3160678.8	304609.88				730443.3	519581.44				1627433.1
46730	Cluster_46726	126461.62	5421790.0	3446724.0		582152.1	1087181.0		2052391.4		1090589.6	298273.34	4453414.0				2887639.2		176545.47		6337552.0	733500.56		2044346.0	1575664.5			6244771.5		2277397.0	161514.48		4138173.0		2444111.5		179924.38		6587539.5	1545235.1				1604496.9	447930.4	99410.375			3968516.0
47154	Cluster_47150	3313454.8	1071557.5	3192815.5	2759924.2	1311073.8	1325037.0	373587.38	3800772.5	2233481.8	675224.3	994320.4	3257233.2	1047635.0	2836404.5	903253.06	2373433.8	2608778.2	2041327.6	1108171.6	1983109.6	807993.75	1054543.0	2144323.2	1630597.0	1423076.2	635541.75	1179894.1	1286153.8	1051091.0	512980.22	793243.6	484223.1	2572327.8	1513722.1	1132212.6	5860145.0	741434.7	314621.22	322732.88	1637910.0	2059015.4	5334242.5	2142911.5	2206049.0	731977.25	1226909.0	1167268.2	3318051.2
48308	Cluster_48304	1.23648016E8	3.45094304E8	1.3899136E8	6.49122E7	1.15357032E8	1.63937808E8	1.44321456E8	2.2237616E8	1.50701024E8	2.45800416E8	2.9679216E8	1.92757888E8	1.50837152E8	1.12745992E8	1.24876704E8	2.21823776E8	2.62752816E8	2.82462272E8	1.80252608E8	2.05813952E8	1.22375416E8	6.3174624E8	4.17452896E8	1.4487856E8	1.4752768E8	4.01592448E8	1.01071264E8	3.64428288E8	1.52735984E8	1.16694616E8	1.51803616E8	1.60955232E8	8.1745208E7	2.12970432E8	2.21138288E8	1.11006608E8	3.14988576E8	2.23576928E8	1.93425296E8	2.18416992E8	6.2876954E8	3.10088128E8	5.5516272E7	5.4974916E7	1.1059804E8	1.01394152E8	2.8721904E8	1.63764176E8
48488	Cluster_48484	1.0370923E7	6778863.0	9660401.0	7909481.0	7968786.5	7322911.0	6115886.5	6264690.5	8601861.0	6062431.0	4960208.5	6616519.5	6514270.0	6573733.5	6010260.0	6135312.0	5661542.5	7508200.5	8189994.5	7577533.5	1.0912938E7	5142081.5	2023942.9	6808298.5	8215202.5	5158616.0	8823246.0	7221684.0	1.2789092E7	5623846.0	1.0530263E7	4947669.0	9544674.0	1.0297747E7	7834924.5	6219483.5	1.1129552E7	9443740.0	7820272.5	7197395.5	5233917.5	7127936.5	9145167.0	1.0603777E7	1.0243072E7	1.291302E7	6002182.5	1.0151475E7
48556	Cluster_48552									88354.37			2649.5815				320778.66						106030.69			2772.7314	268721.6															4905.6533
48557	Cluster_48553											447888.44		270557.78							70281.805																			432941.03					376683.25			76271.28
48644	Cluster_48640	779207.1	5209802.5		535379.06	1573699.2		631973.44		1896605.5			2380166.0			1076427.0					1036239.0					1241053.8		1216462.8		882585.44	1236768.4			931969.6							1550332.6			1.0105277E7	2596097.2	1106859.2	1151348.5	786671.7
48784	Cluster_48780	1.051737E7	3.5460904E7	1.4871038E7	1.0404603E7	1.5256284E7	1.392846E7	1.0921619E7	8331547.0	1.2428215E7	2.0378138E7	1.7831786E7	7434042.0	6708192.0	5987501.5	1.0235166E7	9876596.0	1.3334008E7	1.5970481E7	2.1122076E7	1.0489037E7	5188106.0	1.2166916E7	2.5721024E7	8253498.0	833121.5	1.0376182E7	5586146.5	5078199.5	1.0217503E7	1.084277E7	7966005.5	9952573.0	6959817.5	3936628.0	9676266.0	1630919.1	1.7369898E7	8831928.0	1.0227846E7	1.752376E7	1.1213274E7	1.0552815E7	8231163.0	7966059.5	9700956.0	3384807.0	1.0735976E7	8698860.0
48857	Cluster_48853		187798.19	455604.1	107894.41	857417.4	344562.44	117573.46	429825.72	86088.36	105495.44	176397.95	134935.31	55686.992	175587.02		235049.89				160143.03				169038.22				196306.17	382600.8		154120.03	199096.3		255301.67			157033.03	250721.23	96564.81	106048.63	145494.06	508726.22	153197.31	291164.1		209574.55		174857.06
48858	Cluster_48854	1068110.4	1582060.8	2806993.2	2790235.2	5320591.5	2768887.8	4417442.0	1678441.2	2625906.0	944204.7	1520573.5	1787837.5	1156893.6	1198983.2	914958.56	1067448.6	1727932.1	3888923.0	835005.2	2124751.5	1488630.6	335828.78	917564.2	2752244.8	1358365.5	2487956.5	3835060.0	974803.2	1718514.2	1076284.0	1122250.6	1478301.9	841061.06	1946844.0	1598691.8	2802848.5	3989032.2	1236011.8	2027221.5	2682696.5	1546711.4	3285509.5	1923529.1	3579446.5	1029804.44	4125540.5	1652924.4	731931.75
49033	Cluster_49029	727560.7	1185531.5	870852.7	868689.5	871028.2	650485.0	814919.56	971319.5	957521.44	1021326.44	709179.0	729930.5	818918.06	665740.8	707463.75	759716.3	1002356.2	799786.44	922336.1	922181.06	651795.75	830279.56	861649.7	770852.5	898617.2	657949.25	402015.62	1005708.2	616219.0	635003.8	650502.3	646722.3	746301.3	560318.56	801181.7	547529.25	338298.5	789028.6	712131.94	938261.56	764052.3	1152694.8	552735.6	737117.1	930794.75	607953.56	631356.2	667034.9
1468	Cluster_01464																										84533.66	133430.52							57333.293		399214.38					215742.98		82994.09					110941.164
49248	Cluster_49244	102077.56				141920.81		241707.77	128869.78	93319.92	9183.704		101570.63					54309.457		142138.23		66093.78		19600.734	197415.45				37981.54			20459.94	145994.6		165492.75				178693.56				190195.3						112154.414
49292	Cluster_49288				209533.36				32858.312											16478.127	37934.883		3525630.2		26688.174		7990214.5				20289.51											43098.793			296625.56			118640.26
49516	Cluster_49512	5652941.5	2536366.5	3027679.5	9023017.0	6749254.0	5099281.0	6839642.5	6335351.5	3689373.5	4634527.5	6629575.0	4059574.0	3619202.0	3810544.2	5132796.5	7405994.5	1315324.6	4765663.5	9554763.0	6323199.5	5881810.0	7125010.5	7041559.0	6058774.0	6748087.5	3602826.2	5624111.0	6110087.0	4338902.0	6161020.5	5403059.0	5934691.0	4681934.5	4286073.0	6398703.0	4658406.0	5013984.5	7176762.0	6781752.0	5761944.5	4583640.0	1.3840557E7	9458156.0	5200631.5	5502244.5	4902006.5	4615667.0	3312187.0
49729	Cluster_49725																																												749684.2			1060123.6
49739	Cluster_49735
49731	Cluster_49727						965278.06		421770.2	2327.2214		1477942.6	153398.12	1214703.6	1222872.1	11203.902		631748.9	352737.3	205543.02				522449.03	879834.5	409840.34		209127.7	529244.06	718271.3		191453.31	440814.3		980086.9			325779.8	757694.1	489453.9	1208591.9		510957.34	512775.53		73530.64	170124.95	99777.38
49726	Cluster_49722	364066.53	607975.56	405274.28	1014086.75	1318057.2	735537.5	454431.8	593841.3	729684.0	600015.06	910366.5	905934.25	821916.25	278218.16	298194.47	954879.44	348898.25	441565.0	1275127.0	1635499.0	697616.3	919005.3	1136226.1	589691.5	1534855.0	460262.72	875792.75	588974.56	766892.94	914379.4	776487.5	944490.9	1114387.1	783550.25	1143996.8	510426.66	986290.3	1062602.6	1470604.1	1145473.4	1706400.4	2747500.2	1109785.9	1307041.0	731345.4	627187.9	1000108.75	736037.7
50105	Cluster_50101	9776431.0	209089.19	212938.22	1.126862E7	1.6904846E7	515888.94	1.1982931E7			481427.5	7300.4844	191946.03			7134810.5		79569.68	581080.3			241373.33	398477.53			8828279.0		4161156.0	1045867.8	1.426311E7	8285999.5	6488.901		4889152.5						351622.66	1.693638E7	192698.73		2452433.5		8802470.0	1.2791219E7
50114	Cluster_50110	9637326.0	1.885914E7	6063786.0	9613654.0	1.2466287E7	5247174.0	1.2532532E7	3250711.0	1.9266484E7	1.1728086E7	1642033.8	2.1492576E7	6107367.5	1030878.3	8803437.0	1.3231024E7	8445691.0	6516574.0	7008676.0	1.9308368E7	6551670.0	1.8896936E7	6883235.5	1529637.8	1.04528E7	5583685.0	1937623.8	1.0189151E7	8042930.5	8501291.0	3957685.0	338172.56	5673615.0	2841559.5	7029539.0	6762712.0	4098762.2	1737217.0	7463238.5	4786456.5	4825737.0	3318156.2	1132285.1	1.5467766E7	8099140.0	9047723.0	1.3630214E7	6056138.0
50653	Cluster_50649												386918.6		127959.62	152970.16	125527.85	202504.6	197407.89			197819.69	150499.64	531973.75	272431.03	314845.84	155955.97	201048.58	507983.6	226960.95	226155.7		117594.484	955827.1	480059.1	213197.72	2007015.2				985456.7	416929.06	1012700.75	481582.88	426299.47	334371.22	311620.8	310607.53	957527.56
50653.1	Cluster_50649												386918.6		127959.62	152970.16	125527.85	202504.6	197407.89			197819.69	150499.64	531973.75	272431.03	314845.84	155955.97	201048.58	507983.6	226960.95	226155.7		117594.484	955827.1	480059.1	213197.72	2007015.2				985456.7	416929.06	1012700.75	481582.88	426299.47	334371.22	311620.8	310607.53	957527.56
50653.2	Cluster_50649												386918.6		127959.62	152970.16	125527.85	202504.6	197407.89			197819.69	150499.64	531973.75	272431.03	314845.84	155955.97	201048.58	507983.6	226960.95	226155.7		117594.484	955827.1	480059.1	213197.72	2007015.2				985456.7	416929.06	1012700.75	481582.88	426299.47	334371.22	311620.8	310607.53	957527.56
50658	Cluster_50654	596077.75	113333.1	200354.84	162190.45	443091.97	476656.44	1354869.6	200429.36		567180.06	740182.25		166635.6		744364.94	2232012.5	2012531.6	90262.65	557984.1	2939001.0	1251848.9	177835.88	76899.53	442652.47	533795.7		881739.2	2655656.8	291178.66	535720.2	49933.152		296644.62	1026800.1	1045926.0	444688.7		603948.75	222935.9		89637.83	973142.9	1298078.2	1709623.6	432836.75	1241173.8	5765.4023	2305374.2
50658.1	Cluster_50654	596077.75	113333.1	200354.84	162190.45	443091.97	476656.44	1354869.6	200429.36		567180.06	740182.25		166635.6		744364.94	2232012.5	2012531.6	90262.65	557984.1	2939001.0	1251848.9	177835.88	76899.53	442652.47	533795.7		881739.2	2655656.8	291178.66	535720.2	49933.152		296644.62	1026800.1	1045926.0	444688.7		603948.75	222935.9		89637.83	973142.9	1298078.2	1709623.6	432836.75	1241173.8	5765.4023	2305374.2
50659	Cluster_50655	9061270.0	1.0471678E7	7834201.5	1.0636414E7	6744510.0	7186548.0	9233550.0	8971954.0	9728667.0	1.3435546E7	1.1636864E7	9999733.0	1.2905482E7	1.6371302E7	9431551.0	8049736.0	1.1796371E7	1.701792E7	1.0790378E7	6872107.0	1.8651878E7	7477955.0	1.5666589E7	5403217.5	1.542191E7	6460860.0	4991765.5	9427851.0	1.0063377E7	8527153.0	8640870.0	1.340163E7	8283610.0	1.3091837E7	6956260.0	7934909.5	8550212.0	1.3239564E7	6263233.5	9314991.0	6652260.0	8414779.0	1.3210799E7	8431066.0	7775818.0	1.697901E7	1.0796445E7	4643374.5
50658.2	Cluster_50654	596077.75	113333.1	200354.84	162190.45	443091.97	476656.44	1354869.6	200429.36		567180.06	740182.25		166635.6		744364.94	2232012.5	2012531.6	90262.65	557984.1	2939001.0	1251848.9	177835.88	76899.53	442652.47	533795.7		881739.2	2655656.8	291178.66	535720.2	49933.152		296644.62	1026800.1	1045926.0	444688.7		603948.75	222935.9		89637.83	973142.9	1298078.2	1709623.6	432836.75	1241173.8	5765.4023	2305374.2
50653.3	Cluster_50649												386918.6		127959.62	152970.16	125527.85	202504.6	197407.89			197819.69	150499.64	531973.75	272431.03	314845.84	155955.97	201048.58	507983.6	226960.95	226155.7		117594.484	955827.1	480059.1	213197.72	2007015.2				985456.7	416929.06	1012700.75	481582.88	426299.47	334371.22	311620.8	310607.53	957527.56
50659.1	Cluster_50655	9061270.0	1.0471678E7	7834201.5	1.0636414E7	6744510.0	7186548.0	9233550.0	8971954.0	9728667.0	1.3435546E7	1.1636864E7	9999733.0	1.2905482E7	1.6371302E7	9431551.0	8049736.0	1.1796371E7	1.701792E7	1.0790378E7	6872107.0	1.8651878E7	7477955.0	1.5666589E7	5403217.5	1.542191E7	6460860.0	4991765.5	9427851.0	1.0063377E7	8527153.0	8640870.0	1.340163E7	8283610.0	1.3091837E7	6956260.0	7934909.5	8550212.0	1.3239564E7	6263233.5	9314991.0	6652260.0	8414779.0	1.3210799E7	8431066.0	7775818.0	1.697901E7	1.0796445E7	4643374.5
50659.2	Cluster_50655	9061270.0	1.0471678E7	7834201.5	1.0636414E7	6744510.0	7186548.0	9233550.0	8971954.0	9728667.0	1.3435546E7	1.1636864E7	9999733.0	1.2905482E7	1.6371302E7	9431551.0	8049736.0	1.1796371E7	1.701792E7	1.0790378E7	6872107.0	1.8651878E7	7477955.0	1.5666589E7	5403217.5	1.542191E7	6460860.0	4991765.5	9427851.0	1.0063377E7	8527153.0	8640870.0	1.340163E7	8283610.0	1.3091837E7	6956260.0	7934909.5	8550212.0	1.3239564E7	6263233.5	9314991.0	6652260.0	8414779.0	1.3210799E7	8431066.0	7775818.0	1.697901E7	1.0796445E7	4643374.5
50659.3	Cluster_50655	9061270.0	1.0471678E7	7834201.5	1.0636414E7	6744510.0	7186548.0	9233550.0	8971954.0	9728667.0	1.3435546E7	1.1636864E7	9999733.0	1.2905482E7	1.6371302E7	9431551.0	8049736.0	1.1796371E7	1.701792E7	1.0790378E7	6872107.0	1.8651878E7	7477955.0	1.5666589E7	5403217.5	1.542191E7	6460860.0	4991765.5	9427851.0	1.0063377E7	8527153.0	8640870.0	1.340163E7	8283610.0	1.3091837E7	6956260.0	7934909.5	8550212.0	1.3239564E7	6263233.5	9314991.0	6652260.0	8414779.0	1.3210799E7	8431066.0	7775818.0	1.697901E7	1.0796445E7	4643374.5
50659.4	Cluster_50655	9061270.0	1.0471678E7	7834201.5	1.0636414E7	6744510.0	7186548.0	9233550.0	8971954.0	9728667.0	1.3435546E7	1.1636864E7	9999733.0	1.2905482E7	1.6371302E7	9431551.0	8049736.0	1.1796371E7	1.701792E7	1.0790378E7	6872107.0	1.8651878E7	7477955.0	1.5666589E7	5403217.5	1.542191E7	6460860.0	4991765.5	9427851.0	1.0063377E7	8527153.0	8640870.0	1.340163E7	8283610.0	1.3091837E7	6956260.0	7934909.5	8550212.0	1.3239564E7	6263233.5	9314991.0	6652260.0	8414779.0	1.3210799E7	8431066.0	7775818.0	1.697901E7	1.0796445E7	4643374.5
50676	Cluster_50672	520270.75	459687.56	416107.2	556305.2	405332.0	522196.72	655011.8	520225.0	593175.06	637438.2	662729.2	715036.4	524027.4	786904.3	434198.16	600137.1	652571.3	818735.06	745490.4	465521.16	995872.06	489913.1	884965.2	397864.72	982870.6	387282.0	587840.44	634190.44	497848.03	442214.3	454743.66	998554.8	349908.88	605670.44	367849.3	629385.9	548262.56	558555.75	414126.3	493618.34	424575.7	714930.1	948293.75	481757.88	520192.6	819951.06	718253.94	266846.06
1530	Cluster_01526								302042.5		696484.6												246524.4				323916.34			31167.438		329022.38						200973.75
50934	Cluster_50930		3503.9204	90106.54									11663.388								30764.775														1428408.6				107093.5		100470.47	194885.77	203980.97						160750.47
1552	Cluster_01548			23875.63	7806.4844					13031.713					109120.9	21872.188								83.03416	17125.602						13984.66	15948.06			34518.797					116062.625	32077.383					3611.9424
51597	Cluster_51593	1798707.6	695782.5		1100953.5	2704125.2		880536.44		469261.5			857324.06			1301642.9										861328.2				1502201.8	1154823.2			847231.7							557379.6				128087.08	1627026.2	2134430.0	147428.88
51782	Cluster_51778
52540	Cluster_52536		40597.64		59177.582				55215.637	190608.72	47267.086		61688.03	82818.02		36800.133				56768.555		93940.17			93027.87				121726.27		205858.94		84593.29	78974.58			86080.625		102110.74	110275.195	49819.734		171573.02	73792.69		214357.52		116898.41	54415.32
52546	Cluster_52542			4805.1084			3412.2803						649238.06								517848.56																10979.7								655661.1			166050.86
52546.1	Cluster_52542			4805.1084			3412.2803						649238.06								517848.56																10979.7								655661.1			166050.86
52954	Cluster_52950																		70795.9			19435.252							153971.98						24538.484
1679	Cluster_01675	91484.36	91631.45	99730.66	120356.3	59697.426	43306.355	33615.383	232620.6	113798.03		42697.418	3149.3538	140163.69	167622.88	223624.6	63073.496	71299.836	169774.53	187396.1	129345.91	127166.164	150923.48	204166.3	170423.62	27969.406	166069.31	161205.45	204623.78	114421.734	173514.62	105758.125	34209.03	27768.934	184346.17	80150.92	73812.16	90232.984	216129.5	56589.89	25026.893	29179.207	60955.227	117364.09	81744.36	158760.5		151187.73	171863.38
53456	Cluster_53452	3871.427	830136.9		108036.195		130098.586			386321.22	161436.0	240881.66			831405.4		796223.3	159579.7	1215331.2		327813.47		1155757.6	573846.2	409220.2		250353.88		507403.62	1388285.0		132042.81	259820.12			915427.4	321176.53	168976.25		259505.23	103821.28	1574064.0	1136173.2	2119058.2	244233.98	7931.5576	556516.6	147690.06	380151.47
53639	Cluster_53635	3470328.5	3947011.8	2975441.0	2813095.8	2375127.5	2802537.2	2889347.2	3271170.2	3123736.8	3283798.2	2194657.0	3103139.2	2507954.8	2801934.2	2821876.8	2749134.0	3683282.5	2812552.0	3436967.8	3067075.0	3225553.5	3117127.8	2590775.2	2946826.5	3437191.0	3167415.5	2945045.8	3851311.2	2885264.5	3598080.8	2614052.8	3502891.2	2663774.0	3365353.8	3778950.2	2392398.5	2710539.0	3782873.2	3394297.0	3738953.5	3569892.8	4827598.0	3219435.5	2397221.5	3349015.2	3059328.2	3887950.5	3136700.8
53693	Cluster_53689	342879.53		587353.3	565384.0	401122.28	441513.75	427248.44	434408.0	524788.5	629915.8	667565.7	721224.0	180979.11		498371.8	387309.47	572656.25		1030271.44	901871.0				551626.25	917998.9	737094.25	1178550.0	907445.06		413099.34	623493.5	620016.2	320150.72	748351.56	6530.9375	583548.9	342690.34	763306.44	526519.06	590553.8				414032.22	384790.66	367358.2	357799.6	646292.3
53756	Cluster_53752			280007.0				179596.84		25931.61					89475.44			199601.22								533644.9		8471.539						242303.19	2376.792	23435.936	441721.66	17175.656	158345.2	102716.72			217063.58		125983.92	720716.06		223586.4
1719	Cluster_01715	3.6529344E7	3.1168758E7	5.3285524E7	4.8285404E7	3.2598646E7	6.0204344E7	4.5586228E7	6.3194336E7	3.8878468E7	2.5793828E7	4.206668E7	5.1066096E7	3.6287928E7	5.8196072E7	4.0124E7	3.1850884E7	1.0600972E8	3.0174416E7	3.6594168E7	7.4740008E7	5.9182688E7	6.9940336E7	5.535522E7	6.6164484E7	4.637584E7	5.5682252E7	7.9538944E7	4.174112E7	5.70022E7	3.5942708E7	5.3265264E7	1.5879116E7	4.272388E7	4.7542024E7	5.7076144E7	9.6889632E7	1.8384288E7	3.0565734E7	9912704.0	2.544503E7	3.675416E7	6.887332E7	3.98017E7	3.9956E7	4.2266884E7	2.6738086E7	2.8847908E7	5.014928E7
53877	Cluster_53873	305758.56		367108.12						407061.1		121721.0	124778.08	321197.56	126787.99	694090.94	98911.39		226469.67					237997.83		511184.94	102744.52				842923.44	123894.805		1789641.9	1188804.2		626935.3	371983.56	186899.52	331665.22	513420.56	600717.0	471071.25		423152.53	703050.94		242434.39	757158.7
54267	Cluster_54263		3941.421																																		126096.84	52546.875
54267.1	Cluster_54263		3941.421																																		126096.84	52546.875
54341	Cluster_54337	214031.94	163012.28	373163.88		119878.09	69530.35	206294.16	230702.75							318579.0	232881.9			126884.08			79110.2	169763.81			103317.45	257795.34	229731.48	108916.305	277314.8	331590.4	172241.1	105249.54	257317.75		184102.62		278917.72		156625.44		134637.8	72432.43		135798.89		89900.47	153702.22
1744	Cluster_01740	1519616.2					601900.06		1397667.5	2788191.5	1112778.4	1096325.8	316339.5		566873.44			1557787.5	1886079.2	816849.56	459311.44	1656079.1	1030118.06	1034239.25	262439.8	2377530.5		1650017.1	303292.03	1954420.5	798396.9	56004.64	655590.0	422104.47	1005527.25	2321551.2	1232195.6						824713.4	940683.3		576399.2		2813231.5	2105690.0
54418	Cluster_54414			132378.06								51432.86						1052390.8																7165.1484	193.81433					109491.41		60324.56	5048.656
55397	Cluster_55393	4697475.0	752672.25	780343.0	1495243.0	1436886.8	1486801.6	2329912.5	461309.97	1226871.0	2539549.0	2096953.6	1664460.6	2953038.5	3313975.5	5011495.0	1844724.9	2166114.0	2270809.5	2174170.0	1067777.9	1676332.8	1033291.6	2976505.8	1971057.0	2531202.0	333677.22	1154530.0	2144696.0	373380.8	3405126.0	1634108.8	940753.56	2923997.5	1063916.8	2005082.1	833125.0	899770.9	1271961.8	2035994.8	1439338.9	651171.44	947284.5	1656627.2	568676.7	3254364.8	1850411.2	1095802.2	1730788.8
55449	Cluster_55445	58931.074		256469.06	57530.664	81619.69	89009.58	101332.11			59968.727	127397.01		65941.94		77297.54					67068.11		73862.34		16149.914		9956.874				2522.1238	89504.12			95117.39		80639.08	49940.883		105152.84		121635.9		78873.66		59384.016
55652	Cluster_55648	221387.9		158109.38	162230.22	378979.84	240193.02	432168.53	312592.78	381267.2	264955.97	270302.03	443898.8	264396.53	262583.3	423702.88	309695.3	372567.2	307726.97	391781.22	296798.88	709605.7	371613.78	163473.39	527523.5	545705.94	732165.5	467981.97	501208.38	507389.75	582736.0	1042185.7	952910.44	656909.5	644039.4	536289.2	467150.66	572446.8	738665.0	680397.1	895780.7	679088.44	673660.1	681406.3	675223.2	709421.9	656161.56	628067.4	681220.8
55669	Cluster_55665				17136.89				16209.357	12530.081							15238.243						8013.3735					8419.103	8139.1626				3261.8408		27515.324				3414.419		79.26591	11052.366				132907.02
55733	Cluster_55729	469126.6	195146.61	1704152.0	606711.5	396781.62	610001.2	999703.44	453588.66	1386564.0	1227699.4	768907.4	666207.25	1451882.9	185219.83	431102.75	851820.75	908812.2	666866.6	644338.1	1294245.1	735793.3	592512.6	1590349.4	453271.28	632499.3	738962.3	677633.94	555046.4	779440.56	412690.22	454299.97	806918.56	34971.098	200493.38	236382.31	1044546.56	745041.3	735553.9	703012.5	1026709.2	966888.3	904437.6	110668.96	332447.94	234667.62	311046.62	507978.22	775063.3
55733.1	Cluster_55729	469126.6	195146.61	1704152.0	606711.5	396781.62	610001.2	999703.44	453588.66	1386564.0	1227699.4	768907.4	666207.25	1451882.9	185219.83	431102.75	851820.75	908812.2	666866.6	644338.1	1294245.1	735793.3	592512.6	1590349.4	453271.28	632499.3	738962.3	677633.94	555046.4	779440.56	412690.22	454299.97	806918.56	34971.098	200493.38	236382.31	1044546.56	745041.3	735553.9	703012.5	1026709.2	966888.3	904437.6	110668.96	332447.94	234667.62	311046.62	507978.22	775063.3
55790	Cluster_55786		261814.52								105964.57	1627.4362	29685.299	43103.094	11665.547	106291.555			25248.479		113375.92	2463.5532				23717.72			34049.81				4579.733												145315.05			56991.453
55790.1	Cluster_55786		261814.52								105964.57	1627.4362	29685.299	43103.094	11665.547	106291.555			25248.479		113375.92	2463.5532				23717.72			34049.81				4579.733												145315.05			56991.453
55913	Cluster_55909									64890.344						129702.625																		1338447.5	1154930.8	485479.72		351658.47			159407.52	1055967.0	194368.2	563133.6	549906.0	132969.4		288599.34	941214.4
55913.1	Cluster_55909									64890.344						129702.625																		1338447.5	1154930.8	485479.72		351658.47			159407.52	1055967.0	194368.2	563133.6	549906.0	132969.4		288599.34	941214.4
55913.2	Cluster_55909									64890.344						129702.625																		1338447.5	1154930.8	485479.72		351658.47			159407.52	1055967.0	194368.2	563133.6	549906.0	132969.4		288599.34	941214.4
55914	Cluster_55910	298677.8	283507.78	87822.41					190206.08	123096.445	42417.523	57.343178	8964.681	75.2003	213202.98	626358.3	22004.668	283695.1	277660.7		856202.44	57488.36		8475.922	152484.9		3507.3594	17785.158	22383.586	124.64513	590593.0	447.05582	12973.394	2399433.2	2079802.5	1098196.6	2728.0664	802563.75	76562.93	5600.733	348959.12	2138974.8	656960.56	1466451.2	1566881.1	376613.0	214112.88	1034242.6	2571305.2
55913.3	Cluster_55909									64890.344						129702.625																		1338447.5	1154930.8	485479.72		351658.47			159407.52	1055967.0	194368.2	563133.6	549906.0	132969.4		288599.34	941214.4
56054	Cluster_56050	444880.84		497415.53				759275.56	620991.8			510296.6	74224.06	432876.8	671573.2				425342.22	570818.94		975102.8		479237.62	868294.0	1053184.6	1152139.6	1434244.5	301911.3		1099115.5	1222305.1	1158282.1	1292779.0	990063.2	599807.0	685643.56	1183365.2	1121062.8	1083362.6	1154272.5	1402873.5	902518.44	1429053.1		542245.3	1029803.6		1163747.6
56174	Cluster_56170															282425.47															501347.53			376094.66	812913.1	68473.19		168863.27				139434.36				389961.25
56274	Cluster_56270											136651.31		114161.734		81929.3					156442.22	97178.21	185701.9	125937.21	76615.36		98102.266		141979.97	39260.84				234760.3	79110.984		48245.89		282536.47	189701.97	102481.44	108728.555	156169.12			314525.72
56274.1	Cluster_56270											136651.31		114161.734		81929.3					156442.22	97178.21	185701.9	125937.21	76615.36		98102.266		141979.97	39260.84				234760.3	79110.984		48245.89		282536.47	189701.97	102481.44	108728.555	156169.12			314525.72
56369	Cluster_56365		358661.66	161095.34	161363.25	624758.2	349648.3	154551.67	223426.08		386425.94		183723.0	308194.3		89274.484	775214.8	700298.9	207992.69	314145.38	292694.66	203649.44	562022.75	152302.19	118920.69	237859.84	186530.6	61032.95	942073.5	98138.12	118374.734	223023.69	79734.22		241415.9	734318.25	1016301.7	308143.72	273020.88	965892.1	476904.94	405520.72	394182.9				237387.8	260408.17	541146.44
56551	Cluster_56547	132026.03			134125.38			33971.363				84218.195	447825.34			148479.83		120860.99	2619491.8	72482.4					81848.54		86377.73	76551.18			113766.02			217107.94	85902.65						63130.773				160225.33	228882.83
56549	Cluster_56545	242558.22											35826.266			37117.69				12212.48			81039.81																	53628.695						96203.125		70360.945
1908	Cluster_01904																									161329.78											156751.8	199461.77			216469.17						213273.42		122040.63
1908.1	Cluster_01904																									161329.78											156751.8	199461.77			216469.17						213273.42		122040.63
56627	Cluster_56623	186273.47	119798.13	1337735.2	86172.91	172509.0	686241.2	152943.47		1200809.2	165219.17	3327279.0		593853.2	2480536.0	115571.2	347748.47	739590.5		103243.875	593906.4	226131.66				249049.12	88304.586		3327171.0	926683.1	6179.223	139256.47	1484.4697	81233.93					264756.0	330074.34	626380.06		247792.55		136866.38	88700.3	1095546.4	433637.3	1484228.2
56627.1	Cluster_56623	186273.47	119798.13	1337735.2	86172.91	172509.0	686241.2	152943.47		1200809.2	165219.17	3327279.0		593853.2	2480536.0	115571.2	347748.47	739590.5		103243.875	593906.4	226131.66				249049.12	88304.586		3327171.0	926683.1	6179.223	139256.47	1484.4697	81233.93					264756.0	330074.34	626380.06		247792.55		136866.38	88700.3	1095546.4	433637.3	1484228.2
56627.2	Cluster_56623	186273.47	119798.13	1337735.2	86172.91	172509.0	686241.2	152943.47		1200809.2	165219.17	3327279.0		593853.2	2480536.0	115571.2	347748.47	739590.5		103243.875	593906.4	226131.66				249049.12	88304.586		3327171.0	926683.1	6179.223	139256.47	1484.4697	81233.93					264756.0	330074.34	626380.06		247792.55		136866.38	88700.3	1095546.4	433637.3	1484228.2
56634	Cluster_56630		375934.38
1955	Cluster_01951	8313680.0	4450456.0	2.4752032E7	5265660.0		1826335.8		1847409.8	3.3402322E7	5303227.0	1.2379549E7	5717840.0	1.9805746E7		9848118.0	750336.75	1167832.9	833954.94	1015474.06	3.973618E7	1272794.8	5459122.5	2018270.8	332949.3	2927958.0		1357122.5	648908.75	2684827.2	9585728.0	9031175.0	1716250.4	6796996.0		119165.555	2912750.8	6165994.0	2646817.5	2.0431908E7	1.0755081E7	2922556.2	3.66986E7	301511.22	1.2197463E7	8978518.0		7522658.5	2.7142008E7
57404	Cluster_57400	622.94714	5154.023				161304.1		4846.6963	681124.1	209093.94		2755.4023	1367600.2						5208.9585	28679.514		738931.4	13237.039		14964.184	214070.12	228822.06	6932.7837		2044.5884	644063.94		1614.7441							666727.06					1677.9944		337691.56	4093611.0
57404.1	Cluster_57400	622.94714	5154.023				161304.1		4846.6963	681124.1	209093.94		2755.4023	1367600.2						5208.9585	28679.514		738931.4	13237.039		14964.184	214070.12	228822.06	6932.7837		2044.5884	644063.94		1614.7441							666727.06					1677.9944		337691.56	4093611.0
57473	Cluster_57469											12747.038				131347.77		137273.8	78.27401		255571.33	81687.87			135389.9		148615.56	278534.8	140975.77	263671.28	178220.94			222329.62		60424.99			117189.17						163852.58	191778.6	174760.45	171698.25	147016.75
57622	Cluster_57618	492723.34	1215957.5		617226.3	807671.75	564235.1	75679.766	1507976.2	548365.5	47495.066			545036.7	862773.25	1430622.1	973360.56	1319310.9	1180423.6	715437.5	2189767.8	1149356.8	225831.77	714454.75	1067090.5	407035.44	290249.9	65918.84	329437.47	683118.7	998866.75	242325.05	107832.63	3828495.5	4980510.0	5442938.0		2675586.0	357461.38	1370631.9	774937.7	8997942.0	1610522.1	5043038.0	6874269.0	823439.0	1149120.1	3540432.5	9536966.0
57622.1	Cluster_57618	492723.34	1215957.5		617226.3	807671.75	564235.1	75679.766	1507976.2	548365.5	47495.066			545036.7	862773.25	1430622.1	973360.56	1319310.9	1180423.6	715437.5	2189767.8	1149356.8	225831.77	714454.75	1067090.5	407035.44	290249.9	65918.84	329437.47	683118.7	998866.75	242325.05	107832.63	3828495.5	4980510.0	5442938.0		2675586.0	357461.38	1370631.9	774937.7	8997942.0	1610522.1	5043038.0	6874269.0	823439.0	1149120.1	3540432.5	9536966.0
1995	Cluster_01991							406617.3		157209.98		159457.98	543132.56	125644.61	211112.98		190241.06		281767.53	104748.516				171733.22	116517.12	118892.55	406266.3			112983.46		327279.97	361988.28		320092.78					350747.5				129365.44	171538.94
57770	Cluster_57766				53608.934											125673.65		78398.31	148910.55	49312.918								40279.715		114346.27	47259.316		74768.58		76182.86	83604.53		110523.91				151537.27	116589.42		143678.52			48766.207
57846	Cluster_57842	148156.3	110788.61	6817.5317				75281.04	142926.45	69384.586	120011.86	340253.1	398166.03		8256.487	475226.38					252240.12									12560.099	322056.7	25254.938		2086609.9	2984347.0	102212.1	137145.67	770443.75	88809.78	246924.75	399728.62	1685943.6	1156218.2		558123.7	428736.38		238400.7	812892.5
57846.1	Cluster_57842	148156.3	110788.61	6817.5317				75281.04	142926.45	69384.586	120011.86	340253.1	398166.03		8256.487	475226.38					252240.12									12560.099	322056.7	25254.938		2086609.9	2984347.0	102212.1	137145.67	770443.75	88809.78	246924.75	399728.62	1685943.6	1156218.2		558123.7	428736.38		238400.7	812892.5
57846.2	Cluster_57842	148156.3	110788.61	6817.5317				75281.04	142926.45	69384.586	120011.86	340253.1	398166.03		8256.487	475226.38					252240.12									12560.099	322056.7	25254.938		2086609.9	2984347.0	102212.1	137145.67	770443.75	88809.78	246924.75	399728.62	1685943.6	1156218.2		558123.7	428736.38		238400.7	812892.5
2013	Cluster_02009																134124.11			296600.25				593414.25		539549.7	980634.4			736082.75	209493.03										403406.97
2013.1	Cluster_02009																134124.11			296600.25				593414.25		539549.7	980634.4			736082.75	209493.03										403406.97
57925	Cluster_57921		587823.7	464989.34	543789.94	491035.16		1118037.0		541653.9		953239.06	643313.44	831995.9	660394.8		584932.0	1138723.0	802609.1	825436.1	442018.88	1098245.4		893732.44	529195.5	873955.25	621091.06		607882.7	612984.2		287078.2	619186.94	704324.06	732275.94	471742.62	485277.75	613057.0	446764.94			472105.06	714011.25	727417.06	661685.3		1010104.6	950676.4
57932	Cluster_57928	132953.8														363359.8															216497.64			1733991.8								156938.81		691664.1		544159.8
57933	Cluster_57929						143391.56				421803.53							299009.84	172321.92	257162.66		347534.84	83505.65						200894.28						1681983.2				140047.97
57983	Cluster_57979	1510.4719
58412	Cluster_58408	148227.55	86357.39	90585.39	111361.84				224687.88		92526.21	69422.89	149602.86	83651.1		249883.0	81794.266		108516.12	113305.586	164196.58	130991.25	67138.04		105117.73	119791.45	348183.9	193081.77			57927.445		132409.16	17811.219					67925.164	196033.77			92113.2		63754.883	212418.7	35244.945		60177.09
58427	Cluster_58423	833176.2	891045.0	738908.8	658525.4	429086.0	611243.8	862399.6	796061.56	340291.3	923194.6	704587.1	731990.9	216345.73	483695.22	977213.7	342680.53	452141.06	302229.25	758186.9	540924.4	492131.75	1119968.5	303149.03	566448.06	261330.7	267129.78	372244.2	1127861.8	721162.6	888567.44	416023.94	423335.94	811690.6	567486.8	463486.22	532787.2	348656.12	745181.5	458903.88	516663.88	739268.1	782795.44	418724.5	581989.8	914380.8	542278.4	386052.84	541024.25
58621	Cluster_58617	1147744.6	205475.52	142426.73		187193.25		688888.8	106361.15	461403.75	2318851.0	228252.14	407522.44	227817.39		1406446.5	156984.72		398265.44	105796.055	95552.97	782896.25	1167685.5		158240.11	335917.78	636197.2	355957.38	299601.9	506120.16	1034297.4	501580.0	1802464.1	728504.56	146605.61	178379.4	186149.58	170903.67	225011.8	140293.02		720101.3	551948.4	194521.83	295647.8	1126194.9			55288.73
58633	Cluster_58629	203714.4		109.79613	318.89493				30353.232	6920.808			141.96536			74257.36								10160.395							39942.6					27486.184							20210.955	2799.5332	8754.598	20999.016
58661	Cluster_58657	1817802.8	1937396.9	2629276.5	850276.2	431686.84	1340907.9	2566099.2	1191370.1	1268375.4	1160448.8	2028268.0	1517573.1	814778.2	1473852.1	2577148.5	2234472.0	1234206.5	1792346.9	970312.4		450739.47	1242075.8	637336.7	815101.06	1647473.0	689546.1	2329683.8	1525193.9	519509.16	1842157.9	1066510.1	759659.25	2440329.0	1692962.1	449431.75	2171354.5	1608982.1	1646501.4	1769257.4	2883633.5	888827.06	2671128.2	1553653.9	1966491.6	696663.6	2461061.2	856281.4	2066046.6
58750	Cluster_58746		781794.75		271329.53	117889.08			1388.8221	662991.1	254904.75		809875.1			192824.22		252084.53	295679.7		525017.7	150594.6		506542.12	379243.03	266546.16			314126.88				153880.27		794849.56							221044.06	197829.62	258531.27	685918.9		136129.06		317595.22
58833	Cluster_58829	9254.472						65219.34								18213.633															8671.96				45007.344
58923	Cluster_58919										126376.266
58937	Cluster_58933																												162207.64																				51891.188
59005	Cluster_59001					55471.547				93443.914	290919.7						53808.79																							44098.805			64050.64		67326.56
2150	Cluster_02146	8061.6113		6839.7715	47624.445	56138.914	4156.049	2968.7583	109959.09	15912.812	295.8485	4021.6973	485.136	410590.8	161.62778		157902.17	1735.869	35716.758	7599.7524	1044146.75	2523.9404	1348.1372	28433.145	2257.6958	1353.1075	714847.3	2010.4534		12788.966				6462.1836	42598.855	151870.72	236507.45	1121744.6	6990.5854	5737.827	25128.797	6922.566	7138443.0		390405.9	678.96497	53874.477	361156.53	1.6111429E7
2150.1	Cluster_02146	8061.6113		6839.7715	47624.445	56138.914	4156.049	2968.7583	109959.09	15912.812	295.8485	4021.6973	485.136	410590.8	161.62778		157902.17	1735.869	35716.758	7599.7524	1044146.75	2523.9404	1348.1372	28433.145	2257.6958	1353.1075	714847.3	2010.4534		12788.966				6462.1836	42598.855	151870.72	236507.45	1121744.6	6990.5854	5737.827	25128.797	6922.566	7138443.0		390405.9	678.96497	53874.477	361156.53	1.6111429E7
59294	Cluster_59290	1195311.2	2510131.0	2841115.0	2515352.8	5169299.5	3271800.5	1614673.2	3740231.8	1591086.8	1380423.0	3014697.8	2515027.2	449529.6	570391.5	2027681.5	3755443.5	951125.7	784845.56	935237.56	1425595.4	1100940.1	2447275.8	1531838.8	629213.06	898858.75	1300375.8	946679.9	1564135.9	1245220.9	1727081.9	1136519.9	1120111.9	1524743.5	1858535.8	299229.4	1173462.6	920752.0	3520584.2	1018103.1	4604513.5	2131955.0	1.1520204E7	945392.25	1289963.6	1834320.2	1255571.5	1435999.1	2685838.2
59359	Cluster_59355	219894.72	511150.38	612156.4		184054.97		163519.42	147546.17	358954.7	369670.47	65083.914	271729.12	533301.1	181226.94	542623.06		345115.75	117579.2	439695.22	498608.34	97108.305		292575.66	176228.83	334613.7	68168.5		320472.75		454107.0		115825.914	2323607.0	3628679.0	459147.53	396040.94	917189.0	443876.12	654623.94	718456.44	2184146.8	1715838.5	231978.86	1222108.4	636311.1	127136.59	576424.3	1267567.2
59448	Cluster_59444		324557.75	265926.88	507790.4	584206.1	374557.3	205687.45	534341.25	587280.44	428333.25	404580.34	477095.06	668481.9	513392.03	473163.22	361103.6	379727.6	521615.34	425253.12	423568.97	505693.16	454497.5	284774.8	335539.9	647485.2	605091.94	490576.4	233118.72	495651.97	448666.66	624873.5	551165.0	618939.8	596619.75	660823.2	752634.56	683658.2	564485.56	411822.3	553183.9	781008.4	588092.44	795944.25	509018.1	678494.06	637120.25	728662.25	510374.12
2195	Cluster_02191	5.5095088E7	3.8640128E7	5.5959544E7	6.623948E7	4.2082248E7	6.138824E7	3.2084736E7	4.6183152E7	5.1983136E7	3.870504E7	5.1360896E7	5.7190912E7	4.6022784E7	5.9885888E7	4.7975576E7	3.9489608E7	5.526532E7	5.3720216E7	5.1635088E7	5.8079728E7	5.3023528E7	6.1503448E7	6.1817228E7	6.333766E7	6.0769668E7	6.4611652E7	6.1080188E7	3.9551604E7	4.6658744E7	5.7833112E7	4.7499096E7	3.4933208E7	4.8362808E7	5.1621812E7	3.4235804E7	5.4758144E7	3.3067508E7	4.2453932E7	2.0419112E7	4.5309964E7	3.7138616E7	3.6280608E7	5.0874308E7	4.6903116E7	5.6252012E7	4.314564E7	4.280184E7	4.924488E7
59782	Cluster_59778	871282.6	106828.266	336796.47		105694.95							196349.2	31927.129		681787.56	158320.78	1483726.2	1859.024		513261.2	7692.6133	82654.18	370377.28	168204.69		118690.95	153007.9	19347.904	165722.11	484384.47		117022.6	407894.16	417913.22	436268.12				9399.35	299625.16		312803.62			550050.2	345413.84	911583.44	37186.77
59980	Cluster_59976	1.79251792E8	4.8497004E7	5.8170544E7	6.446338E7	5.5207172E7	4.4409488E7	5.3415316E7	7.0137312E7	4.3021828E7	4.5000472E7	5.8190456E7	7.1448768E7	1.13594712E8	6.3514612E7	1.7117784E8	6.9223992E7	4.937762E7	5.5497732E7	5.365078E7	4.5198708E7	3.4568328E7	4.5733668E7	5.2162872E7	3.2585416E7	4.8995608E7	6.1499112E7	3.44604E7	4.695144E7	4.3533772E7	1.455644E8	2.6193532E7	7.2361928E7	1.39434512E8	4.3823008E7	2.9483024E7	2.727926E7	3.5403104E7	8.1145416E7	5.7715664E7	4.5521896E7	3.5312272E7	7.452604E7	1.830744E7	2.9306582E7	1.48341696E8	5.4511744E7	4.391878E7	3.3025926E7
59980.1	Cluster_59976	1.79251792E8	4.8497004E7	5.8170544E7	6.446338E7	5.5207172E7	4.4409488E7	5.3415316E7	7.0137312E7	4.3021828E7	4.5000472E7	5.8190456E7	7.1448768E7	1.13594712E8	6.3514612E7	1.7117784E8	6.9223992E7	4.937762E7	5.5497732E7	5.365078E7	4.5198708E7	3.4568328E7	4.5733668E7	5.2162872E7	3.2585416E7	4.8995608E7	6.1499112E7	3.44604E7	4.695144E7	4.3533772E7	1.455644E8	2.6193532E7	7.2361928E7	1.39434512E8	4.3823008E7	2.9483024E7	2.727926E7	3.5403104E7	8.1145416E7	5.7715664E7	4.5521896E7	3.5312272E7	7.452604E7	1.830744E7	2.9306582E7	1.48341696E8	5.4511744E7	4.391878E7	3.3025926E7
60033	Cluster_60029	80873.89	30697.168	845047.2	16650.297		10381.101	9446.093					576432.75			210376.88				90351.81				64613.434	21062.566	435550.9	101465.875	185868.25			226062.11	191646.33	91056.6	95921.9					1853.498	117600.72	10557.869					82139.4	15192.465	90599.77
60034	Cluster_60030	108314.16		10948.779		51.369114	45369.48		252696.8	21.736969		201464.67	119589.33		147.3258	144931.31				169228.56					61060.1	3818.9878		102815.95			24713.137	170336.38	132964.66	97543.805	1282.9839	2719.786	31274.477		116395.445			117648.91			12750.782		55810.28	464.2543	21928.094
60185	Cluster_60181	531639.7	1523.5726		98463.805	68791.87	137486.25	172502.7	239392.39	134139.98	246316.62	109197.51	68383.13		104771.63	409837.06			83509.55	258603.94	162082.17	241518.89		34987.47		351857.06	176602.55	89320.555	58047.055	22574.506	867583.8	38822.53	202410.06	538068.8	16267.645		757.33594	28593.807		81246.56	119683.41		200641.97	78389.84	38280.863	620892.75	53009.336	50842.28
60213	Cluster_60209		581348.44		252291.62	3926796.2	3063839.8		1049314.4		325670.53	673560.75	756845.1		723789.56		577104.7		603090.94	493793.88	308321.22	766585.06	168810.84	557878.1	256929.2			157744.55	3471786.5	424877.28		678821.3				158443.39	144170.17	95216.586	216545.53				2326231.2						948658.9
60267	Cluster_60263										222365.11																													762754.0									1080293.9
2293	Cluster_02289						4798.296	70055.695		79611.06	364927.75				1980.8204			78037.164	249.23643	62270.832		37427.96				80192.29					80304.984	31563.541		56751.605					110922.445		43402.926				50448.93
2309	Cluster_02305	756718.9	767252.3	480110.25	427117.94	412582.03	659759.75	206546.47	699950.6	115169.06	564767.5	673800.94	353491.7	557320.25	543756.4	833130.1		362725.97	172237.28	1303204.0	297828.94	283621.78	879183.25	345383.9	273161.53	931472.8		215361.27	309158.0	182402.31	774624.94	762330.2	939701.25	497442.66	492142.3	451976.94	473226.75	660107.8	755542.75	378416.25	383020.66	389126.16	1091458.8	336328.28	147744.83	656523.4	508758.03	428229.12
2323	Cluster_02319												173550.47				157274.05	219174.61																	182931.05													473353.56	473658.72
60484	Cluster_60480		494031.4	262215.06		864851.56	321229.84	213931.81	272300.4	143417.77							155220.12	78477.68		118272.12	163965.34		124367.51		249834.86	782.4574			504647.56	529104.5					210943.25	302240.56	136630.0	188032.3	352626.9	161023.56		174505.8	830224.7		442266.4		372548.8	173186.48	274191.66
60506	Cluster_60502	1167223.5	210766.44	525409.7	337892.0	493367.84	327898.6	182793.62	337783.62	750412.75	365324.44	168053.02	701129.75	217638.2	50899.535	1151205.5	264338.4	474397.7	655749.1	272488.47	787780.0	480234.0	631717.2	1011939.5	421667.66	643215.8	370179.75	383549.56	606506.94	615279.44	1268835.8	303965.78	290081.62	2646228.0	1295403.0	501016.8	939664.25	615382.56	285673.3	439979.22	847102.5	1432072.0	847788.75	1681492.5	848795.0	1492727.1	750519.7	887439.94	737595.8
60506.1	Cluster_60502	1167223.5	210766.44	525409.7	337892.0	493367.84	327898.6	182793.62	337783.62	750412.75	365324.44	168053.02	701129.75	217638.2	50899.535	1151205.5	264338.4	474397.7	655749.1	272488.47	787780.0	480234.0	631717.2	1011939.5	421667.66	643215.8	370179.75	383549.56	606506.94	615279.44	1268835.8	303965.78	290081.62	2646228.0	1295403.0	501016.8	939664.25	615382.56	285673.3	439979.22	847102.5	1432072.0	847788.75	1681492.5	848795.0	1492727.1	750519.7	887439.94	737595.8
60627	Cluster_60623	481688.34	602254.75	14362.12	76092.93	123140.8	151371.78	14643.775	274354.44	172476.78	18641.506	82357.414	113893.76	12778.111	344187.44	986318.9	144928.34	188283.06	484851.03	123051.73	533427.6	54411.125		9216.198	272079.8	81028.12	5090.543	80645.27	139941.0	185258.62	419790.78	2491.0088	96042.555	4384815.0	4615516.0	2302539.5	246569.31	1626173.1	119162.44	307423.72	1785997.8	4305042.5	1120194.2	2246384.5	3429263.5	751328.25	434349.5	1672875.8	3556243.2
60753	Cluster_60749				5387.1396																																							5039.1216
60976	Cluster_60972	2695759.2	2899192.5	2373214.8	5949667.0	3339879.0	2914376.2	2952008.0	2639827.2	2785525.8	2456961.2	3535909.2	2104275.2	2725480.8	2467249.0	2392691.2	2099033.0	3116602.0	1685857.6	2586565.5	2530095.5	5537051.0	3664785.5	3217572.5	2727023.0	6937975.0	6622868.0	6516220.5	5967450.0	6281994.5	8452704.0	6060877.0	4453221.5	5897985.5	6706376.0	7842115.5	5367784.5	5548284.5	5774393.0	5508820.5	4800975.5	7863674.0	7351827.0	5067615.0	4322633.0	6751025.0	4959638.0	4032883.2	6890018.0
2405	Cluster_02401			314878.38										118893.125																												200504.03	579548.3						4587976.5
2405.1	Cluster_02401			314878.38										118893.125																												200504.03	579548.3						4587976.5
2431	Cluster_02427	3218221.8														2172660.2															996272.94			2707426.5												2294061.2
61349	Cluster_61345						123623.34			86513.76	57050.043				106714.55						321840.25																	2816.4287			196865.39
61444	Cluster_61440	111617.57	1.9399968E7	5150779.0		1048939.4	3025787.5	127826.57	6286612.0		1202339.5	483328.53	1.1302167E7				3740561.2	690873.75	418499.28		1.6208992E7	797888.75	288634.06	6198878.0	5211934.5		284052.2	4739818.0	814836.2	3369997.8	375933.75		3854200.2		8244222.0	90228.82	361919.8	165439.8	1.4421259E7	1505350.1				5392948.5	1665702.1	216996.84	69034.01	240032.36	6672693.5
61444.1	Cluster_61440	111617.57	1.9399968E7	5150779.0		1048939.4	3025787.5	127826.57	6286612.0		1202339.5	483328.53	1.1302167E7				3740561.2	690873.75	418499.28		1.6208992E7	797888.75	288634.06	6198878.0	5211934.5		284052.2	4739818.0	814836.2	3369997.8	375933.75		3854200.2		8244222.0	90228.82	361919.8	165439.8	1.4421259E7	1505350.1				5392948.5	1665702.1	216996.84	69034.01	240032.36	6672693.5
61444.2	Cluster_61440	111617.57	1.9399968E7	5150779.0		1048939.4	3025787.5	127826.57	6286612.0		1202339.5	483328.53	1.1302167E7				3740561.2	690873.75	418499.28		1.6208992E7	797888.75	288634.06	6198878.0	5211934.5		284052.2	4739818.0	814836.2	3369997.8	375933.75		3854200.2		8244222.0	90228.82	361919.8	165439.8	1.4421259E7	1505350.1				5392948.5	1665702.1	216996.84	69034.01	240032.36	6672693.5
61444.3	Cluster_61440	111617.57	1.9399968E7	5150779.0		1048939.4	3025787.5	127826.57	6286612.0		1202339.5	483328.53	1.1302167E7				3740561.2	690873.75	418499.28		1.6208992E7	797888.75	288634.06	6198878.0	5211934.5		284052.2	4739818.0	814836.2	3369997.8	375933.75		3854200.2		8244222.0	90228.82	361919.8	165439.8	1.4421259E7	1505350.1				5392948.5	1665702.1	216996.84	69034.01	240032.36	6672693.5
61455	Cluster_61451		573975.75		124614.48	180404.69	1.0328565E7		147185.27		1.2131328E7	843606.06	194403.19	97669.266	8404077.0		357651.06		471334.3			1509303.5		7826.297	27708.518		4555670.5						365027.84		161314.86	4030.864		17485.686		6526975.0					247298.6			126195.17	2553510.0
61512	Cluster_61508	27173.97	173665.25	66504.625		141895.8		45561.77		86661.375	120977.44	70520.1	16995.525		208586.73	382471.38		378164.62		103644.29	1135077.9		16214.183	2427177.8	154921.55		60462.547			526893.4	133537.39	649111.8		124247.69		37845.594	533020.7	45003.598	65390.266		7674.941	33240.613		22785.469	9195.73		272886.53	17407.85	69664.53
2503	Cluster_02499
61901	Cluster_61897	113972.555		248397.34	37882.266		214996.61		302588.7	125572.05	137230.38	86573.45							137604.94				31740.791	108309.93			68045.8	154730.17		105077.37	37746.656	99785.87	72820.25	23134.69						2024.6844		105574.34	284457.16	23843.479	130059.65	23215.227
62155	Cluster_62151																																		376775.53		12372.406							125001.74	429638.44				653288.44
62235	Cluster_62231	98319.05	22517.137	75852.29	62959.12	127219.305	32870.336		1786.714	113236.78	39523.516		24991.645	110437.766			232491.88	114144.75	191614.9	79230.89			162821.27	2946.4795		27626.754	13685.297		196668.56		161422.27	35294.42		2213137.0	3202979.5	280685.53	265068.4	3635466.5	147746.22	5420.0376	490382.78	8547312.0	1599810.0	2028461.6	2216382.8	218032.78	323009.1	2600989.8	1980694.5
62237	Cluster_62233	3.2110256E7	5958028.5	2823884.8	4245067.5	4207445.5	2248205.5	4692479.5	3662940.8	2488540.5	5073381.5	2945005.5	1.1590776E7	9724663.0	8114166.5	3.2372254E7	6775169.0	5042432.0	5646742.5	5451784.5	2353883.2	5238653.0	2555466.2	2446878.0	3434680.0	1.2694033E7	5184585.5	3109650.5	4465399.5	8678130.0	3.132835E7	1578196.0	2.567242E7	2.615304E7	6668052.5	3864788.5	2119170.2	3944664.8	1.2567225E7	3366423.5	4605214.0	3493252.5	1.2509959E7	2776371.8	3735687.0	2.8268968E7	7731382.0	5986369.0	741047.06
62271	Cluster_62267				94864.11	85174.23						142541.62									117267.41	128301.445	205384.0					235842.78						145936.42		85905.54	127369.62	322733.62		177201.36	105428.49			75162.23
2623	Cluster_02619	1.2259218E7	5497.553	2266.0151							1155.4562					9718690.0	4787.557							1376.3784						2412.6248	3081326.0			6182965.0		154758.38	18305.863	193875.77					607394.1			4211785.0		1957.349	115556.95
2623.1	Cluster_02619	1.2259218E7	5497.553	2266.0151							1155.4562					9718690.0	4787.557							1376.3784						2412.6248	3081326.0			6182965.0		154758.38	18305.863	193875.77					607394.1			4211785.0		1957.349	115556.95
2627	Cluster_02623	91584.64				155018.39	32086.883	128796.71	280642.7	5546.784			162074.86		6070.9854	83810.53			63198.47			236834.47			97360.65		55039.945		22687.94	6962.9536		203084.42	216069.05		905382.44	7632.869		482712.1				160388.06	7457.071	157772.45			200082.25		6250.442
2627.1	Cluster_02623	91584.64				155018.39	32086.883	128796.71	280642.7	5546.784			162074.86		6070.9854	83810.53			63198.47			236834.47			97360.65		55039.945		22687.94	6962.9536		203084.42	216069.05		905382.44	7632.869		482712.1				160388.06	7457.071	157772.45			200082.25		6250.442
2634	Cluster_02630	414930.5	172070.62	64175.91	282884.72	269184.34	174873.97	327164.38	9368.445	87105.24	314236.25	256580.88	144392.48	97604.97	274084.38	305687.8	129661.734		258300.92	344829.7	73019.91	227330.22	259484.06	159896.78	176728.97	207587.86	270540.34	110875.09	135079.19	118221.97	341861.88	228717.66	230469.94	276130.9	289213.84	113788.77	313579.78	260514.69	91790.9	269397.88	116930.625	290482.62	246960.0	236791.12	198046.84	451373.38	434697.75	49117.457
2648	Cluster_02644			107923.36
2652	Cluster_02648						60850.594
2652.1	Cluster_02648						60850.594
2657	Cluster_02653	1001228.2																													651823.4															1520973.1
2675	Cluster_02671	67659.15	25673.055				47324.414	159933.06	64089.06	213526.0	80441.88		53439.746	53261.367		185547.7				56902.586	1383010.0	56359.07		461395.8		36034.59			5343.7397		166325.33	102743.78	186594.48		4357.273				46152.95			131381.86				63502.76
2694	Cluster_02690						168715.77		62578.297					27991.898						133788.9	130247.38			1454.4552		108805.13																114329.836	69968.57	166128.86					166067.61
63093	Cluster_63089											51572.293		515060.78				9356.069												102696.375											62026.703
63093.1	Cluster_63089											51572.293		515060.78				9356.069												102696.375											62026.703
63100	Cluster_63096	1.63273552E8	1.13170176E8	9.1503392E7	8.9704208E7	1.21905912E8	9.3308832E7	1.18910896E8	1.028716E8	4.033904E7	6.7426512E7	7.2290264E7	1.42136512E8	9.0563096E7	4.5147652E7	1.40639072E8	6.9681304E7	8.0656968E7	8.5661592E7	1.0242704E8	5.0134444E7	9.5283536E7	8.2406728E7	4.5095136E7	1.06803128E8	7.4956056E7	7.6670808E7	7.1356664E7	1.2680016E8	5.0621488E7	1.25760944E8	6.29792E7	9.0249792E7	1.0471352E8	1.18019456E8	6.459548E7	6.2964208E7	5.7345428E7	1.06557032E8	3.544232E7	1.30930592E8	5.0369268E7	1.21091592E8	9.5351496E7	9.5854424E7	1.2490356E8	7.8991328E7	1.0414532E8	6.9394056E7
63100.1	Cluster_63096	1.63273552E8	1.13170176E8	9.1503392E7	8.9704208E7	1.21905912E8	9.3308832E7	1.18910896E8	1.028716E8	4.033904E7	6.7426512E7	7.2290264E7	1.42136512E8	9.0563096E7	4.5147652E7	1.40639072E8	6.9681304E7	8.0656968E7	8.5661592E7	1.0242704E8	5.0134444E7	9.5283536E7	8.2406728E7	4.5095136E7	1.06803128E8	7.4956056E7	7.6670808E7	7.1356664E7	1.2680016E8	5.0621488E7	1.25760944E8	6.29792E7	9.0249792E7	1.0471352E8	1.18019456E8	6.459548E7	6.2964208E7	5.7345428E7	1.06557032E8	3.544232E7	1.30930592E8	5.0369268E7	1.21091592E8	9.5351496E7	9.5854424E7	1.2490356E8	7.8991328E7	1.0414532E8	6.9394056E7
63296	Cluster_63292		236014.5					693.96826		283498.16	69545.78		177492.52	433282.8				1253.6848			202057.4			315017.72					383.46036		19091.172					410076.7	73267.08	247008.08		221187.33	89335.47		196646.94	15970.306	431890.94	8564.361		336643.97	520933.8
63418	Cluster_63414		312386.2			334690.66		526047.8	228338.62	565761.8				197368.72					248136.4		134116.22	499300.38	545465.9		195507.45	369595.66	162948.48		518767.75				320139.06			141460.92			336444.97		233082.78	360177.22		205681.84	354659.25	26306.156	303883.97	298480.53	119716.95
63422	Cluster_63418	69629.016	21752.098	6348.4116		18.447939		66898.57			2451680.5		26486.729				73312.91				12073.376				245876.0														2215.0671	5950.839			12645.892						17972.773
63599	Cluster_63595									5966.3096	654794.25										12723.173			56224.945																	2657.3657
63663	Cluster_63659								61340.492																											348043.84		652644.3											937547.5
2776	Cluster_02772											26256.213									138980.17													54079.293	5726.8955								193876.5	4013.67		211143.81			14066.309
63934	Cluster_63930	98287.57	1403.0225					159358.11	161102.81	186632.0	304628.84	100431.56	117338.67		105651.125	375946.97	85651.945	252642.72	211691.7		296562.84		191789.9	161273.39	177643.25	137172.69	241070.31		107386.71	188055.55	232148.3		214086.16	243603.52	145409.61			235797.28	44515.773	36627.766			218184.36		52896.336	190975.27			53405.03
63975	Cluster_63971
64108	Cluster_64104						80493.4									426647.47		1954800.4			98672.44		93695.25	86451.02	84209.234						132634.48																184234.08
2846	Cluster_02842						72799.87														142910.55			376160.0
64105	Cluster_64101	772737.1	84344.445	112972.65								134603.27		121279.2	184826.0	891298.1		208522.36		43020.363	345018.12		118393.125	250808.61			63307.855				1012455.1		33793.016	493330.53								77161.65	117303.055			769945.0	139375.95		102028.125
64117	Cluster_64113	769216.9	252171.67				250215.64	62721.332		95445.42	257015.58	292132.2	165259.1	144858.81	157764.08	903489.94		2193840.2		360666.1	1068595.0	32361.27	602292.7	5992070.0	291912.5		390102.66	287159.0	82924.164	711496.8	913472.4	878566.25	225745.9	466594.5			89873.6			289078.66						1067691.4	304520.28		267979.25
64117.1	Cluster_64113	769216.9	252171.67				250215.64	62721.332		95445.42	257015.58	292132.2	165259.1	144858.81	157764.08	903489.94		2193840.2		360666.1	1068595.0	32361.27	602292.7	5992070.0	291912.5		390102.66	287159.0	82924.164	711496.8	913472.4	878566.25	225745.9	466594.5			89873.6			289078.66						1067691.4	304520.28		267979.25
2859	Cluster_02855	153144.33	100029.05							288252.66						361113.62					279651.72									70122.914	92741.37	104485.6		173261.7				101131.31		138161.52	96824.85					319160.0			340220.4
2859.1	Cluster_02855	153144.33	100029.05							288252.66						361113.62					279651.72									70122.914	92741.37	104485.6		173261.7				101131.31		138161.52	96824.85					319160.0			340220.4
2859.2	Cluster_02855	153144.33	100029.05							288252.66						361113.62					279651.72									70122.914	92741.37	104485.6		173261.7				101131.31		138161.52	96824.85					319160.0			340220.4
2859.3	Cluster_02855	153144.33	100029.05							288252.66						361113.62					279651.72									70122.914	92741.37	104485.6		173261.7				101131.31		138161.52	96824.85					319160.0			340220.4
2859.4	Cluster_02855	153144.33	100029.05							288252.66						361113.62					279651.72									70122.914	92741.37	104485.6		173261.7				101131.31		138161.52	96824.85					319160.0			340220.4
2859.5	Cluster_02855	153144.33	100029.05							288252.66						361113.62					279651.72									70122.914	92741.37	104485.6		173261.7				101131.31		138161.52	96824.85					319160.0			340220.4
2863	Cluster_02859		142616.33	135096.14	87680.02	190549.45		143404.81			1809879.4	16268.608	155155.84	134192.58		124148.484		144785.67		72987.27	69887.26	340204.22	60595.836	188752.92		37814.676		100785.03			2354.4802	201950.77			61846.78		48049.32	37822.605		210759.84					232117.3		136703.23
64261	Cluster_64257	3984034.5		124216.76												437555.6									1372288.1	324565.4			1882385.2	1926567.6	363072.38			662632.94					758350.5		74644.63	130468.79	584430.44			725719.0	6982.173		84074.03
64271	Cluster_64267		506688.56	1944898.8			1147190.9	270402.38		1598479.5	325890.06	4339959.0		1369128.8	3503128.2	165725.27	369922.88	1171833.2		205298.06	1357521.5	497358.8			107790.12	219463.45		61764.082	4891121.0	1636622.4	152330.77	303506.47				205473.31	224427.02	100484.74	536095.06	987025.25	1170393.9	45091.94	454114.4				948863.0	816274.6	2191918.0
64271.1	Cluster_64267		506688.56	1944898.8			1147190.9	270402.38		1598479.5	325890.06	4339959.0		1369128.8	3503128.2	165725.27	369922.88	1171833.2		205298.06	1357521.5	497358.8			107790.12	219463.45		61764.082	4891121.0	1636622.4	152330.77	303506.47				205473.31	224427.02	100484.74	536095.06	987025.25	1170393.9	45091.94	454114.4				948863.0	816274.6	2191918.0
64601	Cluster_64597	510043.03	943883.7	5748658.5		2652129.8	2355109.0	2251968.5	3374870.0	3483413.5	1947554.2	4231305.0	6838390.0	2213329.2		6290.842	4287383.5	788408.5	5704966.5	80561.32	1528464.0	72594.96	2019997.8		4209498.0	575244.3	3330078.8	3794333.2	15687.957	3583930.5	94179.55	1320278.4	73079.32	164315.42	3203257.2	1788798.0	591708.06	3817184.0	4428400.0	882285.8	7987485.5	801813.44	1750745.2	6048856.0	3768273.0	8609.065		2575784.0	65347.69
64599	Cluster_64595	5850420.5	1204788.8	786897.4	400441.6	1420614.1	1112938.2	605087.3	549813.4	540994.8	1031122.25	725915.25	1258191.6	1150584.8	645369.25	3656110.0	1465349.8	1023828.3	603387.7	1375788.1	914298.7	790453.2	700250.06	769510.9	309893.62	621548.1			793733.2		1809875.6	331478.44	141222.44	2057424.6	895314.1	411116.84	92020.17	563516.4	838362.44	1183813.5	544802.2	587884.2	553852.75	616953.4	228699.61	2002947.6	648842.7	540981.56	95903.21
64614	Cluster_64610													98914.94	396518.12												57110.434			159334.95					178344.84
64723	Cluster_64719			298634.66				672813.8	98295.15			395761.78		180152.56	375163.75		205432.81	271591.22	24475.434	967309.9	291767.97	74737.83	289783.22	267123.47	181052.78	248905.27	36699.26			281344.5		576454.2	381946.97			152000.02		655381.75	288192.72	489203.06	170091.58	379841.34	580675.8				375249.88	210888.53	220416.4
64766	Cluster_64762		2412605.0										409356.5								252230.88			61552.402																					295633.22			996262.3	158800.45
64765	Cluster_64761	272089.84																				45351.85										765790.75														5822.4233			65633.85
2962	Cluster_02958	1522396.2		731457.1			74425.14			2471152.0		1549302.2	304216.34	1626216.2		3064946.5		165943.53			3190611.5					192163.9				180451.77	2611576.8	620108.6		2284907.2		131237.88		523528.8		2972659.5	805613.4		3997622.5		551328.94	2437359.2			2651049.5
2962.1	Cluster_02958	1522396.2		731457.1			74425.14			2471152.0		1549302.2	304216.34	1626216.2		3064946.5		165943.53			3190611.5					192163.9				180451.77	2611576.8	620108.6		2284907.2		131237.88		523528.8		2972659.5	805613.4		3997622.5		551328.94	2437359.2			2651049.5
2962.2	Cluster_02958	1522396.2		731457.1			74425.14			2471152.0		1549302.2	304216.34	1626216.2		3064946.5		165943.53			3190611.5					192163.9				180451.77	2611576.8	620108.6		2284907.2		131237.88		523528.8		2972659.5	805613.4		3997622.5		551328.94	2437359.2			2651049.5
2962.3	Cluster_02958	1522396.2		731457.1			74425.14			2471152.0		1549302.2	304216.34	1626216.2		3064946.5		165943.53			3190611.5					192163.9				180451.77	2611576.8	620108.6		2284907.2		131237.88		523528.8		2972659.5	805613.4		3997622.5		551328.94	2437359.2			2651049.5
2962.4	Cluster_02958	1522396.2		731457.1			74425.14			2471152.0		1549302.2	304216.34	1626216.2		3064946.5		165943.53			3190611.5					192163.9				180451.77	2611576.8	620108.6		2284907.2		131237.88		523528.8		2972659.5	805613.4		3997622.5		551328.94	2437359.2			2651049.5
2982	Cluster_02978			208.52524																																					2021.9414
64951	Cluster_64947	718556.2																									142397.08														88057.52
2982.1	Cluster_02978			208.52524																																					2021.9414
2982.2	Cluster_02978			208.52524																																					2021.9414
2982.3	Cluster_02978			208.52524																																					2021.9414
2982.4	Cluster_02978			208.52524																																					2021.9414
2982.5	Cluster_02978			208.52524																																					2021.9414
65114	Cluster_65110						1599102.1			739743.4						893161.44			1764699.9								1864046.1															491367.66					1168872.2
65111	Cluster_65107	698750.44					706175.75								345907.16	520572.47			492375.84								386571.28																						172915.81
65151	Cluster_65147	236749.75				202686.66			82439.16	180681.69						94057.17		13525.09		58988.027	238729.11			136956.42					43856.504		88823.87						70648.07	126591.086			133501.05								262831.28
65271	Cluster_65267	894346.94		1595856.1	254526.12				232186.42	956574.56	277798.1	329551.94	216580.36	445958.03	416598.4	584114.8	702665.94	1088724.0	596963.75	345429.53	1023969.3	154132.98		522269.44	199231.53	691818.44	507014.5	738201.9	417350.16	952990.0	942775.56	153272.48	218722.83	3434139.8	1925749.8	694348.5	4113216.2	996829.6	561039.56	3132533.5	3649806.2	3377751.2	2821329.2	248308.1	1214260.6	1095911.1	1184756.0	696367.56	3611094.0
65271.1	Cluster_65267	894346.94		1595856.1	254526.12				232186.42	956574.56	277798.1	329551.94	216580.36	445958.03	416598.4	584114.8	702665.94	1088724.0	596963.75	345429.53	1023969.3	154132.98		522269.44	199231.53	691818.44	507014.5	738201.9	417350.16	952990.0	942775.56	153272.48	218722.83	3434139.8	1925749.8	694348.5	4113216.2	996829.6	561039.56	3132533.5	3649806.2	3377751.2	2821329.2	248308.1	1214260.6	1095911.1	1184756.0	696367.56	3611094.0
65271.2	Cluster_65267	894346.94		1595856.1	254526.12				232186.42	956574.56	277798.1	329551.94	216580.36	445958.03	416598.4	584114.8	702665.94	1088724.0	596963.75	345429.53	1023969.3	154132.98		522269.44	199231.53	691818.44	507014.5	738201.9	417350.16	952990.0	942775.56	153272.48	218722.83	3434139.8	1925749.8	694348.5	4113216.2	996829.6	561039.56	3132533.5	3649806.2	3377751.2	2821329.2	248308.1	1214260.6	1095911.1	1184756.0	696367.56	3611094.0
65271.3	Cluster_65267	894346.94		1595856.1	254526.12				232186.42	956574.56	277798.1	329551.94	216580.36	445958.03	416598.4	584114.8	702665.94	1088724.0	596963.75	345429.53	1023969.3	154132.98		522269.44	199231.53	691818.44	507014.5	738201.9	417350.16	952990.0	942775.56	153272.48	218722.83	3434139.8	1925749.8	694348.5	4113216.2	996829.6	561039.56	3132533.5	3649806.2	3377751.2	2821329.2	248308.1	1214260.6	1095911.1	1184756.0	696367.56	3611094.0
65271.4	Cluster_65267	894346.94		1595856.1	254526.12				232186.42	956574.56	277798.1	329551.94	216580.36	445958.03	416598.4	584114.8	702665.94	1088724.0	596963.75	345429.53	1023969.3	154132.98		522269.44	199231.53	691818.44	507014.5	738201.9	417350.16	952990.0	942775.56	153272.48	218722.83	3434139.8	1925749.8	694348.5	4113216.2	996829.6	561039.56	3132533.5	3649806.2	3377751.2	2821329.2	248308.1	1214260.6	1095911.1	1184756.0	696367.56	3611094.0
65316	Cluster_65312														64190.38							64774.594					170229.98																			108756.32
3041	Cluster_03037			77466.26																148263.69	138017.53				65443.348												262545.5
65481	Cluster_65477									22116.912							18909.727								39801.95
65493	Cluster_65489	92721.19	45579.785		186.53073	79798.664				3901.4756	183209.95	194.97021	502.77167	305.4042		68049.04		364269.44	52360.66	1379.8312	273232.1			40492.734	320.19348			921.9347		831.1808	68634.25		14.411816	273.34918	172.91481						1376.3029		398.40848					2521.267
65493.1	Cluster_65489	92721.19	45579.785		186.53073	79798.664				3901.4756	183209.95	194.97021	502.77167	305.4042		68049.04		364269.44	52360.66	1379.8312	273232.1			40492.734	320.19348			921.9347		831.1808	68634.25		14.411816	273.34918	172.91481						1376.3029		398.40848					2521.267
65552	Cluster_65548	5794.0474	8880.1875				17205.105				1886.1702	24519.385																		9769.009											52829.035					11569.859
65552.1	Cluster_65548	5794.0474	8880.1875				17205.105				1886.1702	24519.385																		9769.009											52829.035					11569.859
65552.2	Cluster_65548	5794.0474	8880.1875				17205.105				1886.1702	24519.385																		9769.009											52829.035					11569.859
65552.3	Cluster_65548	5794.0474	8880.1875				17205.105				1886.1702	24519.385																		9769.009											52829.035					11569.859
65552.4	Cluster_65548	5794.0474	8880.1875				17205.105				1886.1702	24519.385																		9769.009											52829.035					11569.859
65552.5	Cluster_65548	5794.0474	8880.1875				17205.105				1886.1702	24519.385																		9769.009											52829.035					11569.859
65588	Cluster_65584	5.2565476E7	4.8562556E7	5.1399256E7	5.5700832E7	4.7876924E7	5.8080944E7	3.8911456E7	2.9549016E7	5.4103052E7	5.2436116E7	5.3496964E7	4.8749252E7	5.7565724E7	4.3730392E7	5.9152608E7	4.6597156E7	3.0899106E7	6.5982936E7	6.4933036E7	4.0405552E7	5.2273224E7	4.9445352E7	5.5636732E7	5.0202952E7	5.8793544E7	5.549836E7	4.8380688E7	3.5877496E7	3.3833168E7	5.8112696E7	4.3052356E7	5.1872784E7	4.9542244E7	6.0327708E7	3.8732632E7	3.3333736E7	5.15361E7	5.8868396E7	3.9775756E7	5.4574552E7	4.9424196E7	2.0665566E7	5.0098724E7	4.5775964E7	6.008358E7	5.3563304E7	4.5366148E7	3.973028E7
65620	Cluster_65616	2.5779144E7	1996436.4	448969.3	4163931.8	2625672.8	1083568.5	2004488.4	2991484.2	2508701.2	4530320.0	3003109.8	4762075.0	4861758.0	2842867.2	2.628765E7	833508.3	1815235.4	3136686.8	3227671.5	3683020.8	2843102.5	1266707.6	522076.3	1315145.0	4091166.2	3369268.5	1140342.4	757812.8	358119.56	2.339366E7	2647068.8	1797476.6	2.2964204E7	1440648.5	2798691.2	3499364.2	1698838.6	771705.25	727522.25	5590940.5	2894732.5	5857719.0	1490977.9	2624326.8	2.4172116E7	2706928.8	1149538.1	2544017.0
65622	Cluster_65618	2353052.2			135321.4		780106.25	61121.25	116439.5	16670.996		69853.67	5095.307		120497.1	799442.6	37778.164			1829022.1			384829.53		71688.46	41324.26			8936.851		652009.5	56467.28	324849.7	286351.38	77934.25		122384.695		42367.418		60825.84	141715.66	27656.002		60398.176	638238.6		100029.375	760885.94
65625	Cluster_65621	212112.84	252742.42	799815.6	225637.3	129338.77	224240.58		144906.14	286426.38			167066.78	8213.243	97384.98	303175.56	151175.36		123182.61	165537.45	2433.7078		179522.08	395193.47		235690.69	280482.56		395443.44		280818.22	98819.93	131715.28	308589.0	208587.86	187817.12	509628.5	299902.5	86613.17	201412.39	702583.6	107259.0	611276.7	182893.67		409563.62		321509.88	10184.989
65640	Cluster_65636															60343.06					60513.496							2710.2554			3108.2812			22130.957									14128.784
65664	Cluster_65660										1732306.2												229717.48					9294.373														42394.066
65665	Cluster_65661	945258.25	287801.6	342979.44	384450.5	288653.03	89598.016	933495.5	442130.38	607034.2	2341051.5	354138.44	557933.06	572730.25	413682.25	710792.94	495017.3		541743.8	409514.9	382764.53	768929.3	914726.0	475807.22	386257.47	398434.12	414471.5	664111.0	285897.84	599711.44	557246.9	481301.22	1220976.0	231722.03	293985.88	328204.06	381608.66	340502.0	370809.16	210347.81	249736.81	867572.75	365409.5	186807.81	311192.28	498215.34	364729.12	151705.06	224845.7
65781	Cluster_65777	5412135.5	2126991.8		297319.22		4246077.5	294301.22	814078.44	119545.25		3964784.8	182847.45	4124002.0	5265971.5	4232343.5		3266904.0	436366.44				213808.4	484639.12	2638750.2	1967734.6	1013695.75		3604611.0	4324258.5	6493024.0		472710.9	4538223.5	6992647.5	443600.66		280349.66	1537796.6	755123.3	7090192.5		655926.0	777174.25		6476593.0	1449669.0	1308434.1
65781.1	Cluster_65777	5412135.5	2126991.8		297319.22		4246077.5	294301.22	814078.44	119545.25		3964784.8	182847.45	4124002.0	5265971.5	4232343.5		3266904.0	436366.44				213808.4	484639.12	2638750.2	1967734.6	1013695.75		3604611.0	4324258.5	6493024.0		472710.9	4538223.5	6992647.5	443600.66		280349.66	1537796.6	755123.3	7090192.5		655926.0	777174.25		6476593.0	1449669.0	1308434.1
65781.2	Cluster_65777	5412135.5	2126991.8		297319.22		4246077.5	294301.22	814078.44	119545.25		3964784.8	182847.45	4124002.0	5265971.5	4232343.5		3266904.0	436366.44				213808.4	484639.12	2638750.2	1967734.6	1013695.75		3604611.0	4324258.5	6493024.0		472710.9	4538223.5	6992647.5	443600.66		280349.66	1537796.6	755123.3	7090192.5		655926.0	777174.25		6476593.0	1449669.0	1308434.1
3115	Cluster_03111	1134604.5	1662822.5	4453077.0	867898.25	1195313.1	1700214.8	998180.75	297800.44	6138676.5	2109958.2	1246955.2	2049731.9	4160875.8		1080191.8	2335595.2	1323140.1	770755.9	655357.25	4563483.0	366993.62	1276162.6	3295644.5	1039822.56	3849675.0		856341.25	1008270.5	2235589.5	1388316.1	419428.97	728164.94	374130.6	199148.92		1930066.5	164344.12	722927.1	1852582.4	5547837.0	1324059.2	3454875.2		913856.94	1105744.9	10770.917	910067.75	1178991.6
3115.1	Cluster_03111	1134604.5	1662822.5	4453077.0	867898.25	1195313.1	1700214.8	998180.75	297800.44	6138676.5	2109958.2	1246955.2	2049731.9	4160875.8		1080191.8	2335595.2	1323140.1	770755.9	655357.25	4563483.0	366993.62	1276162.6	3295644.5	1039822.56	3849675.0		856341.25	1008270.5	2235589.5	1388316.1	419428.97	728164.94	374130.6	199148.92		1930066.5	164344.12	722927.1	1852582.4	5547837.0	1324059.2	3454875.2		913856.94	1105744.9	10770.917	910067.75	1178991.6
65952	Cluster_65948	4561409.0	2004327.4	8658585.0	1036047.9	1963231.4	1666720.9	2705562.5	1275804.1	1488646.1	1988526.5	2075685.0	1939712.0	3356413.2	1420268.8	4486944.0	2814292.5	3506961.5	1267651.1	3270735.5	2661004.0	2659368.5	1975145.8	1999643.8	1616237.6	2405772.8	1466835.8	1171578.8	3560062.0	1794876.6	4628214.5	2784635.0	1896999.5	4133578.0	2753070.5	1821461.4	2187849.0	2691351.8	3575985.2	4032995.5	3023843.5	3124493.2	2672678.5	1800668.5	1127801.8	4432415.0	3316563.5	1999202.4	1786912.6
65988	Cluster_65984																						22960.34
66153	Cluster_66149	4484170.0	1948109.2	1379146.4	1972195.0	1324930.6	1070776.9	376101.38	2281804.0	215892.9		2161514.2	616894.06	190379.3	532675.75	4067746.8	455818.0	1567003.8	388567.88	2330360.5	268835.6	222932.89	296156.6	929701.56	551241.3	180785.56	381294.22	256866.06	1478401.1	383620.3	3208203.5	169337.0	234613.38	3456709.0	2003006.4	295589.78	323604.4	1244995.6	2423187.2	1688617.8	875792.5	434825.38	817751.1	751824.3	322333.88	3445830.8	906293.44	1225960.5	807123.75
66153.1	Cluster_66149	4484170.0	1948109.2	1379146.4	1972195.0	1324930.6	1070776.9	376101.38	2281804.0	215892.9		2161514.2	616894.06	190379.3	532675.75	4067746.8	455818.0	1567003.8	388567.88	2330360.5	268835.6	222932.89	296156.6	929701.56	551241.3	180785.56	381294.22	256866.06	1478401.1	383620.3	3208203.5	169337.0	234613.38	3456709.0	2003006.4	295589.78	323604.4	1244995.6	2423187.2	1688617.8	875792.5	434825.38	817751.1	751824.3	322333.88	3445830.8	906293.44	1225960.5	807123.75
3192	Cluster_03188													98667.6												121119.47																				470.16367
3192.1	Cluster_03188													98667.6												121119.47																				470.16367
3201	Cluster_03197
3203	Cluster_03199	2.08936192E8	1.68832944E8	2.62310544E8	2.50447984E8	1.91858736E8	2.67792848E8	1.5382896E8	2.48638832E8	2.25020128E8	1.51683296E8	1.954224E8	2.5194912E8	2.01459424E8	2.5805392E8	1.98411648E8	1.85231824E8	2.9332624E8	2.04483568E8	1.96837104E8	2.73429664E8	2.375252E8	2.43850128E8	2.45791392E8	2.70093888E8	2.39558512E8	2.55220656E8	2.97937152E8	1.88306064E8	2.4363872E8	1.96212384E8	2.32791632E8	1.49074368E8	1.86775744E8	2.12249088E8	1.8003904E8	2.97232768E8	1.16999968E8	1.2904876E8	9.1579504E7	1.70245824E8	1.64683872E8	1.90353632E8	1.93995888E8	2.11776688E8	2.02422016E8	1.54731248E8	1.84922352E8	2.39161824E8
3203.1	Cluster_03199	2.08936192E8	1.68832944E8	2.62310544E8	2.50447984E8	1.91858736E8	2.67792848E8	1.5382896E8	2.48638832E8	2.25020128E8	1.51683296E8	1.954224E8	2.5194912E8	2.01459424E8	2.5805392E8	1.98411648E8	1.85231824E8	2.9332624E8	2.04483568E8	1.96837104E8	2.73429664E8	2.375252E8	2.43850128E8	2.45791392E8	2.70093888E8	2.39558512E8	2.55220656E8	2.97937152E8	1.88306064E8	2.4363872E8	1.96212384E8	2.32791632E8	1.49074368E8	1.86775744E8	2.12249088E8	1.8003904E8	2.97232768E8	1.16999968E8	1.2904876E8	9.1579504E7	1.70245824E8	1.64683872E8	1.90353632E8	1.93995888E8	2.11776688E8	2.02422016E8	1.54731248E8	1.84922352E8	2.39161824E8
66281	Cluster_66277
66298	Cluster_66294		95925.88				113912.62	156304.97		88717.83	346857.75	311339.97	187437.5	829872.0	115731.49			696900.2	560447.75	232474.11	186813.64	668238.0	76315.2	806585.8	355349.8	567428.5	510616.6	800494.44	691405.0	144195.7		424832.53	787237.0		489140.97	52948.76	494747.34	110253.78	89162.11	264088.1		151059.73		609356.6	246865.23		588116.56	262266.03
66298.1	Cluster_66294		95925.88				113912.62	156304.97		88717.83	346857.75	311339.97	187437.5	829872.0	115731.49			696900.2	560447.75	232474.11	186813.64	668238.0	76315.2	806585.8	355349.8	567428.5	510616.6	800494.44	691405.0	144195.7		424832.53	787237.0		489140.97	52948.76	494747.34	110253.78	89162.11	264088.1		151059.73		609356.6	246865.23		588116.56	262266.03
3221	Cluster_03217														86291.73				119688.71		156428.19			130530.125					85110.27	68629.95		138011.5			184353.48	61898.68
66447	Cluster_66443	7684.507					289496.5				296.26913	503404.28		346077.97	517498.34	1023.249			438.622	2457.708			467.17734		140548.6	179999.05			273973.66	257125.36	2952.2512	666.94104	2287.4236		326796.47						579320.9
66450	Cluster_66446	4960608.0	743580.3		4784149.5	2888252.8	2724755.5	2131909.2	1213935.4	3726305.8		3183130.0	3641436.8	1077522.2	3391947.2	3571096.5	4611161.0	559061.4	1173958.6	4121576.8	2032433.0	3296471.8	4058398.8	3088171.5	3419957.8	3847957.5	5383089.5	4641325.0	3232668.8	1542273.2	3784442.2	1497297.0	4678618.0	3183048.5	1459199.4	5436800.5	1452094.9	865635.75	5309783.5	5298672.0	383458.9	1064640.9	3356657.8	3412884.2		3510817.2	4242502.0	3188526.8	2836693.2
66450.1	Cluster_66446	4960608.0	743580.3		4784149.5	2888252.8	2724755.5	2131909.2	1213935.4	3726305.8		3183130.0	3641436.8	1077522.2	3391947.2	3571096.5	4611161.0	559061.4	1173958.6	4121576.8	2032433.0	3296471.8	4058398.8	3088171.5	3419957.8	3847957.5	5383089.5	4641325.0	3232668.8	1542273.2	3784442.2	1497297.0	4678618.0	3183048.5	1459199.4	5436800.5	1452094.9	865635.75	5309783.5	5298672.0	383458.9	1064640.9	3356657.8	3412884.2		3510817.2	4242502.0	3188526.8	2836693.2
66483	Cluster_66479															31068.654
66618	Cluster_66614	159850.28											57667.215					285268.28						320363.22			105251.65														17314.936	61092.53
66618.1	Cluster_66614	159850.28											57667.215					285268.28						320363.22			105251.65														17314.936	61092.53
66615	Cluster_66611										435070.16																															49295.113	8997.548						22469.22
66618.2	Cluster_66614	159850.28											57667.215					285268.28						320363.22			105251.65														17314.936	61092.53
66748	Cluster_66744	239789.48							1.0337118E7					1.8815392E7		398147.8	3316076.0							4107321.8	9509114.0	803534.94					228120.44		56062.29	176423.66		1.9926072E7	3266433.8	2.8097776E7					3.5308172E7		1100352.9	207832.14		752685.2	4.271274E7
66748.1	Cluster_66744	239789.48							1.0337118E7					1.8815392E7		398147.8	3316076.0							4107321.8	9509114.0	803534.94					228120.44		56062.29	176423.66		1.9926072E7	3266433.8	2.8097776E7					3.5308172E7		1100352.9	207832.14		752685.2	4.271274E7
66748.2	Cluster_66744	239789.48							1.0337118E7					1.8815392E7		398147.8	3316076.0							4107321.8	9509114.0	803534.94					228120.44		56062.29	176423.66		1.9926072E7	3266433.8	2.8097776E7					3.5308172E7		1100352.9	207832.14		752685.2	4.271274E7
66865	Cluster_66861	4.5321776E7	7773368.0		7544517.0	7010382.5	2273923.8	5089605.0	7481779.5	2468594.0	8491712.0	9716398.0	1.0845975E7	5323838.0	5343735.0	3.1572288E7	4710940.0	2597759.0	6779040.0	9914176.0	3227399.5	4809357.5	2802062.2	910373.25	1065612.6	5725140.5	2467533.0	6027484.5	4580684.0	614846.2	3.2224174E7	4403022.0	8285581.0	3.1108876E7	3361379.2	6542145.0	4623938.0	5709690.0	4889106.5	1620343.2	6213018.5	3480330.2	1.19701E7	6771861.0	3135070.0	3.6348284E7	6331966.5	2572504.5	2039390.4
66865.1	Cluster_66861	4.5321776E7	7773368.0		7544517.0	7010382.5	2273923.8	5089605.0	7481779.5	2468594.0	8491712.0	9716398.0	1.0845975E7	5323838.0	5343735.0	3.1572288E7	4710940.0	2597759.0	6779040.0	9914176.0	3227399.5	4809357.5	2802062.2	910373.25	1065612.6	5725140.5	2467533.0	6027484.5	4580684.0	614846.2	3.2224174E7	4403022.0	8285581.0	3.1108876E7	3361379.2	6542145.0	4623938.0	5709690.0	4889106.5	1620343.2	6213018.5	3480330.2	1.19701E7	6771861.0	3135070.0	3.6348284E7	6331966.5	2572504.5	2039390.4
66903	Cluster_66899	4.100604E7	3.4541856E7	4.474282E7	5.1561492E7	3.4414032E7	4.58469E7	2.597263E7	2.665774E7	3.9739712E7	3.0071758E7	3.7675268E7	3.895342E7	4.0541944E7	4.3442256E7	4.1385988E7	3.1672924E7	3.778436E7	4.6373956E7	4.1656732E7	4.0813048E7	4.668614E7	4.4260556E7	4.2645952E7	3.657504E7	4.6372424E7	4.46885E7	5.1295808E7	2.7591618E7	3.9204548E7	3.9586604E7	4.0609148E7	3.0897474E7	3.7954336E7	4.8312508E7	3.4644424E7	5.2740212E7	2.698811E7	2.507579E7	1.8533592E7	2.7506496E7	3.4269524E7	2.4658076E7	3.230902E7	3.002181E7	4.0816564E7	3.249688E7	3.2649904E7	3.9489076E7
67063	Cluster_67059	192616.7		266777.9			203305.34		39728.92	270369.25	174209.98			432273.94	69277.47	118025.13		181357.1			676199.5			564555.75	156725.58	62483.426					406219.25			697858.3	683132.4	262728.1		378633.5	156042.7	242935.67	301158.2	747250.6	787169.3	154472.36	769103.6	171078.47	153198.77	612875.6	469485.9
67159	Cluster_67155			24938.428		50296.52			79.020805	121.52451	3848076.0			21694.182	7689.6123	5918.8145	4464.3145		70887.1		61.20819		11329.71										6745.3525		8329.234	81918.17		6900.6133				3557.169		7556.7373	75925.67				6820.711
3383	Cluster_03379									3130.763				53584.066	90248.53																									67504.67	79861.984	43771.3	103258.4			108173.3
67242	Cluster_67238		91129.08															390270.06
67235	Cluster_67231															157618.22						89396.05		208762.78				85194.56																					54766.41
3383.1	Cluster_03379									3130.763				53584.066	90248.53																									67504.67	79861.984	43771.3	103258.4			108173.3
67313	Cluster_67309				114324.09					48793.133		83827.4									792730.9																			226362.89	240985.86								72299.18
3418	Cluster_03414	9332047.0	22437.762	7322617.5	2235307.5	932766.8	1967637.2	1624866.0	678786.3	1698528.8	2708797.0	651059.56		2567366.0		9728392.0	5183981.5	2530860.0	5456109.5	976619.4	1281901.4	290223.06		6546261.0	2266483.0	3289340.5		641446.6	3541452.8	2399076.2	8693956.0	690832.5	1475178.0	6686171.0	356948.84		6943619.0	601392.75	1818960.4	1952782.0	6128055.0	5635989.0	9791481.0		394085.9	7852031.0		258219.6	1038148.7
67399	Cluster_67395	343183.4	217000.38	709415.5		482967.97	583206.75	350374.66	408727.7	659821.5	817639.2	246015.9				1338578.4	467454.53		490810.0	483162.6	298603.38	499729.9	487542.34	339009.38	847102.25	647163.4	139000.9			558134.44	1299312.1	514083.4	649858.8	1288527.2	1651259.8	417523.84	363355.8	412133.8	371000.3	1060827.8	430412.97	821321.06	355052.8	450037.97	380720.62	1234987.4	396349.2	648451.06	508726.88
67400	Cluster_67396	618099.7	978270.1	605507.7	798021.4		710409.06	223303.39	605815.3	801994.94	485003.44	418918.9	635512.1	320690.16		1185441.2	730396.3		937691.9	792385.3		915703.3	1043951.8	500835.06	706407.5	905692.25	373421.44	326815.56	897269.1	321619.28	1000042.7	1140317.0	1248821.4	928792.44	1543655.2	549205.0	569839.1	585152.7	858618.44	750562.0	544304.44	513214.28	1141103.8	238293.77	632694.1	1196159.0	546790.5	698075.6	402076.94
67415	Cluster_67411
67428	Cluster_67424	831154.1	438596.3	294401.4	226095.84	245019.67	380045.4	83043.12	218609.55	1101791.5	281674.2	394630.56		296455.03	394103.44	1338549.8	916810.4	440720.34	492693.6	421310.97	1956563.6			644940.9	214675.66	802168.5	192549.34		205371.31	452774.72	1321817.2			2292390.8	1934922.2	839025.3	232097.69	326681.4		817816.44	1779771.0	1275707.1	538042.6	148164.34	1162974.4	1392302.2	122907.69	562569.75	2471378.5
67461	Cluster_67457	3118.8552	1666.9104	3066.486			1641.7822				1877.4438				241.29991	4398.6265		2858.0557							3729.4534						3908.4805			1704.3939					1714.3439		1403.565					1999.0737	2023.5732	1537.723
67586	Cluster_67582	3021858.5	1083178.9		737856.75		1544762.0	542138.8	341828.22	121686.875	138922.53	1309044.4	501936.25	1832420.5	3168322.8	3235617.2		1450008.9		193635.67	130921.32	279246.72	445766.9	421982.62	1190561.8	1911058.9	533225.75	202805.81	1488106.5	1292120.8	3208967.2	288645.16	615330.94	2508184.2	3887890.0	450737.25	87212.266	270695.5	1346735.6	913529.9	3999870.2	463975.78	516820.53		905313.25	3175994.5	738837.44	1520243.0
67699	Cluster_67695	2000010.5	1322399.0	3248242.0	513265.7	306053.84	400066.0	167622.3	862041.94	1219070.1	1101113.2	397419.03	1905725.8	104321.805	307477.84	1081670.6	974484.3	3676205.5	3857767.8	658100.7	1632227.8	183009.25	575706.94	1623734.2	1449566.0	802468.44	240718.05	1661952.5	2649214.5	2169303.5	1248541.6	489623.62	504340.56	8641466.0	5255858.0	2643774.8	1.104105E7	8014059.0	1227946.9	2484384.8	7262869.0	2.5759316E7	1.0696238E7	4022908.0	5919542.0	1715056.6	6789960.0	6602599.0	8050466.0
67711	Cluster_67707	278020.0		398020.1			344201.88	100888.62	268113.97	355330.12	147564.55	74432.58		94492.414		322891.2	145804.98	972800.4			1211185.5			102550.67		72482.88					428426.0			237574.05						298234.53	313907.94	16228.36	1130755.2	72344.83		289655.94		257751.64	458615.78
67756	Cluster_67752	1613505.1	555906.3	116389.41	419355.16	321243.38		79042.99	219371.12		549850.3	352122.28	546520.2	499174.53	375504.28	1289084.6	1075586.4	882355.7	432029.34	632203.56	335425.44	533819.4	510425.53	520956.66	320003.12	847061.9		274466.9	699540.94		1318048.2	569127.56	360197.28	2140475.0	656566.6	818558.7	949789.0	365252.62	851480.75	1582703.9	1713537.5	1365796.9	610824.06	775555.9	741315.75	1266515.6	1655927.1	881340.0	1273653.1
67756.1	Cluster_67752	1613505.1	555906.3	116389.41	419355.16	321243.38		79042.99	219371.12		549850.3	352122.28	546520.2	499174.53	375504.28	1289084.6	1075586.4	882355.7	432029.34	632203.56	335425.44	533819.4	510425.53	520956.66	320003.12	847061.9		274466.9	699540.94		1318048.2	569127.56	360197.28	2140475.0	656566.6	818558.7	949789.0	365252.62	851480.75	1582703.9	1713537.5	1365796.9	610824.06	775555.9	741315.75	1266515.6	1655927.1	881340.0	1273653.1
67756.2	Cluster_67752	1613505.1	555906.3	116389.41	419355.16	321243.38		79042.99	219371.12		549850.3	352122.28	546520.2	499174.53	375504.28	1289084.6	1075586.4	882355.7	432029.34	632203.56	335425.44	533819.4	510425.53	520956.66	320003.12	847061.9		274466.9	699540.94		1318048.2	569127.56	360197.28	2140475.0	656566.6	818558.7	949789.0	365252.62	851480.75	1582703.9	1713537.5	1365796.9	610824.06	775555.9	741315.75	1266515.6	1655927.1	881340.0	1273653.1
67756.3	Cluster_67752	1613505.1	555906.3	116389.41	419355.16	321243.38		79042.99	219371.12		549850.3	352122.28	546520.2	499174.53	375504.28	1289084.6	1075586.4	882355.7	432029.34	632203.56	335425.44	533819.4	510425.53	520956.66	320003.12	847061.9		274466.9	699540.94		1318048.2	569127.56	360197.28	2140475.0	656566.6	818558.7	949789.0	365252.62	851480.75	1582703.9	1713537.5	1365796.9	610824.06	775555.9	741315.75	1266515.6	1655927.1	881340.0	1273653.1
67756.4	Cluster_67752	1613505.1	555906.3	116389.41	419355.16	321243.38		79042.99	219371.12		549850.3	352122.28	546520.2	499174.53	375504.28	1289084.6	1075586.4	882355.7	432029.34	632203.56	335425.44	533819.4	510425.53	520956.66	320003.12	847061.9		274466.9	699540.94		1318048.2	569127.56	360197.28	2140475.0	656566.6	818558.7	949789.0	365252.62	851480.75	1582703.9	1713537.5	1365796.9	610824.06	775555.9	741315.75	1266515.6	1655927.1	881340.0	1273653.1
67776	Cluster_67772			564935.4																																						153459.7
3542	Cluster_03538																																									76948.08
67856	Cluster_67852								228393.28					77813.09										137177.55	582248.44											199024.47	235104.47	179283.16					554698.1		1781144.2			1033123.44	862256.9
67856.1	Cluster_67852								228393.28					77813.09										137177.55	582248.44											199024.47	235104.47	179283.16					554698.1		1781144.2			1033123.44	862256.9
67933	Cluster_67929			727238.8		20052.078	1187794.2	16788.473	327599.47	14302.131	6627.383	155188.62			924527.9		14351.066	18547.072	64855.008	14827.545		1334948.6	2456.4768			3598.9507		318620.3	549720.1	47547.555		94912.016	70751.55		218476.02		2105.9138	131161.17	400118.56	13792.168	364136.06	381433.6	2096910.1		22206.342			19989.95	2717.679
68090	Cluster_68086	1523098.4	31059.293	449516.9	6083.8228	54343.89	15697.918	29893.197	7442.11	1168819.8	72245.05	22764.494	4840.7754	113656.66	210883.0	1085586.0	197959.17	39406.277	8648.676	16296.087	13146.192	7045.0073	6273.421	174706.53	8891.427	174215.94			68103.81	270464.7	840992.75	12434.102	614994.8	802305.44		2142.3777	11889.396	6529.4043	247905.83	91136.12	968900.9	60486.285	65976.61	3963.5178	4560.7695	976646.8	5964.971	6431.86	301083.3
68115	Cluster_68111									96336.62																									46871.883
68187	Cluster_68183	9249589.0	530389.5		995060.94	452525.53	250621.3	380773.88	592107.75	614627.06	1362311.0	1210849.8	1183500.0	1219431.9	786495.25	9041784.0	108450.96	475204.62	882031.75	726954.5	995645.44	441105.6	309917.3	74687.07	316396.2	1232684.4	1224265.6	343719.72	222269.83	94215.54	8888072.0	829767.3	826781.5	8496914.0	505613.25	920935.25	1025744.25	460204.7	208010.27	442866.56	2030583.0	769576.2	1848150.5	580373.06	978764.44	8465314.0	858465.56	377922.84	477577.97
68347	Cluster_68343								168331.4	54884.656						137665.03						155608.39			8907.051		136807.39				123489.71			163478.25													102858.68
68442	Cluster_68438															129968.85		106306.89	75962.97						95013.88					210940.22	127654.086										381827.66		174019.22
3688	Cluster_03684																																																5817.0605
3699	Cluster_03695					7440.4434				919.2761						5970.8022					11743.828			8623.793	117142.32		56689.23											105106.76			4522.816				628136.1			243232.72
3699.1	Cluster_03695					7440.4434				919.2761						5970.8022					11743.828			8623.793	117142.32		56689.23											105106.76			4522.816				628136.1			243232.72
3699.2	Cluster_03695					7440.4434				919.2761						5970.8022					11743.828			8623.793	117142.32		56689.23											105106.76			4522.816				628136.1			243232.72
68567	Cluster_68563	114629.695
68940	Cluster_68936	1119943.2	2158662.5	2285848.0	1306150.5	3226910.5	3239856.8	2406522.5	1724631.2	1419025.8	3270094.8	2723771.2	1523622.8	1438761.0	2373037.5	1422971.8	1037685.7	2270876.8	1836486.1	3406614.8	1739050.0	2923754.5	1091914.1	958188.7	819821.1	2496236.8	1435347.2	2827122.0	1509783.2	2933378.0	1699537.6	4771394.5	1591249.5	1229001.2	2175527.5	2107722.0	1832438.4	1564915.5	1221702.4	2076712.1	1722201.9	1845708.2	2032670.0	1981203.9	1391567.5	944591.3	1951040.2	1920206.9	1484212.4
68934	Cluster_68930	1306544.8	1548657.0	1371838.5	588407.75		290828.06	145971.33	537741.6	598016.25	223150.62	372383.28	385777.7	54760.723	265852.16	627173.4	695705.0	1923303.5	2040776.5	350239.53	1247396.9		225076.03	226729.48	642417.3	213603.86		401642.28	235878.88	399854.75	469270.62			1565513.6	879658.44	510262.97	1343934.0	1922698.4	343837.38		838634.1	5229513.0	2726713.0	903834.75	948088.75	420216.06	1228364.8	1210922.6	1402784.4
3796	Cluster_03792									332395.56						216274.3				77906.15	985205.7			163314.19																520277.16	720712.25		169306.8						34458.62
3796.1	Cluster_03792									332395.56						216274.3				77906.15	985205.7			163314.19																520277.16	720712.25		169306.8						34458.62
69065	Cluster_69061		1012871.3	818449.5	2170765.8	1089857.0	1203886.2	1475061.0	1564113.1	1535397.4	1025989.3	1780260.1	1528822.4	1042335.8	1042610.4		1539169.5	583404.56	1011372.5	2648983.8	1692992.4	1116839.6	2044410.2	1952423.5	1543789.2	1326421.5	1371708.1	1288345.2	1710585.4	1045759.8		724189.25	1039525.5		980822.94	833065.75	975376.1	1218325.9	1520003.6	1034335.56	1196002.9	1087226.5	2276656.0	2104251.2	1385648.9		1299800.6	971513.06	1267143.5
69065.1	Cluster_69061		1012871.3	818449.5	2170765.8	1089857.0	1203886.2	1475061.0	1564113.1	1535397.4	1025989.3	1780260.1	1528822.4	1042335.8	1042610.4		1539169.5	583404.56	1011372.5	2648983.8	1692992.4	1116839.6	2044410.2	1952423.5	1543789.2	1326421.5	1371708.1	1288345.2	1710585.4	1045759.8		724189.25	1039525.5		980822.94	833065.75	975376.1	1218325.9	1520003.6	1034335.56	1196002.9	1087226.5	2276656.0	2104251.2	1385648.9		1299800.6	971513.06	1267143.5
69065.2	Cluster_69061		1012871.3	818449.5	2170765.8	1089857.0	1203886.2	1475061.0	1564113.1	1535397.4	1025989.3	1780260.1	1528822.4	1042335.8	1042610.4		1539169.5	583404.56	1011372.5	2648983.8	1692992.4	1116839.6	2044410.2	1952423.5	1543789.2	1326421.5	1371708.1	1288345.2	1710585.4	1045759.8		724189.25	1039525.5		980822.94	833065.75	975376.1	1218325.9	1520003.6	1034335.56	1196002.9	1087226.5	2276656.0	2104251.2	1385648.9		1299800.6	971513.06	1267143.5
69065.3	Cluster_69061		1012871.3	818449.5	2170765.8	1089857.0	1203886.2	1475061.0	1564113.1	1535397.4	1025989.3	1780260.1	1528822.4	1042335.8	1042610.4		1539169.5	583404.56	1011372.5	2648983.8	1692992.4	1116839.6	2044410.2	1952423.5	1543789.2	1326421.5	1371708.1	1288345.2	1710585.4	1045759.8		724189.25	1039525.5		980822.94	833065.75	975376.1	1218325.9	1520003.6	1034335.56	1196002.9	1087226.5	2276656.0	2104251.2	1385648.9		1299800.6	971513.06	1267143.5
69180	Cluster_69176															255625.48																			152007.1			467422.53				986458.56	322140.06	232836.48	148728.78			208741.88	111328.59
69180.1	Cluster_69176															255625.48																			152007.1			467422.53				986458.56	322140.06	232836.48	148728.78			208741.88	111328.59
69180.2	Cluster_69176															255625.48																			152007.1			467422.53				986458.56	322140.06	232836.48	148728.78			208741.88	111328.59
69182	Cluster_69178									64295.59											208479.16									148652.56																63826.816
69182.1	Cluster_69178									64295.59											208479.16									148652.56																63826.816
69182.2	Cluster_69178									64295.59											208479.16									148652.56																63826.816
69182.3	Cluster_69178									64295.59											208479.16									148652.56																63826.816
69183	Cluster_69179																																										221148.45						61262.086
69268	Cluster_69264	2231494.5	1533614.2	1592874.5	775729.94	1347710.6	743330.06	1799594.4	1223404.0	859798.25	1026633.9	562194.44	2857817.2	753213.5	672972.9	2433258.8	766286.1	1878862.2	771335.56	583822.4	1046229.9	743391.56	515636.44	885329.94	1651976.8	127946.17	712898.3	531063.5	1418609.2	748550.7	1951092.1	562647.4	396308.5	1409421.6	758565.0	619873.1	385125.7	1148170.6	1662883.6	765002.94	1508102.2	991921.56	847856.44	609976.9	563126.2	1830106.4	458954.78	1064765.2	551472.0
69268.1	Cluster_69264	2231494.5	1533614.2	1592874.5	775729.94	1347710.6	743330.06	1799594.4	1223404.0	859798.25	1026633.9	562194.44	2857817.2	753213.5	672972.9	2433258.8	766286.1	1878862.2	771335.56	583822.4	1046229.9	743391.56	515636.44	885329.94	1651976.8	127946.17	712898.3	531063.5	1418609.2	748550.7	1951092.1	562647.4	396308.5	1409421.6	758565.0	619873.1	385125.7	1148170.6	1662883.6	765002.94	1508102.2	991921.56	847856.44	609976.9	563126.2	1830106.4	458954.78	1064765.2	551472.0
69268.2	Cluster_69264	2231494.5	1533614.2	1592874.5	775729.94	1347710.6	743330.06	1799594.4	1223404.0	859798.25	1026633.9	562194.44	2857817.2	753213.5	672972.9	2433258.8	766286.1	1878862.2	771335.56	583822.4	1046229.9	743391.56	515636.44	885329.94	1651976.8	127946.17	712898.3	531063.5	1418609.2	748550.7	1951092.1	562647.4	396308.5	1409421.6	758565.0	619873.1	385125.7	1148170.6	1662883.6	765002.94	1508102.2	991921.56	847856.44	609976.9	563126.2	1830106.4	458954.78	1064765.2	551472.0
69415	Cluster_69411	1.1304396E7	1.5219361E7	1.6200752E7	1.0256953E7	1.0381732E7	1.8044872E7	1.1000115E7	1.4781323E7	1.105773E7	7962726.5	1.4522047E7	1.0117703E7	1.2598288E7	1.9383186E7	1.0670988E7	3987344.0	1.6588369E7	1.1246063E7	1.5247528E7	9929236.0	4470400.0	1.1034018E7	1.5117598E7	1.3089748E7	1.2542824E7	1.4786755E7	1.6043539E7	1.4615858E7	1.2189711E7	1.4899061E7	1.3441692E7	1.3826087E7	1.6150895E7	1.3746252E7	1.3573764E7	8924851.0	1.5269505E7	1.4827048E7	1.4366974E7	1.2280986E7	1.3965148E7	1.4986892E7	4179675.8	4820833.0	1.09367E7	1.5697594E7	1.0868352E7	2.1376076E7
3895	Cluster_03891	181944.84							171055.11		303184.9	92214.9	158990.19		141161.75	188999.69	205304.67		192686.88	142721.52		267381.72	258426.05							121691.98	311212.0		182732.34	157158.83	353857.44	264224.28		132328.89	143780.8	385607.66				200688.89	162565.11	211990.06	208057.31	64584.027
69618	Cluster_69614	4519201.5	2116006.5	82052.984	177896.02	302293.8	329130.7	662457.3	894622.25		274482.66	1172172.4	851062.2	2068334.0	916371.75	4067151.8	571375.25	1920181.8	575817.5	122881.73		506913.22		316391.06	1706827.1	884455.1	1087161.1	246709.88	2203365.2	2099290.8	3269471.2	168048.66		3258038.0	516541.75	701805.56	552229.75	338282.16	51297.094	280592.06	629661.2	218834.05	370415.16	688766.8	404263.5	3745391.0	624055.44	233724.9	447505.1
3926	Cluster_03922	3249341.0	967076.5	3883622.8	867414.4	677736.2	2231788.2	891138.3	737484.6	3550469.5	1764043.8	2083968.4	2227171.8	2607037.8	540078.0	2818578.0	1267334.1	1112800.5	437722.62	854194.9	3348847.8	365048.06	1130023.8	3340069.8	510924.06	1698846.5	330968.5	831956.6	621785.4	1767960.8	1915414.8	453581.56	789066.2	1328000.8	107544.14	89541.73	508635.53	260087.25	695070.1	1524686.8	3885349.5	1242727.9	1466728.5	328281.62	1071765.1	2548298.2	338873.22	1337558.2	636832.1
69853	Cluster_69849	3.443702E7	1.9258816E7	2.5635988E7	2.5269574E7	1.8769172E7	1.9769506E7	2.106951E7	2.3124822E7	9683809.0	1.3143047E7	2.2493202E7	2.0991418E7	1.582195E7	2.2047772E7	3.3413086E7	1.2582513E7	2.3608458E7	2.870809E7	2.880393E7	1.990199E7	2.245984E7	3.108735E7	1.7709802E7	2.3370392E7	1.5541003E7	2.3622532E7	1.8254804E7	2.06753E7	2.1037792E7	3.0918804E7	2.5830866E7	2.527126E7	2.3018394E7	1.9393502E7	1.5140358E7	2.1814112E7	2.2858508E7	1.4795596E7	1.6153234E7	1.8130538E7	1.1231254E7	2.097686E7	1.965292E7	1.547862E7	2.8402672E7	2.9959204E7	2.20077E7	1.534138E7
69938	Cluster_69934	2.516641E7	1.2500929E7	9688488.0	1.2563299E7	9336838.0	7212336.5	3618868.5	1.3900967E7	2753793.8	831518.3	1.3162918E7	6400988.5	1840088.4	5250121.0	2.3781282E7	2936591.0	1.0741855E7	2777500.8	1.4998374E7	2714961.5	3085208.5	2770205.5	7363773.5	5784773.0	1588930.8	3547467.2	2514856.0	9495077.0	3270201.0	2.2298108E7	2000558.5	1817450.6	2.0680076E7	1.3662698E7	3824151.5	2644972.0	7930157.0	1.598876E7	1.1575062E7	9184847.0	3938971.2	6587661.5	4277961.5	4195053.5	2.2714396E7	5582163.0	9431064.0	6158008.0
70007	Cluster_70003	1924984.6	441167.16	807070.7		1589300.6	2160574.0	2464189.8	1801451.4	648480.7	2107238.0	1783947.0	2536463.5	1902282.9		1626697.9	475241.28	482960.8	983908.6	912014.94	526505.3	1693841.1	1458692.5	1091663.4	1076257.5	1508762.9	1251993.8	2630982.5	1063162.9	2412843.8	2432388.8	1374595.1	4575746.0	2587213.8	1691599.5	1406287.0	3813080.5	2183758.2	3340692.8	4133082.0	1197239.5	2182972.2	1803215.6	1693694.1	1449786.2	2511615.0	3721491.2	4302977.0	5341764.5
70007.1	Cluster_70003	1924984.6	441167.16	807070.7		1589300.6	2160574.0	2464189.8	1801451.4	648480.7	2107238.0	1783947.0	2536463.5	1902282.9		1626697.9	475241.28	482960.8	983908.6	912014.94	526505.3	1693841.1	1458692.5	1091663.4	1076257.5	1508762.9	1251993.8	2630982.5	1063162.9	2412843.8	2432388.8	1374595.1	4575746.0	2587213.8	1691599.5	1406287.0	3813080.5	2183758.2	3340692.8	4133082.0	1197239.5	2182972.2	1803215.6	1693694.1	1449786.2	2511615.0	3721491.2	4302977.0	5341764.5
70007.2	Cluster_70003	1924984.6	441167.16	807070.7		1589300.6	2160574.0	2464189.8	1801451.4	648480.7	2107238.0	1783947.0	2536463.5	1902282.9		1626697.9	475241.28	482960.8	983908.6	912014.94	526505.3	1693841.1	1458692.5	1091663.4	1076257.5	1508762.9	1251993.8	2630982.5	1063162.9	2412843.8	2432388.8	1374595.1	4575746.0	2587213.8	1691599.5	1406287.0	3813080.5	2183758.2	3340692.8	4133082.0	1197239.5	2182972.2	1803215.6	1693694.1	1449786.2	2511615.0	3721491.2	4302977.0	5341764.5
70058	Cluster_70054	910562.06	280784.6				227760.7	582583.25	296244.44				819233.4	835917.75	359750.62	828666.44								703915.6	1572579.1	530791.8		265106.06	130261.125	414117.4	598271.56		551184.75	730810.25		104100.54					793097.7		554044.5	483920.8		933294.6	145847.67	257417.66
70057	Cluster_70053		97867.98	469239.7						160188.67								135761.89			143732.48			367333.88																	863886.94	223287.31						102317.164
70057.1	Cluster_70053		97867.98	469239.7						160188.67								135761.89			143732.48			367333.88																	863886.94	223287.31						102317.164
70057.2	Cluster_70053		97867.98	469239.7						160188.67								135761.89			143732.48			367333.88																	863886.94	223287.31						102317.164
70064	Cluster_70060																																						3972.9102	5727.2324						32552.066			202441.75
70057.3	Cluster_70053		97867.98	469239.7						160188.67								135761.89			143732.48			367333.88																	863886.94	223287.31						102317.164
70057.4	Cluster_70053		97867.98	469239.7						160188.67								135761.89			143732.48			367333.88																	863886.94	223287.31						102317.164
70058.1	Cluster_70054	910562.06	280784.6				227760.7	582583.25	296244.44				819233.4	835917.75	359750.62	828666.44								703915.6	1572579.1	530791.8		265106.06	130261.125	414117.4	598271.56		551184.75	730810.25		104100.54					793097.7		554044.5	483920.8		933294.6	145847.67	257417.66
70062	Cluster_70058	158753.5						98411.14												108703.84													94269.63																52160.24
70243	Cluster_70239	2061110.9	972990.4	640169.06	835985.0	326890.1	390793.5	396691.84	692930.4	485500.0	342791.56	1392309.8	1026814.44	390137.9	415369.78	2159403.0	201263.17	1212929.2	121380.586	738197.56	727343.0	595588.4	180939.89	1328676.4	432134.38	515364.25	669197.8	197166.66	980875.1	518969.1	1839531.8	446706.38	397366.06	1758686.8	1112416.0	349170.28	435795.72	630355.94	1178419.8	1269183.0	996272.2	840413.44	619301.4	436395.56	830809.94	1787845.8	569076.94	456565.66	205374.03
70230	Cluster_70226	977876.75	380737.88	587448.56	422003.3	510813.44	463664.53	568279.06	674539.1	331471.66	728115.2	746600.06	1260275.0	591383.5	351943.16	1189132.4	288144.38	1079423.8	218411.14	606271.25	750256.75	876185.0	565460.3	733305.8	452515.53	588557.56	347679.4	476378.47	587802.7	395163.25	904463.44	545398.6	573010.4	647260.9	259618.47	198177.25	138420.89	481415.7	862909.56	962981.3	1055967.0	670070.44	693462.1	735161.5	379753.16	1468379.2	310750.94	552050.0
70230.1	Cluster_70226	977876.75	380737.88	587448.56	422003.3	510813.44	463664.53	568279.06	674539.1	331471.66	728115.2	746600.06	1260275.0	591383.5	351943.16	1189132.4	288144.38	1079423.8	218411.14	606271.25	750256.75	876185.0	565460.3	733305.8	452515.53	588557.56	347679.4	476378.47	587802.7	395163.25	904463.44	545398.6	573010.4	647260.9	259618.47	198177.25	138420.89	481415.7	862909.56	962981.3	1055967.0	670070.44	693462.1	735161.5	379753.16	1468379.2	310750.94	552050.0
70345	Cluster_70341											202355.6	171462.55			384476.53					404734.7	288920.8					200719.2				170742.33	156598.34				157145.73										158548.8		83515.55
70345.1	Cluster_70341											202355.6	171462.55			384476.53					404734.7	288920.8					200719.2				170742.33	156598.34				157145.73										158548.8		83515.55
70345.2	Cluster_70341											202355.6	171462.55			384476.53					404734.7	288920.8					200719.2				170742.33	156598.34				157145.73										158548.8		83515.55
70345.3	Cluster_70341											202355.6	171462.55			384476.53					404734.7	288920.8					200719.2				170742.33	156598.34				157145.73										158548.8		83515.55
4132	Cluster_04128	235318.86					182710.75	121595.195		303969.62	172410.5	214581.45	641488.9	497010.5		140170.14	59593.707	266719.66		100503.39	392922.25			667791.25	78596.4	838560.75		99094.84	223480.38	476577.3	292873.72		434326.3				253669.55			508743.12	185612.45	214229.14	382669.16		223424.84	649388.0	36254.227	378877.25	159498.84
70446	Cluster_70442			104439.18												129519.016			54896.42	8188.039		136145.98												129604.12									62527.492		10588.289			17060.635	203211.47
70446.1	Cluster_70442			104439.18												129519.016			54896.42	8188.039		136145.98												129604.12									62527.492		10588.289			17060.635	203211.47
70524	Cluster_70520							22693.69													201149.42			187241.53	70614.1			4299.982				374055.75					445869.03				23801.879	235673.06	695317.5						322841.78
4163	Cluster_04159															327068.9								100741.445					35111.09
4182	Cluster_04178									165304.67																															195205.55								126476.94
4182.1	Cluster_04178									165304.67																															195205.55								126476.94
4182.2	Cluster_04178									165304.67																															195205.55								126476.94
4182.3	Cluster_04178									165304.67																															195205.55								126476.94
70714	Cluster_70710	1.738956E8	2.8439422E7	3595311.0	3.027405E7	2.656603E7	1.0900535E7	2.1554756E7	3.1085618E7	1.2011122E7	3.3834844E7	4.3667584E7	4.59922E7	2.629353E7	2.3051456E7	1.62790384E8	2.0977388E7	1.3632414E7	3.0909384E7	4.5111232E7	1.7011618E7	2.6455834E7	1.3846686E7	6029493.5	8845221.0	3.339954E7	1.8217014E7	3.1704788E7	2.5954286E7	5656307.5	1.97575072E8	2.6971946E7	3.9680708E7	1.85106704E8	1.9449652E7	3.129591E7	2.9833676E7	3.118418E7	3.3743036E7	1.2516231E7	3.460044E7	2.1187232E7	6.8640472E7	3.4655896E7	1.9311822E7	1.99638384E8	3.2092932E7	1.3923543E7	1.3912006E7
70712	Cluster_70708	351639.75	1150191.6		460528.25	790532.3	832808.1		502213.06	241490.64	667647.7	265052.1	159216.53	361219.16	656835.8	948022.0	165088.14	257697.9	446160.12	407208.22	413085.9	527977.25	261079.9	430958.22	283412.6	204367.1		110490.42		141127.83	871786.8	127898.87		799615.3	1931711.8	1452180.8		558935.44	299812.22	147320.12	394395.12	963870.6	81401.67	1329631.0	1217212.5	879925.1	88121.83	927435.7	1218999.4
70722	Cluster_70718	3.4460364E7	4139442.0	1698772.9	5363904.0	6191183.0	3871492.2	6029361.0	7367447.0	3335586.8	2728863.8	9295053.0	8224388.0	1.0993259E7	6020138.0	3.878392E7	5806437.0	2303325.2	6873474.5	3384445.0	2072130.8	4531953.0	1570834.4	2865718.0	3188875.2	8291777.5	5488871.0	5024097.0	2533274.8	3862418.5	3.331112E7	7370994.0	7754703.5	3.0155124E7	3725164.8	1.1106676E7	3464994.5	6271448.5	9802089.0	4357371.5	4624077.0	5279039.0	1.3684608E7	8117524.0	3791666.0	3.75967E7	6386061.5	5271799.0	1945751.9
70722.1	Cluster_70718	3.4460364E7	4139442.0	1698772.9	5363904.0	6191183.0	3871492.2	6029361.0	7367447.0	3335586.8	2728863.8	9295053.0	8224388.0	1.0993259E7	6020138.0	3.878392E7	5806437.0	2303325.2	6873474.5	3384445.0	2072130.8	4531953.0	1570834.4	2865718.0	3188875.2	8291777.5	5488871.0	5024097.0	2533274.8	3862418.5	3.331112E7	7370994.0	7754703.5	3.0155124E7	3725164.8	1.1106676E7	3464994.5	6271448.5	9802089.0	4357371.5	4624077.0	5279039.0	1.3684608E7	8117524.0	3791666.0	3.75967E7	6386061.5	5271799.0	1945751.9
4227	Cluster_04223
4243	Cluster_04239	7842236.5	4403118.0	1.4872745E7	1.6507138E7	1.0778712E7	1.6621204E7	7672095.5	1.2761416E7	1.2312442E7	2467901.0	1.153007E7	1.7700838E7	9378467.0	1.612703E7	1.3406548E7	7765503.0	1.4520372E7	1.1438946E7	1.4087345E7	2.0142944E7	1.8429724E7	1.4456772E7	2.6167E7	1.6746764E7	2.4273014E7	2.4468128E7	2.2629264E7	9247412.0	1.9505282E7	1.4412927E7	1.5610419E7	6824524.0	1.1731066E7	1.443578E7	1.3353998E7	2.0175512E7	7658361.0	1.0640473E7		1.3662106E7	7426396.5	1.1380087E7	1.6136372E7	1.4207604E7	1.2740681E7	1.0512915E7	8978308.0	1.3109072E7
4248	Cluster_04244	1242529.0	453036.66	1328655.1	263085.22	149113.11	805018.2	378834.06	246347.06	2390680.0	624907.7	687215.8	399555.56	618717.0		2034029.5	585916.75	359574.2	110796.74	410606.7	1482749.0	70488.75	462776.8	1810102.6	373570.72	1558658.6		153425.34	179298.95	330908.97	720251.1		198726.42	544316.9	71069.74				135494.33	521535.7	1523888.5	545479.56	180984.14		416128.0	795262.8		634362.7	171548.4
4248.1	Cluster_04244	1242529.0	453036.66	1328655.1	263085.22	149113.11	805018.2	378834.06	246347.06	2390680.0	624907.7	687215.8	399555.56	618717.0		2034029.5	585916.75	359574.2	110796.74	410606.7	1482749.0	70488.75	462776.8	1810102.6	373570.72	1558658.6		153425.34	179298.95	330908.97	720251.1		198726.42	544316.9	71069.74				135494.33	521535.7	1523888.5	545479.56	180984.14		416128.0	795262.8		634362.7	171548.4
4248.2	Cluster_04244	1242529.0	453036.66	1328655.1	263085.22	149113.11	805018.2	378834.06	246347.06	2390680.0	624907.7	687215.8	399555.56	618717.0		2034029.5	585916.75	359574.2	110796.74	410606.7	1482749.0	70488.75	462776.8	1810102.6	373570.72	1558658.6		153425.34	179298.95	330908.97	720251.1		198726.42	544316.9	71069.74				135494.33	521535.7	1523888.5	545479.56	180984.14		416128.0	795262.8		634362.7	171548.4
4248.3	Cluster_04244	1242529.0	453036.66	1328655.1	263085.22	149113.11	805018.2	378834.06	246347.06	2390680.0	624907.7	687215.8	399555.56	618717.0		2034029.5	585916.75	359574.2	110796.74	410606.7	1482749.0	70488.75	462776.8	1810102.6	373570.72	1558658.6		153425.34	179298.95	330908.97	720251.1		198726.42	544316.9	71069.74				135494.33	521535.7	1523888.5	545479.56	180984.14		416128.0	795262.8		634362.7	171548.4
4258	Cluster_04254																	11275.756							58048.523																	125510.31	55602.758
71116	Cluster_71112		638.6189				509.29633	1143.1511		304252.22				786.1231			471.52814	355.63306		3234.9014	61.960533				1555.247			1071.6082		224493.6								53983.586	122249.55	824869.94				1497.666	55.82662		691.92114	1275.5123	2662.9785
4286	Cluster_04282	3.5586216E7	1.8948238E7	4.6078432E7	5.1915264E7	3.0856088E7	6.2869736E7	3.9638552E7	6.54134E7	4.0669232E7	1.3923301E7	3.7330196E7	4.3771168E7	3.167813E7	6.354408E7	3.0356554E7	2.5438782E7	1.040344E8	3.6214416E7	2.2611258E7	7.1764552E7	5.0311592E7	6.2837212E7	5.1164184E7	6.5822424E7	3.6774384E7	4.4816376E7	8.3985728E7	2.909955E7	6.40775E7	3.673894E7	5.6325436E7	1.7412402E7	3.36736E7	4.9344152E7	5.4468776E7	1.01426544E8	7344644.0	2.4738572E7	6149067.0	2.080147E7	3.3749228E7	5.8733848E7	3.7360152E7	3.8427016E7	4.4238236E7	2.901516E7	2.4532864E7	5.3470216E7
71285	Cluster_71281																																														58919.11		54385.023
71298	Cluster_71294				12943.593			115359.09								16004.236							841089.8										1183670.0				1549052.1						32646.635	3239280.8	3716032.0	805987.9
71298.1	Cluster_71294				12943.593			115359.09								16004.236							841089.8										1183670.0				1549052.1						32646.635	3239280.8	3716032.0	805987.9
71308	Cluster_71304										104847.1	356765.1
71331	Cluster_71327	438029.38	695217.06		315090.84	452955.28	58560.19	419153.62	229675.95		219644.81	281084.22	675162.5	132660.78	295050.28	890321.94		523642.8	208585.56	305430.22	317336.94	334952.72	299592.22	171736.64	183752.8	484175.97	334435.9	530547.75	291622.1	356128.25	683596.4	227992.45	353827.75	419365.3	210297.05	438086.7		491246.1	240016.02	398131.8	341330.88	118349.336	362438.16	374211.44	288311.6	658941.4	125582.88	735057.44	450996.62
71317	Cluster_71313	296353.47	168580.31	1015137.6						504334.72	346911.94	44573.22		437010.12			633142.4		437464.2		479111.94					135907.22					415551.25		148806.89				620344.0			585136.0	356862.84		1810092.8			154842.08			322884.7
4320	Cluster_04316	4423439.0	5621324.5	5077856.0	1.1098071E7	6007414.5	9368826.0		3039049.2	7155276.5	3343453.2	8039579.5	3879890.0	8568568.0	2763482.5	8640516.0	4401026.0	2987315.0	7199374.0	6230728.0	7407588.5	1.1057431E7	7942390.5	8083346.0	5268613.0	8102250.5	1.0791438E7	1.0374708E7	4002300.8	7301466.5	4827882.0	7970239.5	4824429.5	6286417.0	8519886.0	2245993.0	6825025.0	5883740.0	4065641.8	695613.9	6663439.0	2537480.0	1272701.8	6666665.0	5656248.0	9375542.0	6440429.0	6979977.0	4526954.0
4365	Cluster_04361	3270101.5	1732480.9	3479959.0	1148114.5	1079283.0	2453410.0	1460772.0	793015.0	4956372.0	2786640.5	2588220.8	3114523.5	3452450.2	504763.7	3766354.2	1581444.0	1505343.8	1203695.0	1630847.0	4879525.5	816863.1	2156150.8	4175211.0	1437466.2	4093434.0		1572321.2	1369390.0	3112527.5	3793765.5	1261797.1	2273543.8	3147637.8	808271.56	649635.06	1534558.0	671476.6	1851824.8	3172163.5	6565979.0	2190865.0	2819127.0	854923.7	1866288.1	3731233.5	759165.5	2996820.0	1960167.0
71590	Cluster_71586																																					284777.53					244280.77		115557.66				551124.9
71660	Cluster_71656	391830.72														433334.62															469852.12			521309.2												613909.75
4412	Cluster_04408	8028930.0	1.0735545E7	223945.11			2837.0315		643815.8	1384073.1		1352683.6	1286772.6	2437080.2	452746.4	6281317.0			13391.906		3414956.2					1041733.94	152933.98				1.1526515E7			5825471.0	330870.56	1567259.5		405586.44	1094482.6		100684.664	465344.72	2801789.2	480345.3		7043417.0	234937.67	874528.0
71771	Cluster_71767							44947.234		546269.5							79865.12		78785.93				2916.4946	52105.227				78915.94		248257.8							51299.78	131708.17		194436.66					268874.72			77542.46
71909	Cluster_71905	1253006.8	1297514.4	5024740.0	561022.06	4530603.5	284855.56	542146.44	562978.5	1207355.0	3126554.0	234938.98	9389.434	344274.2		1061021.6	327433.44	1019500.9	336852.16	503419.5		576522.06	799743.5	35573.543	1104762.2	645308.7	5850.218	982748.6	1953538.6	1462374.0	1446092.9	649064.9	1378322.2	1407351.0		185313.58	278469.06	959478.44	1355115.1	778245.1	847139.9	924102.1	2975774.5	17527.127		1673371.4	816349.5	897562.44	126635.59
71917	Cluster_71913	138697.95	669796.2	3242850.2	411519.4	2198445.5	79196.984	365825.75	695940.2	530233.75	1028104.94		128795.305	74059.66	160687.42	242470.19	120540.29	170604.64	197353.48	248957.12	160657.97	173962.36	328748.4	35901.14	338543.66	270229.5	156315.9	400581.75	694771.4	788820.06	65758.22	286563.22	686804.7	92741.664			138363.08	227198.39	795675.25	65871.8	72311.445	962316.4	1486873.4	202484.45		369532.16	160539.34	329047.75	435585.06
4517	Cluster_04513	1215035.1	48653.89	679486.25	392209.3	386271.75		32799.883	317197.25	307111.38	494368.5	77429.96	89730.336	110773.445	310607.44	1070545.6	171902.2	287222.12	278678.97	395850.84	389443.1	249699.97	234928.48	979153.3	90880.34	309029.62	357672.4	277136.56	385959.66	521579.38	1052248.4	182821.75	482514.5	888180.06	328101.22	523331.12	157301.44	338795.22	561744.56	340694.5	388083.88	288446.94	509687.12		114385.54	893489.7	1059708.6	350745.38	89776.234
72247	Cluster_72243		16012.112	12787.603						31806.256	122653.92		126676.734	184776.1		59810.94	12179.617	91684.44	6581.966		221303.69		15733.92	9466.219	7943.0337			7993.128	88669.72	14132.633	86321.41		132665.75		184653.73					11659.791		9224.592	284420.5	144331.95		151288.28	143228.38	110372.98
72249	Cluster_72245	5879795.0	3600980.0	3085729.8	5275630.0	3473980.0	799676.9	2021770.5	2052513.0	2645553.8	4784368.0	1304167.9	952388.8	1434457.0	1488072.0	6108222.0	1943187.2	5836885.0	2831077.8	5119062.0	1930644.0	3378484.2	2239511.0	7918075.0	2210625.5	4018655.2	2161226.8	1947633.5	4576450.5	5501492.0	6144420.5	1919707.5	4693097.5	4749853.5	1037198.6	1335204.8	925765.06	1398779.1	2377959.0	3310072.0	1386130.8	3050319.2	3308955.5	1297278.5	462371.97	5742178.5	9184138.0	4239899.5	1089636.2
72233	Cluster_72229	37395.207	376491.5	28296.486	20178.797	119236.49	273627.72	459187.16	347001.56		109631.04	104081.01	180345.03	439597.66	336689.62	23228.676	9902.766	220071.44	72089.25	559967.4	529456.9	80871.086	605388.5	93059.26	235740.08	255173.72	74348.164	287612.72	206050.78	464989.38	26716.188	376004.3	110366.625	27504.766	218250.94	571523.06	112342.984	572968.56	27735.555	488609.22	232113.81	425018.06	213584.4	427232.44	386083.1	42386.28	231795.81	372415.75
72503	Cluster_72499																															83158.336								25973.27
4596	Cluster_04592																																											79668.11
72714	Cluster_72710																				69284.58														331694.62			79766.37				167344.22							114986.914
4627	Cluster_04623																							89295.805	279624.8									3941.3613			363865.38	38151.855											176537.6
4644	Cluster_04640												71617.484				39881.4
72971	Cluster_72967																								271110.88	220000.4									182598.66				165560.58
4720	Cluster_04716	9417649.0	1.6031801E7	1.2439511E7	1.6311641E7	1.5707398E7	1.930312E7	1.1057201E7	4761183.5	1.5505198E7	1.264148E7	2.0931744E7	1.3342008E7	2.01085E7	1.2282003E7	1.0327368E7	1.3784148E7	1.3639462E7	1.4065201E7	1.3750723E7	6185191.5	1.3079355E7	1.6872548E7	1.4110673E7	1.0929928E7	1.4785505E7	1.0799007E7	8819209.0	7879419.0	1.2704214E7	4751607.5	1.4817604E7	1.5096784E7	1.4636105E7	1.160746E7	1.6301275E7	1.6460758E7	8630831.0	6622367.5	1.199978E7	9683071.0	1.4357515E7	8745707.0	1.1417528E7	1.0585215E7	4200583.0	9666856.0	1.360905E7	1.3108771E7
73222	Cluster_73218							124789.38						6571.951																				112937.04
4738	Cluster_04734				104228.26									50986.484		188340.86	243318.38														179050.3			1058.3812						218375.83	216444.97		92865.414	1955.1869	55421.82
4750	Cluster_04746														62411.125								53546.58						78956.65						39504.62
73329	Cluster_73325																						833859.6							1199950.0									890126.4	2173617.0					521734.16				1739123.9
73346	Cluster_73342																			80607.97	113920.71																	87641.9							154331.0				77287.64
4772	Cluster_04768			316655.03							103315.81	88309.664				87742.21								100370.625		272364.1				130601.29											414266.8	132414.69							175517.28
73460	Cluster_73456									436947.88				141875.28														92307.62											43931.0				91859.35			78956.98
73460.1	Cluster_73456									436947.88				141875.28														92307.62											43931.0				91859.35			78956.98
73466	Cluster_73462	1086328.8			193064.94					775737.2						703872.44	376832.22							581080.5		480163.2					1064567.0			807110.6	612458.3							233379.55				1024813.1
73583	Cluster_73579	286331.38				35456.23					62605.516			220169.69	64992.293	370324.44							8420.129				6982.453		62688.82		359274.16			516680.5								35349.625				230231.6
73622	Cluster_73618	648112.4		1306955.1	254813.56	714290.44	21820.203	444418.56		231993.16	394477.78	348086.84	584334.1	362678.9	1125770.8	673191.7			282438.3	770359.7	470104.06	278854.8	797020.6	783874.2			290256.5	560398.9	263204.25	343635.25	679355.8		276585.44	624649.5		84147.21	106911.59		286422.38	313149.0		306226.4		242270.0		618567.1	310792.1	320314.9
4849	Cluster_04845			304758.88										389831.3				127044.234		93324.32	194172.73			228144.36	93120.16					218629.1											194514.28		270269.5			86992.44		366736.66
4849.1	Cluster_04845			304758.88										389831.3				127044.234		93324.32	194172.73			228144.36	93120.16					218629.1											194514.28		270269.5			86992.44		366736.66
73712	Cluster_73708	7075434.5	3145324.5	1913289.2	1021854.5	3343950.8	3310940.5	3005906.5	3337718.2	339273.7	3212796.5	3728527.2	3091511.8	4811176.5	1716361.8	8425141.0	3275211.5	7945607.0	4891170.5	4214327.5	2608805.0	3316294.0	4953560.5	2059620.5	2511734.2	2061093.0	2910175.0	724833.2	6727396.5	1917987.6	7910969.5	3963400.5	4024580.0	6699463.0	4085470.5	6345479.0	2198034.5	3177091.5	4932052.0	6948845.0	6275403.5	1185443.4	4429103.5	2097865.2	1380016.1	7236207.5	2109364.8	2961806.2	1150024.5
73753	Cluster_73749	1527121.1	106403.195		139078.34				132005.47		139316.03		292909.4	213278.14	60547.855	2006754.5			85464.05	157173.5	311087.88						158096.92				2026718.8			2071850.8			184681.95				424172.66	220340.33	315753.0		123531.87	2031995.6	110560.45		102287.67
4864	Cluster_04860	229622.36		140818.95				123576.32	87529.86	213071.81	89716.3	164440.47	73721.07	120222.72				77066.72	64656.83	109193.59		59101.6	94996.21			542738.75								148603.19						560109.9			288842.75		294625.3	254090.19	60574.836	169987.16
73773	Cluster_73769	954932.6			110212.61		163266.2		204090.28				332689.53	905438.1		965657.25	237606.6		155279.6		588.59766			77266.43		302921.38	97232.32				986993.3			857285.6		77115.43		185410.95	94417.18	150208.17		236708.78	372462.3		181787.7	838840.7	97272.586	132713.6
74086	Cluster_74082				1250400.1			1920643.6	1320616.4	868939.25		1714029.0		1607811.1	1411555.2	402525.2		949651.4	979176.44	2533672.8		913241.06	1920362.6		2182748.2	781889.2	806338.6	790439.06	483218.34	2069207.4		775543.75	2391361.5	1249071.9	1679072.0	1827135.4	1820277.5	1818004.2	1431705.0	504027.84	578219.9			2316588.0	1536603.5	1696185.2	1839822.2	393246.5
5001	Cluster_04997	106151.44						7480.127	429723.84				192161.25	315630.38	88296.81			252859.72		177186.56		112448.48			688131.06			92250.04	74926.37				138765.16	247424.34		930655.75	1193401.0	1174624.2	98909.195	180008.2			4733054.5		101451.94			119896.125	4606702.5
74357	Cluster_74353	5648330.5	1.0725343E7	5885226.0	7521390.0	7677104.5	9456388.0	1.0691516E7	1848585.2	1.0096627E7	8485493.0	1.2511373E7	8270577.0	1.7050262E7	2580379.0	1.1364478E7	5886859.0	5738967.0	8893260.0	8761844.0	4775712.0	9614698.0	9702782.0	5339298.5	2815465.5	7132643.0	7149873.5	9863335.0	4324037.5	5282655.0	7916326.5	1.1030406E7	1.4024921E7	1.2257365E7	7695839.5	1.2119825E7	1.2373036E7	4957390.0	3013864.0	7531400.0	6978413.0	9123134.0	2780513.2	5461077.0	3123901.8	7072766.0	1.1314916E7	6984451.0	4723718.0
74507	Cluster_74503																				137571.67													114344.58														73118.25
74783	Cluster_74779								196816.45			320112.1
74795	Cluster_74791	18210.809		3084789.0				8429661.0	1.1958208E7														4195.487	12726.072			11275.997	11754.016		2512597.0		4146940.0		212444.2								33218.656
5128	Cluster_05124																															49423.137
5136	Cluster_05132								308518.03					196646.92		17693.389	183181.36							253788.8	1033740.75									7156.039		93560.375	1493333.9	369508.7					3806510.5						5163677.0
5156	Cluster_05152																																												407041.53
5156.1	Cluster_05152																																												407041.53
74956	Cluster_74952	120496.15	129904.68	234524.53	326066.56	122444.96			851644.06	149547.83	1526755.8	9263.415	227432.77	5653.9004	79855.375		37805.66		32891.48		121321.26			6242.083	183539.72				526491.4	153588.11	273486.28	196209.55	113906.67	371701.28	98658.0	55015.934	124363.016		55265.242	306299.7	241943.45	88211.58	136784.97	50181.227		217037.39	83008.336	50312.23	188388.61
5162	Cluster_05158																																					64371.684					214672.95						663672.25
75192	Cluster_75188	12120.93	842980.75	376530.38		260832.95	514345.62	195008.64	350674.9	583045.5	238232.5		405279.2	791487.9		7182.936	1335867.8	841546.5	263175.4	721560.1	793975.75	219315.47	944354.5	484432.2		207361.95	131949.8		530495.7		15511.126				502586.53	1714711.8	2948649.0	960295.6	430854.9	1433610.5	379334.34	1207647.2	402081.28		407653.28		355085.78	443614.94	980547.2
5230	Cluster_05226	1.32977872E8	1.06899808E8	1.5615808E8	1.47921632E8	1.24514792E8	1.38763744E8	9.1027672E7	1.5069576E8	1.34426128E8	9.2819928E7	1.23642336E8	1.58374624E8	1.2557568E8	1.4921392E8	1.27649328E8	1.2496216E8	1.62707552E8	1.20655224E8	1.2593004E8	1.70612896E8	1.36940656E8	1.3652752E8	1.5110008E8	1.59524704E8	1.42111248E8	1.53247152E8	1.57422288E8	1.34951088E8	1.42109696E8	1.24543864E8	1.37368848E8	9.5793544E7	1.1261432E8	1.1395216E8	9.751496E7	1.52950368E8	7.8789344E7	8.3726544E7	6.291728E7	1.02827816E8	1.01185112E8	1.32893968E8	1.20890968E8	1.34112592E8	1.0435696E8	9.143108E7	1.29699944E8	1.3728272E8
75478	Cluster_75474													887566.94														169564.11																					664378.06
75606	Cluster_75602				41781.54											64882.863					49161.652				76473.68																			63271.656
5301	Cluster_05297	1926524.0	183949.5	1.0823861E7	1.1797354E7	1394054.6	1.7989688E7	7356368.5	1.9183366E7	6156023.5	1208478.8	1894193.8	1.5896017E7	8761524.0	1.7263124E7	19133.287	4006016.8	3.2061476E7	8485501.0	2945270.0	1.8596772E7	8528687.0	1.8374764E7	1.1115002E7	1.63842E7	6760884.0	1.5718296E7	2.9069388E7	3468834.0	2.302733E7	8669262.0	1.8082464E7	1324381.0	5080234.0	7738931.0	9458720.0	3.0064376E7	793638.25	1442579.1	1234917.4	1667696.9	8132995.5	2.4239228E7	7953793.0	1.3500834E7	4842665.0		7699756.5	1.8721614E7
76030	Cluster_76026	92588.45														134678.33																						82094.4
76140	Cluster_76136		3017396.0							6007101.0			553518.25								5365366.5																								487772.38			2169193.5
76154	Cluster_76150																								6053.327
76180	Cluster_76176													3926.4746																							100520.99
76284	Cluster_76280
76399	Cluster_76395		504354.5	1309355.0	133842.31	583776.06	291880.47		712543.2	845987.8	552727.9		378184.2	351254.94			931049.75	452052.12		798798.44	590635.75		942748.0	247764.81		187419.38			732703.25	169370.03						288168.34	1144574.8	164728.12	129226.77	347404.5	394295.97	607085.2	3115934.2				209567.97	181935.66	264597.28
5428	Cluster_05424			131362.72					815772.1						662599.75	84401.516	73273.45	216854.62		64047.168			213194.55		145983.86		215043.3		1098416.8			1978065.2	2339433.8		296887.22	564228.06			1418461.0	329813.25			72643.4
5428.1	Cluster_05424			131362.72					815772.1						662599.75	84401.516	73273.45	216854.62		64047.168			213194.55		145983.86		215043.3		1098416.8			1978065.2	2339433.8		296887.22	564228.06			1418461.0	329813.25			72643.4
76546	Cluster_76542						59509.547															81096.484									79660.69											39426.973
5454	Cluster_05450	443192.1		60906.965				107968.4	153118.03					302749.4		316755.9					86975.05			2361549.5	1702965.9					159656.1	330979.25	220247.06				1817232.1	1082103.9	995105.56					2740726.0		236890.97	273056.88		89317.42	9155560.0
76796	Cluster_76792		8120818.5										8113542.0								992485.9																								1244831.5			264076.0
5476	Cluster_05472												64145.043	7281034.0						3046093.5																	129545.57
5488	Cluster_05484																															16024.828
76965	Cluster_76961			4.91262E7			4.1565132E7	8.2162496E7	1.20872832E8	3.8297596E7		174834.36			8.902648E7		9.7744304E7	4.016968E7					8.4275304E7	4.84902E7	3.6369288E7		6.62723E7		1.2030104E8	3.3341202E7		1.55131328E8	1.72448288E8	180015.98	7.3434496E7	1.29144528E8			1.42546464E8	7.6006872E7					73631.63			5.623204E7
5501	Cluster_05497							246422.44								96408.7		161335.06																							372797.72
77117	Cluster_77113	2228927.2	52418.184			312117.4	26373.566	235010.34	297520.53			538735.1	755888.4	1120127.2	341039.66	1717180.1	549508.06		176285.95			365887.16		188383.81	76186.75	165635.23	174117.83	692889.5		208761.33	416132.2	272720.56	404146.9	2117347.0	105418.96	678719.0	187646.5	58391.684	556892.94			426337.75	660090.25	624629.8	131129.42	1249512.8	590101.3	29144.482
77384	Cluster_77380																																																91658.914
77384.1	Cluster_77380																																																91658.914
77384.2	Cluster_77380																																																91658.914
5601	Cluster_05597
78252	Cluster_78248			1070704.0			770235.8	2151379.2	3576130.8	792791.9				66515.75	2433223.5		1974177.2	1031592.6					2257544.8	600552.1	692377.1		2047815.2		3707600.5	590847.1		4879713.5	5650453.0		1976895.5	3834289.0	97129.43		4889345.5	2334010.0								1707181.2
78657	Cluster_78653													2045841.2														95462.664				392952.16																79286.016	770503.06
79424	Cluster_79420													376623.6					321205.97									595802.56			615510.5					481448.0		775133.06	431758.28								370560.53
5966	Cluster_05962	6.8259008E8	6.4897894E8	6.8212749E8	6.812791E8	6.8373075E8	6.8981402E8	7.0870227E8	7.6667808E8	6.2711526E8	6.7436877E8	6.4973779E8	7.0292422E8	7.1883674E8	7.4565594E8	6.9001581E8	6.1623994E8	6.7794042E8	7.1203661E8	6.9907456E8	7.4343437E8	7.268E8	7.1232352E8	7.4235558E8	7.0793888E8	6.2868397E8	6.5597382E8	6.4144858E8	7.0821709E8	6.6655354E8	6.6110867E8	7.0027526E8	6.913648E8	6.1540653E8	6.0274918E8	6.6917466E8	5.9129197E8	5.9069606E8	6.4719027E8	6.6069242E8	6.6289184E8	6.5763539E8	6.3605318E8	6.4860934E8	6.5182298E8	6.5445267E8	6.8778208E8	6.7315942E8	6.6700045E8
79650	Cluster_79646	9474417.0	3381924.0	2041475.8	993316.25	7674535.5		326725.2	582746.3	2241375.5	3506594.2	1427979.8	841583.8			1.0063551E7	1591659.5	892247.2	373054.12	1521519.9	599410.44		1184499.9	1941614.4	2534070.8	1108049.8		1011513.56	4555833.5	1243140.4	9320342.0	292117.22	2327381.2	5699277.0	168413.66	604277.2		433408.56	556487.8	1517444.5	2076897.8	1092152.6	2385798.0			1.098075E7	628104.94	666737.0	254023.69
79965	Cluster_79961					1335.6232		645117.9					271437.16					528037.25							771.1298																584048.6							494262.3
80087	Cluster_80083	1023571.1	129632.27	199191.66	272358.47	74921.73	252820.25	86563.305	530997.3			358435.3		502339.25	242636.97	1142269.5	191533.11	259804.3	149661.97	302948.25	202964.44	423265.97	265819.47	169847.38	185384.1	365526.03	526035.06	116709.37	236447.8	221394.8	855249.1	315957.84	701186.94	736573.3	312648.56	217135.22	195818.03	85014.62	431330.53	86487.7		277603.2	284059.44	153048.34		836529.4	396117.7		149748.34
6083	Cluster_06079	2.7838474E7	2.0332646E7	2.3975616E7	2.0897926E7	2.6547336E7	3.0075074E7	2.9027972E7	3.2411828E7	2.1636004E7	2.5472784E7	2.2471516E7	3.091322E7	2.9569108E7	2.4952708E7	2.8095914E7	2.6806816E7	2.8374604E7	2.9774478E7	2.7619912E7	2.860111E7	2.829746E7	3.4465608E7	3.3307544E7	3.4110716E7	2.5938224E7	3.0662348E7	2.5183952E7	3.3333712E7	2.8096698E7	2.2892926E7	3.2514916E7	2.7248094E7	2.1498226E7	2.5996506E7	3.249146E7	2.4993842E7	2.2058188E7	2.499354E7	2.4037486E7	2.893289E7	2.9610858E7	2.9334856E7	2.657578E7	2.6848172E7	2.998467E7	2.8271016E7	2.7768284E7	3.2812492E7
80300	Cluster_80296	5.2828944E7	1.7531928E7	9953773.0	2.2220092E7	2.4604828E7	1.5514634E7	1.84984E7	2.5339262E7	1.9152124E7	1.3086052E7	3.4240416E7	2.8779238E7	3.6365036E7	2.4527796E7	5.0815976E7	2.5178428E7	1.2708305E7	2.7402686E7	1.6489664E7	1.1765233E7	2.1578862E7	1.0879826E7	1.6972356E7	1.6417028E7	2.9723466E7	2.1999302E7	1.906198E7	1.6720033E7	1.6990934E7	5.2908256E7	2.9158194E7	2.8903892E7	5.5074008E7	1.7179188E7	3.5731932E7	1.3076424E7	1.9561432E7	2.8124636E7	1.4156832E7	1.9603204E7	1.85932E7	3.5491028E7	2.4450116E7	1.6498183E7	5.1640568E7	2.2107844E7	1.5355373E7	8509173.0
80300.1	Cluster_80296	5.2828944E7	1.7531928E7	9953773.0	2.2220092E7	2.4604828E7	1.5514634E7	1.84984E7	2.5339262E7	1.9152124E7	1.3086052E7	3.4240416E7	2.8779238E7	3.6365036E7	2.4527796E7	5.0815976E7	2.5178428E7	1.2708305E7	2.7402686E7	1.6489664E7	1.1765233E7	2.1578862E7	1.0879826E7	1.6972356E7	1.6417028E7	2.9723466E7	2.1999302E7	1.906198E7	1.6720033E7	1.6990934E7	5.2908256E7	2.9158194E7	2.8903892E7	5.5074008E7	1.7179188E7	3.5731932E7	1.3076424E7	1.9561432E7	2.8124636E7	1.4156832E7	1.9603204E7	1.85932E7	3.5491028E7	2.4450116E7	1.6498183E7	5.1640568E7	2.2107844E7	1.5355373E7	8509173.0
80291	Cluster_80287							182028.16		500717.9			92779.64	31758.453				99287.914	95755.1	111979.234								473340.12	125256.875	210194.31										774769.25					96924.95		337297.8
80296	Cluster_80292	423108.66		24122.78	84689.57				235558.8			150760.6		183418.77		384698.06											10024.255				364962.03			263713.2	81394.87		1916.7852			98664.28						369973.2			48216.848
80296.1	Cluster_80292	423108.66		24122.78	84689.57				235558.8			150760.6		183418.77		384698.06											10024.255				364962.03			263713.2	81394.87		1916.7852			98664.28						369973.2			48216.848
80296.2	Cluster_80292	423108.66		24122.78	84689.57				235558.8			150760.6		183418.77		384698.06											10024.255				364962.03			263713.2	81394.87		1916.7852			98664.28						369973.2			48216.848
80302	Cluster_80298																																	116746.75												111682.016
80302.1	Cluster_80298																																	116746.75												111682.016
80290	Cluster_80286	2222808.2	1.3703202E7			2726417.8	920016.44		550245.7	831630.7		6433852.5	2624975.0			1113418.0	2949394.2		646774.25	665451.75	1145444.9					313218.5	1261690.9		1499957.5		1442872.0		461451.72	407271.66		465947.28				1090681.9	1620757.4	361126.56			874648.44	968304.6			335027.2
6116	Cluster_06112		477933.34									1351839.1											2346673.5					3071376.8					667546.5	922536.9	4362700.0									2191286.5		1627625.8
80634	Cluster_80630			997754.25						257285.03	190012.02					223237.73					1710087.8				68312.45					82612.08						44688.16	596297.0	213437.16	61512.105			23374.904	315975.25		311120.06				1435052.9
80630	Cluster_80626	193744.0														944969.44	67753.766									1628604.6				237479.66	2287073.0			1241268.9							3903602.8					2602950.0	1049819.5		61523.445
6182	Cluster_06178													359597.53											93370.2								41847.402				1150846.8	481088.56					93556.71						1234492.1
80689	Cluster_80685	78979.766														141481.39		1053465.1					170921.7									160517.03											189840.33			115684.08
80815	Cluster_80811			5102635.0			4121206.8	9114180.0	1.4154239E7	3988152.8				164845.75	1.0392574E7		1.1192787E7	4178685.8					9144316.0	5309579.0	4076805.5		8706437.0		1.7183372E7	3962890.0		2.2206192E7	2.3749536E7		1.0061907E7	1.8304876E7	149530.77		2.1092408E7	1.0377406E7							113769.61	7971544.5
80815.1	Cluster_80811			5102635.0			4121206.8	9114180.0	1.4154239E7	3988152.8				164845.75	1.0392574E7		1.1192787E7	4178685.8					9144316.0	5309579.0	4076805.5		8706437.0		1.7183372E7	3962890.0		2.2206192E7	2.3749536E7		1.0061907E7	1.8304876E7	149530.77		2.1092408E7	1.0377406E7							113769.61	7971544.5
80815.2	Cluster_80811			5102635.0			4121206.8	9114180.0	1.4154239E7	3988152.8				164845.75	1.0392574E7		1.1192787E7	4178685.8					9144316.0	5309579.0	4076805.5		8706437.0		1.7183372E7	3962890.0		2.2206192E7	2.3749536E7		1.0061907E7	1.8304876E7	149530.77		2.1092408E7	1.0377406E7							113769.61	7971544.5
6233	Cluster_06229												947269.7	1.0873658E7						1.1259774E7
80976	Cluster_80972		1007070.4			532697.75		991189.56		5316900.5		544199.2	2225012.0				461330.1	893253.8	445997.56	764115.9	367088.97	329391.44	1230626.5			222507.19		1297144.5	2649531.5	2560898.5		429993.3			295632.12			1957657.6	416937.03	5398309.0		833401.7		130227.64	707724.94		20925.6	1931888.8
81104	Cluster_81100	8437834.0	3067032.8	1237488.2	3242961.2	4104552.2	2916840.5	3410244.5	5947744.0	3597393.0	1289026.9	8216848.5	5233222.5	6644125.0	5522845.5	8515824.0	4844692.0	2098881.8	5607904.0	2771775.2	2364205.5	4133992.0	1307152.0	2464622.5	3257015.8	7112481.5	3931455.2	3432355.5	3419625.2	3526014.5	8290067.0	5479451.5	5741807.5	9384328.0	3193285.5	6402454.0	2052773.8	3098651.5	6316258.5	2354031.0	3403297.5	2928463.2	6318096.0	5034050.0	2422271.5	9668927.0	4703158.0	3337516.0	1255365.2
6295	Cluster_06291		1337232.2	2732244.5			1290228.6	2345529.5	2057319.0	2797986.0		1286276.0	2808424.8	5395703.0		1618277.0	2528530.5	1814308.0	3086561.2	2595043.8	3872128.8	1681552.4		1733806.4		1685836.2	936572.7		2533365.0		2068428.0	1035144.0	3612785.5	1550448.6	1576593.2	1634677.8				2022558.4	1602357.8	2124310.8	2208829.5		2795719.8	3487987.5	2882647.0		4532984.0
6463	Cluster_06459				1200968.1			1710977.0			2457212.8		2054177.6			1997386.8	1836002.4				736466.75			1846529.2	1318280.0		875539.2		950368.0				1251937.4		1329555.1	1417625.8				1184259.5					1915172.2		2152570.2
6469	Cluster_06465					398764.4																																				3357099.5					67687.16
81910	Cluster_81906	5151692.5	1342521.0	2540901.5	1936617.6	756863.6	1749736.5	358373.06	1907840.6	236000.12	255651.44	1053225.5	633870.6		245241.19	4772651.5	632458.3	1370270.1		1539316.9	372042.25	98553.68	356415.44	483029.84	448349.62	321703.56	286052.22		729047.75	590511.3	3828874.8	154096.27	190768.88	3135750.0	1546777.1		146170.0	945139.7	3225819.5	683467.0	2029394.8	235368.84	914148.56	399540.1	364170.78	3319642.0	985520.0	1070152.4	938239.56
6548	Cluster_06544	1.9941024E7														1.6399642E7															1.7943048E7			1.4904184E7												1.5313778E7
82115	Cluster_82111	9590.89							57494.633							138742.72			7594.622	38175.758					1411.6633		156432.95						28596.93		12971.752		71264.47			118940.28	226074.44	139714.14
82932	Cluster_82928	1310052.4	312036.38	225015.36		1107365.8		519364.47			796738.4			456703.5		4109801.0	479177.5	682548.1		237296.12		205904.05		633573.8					577705.25		3312802.2	400908.47	454627.7	4671447.0		1878075.6			681962.9	1006244.25	518574.66		863397.1			3722840.5
83253	Cluster_83249
6935	Cluster_06931	5532768.0	3520659.8	1.2602935E7	8367242.0	8859815.0	1.171413E7	6707890.0	8562198.0	9183369.0	3344829.5	7724935.0	9577918.0	9498364.0	1.315233E7	6693709.5	5384387.5	1.9185258E7	8627388.0	5014268.5	1.592538E7	9961909.0	6557340.5	1.0051433E7	1.3746037E7	9238250.0	9822638.0	1.4391686E7	7560641.5	1.0841899E7	1.0293939E7	9461302.0	3767501.0	1.0361463E7	8851393.0	9375902.0	1.9835492E7	1187377.1	2372090.8	1167340.2	6975491.0	5599204.0	1.0211505E7	9171718.0	1.1561413E7	1.0854075E7	9900234.0	5118752.0	9833692.0
83393	Cluster_83389		256923.98										134844.69																178538.1	123990.2	133311.67			114888.79	109749.914				96133.984				138273.8		232535.14				112800.83
6968	Cluster_06964																																	2622538.5
6968.1	Cluster_06964																																	2622538.5
83536	Cluster_83532		3871.6335																																								6595.551		7479.6367
83959	Cluster_83955	1.299292E7	1.399067E7	1.2048905E7	1.331596E7	1.1425634E7	1.3623233E7	1.165128E7	1.4971927E7	1.2438706E7	9368139.0	1.2370404E7	1.3826187E7	1.4204242E7	1.5800201E7	7196382.5	1.5358729E7	1.3043052E7	1.2977304E7	1.2317196E7	1.3808512E7	1.208177E7	1.353108E7	1.1497048E7	1.171483E7	1.3809625E7	1.3604992E7	1.3022516E7	1.0299414E7	1.0723854E7	1.0507318E7	8620093.0	1.3182476E7	1.1603424E7	1.0244709E7	6930106.0	1.1027744E7	1.2012786E7	1.1267602E7	1.2500041E7	1.2515226E7	1.324321E7	1.2060627E7	9658767.0	7591457.5	1.0234396E7	1.4775378E7	1.210652E7	1.0989098E7
7081	Cluster_07077																									48622.34				188451.12
84101	Cluster_84097									442262.22										102545.266									92663.71	234233.44								202457.1		997807.4							449183.25	153785.52
84122	Cluster_84118	2.8609604E7	6.368364E7	2.13094704E8	4923118.0	1.5975925E7	5.505E7	9105363.0	2.5728086E7	2.30572928E8	7.006488E7	9.3263248E7	4.3080928E7	2.2768982E7	1.7736754E7	3.5403152E7		1.73083008E8	1266143.5	4.0683236E7	4.3788012E7	3248196.0	5298828.5	1.55728832E8	2.01346E7	2765739.8	617734.6	1.2105547E7	5.8967068E7	2.1267498E7	3.0699216E7	625687.75	3.0882172E7	1.2614171E7	3332045.5	4271402.0	2.9125066E7	5881340.5	1.1004062E7	1.51730048E8	2.4277408E8	7.7073136E7	2.774082E7	7550112.0	1899979.8	3.3101402E7	1.3488455E7	2.4062908E7	2.7959598E7
84251	Cluster_84247							436042.1								180398.69	270969.28			362109.8															243910.77			116975.81				257250.9
85329	Cluster_85325					554105.5																						243867.62			1124286.1			1158209.6		1155272.2				498222.5
86280	Cluster_86276		1.8601954E7						6.6918502E8					7.4373939E8			4.75022432E8							4.01854848E8	4.68960544E8											4.53188448E8	1.90871264E8	4.5054272E8					2.49898528E8					1.43696E7	4.78418912E8
7740	Cluster_07736	1.46276816E8												1.2951901E7		1.68493632E8															1.58198832E8		3624964.5	1.29140288E8					3492966.0				1.5620094E7			1.54902224E8
87229	Cluster_87225			320908.03	267016.75				170145.61								486945.56		370149.53	856960.4		215464.83			450511.8			161567.03	224164.02			422288.28					477470.0	245463.38	533434.2				248708.08					347029.62
87236	Cluster_87232			302555.1								305952.25						803548.6	692073.56	403560.44			618980.4						1113993.0			138837.22	1611479.1						466116.94
7965	Cluster_07961	1.03719288E8	1.06248448E8	1.07570568E8	1.06079472E8	1.02361104E8	1.06080416E8	1.13103352E8	1.21681928E8	9.2180528E7	1.0229296E8	9.1316984E7	1.10483984E8	1.15377112E8	1.23396712E8	1.07058232E8	8.8975008E7	1.05655392E8	1.04594936E8	1.11606792E8	1.11562776E8	1.22977464E8	1.20300952E8	1.17760576E8	1.13524624E8	9.2974608E7	1.0163932E8	1.08762528E8	1.1386212E8	1.05239208E8	1.0027456E8	1.20041672E8	1.0394768E8	9.4210512E7	8.8685968E7	1.03631104E8	8.7475136E7	8.8415688E7	9.8743496E7	1.03347312E8	1.02092976E8	9.8248192E7	9.2628328E7	1.03616072E8	1.10360832E8	1.07008888E8	1.16428368E8	9.8434072E7	9.7623E7
87703	Cluster_87699		1.99831648E8				9009202.0	6005578.0		2.30187776E8		2.705862E7	3.56744224E8		4.1869572E7						2.11673904E8	1.02902E7			7109317.5	6908075.0	5.5392988E7	5237873.0					4376055.0				7098896.5	5263308.5		5.0425536E7	8415947.0				1.38350768E8		6042653.5	9.2641208E7
87929	Cluster_87925	5.6546192E7	2.9983442E7	2.4054262E7	3.8800664E7	4.3349384E7	3.65231E7	3.7927212E7	4.0138028E7	4.2501056E7	3.5725996E7	3.7994116E7	4.3244296E7	3.070514E7	2.519796E7	5.6614272E7	4.7665468E7	2.2121848E7	2.9675116E7	4.8217556E7	3.0499916E7	4.0228368E7	4.3761164E7	3.8750204E7	2.9888194E7	3.552262E7	3.1850156E7	3.9610808E7	5.155192E7	2.6543386E7	5.6917356E7	2.5967108E7	5.0649288E7	4.2496304E7	3.6307252E7	3.405948E7	2.0378976E7	3.1389744E7	4.913408E7	5.3841364E7	3.3754408E7	3.0892302E7	5.1994808E7	4.0761704E7	3.579508E7	6.2892188E7	3.2290224E7	3.260837E7	2.3088024E7
8087	Cluster_08083	1.3930116E7	1.0402491E7	1.1054146E7	1.1812489E7	8975670.0	8613529.0	1.0399925E7	1.68845E7	1.0435876E7	7426088.0	8834508.0	9773110.0	1.1155854E7	1.4660074E7	1.499438E7	1.0938758E7	1.3238836E7	1.3597018E7	9186597.0	1.1683286E7	7259978.0	1.7169882E7	5594259.0	1.112902E7	1.5059481E7	9585310.0	1.0647674E7	1.9214252E7	1.5873682E7	1.1014526E7	1.4051965E7	1.287957E7	8230092.0	1.3605176E7	1.3815111E7	1.0388858E7	8743215.0	1.3572357E7	9918152.0	1.2255415E7	1.2744472E7	1.5099272E7	1.2972592E7	1.2610645E7	1.5162776E7	1.6475007E7	1.1969449E7	1.1412534E7
88759	Cluster_88755			485527.22			1438019.2		1842634.0	844243.9						1278203.6						1706443.4			869456.4												279580.03	727110.25		997519.9				1893407.9
8497	Cluster_08493	6.9103674E8	8210718.5		8193506.5	7534750.0	821525.2	3905415.0	1.0219342E7	523322.16	1.2445549E7	2.0940606E7	2.3081962E7	6694248.0	5012665.0	6.4109664E8	3455375.0	858733.3	8464166.0	1.9221E7	1536033.2	5987655.0	1263129.5			9836562.0	1707855.1	6935871.5	4081092.0		6.3051693E8	4924282.5	1.2679913E7	5.4258029E8	1523167.2	6545578.0	5776699.0	6987722.0	7162205.0	611555.3	9596142.0	2782411.5	5.1423996E7	1.0169877E7	1424939.6	6.1921094E8	7423461.5	789846.2	964268.44
89530	Cluster_89526	183182.48		289370.1						935607.0		344344.9	116963.03	264361.97							597509.75										244266.02	69612.39								447539.38	382685.53		720641.94						90763.77
8771	Cluster_08767	8517379.0	1.3601729E7	1.8126406E7	1.215125E7	1.1350976E7	1.2080944E7	2.0714552E7	1.6441712E7	1.7884888E7	1.0031237E7	1.0684865E7	1.7122156E7	1.8364976E7	2.450285E7	8804906.0	1.2864208E7	1.3207716E7	1.1018536E7	1.326005E7	1.7499224E7	1.7550108E7	1.56579E7	1.9695842E7	1.648235E7	1.1129917E7	7945743.0	8386818.0	1.7999788E7	1.6385292E7	1.297545E7	1.7697538E7	1.4803781E7	1.560151E7	9474500.0	9612344.0	1.307034E7	1.1205498E7	1.5456558E7	1.5395205E7	9696696.0	1.3507402E7	1.1022734E7	7227159.0	6278379.0	1.8958578E7	1.6496774E7	1.7903492E7	1.2437298E7
8845	Cluster_08841				1274226.2																																				1092177.0
9095	Cluster_09091														37459.27							65958.71
9095.1	Cluster_09091														37459.27							65958.71
9117	Cluster_09113	6.8693536E7	4.5912884E7	3.41744E7	4.0355932E7	3.4679212E7	3.9796012E7	4.2893504E7	4.5472324E7	2.8135716E7	3.3559892E7	2.936804E7	4.0063224E7	3.347466E7	2.9798806E7	6.766136E7	2.8702268E7	3.8533992E7	3.2353544E7	3.6188536E7	3.4028392E7	3.4863824E7	4.5222508E7	3.6438316E7	3.0473024E7	3.7384384E7	4.1894228E7	3.3947136E7	3.8094504E7	2.9842006E7	5.8542736E7	3.3773004E7	3.8157084E7	5.7792904E7	3.4418036E7	3.5366292E7	2.4997018E7	3.3470054E7	4.629678E7	3.4976704E7	3.455376E7	3.2422508E7	4.743144E7	3.0672054E7	2.77627E7	5.7124072E7	3.6927648E7	4.0515796E7	3.4404332E7
9173	Cluster_09169	9.495208E7	2.9792734E7	1.6829212E7	2.8217848E7	3.4250028E7	2.2571298E7	2.3940238E7	2.630105E7	1.9948556E7	3.9771512E7	2.848656E7	2.4345904E7	2.8004218E7	1.8615604E7	1.05310328E8	1.8919222E7	1.6078959E7	1.8985942E7	2.114031E7	1.6138305E7	1.297899E7	1.8341678E7	1.6504417E7	1.6653434E7	1.7690552E7	1.6313088E7	1.4705105E7	2.139839E7	1.3613065E7	9.041924E7	3.1221218E7	2.2259166E7	7.124888E7	2.5232798E7	3.1621338E7	1.2888552E7	3.3897644E7	3.1630026E7	3.7582828E7	3.1950454E7	1.6320414E7	4.1593812E7	3.0669928E7	1.6401909E7	7.194204E7	2.087168E7	2.1565802E7	1.9406504E7
9210	Cluster_09206	839833.25	4063848.2			3110508.5	147882.86	106055.02	111364.945		159555.44	24329.06	47840.586	87621.23		685480.94	60218.836	42298.074				91167.56	33295.727			56844.844			118310.58		885628.9			667701.94			62300.33	77726.77			47160.598					750658.8	70635.31		54379.363
9232	Cluster_09228	194693.8				141232.62				359325.03						438417.47				683556.5					583319.1						539165.2			573346.9		491531.16				155986.22
9307	Cluster_09303	5805662.5	4187710.0	1.4370646E7	1.0374135E7	6733325.0	1.8056976E7	1.53435E7	5459786.5	1.2292259E7	1.9281652E7	1.9348926E7	6147661.0	5156510.0	1.8712328E7	4636480.5	4532117.0	2.1846482E7	1.8884376E7	1.9859782E7	5988522.0	2.0293906E7	2.02422E7	4460713.0	4538317.5	1.6137333E7	1.8526926E7	1.4379168E7	1.828749E7	8720940.0	2675542.2	1.6614653E7	1.6520671E7	3434610.8	1.6683532E7	3771190.0	8975509.0	5379372.5	1.7882474E7	1.3665128E7	1.4135454E7	1.5120966E7	6484036.0	1.1741908E7	7292841.5	1331996.8	1.4929305E7	1.1703705E7	3510911.0
9307.1	Cluster_09303	5805662.5	4187710.0	1.4370646E7	1.0374135E7	6733325.0	1.8056976E7	1.53435E7	5459786.5	1.2292259E7	1.9281652E7	1.9348926E7	6147661.0	5156510.0	1.8712328E7	4636480.5	4532117.0	2.1846482E7	1.8884376E7	1.9859782E7	5988522.0	2.0293906E7	2.02422E7	4460713.0	4538317.5	1.6137333E7	1.8526926E7	1.4379168E7	1.828749E7	8720940.0	2675542.2	1.6614653E7	1.6520671E7	3434610.8	1.6683532E7	3771190.0	8975509.0	5379372.5	1.7882474E7	1.3665128E7	1.4135454E7	1.5120966E7	6484036.0	1.1741908E7	7292841.5	1331996.8	1.4929305E7	1.1703705E7	3510911.0
9307.2	Cluster_09303	5805662.5	4187710.0	1.4370646E7	1.0374135E7	6733325.0	1.8056976E7	1.53435E7	5459786.5	1.2292259E7	1.9281652E7	1.9348926E7	6147661.0	5156510.0	1.8712328E7	4636480.5	4532117.0	2.1846482E7	1.8884376E7	1.9859782E7	5988522.0	2.0293906E7	2.02422E7	4460713.0	4538317.5	1.6137333E7	1.8526926E7	1.4379168E7	1.828749E7	8720940.0	2675542.2	1.6614653E7	1.6520671E7	3434610.8	1.6683532E7	3771190.0	8975509.0	5379372.5	1.7882474E7	1.3665128E7	1.4135454E7	1.5120966E7	6484036.0	1.1741908E7	7292841.5	1331996.8	1.4929305E7	1.1703705E7	3510911.0
9262	Cluster_09258		113684.52	74616.83		294276.34	516.74066	75428.89	1582867.4			235348.22	78772.97	1089656.1	635861.4	46317.934	941376.1	87023.72		46473.188	48686.426	566935.75		150556.25	873890.44	475454.88	138783.27	58226.438		26283.047	2031.328	269442.84	389955.44		106386.6	717343.94	1279028.5	513903.8	39952.945		23014.834		291248.44	223645.42	32857.797		7134.077		2952986.0
9266	Cluster_09262	2294040.5	2429271.8	1099766.2	1912783.2	1146616.5	2292268.5	1007988.6	1.3065065E7	2017796.9	2489469.8	2135381.0	2018389.5	1.2413929E7	2995688.2	1512546.8	3364974.5	2510703.8	3043768.5	1361292.2	4260282.0	3428851.0	2191389.2	8200873.0	8750738.0	1079958.1	3950422.8	1655688.6	1222347.5	1456458.9	3326036.5	1745871.1	2463688.5	1886758.2	1564802.2	1.7763018E7	3992380.8	2.5319772E7	3516469.5	2152545.0	649873.9		1.4099285E7	2393163.0	2876490.8	3367624.5	1140922.1	4110113.2	1.4691484E7
9266.1	Cluster_09262	2294040.5	2429271.8	1099766.2	1912783.2	1146616.5	2292268.5	1007988.6	1.3065065E7	2017796.9	2489469.8	2135381.0	2018389.5	1.2413929E7	2995688.2	1512546.8	3364974.5	2510703.8	3043768.5	1361292.2	4260282.0	3428851.0	2191389.2	8200873.0	8750738.0	1079958.1	3950422.8	1655688.6	1222347.5	1456458.9	3326036.5	1745871.1	2463688.5	1886758.2	1564802.2	1.7763018E7	3992380.8	2.5319772E7	3516469.5	2152545.0	649873.9		1.4099285E7	2393163.0	2876490.8	3367624.5	1140922.1	4110113.2	1.4691484E7
9264	Cluster_09260	1353941.8	2524533.0	651887.75	1623389.9	1822905.1	972368.1		1228351.9	1140712.6	2074529.2	1904282.4	2214196.0	1869385.2	919066.8	988743.7	1843876.5	1803633.0	1895647.0	2143104.2	3321506.0	2233352.0	1264840.1	1852307.4	166881.03	2208279.2	1454533.2	741605.6	1562258.1	1035030.25	720256.25	598407.06	984716.75	1297758.4	82083.32	2351608.2	2351809.8	1290082.2	2783637.0	2342857.5	463809.25	772774.2	193231.05	1601774.0	265785.5	1831233.8	2334806.8	127612.39	1429478.6
9268	Cluster_09264																								259548.84											138208.31	99569.47							1180312.1	294327.1
9267	Cluster_09263	2961673.5	2888683.2	1592280.2	1450556.0	1312872.8	3300257.8	857321.6	1145450.8	780484.44	1275529.4	1950969.0	1184994.9	3746152.0	1796627.6	2559164.2	2088630.2	2604678.0	3875597.5	2751847.8	2956007.0	1154979.6	2317636.5	2924131.8	1143394.6	1765693.1	3033801.8	2359219.0	2354490.8	2576736.5	1092837.1	2127885.0	1818788.2	2331027.8	3302493.0	965226.44	1208383.9	1957877.1	2925279.2	2539131.5	3112115.0	2265360.0	2045187.9	634205.5	2777596.0	1632156.4	2259450.2	1278037.2	1026144.44
9268.1	Cluster_09264																								259548.84											138208.31	99569.47							1180312.1	294327.1
9268.2	Cluster_09264																								259548.84											138208.31	99569.47							1180312.1	294327.1
9276	Cluster_09272	3157083.5	467747.7	93222.625	587927.9	1467554.4	608486.6	1910080.4	924338.4	545536.25	621291.8	1402152.5	405239.62	1456433.1	700228.9	3035173.8	52272.67	566920.56	37978.773	141425.12	712387.8	405140.72	66218.73	2348504.5	257375.62	1196848.5	474618.72	579621.94	90809.12	194899.11	3182147.0	244590.97	2083829.5	2859492.0	467655.28	1696003.0	823263.3	1230562.1	1592504.5	860666.8	724394.56	458485.16	107961.84	365358.72	606592.8	3633287.0	594098.1	554340.1	96152.45
9276.1	Cluster_09272	3157083.5	467747.7	93222.625	587927.9	1467554.4	608486.6	1910080.4	924338.4	545536.25	621291.8	1402152.5	405239.62	1456433.1	700228.9	3035173.8	52272.67	566920.56	37978.773	141425.12	712387.8	405140.72	66218.73	2348504.5	257375.62	1196848.5	474618.72	579621.94	90809.12	194899.11	3182147.0	244590.97	2083829.5	2859492.0	467655.28	1696003.0	823263.3	1230562.1	1592504.5	860666.8	724394.56	458485.16	107961.84	365358.72	606592.8	3633287.0	594098.1	554340.1	96152.45
9280	Cluster_09276	2722656.8	4526455.5	1559240.5	1409808.8	1178124.4	1143415.6	1001025.9	2459079.0	3547708.2	2062461.8	1043540.5	4815821.0	1812167.2	2216193.2	4702674.5	1285853.0	292549.3	4217609.0	1605987.1	2285963.5	2239952.8	3299447.8	3865774.0	708484.75	2346983.0	1560035.6	3205392.8	2397934.8	5894719.5	1957194.9	1664208.8	899989.06	3276502.0	1586656.2	3110324.2	2168644.0	130420.9	1811849.9	3016103.5	3721480.0	4313791.0	8195915.0	5849387.5	2248747.5	2565566.2	2529389.5	390116.6	3598280.0
9280.1	Cluster_09276	2722656.8	4526455.5	1559240.5	1409808.8	1178124.4	1143415.6	1001025.9	2459079.0	3547708.2	2062461.8	1043540.5	4815821.0	1812167.2	2216193.2	4702674.5	1285853.0	292549.3	4217609.0	1605987.1	2285963.5	2239952.8	3299447.8	3865774.0	708484.75	2346983.0	1560035.6	3205392.8	2397934.8	5894719.5	1957194.9	1664208.8	899989.06	3276502.0	1586656.2	3110324.2	2168644.0	130420.9	1811849.9	3016103.5	3721480.0	4313791.0	8195915.0	5849387.5	2248747.5	2565566.2	2529389.5	390116.6	3598280.0
9287	Cluster_09283	917745.25	555505.75	1881890.9	408669.0	163831.58	1428828.0	337896.38	305933.2	3379.282	1116732.0	774057.56	119711.08	1121992.5	652425.25		162193.27	162341.42	1021562.25	355631.06	333551.62	32901.027	1833912.8	33420.85	922.7327	226362.39	691773.56	255300.94	1364401.0	1395814.1	327123.2	366640.78	65955.664	1272477.0	882977.06	654914.06	122682.0	1259140.9	11077.08	1531984.5	324748.06	523176.97	241454.34	59409.176		927081.6	1132130.8	1861504.8	1440780.0
9291	Cluster_09287	2506140.8	2752693.0	1286177.0	1860790.5	2312507.0	959171.56	1648253.8		1174429.0	1902317.8	1843985.4	1904814.5	1773151.4	2694233.0	1301595.2	1446057.4	790232.7	2223830.8	432289.03	1502587.0	1591832.1	3107605.5	1401988.1	2344574.5	1764192.8	972485.44	869357.1	839184.5	1410393.1	1615357.2	2327088.5	2446902.2	382845.88	943570.9	2268662.5	390021.38	839134.75	1514883.4	1785596.4	157207.2	890245.6	239170.78	1408294.8	489374.38	1190797.6	1456490.0	564057.5	771836.2
9291.1	Cluster_09287	2506140.8	2752693.0	1286177.0	1860790.5	2312507.0	959171.56	1648253.8		1174429.0	1902317.8	1843985.4	1904814.5	1773151.4	2694233.0	1301595.2	1446057.4	790232.7	2223830.8	432289.03	1502587.0	1591832.1	3107605.5	1401988.1	2344574.5	1764192.8	972485.44	869357.1	839184.5	1410393.1	1615357.2	2327088.5	2446902.2	382845.88	943570.9	2268662.5	390021.38	839134.75	1514883.4	1785596.4	157207.2	890245.6	239170.78	1408294.8	489374.38	1190797.6	1456490.0	564057.5	771836.2
9291.2	Cluster_09287	2506140.8	2752693.0	1286177.0	1860790.5	2312507.0	959171.56	1648253.8		1174429.0	1902317.8	1843985.4	1904814.5	1773151.4	2694233.0	1301595.2	1446057.4	790232.7	2223830.8	432289.03	1502587.0	1591832.1	3107605.5	1401988.1	2344574.5	1764192.8	972485.44	869357.1	839184.5	1410393.1	1615357.2	2327088.5	2446902.2	382845.88	943570.9	2268662.5	390021.38	839134.75	1514883.4	1785596.4	157207.2	890245.6	239170.78	1408294.8	489374.38	1190797.6	1456490.0	564057.5	771836.2
9290	Cluster_09286	740361.06	577931.7	3390814.5	353545.4	495805.44	720078.4	184123.8	981321.1	2267956.5	258129.5	701430.0	422084.9	260743.36	368866.38	1290756.9	296881.9	1402343.0	664630.3	2072326.2	1284739.0	1685694.2	695716.44	3400300.0	354910.38	256093.47	634161.3	585072.1	392826.3	508968.9	149631.02	911428.44	376283.06	1533704.2	1132739.9	1021310.9	1096487.6	1357387.0	632904.25	477160.34	2794221.5	2061240.9	1877773.4	947059.2	787125.3	1222857.0	324819.7	99845.695	1022910.25
9295	Cluster_09291	1892966.0	1860128.0	2197475.5	1788275.0	1772468.8	196930.72	862464.6	2191385.8	1164010.4	2668273.2	1295745.1	2021660.8	1028680.1	1798779.8	1821872.1	794033.44	2703433.8	1030957.8	3602886.2	3026755.5	2057239.6	2127037.0	3245613.2	1124378.5	574470.5	169695.6	3420417.0	817417.56	4198395.0	1809567.2	2577720.5	605918.1	3331565.2	2209014.8	1035714.75	1365.2736	1475925.8	4316108.5	1455434.2	4947017.0	1918637.0	425979.6	2410012.5	2267077.2	1761427.0	907477.06	549480.9	372270.5
9300	Cluster_09296	1962318.5	1617980.2	3195198.8	3514004.8	8963771.0	3997875.0	4571954.5	6744566.0	3320381.8	3790300.8	3313119.5	3215790.2	2748173.0	3455854.5	2942073.5	58675.91	4131682.0	4139326.5	2903463.2	2347222.0	5644986.5	4123937.8	3976655.5	4322485.0	3865679.5	3002281.2	5165708.5	5175968.5	6342743.5	5038184.5	2098059.2	3232844.8	3189553.0	4662327.5	2717374.0	2348358.0	3002526.0	3002880.8	2454942.2	5373864.5	2233536.8	3825430.8	5053569.0	3409447.8	3718141.5	4067822.2	4347437.0	1421716.4
9302	Cluster_09298	318204.4	3409587.5	976923.0	817011.9	371957.12	67544.734	551229.75	1908045.8	3280419.5	2751750.0	1076970.5	2631786.2	460978.97	2204031.2	79504.83	1384424.0	730099.44	1710210.1	730009.75	2086731.0	76218.67	425970.44	1709167.5	2504911.8	2886828.5	594351.06	1340918.8	2189540.0	1766324.9	1683177.2	811991.9	331350.56	880875.75	1601301.9	1713047.0	1370740.2	1867359.9	1008377.94	1713479.6	868021.0	1201014.5	2089121.0	4006809.8	2569271.2	3034988.5	1878738.4	4533561.0	1239514.2
9312	Cluster_09308	394225.0	148193.84	3506311.0	1448689.5	2225968.8	1234784.6	1808867.1	3557122.5	1435563.9	1100521.9	397592.44	4366995.0	3536394.8	677527.1	2310951.0	4280693.5	4618977.0	3947290.5	4457107.5	13598.675	2025707.8	2287559.2	3352469.8	1825674.6	1572357.5	1451616.9	3430536.0	3384543.2	1540570.0	565919.2	2085824.0	1293603.8	3638860.2	2349133.0	4685665.5	5364835.0	1725282.6	3268752.2	4346449.5	1982638.6	1714246.5	2698366.8	2758286.0	995662.7	3031308.0	1793804.6	2077210.8	2535528.2
9343	Cluster_09339	411706.47		649342.94	157890.1	373879.44	300265.3	445120.62	410753.25	53097.117	349740.0	806209.44	615582.8	354592.9	590743.3	189590.62	365401.53	555559.75	900997.9	843764.4		432222.1	434536.06	291583.28		327763.0	1016132.9	655525.7	340012.6	190069.44		213976.45	816304.56		1222296.2	399857.7	761536.3	790740.1	106109.41	81686.26	278380.94	316058.88		178409.14	299499.84		283514.44	759669.56	249909.9
9343.1	Cluster_09339	411706.47		649342.94	157890.1	373879.44	300265.3	445120.62	410753.25	53097.117	349740.0	806209.44	615582.8	354592.9	590743.3	189590.62	365401.53	555559.75	900997.9	843764.4		432222.1	434536.06	291583.28		327763.0	1016132.9	655525.7	340012.6	190069.44		213976.45	816304.56		1222296.2	399857.7	761536.3	790740.1	106109.41	81686.26	278380.94	316058.88		178409.14	299499.84		283514.44	759669.56	249909.9
9364	Cluster_09360	2.2543238E7	2.4962954E7	1.250602E7	1.8281242E7	2.6215216E7	1.5759962E7	9386295.0	8453003.0	5968644.5	1.3406287E7	8800867.0	5720109.5	4852480.5	8826929.0	2.5958084E7	1.4139429E7	7189975.5	7288576.5	5491108.5	7284066.5	4202131.0	5655907.0	8409213.0	9875062.0	7567951.0	3938762.0	3979561.2	8481014.0	6965893.5	2.1598922E7	1.2151114E7	6760708.5	2.7594852E7	6477402.5	3.879708E7	7239770.5	2.1625314E7	1.5217799E7	2.5411784E7	2.0236898E7	3.684622E7	1.7002878E7	1.2287997E7	5014910.0	2.0205956E7	8016029.5	7608835.5	7500833.0
9370	Cluster_09366	2.2697544E7	2.0689348E7	1.4074147E7	1.5270431E7	1.9810232E7	1.4943085E7	1.1538984E7	1.2900822E7	9015598.0	1.3856054E7	1.0409126E7	1.3777249E7	8830589.0	1.1140643E7	2.2500246E7	1.2179129E7	1.0629312E7	8861567.0	1.1490166E7	9891581.0	8857780.0	8432387.0	9746774.0	9452149.0	9519263.0	7395110.5	9599528.0	1.0766418E7	9577704.0	1.9672698E7	1.1438811E7	9424580.0	2.1334378E7	1.0522537E7	2.2710602E7	9654888.0	1.9635162E7	1.4060913E7	1.979913E7	1.7593584E7	2.3671742E7	1.5757638E7	1.2601898E7	9503112.0	1.896937E7	1.1349218E7	9654081.0	9702145.0
9394	Cluster_09390	1.5673283E7	968137.56	3834422.5	3910504.0	2252351.5	1545913.0	1332855.8	4737620.5	1544357.8	4006970.8	3483658.8	5006999.0	620930.9	1.2141619E7	8882661.0	983329.7	5304882.5	1.8881664E7	2682886.5	2564760.0	2012629.4	665418.94	968037.4	5016216.0	2727189.0	4642804.5	1260149.1	8829993.0	1.500033E7	9747041.0	805372.56	3958790.0	2.724099E7	5074227.5	886243.0	5103275.0	3107697.8	1783946.2	796028.56	4137185.2	2980997.8	3879637.5	4759583.5	1762499.5	1.2217174E7	3022902.0	2228097.0	3853516.8
9394.1	Cluster_09390	1.5673283E7	968137.56	3834422.5	3910504.0	2252351.5	1545913.0	1332855.8	4737620.5	1544357.8	4006970.8	3483658.8	5006999.0	620930.9	1.2141619E7	8882661.0	983329.7	5304882.5	1.8881664E7	2682886.5	2564760.0	2012629.4	665418.94	968037.4	5016216.0	2727189.0	4642804.5	1260149.1	8829993.0	1.500033E7	9747041.0	805372.56	3958790.0	2.724099E7	5074227.5	886243.0	5103275.0	3107697.8	1783946.2	796028.56	4137185.2	2980997.8	3879637.5	4759583.5	1762499.5	1.2217174E7	3022902.0	2228097.0	3853516.8
9411	Cluster_09407
9394.2	Cluster_09390	1.5673283E7	968137.56	3834422.5	3910504.0	2252351.5	1545913.0	1332855.8	4737620.5	1544357.8	4006970.8	3483658.8	5006999.0	620930.9	1.2141619E7	8882661.0	983329.7	5304882.5	1.8881664E7	2682886.5	2564760.0	2012629.4	665418.94	968037.4	5016216.0	2727189.0	4642804.5	1260149.1	8829993.0	1.500033E7	9747041.0	805372.56	3958790.0	2.724099E7	5074227.5	886243.0	5103275.0	3107697.8	1783946.2	796028.56	4137185.2	2980997.8	3879637.5	4759583.5	1762499.5	1.2217174E7	3022902.0	2228097.0	3853516.8
9445	Cluster_09441			163210.48								126195.125							66087.89	61277.12							73973.35						52987.46			50614.973
9440	Cluster_09436	70754.64				33850.105			99627.22						198348.34	109432.85							115327.39				163814.02		106500.086		101395.97				120807.555						108387.71
9478	Cluster_09474	1.0343605E7	1.1672082E7	2.0749424E7	1.0326639E7	8690180.0	1.9062104E7	9854502.0	5040807.0	1.1624457E7	6528597.5	2874408.0	8725974.0	1.0728834E7	4130948.0	5813536.5	5302657.0	7513646.0	1.678175E7	6019983.0	6359270.0	1.0355641E7	8520100.0	3829735.5	1.0652939E7	9243664.0	2332117.5	2936870.2	8531298.0	6993350.5	8685711.0	6082166.0	1.4371233E7	6053473.0	1.024856E7	4825312.0	9941659.0	2181463.0	1.5221339E7	8063619.0	1.2979151E7	1285994.0	1.0356609E7	9204879.0	2555743.2	1.6679355E7	6593657.0	9825667.0	7403667.0
9478.1	Cluster_09474	1.0343605E7	1.1672082E7	2.0749424E7	1.0326639E7	8690180.0	1.9062104E7	9854502.0	5040807.0	1.1624457E7	6528597.5	2874408.0	8725974.0	1.0728834E7	4130948.0	5813536.5	5302657.0	7513646.0	1.678175E7	6019983.0	6359270.0	1.0355641E7	8520100.0	3829735.5	1.0652939E7	9243664.0	2332117.5	2936870.2	8531298.0	6993350.5	8685711.0	6082166.0	1.4371233E7	6053473.0	1.024856E7	4825312.0	9941659.0	2181463.0	1.5221339E7	8063619.0	1.2979151E7	1285994.0	1.0356609E7	9204879.0	2555743.2	1.6679355E7	6593657.0	9825667.0	7403667.0
9479	Cluster_09475	1316143.2	340424.84	7252720.0	2955960.5	4228846.5		839800.3	537540.94	3311152.5	177691.36	562741.25					1421647.6	687128.75	6616082.0	1040278.06	539517.6	2727274.0	3390256.5	523436.62	803997.9	180404.33	731768.4	1381399.5	1420670.1	1811331.1			561724.4	632381.7	931155.4	2981853.2	738063.6	1181607.1	923339.25	401734.06		4013823.0	455840.12	880170.5	227266.72	354921.47	1253446.8	2233206.2
9504	Cluster_09500											865220.4							828516.0								2384982.2	415086.6	1339908.2						424325.53
9504.1	Cluster_09500											865220.4							828516.0								2384982.2	415086.6	1339908.2						424325.53
9506	Cluster_09502	235880.88		1105974.5			189842.11			110858.55	125682.77				92903.83	134338.39			196394.19	188535.0				115989.7					116383.73	219459.33	143697.08		168504.31	268344.62		42353.43		103995.23		74571.88	452041.0		61844.875			205805.56		49062.6
9511	Cluster_09507	203583.38	137722.66	144837.64			73547.164	164518.2	72695.34	266816.8			36088.08	102779.945		80045.15				78175.625			158531.75	80777.98			55437.07	56430.547		99122.01	98024.29		20389.256		25953.502		90790.39			65064.66					114744.78			136671.45
9561	Cluster_09557		14071.717		79337.195		68552.29	100179.41	229496.4	174690.23			271230.4	31846.316			38530.223		49665.965	212826.45		170924.05	9388.079		2244.3862	117493.92		11016.509	2595.005	44539.96		103009.27	42542.918	32706.615	124841.63	4121.7285		143111.8		25075.596	92689.42		29526.896	9491.1	35951.45	2996.3667	134107.52	65496.03	249692.73
9561.1	Cluster_09557		14071.717		79337.195		68552.29	100179.41	229496.4	174690.23			271230.4	31846.316			38530.223		49665.965	212826.45		170924.05	9388.079		2244.3862	117493.92		11016.509	2595.005	44539.96		103009.27	42542.918	32706.615	124841.63	4121.7285		143111.8		25075.596	92689.42		29526.896	9491.1	35951.45	2996.3667	134107.52	65496.03	249692.73
9561.2	Cluster_09557		14071.717		79337.195		68552.29	100179.41	229496.4	174690.23			271230.4	31846.316			38530.223		49665.965	212826.45		170924.05	9388.079		2244.3862	117493.92		11016.509	2595.005	44539.96		103009.27	42542.918	32706.615	124841.63	4121.7285		143111.8		25075.596	92689.42		29526.896	9491.1	35951.45	2996.3667	134107.52	65496.03	249692.73
9572	Cluster_09568	473115.9	59255.74	169428.95	388074.12	214761.5	609795.5	1402054.4	73428.81	1148898.6	247846.97	2208010.5		286890.0		718547.4	267857.66	1038560.5			531261.3		54239.945	287224.72	218359.89	108100.664	64602.582	155681.95	254974.11	236409.19	558947.5	49931.312	142574.94	416168.53	123938.414	85019.125	298535.1	308157.1		759361.3	519458.94	587768.3	177537.81	79762.69		446279.97	50904.215	103964.9	121790.22
9570	Cluster_09566	2364891.0	210657.39	1359701.2	685392.4	394921.62	939897.94	130202.74	183920.2	537116.0	1243414.4	489144.66	390509.06	437430.75	342131.97	2374366.0	193550.9	89232.875	1621601.2	581594.6	413123.9	144088.16	224312.61	512427.22	212111.8	288690.72	1532385.4	45425.133	743763.8	257852.8	2374730.5	256842.7	390470.62	2017364.2	56615.934	823329.3	162396.08	500360.16	218354.53	787204.06	970770.44	2298779.2	1222423.9	1835226.4	2071174.4	2340424.5	580949.9		236505.05
9580	Cluster_09576	1.9590174E7	6.7949448E7	4.8021392E7	2.8141168E7	3.963672E7	4.863948E7	4.221154E7	6.3519056E7		5.1398564E7	4.7329336E7		5.8865976E7	5.2520276E7	2.0396978E7	3.5631336E7	6.2802616E7	2.1328784E7	3.520894E7		4.6318592E7	3.5560488E7	2.5747422E7	5.398736E7	5.0545652E7	3.8138888E7	2.976143E7	2.2165626E7	3.4485484E7	1.770923E7	3.5237192E7	5.1445148E7	1.6934224E7	5.9507304E7		2.532625E7	2.6684774E7	1.1769534E7		8.4262776E7	2.6018524E7		4.5175744E7	3.7809392E7	1.9528544E7	68467.94	1.9639306E7	2.081652E7
9574	Cluster_09570	221708.94	70777.52	281639.7			61539.176				350919.9	204405.36	345467.62		988331.7	170327.02	2501122.2	114980.82		195657.78	301255.44			117174.016		6213.211	1.7780536E7	78049.13		101156.805	181658.22		256769.28	129397.78				43723.06	245891.31	2878853.8			1949198.9		620064.9	154005.17		6662232.5	120715.586
9622	Cluster_09618	2.26562416E8	1.78255472E8	1.707952E8	1.76533264E8	2.01085136E8	2.03570048E8	2.26095376E8	1.8897144E8	1.9999224E8	1.78501488E8	1.91836608E8	2.04406448E8	1.76789264E8	1.7183584E8	2.24977808E8	1.7969144E8	1.27947024E8	2.01774064E8	2.35697808E8	1.950964E8	2.04325648E8	1.94945616E8	1.86917248E8	1.9414392E8	2.02262352E8	1.79388832E8	2.25831408E8	2.30209136E8	1.32478232E8	2.19407328E8	1.83172288E8	2.52858544E8	1.8087776E8	1.87792336E8	1.71771536E8	1.43616368E8	1.63380656E8	2.31284336E8	1.96280704E8	1.56349264E8	1.46142608E8	2.26284544E8	1.87185552E8	2.96275456E8	2.09150096E8	1.48690384E8	1.572048E8	1.2236252E8
9608	Cluster_09604	448612.2	283192.4	311808.3	196350.14	164344.81	384598.75	243866.08	138619.88			302511.06		182846.16	789773.1			587151.2	39339.89	99633.734	165141.64	181405.06	114926.16	199362.48	185308.25	110335.67			170989.77	589122.6	341197.06		149218.42	19760.281	558753.75	295586.97	106521.6	43580.555	190050.94	48678.66			100141.67		66689.51	164719.73	115596.75		123647.95
9608.1	Cluster_09604	448612.2	283192.4	311808.3	196350.14	164344.81	384598.75	243866.08	138619.88			302511.06		182846.16	789773.1			587151.2	39339.89	99633.734	165141.64	181405.06	114926.16	199362.48	185308.25	110335.67			170989.77	589122.6	341197.06		149218.42	19760.281	558753.75	295586.97	106521.6	43580.555	190050.94	48678.66			100141.67		66689.51	164719.73	115596.75		123647.95
9614	Cluster_09610			102422.47								28613.863	13557.073															42.023018								607351.5		502924.97						102380.96
9606	Cluster_09602	1460238.9	2050522.0	2434176.8	2568407.8	1718103.8	1505896.4	1852415.8	538593.9	3958207.2	1918171.2	6139339.5	1164739.8	3331146.5	1491077.0	2173390.5	2286303.5	2630391.5	3085438.2	1117364.8	5073952.0	1566454.1	1162656.1	4421491.5	1951157.4	1223104.1	1633757.8	1.1860338E7	2196080.8	1084506.6	1360921.4	3973211.0	3539055.5	1129177.0	5368283.5	2267664.2	1950847.8	1412304.1	3260526.0	621782.0	5039949.5	2177847.0	4058525.5	2330540.2	4175919.2	1687584.1	1579400.1	2019797.2	6661571.0
9603	Cluster_09599	142382.3	26057.969	209490.89	99183.984	196436.9	89596.43				83442.13	85515.93		110924.98				28526.88			153171.48	29774.72		42472.82	36543.7	113278.1		50967.676	42597.25	32854.605	50877.91	73273.79		94896.625	41921.09		63734.957		57815.99	53592.906	66836.56			32594.674	90920.92	122591.58		50081.883
9589	Cluster_09585	1541661.5	1435098.9	733153.4	860822.0	1045094.5	1948861.5	1448863.2	1217791.1	909410.75	1396942.5	1520322.0	482070.97	961372.06	738349.5	1148795.4	1399983.8	940872.25	867844.0	1669659.5	922188.5	1482692.6	1077894.5	110341.33	609967.5	876931.3	303693.22	811973.0	764525.5	628759.1	843680.9	747633.4	734797.6	128423.39	1195207.0	173905.28	36762.32	1232080.8	1246236.8	559862.9	542555.56	567009.25	1012430.8	202831.78	2009484.8	1305903.5	993300.6	213629.4	168233.53
9615	Cluster_09611	2194120.0	7353547.0	1561292.2	776492.3	2549591.2	778626.3	1430113.2	2441272.8	1196943.1	1635133.4	1098562.2	2091608.4	1184389.8	793463.25	2680476.2	1383710.5	875126.06	935232.06	1572927.5	3132583.0	1449438.2	1071536.8	1397814.4	2040017.8	2906664.0	756689.1	1260078.6	2551360.2	819420.9	2665866.5	1798118.5	758965.0	2698643.0	1066154.4	383154.1	1802441.6	321087.4	1279906.0	1856060.2	3806433.5	1718138.9	1.0373276E7	1752322.8	2633942.5	3115896.8	766797.56	1215993.2	636180.0
9640	Cluster_09636	2591224.2	2311314.2	898579.7	871883.5	793306.25	1744247.5	379278.72	1033394.06	2737419.5	928781.2	1749602.0	1199509.4	608449.44	1750310.2	2863825.0	1885406.5	1528012.6	652867.7	423273.25		1477942.0	1598734.4	1062283.6	890496.4	271603.44	359241.2	374152.22	1530790.2	984274.94	2995221.5	343614.5	2311428.0	1814877.8	975216.1	902916.9	1139908.8	773514.75	1000643.75	1457213.6	1365011.9	1670446.6	791876.56	597579.7	270524.2	2405129.2	847418.1	764278.4	1607721.8
9640.1	Cluster_09636	2591224.2	2311314.2	898579.7	871883.5	793306.25	1744247.5	379278.72	1033394.06	2737419.5	928781.2	1749602.0	1199509.4	608449.44	1750310.2	2863825.0	1885406.5	1528012.6	652867.7	423273.25		1477942.0	1598734.4	1062283.6	890496.4	271603.44	359241.2	374152.22	1530790.2	984274.94	2995221.5	343614.5	2311428.0	1814877.8	975216.1	902916.9	1139908.8	773514.75	1000643.75	1457213.6	1365011.9	1670446.6	791876.56	597579.7	270524.2	2405129.2	847418.1	764278.4	1607721.8
9719	Cluster_09715	106599.64	157800.28	184562.1	172850.73		98153.336	97070.42	253991.78	15573.161	332208.12	157493.27	114353.12	166648.0		226697.48	47095.98		122926.54		73936.46	111156.414			71786.95		97670.555	70194.61		181053.95	143899.62	179661.34	287316.75	253552.34	165549.2	91833.42		156585.56	88102.68		97072.47		162689.56	103050.086	133386.4	134301.27		174859.61	167154.14
9794	Cluster_09790	1300341.5	973427.3	862517.7	1575240.4	1277046.1	1743928.4	1165192.9	740177.5	6688295.0	811552.4	3110387.2	1139957.1	834484.2	1144334.5	560303.6	1330862.2	1326145.6	996596.06	1730733.0	914863.94	465565.75	564100.9	1241976.2	1029812.44	1131806.8	880245.44	677805.25	992938.0	810242.9	1669688.6	257136.97	669372.94	1121424.6	1929752.0	810037.0	741613.75	842933.94	832170.2	1007292.06	371590.88	2284104.5	1180856.5	541961.2	944772.3	704626.06	399019.0	629926.56	410916.8
9764	Cluster_09760	722292.75	1939032.2	657799.06	424241.0	410292.2	941463.7	525860.44	568562.25	417704.6	1112946.5	226358.38	163215.11	956820.7	188952.14	698175.4	1171921.9	1380940.8	201782.12	251035.9	705967.44	60064.46	581785.9	890733.1	1037653.4	454664.12	78305.61	691442.56	105921.76	1115502.4	40610.82	1032810.25	511566.47	331105.5	1038824.6	976196.56	561288.1	1021758.4	519319.4	2078190.1		1399991.5	679670.9	957634.0	262880.3	167346.4	627083.56	748908.9	564553.3
9763	Cluster_09759																														475.80133
9778	Cluster_09774	50018.08	940106.9	233906.66	780382.1	688842.94	57595.652	342198.5	1266705.8	1633.6902	14374.163	117327.34	353927.88	696152.75	796607.25	911123.1	346873.4	560836.3	546498.56	375483.22	1090275.0	447532.88	536685.0	1378965.6	76173.49	848916.6	477801.62	1030620.7	725471.44		424887.44	104192.79	608942.2	1103557.6		487188.4	716595.94	398481.94	498593.12	342196.3	1729649.5	1053652.4	2208346.0	392388.8	641701.4	703290.75	196798.94	524852.25	281023.9
9778.1	Cluster_09774	50018.08	940106.9	233906.66	780382.1	688842.94	57595.652	342198.5	1266705.8	1633.6902	14374.163	117327.34	353927.88	696152.75	796607.25	911123.1	346873.4	560836.3	546498.56	375483.22	1090275.0	447532.88	536685.0	1378965.6	76173.49	848916.6	477801.62	1030620.7	725471.44		424887.44	104192.79	608942.2	1103557.6		487188.4	716595.94	398481.94	498593.12	342196.3	1729649.5	1053652.4	2208346.0	392388.8	641701.4	703290.75	196798.94	524852.25	281023.9
9792	Cluster_09788	1712711.1	3076162.2	3786204.2	430926.38	1380954.8	2591971.8	1256846.6	1506847.6	305211.97	3204462.0	1707617.4	1181827.4	2401112.2	2035328.0	1652326.5	2508545.2	920016.44	1050327.0	3346271.5	2982755.5	5391166.0	2255696.8			3781747.0	3290235.0	1493829.6	3214701.2	2076119.5	4324734.0	1599353.5	3755660.0	4342784.5	1671200.1	1622746.8	2917252.5	2386846.2	4724405.5	1314471.6	2560946.5	1355146.2	1386355.5	2133227.8	3352637.8	2216407.2	1043574.6	2451663.8	1943486.5
9835	Cluster_09831	222452.88	175796.89	44110.254		259652.5	137235.12	60368.293	99688.52	97576.35	115235.13		189345.16	303461.47	158663.62	237203.97	162283.27	195436.05	211796.66	154563.23	87519.76	250700.08	51062.617		122867.055	127396.02	192360.23	141017.28	153319.25	43557.695			200766.83	117156.12	33173.902		75048.9	256367.23		160805.11	83908.83	75582.2	91336.36				43711.383	99931.75	76660.625
9810	Cluster_09806	49590.465																128209.96	329727.1									15217.573												2505.6353		37357.78
9849	Cluster_09845	414825.06		281052.25	139376.61		109454.83	183153.44		263807.72		84393.56	70348.305	357105.9	152184.44	85284.336		295133.7	78504.05	89934.85	24777.258	198010.03	225784.5	362826.94	42762.918		119840.65	4068.1895	60093.777		372659.47	88292.57	183514.47		37132.57	192247.42	67903.47		126735.13	139011.75		19427.82		9828.639	33737.105	151182.69	45094.297	17163.342	147746.33
9867	Cluster_09863		763131.25	410768.5	374486.84		715039.6	396251.34	92349.52	845838.94	407480.28	481099.47	976794.5	179723.94	33140.54	430425.5	547396.44	63252.867	241799.89	622839.8	157107.17		618087.9		109422.016	662903.25	464540.0	674612.06	262497.03	185031.2		395239.3	423980.34	109224.12		313303.94	305608.47	402130.75		270295.97		431175.06	303712.8	807204.2	155089.92		346608.0	202898.11	213094.9
9869	Cluster_09865	237898.08		128617.76		623697.8	431584.4	193978.88					37539.562						2652.3406	686604.06	149656.28			106200.9	147626.52		848400.2	218338.23					384827.53		557822.7	25841.783	105683.02			451691.62			255220.2						30005.057
9861	Cluster_09857	86882.03	412113.88	6559.2285	72976.36	136724.45	449405.28	418197.8	726662.7			141386.39	119500.99			287490.22	74287.1	134491.48		15908.502	87477.37	228663.53	464766.03	133251.31	3245.404	234680.23	466841.88	302090.25	342728.4	106694.42	585881.2	346825.28	217270.45	322239.44	184539.69		79266.55	466534.6	420815.84	457334.78	470640.6	247406.2				400857.06	525735.56	122916.05	137683.81
9860	Cluster_09856	289720.72	225684.06	257526.4		167584.12	194912.02	372574.62	92105.555	296133.53	66816.68		236367.77	346052.47	298999.84	198370.53		753689.94	316417.03	423706.7	250670.4	246547.56	96368.75	318467.4	708208.3	139180.39	21956.914	332958.34	190655.48					104483.48		136668.55	370544.6	166588.69		132111.23	106211.42	194151.7	504450.78	441136.25	537001.25			182706.25
9860.1	Cluster_09856	289720.72	225684.06	257526.4		167584.12	194912.02	372574.62	92105.555	296133.53	66816.68		236367.77	346052.47	298999.84	198370.53		753689.94	316417.03	423706.7	250670.4	246547.56	96368.75	318467.4	708208.3	139180.39	21956.914	332958.34	190655.48					104483.48		136668.55	370544.6	166588.69		132111.23	106211.42	194151.7	504450.78	441136.25	537001.25			182706.25
9862	Cluster_09858		328616.94	366636.16	162101.61		111903.72			129318.82			228388.89		136650.44	138065.56	52343.08	91295.47			209860.22	23372.928	91796.805	161287.1	194276.88	437773.44												142842.94		210675.89				21300.238		91413.516	47187.8	88993.484	118513.266
9882	Cluster_09878	795600.5	655136.7	253559.25	483822.16	522032.12	450597.22	699983.9	303936.7	619024.8	648256.06	814718.25	492417.8	1085712.8	746198.2	1244051.2	355838.47	469284.88	44648.28		329429.03	645155.5	425925.66	853800.4	701777.9	723467.06	657792.44	511199.12	677335.44	625474.56	988613.4	197614.83	586316.4	766906.0	769015.75	626289.4	142288.25	367028.5	581757.6	658397.8	1069800.5	328469.53	949938.94	178924.48	976335.56	404586.88	134147.77	487703.28	487137.66
9880	Cluster_09876	346996.84	548431.75	421235.06	841823.9	326967.6	336003.94	94915.82	423363.5	348059.1	94334.734	413255.16		578917.25	338990.47	114097.24	329861.88	229507.66	155033.02	282903.2	363566.06	236446.48	328788.97	350941.5	634312.75	72516.88	673719.5	311933.3	561257.4	316997.7	489856.12	243387.08		548456.3	394384.8	701753.9	176364.72	327288.06	476395.12	82366.06	346448.66	178377.88	463171.44	56447.457	374096.88	64332.984	132146.77	229370.73	371396.5
9860.2	Cluster_09856	289720.72	225684.06	257526.4		167584.12	194912.02	372574.62	92105.555	296133.53	66816.68		236367.77	346052.47	298999.84	198370.53		753689.94	316417.03	423706.7	250670.4	246547.56	96368.75	318467.4	708208.3	139180.39	21956.914	332958.34	190655.48					104483.48		136668.55	370544.6	166588.69		132111.23	106211.42	194151.7	504450.78	441136.25	537001.25			182706.25
9887	Cluster_09883	199188.8	591510.0	38918.945	37785.31			243047.05	112041.805		119838.27	130569.58	152117.89	198146.02		114578.03		79807.13		58479.027			237805.17	79809.52	57346.773	83255.875	38367.754	73031.19	125474.63	67757.05	110212.055	107017.37	224245.92	154330.92		130241.3	41065.074		98725.6	135192.64	104532.2		287459.88		74482.26	115077.56	128056.11	132565.69	148436.34
9939	Cluster_09935				24962.947			488073.06	35861.26		181759.78			513103.66		132276.78				11245.073	605107.9		9889.128		42405.12		1315801.0	467189.6			134570.9	118712.26		505638.84		219784.61		16760.934			431121.38		781832.7			521421.44			658397.56
9923	Cluster_09919		1955.4302	58066.49	69144.98	2668.1477	169307.44		66006.7		63850.94	64624.266				107821.04				37100.066	9531.804	31876.404	52660.816							32468.379	38637.53				53778.312	7977.8784			82954.984	26263.227						5146.5454
9942	Cluster_09938	3.05283712E8	2.97209856E8	1.46176592E8	2.15601968E8	3.0228256E8	1.94757728E8	1.21108176E8	1.14463328E8	7.75562E7	1.63716528E8	1.10397296E8	7.8828296E7	6.227088E7	9.9793248E7	2.9213936E8	1.80648864E8	8.4962184E7	8.9704864E7	7.4917712E7	8.5335072E7	5.8225056E7	7.1983328E7	1.03713456E8	1.23778688E8	8.791468E7	4.4733744E7	6.0306136E7	9.7294192E7	8.5403984E7	2.60400784E8	1.4759896E8	6.9977696E7	3.03626368E8	8.4875336E7	4.13436096E8	7.6471624E7	2.49657536E8	1.75526176E8	2.72650944E8	2.37424832E8	4.15532096E8	1.91917168E8	1.52207552E8	6.8090688E7	2.35773696E8	1.01132632E8	9.5741112E7	8.1007984E7
9969	Cluster_09965	927677.75	1158047.4		1274655.4	321997.0	616984.3	276821.1	1002752.0	472342.0	1155.794	1294660.5	2091488.2	404238.56	3623623.0	336225.44		730562.3	465937.78	3369907.8	363927.16	931750.75	912005.06	394924.88	585737.3	1622532.5	1519640.6	2383385.5	2122878.0	718519.06	2186430.8	637387.1		2039983.9	1354887.4	175045.72	357593.38	655637.06	810988.0	472662.2	1021568.56	72778.49	158627.55	2133138.5	1588641.8	1376291.0	699915.0		531467.25
10002	Cluster_09998								187048.17												976725.7														824596.94
10006	Cluster_10002		62189.02			295537.2				43911.035				64997.95		103982.89	94129.58						81582.14	206501.1	46150.1	138205.6		96085.83	77306.57				53335.707	90017.8	110247.555	88983.76			113675.57		69159.08	38056.13	164806.45			120448.336		133537.11
10020	Cluster_10016		96741.75			692705.3			56628.367		204108.97									70537.37																	161990.44			106654.02									54594.97
10019	Cluster_10015	316036.28		312465.53		228441.6	163876.05	146902.84	107378.61	108769.61		115358.74	103362.49	33351.727		380914.2	101617.484	94410.83		81560.625			77450.26			62676.22	137231.0		159449.48	122123.88	357136.06	51562.637		185561.73				67779.984	134532.84		456302.12				120044.125	313941.4	98045.055	111108.34
10015	Cluster_10011		132487.11					155025.44	101691.125					126599.13							67587.54									83628.07	44499.008		46817.266		69668.97
10031	Cluster_10027	5.3418172E7	8.5696328E7	1.1080492E8	2.6510468E7	5.8873304E7	3.2799936E7	4.1050428E7	9430038.0	1.7019628E7	1.3810024E7	8083139.0	3.9979752E7	1.7367136E7	5.7986556E7	5.9468672E7	1.9325696E7	2.824874E7	4.430642E7	1.6342254E7	2.8498386E7	3.8434108E7	1.03232544E8	2724845.5	426900.53	6.0326772E7	4.0064868E7	2.0195322E7	5.0621148E7	1.7887776E7	4.3606588E7	8.5496744E7	3.2987568E7	4.9018516E7	2.8382444E7	1.8086622E7	3.9616424E7	7517498.5	7363483.5	2.3083582E7	1.1058375E7	4.9019672E7	8.4787232E7	9833106.0	4.5352388E7	4.1878264E7	3.2842192E7	1.6969238E7	1.4241833E7
10029	Cluster_10025					62698.375			74034.19					188479.16										268046.12											29865.27			10153.682								29002.387
10050	Cluster_10046	2.069894E7	1.517802E7	1.2178293E7	1.3268764E7	1.4981255E7	1.363094E7	1.3999445E7	1.2832717E7	1.104788E7	1.3429762E7	1.1377146E7	1.5472063E7	1.0666387E7	1.2390931E7	1.6188751E7	1.1381133E7	1.0614065E7	1.0329286E7	1.0757701E7	1.2188364E7	1.0088073E7	9910495.0	1.1061367E7	1.0031137E7	9926611.0	8558388.0	1.0175018E7	1.1481131E7	1.0422812E7	1.6974466E7	9425184.0	1.1692724E7	1.915776E7	1.1448015E7	1.2145465E7	9097476.0	1.481597E7	1.1815046E7	1.7519856E7	1.5665192E7	1.6441111E7	1.1987133E7	1.2956278E7	1.0327123E7	1.5616865E7	1.295161E7	9033198.0	1.0061701E7
10050.1	Cluster_10046	2.069894E7	1.517802E7	1.2178293E7	1.3268764E7	1.4981255E7	1.363094E7	1.3999445E7	1.2832717E7	1.104788E7	1.3429762E7	1.1377146E7	1.5472063E7	1.0666387E7	1.2390931E7	1.6188751E7	1.1381133E7	1.0614065E7	1.0329286E7	1.0757701E7	1.2188364E7	1.0088073E7	9910495.0	1.1061367E7	1.0031137E7	9926611.0	8558388.0	1.0175018E7	1.1481131E7	1.0422812E7	1.6974466E7	9425184.0	1.1692724E7	1.915776E7	1.1448015E7	1.2145465E7	9097476.0	1.481597E7	1.1815046E7	1.7519856E7	1.5665192E7	1.6441111E7	1.1987133E7	1.2956278E7	1.0327123E7	1.5616865E7	1.295161E7	9033198.0	1.0061701E7
10050.2	Cluster_10046	2.069894E7	1.517802E7	1.2178293E7	1.3268764E7	1.4981255E7	1.363094E7	1.3999445E7	1.2832717E7	1.104788E7	1.3429762E7	1.1377146E7	1.5472063E7	1.0666387E7	1.2390931E7	1.6188751E7	1.1381133E7	1.0614065E7	1.0329286E7	1.0757701E7	1.2188364E7	1.0088073E7	9910495.0	1.1061367E7	1.0031137E7	9926611.0	8558388.0	1.0175018E7	1.1481131E7	1.0422812E7	1.6974466E7	9425184.0	1.1692724E7	1.915776E7	1.1448015E7	1.2145465E7	9097476.0	1.481597E7	1.1815046E7	1.7519856E7	1.5665192E7	1.6441111E7	1.1987133E7	1.2956278E7	1.0327123E7	1.5616865E7	1.295161E7	9033198.0	1.0061701E7
10056	Cluster_10052	1974584.2	898070.6	1006001.8	889260.56	1141836.6	1171871.9	941150.5	1286637.1	1232674.4	954211.94	1018511.44	1246662.2	1288457.0	1032255.1	2193477.2	1369930.0	1358033.0	1420256.5	1281535.1	1278851.6	1973140.8	1856218.1	1740710.6	1833790.2	1550198.0	1763551.8	1540871.8	2084070.6	1377462.6	3304700.0	1615921.1	2336126.5	2369127.5	1555203.6	1832008.1	1727713.5	1542121.8	1984082.8	1756018.8	2016990.5	1633066.1	1851984.8	1513224.1	1260780.6	3014283.8	1722070.5	1795475.2	1890650.2
10086	Cluster_10082	374729.2	138084.5	262726.28	168650.47	134342.6	300334.66	53417.8		320873.88	233305.27	435010.62	203127.98	242166.89		265534.06		40553.496	158188.56	178546.75	319631.72	280139.62	57346.152	131134.1	143506.58	117233.984	82666.81	89538.23	289725.97	118813.086	255594.72	79004.02	132660.28	181008.6		124926.48	91859.13			57466.246			180957.64	173352.7	371953.4	521625.97	76066.71	146956.86	143552.05
10085	Cluster_10081	4502446.0	2536940.2	3507552.2	2755007.2	4536664.5	789544.2	1907582.9		6385580.0	2961792.0	1688311.9	575114.0		1668630.8	4360164.5		1724942.4	1646009.5	1260716.5	2092177.9	935291.8	1956079.4	1631862.6	1674722.2	3721834.5	1539928.6	2384407.5	1198523.4	4594284.0	5401113.5	673870.75	1156537.5	3071806.2		741098.44	806728.9	1656902.2	849283.44	1357840.2	2744768.8	3168049.0	1328564.1	3911395.8	2200467.8	4706856.0	2748815.0	1846378.5	300862.88
10091	Cluster_10087		28487.38
10099	Cluster_10095	4750598.5	1.1306903E7	4728555.0	4903600.0	2122762.2	3168883.8	1508045.6	2137252.2	50252.05	5790353.0	3751700.2		8888571.0	3224318.8	5276467.0	7264809.0	647845.75	3570815.5	2656599.0	170329.31	2597912.2	2833572.8	3327756.0	2280544.0	5736446.5	2100091.5	4526263.5	3387887.2	3382599.0	4406408.0	2779307.8	544896.44	2654863.5	2762367.8	137307.95	2057811.4	2749727.2	1272906.1		1481396.5	3095112.0		484447.84	2198725.8	4243763.5	161254.8	595297.75	5665395.5
10129	Cluster_10125								122355.12			87510.96				16124.59	62570.48	243375.81		82223.28	38123.04		87230.87	117040.44					90164.734	72974.72								123206.5		91986.3					125258.79			83129.61	79165.77
10249	Cluster_10245		491260.25			234829.84		25002.111			49979.207		355925.47						16743.807			1850.7974	140493.38						34.402542	35668.08												70644.62
10238	Cluster_10234	16247.635	460479.22	14075.146		546550.4	172755.94	86544.42	101592.945	118798.445	303607.75	195610.88	243165.38		87990.086	205207.17	72332.555	81037.01	217151.95	85934.02		143753.25	89330.28	90705.77				71088.84		89698.78	214301.22	82753.375	160020.83	105755.01	174653.67	75335.234	883.41547	225888.1	78859.46		68338.984	123114.1	125079.2	102819.055	165287.6	102893.195	48324.836	214939.81	131689.72
10239	Cluster_10235		37500.637			95553.164	49883.15		123857.164	109065.35	90144.06	61080.23	42791.4	157285.56				85220.64	72422.14		166556.08	39620.06	37920.355				67869.73	58669.35		68598.55	65044.297	39930.383	102879.06	75596.8		57224.56					143734.83	70437.055			64546.68	199403.38			34192.22
10264	Cluster_10260		126912.984			76010.42	88305.4		172780.14		53172.41		269287.22	51775.375	97955.79		188034.98			84729.4		234540.17	282743.97	110166.555	721693.1	24958.924	158242.48		155349.23	143704.9				134790.05			54767.445	79649.66				209104.6						23212.229
10327	Cluster_10323	640260.5	367749.75	60556.535	156891.42	416663.22	306252.44	276322.94	190978.97		381092.7	94229.62	160903.0	118956.47	282366.75	360245.5	187237.34	476953.9	166368.12	137776.97	133622.66	264715.47	323487.1	443079.88	346211.6	350190.7	120413.016	183176.97	305147.44	390598.56	288071.75	134472.1	169815.73	358584.12	304668.88		380079.8	207693.4	273391.78	172893.62	165073.62	313458.8	89830.51	251713.0		271080.97	168121.88	189705.06	98485.734
10319	Cluster_10315	337821.7	262087.77		83818.21		431678.7	220777.31		107574.85		60372.684	358243.88	134765.7	67082.445			108345.14	81787.21	273021.7	144518.48	49896.375		63208.504	97579.234	64640.344	26580.21	174111.06	163729.25	310551.03	121107.76		103567.24	265948.75	70430.02		114533.92	95270.266		43630.05	198814.69	88510.875	427843.9	242509.1	1795.1201	219765.72	57030.37	67053.97	167439.94
10319.1	Cluster_10315	337821.7	262087.77		83818.21		431678.7	220777.31		107574.85		60372.684	358243.88	134765.7	67082.445			108345.14	81787.21	273021.7	144518.48	49896.375		63208.504	97579.234	64640.344	26580.21	174111.06	163729.25	310551.03	121107.76		103567.24	265948.75	70430.02		114533.92	95270.266		43630.05	198814.69	88510.875	427843.9	242509.1	1795.1201	219765.72	57030.37	67053.97	167439.94
10323	Cluster_10319	2459034.5	1400836.5	1593000.1	2333472.5	5592038.0	1615472.0	1776868.0	2104249.0	1660821.2	1308370.0	2105213.2	1608690.5	1169705.2	1926156.0	2901217.8	1430081.8	2491978.2	2219002.5	1976831.9	1353962.5	1915586.0	1821417.1	1437989.2	2186074.5	911224.6	1643192.9	1817752.4	2036400.9	1249329.0	1957902.2	1252084.4	1528962.8	2698977.8	2515430.0	1351271.6	1402642.9	2592027.5	2122443.0	1714251.5	1456420.8	1411822.1	2202412.5	1262496.5	1307698.5	1642330.8	2280264.8	2144082.0	2034891.2
10444	Cluster_10440										50136.105			47486.133	40354.168			15362.211	56326.1								96737.41	14206.029	86926.516	39798.375				91851.12		47547.555		5429.6606											74536.13
10467	Cluster_10463		5720.419		10139.439	2183.2864			5047.165			11836.928	11981.366			32918.285		336013.88	168235.88		1372.8584	38485.496	39504.504				19117.701	34999.445	7898.3926	19497.75		49928.47			7666.4395	57542.32	2536.768		1937.5713	2286.9502					7725.5537			3816.8538
10474	Cluster_10470	228702.92		691781.8		251074.88	266241.4	281476.94	100746.51	221603.7	99195.63		108032.29	35886.656	328839.8	565703.6	204065.77	232943.64	362818.06	401661.28			135118.31	262253.78	147954.16	56610.273	130266.56	306201.62	327005.38	118045.71	482389.66	130184.68	141845.67	553343.3	97906.9		137237.11		298542.47	460038.62	285109.94	243295.36	138605.6	76919.48		447667.6
10517	Cluster_10513	447650.56	409132.6	707771.3	332592.66	330131.6	355243.38	459466.97	339371.16	1101523.1	311557.22	334359.3	740614.6	555320.1	216838.33	358755.2	132615.64	542899.9	143146.53	447536.3	295366.53	342250.8	391442.75	649995.06	361086.62	157050.12	137639.06	341806.2	459287.25	547732.06	351269.47	295986.12	442876.8	245797.58	414262.3	232067.1	650659.7		250818.33	618843.94	445590.6	480477.53	492766.28	574442.4	433616.88	474273.66	220578.28	503802.8	417022.78
10528	Cluster_10524	68199.69	92923.28	155290.89		96832.19			57693.777	69700.484	74234.75				90035.09	73998.25				77944.7		100245.445							116343.66		125697.78	68107.81	42231.754		105170.4	56377.44						89194.875		35401.934	50058.625	139499.0
10543	Cluster_10539	1720924.1				587369.75		402404.25								2108790.5								222049.4							1782987.6			2015600.8		998278.9							945018.75			1538301.0	737427.8
10575	Cluster_10571	25073.594	157385.98	295377.8	21066.36		219934.31	206852.38	152717.66	280767.75	310645.3				163696.12		47293.832			317576.53						22829.656	1024296.0	173633.9				101120.68					16799.707				95240.8	205781.47	401621.66	60804.86	182674.77			27242.734
10609	Cluster_10605	767263.25	73000.97	550811.75	439691.62	338462.38	316152.62		706503.7		804377.2	336228.78		355033.16	698072.4	576334.8	330045.28	687183.6	304197.4	3665.8284	360324.38	180483.44	401551.9	220312.4	397826.9	626544.7	107831.79	252191.1	198855.64	359771.47	708389.4	317577.38	659620.9	1095349.6	351093.44			141735.48	686379.75	237780.05	232789.61	247213.47	166728.08	458179.2		419428.3	312655.28	361035.8	88335.04
10599	Cluster_10595		106695.836	625941.1		89882.766	32390.654	220472.69		118596.08	275403.1	63052.156				88487.42	124560.625	340355.6	454695.16				98928.97	60393.793	411584.62		802109.06	50522.223	224812.94	73379.3		150967.36	120015.38		71613.27	102398.15	200885.45	552414.0	174628.58	129281.55	8921.585	156206.9	320307.88	74065.375	292283.8		74114.83		232897.98
10607	Cluster_10603								77146.31			75062.07			85377.266			2248.315			6255.9106			90667.305		788.4001							86474.38	101384.8	127185.85	44556.633		94627.09	35721.14						87705.805
10628	Cluster_10624	2043271.6	843825.7	769005.3	381366.47	1204524.1	1402507.0	898963.6	673906.2	480299.2	1427694.8	672214.44	616741.8	214583.58	610547.94	1052676.2	233550.55	532679.94	508684.34	417491.97	675155.44	296862.38	58953.957	308666.06	1058561.4	507581.22	608183.6	524806.5	356242.03	132867.28	1242352.2	207198.22	315669.56	789837.9	104287.734	740520.25	407766.8	915951.75		392693.28	72448.766	578546.8	680951.44	234851.45	398720.03		1169601.9	499632.22	292560.4
10628.1	Cluster_10624	2043271.6	843825.7	769005.3	381366.47	1204524.1	1402507.0	898963.6	673906.2	480299.2	1427694.8	672214.44	616741.8	214583.58	610547.94	1052676.2	233550.55	532679.94	508684.34	417491.97	675155.44	296862.38	58953.957	308666.06	1058561.4	507581.22	608183.6	524806.5	356242.03	132867.28	1242352.2	207198.22	315669.56	789837.9	104287.734	740520.25	407766.8	915951.75		392693.28	72448.766	578546.8	680951.44	234851.45	398720.03		1169601.9	499632.22	292560.4
10639	Cluster_10635	6923919.5	5069280.0	6388287.5	6274676.0	6785868.0	6350471.5	5370694.0	5971811.5	6574008.5	6228626.0	5622746.0	5183913.5	8239987.0	6478486.5	8249777.5	6162018.0	6865592.0	6277049.0	5918263.0	6427668.5	2805777.8	6499671.5	6625169.5	6414515.0	7016815.0	7931658.0	6607260.5	6906547.0	7562457.5	1.0092985E7	6188697.5	7107034.5	8004907.5	5965422.5	6043730.0	5810689.5	6951807.0	6933288.5	7111356.0	7035082.0	7689608.5	8289203.0	6027220.0	5949384.5	8381842.5	6291119.0	6662587.0	6356575.0
10683	Cluster_10679	4.0923248E7	2.28395E7	1.8216812E7	2.3450304E7	1.7122988E7	2.0199746E7	2.6230648E7	2.9480732E7	1.6056615E7	2.13498E7	1.894284E7	2.6051204E7	2.0353556E7	1.8737718E7	3.8767792E7	1.6900948E7	2.4767556E7	1.7791706E7	2.3696884E7	2.236164E7	1.9401996E7	2.38001E7	2.2356672E7	1.5918113E7	2.1727656E7	2.6223564E7	1.8626512E7	2.4834448E7	1.5792674E7	3.4360572E7	1.8095904E7	2.1898748E7	3.3948424E7	2.4264288E7	2.0844174E7	1.3723758E7	2.2187726E7	2.636662E7	2.0667654E7	1.8569358E7	2.1146596E7	2.9532384E7	1.9947364E7	1.640732E7	3.7394824E7	2.15516E7	2.5520942E7	1.8755256E7
10683.1	Cluster_10679	4.0923248E7	2.28395E7	1.8216812E7	2.3450304E7	1.7122988E7	2.0199746E7	2.6230648E7	2.9480732E7	1.6056615E7	2.13498E7	1.894284E7	2.6051204E7	2.0353556E7	1.8737718E7	3.8767792E7	1.6900948E7	2.4767556E7	1.7791706E7	2.3696884E7	2.236164E7	1.9401996E7	2.38001E7	2.2356672E7	1.5918113E7	2.1727656E7	2.6223564E7	1.8626512E7	2.4834448E7	1.5792674E7	3.4360572E7	1.8095904E7	2.1898748E7	3.3948424E7	2.4264288E7	2.0844174E7	1.3723758E7	2.2187726E7	2.636662E7	2.0667654E7	1.8569358E7	2.1146596E7	2.9532384E7	1.9947364E7	1.640732E7	3.7394824E7	2.15516E7	2.5520942E7	1.8755256E7
10686	Cluster_10682	3564762.5				960960.0									384888.66	4502503.0		70569.76					324016.28								2760458.8	975188.56		2288956.8		259256.53					347650.47					4251375.5
10687	Cluster_10683	1529138.2	26460.92	485555.66	503728.53	439428.0	451727.56	1301347.2	2294764.5	690074.94	512912.44	698265.94	680851.75	1084461.6	1343062.1	718749.25	1095532.2	1554540.0	413507.66	761015.94	438902.75	480705.25	1035407.6	1179013.8	1230137.8	801026.0	1497947.8	1160276.8	1010661.06	342666.28	891573.5	354566.72	700664.5	621093.1	1081587.8	489171.8	1138643.9	201500.27	936041.2	568367.25	482505.38	633768.06	413742.88	857237.56	1818308.9	1073274.6	591838.1	303812.97	307415.0
10701	Cluster_10697	67407.66	8976.584	538481.0	583783.6		82987.195		243282.38	257260.75	298990.4		205198.34	101520.45		82174.93	238576.22	159376.0	420659.94	278942.16	291027.4	765206.9	108504.99	263708.78			177652.39	151343.72	538845.1		280292.03	83022.16	112330.28	413557.8	292256.78	270862.47	504345.22	58351.71	355353.25	264181.78	484678.2	514682.12	1783554.8	332319.78	387793.9	327805.7			339976.47
10701.1	Cluster_10697	67407.66	8976.584	538481.0	583783.6		82987.195		243282.38	257260.75	298990.4		205198.34	101520.45		82174.93	238576.22	159376.0	420659.94	278942.16	291027.4	765206.9	108504.99	263708.78			177652.39	151343.72	538845.1		280292.03	83022.16	112330.28	413557.8	292256.78	270862.47	504345.22	58351.71	355353.25	264181.78	484678.2	514682.12	1783554.8	332319.78	387793.9	327805.7			339976.47
10727	Cluster_10723	214769.92	928235.06	302399.56	417548.38			530448.8	1939980.6	651671.4	69575.55	421071.6	947762.5	674369.5		118857.27	1885062.8				1694640.9		1654451.4	1048036.25						98084.72	57284.832	214466.72		17658.234		9366.048	1495364.6	455003.6		567820.0		94216.69	562561.25		695086.0	231624.23		232664.69
10734	Cluster_10730	7630060.5	4624706.5	4771865.5	3458733.0	2495171.0	4237521.0	3063775.8	744399.9	1975782.1	4332495.0	7635338.5	6217750.5	2636089.5	4199267.5	6142105.5	3273185.0	3473181.2	795654.1	7567303.0	474872.28	1430218.9	3359325.8	1331468.2	1955800.2	2027044.1	8000327.0	5653605.0	3366331.0	4497267.0	4445394.0	1702902.0	3611800.8	2982627.8	1819725.2	4055488.5	4680429.5	3293295.2	3211027.0	4642487.5	5551538.5	2872382.8	549221.4	3056755.0	4499794.0	6278230.5	6875481.0	3739537.2	5704609.0
10719	Cluster_10715	6144025.0	2306465.5	1683484.0	3262941.2	2808044.5	2837318.0	2479027.0	1735054.9	2669156.5	3401153.8	5044555.0	4724873.0	4674947.0	2524331.8	5841926.5	3159362.2	3214390.0	5879181.0	3109394.0	5345229.0	3983322.8	4136782.0	7499353.5	4228866.5	4065747.8	6290622.5	2025855.2	4126704.0	7575221.5	5561730.5	1234541.5	2395138.5	3710990.8	3592225.0	2887596.0	535211.6	2124249.2	4381500.0	3675101.8	2958010.0	1304796.5	3414847.5	3146822.5	2560982.2	5522915.0	3244304.0	4350971.5	1008885.5
10719.1	Cluster_10715	6144025.0	2306465.5	1683484.0	3262941.2	2808044.5	2837318.0	2479027.0	1735054.9	2669156.5	3401153.8	5044555.0	4724873.0	4674947.0	2524331.8	5841926.5	3159362.2	3214390.0	5879181.0	3109394.0	5345229.0	3983322.8	4136782.0	7499353.5	4228866.5	4065747.8	6290622.5	2025855.2	4126704.0	7575221.5	5561730.5	1234541.5	2395138.5	3710990.8	3592225.0	2887596.0	535211.6	2124249.2	4381500.0	3675101.8	2958010.0	1304796.5	3414847.5	3146822.5	2560982.2	5522915.0	3244304.0	4350971.5	1008885.5
10724	Cluster_10720	2938810.8	1340374.4	733890.4	681683.1	78106.89	88473.68	73987.94	519480.38	18080.857		841681.8		213965.78	250178.03	232170.81	549763.44	29932.39	2832083.5		1195738.5	1442754.9	790377.4	251513.31	6349.7617	648257.7	752955.44	139217.58	453970.25	1224656.8	72591.67	625490.3	125566.77	1713174.5	1333176.5	322700.62	1305468.8	42316.99	231495.25	589541.1	279501.84		131089.9	67411.414	1120174.9	65621.46	821507.75	45206.316	364308.6
10724.1	Cluster_10720	2938810.8	1340374.4	733890.4	681683.1	78106.89	88473.68	73987.94	519480.38	18080.857		841681.8		213965.78	250178.03	232170.81	549763.44	29932.39	2832083.5		1195738.5	1442754.9	790377.4	251513.31	6349.7617	648257.7	752955.44	139217.58	453970.25	1224656.8	72591.67	625490.3	125566.77	1713174.5	1333176.5	322700.62	1305468.8	42316.99	231495.25	589541.1	279501.84		131089.9	67411.414	1120174.9	65621.46	821507.75	45206.316	364308.6
10724.2	Cluster_10720	2938810.8	1340374.4	733890.4	681683.1	78106.89	88473.68	73987.94	519480.38	18080.857		841681.8		213965.78	250178.03	232170.81	549763.44	29932.39	2832083.5		1195738.5	1442754.9	790377.4	251513.31	6349.7617	648257.7	752955.44	139217.58	453970.25	1224656.8	72591.67	625490.3	125566.77	1713174.5	1333176.5	322700.62	1305468.8	42316.99	231495.25	589541.1	279501.84		131089.9	67411.414	1120174.9	65621.46	821507.75	45206.316	364308.6
10733	Cluster_10729	228377.42		740429.3	1282571.0	629493.1	109607.945	694342.25	78919.62		151276.73	199510.25	460167.66	422480.8		239881.75	169480.14	75746.55	683256.44	894110.4	1469403.5	748285.6	48595.56	2302962.2	258473.58	1124920.1	3577119.0	41621.82	41084.45	35383.43	441277.7	811444.94		2498759.2	616709.1	147372.25	1183424.0	138474.6		1110413.4	1227064.2	1668.0532	319247.12	1336015.8	244579.17	578351.6	666662.44	361725.94	1342873.8
10746	Cluster_10742	1393808.6	1215711.0	715333.06	393305.53	1240139.6	603238.1	72726.28	902954.2	2348575.0	570741.7	184029.44	2324291.8	909383.3	693520.1	1329782.2	219385.69	628769.7	884736.5	922601.6	3684200.0	1106435.9	805865.94	681246.06	1295086.2	330199.16	515385.9		1774764.6	1023717.94	1021383.1	681315.3	1264874.1	1384338.5		1185467.6	1282321.0	1989659.1	1308156.2	978466.6	191696.34	1227515.6	1989485.5	1950772.8	5335767.0	895513.25	785031.2	4292733.0	522429.94
10753	Cluster_10749	102212.63	178286.31	39671.977	126941.17	220028.56		110545.22	92062.44	4741.3467	84988.31	74868.98	127210.21		328939.47			49161.805		167278.9	158109.84	140748.3	214966.88		832.0542	16053.804	77216.625	40639.12	56979.645	133191.9	195842.53	84648.58	48955.773				106979.59	31576.12	39427.53	122244.33	153053.75	26556.143	31460.812	96908.31	60388.42	83159.164	29912.947	138653.27	65872.66
10754	Cluster_10750	17505.553	143326.61	108691.74	98849.125	95785.97	49266.11	97295.836	292494.84	547.68567	76385.97			224181.14			155296.27	127279.17	118887.766		66772.46	44518.527	64030.375	123802.29	267267.8	43013.44	13106.473	51787.05	46440.223	7979.807		26885.846	81.29394	68750.31	46318.355	180943.73	144134.31	322725.94	20639.754			167521.33	314267.5			30601.477			181759.94
10754.1	Cluster_10750	17505.553	143326.61	108691.74	98849.125	95785.97	49266.11	97295.836	292494.84	547.68567	76385.97			224181.14			155296.27	127279.17	118887.766		66772.46	44518.527	64030.375	123802.29	267267.8	43013.44	13106.473	51787.05	46440.223	7979.807		26885.846	81.29394	68750.31	46318.355	180943.73	144134.31	322725.94	20639.754			167521.33	314267.5			30601.477			181759.94
10754.2	Cluster_10750	17505.553	143326.61	108691.74	98849.125	95785.97	49266.11	97295.836	292494.84	547.68567	76385.97			224181.14			155296.27	127279.17	118887.766		66772.46	44518.527	64030.375	123802.29	267267.8	43013.44	13106.473	51787.05	46440.223	7979.807		26885.846	81.29394	68750.31	46318.355	180943.73	144134.31	322725.94	20639.754			167521.33	314267.5			30601.477			181759.94
10754.3	Cluster_10750	17505.553	143326.61	108691.74	98849.125	95785.97	49266.11	97295.836	292494.84	547.68567	76385.97			224181.14			155296.27	127279.17	118887.766		66772.46	44518.527	64030.375	123802.29	267267.8	43013.44	13106.473	51787.05	46440.223	7979.807		26885.846	81.29394	68750.31	46318.355	180943.73	144134.31	322725.94	20639.754			167521.33	314267.5			30601.477			181759.94
10749	Cluster_10745	2382632.0	1772422.8	635080.56	729056.4	829666.56	1665533.0	499263.16	1680160.9	1015700.5	1543529.1	1308265.1	1504796.0	2843514.0	1613744.5	2701640.2	1124747.4	1628849.4	1022013.56		516401.47	66475.45	1413532.0	2378502.0	2803075.0	751959.9	1245427.1	644644.7	1826418.6	995830.2	4272032.0	217510.92	1371378.8	2807031.2	1582844.8	3939144.0	866720.7	4528210.0	2363373.8	1108858.2	2084413.4		4438581.5	833344.5	853467.1	3402635.8	740050.8	1820973.4	2331329.2
10749.1	Cluster_10745	2382632.0	1772422.8	635080.56	729056.4	829666.56	1665533.0	499263.16	1680160.9	1015700.5	1543529.1	1308265.1	1504796.0	2843514.0	1613744.5	2701640.2	1124747.4	1628849.4	1022013.56		516401.47	66475.45	1413532.0	2378502.0	2803075.0	751959.9	1245427.1	644644.7	1826418.6	995830.2	4272032.0	217510.92	1371378.8	2807031.2	1582844.8	3939144.0	866720.7	4528210.0	2363373.8	1108858.2	2084413.4		4438581.5	833344.5	853467.1	3402635.8	740050.8	1820973.4	2331329.2
10740	Cluster_10736	121813.445		1239252.5	427711.16	591306.6	573218.7	2239.801	3887.9282	1471174.2	800411.94	508601.44	5965.1587	1259048.1	485229.6	662879.5	65239.637	1105203.8	919509.7	145029.88	2268729.0	46672.08	662087.2	825233.3	413903.84	971648.4	363971.0	489725.62	789132.1	758114.94	1963353.8		431488.56	1636726.2	1284956.6	498928.72	914368.7	754648.9	822431.8	2100718.8	959388.56	1950950.1	3093335.0	226437.44		630541.44			998696.94
10741	Cluster_10737	1045869.94	1009996.56	1322884.1	1597949.0	1226425.1	74790.93	888110.1		1496433.1	1786555.9	128757.55		26642.225		1281675.5		432945.75		9652.464	119728.93		1909715.8	1598845.1	1623275.6	1437253.6	308168.38	1173002.1	1738111.2	1671781.9	2034198.2	631717.1	1427743.1	1070268.5			111033.23	608479.06	1049883.0	293513.03		629661.6	2054230.9	107288.8	146184.75	1599199.6	683046.44	1053916.9
10742	Cluster_10738	678060.06	12883.939		76583.26	331234.78	610110.25		280284.12	47501.273	114410.97				207636.83		66155.586	161173.78	87681.055		595114.0	157378.22	49697.414		474572.4	8110.2686	35935.254			110917.52	55137.71		686540.75			110253.58	352217.3	275740.22	738244.94	203819.3	320114.16	45056.047	285509.53		6518.921	453099.22	197745.1	72460.195
10735	Cluster_10731	398395.84	362153.12	250726.98	694200.7	146541.39	508550.0	553509.44	586182.06	172796.42	413883.34	399193.03	629550.7	670509.6	668471.44	477754.3	324040.72	577215.56	252178.47	485637.9	645576.06	434325.3	686186.94	358366.03	543161.4	456317.78	255322.7	565036.56	614886.94	230891.3	614769.44	386698.75	620755.9	352934.2	276138.25	636394.4	650087.75	285170.5	1201947.2	562616.3	627820.0	450304.38	420709.44	721318.5	453470.0	459460.44	415176.22	312124.44	433387.0
10761	Cluster_10757	2.1684142E7	4632436.5	2268693.5	1906895.6	8395692.0	3498158.0	4443595.0	2391748.0	2798415.2	4344531.5	3932294.2	3934293.5	3469384.8	2298395.8	2.1517038E7	4605711.5	4058306.5	2757241.2	2590325.2	5171968.5	1675292.0	2835032.5	4038165.5	2509978.2	3451675.0	1628319.5	2302544.0	4956238.5	2365764.2	1.6933072E7	4331928.5	2667964.2	1.5319694E7	2271521.5	8305731.0	2595363.5	2700020.2	3254037.5	6306353.5	5999615.5	2556776.5	5970104.5	2931591.0	2728793.2	1.8761146E7	2272414.0	2560349.0	3616194.0
10770	Cluster_10766	1.06894944E8	4670589.5	1771551.8	6064312.5	1.1929922E7	1.0200444E7	7264496.0	4877140.0	4160398.5	3834346.2	2.5106288E7	9801340.0	7301116.5	6734176.0	1.167148E8	1342314.1	4200848.0	1433065.2	5738933.0	1321724.1	2.2632862E7	1305173.9	5215846.0	1.7398948E7	9389070.0	1.4071906E7	1809763.2	2508071.0	5352634.5	1.06317936E8	1643846.1	4538943.0	8.3976672E7	7192311.0	3494035.2	119283.016	1028191.94	6328981.0	3037197.8	4696464.5	2001007.0	4498759.5	1916857.5	3736495.2	9.8701064E7	2584128.0	3809891.0	3534896.0
10832	Cluster_10828	482480.2	110203.31	99784.8	427195.38	341607.56	286543.7	487220.16	381847.72	539064.25	465287.47	295608.4	126739.56	341149.78	278016.1	535916.6	322334.12	52720.79	166109.47	67552.516	316274.9	97911.414	203183.97	439771.28	210258.55	274122.5	173480.48	238231.84	125117.69	441750.8	294537.16	179901.39	219769.06	612832.75	53388.65	449629.06	356111.88	179088.45	166825.4	364939.12	243307.6	220488.6	195044.66	272605.34	47800.43	530804.5	185277.66	337583.56	105380.08
10832.1	Cluster_10828	482480.2	110203.31	99784.8	427195.38	341607.56	286543.7	487220.16	381847.72	539064.25	465287.47	295608.4	126739.56	341149.78	278016.1	535916.6	322334.12	52720.79	166109.47	67552.516	316274.9	97911.414	203183.97	439771.28	210258.55	274122.5	173480.48	238231.84	125117.69	441750.8	294537.16	179901.39	219769.06	612832.75	53388.65	449629.06	356111.88	179088.45	166825.4	364939.12	243307.6	220488.6	195044.66	272605.34	47800.43	530804.5	185277.66	337583.56	105380.08
10835	Cluster_10831	110876.93	193965.73			88326.09		59778.19		107064.625	502653.1				141057.05		115031.51	3576.8298	3948.0264	186901.19	125454.86	101626.14		19842.795	36700.688	219196.0	181936.19	152358.88	109618.77	71297.91	184904.83	192034.02	39851.895			271674.66	65623.875		33481.26	25895.684	78417.42	97602.68	112675.83	164285.12		148725.73	270895.44	87818.47	144995.05
10838	Cluster_10834													153520.92		227858.55			147803.08		145338.86		555037.7	100483.23	192412.4	347030.62	122491.35	385874.34	165531.95	567067.44	152596.9	212146.06	35699.023	309639.22	491362.62	332204.12			415315.22	492664.16	29081.293	136615.05			505142.38	214927.19	356015.72	223343.98	140501.53
10866	Cluster_10862	3.3118588E7	1.5250031E7	2.5932966E7	1.0471531E7	1.65244E7	1.4432011E7	1.6102589E7	1.2187024E7	1.670616E7	1.5503373E7	1.9354352E7	1.7196888E7	2.0423158E7	1.5054837E7	3.3582004E7	1.0244998E7	1.3289046E7	1.4705574E7	1.2025317E7	1.3621749E7	1.4046565E7	1.3405556E7	1.2132712E7	9239861.0	1.4085821E7	1.4821709E7	1.1882679E7	1.9441712E7	1.3082341E7	2.9716894E7	1.5234008E7	1.7625636E7	2.663823E7	9931617.0	1.7966078E7	9398965.0	1.435673E7	1.7092442E7	2.1556232E7	1.8603618E7	1.2328003E7	1.724568E7	1.1691292E7	9962272.0	2.8529172E7	1.449375E7	1.0475973E7	1.605143E7
10895	Cluster_10891	4067.167	111568.85		488611.56	257098.34			304086.47	137262.72	199305.22	269393.1	356504.78	344446.0			125064.79			172339.64	147600.94	174806.86		43464.184	253703.4	74037.66	265100.88				88524.05			58373.617	141798.52	245223.83	165556.61			239064.75	107617.48	208126.6	171041.44		55747.258	216535.92	164969.45	97142.34	102501.37
10893	Cluster_10889						113187.14						149851.27
10924	Cluster_10920	1113192.4	1031642.0		594835.7	911907.94	919925.2	288978.2			665256.44		999382.44	1528374.1	1925503.0	404805.5	933912.7	760929.6	1551935.9	558147.9		653245.44	258607.08	182843.95	1385936.4		708556.0	530753.75	990150.75	1169738.0	221819.69	206196.55	532667.3	752063.25	418257.7	834854.3	449648.44	234189.39	103000.12	407271.66	367584.53	489234.38		455349.25	76290.375	193206.5		132133.03	906090.75
11013	Cluster_11009	535585.75	109442.34									67466.68									130840.26		258618.16		234785.67					127226.01	357171.97			223332.84			60320.914			234661.3						213354.75
11029	Cluster_11025	6431913.5	1.4770459E7	1.076264E7	2900922.2	6336836.0	2056862.1	8656963.0	2668248.2	1.7858924E7	2.2317364E7	2907378.0	5651903.5	1.9026566E7	9261257.0	8288558.0	4274912.0	4951960.0	4474456.0	1.5005144E7	1.5904534E7	8203057.5	1.6466642E7	1.6074214E7	8579266.0	6803624.0	8847115.0	3182016.0	1.0484006E7	4672154.0	6836676.5	9583584.0	6743103.5	6044327.5	1.1191165E7	8424651.0	1.5359952E7	2901979.0	1.2104045E7	1.2820515E7	5067036.0	8389969.0	3.8812652E7	4753774.5	1.2495582E7	6580677.0	3133304.0	6684502.0	2629489.0
11024	Cluster_11020	150541.84	293877.88	219874.39		1393359.4	219718.48	94419.05	130917.78	15505.307		14368.905		59847.25			73849.82			126401.38	128513.79		81496.4	76581.484	11299.756		78127.79				85270.02	41374.17	1218.1001	70474.29			117511.8		73074.09		92766.77		73101.36	2668.9297	80523.26	15862.909		16550.732	106491.26
11073	Cluster_11069		66943.97	55793.734		71575.1			124833.68		67496.984	141889.94		97189.766	171482.95	66213.87	198845.33		138949.98	29379.977	44776.527	162303.14	69994.43	136466.56	84747.47		139407.02			129865.83				69118.69	102708.63	186037.28		144243.9	66824.04	57978.668	64743.973	61655.125	202237.05	206957.95	148398.19			77203.375	192536.66
11072	Cluster_11068								68373.21					40948.74		20889.848		129185.62		105000.31	226541.88	25172.234				128.90005		67294.414								63984.637	38440.48				111761.95		54437.863	37667.332	37416.43
11098	Cluster_11094	2503327.8	2324412.8	2459175.0	1322608.0	2514844.0	1485135.4	4405863.5	2148458.0	3428072.8	3093492.0	4626145.5	4504251.0	1590292.0	864977.25	2507373.2	1947810.0	664086.2	3094268.8	4275636.0	3381547.5	2498825.2	1422055.4	1712553.6	2568397.2	2363219.0	1265014.1	1792500.8	2964239.8	2514127.2	2474305.5	2006900.8	519369.2	2038652.9	2417770.5	1257107.9	1735096.6	2367590.8	1836970.8	2338039.2	1204827.5	2799769.8	162987.4	1725587.6	1733837.2	2325463.5	1920443.8	1199967.1	2649207.0
11134	Cluster_11130	3.0740884E7	1.23954112E8	2.5600696E7	3.4512624E7	5.9723528E7	3.638176E7	2.024497E7	4.038618E7	3.5674012E7	5.05514E7	3.0749264E7	5.464304E7	9.2262936E7	2.8703602E7	3.3056476E7	7.201076E7	2.865711E7	8.8640448E7	2.9084252E7	6.0865888E7	4.058694E7	2.3129446E7	3.2933858E7	4.2035376E7	2.5125322E7	4.250418E7	2.7356772E7	2.7892228E7	2.6060052E7	2.6630096E7	1.8802162E7	2.5405922E7	2.6489292E7	3.2170864E7	5.3496452E7	2.3690858E7	4.0443336E7	4.5666112E7	2.883905E7	1.92104E7	2.1866E7	1.7798398E7	2.7520664E7	4.694204E7	2.609986E7	2.1661978E7	3.484436E7	4.7513252E7
11134.1	Cluster_11130	3.0740884E7	1.23954112E8	2.5600696E7	3.4512624E7	5.9723528E7	3.638176E7	2.024497E7	4.038618E7	3.5674012E7	5.05514E7	3.0749264E7	5.464304E7	9.2262936E7	2.8703602E7	3.3056476E7	7.201076E7	2.865711E7	8.8640448E7	2.9084252E7	6.0865888E7	4.058694E7	2.3129446E7	3.2933858E7	4.2035376E7	2.5125322E7	4.250418E7	2.7356772E7	2.7892228E7	2.6060052E7	2.6630096E7	1.8802162E7	2.5405922E7	2.6489292E7	3.2170864E7	5.3496452E7	2.3690858E7	4.0443336E7	4.5666112E7	2.883905E7	1.92104E7	2.1866E7	1.7798398E7	2.7520664E7	4.694204E7	2.609986E7	2.1661978E7	3.484436E7	4.7513252E7
11139	Cluster_11135	51327.59		79119.94		839015.5				115878.64	18957.695			72028.18	60410.957	174515.38		85580.164	35552.42				54806.934					149934.52				32848.902	64320.5		122626.89		93410.43			69974.29	138196.1			113165.65	39816.996	52567.58		145050.8	31936.498
11139.1	Cluster_11135	51327.59		79119.94		839015.5				115878.64	18957.695			72028.18	60410.957	174515.38		85580.164	35552.42				54806.934					149934.52				32848.902	64320.5		122626.89		93410.43			69974.29	138196.1			113165.65	39816.996	52567.58		145050.8	31936.498
11226	Cluster_11222		105156.6	112337.92				165075.66			132068.67	106062.06	86460.484	76355.055	95005.38		228104.84		84185.43	208732.98		109071.34	34667.33	76907.88	45516.695	42091.445	58363.54	58961.492	77441.69		109394.125		34946.387	72607.48		43064.0	68627.08	620.0019	51858.855	58904.387		31703.67	75925.55		143782.47	78909.664			64932.395
11243	Cluster_11239																											3138342.0													1437919.6	3243337.8					1797198.5
11243.1	Cluster_11239																											3138342.0													1437919.6	3243337.8					1797198.5
11347	Cluster_11343	2313653.2	1846175.0	3783250.0	2031596.2	6679968.5	3264253.2	3617946.5	4788039.0	3274741.5	5580447.5	3288703.2	4008025.2	2825745.5	3728858.5	4031551.2	4916585.5	4322190.5	4724441.5	2781330.0	3559484.2	3992900.0	1971212.1	1790561.5	1518061.8	2208968.0	4464033.5	2611110.8	2617494.5	3659342.5	3199252.5	1607626.6	2145239.5	1992779.2	2875885.5	3446177.0	1951404.4	3366567.2	3708145.0	1761520.4	3043601.5	2049419.2	1793483.8	4168162.2	4933677.0	3888809.0	3563490.2	3412745.2	3016033.5
11324	Cluster_11320	1813358.1	1545297.0	377802.4	376603.53	736119.7	766674.0	619536.7	442780.47	6363348.5	421779.62	888487.5	1276751.8	695662.8	729100.06	757606.6	936065.3	883272.44	1039562.1	1059345.8	2459499.2	2596356.0	190193.5	453717.28	261429.7	2232856.2	849622.9	589766.75	312453.62	290989.72	429101.6	129879.484	300159.3	811351.9	701445.9	411510.25	299335.84	445435.7	657897.25	760551.0	1013549.1	622350.56	567658.0	625283.6	501013.44	599187.1	319058.34	304846.7	1113543.9
11328	Cluster_11324	318353.62	1080174.0	74536.46	290201.44	159497.31	611598.75	681486.1	645579.3	461362.94	212335.25	602239.8	320989.6	583436.6	179003.47	163588.86	695391.5	270731.06	159022.89	607007.6	417074.94	297707.88	271824.6	178595.58	12684.159	55094.957		169336.62	1104642.6	235625.61	429736.94		33724.133	251342.47	300374.88	140361.67	362974.78	389809.62	150372.2	296823.75	362134.03	280528.8	170550.62	533199.3	183027.97	87560.11	193393.12	412057.4	527570.6
11328.1	Cluster_11324	318353.62	1080174.0	74536.46	290201.44	159497.31	611598.75	681486.1	645579.3	461362.94	212335.25	602239.8	320989.6	583436.6	179003.47	163588.86	695391.5	270731.06	159022.89	607007.6	417074.94	297707.88	271824.6	178595.58	12684.159	55094.957		169336.62	1104642.6	235625.61	429736.94		33724.133	251342.47	300374.88	140361.67	362974.78	389809.62	150372.2	296823.75	362134.03	280528.8	170550.62	533199.3	183027.97	87560.11	193393.12	412057.4	527570.6
11328.2	Cluster_11324	318353.62	1080174.0	74536.46	290201.44	159497.31	611598.75	681486.1	645579.3	461362.94	212335.25	602239.8	320989.6	583436.6	179003.47	163588.86	695391.5	270731.06	159022.89	607007.6	417074.94	297707.88	271824.6	178595.58	12684.159	55094.957		169336.62	1104642.6	235625.61	429736.94		33724.133	251342.47	300374.88	140361.67	362974.78	389809.62	150372.2	296823.75	362134.03	280528.8	170550.62	533199.3	183027.97	87560.11	193393.12	412057.4	527570.6
11329	Cluster_11325	7990931.0	2355117.8	4569656.5	3500667.5	1910982.8	3700366.0	2801147.5	3188718.8	6338933.5	2543894.0	2998248.2	2991213.5	6754153.0	3479121.5	8019288.0	3839466.0	4296049.5	4845906.5	3883423.8	7086517.0	2618047.2	3010363.0	7030038.0	3662254.0	6238530.5	2990057.8	3080135.0	1739008.5	3634819.0	6441723.5	2744772.8	2934893.0	1.2179833E7	9162709.0	3961052.0	3701063.8	6243217.0	3679607.0	5744557.0	6563247.5	8758921.0	1.335558E7	1590807.1	5848580.5	6798278.5	2211386.8	4521596.0	8576900.0
11330	Cluster_11326	455554.0		61342.637	477705.62		31019.777	107047.55		68421.04	26547.693	34942.695	180946.53	48876.605	21195.53		146875.25		72626.99	86486.336	77558.48	36587.75	186330.62	430873.2		313428.12		195585.11	213095.73	77169.07	218468.08	40007.996	131711.95	368826.84	244490.69	187039.95		170760.53	242956.1	32653.916	92476.44	126126.805	128733.56	57037.836	170059.28	331193.94	6096.5137	85305.17	420869.78
11329.1	Cluster_11325	7990931.0	2355117.8	4569656.5	3500667.5	1910982.8	3700366.0	2801147.5	3188718.8	6338933.5	2543894.0	2998248.2	2991213.5	6754153.0	3479121.5	8019288.0	3839466.0	4296049.5	4845906.5	3883423.8	7086517.0	2618047.2	3010363.0	7030038.0	3662254.0	6238530.5	2990057.8	3080135.0	1739008.5	3634819.0	6441723.5	2744772.8	2934893.0	1.2179833E7	9162709.0	3961052.0	3701063.8	6243217.0	3679607.0	5744557.0	6563247.5	8758921.0	1.335558E7	1590807.1	5848580.5	6798278.5	2211386.8	4521596.0	8576900.0
11329.2	Cluster_11325	7990931.0	2355117.8	4569656.5	3500667.5	1910982.8	3700366.0	2801147.5	3188718.8	6338933.5	2543894.0	2998248.2	2991213.5	6754153.0	3479121.5	8019288.0	3839466.0	4296049.5	4845906.5	3883423.8	7086517.0	2618047.2	3010363.0	7030038.0	3662254.0	6238530.5	2990057.8	3080135.0	1739008.5	3634819.0	6441723.5	2744772.8	2934893.0	1.2179833E7	9162709.0	3961052.0	3701063.8	6243217.0	3679607.0	5744557.0	6563247.5	8758921.0	1.335558E7	1590807.1	5848580.5	6798278.5	2211386.8	4521596.0	8576900.0
11329.3	Cluster_11325	7990931.0	2355117.8	4569656.5	3500667.5	1910982.8	3700366.0	2801147.5	3188718.8	6338933.5	2543894.0	2998248.2	2991213.5	6754153.0	3479121.5	8019288.0	3839466.0	4296049.5	4845906.5	3883423.8	7086517.0	2618047.2	3010363.0	7030038.0	3662254.0	6238530.5	2990057.8	3080135.0	1739008.5	3634819.0	6441723.5	2744772.8	2934893.0	1.2179833E7	9162709.0	3961052.0	3701063.8	6243217.0	3679607.0	5744557.0	6563247.5	8758921.0	1.335558E7	1590807.1	5848580.5	6798278.5	2211386.8	4521596.0	8576900.0
11329.4	Cluster_11325	7990931.0	2355117.8	4569656.5	3500667.5	1910982.8	3700366.0	2801147.5	3188718.8	6338933.5	2543894.0	2998248.2	2991213.5	6754153.0	3479121.5	8019288.0	3839466.0	4296049.5	4845906.5	3883423.8	7086517.0	2618047.2	3010363.0	7030038.0	3662254.0	6238530.5	2990057.8	3080135.0	1739008.5	3634819.0	6441723.5	2744772.8	2934893.0	1.2179833E7	9162709.0	3961052.0	3701063.8	6243217.0	3679607.0	5744557.0	6563247.5	8758921.0	1.335558E7	1590807.1	5848580.5	6798278.5	2211386.8	4521596.0	8576900.0
11324.1	Cluster_11320	1813358.1	1545297.0	377802.4	376603.53	736119.7	766674.0	619536.7	442780.47	6363348.5	421779.62	888487.5	1276751.8	695662.8	729100.06	757606.6	936065.3	883272.44	1039562.1	1059345.8	2459499.2	2596356.0	190193.5	453717.28	261429.7	2232856.2	849622.9	589766.75	312453.62	290989.72	429101.6	129879.484	300159.3	811351.9	701445.9	411510.25	299335.84	445435.7	657897.25	760551.0	1013549.1	622350.56	567658.0	625283.6	501013.44	599187.1	319058.34	304846.7	1113543.9
11337	Cluster_11333									216388.06											113580.625	197142.73													146302.66												185059.05
11337.1	Cluster_11333									216388.06											113580.625	197142.73													146302.66												185059.05
11334	Cluster_11330	1173048.8		612910.8	702434.5	335407.38	170619.16		330053.06	58238.99	47466.31	239671.67	372681.12			270910.9	20695.668	411697.22	49806.266		167610.53	252355.9	640093.2	95987.96	497682.62	40601.9	465387.03			521085.62	412896.88	455737.8	465696.38	470798.9	160267.9		166553.9	384926.4	474551.56				273283.44	514836.38		710818.7		200477.05	452527.12
11335	Cluster_11331	772915.9	1205535.9	902393.1	557155.75	848397.56	1365804.6	564344.3	525741.6	150643.06	483598.4	643788.75	762730.8	767796.1	240870.6	802639.1	978596.5	1031295.7	389643.66	702978.6	514124.56	608082.2	578421.06	1085735.2	548654.5	182575.97	437496.78	270209.38	994564.2	333171.62	575021.44	627503.8	233457.36	256025.31	1259114.6	774168.8	379280.47	247120.58	376013.3	494711.1	181462.83	718800.44	387313.16	874357.25	488658.56	278514.9	181721.97	583920.4
11347.1	Cluster_11343	2313653.2	1846175.0	3783250.0	2031596.2	6679968.5	3264253.2	3617946.5	4788039.0	3274741.5	5580447.5	3288703.2	4008025.2	2825745.5	3728858.5	4031551.2	4916585.5	4322190.5	4724441.5	2781330.0	3559484.2	3992900.0	1971212.1	1790561.5	1518061.8	2208968.0	4464033.5	2611110.8	2617494.5	3659342.5	3199252.5	1607626.6	2145239.5	1992779.2	2875885.5	3446177.0	1951404.4	3366567.2	3708145.0	1761520.4	3043601.5	2049419.2	1793483.8	4168162.2	4933677.0	3888809.0	3563490.2	3412745.2	3016033.5
11347.2	Cluster_11343	2313653.2	1846175.0	3783250.0	2031596.2	6679968.5	3264253.2	3617946.5	4788039.0	3274741.5	5580447.5	3288703.2	4008025.2	2825745.5	3728858.5	4031551.2	4916585.5	4322190.5	4724441.5	2781330.0	3559484.2	3992900.0	1971212.1	1790561.5	1518061.8	2208968.0	4464033.5	2611110.8	2617494.5	3659342.5	3199252.5	1607626.6	2145239.5	1992779.2	2875885.5	3446177.0	1951404.4	3366567.2	3708145.0	1761520.4	3043601.5	2049419.2	1793483.8	4168162.2	4933677.0	3888809.0	3563490.2	3412745.2	3016033.5
11376	Cluster_11372		50704.293	217917.33	52469.266	170039.05	100687.1	71700.21		110372.86	70312.73		29281.713	49974.613	58396.805	97330.63	55824.297				81623.26		162103.31	100025.39	54261.902				81999.49	73766.08				19413.52		76713.15		51519.457			111479.016	50354.465	50599.875					118241.914
11400	Cluster_11396	3737362.8	9326278.0	3743321.8	3236615.2	7791281.0	4476039.5	5449176.5	2.1360778E7	2.5546146E7	1.1099261E7	1.1445688E7	2.9256964E7	2.2359328E7	1.168851E7	4107285.8	1.5108432E7	4.0126296E7	2.4059856E7	4421302.0	2.4719864E7	1.4387537E7	2617951.8	7275864.5	3890598.2	7400667.5	1.5447916E7	2.5302788E7	1.2863351E7	2.4377E7	3805294.0	3.2233124E7	6189595.0	3706619.2	2.370567E7	1.7301098E7	6369214.0	3.83092E7	5055070.0	1.1117263E7	3994126.8	4425844.5	1.092789E7	2.2933796E7	6888552.0	4440462.0	4443666.0	3.6547624E7	2.1737692E7
11406	Cluster_11402	163209.19									68113.22		160741.94	119637.45	43910.637	454981.88						2924.359		49873.523		144927.89				3943.177	117938.15			108749.4							88411.22					284187.7
11432	Cluster_11428	6209328.0	7944478.5	6889434.5	8676153.0	7336220.5	8698744.0	7635475.0	6852716.5	7048249.5	7355203.0	6662373.0	6760615.0	6518504.0	3667055.5	4777344.5	7843757.0	7678674.5	1.064545E7	7331414.0	8173562.5	9569225.0	6370463.5	5487714.0	4284166.5	5481180.5	8232677.0	7017140.5	5785726.0	4953673.0	6060443.5	6885473.5	5716912.5	5659388.0	6378830.0	6901620.0	5312366.0	9855216.0	8580389.0	6248208.0	6366219.5	6126736.5	5083803.0	8587471.0	5935304.0	5977608.5	7773916.5	7160123.5	6652136.0
11456	Cluster_11452	60510.785										16110.775	3113.9275				5554.0234	5076.6323		7575.1855		16915.604				2567.9355		7873.1953			19972.834										497.05023		752.40546
11482	Cluster_11478	110264.5	76546.66	56035.246		107163.03				45530.188						5108.89	12843.972	43601.195	30136.793	102957.64		85577.875	40037.215			51192.094	25918.447	113020.125			42163.26	50607.86												92651.66	72673.41				46107.453
11478	Cluster_11474				104092.336		66512.336			57176.86										110192.14					3137.7412	58706.297			74218.37		15642.477	50080.39				48367.406	68502.02	30501.621			116258.97						53595.473	94149.51
11512	Cluster_11508	3.312544E8	3.16135232E8	3.35131712E8	3.37075488E8	3.38674432E8	2.95071968E8	2.80109536E8	3.5073424E8	3.32155904E8	3.3487488E8	3.15040032E8	3.25669152E8	3.11679008E8	3.21762336E8	3.25040256E8	3.57135808E8	3.08465056E8	3.1222864E8	3.4069408E8	3.18113952E8	2.8973712E8	2.93141888E8	2.91784384E8	3.06402464E8	3.04288576E8	3.01576544E8	2.7817312E8	3.28887872E8	3.02395872E8	2.79400064E8	2.74893984E8	2.95339488E8	2.95298144E8	2.65026576E8	2.41084176E8	2.62697792E8	2.85339136E8	2.5938752E8	3.02007968E8	2.89648864E8	2.64584128E8	3.07565088E8	2.836376E8	2.9942688E8	2.82960832E8	2.75230592E8	3.04254496E8	2.76908256E8
11518	Cluster_11514			58996.17	212407.28			31824.479	14154.276				81557.53	108878.875	57128.49	67878.97	63479.184	54468.273			111042.945			58439.836	69263.96		167504.23					25077.436	41782.613	2945.171			19222.656	62293.996	11008.937		44735.527	30960.281		7768.1006		75358.85		41141.688	39053.406
11504	Cluster_11500	167978.58	104891.78	42.542614	59389.094	128407.11	50317.016		158340.69	65604.64	124127.984	544914.5	100301.67	179640.45	47362.387		53541.33	88344.09	202137.67	82764.64			223338.69	110964.484	30772.428	75908.35		105225.78		109730.5	139490.36	154270.25	79479.49		231232.05		258651.36	119763.945	100426.2	117054.83	83591.62	221794.55	66504.266		7717.897	317580.1	275882.38	67308.805
11519	Cluster_11515	374931.84	515031.38	126481.29	64276.62	359500.94	54035.715	246858.45	172999.75	319501.97	158426.02	76612.414	263530.16	96847.055	67616.92	138667.58	250864.55	56228.35	133717.02	37531.914		179590.17	198608.67	260633.38	181031.84	209677.92	284577.5	227408.94	93466.68	199281.08		150454.19	68488.99	163750.56		88316.4		193034.33	174509.53	363011.47	38886.293	86375.87	76247.41	45292.566	268709.94	71049.37	178216.34	395381.3	210194.39
11519.1	Cluster_11515	374931.84	515031.38	126481.29	64276.62	359500.94	54035.715	246858.45	172999.75	319501.97	158426.02	76612.414	263530.16	96847.055	67616.92	138667.58	250864.55	56228.35	133717.02	37531.914		179590.17	198608.67	260633.38	181031.84	209677.92	284577.5	227408.94	93466.68	199281.08		150454.19	68488.99	163750.56		88316.4		193034.33	174509.53	363011.47	38886.293	86375.87	76247.41	45292.566	268709.94	71049.37	178216.34	395381.3	210194.39
11519.2	Cluster_11515	374931.84	515031.38	126481.29	64276.62	359500.94	54035.715	246858.45	172999.75	319501.97	158426.02	76612.414	263530.16	96847.055	67616.92	138667.58	250864.55	56228.35	133717.02	37531.914		179590.17	198608.67	260633.38	181031.84	209677.92	284577.5	227408.94	93466.68	199281.08		150454.19	68488.99	163750.56		88316.4		193034.33	174509.53	363011.47	38886.293	86375.87	76247.41	45292.566	268709.94	71049.37	178216.34	395381.3	210194.39
11519.3	Cluster_11515	374931.84	515031.38	126481.29	64276.62	359500.94	54035.715	246858.45	172999.75	319501.97	158426.02	76612.414	263530.16	96847.055	67616.92	138667.58	250864.55	56228.35	133717.02	37531.914		179590.17	198608.67	260633.38	181031.84	209677.92	284577.5	227408.94	93466.68	199281.08		150454.19	68488.99	163750.56		88316.4		193034.33	174509.53	363011.47	38886.293	86375.87	76247.41	45292.566	268709.94	71049.37	178216.34	395381.3	210194.39
11502	Cluster_11498	200446.98	75161.81	151845.2	84655.85		56434.02	122276.4	34607.547			197499.67	70651.32	48427.22		153667.0	102148.02	26184.96			39654.375	111421.2	99080.484		92198.125	92340.19	58291.234	127790.59	284233.0	172892.89	38658.812		71627.39	108172.62	10300.27		1164.2725	92580.23	62002.527	126932.586	47311.547	61296.652	178082.61		47794.266		100288.97	107940.42	66357.36
11502.1	Cluster_11498	200446.98	75161.81	151845.2	84655.85		56434.02	122276.4	34607.547			197499.67	70651.32	48427.22		153667.0	102148.02	26184.96			39654.375	111421.2	99080.484		92198.125	92340.19	58291.234	127790.59	284233.0	172892.89	38658.812		71627.39	108172.62	10300.27		1164.2725	92580.23	62002.527	126932.586	47311.547	61296.652	178082.61		47794.266		100288.97	107940.42	66357.36
11541	Cluster_11537					26934.688				128443.47	13043.675							328472.78						1488689.4											22929.67						565427.25				35306.734			15940.946
11593	Cluster_11589	775401.44	494121.3	4282587.0	602595.1	194600.8	3272007.5	294587.6	1088481.8	729558.5	3784584.2	3674302.5	574014.0	4886660.0	1715080.1	813040.56	2841784.8	2850071.8	1309232.0	7868639.0	453509.9	3190355.8	1786839.8	1959453.5	4256476.5	545033.75	2657808.2	365388.1	2980971.5	536770.06	754748.75	4226686.0	3563736.0	622749.94	952811.5	2071592.2	2950990.5	2713385.2	3982795.5	772804.6	2090833.6	534775.94	2793579.2	393162.78	716363.9	1040733.2	261691.19	493564.12	3789178.2
11624	Cluster_11620								2647.2715							52579.56															5138.666				46871.527
11644	Cluster_11640															12710.309					93231.266													71866.52		32577.44
11670	Cluster_11666		85045.945		1237.082						49218.613		81766.65			93887.09					119550.98	62651.65			54707.69						8412.608		3584.9744	65369.96		50241.266			83057.41	30852.08				2460.2559	213263.69	3723.8962	91367.71	3766.771
11677	Cluster_11673								2173165.5					2930499.8			1616415.9				813209.1			1380378.1	2711294.2											2247854.0	995470.6	2018587.6					1979292.8		591582.5			261355.2	1840797.2
11715	Cluster_11711	106239.13		82972.66	46171.59	122855.35		190780.34				126913.375	20735.19	37360.832	223911.02	441146.8	50320.395			156597.64	52401.367		3191.5498		189136.42	142411.9	111632.44	174550.81	120424.39	69182.914	213935.58					153659.64	53241.91	172241.6				97471.99	442530.25
11715.1	Cluster_11711	106239.13		82972.66	46171.59	122855.35		190780.34				126913.375	20735.19	37360.832	223911.02	441146.8	50320.395			156597.64	52401.367		3191.5498		189136.42	142411.9	111632.44	174550.81	120424.39	69182.914	213935.58					153659.64	53241.91	172241.6				97471.99	442530.25
11715.2	Cluster_11711	106239.13		82972.66	46171.59	122855.35		190780.34				126913.375	20735.19	37360.832	223911.02	441146.8	50320.395			156597.64	52401.367		3191.5498		189136.42	142411.9	111632.44	174550.81	120424.39	69182.914	213935.58					153659.64	53241.91	172241.6				97471.99	442530.25
11776	Cluster_11772							55315.402												59764.676
11774	Cluster_11770	3556044.0	45045.277	1723203.2	636873.4	539818.56	1574829.2	90721.195	173951.83	594954.4	1935164.8	432493.06	278455.1		234744.2	3575115.5	205904.02	73869.0	2438759.2	876640.44	468437.56	59321.562	248372.27	726806.56	232946.06	267117.12	1601552.8		737011.44	309530.03	3680540.8	330462.44	213152.94	3129917.0		980330.4	211815.6	704526.6	299530.25	920639.9	1326867.5	3541831.5	1776504.5	2992040.5	3061527.0	3444845.5	615933.56		79712.59
11775	Cluster_11771		171067.17														209402.81		93011.59
11780	Cluster_11776	470260.72		102463.41	402972.66	673966.56		169777.19	895450.75	93246.85	72518.164		347938.88	688874.56	185302.0	1227087.9	591607.94	171501.03	196996.67		65460.977	149804.98	65170.395	393088.56	682555.4			54407.285			1024023.5		75590.484	1402225.4		2170224.8	325248.8	3020149.5		145381.48	185797.56		1764013.8	3005305.0	398597.53	1150394.9	250003.4	131772.72	3533601.8
11780.1	Cluster_11776	470260.72		102463.41	402972.66	673966.56		169777.19	895450.75	93246.85	72518.164		347938.88	688874.56	185302.0	1227087.9	591607.94	171501.03	196996.67		65460.977	149804.98	65170.395	393088.56	682555.4			54407.285			1024023.5		75590.484	1402225.4		2170224.8	325248.8	3020149.5		145381.48	185797.56		1764013.8	3005305.0	398597.53	1150394.9	250003.4	131772.72	3533601.8
11798	Cluster_11794	6.4063664E7	4.9073796E7	4.1545248E7	3.6111388E7	5.7467596E7	2.8670692E7	3.9539748E7	3.81853E7	3.855634E7	3.3048428E7	2.7581494E7	4.6871184E7	4.3310384E7	1.3966917E7	6.7481E7	4.0825104E7	3.4252156E7	4.0713316E7	2.9023258E7	3.3749044E7	3.6026664E7	3.7392148E7	2.691774E7	3.3305216E7	3.874884E7	2.5406256E7	3.7712392E7	3.4424848E7	3.228992E7	6.3470944E7	3.5020128E7	3.9439912E7	5.6308816E7	2.28099E7	3.6111276E7	2.4433668E7	3.2790366E7	3.5096596E7	3.18371E7	3.481122E7	3.9585748E7	4.4131388E7	2.7669196E7	2.9134642E7	6.0437484E7	3.305097E7	3.709404E7	3.4854964E7
11823	Cluster_11819					1217.0435		27935.963	38675.28		85813.59						62773.664	58899.883	86835.695						47419.707		87130.56	80906.78	104254.53		223671.77	70876.36	139596.62				141566.73	94230.766	131772.5	60245.023	36550.25			68844.67
11840	Cluster_11836	317777.88		222225.7	382496.3	120418.234		137512.42	109326.74	4020190.0	247435.05	270201.9	336670.53	218737.83	198880.28	210955.73	44895.293		496809.84	333919.78	173731.44	150382.53		240069.19	41242.668	180890.72		344365.5	103448.445	936041.9	310511.62	68070.01	969307.06	319693.84	489922.84	208204.03	71689.86	257710.89	309511.53	118904.84			223058.31	823382.4	214764.9	425414.84		180180.19	294207.0
11865	Cluster_11861	18409.36	105262.6	146312.83	374691.84	481735.56	247968.58	212597.5		446626.7	1328.6039			157796.1		55093.29	28965.268	79190.42	72681.32		148979.25	267576.84		281873.44	460410.4	225573.28	386961.16	188356.44	22307.58	204032.12	26309.17	258525.7	41453.355		306141.9	409255.16		6802841.0	266945.0	105452.625		253017.75	1478018.5	312233.28	446115.25	13712.972	63935.113	77457.445	557551.6
11871	Cluster_11867		241515.83					120925.88	52415.82	101089.95			266876.44	106604.266	101008.164			112767.945			160024.8	75592.37		61335.11	3165.1584			91425.234	127780.38	61811.71			162703.8			97652.336		65435.016		196951.69	107902.78	54901.6	285732.9				161196.77	108457.805	79129.984
11877	Cluster_11873	1.37222554E9	1.19993651E9	8.5060038E8	1.33516442E9	1.17695232E9	1.26421939E9	1.29321229E9	2.55899392E9	7.7248243E8	1.03336634E9	1.51750707E9	1.26079027E9	7.0590707E8	1.14606733E9	1.26997018E9	1.0204761E9	9.631136E8	1.30638003E9	1.12936064E9	8.756631E8	1.21366464E9	9.9028698E8	7.3739923E8	9.0950733E8	9.2290426E8	1.18129843E9	7.7330771E8	1.02741408E9	9.4152422E8	1.10498381E9	8.296791E8	9.2570259E8	1.06278522E9	8.2475949E8	7.1511142E8	5.5775181E8	8.0557338E8	7.7094202E8	5.35579872E8	7.9943245E8	5.28396576E8	9.0548371E8	6.8937088E8	7.0327366E8	1.03602035E9	1.07581389E9	8.388247E8	6.3704147E8
11902	Cluster_11898	1018370.6			564696.7					567364.3						699534.7	263149.25			301026.34	635128.94				771989.44		732317.56				811373.0											358247.1						550656.5
11902.1	Cluster_11898	1018370.6			564696.7					567364.3						699534.7	263149.25			301026.34	635128.94				771989.44		732317.56				811373.0											358247.1						550656.5
11910	Cluster_11906	7.5980032E7	7.5434576E7	5580739.5	1.31491848E8	6285727.0	1.01096704E8	9.6284944E7	3151519.2	2.33299968E8	7.1127392E7	1.80482224E8	1.13834128E8	7.1520296E7	7.7500272E7	7.9803656E7	1.15854296E8	1.03798792E8	1.07683864E8	1.62009344E8	1.20046416E8	1.18360712E8	3.09794048E8	1.14524352E8	1.47232496E8	1.8703472E8	6.290924E7	1.9652648E8	1.09724632E8	1.2881836E8	7.9496768E7	1.06409152E8	1.10011136E8	9.1039048E7	1.26284592E8	6.4524604E7	2.130964E8	1.41236704E8	1.47890064E8	1.73911872E8	2.38131856E8	2.27290672E8	1.1318312E8	2.48576016E8	1.35749936E8	7.7016528E7	1.62103712E8	6.9427056E7	1.31959152E8
11927	Cluster_11923	3940807.0	3104159.0	3273463.2	2425949.0	3194239.5	2377322.0	3256810.2	2334572.0	3403118.2	2109019.8	2429247.5	2501325.0	2289079.2	1688095.9	2458623.5	1794290.4	3250470.0	2254924.8	2723604.2	3208641.8	2752567.0	3010331.2	2439480.2	2534263.2	2717985.8	2430126.0	2241223.5	2253201.8	2138257.8	1761200.8	2354606.5	1225711.0	1777395.8	3585873.5	2316345.5	2764250.2	2096157.6	1616435.1	1332177.5	2558132.8	1839818.8	2887984.2	1914279.0	2482680.0	1959793.5	1871989.4	2210444.2	1661385.4
11953	Cluster_11949	928726.5						280569.0					1007761.7			573798.06															67011.99			933951.0		69731.195						57991.977				986849.5
11968	Cluster_11964	128645.09					126230.29	98165.97			55167.535			91722.95	141574.98	73278.82		184532.47	709027.4	87965.26	71460.02	76199.67	281618.38		34871.97	89086.484		157845.31	555982.8			285293.9	132387.97				298647.8		1175726.1		179668.38		166359.53		54406.332				355216.56
11946	Cluster_11942	126276.49	44425.715	44800.51				37440.434	15078.346			91147.74				136492.52				35043.125			14144.71	53801.215	94074.9						7202.183		3439.3057	74380.48		117802.33	140731.27	875683.2		79182.66	66885.45		222630.3	1715.3677		43184.6			636143.75
11962	Cluster_11958	1248406.1	4.232684E7	1182096.2	647918.9	1162683.0	992090.5	604011.44	335676.06	840955.94	1595939.1	1214985.8	1439283.5	1521133.6	762113.75	1276644.8	197263.98	119020.414	184308.89	524960.75	781036.1	711974.2	1403361.8	1194046.9	453757.75	3202192.2	869615.6	649745.5	834601.2	1271417.6	1236603.8	666979.44	509750.66	1149654.2	748566.3	328702.5	50843.57	479885.22	906943.7	96773.27	2300829.8	592314.9	6236880.5	496231.38	342327.9	1297229.1	319696.34	497118.16
11986	Cluster_11982		992828.5	951589.25	39011.145	1156766.4	564514.8	871847.1		19003.662	713709.8	3177.6812			21058.113	824080.2	1083453.2	29060.64	853082.5	615723.5	1138004.2	805003.0	16554.412	735413.75	907740.5	426011.5	14175.193	362438.62	469693.56	400820.1	563251.7	115018.195	161674.33		13880.289	962123.1	54106.586	470158.5	41265.145	498957.16	229419.34	405190.44	520135.5	381471.6	36542.516	332627.44		310656.75	774996.4
12001	Cluster_11997	2.417389E7	4.2893476E7	1.0087118E7	2.2309662E7	1.5690528E7	2.5928744E7	1.6173785E7	2.384151E7	1.231168E7	2.7176734E7	2.2328054E7	2.5657644E7	1.5259353E7	2.1422654E7	1.8291918E7	3.693982E7	1.9768774E7	2.1353772E7	1.5805573E7	1.6008558E7	1.8999514E7	1.2705087E7	1.771868E7	1.3463786E7	1.4822784E7	1.1615819E7	9734486.0	1.5845574E7	1.4375081E7	1.9536822E7	1.2415322E7	2.1143736E7	2.6749248E7	1.9235072E7	3.4893292E7	1.0388993E7	3.450964E7	2.8928086E7	2.420707E7	2.0803316E7	3.281474E7	1.9054388E7	2.9542926E7	1.37009E7	1.6661931E7	1.8657782E7	1.5942226E7	8763234.0
12001.1	Cluster_11997	2.417389E7	4.2893476E7	1.0087118E7	2.2309662E7	1.5690528E7	2.5928744E7	1.6173785E7	2.384151E7	1.231168E7	2.7176734E7	2.2328054E7	2.5657644E7	1.5259353E7	2.1422654E7	1.8291918E7	3.693982E7	1.9768774E7	2.1353772E7	1.5805573E7	1.6008558E7	1.8999514E7	1.2705087E7	1.771868E7	1.3463786E7	1.4822784E7	1.1615819E7	9734486.0	1.5845574E7	1.4375081E7	1.9536822E7	1.2415322E7	2.1143736E7	2.6749248E7	1.9235072E7	3.4893292E7	1.0388993E7	3.450964E7	2.8928086E7	2.420707E7	2.0803316E7	3.281474E7	1.9054388E7	2.9542926E7	1.37009E7	1.6661931E7	1.8657782E7	1.5942226E7	8763234.0
12010	Cluster_12006		243540.98				73744.37			771.887	123643.7							175782.16			12175.401							175664.89	96289.945												58364.18		1677.3914		92876.82				55283.227
12040	Cluster_12036	113782.805	48784.258			105463.1	248748.52	31483.152			264071.9			189848.48	155550.62	50259.01	36339.914	148104.61	151263.8	42702.492	29265.854		36907.86	132184.25	282275.94		17662.5		13032.927	336808.66	150645.23	1218902.2	2495.674	136815.58	156004.19	164509.6	33316.777	36629.477	68555.766		28190.768	612352.7	1037012.75	138649.16	246253.4	47561.36		58166.93
12062	Cluster_12058	3936885.8	2528756.0	2345000.2	2795052.2	2904704.0	2445033.5	2230812.2	2609979.8	2250245.8	2566754.0	2672409.8	2556683.5	2512490.8	2576391.0	3741742.5	3036041.5	2500952.0	2194922.8	2191775.0	2512392.2	3079670.0	2240334.5	2235413.8	2585572.8	2522921.5	2865064.8	3102127.5	2970059.0	2928757.0	3782009.0	3145015.5	3312498.8	3307155.2	2646625.8	2713248.0	2537402.5	2390729.2	2759581.8	2451277.5	2844852.5	2911880.0	2391975.2	2788666.0	2436944.2	3270856.2	2411507.0	2510040.0	2430946.5
12074	Cluster_12070																		42881.906									29325.21
12066	Cluster_12062	32450.422			79875.04				70395.19				39784.375	30827.785			7237.408		52162.945		115743.04							124107.984	118283.055					55929.44	58239.164	54361.13	70662.414		52365.676		83756.05	131509.23	23741.064		57546.816		64803.51		72242.086
12080	Cluster_12076										10858.156					29118.416														15677.718								34432.16
12130	Cluster_12126								68545.16	85817.45	102312.91				77534.11	86657.38			97887.05		76618.68		69868.695	126087.74	105188.55		107016.56		133900.98	71513.2		147438.81				77110.96	53053.54			95762.42	12572.865	114218.945		84725.23	137306.95		72705.266		128840.54
12154	Cluster_12150	417018.9	154354.03	188725.08	127757.14	64490.844	183883.53	122403.22	43113.887	234796.69	146551.94	213963.3	79965.89	122983.02	459325.3	124553.125		58072.164	230613.52	124668.39	126382.51		368748.8	75193.32	96546.47	202504.06	198645.9		69107.76	143352.6	120800.445		157631.69	212119.84	56877.316	80971.516	90587.4	67154.53		414567.47	151125.08	164864.55			115666.57	137859.34		193493.53	82890.33
12158	Cluster_12154	430497.6	248331.52	475170.25		550918.4		210438.0	258428.73		511519.8	249107.58	432535.62	663826.0		673994.4		1556340.6				402910.75	606861.0	576397.6	1138380.0	422317.2	341966.44	83789.766	492311.94		496450.62		336274.47		521975.06	549920.5	477381.22	424433.4					909680.1	81955.44	193650.55			3534.469
12158.1	Cluster_12154	430497.6	248331.52	475170.25		550918.4		210438.0	258428.73		511519.8	249107.58	432535.62	663826.0		673994.4		1556340.6				402910.75	606861.0	576397.6	1138380.0	422317.2	341966.44	83789.766	492311.94		496450.62		336274.47		521975.06	549920.5	477381.22	424433.4					909680.1	81955.44	193650.55			3534.469
12163	Cluster_12159	103593.48	265519.03		260958.03	158593.08	305101.3	168995.47	129737.57	472372.06	428546.2	167659.47	86297.77	396882.72	138996.67	510769.0	233879.22	88423.05	287135.12	358964.25	222697.31	413537.75	203550.08	392316.12	128566.65	162951.4	248635.77	135641.62	24453.148	140023.47	172085.84	102105.24	288912.2	105793.38	138282.31		79904.29	156517.48	168929.45	99086.78	282351.7	44223.195	95247.26	107466.38	96067.375	149515.22			156151.27
12130.1	Cluster_12126								68545.16	85817.45	102312.91				77534.11	86657.38			97887.05		76618.68		69868.695	126087.74	105188.55		107016.56		133900.98	71513.2		147438.81				77110.96	53053.54			95762.42	12572.865	114218.945		84725.23	137306.95		72705.266		128840.54
12145	Cluster_12141	516507.47	378629.78	56528.855	202236.62	367459.34	49458.13	80073.66	144671.64		48896.1	280035.12	648959.9	185519.89	228313.9	42107.996	187253.9	241713.05	171950.23		710498.56	289717.56	453929.53	62003.695	410438.2	344887.9	236439.52	125290.03	447143.72	101646.59	434567.2	202508.19		155452.75	104794.2	192104.3		50826.145	308044.0	120172.1	300195.1	285190.9		225465.56	269628.1		422277.0	119608.84	89549.266
12137	Cluster_12133		98024.484		7357.212		9704.749	144779.69	131883.75		52436.277		184738.77	78971.766			58344.715	58827.816		48615.816				59881.383	46213.72							63075.508	31099.97								150336.19					3712.3877	39041.086
12158.2	Cluster_12154	430497.6	248331.52	475170.25		550918.4		210438.0	258428.73		511519.8	249107.58	432535.62	663826.0		673994.4		1556340.6				402910.75	606861.0	576397.6	1138380.0	422317.2	341966.44	83789.766	492311.94		496450.62		336274.47		521975.06	549920.5	477381.22	424433.4					909680.1	81955.44	193650.55			3534.469
12157	Cluster_12153		361635.72	664648.9	196048.97	170931.27	802226.9	488403.62	55576.844	520783.84	477089.94		527216.8	1099112.4	636585.1	563913.94	352054.88	76865.55	157158.27	228467.28	260810.86	111759.97	632901.1		510110.94	222320.81	260590.25		339361.6		257962.38	479505.5	54151.375	522914.06	93715.87	207979.62		395091.97	717446.7	1146665.8	344595.56	637406.3	120253.93	517988.12	306843.3	248025.6	559611.3	495381.56	629644.0
12179	Cluster_12175		147836.12	842773.25	533839.25	108351.05	254200.06	773900.75	563870.44	254170.56	1513023.5	301423.72	475510.78		840833.56	596967.9	548961.56	500359.06	912768.0		221528.98		322737.8		702153.5	487150.34		701545.44	897929.25		433852.62	488672.97	553055.4	701668.6		76673.93		1175208.1		350412.66	584239.8	93766.44		1083330.1	485106.16	544502.6			232616.78
12210	Cluster_12206	313321.4				52027.465		134635.55		55883.918		42942.38		12874.315	123247.78	191993.52		29394.588	49690.02	58214.79	86480.125			130345.97			159927.53	94668.445	46003.527	120408.41	229877.25	11622.563	8866.978	217641.81				82524.94	42706.47	176824.92	176730.2	108582.56	177296.03	73959.53	73119.38	241881.6	43524.67	118818.516
12226	Cluster_12222	127176.77		110717.15	83809.664		244483.98		165142.97		64218.934	79530.23	47079.53	62348.562							54794.46	56793.566	6681.9		52760.637	46088.33				78847.67			87498.266	158005.08						58556.33	55032.99	63168.062		128753.68
12220	Cluster_12216		285945.44		22870.045	68214.27	59624.37	106481.984		88478.01		70415.47		3178.589			85318.086		67677.83		185039.19	61624.75	57892.418		158737.75	173459.19	88668.06	224439.03				89070.87	73228.16	87808.56	149285.62	27410.809	239891.08	1375.8704	54074.95		230295.16	89843.47	104446.79	130845.25	81133.445			286509.94	232094.1
12226.1	Cluster_12222	127176.77		110717.15	83809.664		244483.98		165142.97		64218.934	79530.23	47079.53	62348.562							54794.46	56793.566	6681.9		52760.637	46088.33				78847.67			87498.266	158005.08						58556.33	55032.99	63168.062		128753.68
12273	Cluster_12269	2876142.0	484607.44	750005.4	223564.45	499094.72	209787.19	279843.12	311486.03	198048.25	924860.75	295296.53	327592.97	377114.06		3284743.5	659669.94	724135.6	234699.69	191195.64	237084.98	551360.94	257236.38	350882.22	168846.88	402079.0	631728.4	137947.38	913068.5	340185.47	3241155.5	314735.3	341098.38	2263811.8	417337.66	3241996.5	398865.06	227434.03	524865.56	338804.53	1819124.8	589086.9	487153.3	153031.66	288017.6	2738414.2	204370.42	372705.2	285733.06
12278	Cluster_12274	1.45237914E9	2187949.0	2059199.8	1.03568998E9	2301256.5	1234859.0	608788.94	7217842.5	3540569.0	9.7269658E8	996967.7	1.03750515E9	8.1298099E8	8.5340896E8	1.56336704E9	6.7927194E8	1268689.2	2549047.8	859136.5	3391168.2	6.8533555E8	1001930.6	8.87168E8	1414707.0	1.08646029E9	9.3400006E8	795338.2	2046560.8	5125316.5	1.40397798E9	1027150.7	3.98586336E8	1.19888461E9	943045.4	5.22434496E8	1013698.0	1636492.0	809273.5	1710918.4	1.05678362E9	6.9180973E8	1922464.6	1007760.1	2961821.8	1.3447753E9	3809392.5	1617962.0	1169105.4
12271	Cluster_12267																								5275.5293		257.013
12298	Cluster_12294		295381.4			235.22171		235016.64			233732.66		741148.7						43672.62			511463.53	456774.44					561506.2	701828.2		6847648.0		2236985.2	5531177.5	257438.08	9720.376			183311.33	3999045.5						1.2296031E7
12298.1	Cluster_12294		295381.4			235.22171		235016.64			233732.66		741148.7						43672.62			511463.53	456774.44					561506.2	701828.2		6847648.0		2236985.2	5531177.5	257438.08	9720.376			183311.33	3999045.5						1.2296031E7
12324	Cluster_12320	9.403776E7	1.0667584E8	1.07052448E8	1.07474184E8	1.27026048E8	1.11888112E8	1.07855224E8	1.0952724E8	1.0407492E8	1.00483072E8	1.10826216E8	1.0431788E8	1.0003348E8	1.08850752E8	9.0341008E7	1.06965304E8	1.00811088E8	1.05336728E8	1.03773648E8	9.6038984E7	9.812004E7	1.01739096E8	9.9673688E7	9.9726968E7	1.06972536E8	1.21010088E8	1.1514052E8	1.13047376E8	1.11489584E8	1.01213256E8	1.16918032E8	1.19915872E8	1.05821936E8	1.15720232E8	1.19240536E8	1.15053872E8	1.54844064E8	1.06933232E8	1.10411088E8	1.07571152E8	1.06620152E8	1.08505632E8	1.10487136E8	1.07851624E8	1.015488E8	1.1064332E8	1.08561E8	1.08641696E8
12321	Cluster_12317		876869.1	1191846.9	1584138.6				177303.45	5520536.0	1258446.8	3680107.8		2541068.5	5979324.0		708534.3		50915.156	1363963.2	811975.06	931514.2		2081439.8	1461360.8	78400.19	184161.95		5892310.0			98155.39			1134383.4		425222.7			1055290.9	73688.586	1444729.8	3911407.8	77005.98	1128834.4	66489.61	4373221.0		1442417.0
12328	Cluster_12324	242168.69	309434.75	1014283.1	173008.25	222954.02	348265.3	916376.1		326913.7	211827.06	791590.2	80763.7	437513.38	321937.62	222817.12	117560.48	229142.42	261574.86	208486.5	330406.75	251165.1	91677.78	138253.31		199428.14	311329.44	149951.11	372969.84	191355.1	539170.9	503636.0	207586.14	188720.22	272451.75	320652.6	293612.6	271917.88	253505.12	351234.78	199990.7	40722.473	326819.03	358465.2	153518.78	270996.88	247258.84	303333.1
12330	Cluster_12326	217901.84		375039.97	239179.34	221985.3	129142.24	343056.75	230272.66	368006.5	375139.62	626821.4	186212.61	372107.0	222548.6	134563.0	274762.8		355055.66	483747.62	244351.97	479121.88	169150.08		131695.6	423031.06	362293.06	149093.75	571806.8	243276.12	437175.94	289332.3	394860.2	192381.88	540930.9	416102.75	390021.97	575480.0	501958.12	360533.75	575053.3	350953.25	449293.38	311212.25	581268.6	105649.78	407692.8	321610.8	188393.14
12330.1	Cluster_12326	217901.84		375039.97	239179.34	221985.3	129142.24	343056.75	230272.66	368006.5	375139.62	626821.4	186212.61	372107.0	222548.6	134563.0	274762.8		355055.66	483747.62	244351.97	479121.88	169150.08		131695.6	423031.06	362293.06	149093.75	571806.8	243276.12	437175.94	289332.3	394860.2	192381.88	540930.9	416102.75	390021.97	575480.0	501958.12	360533.75	575053.3	350953.25	449293.38	311212.25	581268.6	105649.78	407692.8	321610.8	188393.14
12324.1	Cluster_12320	9.403776E7	1.0667584E8	1.07052448E8	1.07474184E8	1.27026048E8	1.11888112E8	1.07855224E8	1.0952724E8	1.0407492E8	1.00483072E8	1.10826216E8	1.0431788E8	1.0003348E8	1.08850752E8	9.0341008E7	1.06965304E8	1.00811088E8	1.05336728E8	1.03773648E8	9.6038984E7	9.812004E7	1.01739096E8	9.9673688E7	9.9726968E7	1.06972536E8	1.21010088E8	1.1514052E8	1.13047376E8	1.11489584E8	1.01213256E8	1.16918032E8	1.19915872E8	1.05821936E8	1.15720232E8	1.19240536E8	1.15053872E8	1.54844064E8	1.06933232E8	1.10411088E8	1.07571152E8	1.06620152E8	1.08505632E8	1.10487136E8	1.07851624E8	1.015488E8	1.1064332E8	1.08561E8	1.08641696E8
12334	Cluster_12330	2327577.5		6266445.0		940293.1	521673.53			526350.2		3015178.5		4331901.0		4880209.0					5257151.5			4424854.5		918183.2				2115334.0	3149003.5			2834548.0		1586795.2	764041.94			1.2110755E7	4874496.5	1169749.5	937023.3			4898699.5		767743.4	6008406.5
12350	Cluster_12346			121812.17	183159.98		59483.68	39392.05		101413.39	7891.7734	89232.836	80474.46	243606.23			143459.66		115919.52		107091.945	70822.49					167428.12	50549.54				144923.14	61969.215	210349.3	99385.16	47298.414	29425.871		52682.21	94802.375	51822.44	29770.27	54317.426	31056.812	108304.54	177743.5		150307.78	161631.3
12343	Cluster_12339		162153.42	189359.4	199166.97		176663.16	212469.34	44214.95				74269.9		126898.15	27937.568	17509.256	193630.16			6182.691	136907.34		85535.93	163671.36		135911.7		165764.66	68659.234	83850.86	129805.375	143587.19			38954.76			105678.875		29851.602		76840.67	274789.72	144464.08		267131.62		91188.39
12372	Cluster_12368				31598.39			274399.88	312574.62	242780.17		24440.033	317524.78	185700.16	14937.971	185224.55	34931.5		116787.62	123064.87				128237.54	122591.39	22638.713				201082.9					73237.86			4669.572										4650.076	135468.44
12398	Cluster_12394	2.938911E7	1.3217126E7	7216612.0	6619260.0	1.0798733E7	9330241.0	7726321.5	4996109.5	5182454.5	9557613.0	5613373.5	4479142.5	4428244.5	5116428.5	2.4846824E7	5040589.5	8077847.5	5374913.0	7540193.5	3968327.8	5210797.0	1.0481005E7	3677346.8	5961800.0	5220273.5	5516447.0	4844943.0	6382492.5	5697394.5	2.4694894E7	6354396.5	4844389.5	2.1398402E7	5343480.5	8910790.0	3981105.0	1.0757705E7	9699975.0	9942126.0	1.1213708E7	9474295.0	7006855.0	5386846.0	3574180.2	2.4412638E7	9516063.0	4232589.0	4841778.5
12442	Cluster_12438	8347762.0	1.0350485E7	3.3014186E7	2.5479614E7	1.2904089E7	3.6933608E7	2.5455736E7	8503687.0	2.9950344E7	3.524984E7	3.3745316E7	1.7468606E7	6399384.5	3.986424E7	9098709.0	1.0545997E7	4.2682148E7	3.5272716E7	3.8590252E7	1.8206342E7	3.573422E7	3.4206756E7	1.2658676E7	1.0489729E7	4.1907956E7	4.2544964E7	3.1760834E7	4.47264E7	2.3484992E7	7632628.5	3.6620132E7	3.64528E7	7073317.0	4.1795128E7	8296802.5	2.2412732E7	1.1917311E7	4.0788392E7	3.319224E7	3.262598E7	3.7166336E7	2.0579792E7	2.9950036E7	2.4221704E7	7311492.0	3.6946136E7	2.3988022E7	1.0564709E7
12442.1	Cluster_12438	8347762.0	1.0350485E7	3.3014186E7	2.5479614E7	1.2904089E7	3.6933608E7	2.5455736E7	8503687.0	2.9950344E7	3.524984E7	3.3745316E7	1.7468606E7	6399384.5	3.986424E7	9098709.0	1.0545997E7	4.2682148E7	3.5272716E7	3.8590252E7	1.8206342E7	3.573422E7	3.4206756E7	1.2658676E7	1.0489729E7	4.1907956E7	4.2544964E7	3.1760834E7	4.47264E7	2.3484992E7	7632628.5	3.6620132E7	3.64528E7	7073317.0	4.1795128E7	8296802.5	2.2412732E7	1.1917311E7	4.0788392E7	3.319224E7	3.262598E7	3.7166336E7	2.0579792E7	2.9950036E7	2.4221704E7	7311492.0	3.6946136E7	2.3988022E7	1.0564709E7
12442.2	Cluster_12438	8347762.0	1.0350485E7	3.3014186E7	2.5479614E7	1.2904089E7	3.6933608E7	2.5455736E7	8503687.0	2.9950344E7	3.524984E7	3.3745316E7	1.7468606E7	6399384.5	3.986424E7	9098709.0	1.0545997E7	4.2682148E7	3.5272716E7	3.8590252E7	1.8206342E7	3.573422E7	3.4206756E7	1.2658676E7	1.0489729E7	4.1907956E7	4.2544964E7	3.1760834E7	4.47264E7	2.3484992E7	7632628.5	3.6620132E7	3.64528E7	7073317.0	4.1795128E7	8296802.5	2.2412732E7	1.1917311E7	4.0788392E7	3.319224E7	3.262598E7	3.7166336E7	2.0579792E7	2.9950036E7	2.4221704E7	7311492.0	3.6946136E7	2.3988022E7	1.0564709E7
12442.3	Cluster_12438	8347762.0	1.0350485E7	3.3014186E7	2.5479614E7	1.2904089E7	3.6933608E7	2.5455736E7	8503687.0	2.9950344E7	3.524984E7	3.3745316E7	1.7468606E7	6399384.5	3.986424E7	9098709.0	1.0545997E7	4.2682148E7	3.5272716E7	3.8590252E7	1.8206342E7	3.573422E7	3.4206756E7	1.2658676E7	1.0489729E7	4.1907956E7	4.2544964E7	3.1760834E7	4.47264E7	2.3484992E7	7632628.5	3.6620132E7	3.64528E7	7073317.0	4.1795128E7	8296802.5	2.2412732E7	1.1917311E7	4.0788392E7	3.319224E7	3.262598E7	3.7166336E7	2.0579792E7	2.9950036E7	2.4221704E7	7311492.0	3.6946136E7	2.3988022E7	1.0564709E7
12449	Cluster_12445	3494687.5	3417722.5	3127992.5	2707340.2	3417336.0	3071286.2	3390253.5	2192777.8	2474758.5	3081994.8	2357181.5	2243963.5	3055666.8	1459086.0	4165418.0	3280263.2	1671135.9	3643827.8	4292907.5	2090286.6	2170395.5	2718536.2	2523713.5	3239918.5	3237902.5	3019370.2	3641896.2	3743123.0	4514211.5	2722527.0	5050975.0	1850377.1	2031001.8	3711201.2	3227116.8	2877014.2	1784127.5	1206588.6	4520609.5	4281276.0	4465942.0	2749159.8	1693103.1	1390114.1	1030446.06	2199846.5	2041756.5	3926054.0
12411	Cluster_12407					144893.14			1365230.4																523917.62												730710.4							2524772.8
12411.1	Cluster_12407					144893.14			1365230.4																523917.62												730710.4							2524772.8
12409	Cluster_12405	3053224.2	1424369.0	15245.206	1946814.9	2700241.5	1675615.9	725057.6	1798265.2	2368194.5	1320793.4	4309922.5	2888329.0	1382563.1	1935956.2	1566699.6	1528815.5	2269719.8	4330807.5	947686.0	979578.6	7456422.5	3070138.5	4174916.5	2135183.8	1650098.9	6585059.5	1534359.0	3299331.8	5166709.5	2626042.2	1285465.9	3694397.2	2101963.2	1703715.8	5348494.0	432173.7	3605865.5	2321131.2	2052551.0	2303388.8	842093.06	3036751.5	1857400.2	1505288.4	2659118.0	2660880.2	2119060.8	3829261.2
12409.1	Cluster_12405	3053224.2	1424369.0	15245.206	1946814.9	2700241.5	1675615.9	725057.6	1798265.2	2368194.5	1320793.4	4309922.5	2888329.0	1382563.1	1935956.2	1566699.6	1528815.5	2269719.8	4330807.5	947686.0	979578.6	7456422.5	3070138.5	4174916.5	2135183.8	1650098.9	6585059.5	1534359.0	3299331.8	5166709.5	2626042.2	1285465.9	3694397.2	2101963.2	1703715.8	5348494.0	432173.7	3605865.5	2321131.2	2052551.0	2303388.8	842093.06	3036751.5	1857400.2	1505288.4	2659118.0	2660880.2	2119060.8	3829261.2
12409.2	Cluster_12405	3053224.2	1424369.0	15245.206	1946814.9	2700241.5	1675615.9	725057.6	1798265.2	2368194.5	1320793.4	4309922.5	2888329.0	1382563.1	1935956.2	1566699.6	1528815.5	2269719.8	4330807.5	947686.0	979578.6	7456422.5	3070138.5	4174916.5	2135183.8	1650098.9	6585059.5	1534359.0	3299331.8	5166709.5	2626042.2	1285465.9	3694397.2	2101963.2	1703715.8	5348494.0	432173.7	3605865.5	2321131.2	2052551.0	2303388.8	842093.06	3036751.5	1857400.2	1505288.4	2659118.0	2660880.2	2119060.8	3829261.2
12411.2	Cluster_12407					144893.14			1365230.4																523917.62												730710.4							2524772.8
12409.3	Cluster_12405	3053224.2	1424369.0	15245.206	1946814.9	2700241.5	1675615.9	725057.6	1798265.2	2368194.5	1320793.4	4309922.5	2888329.0	1382563.1	1935956.2	1566699.6	1528815.5	2269719.8	4330807.5	947686.0	979578.6	7456422.5	3070138.5	4174916.5	2135183.8	1650098.9	6585059.5	1534359.0	3299331.8	5166709.5	2626042.2	1285465.9	3694397.2	2101963.2	1703715.8	5348494.0	432173.7	3605865.5	2321131.2	2052551.0	2303388.8	842093.06	3036751.5	1857400.2	1505288.4	2659118.0	2660880.2	2119060.8	3829261.2
12411.3	Cluster_12407					144893.14			1365230.4																523917.62												730710.4							2524772.8
12410	Cluster_12406	5031643.5	3082696.0	4130907.8	1695914.0	2051457.1	2964835.2	3554280.8	2192909.2	2216643.0	4091085.2	1944714.8	870065.5	5270516.5	45816.164	1959615.5	3562885.0	3847306.0	2240192.0	4743220.0	4137907.8	1145340.4	3294366.8	4096921.0	2428552.0	5535646.5	8416432.0	2276171.0	5794923.5	1751636.0	4915700.5	3548366.0	5421805.5	3872387.8	3626342.0	396275.25	1507429.0	4829505.5	5579397.0	4477080.5	2830173.0	2910990.0	954705.1	543916.44	3600932.8	3138416.0	1895437.0	57457.547	1137885.5
12412	Cluster_12408	3163736.2	4036369.5	1411031.2	3383675.5	4828118.0	5035675.0	4938227.0	3138890.0	4230566.5	2612092.0	4108987.5	3089559.0	1803250.5	2389347.8	5339876.5	3752261.5	2045884.8	4651195.5	2722010.2	2148443.2	2724456.0	5057673.0	4398199.0	2829130.8	5342648.0	7347232.5	3812060.2	3135582.0	1166784.4	4179316.0	2060488.8	5494973.0	5948995.0	1202101.8	2432986.2	2564036.8	3928786.0	1461036.5	4516563.0	4827261.0	3416888.0	4958845.5	2706144.0	4328577.5	7022921.5	2716236.0	2270365.8	5772089.5
12412.1	Cluster_12408	3163736.2	4036369.5	1411031.2	3383675.5	4828118.0	5035675.0	4938227.0	3138890.0	4230566.5	2612092.0	4108987.5	3089559.0	1803250.5	2389347.8	5339876.5	3752261.5	2045884.8	4651195.5	2722010.2	2148443.2	2724456.0	5057673.0	4398199.0	2829130.8	5342648.0	7347232.5	3812060.2	3135582.0	1166784.4	4179316.0	2060488.8	5494973.0	5948995.0	1202101.8	2432986.2	2564036.8	3928786.0	1461036.5	4516563.0	4827261.0	3416888.0	4958845.5	2706144.0	4328577.5	7022921.5	2716236.0	2270365.8	5772089.5
12416	Cluster_12412	1191735.2	1523582.1	4365.84	2110327.8	2516884.0	1492140.4	2517068.8	720726.2	3356655.2	1645440.0	3209858.8	3668699.2	1090478.1	2719340.2	511749.22	1339775.4	72309.1	1385944.2	5363515.0	14644.549	1308767.2	2043286.0	3379891.2	2582214.0	676407.75	2887950.0	4010941.8	121025.7	1881371.5	244181.31	2680887.8	2929840.8	698274.2	5189107.0	817384.9	2063997.9	2233278.5	3933719.0	2656249.0	1353675.2	3275327.5	1702722.5	712982.0	2517897.0	594570.0	617362.7	4325138.0	1255061.0
12412.2	Cluster_12408	3163736.2	4036369.5	1411031.2	3383675.5	4828118.0	5035675.0	4938227.0	3138890.0	4230566.5	2612092.0	4108987.5	3089559.0	1803250.5	2389347.8	5339876.5	3752261.5	2045884.8	4651195.5	2722010.2	2148443.2	2724456.0	5057673.0	4398199.0	2829130.8	5342648.0	7347232.5	3812060.2	3135582.0	1166784.4	4179316.0	2060488.8	5494973.0	5948995.0	1202101.8	2432986.2	2564036.8	3928786.0	1461036.5	4516563.0	4827261.0	3416888.0	4958845.5	2706144.0	4328577.5	7022921.5	2716236.0	2270365.8	5772089.5
12415	Cluster_12411	1272415.5		1730473.9	1483078.2	1888992.5	1177936.5	1560206.2	176659.67	43466.047	45391.54	1111296.2	613529.6	1029110.2	170763.62	891850.4	234205.31	343511.25	2025000.0	1097799.0	1882307.4	618307.0	1902167.0	1404823.1	1408167.0	998648.8	1542722.0	1547043.8	848537.9	450686.5	2044293.8	1440343.5	1025364.4	763313.4	2473159.0	1691351.4	257891.6	1085598.4	1657696.4	1868745.9	2418041.8	1331158.4	1267818.4	1186005.1	437245.9	1291693.5	35016.73	768970.5	2434709.0
12415.1	Cluster_12411	1272415.5		1730473.9	1483078.2	1888992.5	1177936.5	1560206.2	176659.67	43466.047	45391.54	1111296.2	613529.6	1029110.2	170763.62	891850.4	234205.31	343511.25	2025000.0	1097799.0	1882307.4	618307.0	1902167.0	1404823.1	1408167.0	998648.8	1542722.0	1547043.8	848537.9	450686.5	2044293.8	1440343.5	1025364.4	763313.4	2473159.0	1691351.4	257891.6	1085598.4	1657696.4	1868745.9	2418041.8	1331158.4	1267818.4	1186005.1	437245.9	1291693.5	35016.73	768970.5	2434709.0
12415.2	Cluster_12411	1272415.5		1730473.9	1483078.2	1888992.5	1177936.5	1560206.2	176659.67	43466.047	45391.54	1111296.2	613529.6	1029110.2	170763.62	891850.4	234205.31	343511.25	2025000.0	1097799.0	1882307.4	618307.0	1902167.0	1404823.1	1408167.0	998648.8	1542722.0	1547043.8	848537.9	450686.5	2044293.8	1440343.5	1025364.4	763313.4	2473159.0	1691351.4	257891.6	1085598.4	1657696.4	1868745.9	2418041.8	1331158.4	1267818.4	1186005.1	437245.9	1291693.5	35016.73	768970.5	2434709.0
12415.3	Cluster_12411	1272415.5		1730473.9	1483078.2	1888992.5	1177936.5	1560206.2	176659.67	43466.047	45391.54	1111296.2	613529.6	1029110.2	170763.62	891850.4	234205.31	343511.25	2025000.0	1097799.0	1882307.4	618307.0	1902167.0	1404823.1	1408167.0	998648.8	1542722.0	1547043.8	848537.9	450686.5	2044293.8	1440343.5	1025364.4	763313.4	2473159.0	1691351.4	257891.6	1085598.4	1657696.4	1868745.9	2418041.8	1331158.4	1267818.4	1186005.1	437245.9	1291693.5	35016.73	768970.5	2434709.0
12415.4	Cluster_12411	1272415.5		1730473.9	1483078.2	1888992.5	1177936.5	1560206.2	176659.67	43466.047	45391.54	1111296.2	613529.6	1029110.2	170763.62	891850.4	234205.31	343511.25	2025000.0	1097799.0	1882307.4	618307.0	1902167.0	1404823.1	1408167.0	998648.8	1542722.0	1547043.8	848537.9	450686.5	2044293.8	1440343.5	1025364.4	763313.4	2473159.0	1691351.4	257891.6	1085598.4	1657696.4	1868745.9	2418041.8	1331158.4	1267818.4	1186005.1	437245.9	1291693.5	35016.73	768970.5	2434709.0
12420	Cluster_12416	6040394.5	870176.8	304768.25	1247296.8	1806379.6	1692901.4	3144010.0	2746601.5	4960473.5	3261708.0	3853613.8	2828482.5	1913668.1	3272699.5	1762741.2	3444506.5	3697122.8	1218788.0	3898147.2	1385126.5	1516622.2	1830665.5	4730796.5	5696046.5	144129.44	2689154.0	2248210.5	4494377.5	2125062.8	2339568.5	3424224.0	1575222.0	2513413.0		3964598.5	4691695.0	3567914.2	3901646.0	1865168.1	3039472.8	163959.73	1426215.5	2321967.8	3715320.8	2830490.0	892657.44	2982015.2	3373592.8
12416.1	Cluster_12412	1191735.2	1523582.1	4365.84	2110327.8	2516884.0	1492140.4	2517068.8	720726.2	3356655.2	1645440.0	3209858.8	3668699.2	1090478.1	2719340.2	511749.22	1339775.4	72309.1	1385944.2	5363515.0	14644.549	1308767.2	2043286.0	3379891.2	2582214.0	676407.75	2887950.0	4010941.8	121025.7	1881371.5	244181.31	2680887.8	2929840.8	698274.2	5189107.0	817384.9	2063997.9	2233278.5	3933719.0	2656249.0	1353675.2	3275327.5	1702722.5	712982.0	2517897.0	594570.0	617362.7	4325138.0	1255061.0
12416.2	Cluster_12412	1191735.2	1523582.1	4365.84	2110327.8	2516884.0	1492140.4	2517068.8	720726.2	3356655.2	1645440.0	3209858.8	3668699.2	1090478.1	2719340.2	511749.22	1339775.4	72309.1	1385944.2	5363515.0	14644.549	1308767.2	2043286.0	3379891.2	2582214.0	676407.75	2887950.0	4010941.8	121025.7	1881371.5	244181.31	2680887.8	2929840.8	698274.2	5189107.0	817384.9	2063997.9	2233278.5	3933719.0	2656249.0	1353675.2	3275327.5	1702722.5	712982.0	2517897.0	594570.0	617362.7	4325138.0	1255061.0
12421	Cluster_12417			2001451.5	1338686.5	1272629.1	1300846.1	866225.75			642704.5	1261305.9	1728609.8	260450.4	1452407.8		542780.2	1692168.4	751702.3		652243.0	970067.9		777437.44	715800.1		541925.94	2602808.8	1392202.9	1132226.1		1360011.8				2431022.8	356040.34	939577.7		163613.39		1066227.9	1341282.9	135053.34	2210501.0		896325.25		760118.4
12421.1	Cluster_12417			2001451.5	1338686.5	1272629.1	1300846.1	866225.75			642704.5	1261305.9	1728609.8	260450.4	1452407.8		542780.2	1692168.4	751702.3		652243.0	970067.9		777437.44	715800.1		541925.94	2602808.8	1392202.9	1132226.1		1360011.8				2431022.8	356040.34	939577.7		163613.39		1066227.9	1341282.9	135053.34	2210501.0		896325.25		760118.4
12420.1	Cluster_12416	6040394.5	870176.8	304768.25	1247296.8	1806379.6	1692901.4	3144010.0	2746601.5	4960473.5	3261708.0	3853613.8	2828482.5	1913668.1	3272699.5	1762741.2	3444506.5	3697122.8	1218788.0	3898147.2	1385126.5	1516622.2	1830665.5	4730796.5	5696046.5	144129.44	2689154.0	2248210.5	4494377.5	2125062.8	2339568.5	3424224.0	1575222.0	2513413.0		3964598.5	4691695.0	3567914.2	3901646.0	1865168.1	3039472.8	163959.73	1426215.5	2321967.8	3715320.8	2830490.0	892657.44	2982015.2	3373592.8
12419	Cluster_12415	1855251.8	3698308.8	4560379.5	3901518.5	5279155.0	6751408.0	3522550.0	7709733.0	6336387.0	3711944.2	4951282.5	5112564.0	3970797.8	6868714.5	3045401.2	5622043.5	4030316.5	8092684.5	8454015.0	3838075.0	4861845.0	6475523.5	6605491.5	7600766.0	1997176.0	6202431.5	4192947.8	6146457.5	4518486.5	760023.5	7074568.5	1.0325333E7	777996.06	7018715.0	6505982.0	6871131.0	6872909.5	4926856.0	6706235.0	3920765.8	3537540.0	5856818.5	5199015.5	2639440.2	1002161.9	5894766.5	5759070.0	9535834.0
12419.1	Cluster_12415	1855251.8	3698308.8	4560379.5	3901518.5	5279155.0	6751408.0	3522550.0	7709733.0	6336387.0	3711944.2	4951282.5	5112564.0	3970797.8	6868714.5	3045401.2	5622043.5	4030316.5	8092684.5	8454015.0	3838075.0	4861845.0	6475523.5	6605491.5	7600766.0	1997176.0	6202431.5	4192947.8	6146457.5	4518486.5	760023.5	7074568.5	1.0325333E7	777996.06	7018715.0	6505982.0	6871131.0	6872909.5	4926856.0	6706235.0	3920765.8	3537540.0	5856818.5	5199015.5	2639440.2	1002161.9	5894766.5	5759070.0	9535834.0
12426	Cluster_12422	1586068.6	32070.455	2702756.2	76459.59	4129615.2	505842.5		1642899.1		2498688.8	184247.94	1786410.5	1367733.0	378655.97	613061.5			1991436.8	372909.4	2234668.0			2514661.0	3479222.2	983288.25	160614.38	949213.0	845473.6	1019477.2	607267.06	1070178.8	1390693.1	750552.94	358075.84		1679509.4		545204.44	57818.754	3484285.8	299290.7	164831.2		2370713.5	2039862.5	1481341.2	100216.586	304.62634
12419.2	Cluster_12415	1855251.8	3698308.8	4560379.5	3901518.5	5279155.0	6751408.0	3522550.0	7709733.0	6336387.0	3711944.2	4951282.5	5112564.0	3970797.8	6868714.5	3045401.2	5622043.5	4030316.5	8092684.5	8454015.0	3838075.0	4861845.0	6475523.5	6605491.5	7600766.0	1997176.0	6202431.5	4192947.8	6146457.5	4518486.5	760023.5	7074568.5	1.0325333E7	777996.06	7018715.0	6505982.0	6871131.0	6872909.5	4926856.0	6706235.0	3920765.8	3537540.0	5856818.5	5199015.5	2639440.2	1002161.9	5894766.5	5759070.0	9535834.0
12423	Cluster_12419	589631.6		464539.84	1524218.2		655203.1	1208017.0	1261114.2	23799.402		1726913.4	1924946.0	1763868.0	3590864.8	1749614.5	792743.4	952879.75	454357.5		553852.3	37135.934	1918355.4	1494379.2	323901.28	1250626.4		1398053.2	4201189.0	1117719.0	1116370.9	498760.2	1746192.4	358939.22	120839.33	1567924.0	270745.38	1339796.5	1485109.6	1437228.1	44044.703	26392.037	690061.5	495056.47	3545260.5	3181110.0	322124.8	3410966.2	1779456.5
12423.1	Cluster_12419	589631.6		464539.84	1524218.2		655203.1	1208017.0	1261114.2	23799.402		1726913.4	1924946.0	1763868.0	3590864.8	1749614.5	792743.4	952879.75	454357.5		553852.3	37135.934	1918355.4	1494379.2	323901.28	1250626.4		1398053.2	4201189.0	1117719.0	1116370.9	498760.2	1746192.4	358939.22	120839.33	1567924.0	270745.38	1339796.5	1485109.6	1437228.1	44044.703	26392.037	690061.5	495056.47	3545260.5	3181110.0	322124.8	3410966.2	1779456.5
12423.2	Cluster_12419	589631.6		464539.84	1524218.2		655203.1	1208017.0	1261114.2	23799.402		1726913.4	1924946.0	1763868.0	3590864.8	1749614.5	792743.4	952879.75	454357.5		553852.3	37135.934	1918355.4	1494379.2	323901.28	1250626.4		1398053.2	4201189.0	1117719.0	1116370.9	498760.2	1746192.4	358939.22	120839.33	1567924.0	270745.38	1339796.5	1485109.6	1437228.1	44044.703	26392.037	690061.5	495056.47	3545260.5	3181110.0	322124.8	3410966.2	1779456.5
12428	Cluster_12424	4204684.0	1057581.5	197113.39	799164.6	1465623.5	2755175.0	1206512.0	1002001.6	1295530.1	1348268.9	1434491.2	2694610.5	1514398.2	2686296.8	139188.31	1393769.0	2288029.5	2485229.0	2019792.1	974545.0	1846543.8	3726503.0	1294623.5	2587705.2	1654755.5	2862529.0	3961106.5	590430.5	650936.9	523159.9	55597.484	741824.9	2480532.8	2000469.4	118898.74	2431404.0	71196.47	1882732.0	3485701.2	1944203.8	1596032.0	1560158.0	1597347.4	1248998.6	1029713.75	1867496.0		1492828.8
12428.1	Cluster_12424	4204684.0	1057581.5	197113.39	799164.6	1465623.5	2755175.0	1206512.0	1002001.6	1295530.1	1348268.9	1434491.2	2694610.5	1514398.2	2686296.8	139188.31	1393769.0	2288029.5	2485229.0	2019792.1	974545.0	1846543.8	3726503.0	1294623.5	2587705.2	1654755.5	2862529.0	3961106.5	590430.5	650936.9	523159.9	55597.484	741824.9	2480532.8	2000469.4	118898.74	2431404.0	71196.47	1882732.0	3485701.2	1944203.8	1596032.0	1560158.0	1597347.4	1248998.6	1029713.75	1867496.0		1492828.8
12432	Cluster_12428	3347953.2	803519.7	1900155.5	2120056.0	1687900.2	2327574.5	1821705.0	1070630.0	2175010.5	770009.3	1728817.5	1782063.2	942655.5	58494.32	1000471.25	2404807.8	1440252.9	2069178.6	2487667.5	2587739.2	4249064.0	4886030.5	1066903.2	1805369.1	2537843.2	4943616.5	3525438.0	2967479.8	5351536.0	2908418.2	1938626.9	2270935.8	1659163.6	750682.4	1428696.0	1718896.6	22557.875	2777418.5	1513873.5	2846367.8	2356373.5	933197.56	3214918.5	1046107.9	2561758.5	2837632.2	106703.484	2137170.8
12432.1	Cluster_12428	3347953.2	803519.7	1900155.5	2120056.0	1687900.2	2327574.5	1821705.0	1070630.0	2175010.5	770009.3	1728817.5	1782063.2	942655.5	58494.32	1000471.25	2404807.8	1440252.9	2069178.6	2487667.5	2587739.2	4249064.0	4886030.5	1066903.2	1805369.1	2537843.2	4943616.5	3525438.0	2967479.8	5351536.0	2908418.2	1938626.9	2270935.8	1659163.6	750682.4	1428696.0	1718896.6	22557.875	2777418.5	1513873.5	2846367.8	2356373.5	933197.56	3214918.5	1046107.9	2561758.5	2837632.2	106703.484	2137170.8
12437	Cluster_12433	412377.84	1047513.3	1798747.5	3049516.2	3763401.8	1866042.2	2765039.2	2309868.0		2086095.1	2659734.2	2975537.0	296176.16	1074370.4	780478.7	278152.4	1637896.8	1186588.8	2483058.5	591666.6	552355.56	1192561.8	1416236.1	2747187.8	1665099.5	1055999.1	6267836.0	3630272.2	3659297.2	3074003.5	73938.805	1997176.5	1058005.5	1143094.0	2549733.8	1327326.1	1050239.0	4044737.8	2270833.2	3354934.0	1047522.94	2326795.5	2361737.8	2034634.4	561717.3	1541549.9	4496489.5	2266036.5
12453	Cluster_12449	3.40974413E9	2.89288576E9	3.78389376E9	3.72507238E9	3.23398272E9	3.5553047E9	2.89301555E9	4.08432435E9	3.4104233E9	2.74517453E9	3.1557655E9	3.70340992E9	3.17008E9	3.95822182E9	3.28296218E9	3.30565146E9	4.3659484E9	3.17534208E9	3.26279373E9	3.92877619E9	3.49966515E9	3.48469581E9	3.50861466E9	3.78293043E9	3.29127245E9	3.48518016E9	3.9262313E9	3.03629389E9	3.63179622E9	2.93029504E9	3.3801321E9	2.54637517E9	2.92561075E9	3.14040243E9	2.91451827E9	3.84431795E9	2.2832535E9	2.49234483E9	2.04849421E9	2.6640617E9	2.67306163E9	3.60030259E9	2.97091405E9	3.11225549E9	3.08266547E9	2.57052979E9	2.94451098E9	3.34038374E9
12445	Cluster_12441	1612934.5	772080.56	2674307.8	1483911.9	1385206.8	1500511.8	219855.61	578243.94	2371374.5	2356596.5	2476980.5	557368.06	849684.2	1796842.8	1143253.8	36219.47	1323489.2	1631753.9	2260542.8	427545.94	1762753.0	722278.6	1354237.2	3006693.0	1886739.8	1295031.2	2004339.1	440267.25	1837665.2	1560499.8	1388097.1	1121355.9	1120067.4	1858293.2	2317207.5	2398768.8	2434174.5	1202868.5	897435.6	2913204.2	1226633.1	3382360.0	561286.44	638981.44	738087.7	510936.38	1663863.4	1607510.5
12434	Cluster_12430	920384.6	2901620.5	721015.56	66877.5	122770.695	1385598.2	131423.3	2026783.8	758104.7	480737.84		207480.53	346878.56	363706.12	174301.7	328848.8	1398446.5	1976247.8	1014034.7	1800564.8	359407.8	977607.25	625912.0	316949.44		1614978.4	1897062.1	649560.0	507424.94	40605.96	432164.78		318591.78	2340624.5	296231.88	401365.06	1553701.8	1420093.8	812458.75	2826924.2	76903.22	262229.84		1580548.0	1660011.8	1419005.5	1087283.4	126473.28
12456	Cluster_12452	2.8946598E7	5568067.5	3597993.0	2843389.8	1.041256E7	4843651.0	5512606.0	2844881.8	4052262.0	6461219.5	5971308.0	5128568.0	4612846.5	3456516.0	2.3953788E7	5040747.0	6481421.0	4075946.0	3684634.2	6518475.0	2131776.2	3625843.8	5051540.0	3662744.0	4737027.0	1888531.4	3280374.8	5704796.0	2992770.5	2.2483614E7	5453701.5	3600826.2	2.3088308E7	3264935.0	1.2006896E7	2919987.8	3385023.0	4568515.5	8923950.0	6156076.0	3724909.5	7579110.0	3822582.2	4385335.5	2.4261928E7	3298867.5	3688667.5	5085279.5
401	Cluster_00397					63420.6		50836.78							86855.484			74077.03	97000.82					107901.08				100009.56				49128.645	116538.09			40486.438						41204.453				116609.805
12574	Cluster_12570	2657840.5	3637852.0	3480928.2	857725.8	1218711.5	1586796.0	9834772.0	1548036.6	2579558.0	2637553.8	2146770.8	1087094.1	2393987.0	1215816.5	1631741.5	3962585.2	2803864.0	2591001.5	3477395.5	2666107.5	2055138.5	3285128.8	4004498.2	2109518.0	7017640.0	1312964.4	4731474.0	2976654.0	1915983.4	2226299.0	3119878.0		3026752.5	2857112.8	427834.75	5933413.0	3032216.5	3669359.5	4735126.0	7171774.0	5747807.5	9132042.0	2841503.5	4506171.0	995041.94	7011623.0	6331944.0	4463451.0
12574.1	Cluster_12570	2657840.5	3637852.0	3480928.2	857725.8	1218711.5	1586796.0	9834772.0	1548036.6	2579558.0	2637553.8	2146770.8	1087094.1	2393987.0	1215816.5	1631741.5	3962585.2	2803864.0	2591001.5	3477395.5	2666107.5	2055138.5	3285128.8	4004498.2	2109518.0	7017640.0	1312964.4	4731474.0	2976654.0	1915983.4	2226299.0	3119878.0		3026752.5	2857112.8	427834.75	5933413.0	3032216.5	3669359.5	4735126.0	7171774.0	5747807.5	9132042.0	2841503.5	4506171.0	995041.94	7011623.0	6331944.0	4463451.0
12650	Cluster_12646	128555.97	268915.53			81916.89	197065.34		62480.414	130804.484	101389.46	117806.81	35951.746	35442.555	62079.598		95483.84	77256.37	80038.125	66147.125	291970.9		190916.77	82585.99	50660.945	244160.95		67079.51	93423.26		138629.75	147195.36		74191.25			64601.902	104485.07	50543.6	85731.01	127718.836	125767.914	100103.695	111572.266	119322.164		273224.28	149825.2
12667	Cluster_12663	731332.44	1030887.2	29755.676		234007.67			10070.177		171383.05	354594.7	271819.78	180230.28	50581.402	76192.89	447696.12	206167.36		2313.7222	74183.92		70154.96				89460.48		14438.562								188516.58	883747.2			71980.414	51477.785			853684.94		139838.25		253941.75
12667.1	Cluster_12663	731332.44	1030887.2	29755.676		234007.67			10070.177		171383.05	354594.7	271819.78	180230.28	50581.402	76192.89	447696.12	206167.36		2313.7222	74183.92		70154.96				89460.48		14438.562								188516.58	883747.2			71980.414	51477.785			853684.94		139838.25		253941.75
12670	Cluster_12666	4226244.0	6269407.0	5189976.5	7879506.0	6911521.0	8486704.0	6323827.5	8153865.5	6871196.0	7197757.0	5006658.0	9617069.0	3969072.8	8531184.0	5865337.5	7417575.0	8400046.0	8122455.5	8840294.0	1.1160511E7	6860061.0	7448690.0	6543949.0	6916725.5	6752922.0	4522194.0	5769569.0	4134918.5	7552204.5	3031108.5	3878574.2	8647109.0	5990808.5	5962187.0	3970644.0	3563824.8	3695703.8	5392584.0	4363521.0	3174199.5	5950911.0	2818773.5	5426900.0	7831915.5	4739458.0	6914399.5	5106867.5	5982859.0
12670.1	Cluster_12666	4226244.0	6269407.0	5189976.5	7879506.0	6911521.0	8486704.0	6323827.5	8153865.5	6871196.0	7197757.0	5006658.0	9617069.0	3969072.8	8531184.0	5865337.5	7417575.0	8400046.0	8122455.5	8840294.0	1.1160511E7	6860061.0	7448690.0	6543949.0	6916725.5	6752922.0	4522194.0	5769569.0	4134918.5	7552204.5	3031108.5	3878574.2	8647109.0	5990808.5	5962187.0	3970644.0	3563824.8	3695703.8	5392584.0	4363521.0	3174199.5	5950911.0	2818773.5	5426900.0	7831915.5	4739458.0	6914399.5	5106867.5	5982859.0
12676	Cluster_12672	643713.5	539953.2	513363.06	142736.1	690547.5	233644.16	1164942.5		1218272.2	346356.88	441011.38		185785.9	1505436.8	797400.4	9514.679	626528.7	103238.97	347362.56	357621.56	1569923.2	705402.56	128321.516	1271801.8	402849.0	1011186.0	517108.97	996880.2	408438.0	1287287.2	653239.1	2434221.8	650218.2	1830357.0	929694.2	50405.652	773322.3	707162.4	288501.5		1052128.9	634456.1	504697.12	172509.56	1291735.1	487044.7	776586.0	330292.78
12678	Cluster_12674	1984886.6	1539982.8	1396229.5	141914.48	44082.527	2141625.2	1741995.2	2782673.8	718391.56	567859.06	409417.66	688352.4	771784.4	817139.94	4078457.0	2429369.5	421764.75	1327242.1	731475.25	1273441.0	1874042.6	811542.7	227166.53	543406.8	2745785.2	966853.94	1068197.0	1771994.4	53661.65	1442418.2	1135791.4	1513790.2	1956337.6	983225.0		318776.53	494472.88	1367975.5	837858.94	2422391.2	735607.44	1908392.0	1012399.2	1757639.5	2157861.8	1312099.2	1095977.9	1213703.9
12678.1	Cluster_12674	1984886.6	1539982.8	1396229.5	141914.48	44082.527	2141625.2	1741995.2	2782673.8	718391.56	567859.06	409417.66	688352.4	771784.4	817139.94	4078457.0	2429369.5	421764.75	1327242.1	731475.25	1273441.0	1874042.6	811542.7	227166.53	543406.8	2745785.2	966853.94	1068197.0	1771994.4	53661.65	1442418.2	1135791.4	1513790.2	1956337.6	983225.0		318776.53	494472.88	1367975.5	837858.94	2422391.2	735607.44	1908392.0	1012399.2	1757639.5	2157861.8	1312099.2	1095977.9	1213703.9
12676.1	Cluster_12672	643713.5	539953.2	513363.06	142736.1	690547.5	233644.16	1164942.5		1218272.2	346356.88	441011.38		185785.9	1505436.8	797400.4	9514.679	626528.7	103238.97	347362.56	357621.56	1569923.2	705402.56	128321.516	1271801.8	402849.0	1011186.0	517108.97	996880.2	408438.0	1287287.2	653239.1	2434221.8	650218.2	1830357.0	929694.2	50405.652	773322.3	707162.4	288501.5		1052128.9	634456.1	504697.12	172509.56	1291735.1	487044.7	776586.0	330292.78
12678.2	Cluster_12674	1984886.6	1539982.8	1396229.5	141914.48	44082.527	2141625.2	1741995.2	2782673.8	718391.56	567859.06	409417.66	688352.4	771784.4	817139.94	4078457.0	2429369.5	421764.75	1327242.1	731475.25	1273441.0	1874042.6	811542.7	227166.53	543406.8	2745785.2	966853.94	1068197.0	1771994.4	53661.65	1442418.2	1135791.4	1513790.2	1956337.6	983225.0		318776.53	494472.88	1367975.5	837858.94	2422391.2	735607.44	1908392.0	1012399.2	1757639.5	2157861.8	1312099.2	1095977.9	1213703.9
12683	Cluster_12679	1342014.4	992850.06	2687745.5	424528.7	2723967.8	51142.223	100582.11	884223.44	1387545.6	2541620.8	787717.75	931130.1	767415.44	136872.75	1086868.9		825817.94	367461.34	1334120.1	71472.09	2482.377	16268.798	2169691.5	1788970.5	430367.12	221269.42	1596877.2	488778.84	939530.4	919491.5	1414694.0	1266544.6	213585.19	41956.156	400697.38	667150.56	37925.13	1097373.9	610703.1	1508659.5		1014163.1		1796130.6	2044657.1	972805.3		416886.06
12683.1	Cluster_12679	1342014.4	992850.06	2687745.5	424528.7	2723967.8	51142.223	100582.11	884223.44	1387545.6	2541620.8	787717.75	931130.1	767415.44	136872.75	1086868.9		825817.94	367461.34	1334120.1	71472.09	2482.377	16268.798	2169691.5	1788970.5	430367.12	221269.42	1596877.2	488778.84	939530.4	919491.5	1414694.0	1266544.6	213585.19	41956.156	400697.38	667150.56	37925.13	1097373.9	610703.1	1508659.5		1014163.1		1796130.6	2044657.1	972805.3		416886.06
12706	Cluster_12702			9286886.0	7897473.5		1.118317E7		1.0199565E7		1.4100715E7		8443572.0	2813114.8	9517995.0	6681679.0	1.0668749E7	1.1116456E7	8914556.0		9223884.0	1.0169122E7	8612303.0	1.0754672E7	9201460.0		9912667.0	9756314.0	7669172.0	9899975.0	9586929.0	7385745.5	2086855.5	5945049.0	1.3526068E7	1835923.5	3082969.5	6304864.5		4979458.5	2739635.2		1.1996008E7	4678765.0	9524133.0		1.052027E7	5509559.0	8284798.5
12660	Cluster_12656	2006896.6	2110846.0	630303.6	1240576.1	926774.56	696462.9	1145578.6	1227079.1	1543343.2	618735.0	1112486.2	963534.9	681016.1	207521.98	1794201.0	2118058.8	855854.25	529915.9	1440407.6	481735.62		574649.7	1365061.2	517620.94	1368500.8	1330745.9	775352.7	1266457.0	545600.4	2122128.5	1217862.9	1235051.0	3177670.8	1199564.9	1098705.0	1948576.4	630823.9	1335425.8	196856.75	1574714.4	1240556.4	591539.56	310841.47	405337.72	2303541.8	2248709.0	271294.2	1312620.0
12667.2	Cluster_12663	731332.44	1030887.2	29755.676		234007.67			10070.177		171383.05	354594.7	271819.78	180230.28	50581.402	76192.89	447696.12	206167.36		2313.7222	74183.92		70154.96				89460.48		14438.562								188516.58	883747.2			71980.414	51477.785			853684.94		139838.25		253941.75
12708	Cluster_12704			362935.4			168030.16				271106.8	588621.56							207055.55	192570.12		397456.4	422352.97				458635.75		573739.4		861525.75	132951.84	467141.47	2154046.2	2233444.0				1493309.5	2496423.5	1799601.2	865064.75	898464.94				543738.7
12727	Cluster_12723						85542.34																					7773.8184								59367.48											443.5261
12713	Cluster_12709		77735.41	9281.89	9075.941			60462.367		53803.773	82593.95	125130.414	15281.779	5616.7656		25330.053	3159.5044		5736.101		5415.7783		1786.1456	3932.687	105691.35		4136.932		1641.4274					3937.714		144834.17		212908.95					51635.816			146334.38		5791.995	179514.1
12729	Cluster_12725						13338.35	26528.355		2348.5771																			84697.5
12748	Cluster_12744	133163.4	16828.781			351208.0	167870.72	2656.7854	7646.884	40661.547						357172.9			577378.8		256415.45			471838.72		165980.14		28392.111		169014.33	43325.297			70302.76		8559.016	23728.457		200231.86	154114.44	493675.3	573142.0		135229.42	94907.875	77995.57	101998.555	289307.5	338649.6
12748.1	Cluster_12744	133163.4	16828.781			351208.0	167870.72	2656.7854	7646.884	40661.547						357172.9			577378.8		256415.45			471838.72		165980.14		28392.111		169014.33	43325.297			70302.76		8559.016	23728.457		200231.86	154114.44	493675.3	573142.0		135229.42	94907.875	77995.57	101998.555	289307.5	338649.6
12774	Cluster_12770	62883.95		31446.12		45003.69					47718.273		70196.875										35082.81			293341.72	40741.812	90950.2		40865.24	35831.848						30291.844		89055.72	32056.36		41493.37	63999.242		265329.62	35079.387
12747	Cluster_12743	7457452.0	5314166.0	4696724.0	1.0720955E7	4686066.0	1.011366E7	1.6506261E7	4256886.5	6398645.0	5734672.5	6149676.5	5957788.0	1894786.4	2641997.0	1.1947976E7	3748444.8	8710345.0	4603266.0	7561155.5	6244006.5	2738333.2	7159348.5	6979345.5	6584884.5	6710130.5	5201647.0	3986388.0	7955273.0	5230999.5	7534169.0	3843354.5	3968123.5	4169240.0	6321790.5	4507760.5	7731473.0	5810151.5	4626914.5	5446776.5	8301714.5	6190366.0	7668018.5	1.0761423E7	6872099.0	9024451.0	1.016638E7	7568815.0
12782	Cluster_12778			121800.08																77721.94					99459.43			59926.79			111876.83	94907.27			43090.49	42086.152							68776.45
12782.1	Cluster_12778			121800.08																77721.94					99459.43			59926.79			111876.83	94907.27			43090.49	42086.152							68776.45
12851	Cluster_12847	306219.3	206323.69	189939.73	116163.57	209915.97	131122.44	326117.16	166181.12	157888.56	392735.16	153273.53	176235.52	76321.35	52821.523	396975.4	88734.76	97484.516	165512.25	114141.64	229674.53	198307.52	16273.864	228341.28	66018.484	178303.31		130547.99	45399.5	165268.61	142420.69	74382.16	97897.7	167855.17	24743.1	181902.73	91125.234	159226.95		195912.75	164372.36	166734.86	44412.383		101546.26	237247.08	147839.4	214729.94	34185.168
12906	Cluster_12902	1.7724096E7	6003141.5	9625458.0	1.0686613E7	7650594.0	7362674.5	3908753.2	6011666.0	7490209.5	6186636.5	7055038.5	4334230.0	7186247.0	6608649.0	1.5223083E7	6943678.5	5291841.5	6775874.0	7410651.5	6071327.0	7383488.0	6253652.0	7763515.0	7062498.5	7941475.5	7557108.0	7065693.5	4566725.5	7154640.5	1.7046648E7	6115981.0	5575245.5	1.322189E7	5646355.0	4572903.5	6436747.0	7488348.0	4063601.0	6622878.5	4216046.5	4791967.0	2951791.0	4994732.0	4701780.5	1.401996E7	8176863.0	5318976.0	5138871.5
12923	Cluster_12919	978454.6	1058252.0	587512.94	717217.8	741243.9	690903.6	466195.94	662735.0	336829.6	508067.16	1084852.2	934625.8	209110.97	425848.88	551347.0	400708.12	453261.97	656202.5	627054.44	363589.7	246842.27	623283.44	428005.66	422983.0	800570.4	528844.94	794017.44	539261.1	497362.06	622311.6	481850.7	573002.56	579551.1	344657.9	428167.84	751598.1	552998.0	374729.44	676697.0	770260.1	872384.9	569858.0	644789.94	355578.3	1037039.4	693214.56	534208.6	342352.38
12923.1	Cluster_12919	978454.6	1058252.0	587512.94	717217.8	741243.9	690903.6	466195.94	662735.0	336829.6	508067.16	1084852.2	934625.8	209110.97	425848.88	551347.0	400708.12	453261.97	656202.5	627054.44	363589.7	246842.27	623283.44	428005.66	422983.0	800570.4	528844.94	794017.44	539261.1	497362.06	622311.6	481850.7	573002.56	579551.1	344657.9	428167.84	751598.1	552998.0	374729.44	676697.0	770260.1	872384.9	569858.0	644789.94	355578.3	1037039.4	693214.56	534208.6	342352.38
12909	Cluster_12905	56894.973			82494.77			358365.66		78436.59	97052.32	256864.98		194392.34	156674.95	280635.06	229302.9	167413.48	58973.67	61185.59	38188.957	152955.3		90822.29			132012.55	105158.3	38302.547	229181.45		85806.984	177977.44	312550.5	311033.06	196243.56		74108.734	335520.94		126100.5	452786.12	190367.02			45191.46	62209.39	202924.1	131211.31
12910	Cluster_12906	72763.4	96043.375		234319.69	235511.05	136973.33	34044.93	53816.64	50320.695	104519.01	76715.555	158229.4		97643.41	213633.95		119753.01	95211.516	309180.4							222502.25		45477.785	52023.914	358068.75	57161.81	60409.527	82397.85			39789.453	40670.707	150559.72	136618.77	432979.6						262534.84	37226.51
12910.1	Cluster_12906	72763.4	96043.375		234319.69	235511.05	136973.33	34044.93	53816.64	50320.695	104519.01	76715.555	158229.4		97643.41	213633.95		119753.01	95211.516	309180.4							222502.25		45477.785	52023.914	358068.75	57161.81	60409.527	82397.85			39789.453	40670.707	150559.72	136618.77	432979.6						262534.84	37226.51
12910.2	Cluster_12906	72763.4	96043.375		234319.69	235511.05	136973.33	34044.93	53816.64	50320.695	104519.01	76715.555	158229.4		97643.41	213633.95		119753.01	95211.516	309180.4							222502.25		45477.785	52023.914	358068.75	57161.81	60409.527	82397.85			39789.453	40670.707	150559.72	136618.77	432979.6						262534.84	37226.51
12912	Cluster_12908	100328.13	115789.3	48592.832	119995.26	47476.004	19848.342	69397.91	75415.984	99649.44		368380.06	50154.78		46077.53		82085.27	147916.61	6225.655			16841.104	170942.97	65617.78				176044.67	78953.51		114808.09	102601.984			125076.0		136.35413		262462.72				63958.727	68143.25		23372.05	84564.484	118749.3	218203.56
12912.1	Cluster_12908	100328.13	115789.3	48592.832	119995.26	47476.004	19848.342	69397.91	75415.984	99649.44		368380.06	50154.78		46077.53		82085.27	147916.61	6225.655			16841.104	170942.97	65617.78				176044.67	78953.51		114808.09	102601.984			125076.0		136.35413		262462.72				63958.727	68143.25		23372.05	84564.484	118749.3	218203.56
12912.2	Cluster_12908	100328.13	115789.3	48592.832	119995.26	47476.004	19848.342	69397.91	75415.984	99649.44		368380.06	50154.78		46077.53		82085.27	147916.61	6225.655			16841.104	170942.97	65617.78				176044.67	78953.51		114808.09	102601.984			125076.0		136.35413		262462.72				63958.727	68143.25		23372.05	84564.484	118749.3	218203.56
12912.3	Cluster_12908	100328.13	115789.3	48592.832	119995.26	47476.004	19848.342	69397.91	75415.984	99649.44		368380.06	50154.78		46077.53		82085.27	147916.61	6225.655			16841.104	170942.97	65617.78				176044.67	78953.51		114808.09	102601.984			125076.0		136.35413		262462.72				63958.727	68143.25		23372.05	84564.484	118749.3	218203.56
12912.4	Cluster_12908	100328.13	115789.3	48592.832	119995.26	47476.004	19848.342	69397.91	75415.984	99649.44		368380.06	50154.78		46077.53		82085.27	147916.61	6225.655			16841.104	170942.97	65617.78				176044.67	78953.51		114808.09	102601.984			125076.0		136.35413		262462.72				63958.727	68143.25		23372.05	84564.484	118749.3	218203.56
12913	Cluster_12909		84332.17		87978.02	164683.05			184391.89	78711.0			76100.88		132511.53			111097.6	76712.14	5115.548	70209.66		25452.184			24797.281	4888.5596	67062.15	46096.98	99235.414			90045.26		17509.967	97171.3		54825.477	55226.86		145044.62			116247.125		94193.805	66516.17
12913.1	Cluster_12909		84332.17		87978.02	164683.05			184391.89	78711.0			76100.88		132511.53			111097.6	76712.14	5115.548	70209.66		25452.184			24797.281	4888.5596	67062.15	46096.98	99235.414			90045.26		17509.967	97171.3		54825.477	55226.86		145044.62			116247.125		94193.805	66516.17
12913.2	Cluster_12909		84332.17		87978.02	164683.05			184391.89	78711.0			76100.88		132511.53			111097.6	76712.14	5115.548	70209.66		25452.184			24797.281	4888.5596	67062.15	46096.98	99235.414			90045.26		17509.967	97171.3		54825.477	55226.86		145044.62			116247.125		94193.805	66516.17
12913.3	Cluster_12909		84332.17		87978.02	164683.05			184391.89	78711.0			76100.88		132511.53			111097.6	76712.14	5115.548	70209.66		25452.184			24797.281	4888.5596	67062.15	46096.98	99235.414			90045.26		17509.967	97171.3		54825.477	55226.86		145044.62			116247.125		94193.805	66516.17
12914	Cluster_12910	290063.88		106201.54	103165.695	109644.93	48290.645	272057.38	182205.53	266778.66	79360.25	24984.113	80873.66	217662.69	199046.53	246769.75	348987.12	230085.36	350206.84	27765.291	200482.9	140338.86	270006.03		300023.3	3639.332	408214.7		185578.56		88238.266		422391.47		377261.56	164057.78		360014.72	108954.65		526474.0	280724.84	290857.3	246109.4	312784.25		405973.34	268049.44	207063.14
12914.1	Cluster_12910	290063.88		106201.54	103165.695	109644.93	48290.645	272057.38	182205.53	266778.66	79360.25	24984.113	80873.66	217662.69	199046.53	246769.75	348987.12	230085.36	350206.84	27765.291	200482.9	140338.86	270006.03		300023.3	3639.332	408214.7		185578.56		88238.266		422391.47		377261.56	164057.78		360014.72	108954.65		526474.0	280724.84	290857.3	246109.4	312784.25		405973.34	268049.44	207063.14
12913.4	Cluster_12909		84332.17		87978.02	164683.05			184391.89	78711.0			76100.88		132511.53			111097.6	76712.14	5115.548	70209.66		25452.184			24797.281	4888.5596	67062.15	46096.98	99235.414			90045.26		17509.967	97171.3		54825.477	55226.86		145044.62			116247.125		94193.805	66516.17
12915	Cluster_12911	450415.7	746108.1	76822.95	178154.03	318534.88	194248.75	74157.73	130377.016				187953.95	273160.1			609074.2		262541.78			148128.0		79678.81	99110.5	227261.86	254694.31		76850.71		354738.66	64645.812	77626.04	95576.57	90600.1	191196.75	62985.105	109159.0		120199.43	309755.75		500239.16	390734.97	18591.672	86476.516		113282.945	190265.44
12927	Cluster_12923	87683.08		104376.92				34377.9			66774.086		91853.86						63619.77				32550.865	50520.883			28985.04
12927.1	Cluster_12923	87683.08		104376.92				34377.9			66774.086		91853.86						63619.77				32550.865	50520.883			28985.04
12927.2	Cluster_12923	87683.08		104376.92				34377.9			66774.086		91853.86						63619.77				32550.865	50520.883			28985.04
12916	Cluster_12912	429647.2	571108.25	135282.14	455854.06	966065.8	297854.75	595529.94	483567.5	353824.75	590558.8	410824.75	452346.47	255855.7	455633.2	634957.75	427372.88	231331.61	634832.75	369160.9	175665.11	556573.9	933479.3	742893.75	648418.56	559302.75	402282.8	801168.56	1000514.94	693179.9	549613.0	418915.0	358398.62	332913.6	854929.94	680796.3	289729.03	233440.75	518733.1	307383.25	692009.6	1304140.8	323784.4	803352.6	578824.94	775647.06	537007.6	727202.56	395439.6
12916.1	Cluster_12912	429647.2	571108.25	135282.14	455854.06	966065.8	297854.75	595529.94	483567.5	353824.75	590558.8	410824.75	452346.47	255855.7	455633.2	634957.75	427372.88	231331.61	634832.75	369160.9	175665.11	556573.9	933479.3	742893.75	648418.56	559302.75	402282.8	801168.56	1000514.94	693179.9	549613.0	418915.0	358398.62	332913.6	854929.94	680796.3	289729.03	233440.75	518733.1	307383.25	692009.6	1304140.8	323784.4	803352.6	578824.94	775647.06	537007.6	727202.56	395439.6
12926	Cluster_12922	1.5859873E7	1.5089925E7	6275640.0	1.2131413E7	1.9723972E7	9827776.0	1722911.1	4626892.5	7507304.0	1.1800869E7	1.151036E7	6609830.0	1.2582324E7	1.0857027E7	1.2059744E7	9171604.0	1734255.0	5025966.0	3123065.2	9337461.0	1.2120961E7	5370771.5	4903405.5	4927539.5	6438137.0	1.817056E7	1317927.4	1226532.8	1.0556137E7	9643442.0	1077555.2	2553397.2	1.2371438E7	3222447.0	8598294.0	1596226.0	2483272.0	1786200.6	9359855.0	5124647.0	7892219.0	1877779.8	5614858.0	7111521.0	1.3119447E7	4173172.8	5360630.5	4856864.5
12926.1	Cluster_12922	1.5859873E7	1.5089925E7	6275640.0	1.2131413E7	1.9723972E7	9827776.0	1722911.1	4626892.5	7507304.0	1.1800869E7	1.151036E7	6609830.0	1.2582324E7	1.0857027E7	1.2059744E7	9171604.0	1734255.0	5025966.0	3123065.2	9337461.0	1.2120961E7	5370771.5	4903405.5	4927539.5	6438137.0	1.817056E7	1317927.4	1226532.8	1.0556137E7	9643442.0	1077555.2	2553397.2	1.2371438E7	3222447.0	8598294.0	1596226.0	2483272.0	1786200.6	9359855.0	5124647.0	7892219.0	1877779.8	5614858.0	7111521.0	1.3119447E7	4173172.8	5360630.5	4856864.5
12926.2	Cluster_12922	1.5859873E7	1.5089925E7	6275640.0	1.2131413E7	1.9723972E7	9827776.0	1722911.1	4626892.5	7507304.0	1.1800869E7	1.151036E7	6609830.0	1.2582324E7	1.0857027E7	1.2059744E7	9171604.0	1734255.0	5025966.0	3123065.2	9337461.0	1.2120961E7	5370771.5	4903405.5	4927539.5	6438137.0	1.817056E7	1317927.4	1226532.8	1.0556137E7	9643442.0	1077555.2	2553397.2	1.2371438E7	3222447.0	8598294.0	1596226.0	2483272.0	1786200.6	9359855.0	5124647.0	7892219.0	1877779.8	5614858.0	7111521.0	1.3119447E7	4173172.8	5360630.5	4856864.5
12932	Cluster_12928	2787903.0		1983795.9	1311638.6	981004.56	1051458.2	575106.9		1644203.5	2287191.5	2468435.5	5556807.5	2781399.5	762081.5	2997497.8	814628.1		1430845.1	758064.0	2546045.8	1003658.6	646894.25	922291.9		1674240.6	1755765.1	898854.3	1614147.9	1340042.0	2141461.0	629672.25		2863617.5	903957.44	128170.45	842825.2	617208.9	937934.94	1431443.1	239360.8	700551.6	1264796.8			2143927.5	448087.66	397509.16	361913.72
12932.1	Cluster_12928	2787903.0		1983795.9	1311638.6	981004.56	1051458.2	575106.9		1644203.5	2287191.5	2468435.5	5556807.5	2781399.5	762081.5	2997497.8	814628.1		1430845.1	758064.0	2546045.8	1003658.6	646894.25	922291.9		1674240.6	1755765.1	898854.3	1614147.9	1340042.0	2141461.0	629672.25		2863617.5	903957.44	128170.45	842825.2	617208.9	937934.94	1431443.1	239360.8	700551.6	1264796.8			2143927.5	448087.66	397509.16	361913.72
12936	Cluster_12932	9.2617176E7	6.8944184E7	4.9295228E7	3.2170876E7	7.385648E7	4.5860624E7	6.98516E7	9.0064064E7	6.9132944E7	7.4754792E7	9.231192E7	1.07430352E8	3.7599736E7	1.802616E7	9.4702232E7	3.3523852E7	7.378616E7	3.7553928E7	4.983432E7	7.2697792E7	5.5343584E7	5.6773116E7	3.4653968E7	4.467494E7	7.693684E7	3.2807044E7	3.0793968E7	7.0254896E7	4.3525584E7	8.5440192E7	5.8230448E7	5.877042E7	7.7756328E7	5.5778072E7	2.2202644E7	5.5336812E7	2.6020294E7	3.4571372E7	3.6352444E7	1.31452312E8	3.338994E7	1.399372E7	5.347264E7	5.8218032E7	8.3588472E7	5.3344068E7	4.5119584E7	4.4998204E7
12949	Cluster_12945		55342.934																								14268.387			88.70866												62463.47
12980	Cluster_12976	34684.54	8656.204					131981.92			11003.73		30304.889		180866.55							54305.305				132559.38		47993.047							25609.082	73638.5						60354.996			31132.492	5589.72
13003	Cluster_12999			421423.66		333822.22	750281.0	806591.75				246554.28	192933.78	491190.97	527574.0	212444.98	364450.9	814230.56	98777.016	280149.75	735653.3	732804.56	952507.06	480957.22	289471.72	500507.88	296891.34	345849.72	1205673.5	520447.78	1402303.9	311277.28	703256.2	557495.1	1082899.4	256734.9	743064.5	351412.2	664744.1		485805.62		135116.2	642571.44		328390.97	867178.2	551863.8	778797.75
13007	Cluster_13003		36558.254	25615.117	42464.395	35896.402						2369.6265			14868.668						228273.22					23729.164			95881.24				77951.84	81191.03							4997.6084					93411.484			47536.32
13007.1	Cluster_13003		36558.254	25615.117	42464.395	35896.402						2369.6265			14868.668						228273.22					23729.164			95881.24				77951.84	81191.03							4997.6084					93411.484			47536.32
13015	Cluster_13011		233612.05	129068.414	222643.53	87324.84	105213.5		53757.7		311910.6	146256.83	336079.88	266902.22					99448.08	63063.613	319697.6	128957.83				268846.53	167455.81		152460.64	146419.36	200331.22	99915.12	81712.71	229159.83		98604.04	219972.19		126766.33	119548.266	72415.22	115432.695	128396.29	76436.78	271716.5	142077.11		385931.88	61486.863
13015.1	Cluster_13011		233612.05	129068.414	222643.53	87324.84	105213.5		53757.7		311910.6	146256.83	336079.88	266902.22					99448.08	63063.613	319697.6	128957.83				268846.53	167455.81		152460.64	146419.36	200331.22	99915.12	81712.71	229159.83		98604.04	219972.19		126766.33	119548.266	72415.22	115432.695	128396.29	76436.78	271716.5	142077.11		385931.88	61486.863
13015.2	Cluster_13011		233612.05	129068.414	222643.53	87324.84	105213.5		53757.7		311910.6	146256.83	336079.88	266902.22					99448.08	63063.613	319697.6	128957.83				268846.53	167455.81		152460.64	146419.36	200331.22	99915.12	81712.71	229159.83		98604.04	219972.19		126766.33	119548.266	72415.22	115432.695	128396.29	76436.78	271716.5	142077.11		385931.88	61486.863
13015.3	Cluster_13011		233612.05	129068.414	222643.53	87324.84	105213.5		53757.7		311910.6	146256.83	336079.88	266902.22					99448.08	63063.613	319697.6	128957.83				268846.53	167455.81		152460.64	146419.36	200331.22	99915.12	81712.71	229159.83		98604.04	219972.19		126766.33	119548.266	72415.22	115432.695	128396.29	76436.78	271716.5	142077.11		385931.88	61486.863
13020	Cluster_13016		50029.08		201757.22	273816.9	298938.53		324163.8		52906.71	132911.52	155352.78	333553.75	87873.34		272139.16		68351.65			166501.05	32563.588	6382.4575	330030.16	132344.78			134069.55	146230.02		132358.22			282119.1		135021.78	456548.9	188108.88	2253236.0			137355.33	28774.717					52579.11
13078	Cluster_13074	191060.69	310003.12	76777.945	119384.17	50897.793	142033.27	162518.27	57920.117	86964.76	125651.79	70734.84			84521.125	94318.24	75443.01	148927.17	69738.18	94274.6	68872.28		19053.828	60700.168	25848.62	173807.56		65050.637		152208.19	154714.05		83785.914			125996.4	63860.867			155852.83	157086.69		87263.266			101643.0	239392.02	59041.74	88875.53
13057	Cluster_13053		27608.736			58549.273	72396.055	25026.738		85130.8	45593.434							3192.156	2598.9978						1142.3099																				64055.137
13079	Cluster_13075	2.04791504E8	1.32356264E8	1.76408928E8	1.5898456E8	1.59668496E8	1.22538624E8	1.370176E8	1.14772656E8	1.53310528E8	1.43075008E8	1.3208308E8	1.19172144E8	1.44226864E8	1.36725104E8	1.32709656E8	1.46366752E8	1.495676E8	1.2037296E8	1.29031904E8	1.35291424E8	1.56883696E8	1.16281568E8	1.1716076E8	1.32885768E8	1.3305744E8	1.53045504E8	1.30957304E8	1.75005248E8	1.28514456E8	1.77710352E8	1.6916824E8	1.33681352E8	1.4015384E8	1.5566696E8	1.70294688E8	1.59659872E8	1.5011152E8	1.38549808E8	1.71581728E8	1.5540064E8	1.63547232E8	1.98198096E8	1.15857304E8	1.31091632E8	1.5571E8	1.65562496E8	1.64701984E8	1.48869632E8
13079.1	Cluster_13075	2.04791504E8	1.32356264E8	1.76408928E8	1.5898456E8	1.59668496E8	1.22538624E8	1.370176E8	1.14772656E8	1.53310528E8	1.43075008E8	1.3208308E8	1.19172144E8	1.44226864E8	1.36725104E8	1.32709656E8	1.46366752E8	1.495676E8	1.2037296E8	1.29031904E8	1.35291424E8	1.56883696E8	1.16281568E8	1.1716076E8	1.32885768E8	1.3305744E8	1.53045504E8	1.30957304E8	1.75005248E8	1.28514456E8	1.77710352E8	1.6916824E8	1.33681352E8	1.4015384E8	1.5566696E8	1.70294688E8	1.59659872E8	1.5011152E8	1.38549808E8	1.71581728E8	1.5540064E8	1.63547232E8	1.98198096E8	1.15857304E8	1.31091632E8	1.5571E8	1.65562496E8	1.64701984E8	1.48869632E8
13069	Cluster_13065	1.2330368E7	7647667.5	6700505.5	6818664.0	4238677.0	6251873.0	6216189.0	5193815.5	4797619.0	5783530.5	4840663.5	6289193.5	3883438.2	6987942.0	3040451.8	5505810.5	4157604.5	3775874.0	3755299.5	6024668.5	2699257.0	646478.25	2638755.0	2631566.5	3518387.2	2812981.0	2259936.0	2563888.2	3054334.5	5633991.5	4223200.0	1715993.0	3296629.0	3080906.0	3991673.5	2964727.2	5309121.0	2467058.5	3006698.0	4522897.0	3700382.5	1893848.5	3240240.5	4351379.5	2015948.2	2581468.0	1298386.6	4298550.0
13069.1	Cluster_13065	1.2330368E7	7647667.5	6700505.5	6818664.0	4238677.0	6251873.0	6216189.0	5193815.5	4797619.0	5783530.5	4840663.5	6289193.5	3883438.2	6987942.0	3040451.8	5505810.5	4157604.5	3775874.0	3755299.5	6024668.5	2699257.0	646478.25	2638755.0	2631566.5	3518387.2	2812981.0	2259936.0	2563888.2	3054334.5	5633991.5	4223200.0	1715993.0	3296629.0	3080906.0	3991673.5	2964727.2	5309121.0	2467058.5	3006698.0	4522897.0	3700382.5	1893848.5	3240240.5	4351379.5	2015948.2	2581468.0	1298386.6	4298550.0
13127	Cluster_13123	119082.13		76466.836	104233.664	106252.85			61416.34	61099.434	43400.47				139655.75		59233.84	26055.28	91500.45		149210.38	139825.55	71393.52	2886.611	85106.35			135813.83	254138.72	124735.51			100549.305		125052.7	114262.22	61281.32		58665.58		98143.32	79448.19	91673.52		60477.797	113989.3
13137	Cluster_13133	1453756.9	1192438.8	2231112.8	1068939.8	5888506.5	1287418.1	1073128.8	1114981.4	1297393.8	1101599.4	1370117.0	1417266.2	1136867.1	1178190.4	1197662.2	1161023.6	1296861.9	1333159.2	1447357.8	1391588.8	1782890.8	1164710.0	1325455.9	1050440.0	1709546.8	1699595.0	1730486.5	1475671.1	1464379.6	1646483.0	1487997.4	1474454.0	1834129.1	1765477.8	1691651.6	1623500.6	1765366.4	1245859.4	1668055.1	1579339.1	1331282.6	1666187.1	1532037.4	1406634.6	2118313.2	1480981.6	1427108.2	1309864.8
13141	Cluster_13137	4334894.5	2353979.5	3914674.5	2707030.5	3486971.2	3101840.5	2900721.0	2892689.8	3226009.2	3292814.8	3454555.8	3142913.5	3063179.8	3708660.2	3732047.0	2972289.0	4115725.8	2304643.5	3434594.8	3433830.5	4515540.5	3166118.0	2372715.2	2513139.8	3697932.5	2913621.0	2885526.2	2847537.0	3324953.0	3677612.2	3856738.5	3579405.2	4025094.2	3073038.5	2500086.5	3616761.5	4122200.0	2800770.8	3263937.0	3387032.0	2872002.0	2733123.2	3388350.5	3547756.2	3369718.5	3362438.2	3609701.2	2845246.5
13141.1	Cluster_13137	4334894.5	2353979.5	3914674.5	2707030.5	3486971.2	3101840.5	2900721.0	2892689.8	3226009.2	3292814.8	3454555.8	3142913.5	3063179.8	3708660.2	3732047.0	2972289.0	4115725.8	2304643.5	3434594.8	3433830.5	4515540.5	3166118.0	2372715.2	2513139.8	3697932.5	2913621.0	2885526.2	2847537.0	3324953.0	3677612.2	3856738.5	3579405.2	4025094.2	3073038.5	2500086.5	3616761.5	4122200.0	2800770.8	3263937.0	3387032.0	2872002.0	2733123.2	3388350.5	3547756.2	3369718.5	3362438.2	3609701.2	2845246.5
13151	Cluster_13147	246113.34	84394.06	963809.44	309058.8	368889.4	596696.0	475463.56	671583.94	831930.4	677094.0	109698.02	518956.47	935380.6	882648.5	741613.94	792630.56	708406.75	964906.2	323768.9	886524.44	979917.1	868543.9	886963.94	527677.3	278963.28	696257.25	667524.9	735399.94	677980.9	635253.6	245067.88	579739.75	874364.9	591739.44	485541.56	568379.06	732103.9	507067.6	592811.9	587827.8	1013402.3	105544.234	937424.7	677542.5	311066.8	311319.78	407587.25	686259.1
13149	Cluster_13145	358123.9	288848.84	154112.17	203437.39	202372.66	324829.1	159227.06	166770.53		119915.19	144957.83	122536.55	106318.25	127200.93	128393.67	598952.75	156064.17	122754.984		250060.77	249717.89	133439.69	209454.58	67072.69	240357.64	741008.7	196446.06		509786.1	410776.34	225260.45	393208.25	158317.56	419.39236	233828.84	162310.08	541476.6	241416.16	308640.28	75710.92	300075.97	424551.38	265461.7	21312.043	266008.2	392564.72	86400.11	556676.94
13151.1	Cluster_13147	246113.34	84394.06	963809.44	309058.8	368889.4	596696.0	475463.56	671583.94	831930.4	677094.0	109698.02	518956.47	935380.6	882648.5	741613.94	792630.56	708406.75	964906.2	323768.9	886524.44	979917.1	868543.9	886963.94	527677.3	278963.28	696257.25	667524.9	735399.94	677980.9	635253.6	245067.88	579739.75	874364.9	591739.44	485541.56	568379.06	732103.9	507067.6	592811.9	587827.8	1013402.3	105544.234	937424.7	677542.5	311066.8	311319.78	407587.25	686259.1
13280	Cluster_13276	2322640.8			992633.94	2.2241628E7	358415.6		1095256.1	970586.8	1729149.4	2575267.2	3060064.5	834309.4		5264136.0	443346.0	1517099.2	3936805.0	2567960.8		2568302.8	3005952.5	2542895.8	1146645.4	2681351.2	9039362.0	2582540.2	4040433.8	1526966.6	9674914.0	1218813.6	3209601.2	1.0594659E7	1.1891317E7	6323639.5	6421173.0	1.5101721E7	8609437.0	1.0942876E7	1.262399E7	7688620.5	8225788.0	6741580.0	6109679.0	1.0829963E7	7847498.5	7139051.0	5646812.0
13360	Cluster_13356		165711.78	221197.53			30961.172			100639.04				38002.832	9680.513			1936.815	148560.22													64548.26							55547.0	110108.3		54382.99		1355.2493			52819.188
13392	Cluster_13388		63508.477				29196.531	50373.812								38726.047										3987.1594					106642.34	1878.3988					30059.97		51013.832					25243.473	66615.41	94040.09
13420	Cluster_13416	178803.72		29362.389		154392.0		108378.23	44250.195	204027.86	228048.08	53405.066			50437.06	133751.7		122604.75	144366.67	114199.56	92679.625	97734.7	140369.06	118130.086	132466.69	5657.1533	122162.64	119009.25	146598.84		37711.684	59521.246	148713.88	195336.7	66865.5			96838.914	132387.17	37079.645					150020.11	101007.63	64013.35	93053.59	138425.28
13420.1	Cluster_13416	178803.72		29362.389		154392.0		108378.23	44250.195	204027.86	228048.08	53405.066			50437.06	133751.7		122604.75	144366.67	114199.56	92679.625	97734.7	140369.06	118130.086	132466.69	5657.1533	122162.64	119009.25	146598.84		37711.684	59521.246	148713.88	195336.7	66865.5			96838.914	132387.17	37079.645					150020.11	101007.63	64013.35	93053.59	138425.28
13420.2	Cluster_13416	178803.72		29362.389		154392.0		108378.23	44250.195	204027.86	228048.08	53405.066			50437.06	133751.7		122604.75	144366.67	114199.56	92679.625	97734.7	140369.06	118130.086	132466.69	5657.1533	122162.64	119009.25	146598.84		37711.684	59521.246	148713.88	195336.7	66865.5			96838.914	132387.17	37079.645					150020.11	101007.63	64013.35	93053.59	138425.28
13422	Cluster_13418	238776.45	116134.3	131285.84		66578.445	65563.75		81664.484	42092.918	33832.36		101475.11	99816.28	74648.21	4226.967	81878.59			53701.19		67524.45		90068.45	42990.516	119560.23	83395.08	149906.25		36959.8		113707.086				193246.17	46582.266	9665.289	139360.8	133415.31	217864.98				539.33203	76802.93	70057.93	103398.83	165791.05
13422.1	Cluster_13418	238776.45	116134.3	131285.84		66578.445	65563.75		81664.484	42092.918	33832.36		101475.11	99816.28	74648.21	4226.967	81878.59			53701.19		67524.45		90068.45	42990.516	119560.23	83395.08	149906.25		36959.8		113707.086				193246.17	46582.266	9665.289	139360.8	133415.31	217864.98				539.33203	76802.93	70057.93	103398.83	165791.05
13413	Cluster_13409		72659.445	30123.281		66120.586	87480.34			144477.61		42706.75		130273.43											148528.27	26162.402	248450.31	87299.75	61197.043		26313.81		65236.8			105977.81	232019.4		48191.32
13413.1	Cluster_13409		72659.445	30123.281		66120.586	87480.34			144477.61		42706.75		130273.43											148528.27	26162.402	248450.31	87299.75	61197.043		26313.81		65236.8			105977.81	232019.4		48191.32
13416	Cluster_13412					59420.645				1306.9452						108887.125	65630.77						2083.455					8504.231		14482.71		51565.387		30908.332		20345.521	36102.67						10537.873		9172.282	901.45074	86183.055
13457	Cluster_13453		35976.242					51862.316		57222.438			42588.83		158756.77			140166.34				47660.38		194662.02		18698.66			56896.49								67711.984	101532.25			149133.94	60440.89		153432.05	116799.98		163587.16	33150.965
13468	Cluster_13464	2719501.8	2.4233392E7	7633418.5	6428122.0	1.9011048E7	1.1985822E7	5.619888E7	1968348.8	1.1584168E7	2.2868766E7	1.5696681E7	8120273.5	1.1031546E7	5822075.0	3483059.8	2.004332E7	3560286.5	1.7549242E7	8668095.0	6062589.0	1.0952574E7	7883365.0	8662617.0	4494367.0	7425446.5	7454702.5	4199961.5	1.4955719E7	6153508.5		1.0256943E7	1.7831552E7	4935528.0	1.0411515E7	2.2560584E7	2.3616824E7	2.4761614E7	2.3570816E7	3.724776E7	1.8371938E7	2.9173994E7	2196568.2	2.3238038E7	1.4677185E7	5152579.5	2.1199426E7	7639684.5	5362148.5
13471	Cluster_13467			260145.44		8029.51	80631.625			22052.557	80330.805	52738.484				5057.3047			611.6573		261726.5	121944.625		36454.22		72726.96					95261.85				54581.473	70306.36		6880.1855		46384.938	227668.84				71666.67	175476.9	82012.92	146432.72
13493	Cluster_13489	2.4122106E7	1.5566515E7	1.2793715E7	1.4202865E7	1.2869001E7	1.5206779E7	1.6367365E7	1.6029556E7	1.4797431E7	1.6562845E7	1.7606454E7	1.804583E7	1.3388809E7	1.9623248E7	2.004903E7	1.9116554E7	1.2868485E7	1.9678606E7	1.4142609E7	2.1242768E7	1.6454736E7	9439774.0	1.3562376E7	1.4412792E7	1.1357101E7	1.5406698E7	1.2192285E7	1.9994102E7	1.2364068E7	2.0231804E7	1.2445709E7	1.4328783E7	2.2043056E7	1.3310042E7	1.6694212E7	1.2740226E7	1.920078E7	1.9502642E7	1.5759882E7	1.7521518E7	1.4782563E7	1.164646E7	1.7656602E7	1.8557706E7	1.6284916E7	1.2870223E7	1.3362729E7	1.1326311E7
13496	Cluster_13492	906907.6	402219.12	1287865.5	703843.9	2224116.0	1852652.8	220723.7	772883.7	1625159.9	921377.1	1840101.0	680255.75	3165091.5	1617264.6	1096716.1	1238353.2	634603.56	486703.2	543683.3	2527127.0	529720.4	2189446.5	3388454.2	2018620.6	814067.9	683266.8	234470.0	506824.3	640652.0	1090542.8	1.1684263E7	176518.39	390813.0	523579.7	764396.1	765262.75	64354.29	296470.75	1773175.5	510988.25	654692.2	1470674.1	597492.4	473820.28	1071401.4	88604.25	215905.9	413582.22
13500	Cluster_13496	173902.33				1881592.5								15798.316	607.8838	107638.11																				96023.06			135383.12	57441.13			57882.613			113906.28
13526	Cluster_13522				254924.48	106227.12		326716.3			78616.16			161608.36			166219.0	235205.72	83785.15	205509.67	76183.41	250225.19	88528.58		126716.36	119643.12	39673.535		253163.22				41840.613		193304.94		79478.58	130758.42		181834.73	203521.17			116784.43		282857.6	60037.434	198638.14	188971.22
13525	Cluster_13521	357087.25	340463.9	271373.94	115452.24	43689.105	470399.72		243352.27		218074.31	217026.88		134128.39	105260.79	35750.88		69080.58		84364.51	374503.22	311133.7		293661.47	146749.52	166616.61	276664.0	111713.57	26327.076	161588.42	153294.05	117884.64	271669.8	398579.84	267691.7	265825.25		427763.16	205286.97		69007.0		438354.0		99847.28	115809.81	151791.3	199879.11
13525.1	Cluster_13521	357087.25	340463.9	271373.94	115452.24	43689.105	470399.72		243352.27		218074.31	217026.88		134128.39	105260.79	35750.88		69080.58		84364.51	374503.22	311133.7		293661.47	146749.52	166616.61	276664.0	111713.57	26327.076	161588.42	153294.05	117884.64	271669.8	398579.84	267691.7	265825.25		427763.16	205286.97		69007.0		438354.0		99847.28	115809.81	151791.3	199879.11
13530	Cluster_13526	241064.28	523373.56	123748.86	227255.44	41042.406	378371.88	301191.3	371605.0	331617.9	82961.414	252713.17	237464.03	186788.39	425399.78	235698.78		121681.945	22905.41	400593.4	371886.06	307475.16	466500.8	419952.88		311985.72	315269.25	57919.555	257721.44	16969.51	352986.4	202436.33	261440.45	353146.8	38193.004	573767.2	560914.0		775538.2	132905.0	406829.9	122117.22	74745.1	61365.46	288165.5	57331.016	254811.64	247125.39	223141.25
13528	Cluster_13524	218974.16		356530.06	123570.41			26896.045		363479.1			13903.056	34915.227		102911.734	76839.73						60697.22	115562.695		49268.664	55968.9	58067.992				175967.98		35958.94			97946.59				5479.095				43356.63			66229.945
13532	Cluster_13528	29369.234	43551.867		127244.06	133617.62		143857.45	260326.97	165170.22	161240.86	259286.6	156552.48	136980.27	175111.67		191191.1	232509.53	116452.23	61508.125	38373.04	39765.684	49352.137			37129.426	28060.389		56147.5	299639.84	18596.217	222841.95		139510.56	103390.06	215038.7				836.5616	133192.38	94451.09	37796.07		237018.31	69907.11	53363.043	46387.895	26724.254
13536	Cluster_13532	96987.414	354473.34	171049.53		292718.9	309625.84	641172.4	253247.56	35896.836	385644.3	694550.2	133369.02	223250.12		195487.73	210715.3	89539.086	345270.66		125653.055		115629.195	337527.44	270408.12	237047.6		164017.75	442999.38	158101.81	354720.94	239580.56	272024.84	395396.44	383288.28		471348.94	324071.22	429494.38	199456.48		269374.25		62572.26			563229.9	137917.05	136877.1
13536.1	Cluster_13532	96987.414	354473.34	171049.53		292718.9	309625.84	641172.4	253247.56	35896.836	385644.3	694550.2	133369.02	223250.12		195487.73	210715.3	89539.086	345270.66		125653.055		115629.195	337527.44	270408.12	237047.6		164017.75	442999.38	158101.81	354720.94	239580.56	272024.84	395396.44	383288.28		471348.94	324071.22	429494.38	199456.48		269374.25		62572.26			563229.9	137917.05	136877.1
13570	Cluster_13566	2.7598832E7	2.8118454E7	2.962438E7	2.7718078E7	3.100902E7	2.5585794E7	2.8330494E7	2.7000278E7	2.920389E7	2.9129362E7	2.829348E7	2.6167712E7	2.8492522E7	2.7852002E7	2.845056E7	2.7955344E7	2.7605108E7	2.752654E7	2.9730044E7	2.8573374E7	3.4180184E7	2.552518E7	2.5229616E7	2.5285896E7	3.3727152E7	3.490256E7	3.15531E7	3.3671084E7	3.4079656E7	3.3498246E7	3.2381114E7	3.3225696E7	3.4456008E7	3.2531248E7	3.323888E7	3.3790804E7	3.201145E7	3.2345728E7	3.3340452E7	3.328806E7	3.3493126E7	3.3311E7	3.2195664E7	3.4767076E7	3.3523974E7	3.2919032E7	3.3351296E7	3.2857046E7
13577	Cluster_13573		114201.12					86561.36								94222.82						58237.242	189715.84			109565.59	95515.484			112867.21	6725.963	131121.44		96470.48							193798.4				67296.03
13611	Cluster_13607	4572837.5	2032328.1	4526851.5	1712296.4	1697391.0	1276639.2	2547671.8	1788079.5	2165904.2	3342086.2	6620367.0	7632003.5	2197824.5	1489116.4	4338301.5	1899615.9	1.2135459E7	2262304.0	2439656.5	1223708.9	2707500.8	1028875.44	2.7964328E7	1935263.8	2308147.8	2419211.5	4981830.0	1530361.4	5241408.0	3889132.0	2615883.0	1587247.4	3872739.5	2645101.8	1787036.8	1992108.8	5156263.5	5607293.0	2223654.8	2982896.2	2624523.2	1816523.6	2417488.5	3743512.8	4171928.0	4970549.0	5580773.0	4513180.0
13617	Cluster_13613						18883.705			28394.404	29182.453						3929.667								2496.6753	10854.755								89138.1		11762.48		5102.152	23246.537		30410.773	7201.4844				73771.49
13750	Cluster_13746	5045603.0	3355263.0	5940006.0	2854356.2	3314950.2	3994700.2	3004111.0	5626501.0	3763534.0	2.6220162E7	2855832.8	3639597.2	1818178.5	3896336.8	5461675.0	1663864.1	5387614.0	2438118.5	5804484.5	2572143.8	4302205.5	4521688.0	4291078.0	2797429.5	3154826.8	3530591.5	4723515.0	3483234.2	2542256.8	3436375.2	2981643.8	4767722.5	2905869.5	2246368.5	2724376.8	3022313.2	3287148.5	4439102.5	3957061.0	3661158.0	3959351.2	4014936.2	2671522.8	2813245.8	3965799.2	3108722.0	4350671.0	2273096.0
13752	Cluster_13748	273810.6	172777.92			53433.51		144952.45	93420.48	643037.7	237117.75	178172.02	167624.06		45464.41	304123.9	353750.06	211189.53	161251.16		1140927.0	206257.95	951052.25	100994.61	108019.97	584645.0	496469.7	205976.19	281721.53		146831.5	318761.72		210449.27	168835.39					92020.63	105350.914	2188075.8	68681.51		630760.6	268907.97	186433.77	606604.06	301700.03
13784	Cluster_13780	9175070.0	8668003.0	9508779.0	4853612.5	7149008.5	5522361.0	7430049.0	6378031.0	3906042.0	2374847.8	4117222.0	4051894.5	3513777.2	3370613.8	1.011448E7	6272486.0	3200990.0	1470254.1	2622995.2	4047124.2	3538499.0	4181778.8	5551326.0	4573103.5	3374544.8	2297122.2	5114303.5	2117558.5	5271258.0	8928426.0	4773256.5	2833436.2	8035944.5	3030851.5	6639771.5	4899428.0	5153210.0	3592536.0	6343893.5	5637338.5	7695428.5	1.3719394E7	5173954.5	3793695.5	7609025.5	4418225.0	5474141.0	5533454.0
13792	Cluster_13788	210629.02	132280.12					73096.6			48044.184						273264.12			127669.14			84134.58									61058.906						106399.63					74875.65			100797.875	130645.11
13808	Cluster_13804																																					237.9477
13808.1	Cluster_13804																																					237.9477
13820	Cluster_13816	18891.74		421265.4	264456.4	397087.9		114798.664	260971.27	342205.9	477106.66			99419.86		2091.226	457209.06	68436.19	414787.9	222616.03	421926.94	717390.06	195985.5	352175.03			137557.36	178615.81	615542.1	96602.76	272314.12	70624.81		418826.7	128735.1	314026.38	452845.2	300311.97	490244.5	138438.84	481830.8	323301.2	1585808.4	472602.0	389876.34	223400.84		180001.62	227656.95
13817	Cluster_13813	1523177.0	914149.75	1635558.0	1341236.1	589997.06	1107337.1	1106195.1	765982.6	4201876.5	1377330.4	1098740.9	454551.56	4595292.5	797277.56	4082751.0	1214448.5	1383247.5	640144.4	2659594.0	3417709.5	1585730.9	1290195.4	5025710.5	815798.06	4808332.0	1592949.9	1518081.5	506742.9	736431.06	4594371.0	754164.06	856927.9	5369309.0	1.1961362E7	3258492.0	1043760.94	5243272.5	5294930.0	9095149.0	7867506.5	7749239.0	4023222.2	1086801.8	5752707.5	4072790.2	1824430.1	4619252.0	4929759.5
13824	Cluster_13820	181941.0	188842.44	151903.78	65752.375	54811.35	1.3668564E7	119783.72	54583.02	558129.9		304263.72	1590719.6		198203.05		168452.34	199419.5	49106.805	44253.562	258301.39	114354.336			140564.7		56504.5	152249.9		205894.22		153146.2	51906.594		141883.44						72857.79		152132.94	102723.71			92891.88
13827	Cluster_13823	3992803.2	3116097.8	3421363.5	3132849.5	3101454.5	3921048.8	3067638.5	4674723.0	2925089.2	2873824.0	2868729.0	4437566.0	2335731.8	2238535.8	3513572.5	2193658.2	4470656.0	1858906.4	4122465.0	2778606.2	4226942.0	4360407.5	3473421.0	2982386.2	2161865.0	1802785.1	1881017.8	3082238.2	2020642.0	3559767.8	2443005.0	3920017.8	2635610.2	3109710.8	1655770.8	1774500.0	3240694.0	2236990.8	1789714.1	3004707.5	2049357.0	2777164.8	4135127.5	1921002.6	3339107.0	2278897.8	3718637.2	2280078.2
13856	Cluster_13852	8749.462				651552.7					126933.0																					4848.8877		448248.9		1408397.6				10527.112		106757.05			8035.2646	211135.94
13859	Cluster_13855	2.0471552E7	1.9792696E7	6.24222E7	5.0518256E7	2.5144394E7	6.9423344E7	6.0131072E7	2.3448578E7	5.5944196E7	7.9582912E7	7.5602136E7	4.1385232E7	1.3434214E7	7.9406016E7	1.7592712E7	2.149553E7	8.3711776E7	7.7699664E7	8.1297352E7	3.2761822E7	7.5280112E7	7.2561424E7	2.2042262E7	2.2120672E7	8.1707504E7	7.7260768E7	6.3246464E7	8.3124952E7	4.74881E7	2.169147E7	7.6787984E7	7.5185936E7	1.8982866E7	7.6990152E7	1.9890824E7	4.8043044E7	1.665277E7	7.864324E7	6.4556308E7	7.0020856E7	7.714516E7	3.432762E7	5.2599332E7	3.8393736E7	1.4339381E7	7.1073352E7	4.7365964E7	1.9094282E7
13843	Cluster_13839	1835371.6	9337095.0	3660330.2	1142766.8	1868505.6	2158284.2	3186697.8	1438353.5	2489211.5	4829634.0	3480536.2	4519196.0	2624813.8	2630653.2	2510681.8	2759764.8	3331970.2	5195187.0	4486549.5	3590545.5	318687.22	3540408.8	1894741.4	7292912.0	2315017.5	3537464.5	6050064.5	3975436.2	4358416.5	3504398.8	2944482.8	5146823.0	4545361.5	8608139.0	2779996.8	5985588.0	5645043.5	3710078.2	2630026.2	4956665.5	5363601.0	4165110.8	4437399.5	9229166.0	1386811.9	2857044.2	9500136.0	5961861.0
13847	Cluster_13843	6783699.5	4454289.0	4527427.5	2291858.0	3498453.0	6706989.5	3789721.8	6320349.0	8159760.5	7427746.0	5164909.5	7000189.5	7912967.5	3736324.8	5061812.0	6080644.5	5521609.0	6470509.0	9668918.0	7820064.5	9088298.0	6363727.5	7905141.0	8068270.5	7591933.0	7687868.0	5863039.0	1.1029841E7	7582142.0	9795690.0	4414426.0	7098628.0	1.1941844E7	5014101.5	4223562.5	8226083.0	6745485.0	5205523.5	5734095.5	5799660.5	4167210.5	5421736.0	6387919.5	5288664.0	1784209.0	5002799.5	7376703.5	3542016.0
13849	Cluster_13845	7899013.0	1588623.0	2248949.0	1364679.2	3061746.2	2042705.5	2450178.8	1528969.8	1944140.5	1464366.2	1587712.5	581360.7	2143750.5	2973689.0	6025214.0	1177282.0	1138477.4	1124077.5	58721.523	1489789.6	1222329.2	673952.75	4429935.5	1566239.8	2854690.0	611076.8	1691537.5	484290.94	3196146.8	8437641.0	1584538.9	3896696.8	9605604.0		2602100.0	681983.6	191785.58	118995.18	1301668.2	2473708.0	1085775.8	2472578.2	366584.53	3174871.0	8882434.0	659281.06	584634.7	790370.75
13848	Cluster_13844	2436842.0	2633369.0	1746079.0	3580640.8	1683099.8	3952481.5	2952281.2	1235882.6	1289316.0	2405226.8	2137140.2	3529572.2	2576130.8	1763348.1	1847767.1	956413.44	1036276.44	3804282.8	3353195.0	2368160.2	2594862.5	4077979.8	2718682.5	3646973.0	1190715.8	2038671.2	2395537.0	1360777.1	176391.5	4198212.5	2797822.8	2318435.8	1587913.9	4802101.0	3653307.0	1212578.0	1843750.8	4444575.0	5057366.0	3699844.2	4007677.0	2700920.0	1348013.6	1439953.6	4845016.5	223997.2	1504146.4	2730597.2
13853	Cluster_13849	2849821.0	2650775.0	1423488.4	3308690.2	1677215.6	653613.1	2355102.2	2296071.2	2060618.8	327807.44	94953.63	3334992.5	1736226.2	440569.84	2226195.8	1944290.0	1929497.2	4493327.5	129377.914	854127.5	848556.1	1774076.9	809144.9	876987.2	898860.25	387690.03	731554.5	939023.9	1566415.0	2375347.8	3288271.2	1481335.6	997422.6	144859.7	3957482.5	141649.31	2138148.2	2202872.2	5090.918	546670.56	1422186.9	539748.06	1997548.9	3930101.5	4768457.0	62817.965	108342.8	1358770.6
13851	Cluster_13847	4741950.0	1877150.2	265856.6	1282571.2		65790.1	28080.365	102374.63	1536895.6	295070.7	1050970.9		29363.738	162818.92				2109962.2	12541.095		270429.03	2094634.9	1083592.6	300373.62	605378.25	1665169.0	112991.89	229913.53	169866.5	121334.766	1167859.0	182527.44	702961.06	2108057.8	78032.29	1351908.2	46390.03	434997.62	1360077.1	581768.25		63989.81	54770.023	701982.25	13843.378	2136572.2
13847.1	Cluster_13843	6783699.5	4454289.0	4527427.5	2291858.0	3498453.0	6706989.5	3789721.8	6320349.0	8159760.5	7427746.0	5164909.5	7000189.5	7912967.5	3736324.8	5061812.0	6080644.5	5521609.0	6470509.0	9668918.0	7820064.5	9088298.0	6363727.5	7905141.0	8068270.5	7591933.0	7687868.0	5863039.0	1.1029841E7	7582142.0	9795690.0	4414426.0	7098628.0	1.1941844E7	5014101.5	4223562.5	8226083.0	6745485.0	5205523.5	5734095.5	5799660.5	4167210.5	5421736.0	6387919.5	5288664.0	1784209.0	5002799.5	7376703.5	3542016.0
13847.2	Cluster_13843	6783699.5	4454289.0	4527427.5	2291858.0	3498453.0	6706989.5	3789721.8	6320349.0	8159760.5	7427746.0	5164909.5	7000189.5	7912967.5	3736324.8	5061812.0	6080644.5	5521609.0	6470509.0	9668918.0	7820064.5	9088298.0	6363727.5	7905141.0	8068270.5	7591933.0	7687868.0	5863039.0	1.1029841E7	7582142.0	9795690.0	4414426.0	7098628.0	1.1941844E7	5014101.5	4223562.5	8226083.0	6745485.0	5205523.5	5734095.5	5799660.5	4167210.5	5421736.0	6387919.5	5288664.0	1784209.0	5002799.5	7376703.5	3542016.0
13851.1	Cluster_13847	4741950.0	1877150.2	265856.6	1282571.2		65790.1	28080.365	102374.63	1536895.6	295070.7	1050970.9		29363.738	162818.92				2109962.2	12541.095		270429.03	2094634.9	1083592.6	300373.62	605378.25	1665169.0	112991.89	229913.53	169866.5	121334.766	1167859.0	182527.44	702961.06	2108057.8	78032.29	1351908.2	46390.03	434997.62	1360077.1	581768.25		63989.81	54770.023	701982.25	13843.378	2136572.2
13851.2	Cluster_13847	4741950.0	1877150.2	265856.6	1282571.2		65790.1	28080.365	102374.63	1536895.6	295070.7	1050970.9		29363.738	162818.92				2109962.2	12541.095		270429.03	2094634.9	1083592.6	300373.62	605378.25	1665169.0	112991.89	229913.53	169866.5	121334.766	1167859.0	182527.44	702961.06	2108057.8	78032.29	1351908.2	46390.03	434997.62	1360077.1	581768.25		63989.81	54770.023	701982.25	13843.378	2136572.2
13866	Cluster_13862			2908076.0			2888904.5			1698363.6		2416978.8			1679975.5		2282780.5	3092807.2	1125934.8	1815115.1	1990235.2	907025.75	2822126.5		2508668.2	1084749.5	1817598.9	4295538.5	1756956.5			1340314.5	89504.016		1432843.9	3101464.2	2912130.0			1740684.1	303212.56	1606274.5	1633139.0	318711.62	2626135.8		2580639.2		1602777.0
13866.1	Cluster_13862			2908076.0			2888904.5			1698363.6		2416978.8			1679975.5		2282780.5	3092807.2	1125934.8	1815115.1	1990235.2	907025.75	2822126.5		2508668.2	1084749.5	1817598.9	4295538.5	1756956.5			1340314.5	89504.016		1432843.9	3101464.2	2912130.0			1740684.1	303212.56	1606274.5	1633139.0	318711.62	2626135.8		2580639.2		1602777.0
13866.2	Cluster_13862			2908076.0			2888904.5			1698363.6		2416978.8			1679975.5		2282780.5	3092807.2	1125934.8	1815115.1	1990235.2	907025.75	2822126.5		2508668.2	1084749.5	1817598.9	4295538.5	1756956.5			1340314.5	89504.016		1432843.9	3101464.2	2912130.0			1740684.1	303212.56	1606274.5	1633139.0	318711.62	2626135.8		2580639.2		1602777.0
13860	Cluster_13856	1144857.2	2277113.8	3055005.5	2210977.8	1624267.4	2658335.5	3011291.5	4649100.5	5320740.0	3850292.5	1172317.4	1741000.0	2253979.0	392575.5	4805243.5	1221995.8	1868839.9	5292530.0	1472655.2	1560760.5	3207318.5	3062824.2	2442356.2	3456945.8	3693454.2	1057215.6	319592.75	3330967.5	6064515.5	1986186.2	1030804.7	3775643.5	5744190.0	4458672.5	886954.25	4613468.5	1138630.8	2004007.1	3035623.5	3056600.8	7228347.0	3774619.0	2654142.2	2484151.5	4679609.0	4329751.5	1248226.9	1951310.8
13860.1	Cluster_13856	1144857.2	2277113.8	3055005.5	2210977.8	1624267.4	2658335.5	3011291.5	4649100.5	5320740.0	3850292.5	1172317.4	1741000.0	2253979.0	392575.5	4805243.5	1221995.8	1868839.9	5292530.0	1472655.2	1560760.5	3207318.5	3062824.2	2442356.2	3456945.8	3693454.2	1057215.6	319592.75	3330967.5	6064515.5	1986186.2	1030804.7	3775643.5	5744190.0	4458672.5	886954.25	4613468.5	1138630.8	2004007.1	3035623.5	3056600.8	7228347.0	3774619.0	2654142.2	2484151.5	4679609.0	4329751.5	1248226.9	1951310.8
13860.2	Cluster_13856	1144857.2	2277113.8	3055005.5	2210977.8	1624267.4	2658335.5	3011291.5	4649100.5	5320740.0	3850292.5	1172317.4	1741000.0	2253979.0	392575.5	4805243.5	1221995.8	1868839.9	5292530.0	1472655.2	1560760.5	3207318.5	3062824.2	2442356.2	3456945.8	3693454.2	1057215.6	319592.75	3330967.5	6064515.5	1986186.2	1030804.7	3775643.5	5744190.0	4458672.5	886954.25	4613468.5	1138630.8	2004007.1	3035623.5	3056600.8	7228347.0	3774619.0	2654142.2	2484151.5	4679609.0	4329751.5	1248226.9	1951310.8
13836	Cluster_13832	144908.86			144339.27	72062.84	330360.25	75148.87	104888.95	39824.242	75600.51	166413.92	52698.824		55032.816	163615.61	93412.02	36920.617		95449.22	92855.25		33866.72	230914.22	51780.88	455530.62	45028.074	60744.324	158907.4	164823.34	53004.297	70594.414	128959.33	106148.81	52998.19	286084.6	57955.766		66969.414	137723.11	78107.42	32890.14	106996.59	150170.02	222189.31	15493.381	92239.414	139666.67	47425.82
13915	Cluster_13911	1.1900836E8	244888.14			3.508868E7			383166.9	445442.53	3.1216238E7	4.4109552E7		740248.75	683601.5	7.0158216E7			3.2893504E7											5655173.5	4.5724356E7	2059469.6	6483261.0	9.3084904E7	4.7472716E7	6.2023824E7	3.0522784E7	3.3482012E7	4709670.0	1.8828714E7	5.0682168E7	4.2096848E7	1.18256448E8	3.3326752E7	2.8462782E7	4.0791888E7	7.1236152E7	1.5635959E7	2.4215834E7
13913	Cluster_13909
13917	Cluster_13913				690991.8				2059046.8			281595.72	238666.38					147089.55								60334.355	4541.748	22194.092						28202.367	26409.756				102708.52
13908	Cluster_13904	92084.484		51889.625	29769.611		310124.2	25317.104	80731.94	84837.266	17975.812	238646.45	146631.77	36441.95	3853.767	186110.05				16788.264	68066.19	55269.527	59249.07	68762.08	488.37915	90756.805	202363.0	89788.34	344783.47		404922.88		214975.95		242140.5	110162.47	28925.111			59681.707	126487.62	15457.043		45187.15	46101.574	101341.23	72755.37	132554.95
13909	Cluster_13905		102085.32	137448.39	65960.88	215131.98	95836.625	60101.855			168042.69	96903.49				76916.66	38454.188		103221.664	52586.992		18725.156	106179.73		35123.805	63460.43	191035.58	36387.15		57946.527		152110.12		92782.555	96325.766	83236.22	25953.404	112700.44	233430.36	80672.16	109872.89	141418.44	28493.146			122044.45		51145.664	37928.37
13927	Cluster_13923	69710.63				43497.504							51985.105				72941.07													50804.324	47096.945	47898.668							60805.953				69807.945	130481.23
13929	Cluster_13925				48436.23					65116.68																				73859.17																56211.8			94149.71
13929.1	Cluster_13925				48436.23					65116.68																				73859.17																56211.8			94149.71
13952	Cluster_13948	2013111.0	1610321.0	242436.72	82999.27	323169.94	46070.42	860024.2	1148746.2	821501.9	894174.06	850955.1	516646.1	944020.9	1091597.8	2298075.8	381717.56	549289.5	362349.1	831187.56	616482.75	651063.2	1039255.44	604180.44	1057916.8	586283.4	902702.2	810372.2	1290918.9	761577.25	1505959.2	365652.16	46214.414	1117472.4	1904745.2	103327.4	673658.6	309994.22		1349526.6	988566.6	6163.216	417247.12	872395.4	176209.27	1472219.1	864410.6	733944.25	690785.1
13959	Cluster_13955	436047.88	128471.21		36118.86	278083.44	87630.555	202552.03	85452.87	43350.05		30617.389				675133.2	205506.5	10837.758		153819.03	108189.6						53712.04		229600.66		397535.28	96070.08		359887.88	242060.56	96987.266	63537.094	77942.65	114075.23	224070.77	111318.125		158255.6	120456.01	249353.34	120225.12		202221.98	190684.44
13988	Cluster_13984	19766.742									82351.99	58934.887			178927.94	68868.19	41080.51						5918.7754			110594.695					119861.51			9756.121			36363.504					31422.135		180297.19	29145.605
14010	Cluster_14006
14006	Cluster_14002																										65047.176									24078.293											58180.18
14046	Cluster_14042																				55158.055															25176.754	1619.3662
14054	Cluster_14050		242574.78	161203.17						20824.787					158292.92	9055.988					10414.66		11815.121						41762.36	36749.727					87386.81						48973.164				78740.766			32773.258
14054.1	Cluster_14050		242574.78	161203.17						20824.787					158292.92	9055.988					10414.66		11815.121						41762.36	36749.727					87386.81						48973.164				78740.766			32773.258
14062	Cluster_14058		77590.17															75577.375	65438.246	106667.82	63048.062			89601.875			107799.914		52856.227				39509.56		97163.836									56583.82				67318.39
14062.1	Cluster_14058		77590.17															75577.375	65438.246	106667.82	63048.062			89601.875			107799.914		52856.227				39509.56		97163.836									56583.82				67318.39
14070	Cluster_14066				90474.22		45975.18					199886.81				366905.84		18772.76						284864.7	28269.232				54985.617				44751.902			225716.33						173792.48						51411.92
14070.1	Cluster_14066				90474.22		45975.18					199886.81				366905.84		18772.76						284864.7	28269.232				54985.617				44751.902			225716.33						173792.48						51411.92
14093	Cluster_14089	570340.3	908162.75	302203.25	330500.6	393796.3	280386.53	914886.5	309537.53		543075.75	499645.6		334004.94	393657.7	495107.38	316519.84	255132.05	338913.28	320397.9		311337.97	361399.62	479174.06	425505.56	636277.9	412635.84	533632.5	551196.7	415222.28	605960.2	233830.42	103654.03	543813.0	520097.53		286074.6	479555.4	103522.29		393601.8	591001.2		285462.94	298191.38	635304.94		195685.05	578761.1
14102	Cluster_14098		437289.16	211067.72		302218.5								346468.66																	197321.84	507203.84		317481.94		493529.03					445658.75	321902.1	735761.3			208922.8
14108	Cluster_14104	2535999.5	2503642.2	1837516.5	2016985.9	2020849.5	2207312.5	1899032.9	1615278.2	2041578.8	2575727.5	1713969.0	2399605.5	2613254.2	2316985.8	2590009.8	2034732.5	2362160.5	1933439.6	1917382.9	2185552.8	2686506.8	1666688.2	1511484.9	1748970.5	2077021.1	1719378.0	2158742.2	2253347.0	1944466.1	2640812.2	2182762.0	2125032.8	1911019.6	2029681.6	1779347.8	1759410.1	2239683.0	1987418.2	2155314.5	1739842.5	1835296.2	1773369.9	1905295.5	1568695.5	2129999.5	1407318.0	1573654.6	1953402.6
14129	Cluster_14125	3.39212384E8	3.37189824E8	3.46412992E8	3.39515808E8	3.30689824E8	3.3420272E8	3.45156608E8	3.24648768E8	3.56072288E8	3.38604896E8	3.18264256E8	3.34434976E8	3.25801568E8	3.36025024E8	3.40195168E8	3.30662016E8	3.3249808E8	3.33740704E8	3.38931584E8	3.40950944E8	4.93208064E8	3.37695904E8	3.42152544E8	3.55382528E8	4.69008928E8	4.81437088E8	4.87351392E8	4.97527712E8	5.00132448E8	4.77593408E8	4.9753344E8	4.9554528E8	4.90866848E8	4.68894624E8	4.75204128E8	4.9266544E8	5.09731616E8	4.82169888E8	5.09265344E8	4.80497984E8	5.1055888E8	5.26896416E8	4.95928096E8	4.81933792E8	4.90179552E8	4.86983104E8	5.13249632E8	4.87707936E8
14231	Cluster_14227	7989397.5	5060330.0		1762877.0	5646119.0	1839830.0		1772062.5	1735898.1	2548834.2	62090.47	1268982.6	3899858.2	971264.1	1.1910132E7		231307.27		719402.5	2259137.0	519230.03	1368432.8			633742.1		326951.0		1536852.4	9778445.0	2886871.5	518577.1	8210125.5	196609.19	5523681.5		2659189.5	1450373.1	2265330.8	941811.44	3543685.2	2105038.5	1248387.4	1790764.1	9411247.0			1477868.1
14231.1	Cluster_14227	7989397.5	5060330.0		1762877.0	5646119.0	1839830.0		1772062.5	1735898.1	2548834.2	62090.47	1268982.6	3899858.2	971264.1	1.1910132E7		231307.27		719402.5	2259137.0	519230.03	1368432.8			633742.1		326951.0		1536852.4	9778445.0	2886871.5	518577.1	8210125.5	196609.19	5523681.5		2659189.5	1450373.1	2265330.8	941811.44	3543685.2	2105038.5	1248387.4	1790764.1	9411247.0			1477868.1
14225	Cluster_14221	262896.62				26500.717	215250.47		94455.63	267359.66		3195082.5	58.30118			77114.78	145674.28	324227.7			64165.727			89868.89			47602.285			90910.24	115151.16									226869.02			189801.16		13222.064	127499.49		11941.157
14225.1	Cluster_14221	262896.62				26500.717	215250.47		94455.63	267359.66		3195082.5	58.30118			77114.78	145674.28	324227.7			64165.727			89868.89			47602.285			90910.24	115151.16									226869.02			189801.16		13222.064	127499.49		11941.157
14228	Cluster_14224		95417.32		81221.91					90311.93				154859.94									56909.78	467561.4	104742.92	433880.88								956495.7	2168745.0	743670.6		511733.97	138557.4	247424.25		940444.6	221864.7	144599.64	882983.75			618858.7	1161774.9
14281	Cluster_14277	72408.75	50722.05		11246.093	229905.33	100259.77			158004.86	45257.098			15884.51	106675.68	45473.71		49974.37		48227.484		43540.695						80914.266					33449.49	23166.627			9127.159						389.52866		39445.316			121906.39
14281.1	Cluster_14277	72408.75	50722.05		11246.093	229905.33	100259.77			158004.86	45257.098			15884.51	106675.68	45473.71		49974.37		48227.484		43540.695						80914.266					33449.49	23166.627			9127.159						389.52866		39445.316			121906.39
14287	Cluster_14283	1382120.0	707200.4	125180.6	416602.97	367833.72	509817.6	413468.53	431297.1	90928.32	510754.78	829379.25	446542.12	477193.0	956737.8	1346639.1	748868.4	804827.9	233795.56	690833.8	825553.25	467104.22	500323.62	455294.66	286594.22	585787.8	230560.98	194295.89	959729.56	254788.75	1176201.6	395431.62	443824.0	830606.2	561122.5	443782.75	450116.0	307321.03	661906.06	678777.0	510780.16	415749.75	454320.25	638714.94	319627.4	1497185.0	877295.44	709757.75	214892.0
14366	Cluster_14362		1105487.5	1389918.4	820759.25	1018915.9	627921.0	1057172.5	1181333.9	933205.25	2002870.2	1871277.1	862280.56		675952.5	1186494.8	179594.38	812531.9	1427098.5	1329155.8	1212775.0	648408.6	1510298.8	884387.0	716318.2	1260439.1	977951.06	695666.94		1231026.8	2462030.2	1158532.6	1023027.3	1928639.6	2558961.2	994048.5	1586641.8	1228473.9	1312107.8	998686.1	1038227.94	1432599.6	1470968.2	1233210.0		670041.0	1283727.0	569304.94	1889288.8
14358	Cluster_14354			1528928.8	831894.7		1521197.4	1060574.6	1504352.6	679002.5	695905.2	1592051.6		747488.2	1316190.8	1311926.5	1605064.1	563654.9	414405.78	489464.84	1332491.1	1423360.4	583762.9	557286.56	986683.9	2148145.8	855175.3	618676.75				1476043.8	516670.72			544516.06	779834.1	652006.3	1294761.2	1099992.8	253107.92	1221750.5	454337.75	207081.36		412402.06	262735.4	775491.5	1142969.4
14358.1	Cluster_14354			1528928.8	831894.7		1521197.4	1060574.6	1504352.6	679002.5	695905.2	1592051.6		747488.2	1316190.8	1311926.5	1605064.1	563654.9	414405.78	489464.84	1332491.1	1423360.4	583762.9	557286.56	986683.9	2148145.8	855175.3	618676.75				1476043.8	516670.72			544516.06	779834.1	652006.3	1294761.2	1099992.8	253107.92	1221750.5	454337.75	207081.36		412402.06	262735.4	775491.5	1142969.4
14380	Cluster_14376																															45585.35
14370	Cluster_14366					96754.08																															51325.96
14395	Cluster_14391	4.2486056E7	4.141752E7	3.4525768E7	3.8056164E7	3.9012332E7	3.9407876E7	3.97025E7	3.8321788E7	4.0424064E7	3.989908E7	3.7537968E7	4.1007304E7	4.2314164E7	4.3235348E7	3.8087216E7	4.1285784E7	3.7306772E7	4.2255856E7	3.9058916E7	4.0962476E7	3.9814324E7	3.3420988E7	3.9093032E7	3.6266512E7	3.4022724E7	3.4632816E7	3.8245956E7	3.6020856E7	3.9786168E7	3.2018938E7	3.1924926E7	3.432862E7	3.2746404E7	3.4461992E7	3.7367376E7	3.6090708E7	3.391746E7	3.7300408E7	3.8215708E7	3.6466212E7	3.5350624E7	2.5934668E7	3.8869704E7	3.6543952E7	3.1713434E7	3.7096116E7	3.0557622E7	3.6003928E7
14433	Cluster_14429		315.63934								49855.535	43306.367									67035.734			47814.742										127436.39				51188.91							59665.21
14416	Cluster_14412	4726.665	50555.164	213246.58		356080.25	19975.871	234346.9	175781.05	140083.88		140551.36		100213.32		150145.02	108186.836		100082.45		213104.61	88585.85		104809.086		98493.86	136348.97	259407.36	105050.52		148788.1		38114.324	59435.2		103735.34	114019.93	22431.469		47146.508			160242.81	190315.33		46117.67	247679.95	90620.06	159364.23
14435	Cluster_14431	255370.06		31163.11	39072.06	50956.332	355173.12					637708.56	33670.26		103198.195	4715.409			51442.117		125439.94	2378.5112				16936.21	330337.22	109363.39	42980.984	48279.266	60821.75		268947.78			61520.84	55355.457	122323.68	159858.83		85501.77	77583.914	31926.805			8211.141			179381.05
14421	Cluster_14417	45380.758	12246.872		43911.4											57792.57		105287.195						10464.782	40124.0	36017.574																8360.979				43827.1	2022.3846
14432	Cluster_14428		169479.16	65762.48		100589.88				31201.598	197935.56		40012.777					47752.875		174635.17	16110.878					156306.28	54048.477		61017.445			53931.73	115591.01		95538.055					72389.97	161932.5		57575.52					132968.19	84022.3
14508	Cluster_14504	536624.4	177041.08	73855.695	176559.9	56590.47	161177.94		158261.6	408584.78		166436.73			204566.56	259654.08	46991.36	94567.086		89644.06		197763.72		209471.05	452546.5	259332.1	130704.125	1288281.9			145458.67		171317.03	165378.05				1269837.4		54764.25				255730.14		173193.3		99430.65	131470.48
14508.1	Cluster_14504	536624.4	177041.08	73855.695	176559.9	56590.47	161177.94		158261.6	408584.78		166436.73			204566.56	259654.08	46991.36	94567.086		89644.06		197763.72		209471.05	452546.5	259332.1	130704.125	1288281.9			145458.67		171317.03	165378.05				1269837.4		54764.25				255730.14		173193.3		99430.65	131470.48
14516	Cluster_14512	9731301.0	2.1853934E7	2.3081606E7	1.7988916E7	4.2409892E7	1.6177794E7	1.9292608E7	1.7251188E7	9391705.0	1.3987537E7	1.2597389E7	9438925.0	5408766.0	1.2449606E7	9687625.0	1.0635977E7	1.3223529E7	1.3499246E7	9740046.0	1.4789668E7	6679926.0	1.1569834E7	1.2103477E7	1.8854758E7	1.5107567E7	8047803.5	1.1981272E7	1.603723E7	1.1877005E7	7448521.5	2.0240258E7	8272957.5	5099051.0	1.2895548E7	2.4660924E7	2.5461516E7	1.4423065E7	1.1673906E7	1.63669E7	1.6656668E7	2.4428414E7	2.049371E7	1.4584794E7	9129887.0	7408157.5	1.1333709E7	1.1289499E7	1.0673722E7
14541	Cluster_14537	137827.52			102597.805				138249.12	206218.19		57701.242					60665.555		58312.195	43245.04		159732.22	76869.37	88804.36				127818.42		102907.51	46721.746	131681.44		123775.555	16683.428			40309.723			75934.25		67774.31	37677.24			88776.44	129832.68
14557	Cluster_14553	88360.38														52271.97						26009.254			1352.2375																					31785.785		64546.332
14538	Cluster_14534							67535.87																																						56953.684
14539	Cluster_14535	87432.54	195189.39		173966.25	115966.29	44139.01		39701.55	60708.348	133048.39	74548.51	69344.99	138403.78			239079.23		128216.71	89642.69	77128.82	34385.66	345956.56	293528.75	116352.89	124891.94	252950.64	406171.62		158743.28	187923.23	237322.7	316719.66	89091.555		230528.81		129558.336	158033.88		145552.98	119413.78		235700.67		228617.16	129736.06	135202.44	162544.77
14569	Cluster_14565	374163.06		70677.93	128972.734	255326.89	171962.19	149236.05	162412.7		135438.66	62885.3	275062.9	236148.83	356349.9	539878.94		221455.98	324992.44	94593.92		153754.7	281844.3	163850.12	212523.48	189297.1	447836.03	417035.53	202037.86	221901.72	345702.84	101993.6	153341.9	309532.06	89615.68	279946.4	95986.95	236761.23	354469.06	103880.51	93988.45		168963.45	111614.24	190272.52	573564.2		153115.03	179430.86
14570	Cluster_14566										32948.715	49917.4	14813.417			116592.98						57467.168		175481.31	60323.05						92836.87							37203.523
14571	Cluster_14567	558666.8	442196.22	448021.22	218294.02	208533.12	168810.95		397473.38	408602.88	322795.72	168488.61	73944.39	262623.88	379726.12	435676.44	28188.719	157568.89	174008.02	287793.8	430914.97	570349.44	308786.25	287302.47	292794.94	435876.16	527437.75	210842.95	244119.55	362975.34	353664.7	473562.94	261236.48	386881.06	371831.72	539804.2	437926.2	273704.84	160144.95	314942.72		240772.67	451993.2	51773.85	533537.44	628893.4	280439.1	558559.1	450716.8
14605	Cluster_14601								32739.598					371313.25			6724.206								88966.67											258798.38		607676.56		100109.45			125263.09						363480.3
14629	Cluster_14625		85608.17	58482.83								57531.79					154042.86			42074.637	71600.99	94717.34												80755.15	39854.223				30713.49	67285.5		51643.438						177121.6
14641	Cluster_14637								25078.633	80959.64	37513.94	28008.934	76895.86	47163.484	103092.305				58717.547	112360.01					987.39886	39427.742						46518.28					20772.602	290.52856		19807.092			40783.773		42602.668
14635	Cluster_14631				58067.18				54877.305									17051.975	123039.15				53057.555		45632.54	43174.984	70428.336						88068.875	45388.25	60521.73				105315.555			5402.055		13080.994			57763.83
14635.1	Cluster_14631				58067.18				54877.305									17051.975	123039.15				53057.555		45632.54	43174.984	70428.336						88068.875	45388.25	60521.73				105315.555			5402.055		13080.994			57763.83
14636	Cluster_14632	128958.27		44226.42		50856.25	25739.559		187092.44			68862.32	112115.63	158689.2	190880.55	68203.81	35131.574	24218.805		231297.06			22112.479	99347.71	95385.59				45525.383	121070.72	131592.14		128077.25	9745.302	47246.664	64387.824	77591.42	60534.617		80442.22	19552.48	864.23517	115958.94		49239.92	99694.07	32415.865	70883.836	47392.387
14638	Cluster_14634							71209.53				108372.81			54405.75			46854.625	55706.863					3584.4075	24426.3							46272.19	55008.79	1422.6456		28315.219									10032.1455		43699.95	1712.1489
14654	Cluster_14650	219289.6		153567.69		66932.484				182226.56		339409.88		67939.43	241362.17	609880.9				64419.62	209309.03	48603.867		571886.1	77517.945	388340.53	118181.6				452805.53	118939.77		666648.5	1236777.5			154234.39		140646.56	416787.28	412402.4	186328.7			552773.6		150110.2	107592.98
14654.1	Cluster_14650	219289.6		153567.69		66932.484				182226.56		339409.88		67939.43	241362.17	609880.9				64419.62	209309.03	48603.867		571886.1	77517.945	388340.53	118181.6				452805.53	118939.77		666648.5	1236777.5			154234.39		140646.56	416787.28	412402.4	186328.7			552773.6		150110.2	107592.98
14672	Cluster_14668	63552.5														99981.3								18335.691			40069.0																			74769.94		87789.7
14714	Cluster_14710	254439.56	70232.59	219561.17	269528.7	94252.23		220155.84	100122.69	87294.914		168882.75		125122.67		272778.75	58913.914	211012.9	107165.445	203728.22	237704.23	182514.36	174842.7	82806.01	64851.14		109459.88	79174.086	29961.016	51408.81	77149.78	324030.4	135350.92	245015.66		174113.1	55851.234	148694.9	69960.47				224738.06		113850.71	321809.78		184515.67	238902.17
14689	Cluster_14685	1072508.6	332441.7	717757.06	418668.44	348491.78	552814.2		415919.56	171340.69	969901.7	736836.0	116554.96	757326.1	501341.53	253030.92	911465.5	496026.94	613769.06	715679.25	233694.06	941735.0	151599.12	312655.22	382088.0	410423.03	662951.44	573241.56	385870.22	471580.22	1133544.9	793328.75	865872.1	708184.0	885611.94	975468.56	629556.9	1189885.2	737334.44	481917.12	707797.75	699746.1	699534.7	597865.3	1633256.4	842255.1	531392.7	680549.1	506282.1
14709	Cluster_14705	15772.834		14094.888		16214.626				27491.373			99196.33		80383.4	25390.188		1245.3407					7910.0503	8761.21		9147.467				44096.285	5707.665			5538.274	110770.586			4148.171	1385.8762	17496.488				87320.445	7696.2383	17410.328	79812.81		2114.6787
14695	Cluster_14691						86199.28								158019.88							49902.164					57444.008																	42212.418	32392.488	51067.883
14723	Cluster_14719			95195.41	138046.36		110218.06	193552.81									149576.83			139459.92						185986.9	232709.02	44388.047	108645.74									207741.28		130857.33			69655.57	44799.03	49159.01			67957.336
14699	Cluster_14695	300231.06	39541.4	128201.12	144951.88	167980.03		381529.22	150347.98	236625.52	146097.14		33233.312		179728.69	179301.28	84161.66	224871.39	186246.8		82804.12	242158.38	62687.06	439915.06		128623.36	228298.05	137635.89	245137.69	96433.94	132251.02	357963.88	251506.27	153465.55	234288.19	334216.34	338803.4	468359.8	281868.0	44667.293	420400.0	669856.56	223105.95	424509.3	56299.32	273557.03	381474.1	354294.22	281020.78
14700	Cluster_14696	231180.84			163917.17	68951.94		149722.22	34756.434		4432.3975	115964.336	133883.1		192491.77		156198.98	121971.984					68061.85		63163.45		86373.16		130643.1	69530.17	24271.6			132088.73	42724.367	37891.816	46552.46	168752.05	92306.586						79961.05	93642.64
14736	Cluster_14732
14738	Cluster_14734																													6452.68
14740	Cluster_14736																																						112434.586								104864.85	96230.39
14810	Cluster_14806	733333.8																																271995.75
14810.1	Cluster_14806	733333.8																																271995.75
14882	Cluster_14878	411093.72	847483.25	748918.56	264250.47	104940.18	200703.53	575182.5	938383.6	139483.4	383272.06	535995.06	248873.6	309729.84	369523.78	448080.97	250842.27	312511.34	515413.38	836258.3	438222.12	186960.97	527892.25	201369.67	377857.34	212945.05	1037258.5	607769.56	560722.1	347951.2	491391.56	231710.5	385306.03	201198.27	51618.277		1748610.5	594240.06	1045632.06	201137.36	514643.0	259378.2	84964.46	128271.76	361902.12	553842.9	123755.945	261897.06	956079.44
14876	Cluster_14872	216002.81		70974.53	71391.6	102576.79	126371.1	79707.94		19230.7		58486.87	2179.3196	19543.209	54598.336	160462.36		20179.959					945.02783		158789.31	163838.95		9538.156				127115.86	89184.86		51418.574	35066.742	73636.84	47928.715			56207.938		9060.807	118448.29			94409.984
14883	Cluster_14879					36604.035				39539.67																					3761.3647														66590.266
14903	Cluster_14899															45200.316									63116.965												82665.16						78605.93	47672.336	50481.145
14997	Cluster_14993	26169.414		860.5015		19085.994	5413.352	4017.467		327.27463	6208.7876	8143.12		2151.1025	2434.1746	287436.03	5998.9287	4650.417	3413.7783	3111.9033	6935.773		892.26587	133687.08		1753.6554		21.20344	7636.757	1980.2554	155155.53	3175.9497		972368.9	1334921.6	207092.48	972.28735	397802.56	91484.37	5186.482	100831.94	577921.0	186639.0	100839.85	167550.47	197137.08	2672.0095	1465.8851	463070.53
15003	Cluster_14999	384548.66	212023.67	146899.98		190668.66	161414.5	323472.94		328527.25	247070.7	92203.805		126085.88		450773.5	58183.56	248168.64	161312.44	166015.12	205260.14	141210.8	133818.75	290857.72	332344.53	133310.7		110151.7	231096.53	165790.05	287934.6		113840.72	124417.21		65264.703	152571.47	215821.48	165036.66	74574.22		219231.56	253833.67			435866.4	155995.11	107605.84	246826.39
15003.1	Cluster_14999	384548.66	212023.67	146899.98		190668.66	161414.5	323472.94		328527.25	247070.7	92203.805		126085.88		450773.5	58183.56	248168.64	161312.44	166015.12	205260.14	141210.8	133818.75	290857.72	332344.53	133310.7		110151.7	231096.53	165790.05	287934.6		113840.72	124417.21		65264.703	152571.47	215821.48	165036.66	74574.22		219231.56	253833.67			435866.4	155995.11	107605.84	246826.39
15035	Cluster_15031	720209.5	3522.009		74090.21	42788.496	114120.17	7224.4463	12647.519	131608.52		184144.8	131203.02			915256.2			90249.54		338687.3		46808.47	225395.31	89789.34	82887.19		130603.72	14431.676		742973.06			1238666.2	179357.98	259420.36	60897.066	1005217.75	153161.12	143258.4		995757.44	241893.8	625384.44	2666459.5	762002.5	392706.16	1228988.4	440061.4
15093	Cluster_15089														49738.316			48641.57										63403.42							45210.004
15113	Cluster_15109		2246.273				45805.977	19085.16	53667.793	718696.8	199721.03	384677.72	2625.6106	335017.06		147464.81	594181.94	764512.3		98596.25							108319.414		99481.17		598044.2			75656.1	6262.838		62224.97	1066695.0	136606.44				222424.38	230970.69	41904.41	99299.74			115760.23
15113.1	Cluster_15109		2246.273				45805.977	19085.16	53667.793	718696.8	199721.03	384677.72	2625.6106	335017.06		147464.81	594181.94	764512.3		98596.25							108319.414		99481.17		598044.2			75656.1	6262.838		62224.97	1066695.0	136606.44				222424.38	230970.69	41904.41	99299.74			115760.23
15115	Cluster_15111	388152.25	1907788.1			95079.21	104144.65	2304756.0	347030.2	2304299.0	81802.68	1415824.1	949271.3	3523470.5	175728.75		2284174.8	106378.85	71034.04	9281.555	20749.238	386365.97		900975.44		10211.116	2588995.8	419072.06	6721567.5	834365.4	158106.17	60014.59	28028.324	106528.35		753940.94	170075.47	389004.34		98536.61	614622.4		869655.25	2496126.2	404003.12			646367.3	623894.8
15115.1	Cluster_15111	388152.25	1907788.1			95079.21	104144.65	2304756.0	347030.2	2304299.0	81802.68	1415824.1	949271.3	3523470.5	175728.75		2284174.8	106378.85	71034.04	9281.555	20749.238	386365.97		900975.44		10211.116	2588995.8	419072.06	6721567.5	834365.4	158106.17	60014.59	28028.324	106528.35		753940.94	170075.47	389004.34		98536.61	614622.4		869655.25	2496126.2	404003.12			646367.3	623894.8
15122	Cluster_15118	3152894.5	1223597.4	1411667.0		1552631.0	103558.02	371930.4	648701.75	751744.6		1106120.9	649859.5	808399.6	1597630.6	2454878.0	1287499.8	1158958.9	138033.75	385179.16	2742561.8	50225.18	348175.25	1819840.5	1283270.9	2476125.5	1704704.9	1121795.8	738016.2	880466.7	2251078.8	193898.11	502525.62	2721189.8	1671123.4	386010.66	617986.2	502227.22	329705.03	476117.12	933506.8	2336544.0	978021.5	2171646.8	662575.8	2426870.5	1901821.0	1516842.9	1108870.4
15122.1	Cluster_15118	3152894.5	1223597.4	1411667.0		1552631.0	103558.02	371930.4	648701.75	751744.6		1106120.9	649859.5	808399.6	1597630.6	2454878.0	1287499.8	1158958.9	138033.75	385179.16	2742561.8	50225.18	348175.25	1819840.5	1283270.9	2476125.5	1704704.9	1121795.8	738016.2	880466.7	2251078.8	193898.11	502525.62	2721189.8	1671123.4	386010.66	617986.2	502227.22	329705.03	476117.12	933506.8	2336544.0	978021.5	2171646.8	662575.8	2426870.5	1901821.0	1516842.9	1108870.4
15122.2	Cluster_15118	3152894.5	1223597.4	1411667.0		1552631.0	103558.02	371930.4	648701.75	751744.6		1106120.9	649859.5	808399.6	1597630.6	2454878.0	1287499.8	1158958.9	138033.75	385179.16	2742561.8	50225.18	348175.25	1819840.5	1283270.9	2476125.5	1704704.9	1121795.8	738016.2	880466.7	2251078.8	193898.11	502525.62	2721189.8	1671123.4	386010.66	617986.2	502227.22	329705.03	476117.12	933506.8	2336544.0	978021.5	2171646.8	662575.8	2426870.5	1901821.0	1516842.9	1108870.4
15148	Cluster_15144			292362.3						399873.53		380924.6						658864.1	240152.88			514047.0					837996.8	979158.44				486125.0				510666.28		631739.4				933547.06			1358181.4				395486.1
15148.1	Cluster_15144			292362.3						399873.53		380924.6						658864.1	240152.88			514047.0					837996.8	979158.44				486125.0				510666.28		631739.4				933547.06			1358181.4				395486.1
15132	Cluster_15128		409950.22	155732.0		34163.734	193548.44	125454.84			2480.179		3993.5464		373792.78		224900.19	50964.047	78817.16	51013.105		495776.75	100019.03	723459.7	436373.3		677406.1	3419.4648	7708.649	89902.41		60410.957	34945.773		730315.8	106344.766	188679.73	393892.25	86039.375			209623.38	390489.8	11883.364	44175.906		23503.398
15132.1	Cluster_15128		409950.22	155732.0		34163.734	193548.44	125454.84			2480.179		3993.5464		373792.78		224900.19	50964.047	78817.16	51013.105		495776.75	100019.03	723459.7	436373.3		677406.1	3419.4648	7708.649	89902.41		60410.957	34945.773		730315.8	106344.766	188679.73	393892.25	86039.375			209623.38	390489.8	11883.364	44175.906		23503.398
15136	Cluster_15132	1480005.0	1001586.44		1026190.2	445750.78	978340.2	2498091.8	1201942.2	266816.3	1884215.0	847938.4	1173261.0	455459.3	664136.5	182438.31	898632.4	1893311.9	1318144.4	479088.6	1649069.0	3301746.5	1877200.1	1804195.2	901508.4	2064905.8	1418766.8	804391.06	1227275.8	1794087.9	438644.2	1768580.6	1712348.5	55619.613	457175.12	1080031.2	199224.1	664758.44	825206.25	662916.06	1349517.1	1793926.5	808921.0	2652048.8	1263016.0	1196252.0	1499681.2	369711.44
15139	Cluster_15135	162798.7	406461.8	1093500.2	135174.58	225831.9	765728.75	28289.596	963432.06	601401.44	527942.9	857116.1	685979.0		586567.94		39557.414	564011.8	1466967.1	1479392.9	153545.22	747660.4	340506.9	1754395.2	592210.56		684736.2	624672.56	872314.1	951616.7	111927.57	968297.56	800449.0	1470819.0	700644.06	1155518.2	318424.44	436866.75	1330089.1	821850.0	819932.1	757464.8	170211.3	150430.02	101452.0	1048754.0	1096664.4	1744430.1	919941.5
15142	Cluster_15138	2442500.8	2147766.2	2059076.5	2602114.8	1014041.5	1320772.8	3106624.0	1339684.5	2224873.5	2266591.2	1313935.6	1811946.8	458182.12	2684963.0	2443721.2	2541864.8	1635820.6	916497.25	2618817.5	788016.56	2388596.2	2173057.8	1639367.9	3097614.2	2103899.2	2632288.0	1191454.9	2398266.0	1507726.0	3089704.2	2547559.8	815579.6	1806058.5	3121769.0	739528.75	1314304.1	1810173.5	2299147.8	773484.1	894357.44	777762.9	1195491.8	1658817.5	2666527.0	1837312.0	1416134.6	2059254.2	2177010.5
15142.1	Cluster_15138	2442500.8	2147766.2	2059076.5	2602114.8	1014041.5	1320772.8	3106624.0	1339684.5	2224873.5	2266591.2	1313935.6	1811946.8	458182.12	2684963.0	2443721.2	2541864.8	1635820.6	916497.25	2618817.5	788016.56	2388596.2	2173057.8	1639367.9	3097614.2	2103899.2	2632288.0	1191454.9	2398266.0	1507726.0	3089704.2	2547559.8	815579.6	1806058.5	3121769.0	739528.75	1314304.1	1810173.5	2299147.8	773484.1	894357.44	777762.9	1195491.8	1658817.5	2666527.0	1837312.0	1416134.6	2059254.2	2177010.5
15151	Cluster_15147	1.2225628E7	6430631.5	1.7739682E7	1.4170875E7	1.1331416E7	1.7337434E7	1.4734884E7	3676131.8	1.46596E7	1.879977E7	1.7904952E7	1.0338502E7	2616192.2	1.7850896E7	8550430.0	4706854.0	1.8464286E7	1.6599141E7	1.6657088E7	8216958.5	1.5130469E7	1.5214112E7	4428390.5	5240229.5	1.5882888E7	1.5450649E7	1.0786479E7	1.5075676E7	1.1394132E7	7419805.5	1.547277E7	1.340425E7	9172229.0	1.3041932E7	4291655.5	8873100.0	3972704.5	1.3396481E7	1.200617E7	1.601658E7	1.6760849E7	9380828.0	1.1133994E7	1.0916899E7	7084522.0	1.4038777E7	9838539.0	3899118.8
15151.1	Cluster_15147	1.2225628E7	6430631.5	1.7739682E7	1.4170875E7	1.1331416E7	1.7337434E7	1.4734884E7	3676131.8	1.46596E7	1.879977E7	1.7904952E7	1.0338502E7	2616192.2	1.7850896E7	8550430.0	4706854.0	1.8464286E7	1.6599141E7	1.6657088E7	8216958.5	1.5130469E7	1.5214112E7	4428390.5	5240229.5	1.5882888E7	1.5450649E7	1.0786479E7	1.5075676E7	1.1394132E7	7419805.5	1.547277E7	1.340425E7	9172229.0	1.3041932E7	4291655.5	8873100.0	3972704.5	1.3396481E7	1.200617E7	1.601658E7	1.6760849E7	9380828.0	1.1133994E7	1.0916899E7	7084522.0	1.4038777E7	9838539.0	3899118.8
15152	Cluster_15148	1403781.2	131688.25	2499872.2	915856.44	982603.3	846644.6	1080192.5	1624615.2	819448.1	2459694.5	1378014.9	2412395.2	1960542.2	3049383.2	1797807.6	1553189.5	2623180.5	2657707.5	2069566.6	1332563.4	1690415.2	2501618.8	2120552.5	140514.53	1808365.9	2122417.5	2079413.8	1496217.5	1290429.9	2201951.5	934911.8	1304808.2	1358444.9	2254397.5	932930.3	1052196.5	2318281.5	3000436.5	80818.2	1513670.6	1201208.9	1590110.5	1753789.0	1535269.9	2243397.5	1045123.25	1346813.2	1468341.0
15152.1	Cluster_15148	1403781.2	131688.25	2499872.2	915856.44	982603.3	846644.6	1080192.5	1624615.2	819448.1	2459694.5	1378014.9	2412395.2	1960542.2	3049383.2	1797807.6	1553189.5	2623180.5	2657707.5	2069566.6	1332563.4	1690415.2	2501618.8	2120552.5	140514.53	1808365.9	2122417.5	2079413.8	1496217.5	1290429.9	2201951.5	934911.8	1304808.2	1358444.9	2254397.5	932930.3	1052196.5	2318281.5	3000436.5	80818.2	1513670.6	1201208.9	1590110.5	1753789.0	1535269.9	2243397.5	1045123.25	1346813.2	1468341.0
15108	Cluster_15104		152171.98			65155.44			22993.273			49726.6	14507.995			674078.75		54915.047						66166.88					8114.1777	16138.963	38010.574			66381.125		382558.6						289087.62		31852.582	517961.06			150348.6	247442.88
15108.1	Cluster_15104		152171.98			65155.44			22993.273			49726.6	14507.995			674078.75		54915.047						66166.88					8114.1777	16138.963	38010.574			66381.125		382558.6						289087.62		31852.582	517961.06			150348.6	247442.88
15108.2	Cluster_15104		152171.98			65155.44			22993.273			49726.6	14507.995			674078.75		54915.047						66166.88					8114.1777	16138.963	38010.574			66381.125		382558.6						289087.62		31852.582	517961.06			150348.6	247442.88
15184	Cluster_15180	4261456.0	2339863.0	6632205.0	3977365.5	2858224.2	5479260.0	4935269.5	4689624.0	5262290.0	7057166.0	7865044.0	6473370.5	4553555.5	4420562.0	3971126.5	5043068.5	6456472.0	4839055.5	6034693.0	5575612.0	2963262.5	4092375.2	3917096.2	3680787.5	6400109.0	6068553.0	5898512.5	6327526.0	5255965.0	4131468.0	5991806.5	7136082.0	3177845.5	5223850.5	4519674.0	6998645.0	5310906.0	5415777.0	7216759.5	6641010.5	8120068.5	7538940.5	6231654.5	5661801.0	4889008.0	7458372.0	5697053.5	8181858.0
15184.1	Cluster_15180	4261456.0	2339863.0	6632205.0	3977365.5	2858224.2	5479260.0	4935269.5	4689624.0	5262290.0	7057166.0	7865044.0	6473370.5	4553555.5	4420562.0	3971126.5	5043068.5	6456472.0	4839055.5	6034693.0	5575612.0	2963262.5	4092375.2	3917096.2	3680787.5	6400109.0	6068553.0	5898512.5	6327526.0	5255965.0	4131468.0	5991806.5	7136082.0	3177845.5	5223850.5	4519674.0	6998645.0	5310906.0	5415777.0	7216759.5	6641010.5	8120068.5	7538940.5	6231654.5	5661801.0	4889008.0	7458372.0	5697053.5	8181858.0
15158	Cluster_15154	1564561.2	3127911.2	2182827.5	2897406.0	2363610.0	4402456.0	3442528.5	1120510.9	3277297.5	5283733.0	2225201.5	1568794.1	5771443.5	4447836.0	3671418.2	4380699.5	3055356.8	3989511.2	3690603.2	2200508.8	4111446.2	2834620.0	2108849.2	4945764.0	5654783.5	5204340.5	8077664.0	4385223.0	5133080.5	6161175.5	5176289.0	6063411.0	1.0297197E7	9399539.0	3706213.0	1666121.6	3580261.0	6543250.5	5299945.0	4297287.0	5496743.5	6903911.5	2141882.8	3449244.5	2854316.5	3953199.5	7015650.0	2570737.0
15158.1	Cluster_15154	1564561.2	3127911.2	2182827.5	2897406.0	2363610.0	4402456.0	3442528.5	1120510.9	3277297.5	5283733.0	2225201.5	1568794.1	5771443.5	4447836.0	3671418.2	4380699.5	3055356.8	3989511.2	3690603.2	2200508.8	4111446.2	2834620.0	2108849.2	4945764.0	5654783.5	5204340.5	8077664.0	4385223.0	5133080.5	6161175.5	5176289.0	6063411.0	1.0297197E7	9399539.0	3706213.0	1666121.6	3580261.0	6543250.5	5299945.0	4297287.0	5496743.5	6903911.5	2141882.8	3449244.5	2854316.5	3953199.5	7015650.0	2570737.0
15161	Cluster_15157	138126.28	587102.56	1108130.8	2076714.8	314126.97	502817.8	927274.75	865989.44	132552.78	439157.12	353861.3	362384.66	1984804.6	1254565.9	689302.0	1188674.6	2426041.8	406654.75	427324.38	521657.38	1660302.4	1868685.2	1654627.2	1854579.6	1669965.8	1126225.5	362790.94	130779.97	702057.8	402325.22	1280442.6	1171305.5	847402.6	1054073.1	639486.0	2345879.2	1572910.2	77623.125	1686459.0	1327240.4	1059464.5	191984.28	308231.25	3468660.2	657942.75	1409114.8	3678719.8	1375526.9
15161.1	Cluster_15157	138126.28	587102.56	1108130.8	2076714.8	314126.97	502817.8	927274.75	865989.44	132552.78	439157.12	353861.3	362384.66	1984804.6	1254565.9	689302.0	1188674.6	2426041.8	406654.75	427324.38	521657.38	1660302.4	1868685.2	1654627.2	1854579.6	1669965.8	1126225.5	362790.94	130779.97	702057.8	402325.22	1280442.6	1171305.5	847402.6	1054073.1	639486.0	2345879.2	1572910.2	77623.125	1686459.0	1327240.4	1059464.5	191984.28	308231.25	3468660.2	657942.75	1409114.8	3678719.8	1375526.9
15161.2	Cluster_15157	138126.28	587102.56	1108130.8	2076714.8	314126.97	502817.8	927274.75	865989.44	132552.78	439157.12	353861.3	362384.66	1984804.6	1254565.9	689302.0	1188674.6	2426041.8	406654.75	427324.38	521657.38	1660302.4	1868685.2	1654627.2	1854579.6	1669965.8	1126225.5	362790.94	130779.97	702057.8	402325.22	1280442.6	1171305.5	847402.6	1054073.1	639486.0	2345879.2	1572910.2	77623.125	1686459.0	1327240.4	1059464.5	191984.28	308231.25	3468660.2	657942.75	1409114.8	3678719.8	1375526.9
15161.3	Cluster_15157	138126.28	587102.56	1108130.8	2076714.8	314126.97	502817.8	927274.75	865989.44	132552.78	439157.12	353861.3	362384.66	1984804.6	1254565.9	689302.0	1188674.6	2426041.8	406654.75	427324.38	521657.38	1660302.4	1868685.2	1654627.2	1854579.6	1669965.8	1126225.5	362790.94	130779.97	702057.8	402325.22	1280442.6	1171305.5	847402.6	1054073.1	639486.0	2345879.2	1572910.2	77623.125	1686459.0	1327240.4	1059464.5	191984.28	308231.25	3468660.2	657942.75	1409114.8	3678719.8	1375526.9
15165	Cluster_15161	1499992.1	2202618.5	1429090.1	1105183.0	1240328.9	1228025.2	1035708.0	1317629.8	1120759.1	1109814.8	1357790.0	1317376.1	2185063.0	1128054.0	1166226.9	1194805.8	2396900.5	501961.12	355392.94	979195.3	796021.25	873002.7	686139.5	1304605.6	2077873.9	1974500.8	1925035.1	717932.56	3058157.8	2069846.4	1420985.1	3648794.5	1492331.8	1899036.5	1816621.4	2146784.0	1793007.0	2383425.0	1567122.4	2265820.5	1269882.2	3317701.2	2424358.0	1553998.9	1900650.8	1783278.4	1871281.8	1277359.8
15174	Cluster_15170	461884.22	119182.77	717796.4	441182.28	43193.64	418236.25	49406.047	416608.16	390793.6	969841.25	328247.66	519395.28	624813.7	928555.94	482447.06	510778.75	321832.4	734607.06		339971.6		238291.7		619991.4	1025169.8	459598.34	687509.0	694656.75	1044726.4	320045.06	1353567.6	198558.06	732021.25	1062019.0	798879.7	276679.22	527343.25	903797.2	1139049.0	444843.9	1070121.0	789933.1	494448.3	1240893.1	357970.84	425065.62	309793.88	265889.62
15174.1	Cluster_15170	461884.22	119182.77	717796.4	441182.28	43193.64	418236.25	49406.047	416608.16	390793.6	969841.25	328247.66	519395.28	624813.7	928555.94	482447.06	510778.75	321832.4	734607.06		339971.6		238291.7		619991.4	1025169.8	459598.34	687509.0	694656.75	1044726.4	320045.06	1353567.6	198558.06	732021.25	1062019.0	798879.7	276679.22	527343.25	903797.2	1139049.0	444843.9	1070121.0	789933.1	494448.3	1240893.1	357970.84	425065.62	309793.88	265889.62
15175	Cluster_15171	550454.06	1177929.0	500705.38		87497.59	581034.5	214029.58	214882.5	543379.7	238657.53	179634.06	580842.5	313307.4	84249.75	192597.36	565640.94	504641.94	7270.4365	143518.4	495721.6	113798.65	493627.03	588317.5	124941.29	45935.89	106549.32	781373.75	437456.0	893083.4	106852.96		290003.9	181513.52	149955.36	436993.53	675340.3	561868.8	310166.9	81435.945	624245.44	157737.98	261194.39	48976.004	362773.72	843765.8	644815.75	22387.201	246497.34
15176	Cluster_15172	793929.6	717136.5	679726.3	804483.56	423453.44	459895.66	939545.2	681332.0	400110.38	549929.5	749168.6	427537.25	165831.12	626976.06	212954.06	732903.0	316490.06	264085.88	423928.94	768618.5	365672.28	704803.5	693227.06	1164950.5	792265.5	757973.75	493922.22	730861.25	294328.53	900824.0	1123971.0	1024618.4	773190.1	1075412.4	504731.75	536087.44	1301855.4	530849.44	725301.1	619309.44	98188.8	1133118.8	705506.0	1278852.5	684297.0	1100469.9	629697.44	632638.9
15176.1	Cluster_15172	793929.6	717136.5	679726.3	804483.56	423453.44	459895.66	939545.2	681332.0	400110.38	549929.5	749168.6	427537.25	165831.12	626976.06	212954.06	732903.0	316490.06	264085.88	423928.94	768618.5	365672.28	704803.5	693227.06	1164950.5	792265.5	757973.75	493922.22	730861.25	294328.53	900824.0	1123971.0	1024618.4	773190.1	1075412.4	504731.75	536087.44	1301855.4	530849.44	725301.1	619309.44	98188.8	1133118.8	705506.0	1278852.5	684297.0	1100469.9	629697.44	632638.9
15183	Cluster_15179	3727569.2	2459216.0	4390376.5	4175403.5	4605624.0	4747030.0	2920183.2	1581107.4	1355809.2	2810445.2	4109995.5	3945972.0	2653783.2	1376022.2	3716557.5	6319588.0	5403422.0	1922473.4	2960168.0	4029143.2	7245269.0	1958087.0	5913206.0	5001612.5	4184357.2	6062676.5	3774305.2	4755661.0	5207148.0	7315494.5	5885853.5	4112960.0	4442502.5	5365438.5	4986409.5	6137304.5	5143179.5	6330008.5	3846371.2	3905096.5	3435881.5	8457922.0	6216782.0	4710548.0	4059678.0	4059976.5	5241597.5	2929680.0
15258	Cluster_15254	1.4448085E7	1.4816544E7	1.4002932E7	1.4263884E7	1.4325598E7	1.4523219E7	1.3919599E7	1.6353851E7	1.6614247E7	1.4270638E7	1.4160338E7	1.5772555E7	1.6740467E7	1.506844E7	1.4634627E7	1.6509932E7	1.4090379E7	1.3607238E7	1.4700274E7	1.6329141E7	1.8437384E7	1.29872E7	1.499979E7	1.5434882E7	1.1796693E7	1.318871E7	1.3004518E7	1.2961832E7	1.230793E7	1.2900341E7	1.2647806E7	1.2028238E7	1.2451502E7	1.2794086E7	1.3601751E7	1.2563762E7	1.2770511E7	1.3156834E7	1.3081284E7	1.2008149E7	1.2934672E7	1.1822397E7	1.2143006E7	1.0995546E7	1.2301996E7	1.1957699E7	1.1861177E7	1.1809432E7
15269	Cluster_15265	1017216.56	1017424.1	756466.94	303336.84	535099.3	663803.0	836627.6	827597.7	976318.75	769263.6	890730.6	771423.75	787711.6	835553.4	981804.1	1021312.7	779409.06	664982.56	731057.75	687379.1	909792.3	780002.6	809581.7	713410.6	665787.9	905583.5	926615.5	1181056.5	961693.75	932028.75	801940.25	1153377.2	1072572.1	1069053.5	793107.7	1064455.6	788448.1	925747.7	1003104.5	930948.9	924149.4	1276660.1	1193837.9	889356.44	888215.4	1110774.4	900476.1	768623.6
15308	Cluster_15304	14196.914									42694.99									57857.44			48930.2												65442.203	1147.914						33154.09
15308.1	Cluster_15304	14196.914									42694.99									57857.44			48930.2												65442.203	1147.914						33154.09
15296	Cluster_15292	126230.27	277994.12	82700.22	229131.56	270849.97	496977.1	131807.52	189572.72	94033.08	50779.8	516256.12	241047.72	328331.88	154350.81	23864.52	151156.89	193331.38		336230.25	127384.75	25746.084	332671.56		346280.5	260299.7	76706.36	73101.33	98239.28	173109.06	171522.02	410721.78	272997.03	101951.84	646414.3	208393.19	165462.53	70845.484	159471.03		218714.22	663559.1	417243.2	55943.43	156848.56		104601.97	110053.016	195862.17
15296.1	Cluster_15292	126230.27	277994.12	82700.22	229131.56	270849.97	496977.1	131807.52	189572.72	94033.08	50779.8	516256.12	241047.72	328331.88	154350.81	23864.52	151156.89	193331.38		336230.25	127384.75	25746.084	332671.56		346280.5	260299.7	76706.36	73101.33	98239.28	173109.06	171522.02	410721.78	272997.03	101951.84	646414.3	208393.19	165462.53	70845.484	159471.03		218714.22	663559.1	417243.2	55943.43	156848.56		104601.97	110053.016	195862.17
15296.2	Cluster_15292	126230.27	277994.12	82700.22	229131.56	270849.97	496977.1	131807.52	189572.72	94033.08	50779.8	516256.12	241047.72	328331.88	154350.81	23864.52	151156.89	193331.38		336230.25	127384.75	25746.084	332671.56		346280.5	260299.7	76706.36	73101.33	98239.28	173109.06	171522.02	410721.78	272997.03	101951.84	646414.3	208393.19	165462.53	70845.484	159471.03		218714.22	663559.1	417243.2	55943.43	156848.56		104601.97	110053.016	195862.17
15296.3	Cluster_15292	126230.27	277994.12	82700.22	229131.56	270849.97	496977.1	131807.52	189572.72	94033.08	50779.8	516256.12	241047.72	328331.88	154350.81	23864.52	151156.89	193331.38		336230.25	127384.75	25746.084	332671.56		346280.5	260299.7	76706.36	73101.33	98239.28	173109.06	171522.02	410721.78	272997.03	101951.84	646414.3	208393.19	165462.53	70845.484	159471.03		218714.22	663559.1	417243.2	55943.43	156848.56		104601.97	110053.016	195862.17
15325	Cluster_15321	1.51506176E9	1.09633229E9	9.8915718E8	1.2751433E9	1.2268119E9	1.28625293E9	1.24627674E9	1.34484813E9	1.23214758E9	1.2243575E9	1.29873459E9	1.28512666E9	1.08477747E9	1.10802931E9	1.53144781E9	1.19019008E9	9.7544998E8	1.17140122E9	1.37994803E9	1.07127085E9	1.14143974E9	1.23455027E9	1.2107936E9	1.0850903E9	1.3118825E9	1.05716986E9	1.1410327E9	1.23710016E9	1.04971578E9	1.47496218E9	1.03942598E9	1.2325513E9	1.35349069E9	1.19776704E9	1.03657754E9	1.00557626E9	1.04680506E9	1.23714829E9	1.19608704E9	1.19101734E9	1.08094886E9	1.3809792E9	1.29634291E9	1.1620759E9	1.43787827E9	1.12875622E9	1.13655219E9	9.3048806E8
15325.1	Cluster_15321	1.51506176E9	1.09633229E9	9.8915718E8	1.2751433E9	1.2268119E9	1.28625293E9	1.24627674E9	1.34484813E9	1.23214758E9	1.2243575E9	1.29873459E9	1.28512666E9	1.08477747E9	1.10802931E9	1.53144781E9	1.19019008E9	9.7544998E8	1.17140122E9	1.37994803E9	1.07127085E9	1.14143974E9	1.23455027E9	1.2107936E9	1.0850903E9	1.3118825E9	1.05716986E9	1.1410327E9	1.23710016E9	1.04971578E9	1.47496218E9	1.03942598E9	1.2325513E9	1.35349069E9	1.19776704E9	1.03657754E9	1.00557626E9	1.04680506E9	1.23714829E9	1.19608704E9	1.19101734E9	1.08094886E9	1.3809792E9	1.29634291E9	1.1620759E9	1.43787827E9	1.12875622E9	1.13655219E9	9.3048806E8
15340	Cluster_15336	109360.51			50599.766		226843.5	32310.934	51390.93		8325.114					60889.133		146849.31	298254.5	85946.28			52672.43				56709.01	85159.38	59146.758								91833.06	114047.46	508502.66			53809.0		93205.914		47235.41	74082.4
[truncated: 5,635 more rows]
[truncated: 291 more columns]
