# Supplementary material for: Genome-wide association studies identify loci controlling specialized seed metabolites in Arabidopsis
Source: Plant Physiol. 2023 Sep 27;194(3):1705–21. doi: 10.1093/plphys/kiad511 (PMC10904349; doi:10.1093/plphys/kiad511)
Supplement: kiad511_Supplementary_Data [file kiad511_supplementary_data.zip › Supplemental_Dataset_S5_QTL seed Thomas Naake.xls]

## Sheet: original
1			251.1_1	390.49	436.38	450.49	388.4	464.39	372.4	406.2	718.6	251.1_2	478.40	385.2	609.4	865.5	1153.5	893.5_1	593.5	492.4_1	893.5_2	420.3	893.5_3	431.30	607.2	508.5	447.3_1	447.3_2_QR	549.45	339.4	434.3	563.5	431.45_KR	461.5	582.4	402.4	963.4	617.4	480.4	448.4	596.4	698.5	631.4	492.4_2	494.5	462.40	626.5	476.5
2		Filename	Area	Area	Area	Area	Area	Area	Area	Area	Area	Area	Area	Area	Area	Area	Area	Area	Area	Area	Area	Area	Area	Area	Area	Area	Area	Area	Area	Area	Area	Area	Area	Area	Area	Area	Area	Area	Area	Area	Area	Area	Area	Area	Area	Area	Area	Area
3	C_24	SQTL001	5.71366e+06	2.09554e+06	694522	99425	13575.4	89527.7	17776.3	43113.3	10098.8	2.94753e+07	1.05697e+06	12976.1	2.94804e+06	356087	303152	3.52394e+06	4.50253e+06	8.95097e+06	1.39361e+06	2.07689e+07	1.70929e+06	110004	339755	196150	2.52492e+06	1.06038e+07	436325	41002.5	1.67624e+06	1.13739e+06	155764	229285	307666	80278.3	49688.9	445075	4.40202e+06	1.36874e+06	1.22093e+06	82732	90258.7	19164.5	2.13065e+07	7.17009e+06	294296	1.55173e+07
4	Col0	SQTL002	7.02373e+06	679473	82253.6	20105.6	4.77784e+06	76891.6	580168	923172	7022.79	2.05907e+07	1.57704e+06	73414.6	3.04514e+06	1.2951e+06	817146	982214	5.56639e+06	1.57752e+07	259587	5.2641e+06	694372	115207	210589	447480	296906	1.48986e+07	214883	204671	1.03507e+06	354452	281630	220213	218394	114308	97266.1	342130	3.28725e+06	2.99852e+06	548849	224894	222571	7.46104e+06	9.15614e+06	2.09913e+07	73690.5	5.16357e+07
5	Ex.buf	SQTL003	105236	NF	NF	NF	NF	NF	NF	NF	NF	241799	NF	NF	1085.41	NF	NF	NF	1911.18	NF	NF	NF	NF	221984	NF	NF	20709.8	20403.3	NF	NF	NF	NF	NF	NF	NF	NF	NF	NF	NF	NF	NF	NF	NF	NF	NF	NF	NF	NF
6	M01_1	SQTL004	6.25428e+06	377382	46158.6	13981.8	4.41325e+06	67414.5	830764	592412	24540.7	2.66454e+07	1.30944e+06	34337.8	2.73158e+06	587428	553560	1.31706e+06	5.61433e+06	1.69988e+07	844889	3.695e+06	1.51079e+06	230127	420066	439909	236561	1.43595e+07	221344	221468	830827	320331	325583	215406	72105.4	105711	125933	299201	2.44308e+06	2.62459e+06	163577	185351	226047	7.14319e+06	5.92275e+06	2.05692e+07	35224.3	6.09888e+07
7	M03_1	SQTL005	6.02777e+06	261411	24444.8	8328.51	3.37945e+06	78501.6	523395	572516	30776.8	2.75325e+07	1.50465e+06	36498.9	2.28445e+06	318453	353725	1.33105e+06	4.23868e+06	1.99538e+07	453929	1.78857e+06	1.59637e+06	273324	360163	565779	361770	1.21193e+07	248215	81314.5	480785	174940	214061	171533	46499.4	105069	56911.5	121132	2.11694e+06	3.04458e+06	53213.3	146823	140157	5.01556e+06	2.68967e+06	2.28214e+07	8206.85	6.68468e+07
8	M04_1	SQTL006	6.40914e+06	344174	41066.1	11962.6	4.21527e+06	52352	801870	632992	13825.1	2.25341e+07	1.03679e+06	274107	2.78042e+06	428062	377834	670227	5.04108e+06	1.446e+07	556110	3.67831e+06	877889	200522	339874	318279	212680	1.26382e+07	181156	182750	797678	298246	225672	161055	117274	90093.1	89412.9	183860	2.50627e+06	2.29648e+06	306299	406813	158571	6.58054e+06	6.80536e+06	1.69861e+07	95609.1	4.87649e+07
9	M05_2	SQTL007	5.58276e+06	271651	27983.1	9910.2	3.61429e+06	88766.2	512572	483251	32331.5	2.52913e+07	1.63525e+06	10103	2.20468e+06	317983	330246	1.53411e+06	2.58282e+06	2.00097e+07	474679	1.82784e+06	1.66392e+06	270504	329324	513190	339614	1.19875e+07	216891	45329.2	472212	149615	188852	154142	35629.8	105038	53558	110577	1.98938e+06	3.02643e+06	45734.9	109857	121739	4.63468e+06	2.48593e+06	2.21808e+07	6800.27	6.12395e+07
10	M06_1	SQTL008	6.47878e+06	454860	40160	19715.9	3.99161e+06	234863	518218	480095	48914.5	1.11523e+06	3.15849e+06	NF	1.96439e+06	592781	503439	2.00529e+06	718274	3.32442e+07	779066	2.22037e+06	2.56123e+06	273872	294087	777153	135954	1.38657e+07	259386	27298.2	478363	223287	265741	183700	24477.3	126321	58354.3	171987	1.77188e+06	3.47567e+06	28650	64193	137273	4.63819e+06	2.5805e+06	2.45727e+07	3015.78	7.53651e+07
11	M07_1	SQTL009	5.67357e+06	324123	30695.5	10145.7	2.0069e+06	52462.4	116469	611326	20946.3	2.32108e+07	1.0013e+06	36044	2.79542e+06	384391	425177	1.46449e+06	5.16219e+06	1.32183e+07	427924	2.67394e+06	1.35602e+06	246544	419737	392073	286675	1.21851e+07	178644	127271	737402	256264	217662	173458	64810.4	96194.3	81551.7	143778	2.07649e+06	2.87345e+06	124436	178425	139179	5.67989e+06	5.44582e+06	2.0827e+07	29178.6	5.30355e+07
12	M08_3	SQTL010	8.18361e+06	374858	43236.5	11766.1	2.50957e+06	48391.8	213295	747280	20416.1	1.9654e+07	958161	1308.02	3.29839e+06	320466	354890	1.57695e+06	5.59042e+06	1.43178e+07	504549	4.14927e+06	1.5868e+06	275006	439666	338226	216488	1.31631e+07	127265	313373	945408	252018	203242	169484	160371	106912	80201.7	135993	2.35607e+06	2.88983e+06	520121	551295	143858	5.62151e+06	8.69967e+06	2.00821e+07	142696	5.47614e+07
13	M09_2	SQTL011	6.27855e+06	197079	22120.2	13101.9	3.47108e+06	113541	979595	361772	23371.5	1.78358e+07	1.99005e+06	3644.58	1.96943e+06	319245	345684	1.91232e+06	2.19369e+06	1.75751e+07	892704	1.34999e+06	1.85749e+06	257818	298019	403227	227713	1.15396e+07	130591	61541	720776	124336	168512	120041	19575.4	86156.7	66717.8	159781	1.42648e+06	3.34917e+06	37269	78373.1	151438	5.14395e+06	2.36725e+06	2.23324e+07	5117.32	5.15298e+07
14	M10_1	SQTL012	6.16714e+06	235550	22725.1	13493.5	2.14673e+06	81038.2	270323	467518	21477	2.19777e+07	1.43466e+06	51745.9	2.45212e+06	347597	332036	895358	4.51511e+06	1.54048e+07	1.19943e+06	2.10812e+06	1.23388e+06	166650	262870	426304	236941	7.28848e+06	121451	87206.8	967256	202330	161903	107465	42362.1	94952.8	58109.2	180759	1.45408e+06	3.78332e+06	113281	270565	186920	5.12288e+06	4.09458e+06	2.39063e+07	20245.2	5.3936e+07
15	M11_2	SQTL013	4.70436e+06	299034	43907.9	11781.6	3.10714e+06	75248.8	308202	494807	10178	2.68139e+07	1.35704e+06	4402.97	2.56131e+06	571808	554911	1.93267e+06	2.13608e+06	1.65523e+07	600424	2.78191e+06	1.76128e+06	257409	384465	448413	201400	1.31339e+07	177029	53691.2	777004	276579	221334	188328	42923.8	103048	47725.7	267301	2.18368e+06	2.93506e+06	68422.8	133888	172079	7.06791e+06	5.74095e+06	2.01351e+07	15521	5.17449e+07
16	M12_2	SQTL014	4.7182e+06	164242	16281.1	6607.08	4.37226e+06	101617	1.46554e+06	360904	25191.1	2.1975e+07	1.72069e+06	NF	1.45877e+06	164389	173087	2.31453e+06	1.46499e+06	1.96261e+07	656592	1.10335e+06	2.13941e+06	237812	298638	507426	720148	1.12975e+07	152457	54099.7	357812	57657.2	165748	154788	12591.8	95286.7	51698.8	192321	2.10049e+06	3.19174e+06	13435	54577.3	131730	6.06273e+06	1.79872e+06	2.36837e+07	3496.2	6.42066e+07
17	M13_1	SQTL015	5.86677e+06	324529	31648.4	8905.35	1.9832e+06	46465	224002	639129	16044.8	2.28057e+07	818320	92610.2	2.86803e+06	378336	399858	1.73497e+06	3.74825e+06	1.24246e+07	399439	3.00876e+06	1.27479e+06	253862	380324	325247	266881	1.15626e+07	127324	96685.2	814498	209084	164537	144515	95808	74312.3	48901.3	118564	2.20047e+06	2.86812e+06	242111	318037	152546	5.62034e+06	6.79642e+06	2.00839e+07	68317.4	4.95633e+07
18	M14_3	SQTL016	8.2689e+06	222254	18103.2	6914.87	2.94238e+06	53268	937469	638856	29319.9	2.10389e+07	1.19356e+06	26720.7	2.41947e+06	460550	437159	1.68969e+06	3.24505e+06	1.55568e+07	540718	2.26403e+06	1.62022e+06	267092	376558	475396	497914	1.20247e+07	204577	107895	582089	152145	188007	159331	54489	103203	44970.3	76946.7	2.41493e+06	3.13085e+06	61027.2	147888	130934	6.86822e+06	3.4944e+06	2.25267e+07	23378.6	6.24575e+07
19	M15_1	SQTL017	2.4287e+06	323761	26234.4	7510.06	3.57672e+06	61354.3	714458	501327	14909.5	1.66894e+07	1.2964e+06	4544.49	1.92185e+06	640855	562399	883628	3.14045e+06	1.4159e+07	561232	2.05263e+06	1.30577e+06	216105	289896	391118	211135	1.18181e+07	175029	131742	551535	169711	203004	133170	46686	80324.3	56671.1	174321	1.91907e+06	2.45217e+06	64899.3	101651	170599	5.91237e+06	3.34268e+06	1.84179e+07	12885	5.06696e+07
20	M16_2	SQTL018	4.86402e+06	365301	40543.8	8680.22	3.73992e+06	33296.9	36157.9	461464	12702.9	2.43441e+07	656345	35139.4	2.58518e+06	408640	452406	1.96441e+06	3.86342e+06	1.05466e+07	512546	3.33948e+06	1.44012e+06	253258	325428	207174	271439	1.17287e+07	172027	107579	687319	359976	234639	133623	87150.7	49446.9	94147.2	218002	1.55709e+06	1.71528e+06	286652	173659	163469	6.41705e+06	5.26785e+06	1.28994e+07	63957.4	3.69459e+07
21	M17_2	SQTL019	4.72639e+06	238502	24122.9	11385.5	4.3719e+06	57995.3	717727	377059	15230.7	2.68767e+07	1.07928e+06	NF	2.16169e+06	533334	412857	1.63558e+06	2.03667e+06	1.56644e+07	552133	2.71149e+06	1.47893e+06	276024	342456	375595	229632	1.34776e+07	220713	172047	645316	266774	252856	156884	44224	117118	79865.9	341352	1.94624e+06	2.11922e+06	91166.8	71641.7	203608	5.67071e+06	3.79685e+06	1.67821e+07	13673.7	5.29637e+07
22	M18_3	SQTL020	1.09142e+06	439204	48200.2	10463.6	4.04304e+06	50649.9	1.07757e+06	928.942	14966.9	1.7605e+07	1.01864e+06	22184.9	1.76313e+06	704648	547964	1.09073e+06	3.91061e+06	1.15215e+07	651025	2.98055e+06	1.16712e+06	184093	250941	309861	150988	1.28723e+07	219901	140642	754867	410256	205736	140224	43768.7	101065	89923.3	175141	1.7759e+06	2.24874e+06	111705	99246.5	168909	7.45527e+06	4.99478e+06	1.66878e+07	19789.4	4.59158e+07
23	M19_1	SQTL021	6.95625e+06	337234	37306.4	11209	3.14663e+06	53882.5	515154	485318	15980.9	1.95714e+07	1.04758e+06	28976.7	2.55686e+06	444733	486369	1.79188e+06	4.63932e+06	1.31111e+07	534247	2.99615e+06	1.58934e+06	282313	379468	343574	269975	1.22485e+07	182726	126665	792669	252898	202233	155750	73270.1	93795.1	67553.8	207235	2.10541e+06	2.57056e+06	180265	155886	192062	5.70103e+06	5.66912e+06	1.86779e+07	36581	4.70382e+07
24	M20_1	SQTL022	6.45635e+06	1.04184e+06	193756	16844.5	2859.46	34663.5	NF	446925	13799.8	2.12195e+07	691247	2369.76	2.31694e+06	299788	313623	1.30882e+06	3.98026e+06	1.10543e+07	421046	1.59539e+07	1.08927e+06	173134	307246	201038	172641	1.0922e+07	203561	44631.7	829512	328004	192327	121945	122736	62972.6	81607.2	145945	3.99039e+06	1.25935e+06	262151	42231	165082	6505.77	1.25445e+07	9.94592e+06	68924.6	3.15035e+07
25	M21_1	SQTL023	6.42305e+06	1.53916e+06	252268	30689.4	5366	84578.3	NF	616870	9119.75	2.72927e+07	1.49782e+06	24053.7	3.65409e+06	422078	371011	701615	2.14892e+06	1.75111e+07	531623	1.23981e+07	1.51026e+06	271720	510002	312392	459088	1.20022e+07	207796	53220.6	1.32838e+06	437448	204889	183709	302259	75201.5	79511.6	307888	4.5495e+06	2.57147e+06	876864	245818	78125.3	2.5608e-11	1.75506e+07	1.81149e+07	163851	3.9568e+07
26	M22_1	SQTL024	7.13767e+06	212533	19478.3	12937.3	2.92457e+06	161339	442256	522668	16702.7	1.97383e+07	2.56224e+06	5589.86	2.11836e+06	909378	719628	1.99974e+06	3.16037e+06	2.53866e+07	764160	1.35493e+06	2.736e+06	355079	406211	644494	203499	1.41887e+07	153881	76007.5	765003	162563	402318	187875	30960.5	116677	54562.9	483358	1.47e+06	4.66915e+06	66145	182696	310740	5.1813e+06	2.81586e+06	2.93996e+07	6497.84	7.16429e+07
27	M23_2	SQTL025	6.74901e+06	233066	25244	13153.7	1.94146e+06	89474.4	320597	552395	22235	2.82417e+07	1.4842e+06	100875	2.88493e+06	528715	411908	1.38811e+06	2.20506e+06	1.92425e+07	439485	2.4267e+06	1.4724e+06	304532	448751	530307	312777	1.22624e+07	136470	164961	998593	249068	269929	179907	36604	148099	73622.4	226892	1.4123e+06	4.25663e+06	86446.3	343752	226291	5.20852e+06	4.13862e+06	3.00723e+07	30095	6.67923e+07
28	M24_1	SQTL026	5.6302e+06	240161	25370.9	12636.6	1.56547e+06	73666.8	150139	529532	18706.2	2.53596e+07	1.3154e+06	58862.3	2.63728e+06	637815	576453	1.24318e+06	4.03813e+06	1.66854e+07	428939	2.19018e+06	1.48927e+06	251926	377146	461709	300909	1.23416e+07	135724	136149	871641	218784	221550	162058	39387.1	125234	69263	213713	1.55504e+06	3.44403e+06	102678	256488	209759	4.54293e+06	4.13134e+06	2.47671e+07	23423.2	5.94901e+07
29	M25_2	SQTL027	13278.9	312622	32588.6	9954.35	5.71442e+06	78422.1	130423	437970	16583	1.56337e+07	1.88153e+06	22834.4	1.80839e+06	225710	236753	386688	4.57435e+06	1.80793e+07	842508	2.64994e+06	1.18739e+06	116649	164504	421155	206067	1.07715e+07	133907	19339.9	543913	189582	214652	116809	35986.7	72667.8	84339.4	189080	1.42079e+06	2.44771e+06	71494.2	120036	154873	6.03216e+06	3.07993e+06	1.96133e+07	13856.5	5.13583e+07
30	M26_1	SQTL028	7.02192e+06	293683	33594.5	8203.33	3.27451e+06	44011.3	43003.3	518122	17949.1	2.44159e+07	866983	55529	2.68943e+06	324808	350894	1.9643e+06	3.07321e+06	1.45549e+07	456427	2.76799e+06	1.61386e+06	266033	374368	420219	307552	1.21646e+07	137543	96538.8	604637	247943	248647	137059	64968.9	64895.2	83898.3	174359	1.64247e+06	2.2216e+06	147201	217279	157661	6.59103e+06	4.77998e+06	1.81981e+07	29092.7	5.30095e+07
31	M27_1	SQTL029	6.06829e+06	319458	34746.6	10119.9	3.22757e+06	66062.3	370639	451478	15106	1.99313e+07	1.32664e+06	40842.1	2.46421e+06	571220	587576	1.96706e+06	2.78424e+06	1.61022e+07	555400	2.62968e+06	1.62871e+06	259085	351916	429169	239063	1.27729e+07	174029	49231.9	651894	267221	253231	159559	47958.7	107894	74753.9	219841	1.6079e+06	2.648e+06	111284	168915	174910	5.13906e+06	4.25285e+06	2.02035e+07	17881.4	5.41502e+07
32	C_24	SQTL030	1.06398e+07	2.12619e+06	397631	78144.2	17241.8	70070.6	16580.7	66177.1	30096.8	1.91298e+07	1.19844e+06	1396.75	2.17337e+06	823880	742673	3.93342e+06	3.64184e+06	1.04062e+07	2.1688e+06	2.18836e+07	3.18135e+06	127956	276139	206825	1.01108e+06	1.1594e+07	626611	66790.2	1.90849e+06	1.86859e+06	218391	250740	266691	110294	16091.2	421340	4.04261e+06	1.35204e+06	912740	58164	125528	26083	1.94008e+07	8.62218e+06	293532	2.07824e+07
33	Col0	SQTL031	4.13541e+06	339901	38153.4	9940.2	2.99743e+06	44498.2	444772	553313	17900.5	1.79592e+07	957280	22223.4	2.55354e+06	558005	586778	1.52394e+06	4.51752e+06	1.23227e+07	434273	3.63048e+06	1.43744e+06	256311	379291	323277	284337	1.22471e+07	173388	130739	794097	283040	211181	152001	72404.4	85858.8	73707.1	194673	2.14605e+06	2.18167e+06	183177	139388	179184	5.71567e+06	6.50069e+06	1.66084e+07	47495.5	4.59464e+07
34	Ex.buf	SQTL032	104429	NF	NF	NF	NF	NF	NF	NF	NF	237213	NF	NF	NF	NF	NF	NF	1718.92	NF	NF	NF	NF	215679	NF	NF	NF	22427.8	NF	NF	NF	NF	NF	NF	NF	NF	NF	NF	NF	NF	NF	NF	NF	NF	NF	NF	NF	1357.86
35	M28_1	SQTL033	5.64571e+06	358205	28997.7	12634.3	2.62267e+06	84413.1	446258	571414	12980.9	1.79103e+07	1.6144e+06	8486.61	2.39619e+06	644100	575007	2.11026e+06	3.83222e+06	1.56825e+07	808598	2.59786e+06	1.84496e+06	272459	324782	475900	219978	1.2834e+07	236649	59216.2	749603	285511	222218	155730	88244.4	87890.5	67975.8	268391	2.2471e+06	2.82249e+06	161575	140714	192157	4.56486e+06	4.78124e+06	2.04256e+07	17963.3	5.01733e+07
36	M29_1	SQTL034	4.60282e+06	409398	30804.5	12000.3	3.34824e+06	82879.4	914615	390949	9757.67	2.09729e+07	1.11825e+06	2717.94	2.80736e+06	243403	238466	1.61652e+06	4.2712e+06	1.41035e+07	396232	2.67053e+06	1.50043e+06	208207	340282	339948	497530	1.14999e+07	114207	22234.5	591672	231286	81502.6	133318	75276.7	89540.7	39285.1	327939	1.19286e+06	2.55171e+06	303982	135047	199034	3.40133e+06	4.45583e+06	1.56889e+07	20583.2	4.08155e+07
37	M30_1	SQTL035	6.48829e+06	483373	43442.3	13528.3	3.59682e+06	69217.6	442918	636917	23183.9	2.59347e+07	1.35267e+06	2396.28	2.69356e+06	193227	204115	1.30598e+06	1.93057e+06	2.05161e+07	403325	4.33027e+06	1.33323e+06	284596	361395	499732	117396	1.14994e+07	214699	55429.5	759888	439412	233690	252653	101733	69451.9	93249.9	152006	1.68686e+06	2.75324e+06	314348	540314	173018	5.2336e+06	5.87281e+06	2.26167e+07	70619.7	6.34765e+07
38	M31_1	SQTL036	5.23291e+06	297265	22531.3	13221.5	4.86887e+06	147174	576966	509044	15977.9	2.58719e+07	2.30397e+06	40265.3	2.69301e+06	477222	410318	1.73987e+06	1.52758e+06	2.5597e+07	527142	1.62479e+06	2.65196e+06	279995	417728	656941	136163	1.43757e+07	253792	74487.9	532134	284131	315206	397534	53430.3	78864.9	106837	551585	1.81603e+06	3.17224e+06	94358.6	249834	229014	5.8157e+06	3.04392e+06	2.33074e+07	14744.1	6.51988e+07
39	M32_1	SQTL037	51486.4	213164	32522.8	7136.1	2.22408e+06	69418.2	357813	400864	13827.7	1.61067e+07	1.60517e+06	6378.26	2.29637e+06	334453	294664	1.0278e+06	5.22232e+06	1.67682e+07	395773	1.99471e+06	853683	136443	217150	424106	296638	1.14807e+07	159780	66287.8	423785	188279	190905	139686	31412.5	106078	72173.2	253963	1.44334e+06	2.34731e+06	53097.7	92969.2	176390	4.3001e+06	2.8134e+06	1.89125e+07	7348.8	5.11529e+07
40	M33_2	SQTL038	4.56603e+06	276328	21658.6	15107.9	3.65141e+06	88503	486017	303635	12489.4	2.3868e+07	1.49684e+06	8102.04	2.13909e+06	315049	283237	2.15135e+06	1.98738e+06	1.60089e+07	928708	1.97689e+06	1.88706e+06	265632	308448	434507	240567	1.20485e+07	158800	83284.2	624236	210638	187129	137655	42428.9	75514.6	65384.9	232919	1.56884e+06	2.66597e+06	106771	111676	135223	5.45663e+06	3.69784e+06	1.94552e+07	12833.2	4.64157e+07
41	M34_2	SQTL039	6.19863e+06	196015	20442.1	12035.7	1.44734e+06	61611.8	144816	473279	17133.3	2.44846e+07	1.00157e+06	139313	2.68243e+06	327008	317025	1.64244e+06	1.57405e+06	1.38585e+07	334714	1.66549e+06	1.36853e+06	270294	352013	333147	247912	1.08083e+07	125451	133403	840935	240619	257517	135166	48155.4	92460.6	71472.2	170039	1.31612e+06	3.20849e+06	140016	363273	175908	4.75382e+06	4.04627e+06	2.30315e+07	34432.9	4.74764e+07
42	M35_1	SQTL040	6.02417e+06	297509	38655	11606.1	6.97508e+06	110635	1.8131e+06	397688	25990	2.10088e+07	1.84106e+06	1446.92	1.43481e+06	117167	126923	1.32833e+06	2.02718e+06	2.05389e+07	568399	1.91922e+06	1.41965e+06	273192	263266	450342	206684	9.39583e+06	183733	29493.9	558235	86369	165917	112271	25846.9	112377	74275	132097	1.85407e+06	3.0669e+06	32872	62702.4	135147	6.23138e+06	1.7246e+06	2.24813e+07	5718.99	5.12165e+07
43	M36_1	SQTL041	3.51097e+06	1.65175e+06	210503	23512.5	20899.4	37680.9	7202.39	625497	13396.7	1.68284e+07	802054	57081.3	2.61831e+06	237340	232214	530859	4.44787e+06	1.10112e+07	390515	1.97507e+07	452426	99099.3	236158	152614	652203	1.01634e+07	173768	50765.4	1.02467e+06	299979	209664	119668	260772	67059.2	58080.4	226909	4.24906e+06	1.1662e+06	884454	105020	229640	18168.2	1.53421e+07	9.35219e+06	288931	2.84001e+07
44	M37_3	SQTL042	6.15117e+06	540932	58907.7	26034.7	4.79756e+06	183436	579118	616792	38345	2.6463e+07	2.52482e+06	639.869	1.74072e+06	140986	147600	1.91451e+06	266559	2.77431e+07	460294	3.99576e+06	1.69217e+06	247129	298370	546212	89765.1	1.07382e+07	195318	8347.81	750716	223484	180977	140966	17856.1	115100	3978.43	161036	1.96437e+06	3.42219e+06	35321.5	59922	181519	5.94087e+06	3.67755e+06	2.50734e+07	8892.9	6.73203e+07
45	M38_1	SQTL043	6.01795e+06	440814	35520.7	13020.1	4.23011e+06	78973.8	391884	531391	20689	2.36017e+07	1.21221e+06	2016.22	2.19232e+06	354349	401143	2.05263e+06	2.7726e+06	1.50542e+07	514462	2.11813e+06	1.95435e+06	259808	346423	409814	259084	1.21608e+07	186322	57145.8	659763	181649	215813	140975	45871.1	90191.2	52240	221995	2.06855e+06	2.90729e+06	68817.7	77167.6	164522	6.3781e+06	3.37919e+06	2.14326e+07	7649.28	4.85734e+07
46	M39_3	SQTL044	6.11204e+06	332781	31644.7	11090.4	3.65816e+06	59538.2	455614	507426	16333	2.29206e+07	962095	39528.5	1.75252e+06	321847	370038	1.88895e+06	1.724e+06	1.35092e+07	423792	2.37159e+06	1.61622e+06	317869	353397	332867	248349	1.15527e+07	128604	87974.2	782568	177478	253829	133791	67108	94352.6	49880.1	163806	1.91499e+06	2.8249e+06	162925	251247	159011	6.57372e+06	4.32742e+06	2.01513e+07	40836	4.56051e+07
47	M40_1	SQTL045	7.33988e+06	210631	35771.4	10159.5	5.10178e+06	161409	1.36027e+06	359811	31551.4	1.62797e+07	2.95523e+06	397.508	1.3251e+06	90247.7	97340.2	718635	2.72053e+06	2.62432e+07	516781	1.53243e+06	1.26521e+06	246316	241012	585050	233912	9.99447e+06	181765	11774.4	374576	66597.6	177100	117979	16954.9	158002	60000	121028	1.79016e+06	3.6307e+06	11787	43419.5	128598	4.37275e+06	1.07315e+06	2.72863e+07	1504.19	6.69854e+07
48	M41_1	SQTL046	5.77096e+06	319327	36195.1	9514.04	5.26441e+06	61960.7	1.71677e+06	381688	15194.7	1.90416e+07	1.0606e+06	284.075	1.57298e+06	128159	135469	1.23617e+06	1.06495e+06	1.43047e+07	628627	2.01641e+06	1.13803e+06	232373	256482	316522	130795	9.14977e+06	193554	54701.1	469960	129428	157498	105432	31297.6	93495.8	40517.8	159432	1.92447e+06	1.93552e+06	43188.4	41005.6	113972	4.83335e+06	2.36486e+06	1.53572e+07	5936.89	4.5266e+07
49	M42_2	SQTL047	6.74317e+06	340248	39660.9	11961.9	3.3828e+06	49380.8	777868	605264	12697.7	2.66441e+07	777850	45167.5	2.53482e+06	327545	317080	2.06305e+06	1.83129e+06	1.22055e+07	609153	3.14981e+06	1.66502e+06	283765	336765	311114	220087	1.18022e+07	184625	165425	686051	204957	174300	132161	72048.6	72751.4	56780.7	167024	2.42519e+06	2.04409e+06	138997	154707	85109.7	6.03432e+06	5.0575e+06	1.60637e+07	37418.6	4.74922e+07
50	M43_3	SQTL048	6.79716e+06	278785	36106.2	10182.7	2.47948e+06	57752.1	412745	610705	18334.7	1.61824e+07	1.13636e+06	77138.6	2.60061e+06	415915	378341	732051	4.6634e+06	1.48319e+07	552328	2.84452e+06	1.38762e+06	235321	387411	355349	214644	1.13501e+07	154457	104741	680283	177804	188050	139060	84409.2	79330	64193.9	168879	2.18144e+06	2.3797e+06	165716	231006	166225	5.05268e+06	4.73925e+06	1.80348e+07	40773.1	5.07657e+07
51	M44_2	SQTL049	6.90529e+06	433444	33632.7	11659.2	3.92098e+06	65539.6	733450	527661	20501.5	2.05541e+07	1.07153e+06	34713.5	1.98035e+06	417595	411123	1.56179e+06	2.71416e+06	1.60123e+07	598175	2.84836e+06	1.52833e+06	258122	306803	342546	124340	1.02746e+07	194281	59526	616939	243992	161274	122857	52483.3	76143.7	66874.3	162011	1.61132e+06	2.17027e+06	115343	126466	163567	4.72793e+06	3.65358e+06	1.71897e+07	22437.7	4.93472e+07
52	M45_2	SQTL050	6.76825e+06	235664	22307.9	7426.16	2.45675e+06	45615.6	396517	567302	20062	1.89134e+07	765321	53019.4	2.81997e+06	232752	283268	1.66581e+06	2.9847e+06	1.17951e+07	329558	1.94588e+06	1.36427e+06	257230	524492	299724	225669	1.07191e+07	174900	166081	522402	172695	150515	159298	60440	101323	65018.2	126437	1.73302e+06	2.19076e+06	89641.7	184970	105485	4.77772e+06	3.03352e+06	1.64042e+07	29664.9	4.52263e+07
53	M46_3	SQTL051	6.3749e+06	571180	58375.8	16670.4	4.60132e+06	39194	1.65157e+06	548808	10347.3	2.31511e+07	599087	4090.8	2.80526e+06	358486	390215	2.08739e+06	2.87792e+06	9.61373e+06	711543	5.157e+06	1.94463e+06	256068	382726	245590	315255	1.10742e+07	174607	98752.2	1.19443e+06	491018	171972	137899	115575	152489	56800.7	220198	1.79849e+06	2.00374e+06	506637	124807	161768	5.75447e+06	8.64957e+06	1.30404e+07	88755.5	3.40483e+07
54	M47_1	SQTL052	6.96301e+06	314017	31952.1	8160.28	2.58976e+06	42043.7	488801	522034	16651.1	1.902e+07	722962	23806.4	2.44622e+06	332388	336162	1.85891e+06	4.6871e+06	1.0593e+07	714351	2.81757e+06	1.61815e+06	241690	339962	313184	259931	1.17699e+07	218138	159441	579481	259297	220337	142337	87660.2	91769.2	94182.1	193340	2.09757e+06	2.11872e+06	135448	139662	147615	5.294e+06	4.22045e+06	1.58196e+07	33201.2	4.51262e+07
55	M48_1	SQTL053	5.32197e+06	491566	38613.1	14875.5	5.98296e+06	62192.6	2.29433e+06	584986	15915.5	2.06506e+07	1.03178e+06	1607.21	2.02634e+06	205246	186419	1.41782e+06	1.75783e+06	1.52929e+07	637642	4.71822e+06	1.26721e+06	256040	289167	289240	173816	9.83738e+06	232329	57770.6	788055	211253	136025	116386	109132	89975.2	83831.1	306479	2.88342e+06	1.81984e+06	203036	64822.3	160895	5.18486e+06	4.73062e+06	1.42141e+07	29346.2	4.60085e+07
56	M49_1	SQTL054	6.67841e+06	406308	37074.7	11985.4	3.97775e+06	41944.4	793271	733824	8891.21	2.56222e+07	802464	49069	3.06922e+06	218864	197513	864488	2.20139e+06	1.32977e+07	536268	3.45123e+06	1.57017e+06	261265	412952	233129	252242	1.07559e+07	162440	198957	1.116e+06	215405	160554	134551	266073	63395.7	91820	368656	2.60817e+06	1.76603e+06	627417	319978	69260.2	4.23975e+06	6.9351e+06	1.38032e+07	116445	4.08547e+07
57	M50_2	SQTL055	7.00763e+06	332588	29953.1	11475.1	1.8743e+06	46442.7	168298	805711	12658.7	2.21279e+07	857348	307308	3.60648e+06	300774	299812	1.33926e+06	4.4988e+06	1.53415e+07	420608	3.06209e+06	1.39181e+06	268082	463948	302554	301526	1.09461e+07	135908	168615	873248	313205	171776	174271	260196	101159	12260.5	174878	2.06708e+06	2.48946e+06	906453	945996	58024.2	3.72047e+06	7.97419e+06	1.81716e+07	230275	4.55036e+07
58	M51_1	SQTL056	8.61405e+06	276917	39674.2	8363.9	3.77379e+06	41835.5	975826	777836	13596.5	1.83256e+07	827267	43122	2.76665e+06	250729	262755	1.84213e+06	4.07542e+06	1.26515e+07	567918	3.40122e+06	1.71339e+06	252913	383749	284041	211250	1.10025e+07	181659	113905	733977	183712	168215	121995	128396	66874.3	66701.8	171902	2.86092e+06	1.96771e+06	226781	176576	174651	5.95703e+06	5.97364e+06	1.61226e+07	64087.4	4.6481e+07
59	M52_1	SQTL057	7.11862e+06	242104	37146.6	11951.1	1.4063e+06	64525.6	156126	593859	25402.2	2.01008e+07	1.00991e+06	137815	2.79182e+06	117565	96597.5	1.58108e+06	4.3061e+06	1.62334e+07	357469	1.96972e+06	1.4769e+06	266150	357913	605015	324073	1.01796e+07	123482	88976.7	545763	191455	179576	135476	61450.4	101748	62484	72629	1.76799e+06	2.35327e+06	121748	367222	75865.6	4.21585e+06	4.36396e+06	1.91574e+07	29554.5	5.85696e+07
60	M53_2	SQTL058	4.73409e+06	309665	24200.3	9791.39	5.47775e+06	85091	1.93449e+06	537779	21350.6	1.71861e+07	1.71143e+06	1594.35	1.39087e+06	156099	136608	766286	2.81401e+06	1.91147e+07	447931	2.44801e+06	1.10563e+06	240705	251790	413658	170335	9.9479e+06	282324	32045.9	539214	150989	142160	131270	30888.6	140816	55216	165385	2.54009e+06	2.51847e+06	35537.1	45451.8	109447	5.2308e+06	2.60927e+06	1.97431e+07	6671.54	5.49965e+07
61	M54_2	SQTL059	6.57408e+06	340682	29475.9	11513.4	1.54353e+06	57410.8	103978	1499.75	15691.9	2.15759e+07	690148	283702	2.6777e+06	286937	318783	1.73419e+06	2.56735e+06	1.34975e+07	361004	1.69288e+06	1.44612e+06	271233	366044	311640	250648	1.08444e+07	133510	127954	660863	306933	170039	143823	97098.9	94141.2	78337.2	77790	1.66749e+06	2.25788e+06	366130	553648	48361.1	5.80005e+06	6.58971e+06	1.81964e+07	66784.5	4.90896e+07
62	M55_2	SQTL060	5.9267e+06	334142	44078.2	12101.7	5.374e+06	100959	2.12435e+06	339982	21187.2	1.55701e+07	1.70344e+06	NF	1.11206e+06	133528	119514	1.65013e+06	1.33003e+06	1.99059e+07	920168	1.75268e+06	1.5016e+06	244366	197892	437934	127801	8.14556e+06	207031	38666.8	468658	125357	116275	111843	19506	96098.2	57896	160812	1.8624e+06	2.47493e+06	31470.3	39583.6	106915	5.10123e+06	2.22464e+06	1.89871e+07	3549.74	5.15682e+07
63	M56_3	SQTL061	8.51074e+06	251592	32804	7833.95	2.41625e+06	36239.8	339395	669096	16862.9	1.86387e+07	636086	207837	3.2239e+06	233411	256278	1.49421e+06	4.0974e+06	1.1288e+07	394099	3.10216e+06	1.30503e+06	278974	438512	252595	211431	1.08139e+07	136683	200235	765935	197487	174979	135017	130830	75598	92329.7	139468	2.46505e+06	2.14645e+06	302509	330567	145527	6.60473e+06	6.91011e+06	1.5526e+07	108670	4.4165e+07
64	M58_2	SQTL062	5.12149e+06	357853	39312.6	11890.8	6.27026e+06	127517	2.36512e+06	369133	19897.6	2.20328e+07	1.89203e+06	NF	1.62622e+06	101338	108505	1.72725e+06	1.13227e+06	2.05168e+07	810233	1.91683e+06	1.71798e+06	266735	273258	501227	201092	1.04405e+07	323722	17728.1	485090	161372	202839	131904	22492.7	115993	59743.5	202869	2.12711e+06	2.90267e+06	21796.5	29381.4	128604	4.70125e+06	1.9376e+06	2.10405e+07	2504.34	5.62767e+07
65	C_24	SQTL063	7.28942e+06	1.32979e+06	212966	55219.3	10926.9	71590.4	14109.9	35152.5	11309.1	2.39456e+07	852281	18341.5	2.75451e+06	834685	777291	1.50784e+06	1.88823e+06	9.86926e+06	1.70793e+06	1.52743e+07	3.22978e+06	157397	340961	171223	1.41944e+06	1.01536e+07	413782	45694	1.61834e+06	1.4964e+06	177421	200047	239614	91411.9	28732.7	300517	3.73084e+06	1.49703e+06	1.11419e+06	165623	81419.6	22869.7	2.2747e+07	9.10274e+06	394441	2.01269e+07
66	Col0	SQTL064	5.94263e+06	216879	34907.5	9831.79	1.51419e+06	41807.4	111752	588159	16271.9	2.22144e+07	610687	120257	3.13161e+06	281219	270289	1.55873e+06	2.41219e+06	1.17827e+07	304327	2.57304e+06	1.26536e+06	256176	387710	308005	298182	1.0701e+07	127697	195620	692185	264592	203016	126555	95215.4	98740.8	79685.9	92142.4	1.74444e+06	2.2767e+06	289374	402639	112280	4.93874e+06	6.15595e+06	1.76711e+07	86084.2	4.80841e+07
67	Ex.buf	SQTL065	130804	NF	NF	NF	NF	NF	NF	NF	NF	331528	NF	NF	950.258	NF	NF	NF	1914.06	NF	NF	NF	NF	190745	NF	NF	NF	15975	NF	NF	NF	NF	NF	NF	NF	NF	NF	NF	NF	NF	NF	NF	NF	NF	NF	NF	NF	NF
68	M59_3	SQTL066	7.26995e+06	287693	39284.7	10166.7	2.49072e+06	40827.4	409276	765009	12654.8	1.81985e+07	755263	144715	2.64187e+06	500458	512912	1.39172e+06	4.23736e+06	1.25102e+07	387681	3.44859e+06	1.31612e+06	252587	384301	277976	259484	1.16544e+07	164864	127523	771270	229120	204727	159338	113600	78939.1	77673	170390	2.43956e+06	2.15667e+06	254503	294776	153023	5.90747e+06	6.18882e+06	1.69187e+07	91582.1	4.8692e+07
69	M60_2	SQTL067	6.18173e+06	354660	55253	14256.3	2.87875e+06	84644.9	364900	519322	15901.4	2.14865e+07	1.25828e+06	3704.29	2.35101e+06	297414	309834	1.78448e+06	1.5837e+06	1.52386e+07	392985	3.00215e+06	1.6191e+06	258305	424142	379030	254958	1.11602e+07	248644	108955	668670	323089	212205	163899	49806.2	102720	92420.3	152349	1.75132e+06	2.43591e+06	87079.2	96827.4	86656.8	4.56299e+06	3.61347e+06	1.82769e+07	19225.5	4.78307e+07
70	tt4	SQTL068	4.37617e+06	1.70163e+06	2.01932e+06	312339	16442.4	399073	2087.64	5462.49	5770.95	1.40735e+07	2.30195e+06	773274	38706.1	1.255e-12	NF	1586.17	23941.7	1.74162e+07	9.1e-13	1.1034e+07	3e-13	150815	NF	1.1428e+06	528356	12425.4	246331	8013.95	1.16736e+06	936391	NF	806.997	527761	79655.4	4.5828	17644.7	2.81998e+06	1.43273e+06	3.07066e+06	658141	9490.73	13360.4	1.62513e+07	8.4039e+06	654045	1.69476e+07
71	tt5	SQTL069	4.68437e+06	1.00031e+06	2.18672e+06	396809	7695.92	328044	3347.07	1298.15	7301.78	1.41228e+07	2.11251e+06	42157.2	850352	53.0205	NF	8541.8	357017	1.62944e+07	3.73e-13	1.62058e+07	1.46e-13	133276	219379	483813	729376	12954.7	397865	1992.91	1.41556e+06	1.02849e+06	8209.17	9232.27	224498	91088.1	5.15918	73805.3	2.12548e+06	1.05865e+06	1.13788e+06	578651	13480.4	8549.69	8.75148e+06	6.32187e+06	703481	1.29679e+07
72	tt8	SQTL070	6.58961e+06	1.69381e+06	667131	124887	11215.8	226431	21493	10639.7	7733.24	1.98597e+07	1.69805e+06	496532	2.3446e+06	31.5393	1576.77	1.58976e+06	2.26947e+06	1.7215e+07	1.35142e+06	1.09939e+07	1.52487e+06	193528	293647	725992	1.11977e+06	5.42089e+06	360252	40076.5	1.22603e+06	1.68441e+06	80623.5	123246	633811	131249	36371.9	51139.6	3.36009e+06	1.72927e+06	4.5037e+06	595654	16429.8	22378.8	2.58815e+07	9.1507e+06	765875	1.96179e+07
73	tt19	SQTL071	5.66625e+06	1.10902e+06	378428	76564.5	8187.99	126561	17743	772.293	4978.1	1.54133e+07	1.14257e+06	436203	2.23449e+06	1.902e-12	NF	639416	4.3497e+06	1.19129e+07	1.17309e+06	1.03491e+07	641876	123971	242440	315813	850931	4.25531e+06	334690	66807.1	1.00445e+06	1.69528e+06	50458.7	112594	622019	63604.3	44063.9	55301.7	2.53105e+06	1.30427e+06	4.59682e+06	615220	13071.8	26608	2.03854e+07	6.78147e+06	996551	1.67933e+07
74	tt2-1	SQTL072	7.05821e+06	2.21612e+06	1.09602e+06	180033	20562	246384	10499.6	19850	5532.82	2.30341e+07	1.69363e+06	2839.69	3.16124e+06	0.630949	NF	200748	2.40965e+06	1.60136e+07	583675	1.42205e+07	640658	214596	1.66085e+06	567300	1.08196e+06	3.05403e+06	520155	13001.2	1.36674e+06	1.93235e+06	95004.4	162353	791769	99453.8	9727.04	67842.6	3.31931e+06	1.50301e+06	4.9997e+06	509189	23844.7	26363.9	2.37529e+07	7.92452e+06	1.00879e+06	1.60953e+07
75	f3'h	SQTL073	5.32502e+06	1.00673e+06	3.17538e+06	277391	14610.6	379786	3875.53	3603.04	12131.3	1.45399e+07	2.31211e+06	951.819	65685.2	1.2113e-11	3400.83	5794.88	4.66761e+06	2.08426e+07	2.491e-12	1.68407e+07	4.98e-13	1.12815e+06	22.4166	863784	444187	275832	316653	3395.88	758864	675939	4.7354e+06	3814.77	212764	129730	12.4566	76117.8	2.90553e+06	1.00856e+06	528456	155406	21648.6	6047.17	8.84084e+06	6.11701e+06	141563	1.25139e+07
76	3gt	SQTL074	4.97522e+06	1.09382e+06	470291	145378	7249.59	165453	15445.2	10857.2	11889.1	1.82394e+07	1.54906e+06	1912.38	131290	130550	135299	1.57146e+06	1.84975e+06	1.44397e+07	1.41875e+06	1.3141e+07	1.68244e+06	186189	1.99435e+06	334636	1.21691e+06	5.93869e+06	392074	61563.3	1.51332e+06	1.83806e+06	79493.1	186886	537047	124708	38276.4	128366	2.48297e+06	1.40469e+06	3.56323e+06	691875	29225.2	21177.6	2.06012e+07	7.77155e+06	967251	1.73892e+07
77	ban	SQTL075	4.61186e+06	969994	778717	193709	21762.9	228234	6212.08	29241.4	5373.94	2.45644e+07	1.70687e+06	456425	2.44544e+06	6.42e-13	NF	462504	1.2047e+06	1.58387e+07	1.09498e+06	1.65472e+07	1.53671e+06	169310	775483	379976	754753	7.7237e+06	406414	22908.4	1.51903e+06	1.09751e+06	102701	378809	645803	89975.6	27666.3	86163.5	3.54144e+06	1.35168e+06	2.91108e+06	582202	25058.2	32342.5	1.74308e+07	7.52804e+06	1.12403e+06	1.68635e+07
78	TT2.A.1	SQTL076	3.47709e+06	976114	458658	88350.9	19018.6	106710	15027.3	9695.02	14657.1	2.63863e+07	1.06356e+06	229677	2.72494e+06	179866	78892.3	504251	1.56367e+06	1.39972e+07	1.06203e+06	1.20449e+07	2.14361e+06	173411	387232	467829	620603	6.53794e+06	513235	74812.9	1.19072e+06	1.60118e+06	82736.6	142441	495443	72563.6	25494.3	119478	2.21433e+06	982487	2.44744e+06	386124	21677.1	19891.9	1.40247e+07	5.53424e+06	716087	1.39539e+07
79	TT.2B.2	SQTL077	5.55464e+06	2.6129e+06	1.46605e+06	307110	26369.1	319795	3603.89	8551.91	7068.62	2.03743e+07	1.84046e+06	1.17282e+06	4.14081e+06	18203.2	9259.98	74704.5	1.28957e+06	1.74246e+07	250777	1.71714e+07	339247	174353	461754	509909	582243	1.42918e+06	526141	1830.39	1.99523e+06	1.43508e+06	20976.6	48850.4	1.37984e+06	73254	23102.4	15306.6	2.78556e+06	1.78596e+06	6.05776e+06	796483	10063.8	9562.56	1.06218e+07	9.98684e+06	1.56714e+06	1.93485e+07
80	TT2.C.1	SQTL078	4.94039e+06	982505	393357	67979.8	3928.91	113290	13327.9	1281.31	8231.24	2.25886e+07	894359	325063	4.67293e+06	11895.5	3815.99	1.34898e+06	2.75822e+06	1.0903e+07	1.09234e+06	9.36493e+06	1.44421e+06	163338	466103	311659	1.57416e+06	4.68125e+06	295663	24661	1.12403e+06	974201	67140.2	87196.6	889135	107740	23084.7	31466.9	2.76764e+06	1.41239e+06	6.35218e+06	708191	8544.18	10157.3	1.56398e+07	7.56328e+06	1.5402e+06	1.59629e+07
81	Col-0	SQTL079	4.01605e+06	595780	394805	77814.5	3175.32	134432	15808.1	37161.2	10056	2.31263e+07	1.15933e+06	216837	2.31414e+06	197429	178084	1.03912e+06	1.04276e+06	1.48303e+07	1.36052e+06	1.02852e+07	1.95588e+06	193265	296292	428114	512972	5.84861e+06	380328	22543.9	809732	977048	67483.1	130615	423947	61798.4	40929.3	68024.2	4.02728e+06	1.138e+06	1.63688e+06	726251	15622.2	12774.2	1.59488e+07	7.90358e+06	699714	2.01616e+07
82	PCHI-LI	SQTL080	7.30184e+06	186964	301647	58999.1	2462.09	23407.6	1331.76	1451.21	2636.43	1.58848e+07	172240	345680	2.75342e+06	3399.32	NF	1.12924e+06	4.67842e+06	2.67286e+06	363996	5.79489e+06	902748	223412	337674	56627.1	2.64257e+06	4.09676e+06	187333	959386	1.05243e+06	889213	40961	119408	268222	29202.4	30009.5	45873	3.16172e+06	418257	2.06215e+06	58766.8	10591.5	25816.6	2.62519e+07	2.48807e+06	733766	7.84922e+06
83	7rt3	SQTL081	7.66251e+06	658863	698116	100049	9691.42	59720.2	7246.86	17575.2	4210.96	1.46357e+07	706832	5710.59	536706	15594.6	9036.55	943769	73352.1	7.25321e+06	512454	1.55559e+07	966126	110644	NF	193916	2.046e+06	5.4285e+06	292807	213958	1.82522e+06	744581	87009.5	1.04245e+06	606602	45663.8	32382	48443.2	5.42298e+06	740342	2.48119e+06	233665	8586.62	11765.3	1.97468e+07	4.38204e+06	2.0497e+06	9.30347e+06
84	omt1	SQTL082	1.76415e+06	813944	428430	99605.9	2645.54	68381.6	4922.2	9196.03	7258.5	7.37946e+06	782792	141690	2.88324e+06	19867.3	9911.06	426516	2.13969e+06	9.18709e+06	441912	1.51174e+07	915907	205604	54614.5	197808	1.71709e+06	3.33188e+06	233326	5594.34	1.71473e+06	648727	24113	23569.8	51759.2	44648.7	3.4137e-11	20588.4	4.96199e+06	855503	218107	42940.1	3639.13	6602.79	1.75452e+07	5.31621e+06	139332	1.08579e+07
85	MYB12-OX	SQTL083	7.41814e+06	757310	1.24781e+06	177553	11585.6	150865	6784.16	18971.3	2652.22	1.43995e+07	1.59665e+06	10084.9	4.54962e+06	8371.69	2788.44	178852	5.76224e+06	1.09251e+07	493759	1.7856e+07	626674	267505	981604	354831	1.87944e+06	2.90607e+06	392308	25917.4	1.94039e+06	751970	67204.1	323375	1.3218e+06	52792.6	16977.3	21500.8	4.89443e+06	1.25868e+06	5.07763e+06	1.18257e+06	10236.5	4656.12	1.56352e+07	7.35985e+06	5.89048e+06	1.17271e+07
86	11.12.111	SQTL084	7.33522e+06	1.19412e+06	771488	191740	8095.56	129100	3718.37	13809.7	8095.1	1.54241e+07	1.46899e+06	197527	47036	17911.3	9910.35	4077.8	165329	9.36664e+06	1.542e-12	2.17411e+07	2.613e-12	101779	32034.4	133168	3.03883e+06	5887.81	297112	3490.71	2.4667e+06	870289	NF	3732.15	340732	122073	3.2436e-11	70971.8	4.44267e+06	1.30282e+06	1.09973e+06	379259	13530.9	19142.2	1.97676e+07	7.84924e+06	1.83861e+06	1.1511e+07
87	mto1-1	SQTL085	5.43843e+06	690914	1.92311e+06	238598	7932.87	158954	6155.8	108627	9378.9	1.92351e+07	1.21401e+06	475876	2.41878e+06	22415.8	13746.8	207085	994804	8.69176e+06	368815	2.48869e+07	622034	191899	537606	142616	2.52866e+06	2.52504e+06	291695	4657.12	2.67683e+06	356363	19457.6	103863	680091	63319.6	11456.6	18685	7.44294e+06	1.11694e+06	1.09297e+06	381031	5477.88	9026.2	1.29317e+07	6.98209e+06	2.42723e+06	1.01207e+07
88	sur1	SQTL086	5.70311e+06	702370	1.31539e+06	241469	12227.1	151793	NF	76851	11010.4	2.60553e+07	1.44389e+06	515324	2.00053e+06	21578.2	5142.71	47916	301358	1.39872e+07	33015.5	2.61354e+07	101307	164376	417169	183150	4.06712e+06	543228	536549	1061.39	2.15995e+06	462985	2551.56	74831.7	381292	115793	11046.8	88485.4	5.76726e+06	1.05242e+06	494103	276028	18329.3	8578.14	9.22061e+06	7.37157e+06	1.31645e+06	1.68852e+07
89	355ATR	SQTL087	6.76661e+06	345724	201640	39320.9	3818.46	34503.4	8588.21	1764.61	2438.99	1.33993e+07	392865	4895.44	3.51695e+06	18660.3	13248.3	1.65054e+06	6.09502e+06	5.16385e+06	699397	8.48489e+06	1.05524e+06	226489	540468	77786.5	9.30596e+06	4.49155e+06	166430	39853.2	1.44655e+06	851718	36447.7	158969	370672	48934.6	20849.8	11273.7	2.99357e+06	1.09003e+06	3.21977e+06	459959	7399.63	7868.04	2.10403e+07	6.73143e+06	2.37107e+06	1.21527e+07
90	lat7	SQTL088	6.20286e+06	834815	597379	166702	7601.26	231569	4320.48	10183.3	5383.18	2.11759e+07	1.6023e+06	235970	1.66754e+06	136238	97132.8	4285.48	519121	1.30484e+07	6.53e-13	1.95686e+07	7.8436e-11	136272	329610	249270	2.38562e+06	52525.7	302539	1454.42	2.2192e+06	519052	NF	25244.7	258671	78466.7	2.0806e-11	130889	5.46015e+06	2.24754e+06	645447	379703	21162.5	9381.46	1.67435e+07	1.21447e+07	738687	1.74158e+07
91	Sngl	SQTL089	5.43915e+06	400591	253627	48947.7	3516.74	35781.9	7694.04	1659.41	10638.9	1.60016e+07	412694	1.09044e+06	3.39658e+06	16783	12653.3	349365	2.74453e+06	5.83154e+06	540607	1.01367e+07	1.2249e+06	217960	523427	74204.9	3.8351e+06	3.83759e+06	191866	NF	1.50577e+06	678589	24817.7	126856	368934	39079.3	25714.2	17765.4	3.87472e+06	928544	2.49788e+06	211094	7981.21	12082.4	2.14316e+07	5.6509e+06	1.70614e+06	9.53685e+06
92	blanck	SQTL090	143431	NF	NF	NF	NF	NF	NF	NF	NF	299947	NF	NF	1329.68	NF	NF	NF	2268.04	NF	NF	NF	NF	172291	NF	NF	3644.19	3666.8	NF	NF	NF	NF	NF	NF	NF	NF	NF	NF	NF	NF	NF	NF	NF	NF	NF	NF	NF	NF

## Sheet: order
	1				1			251.1_1	390.49	436.38	450.49	388.4	464.39	372.4	406.2	718.6	251.1_2	478.40	385.2	609.4	865.5	1153.5	893.5_1	593.5	492.4_1	893.5_2	420.3	893.5_3	431.30	607.2	508.5	447.3_1	447.3_2_QR	549.45	339.4	434.3	563.5	431.45_KR	461.5	582.4	402.4	963.4	617.4	480.4	448.4	596.4	698.5	631.4	492.4_2
	2				2	Filename	Area	Area	Area	Area	Area	Area	Area	Area	Area	Area	Area	Area	Area	Area	Area	Area	Area	Area	Area	Area	Area	Area	Area	Area	Area	Area	Area	Area	Area	Area	Area	Area	Area	Area	Area	Area	Area	Area	Area	Area	Area	Area	Area
	3				3	C_24	SQTL001	5.71366e+06	2.09554e+06	694522	99425	13575.4	89527.7	17776.3	43113.3	10098.8	2.94753e+07	1.05697e+06	12976.1	2.94804e+06	356087	303152	3.52394e+06	4.50253e+06	8.95097e+06	1.39361e+06	2.07689e+07	1.70929e+06	110004	339755	196150	2.52492e+06	1.06038e+07	436325	41002.5	1.67624e+06	1.13739e+06	155764	229285	307666	80278.3	49688.9	445075	4.40202e+06	1.36874e+06	1.22093e+06	82732	90258.7	19164.5
	4				32	C_24	SQTL030	1.06398e+07	2.12619e+06	397631	78144.2	17241.8	70070.6	16580.7	66177.1	30096.8	1.91298e+07	1.19844e+06	1396.75	2.17337e+06	823880	742673	3.93342e+06	3.64184e+06	1.04062e+07	2.1688e+06	2.18836e+07	3.18135e+06	127956	276139	206825	1.01108e+06	1.1594e+07	626611	66790.2	1.90849e+06	1.86859e+06	218391	250740	266691	110294	16091.2	421340	4.04261e+06	1.35204e+06	912740	58164	125528	26083
	5				65	C_24	SQTL063	7.28942e+06	1.32979e+06	212966	55219.3	10926.9	71590.4	14109.9	35152.5	11309.1	2.39456e+07	852281	18341.5	2.75451e+06	834685	777291	1.50784e+06	1.88823e+06	9.86926e+06	1.70793e+06	1.52743e+07	3.22978e+06	157397	340961	171223	1.41944e+06	1.01536e+07	413782	45694	1.61834e+06	1.4964e+06	177421	200047	239614	91411.9	28732.7	300517	3.73084e+06	1.49703e+06	1.11419e+06	165623	81419.6	22869.7
	6	1	M13	M13	17	M13_1	SQTL015	5.86677e+06	324529	31648.4	8905.35	1.9832e+06	46465	224002	639129	16044.8	2.28057e+07	818320	92610.2	2.86803e+06	378336	399858	1.73497e+06	3.74825e+06	1.24246e+07	399439	3.00876e+06	1.27479e+06	253862	380324	325247	266881	1.15626e+07	127324	96685.2	814498	209084	164537	144515	95808	74312.3	48901.3	118564	2.20047e+06	2.86812e+06	242111	318037	152546	5.62034e+06
	7	2	M06	M06	10	M06_1	SQTL008	6.47878e+06	454860	40160	19715.9	3.99161e+06	234863	518218	480095	48914.5	1.11523e+06	3.15849e+06	NF	1.96439e+06	592781	503439	2.00529e+06	718274	3.32442e+07	779066	2.22037e+06	2.56123e+06	273872	294087	777153	135954	1.38657e+07	259386	27298.2	478363	223287	265741	183700	24477.3	126321	58354.3	171987	1.77188e+06	3.47567e+06	28650	64193	137273	4.63819e+06
	8	3	M52	M52	59	M52_1	SQTL057	7.11862e+06	242104	37146.6	11951.1	1.4063e+06	64525.6	156126	593859	25402.2	2.01008e+07	1.00991e+06	137815	2.79182e+06	117565	96597.5	1.58108e+06	4.3061e+06	1.62334e+07	357469	1.96972e+06	1.4769e+06	266150	357913	605015	324073	1.01796e+07	123482	88976.7	545763	191455	179576	135476	61450.4	101748	62484	72629	1.76799e+06	2.35327e+06	121748	367222	75865.6	4.21585e+06
	9	4	M43	M43	50	M43_3	SQTL048	6.79716e+06	278785	36106.2	10182.7	2.47948e+06	57752.1	412745	610705	18334.7	1.61824e+07	1.13636e+06	77138.6	2.60061e+06	415915	378341	732051	4.6634e+06	1.48319e+07	552328	2.84452e+06	1.38762e+06	235321	387411	355349	214644	1.13501e+07	154457	104741	680283	177804	188050	139060	84409.2	79330	64193.9	168879	2.18144e+06	2.3797e+06	165716	231006	166225	5.05268e+06
	10	5	M12	M12	16	M12_2	SQTL014	4.7182e+06	164242	16281.1	6607.08	4.37226e+06	101617	1.46554e+06	360904	25191.1	2.1975e+07	1.72069e+06	NF	1.45877e+06	164389	173087	2.31453e+06	1.46499e+06	1.96261e+07	656592	1.10335e+06	2.13941e+06	237812	298638	507426	720148	1.12975e+07	152457	54099.7	357812	57657.2	165748	154788	12591.8	95286.7	51698.8	192321	2.10049e+06	3.19174e+06	13435	54577.3	131730	6.06273e+06
	11	6	M22	M22	26	M22_1	SQTL024	7.13767e+06	212533	19478.3	12937.3	2.92457e+06	161339	442256	522668	16702.7	1.97383e+07	2.56224e+06	5589.86	2.11836e+06	909378	719628	1.99974e+06	3.16037e+06	2.53866e+07	764160	1.35493e+06	2.736e+06	355079	406211	644494	203499	1.41887e+07	153881	76007.5	765003	162563	402318	187875	30960.5	116677	54562.9	483358	1.47e+06	4.66915e+06	66145	182696	310740	5.1813e+06
	12	7	M38	M38	45	M38_1	SQTL043	6.01795e+06	440814	35520.7	13020.1	4.23011e+06	78973.8	391884	531391	20689	2.36017e+07	1.21221e+06	2016.22	2.19232e+06	354349	401143	2.05263e+06	2.7726e+06	1.50542e+07	514462	2.11813e+06	1.95435e+06	259808	346423	409814	259084	1.21608e+07	186322	57145.8	659763	181649	215813	140975	45871.1	90191.2	52240	221995	2.06855e+06	2.90729e+06	68817.7	77167.6	164522	6.3781e+06
	13	8	M39	M39	46	M39_3	SQTL044	6.11204e+06	332781	31644.7	11090.4	3.65816e+06	59538.2	455614	507426	16333	2.29206e+07	962095	39528.5	1.75252e+06	321847	370038	1.88895e+06	1.724e+06	1.35092e+07	423792	2.37159e+06	1.61622e+06	317869	353397	332867	248349	1.15527e+07	128604	87974.2	782568	177478	253829	133791	67108	94352.6	49880.1	163806	1.91499e+06	2.8249e+06	162925	251247	159011	6.57372e+06
	14	9	M44	M44	51	M44_2	SQTL049	6.90529e+06	433444	33632.7	11659.2	3.92098e+06	65539.6	733450	527661	20501.5	2.05541e+07	1.07153e+06	34713.5	1.98035e+06	417595	411123	1.56179e+06	2.71416e+06	1.60123e+07	598175	2.84836e+06	1.52833e+06	258122	306803	342546	124340	1.02746e+07	194281	59526	616939	243992	161274	122857	52483.3	76143.7	66874.3	162011	1.61132e+06	2.17027e+06	115343	126466	163567	4.72793e+06
	15	10	M18	M18	22	M18_3	SQTL020	1.09142e+06	439204	48200.2	10463.6	4.04304e+06	50649.9	1.07757e+06	928.942	14966.9	1.7605e+07	1.01864e+06	22184.9	1.76313e+06	704648	547964	1.09073e+06	3.91061e+06	1.15215e+07	651025	2.98055e+06	1.16712e+06	184093	250941	309861	150988	1.28723e+07	219901	140642	754867	410256	205736	140224	43768.7	101065	89923.3	175141	1.7759e+06	2.24874e+06	111705	99246.5	168909	7.45527e+06
	16	11	M41	M41	48	M41_1	SQTL046	5.77096e+06	319327	36195.1	9514.04	5.26441e+06	61960.7	1.71677e+06	381688	15194.7	1.90416e+07	1.0606e+06	284.075	1.57298e+06	128159	135469	1.23617e+06	1.06495e+06	1.43047e+07	628627	2.01641e+06	1.13803e+06	232373	256482	316522	130795	9.14977e+06	193554	54701.1	469960	129428	157498	105432	31297.6	93495.8	40517.8	159432	1.92447e+06	1.93552e+06	43188.4	41005.6	113972	4.83335e+06
	17	12	M42	M42	49	M42_2	SQTL047	6.74317e+06	340248	39660.9	11961.9	3.3828e+06	49380.8	777868	605264	12697.7	2.66441e+07	777850	45167.5	2.53482e+06	327545	317080	2.06305e+06	1.83129e+06	1.22055e+07	609153	3.14981e+06	1.66502e+06	283765	336765	311114	220087	1.18022e+07	184625	165425	686051	204957	174300	132161	72048.6	72751.4	56780.7	167024	2.42519e+06	2.04409e+06	138997	154707	85109.7	6.03432e+06
	18	14	M54	M54	61	M54_2	SQTL059	6.57408e+06	340682	29475.9	11513.4	1.54353e+06	57410.8	103978	1499.75	15691.9	2.15759e+07	690148	283702	2.6777e+06	286937	318783	1.73419e+06	2.56735e+06	1.34975e+07	361004	1.69288e+06	1.44612e+06	271233	366044	311640	250648	1.08444e+07	133510	127954	660863	306933	170039	143823	97098.9	94141.2	78337.2	77790	1.66749e+06	2.25788e+06	366130	553648	48361.1	5.80005e+06
	19	15	M55	M55	62	M55_2	SQTL060	5.9267e+06	334142	44078.2	12101.7	5.374e+06	100959	2.12435e+06	339982	21187.2	1.55701e+07	1.70344e+06	NF	1.11206e+06	133528	119514	1.65013e+06	1.33003e+06	1.99059e+07	920168	1.75268e+06	1.5016e+06	244366	197892	437934	127801	8.14556e+06	207031	38666.8	468658	125357	116275	111843	19506	96098.2	57896	160812	1.8624e+06	2.47493e+06	31470.3	39583.6	106915	5.10123e+06
	20	16	M53	M53	60	M53_2	SQTL058	4.73409e+06	309665	24200.3	9791.39	5.47775e+06	85091	1.93449e+06	537779	21350.6	1.71861e+07	1.71143e+06	1594.35	1.39087e+06	156099	136608	766286	2.81401e+06	1.91147e+07	447931	2.44801e+06	1.10563e+06	240705	251790	413658	170335	9.9479e+06	282324	32045.9	539214	150989	142160	131270	30888.6	140816	55216	165385	2.54009e+06	2.51847e+06	35537.1	45451.8	109447	5.2308e+06
	21	17	M14	M14	18	M14_3	SQTL016	8.2689e+06	222254	18103.2	6914.87	2.94238e+06	53268	937469	638856	29319.9	2.10389e+07	1.19356e+06	26720.7	2.41947e+06	460550	437159	1.68969e+06	3.24505e+06	1.55568e+07	540718	2.26403e+06	1.62022e+06	267092	376558	475396	497914	1.20247e+07	204577	107895	582089	152145	188007	159331	54489	103203	44970.3	76946.7	2.41493e+06	3.13085e+06	61027.2	147888	130934	6.86822e+06
	22	18	M03	M03	7	M03_1	SQTL005	6.02777e+06	261411	24444.8	8328.51	3.37945e+06	78501.6	523395	572516	30776.8	2.75325e+07	1.50465e+06	36498.9	2.28445e+06	318453	353725	1.33105e+06	4.23868e+06	1.99538e+07	453929	1.78857e+06	1.59637e+06	273324	360163	565779	361770	1.21193e+07	248215	81314.5	480785	174940	214061	171533	46499.4	105069	56911.5	121132	2.11694e+06	3.04458e+06	53213.3	146823	140157	5.01556e+06
	23	19	M05	M05	9	M05_2	SQTL007	5.58276e+06	271651	27983.1	9910.2	3.61429e+06	88766.2	512572	483251	32331.5	2.52913e+07	1.63525e+06	10103	2.20468e+06	317983	330246	1.53411e+06	2.58282e+06	2.00097e+07	474679	1.82784e+06	1.66392e+06	270504	329324	513190	339614	1.19875e+07	216891	45329.2	472212	149615	188852	154142	35629.8	105038	53558	110577	1.98938e+06	3.02643e+06	45734.9	109857	121739	4.63468e+06
	24	20	M17	M17	21	M17_2	SQTL019	4.72639e+06	238502	24122.9	11385.5	4.3719e+06	57995.3	717727	377059	15230.7	2.68767e+07	1.07928e+06	NF	2.16169e+06	533334	412857	1.63558e+06	2.03667e+06	1.56644e+07	552133	2.71149e+06	1.47893e+06	276024	342456	375595	229632	1.34776e+07	220713	172047	645316	266774	252856	156884	44224	117118	79865.9	341352	1.94624e+06	2.11922e+06	91166.8	71641.7	203608	5.67071e+06
	25	21	M04	M04	8	M04_1	SQTL006	6.40914e+06	344174	41066.1	11962.6	4.21527e+06	52352	801870	632992	13825.1	2.25341e+07	1.03679e+06	274107	2.78042e+06	428062	377834	670227	5.04108e+06	1.446e+07	556110	3.67831e+06	877889	200522	339874	318279	212680	1.26382e+07	181156	182750	797678	298246	225672	161055	117274	90093.1	89412.9	183860	2.50627e+06	2.29648e+06	306299	406813	158571	6.58054e+06
	26	22	M59	M59	68	M59_3	SQTL066	7.26995e+06	287693	39284.7	10166.7	2.49072e+06	40827.4	409276	765009	12654.8	1.81985e+07	755263	144715	2.64187e+06	500458	512912	1.39172e+06	4.23736e+06	1.25102e+07	387681	3.44859e+06	1.31612e+06	252587	384301	277976	259484	1.16544e+07	164864	127523	771270	229120	204727	159338	113600	78939.1	77673	170390	2.43956e+06	2.15667e+06	254503	294776	153023	5.90747e+06
	27	23	M01	M01	6	M01_1	SQTL004	6.25428e+06	377382	46158.6	13981.8	4.41325e+06	67414.5	830764	592412	24540.7	2.66454e+07	1.30944e+06	34337.8	2.73158e+06	587428	553560	1.31706e+06	5.61433e+06	1.69988e+07	844889	3.695e+06	1.51079e+06	230127	420066	439909	236561	1.43595e+07	221344	221468	830827	320331	325583	215406	72105.4	105711	125933	299201	2.44308e+06	2.62459e+06	163577	185351	226047	7.14319e+06
	28	24	M07	M07	11	M07_1	SQTL009	5.67357e+06	324123	30695.5	10145.7	2.0069e+06	52462.4	116469	611326	20946.3	2.32108e+07	1.0013e+06	36044	2.79542e+06	384391	425177	1.46449e+06	5.16219e+06	1.32183e+07	427924	2.67394e+06	1.35602e+06	246544	419737	392073	286675	1.21851e+07	178644	127271	737402	256264	217662	173458	64810.4	96194.3	81551.7	143778	2.07649e+06	2.87345e+06	124436	178425	139179	5.67989e+06
	29	25	M56	M56	63	M56_3	SQTL061	8.51074e+06	251592	32804	7833.95	2.41625e+06	36239.8	339395	669096	16862.9	1.86387e+07	636086	207837	3.2239e+06	233411	256278	1.49421e+06	4.0974e+06	1.1288e+07	394099	3.10216e+06	1.30503e+06	278974	438512	252595	211431	1.08139e+07	136683	200235	765935	197487	174979	135017	130830	75598	92329.7	139468	2.46505e+06	2.14645e+06	302509	330567	145527	6.60473e+06
	30	26	M26	M26	30	M26_1	SQTL028	7.02192e+06	293683	33594.5	8203.33	3.27451e+06	44011.3	43003.3	518122	17949.1	2.44159e+07	866983	55529	2.68943e+06	324808	350894	1.9643e+06	3.07321e+06	1.45549e+07	456427	2.76799e+06	1.61386e+06	266033	374368	420219	307552	1.21646e+07	137543	96538.8	604637	247943	248647	137059	64968.9	64895.2	83898.3	174359	1.64247e+06	2.2216e+06	147201	217279	157661	6.59103e+06
	31	27	M25	M25	29	M25_2	SQTL027	13278.9	312622	32588.6	9954.35	5.71442e+06	78422.1	130423	437970	16583	1.56337e+07	1.88153e+06	22834.4	1.80839e+06	225710	236753	386688	4.57435e+06	1.80793e+07	842508	2.64994e+06	1.18739e+06	116649	164504	421155	206067	1.07715e+07	133907	19339.9	543913	189582	214652	116809	35986.7	72667.8	84339.4	189080	1.42079e+06	2.44771e+06	71494.2	120036	154873	6.03216e+06
	32	28	M16	M16	20	M16_2	SQTL018	4.86402e+06	365301	40543.8	8680.22	3.73992e+06	33296.9	36157.9	461464	12702.9	2.43441e+07	656345	35139.4	2.58518e+06	408640	452406	1.96441e+06	3.86342e+06	1.05466e+07	512546	3.33948e+06	1.44012e+06	253258	325428	207174	271439	1.17287e+07	172027	107579	687319	359976	234639	133623	87150.7	49446.9	94147.2	218002	1.55709e+06	1.71528e+06	286652	173659	163469	6.41705e+06
	33	29	M60	M60	69	M60_2	SQTL067	6.18173e+06	354660	55253	14256.3	2.87875e+06	84644.9	364900	519322	15901.4	2.14865e+07	1.25828e+06	3704.29	2.35101e+06	297414	309834	1.78448e+06	1.5837e+06	1.52386e+07	392985	3.00215e+06	1.6191e+06	258305	424142	379030	254958	1.11602e+07	248644	108955	668670	323089	212205	163899	49806.2	102720	92420.3	152349	1.75132e+06	2.43591e+06	87079.2	96827.4	86656.8	4.56299e+06
	34	30	M58	M58	64	M58_2	SQTL062	5.12149e+06	357853	39312.6	11890.8	6.27026e+06	127517	2.36512e+06	369133	19897.6	2.20328e+07	1.89203e+06	NF	1.62622e+06	101338	108505	1.72725e+06	1.13227e+06	2.05168e+07	810233	1.91683e+06	1.71798e+06	266735	273258	501227	201092	1.04405e+07	323722	17728.1	485090	161372	202839	131904	22492.7	115993	59743.5	202869	2.12711e+06	2.90267e+06	21796.5	29381.4	128604	4.70125e+06
	35	31	M37	M37	44	M37_3	SQTL042	6.15117e+06	540932	58907.7	26034.7	4.79756e+06	183436	579118	616792	38345	2.6463e+07	2.52482e+06	639.869	1.74072e+06	140986	147600	1.91451e+06	266559	2.77431e+07	460294	3.99576e+06	1.69217e+06	247129	298370	546212	89765.1	1.07382e+07	195318	8347.81	750716	223484	180977	140966	17856.1	115100	3978.43	161036	1.96437e+06	3.42219e+06	35321.5	59922	181519	5.94087e+06
	36	32	M19	M19	23	M19_1	SQTL021	6.95625e+06	337234	37306.4	11209	3.14663e+06	53882.5	515154	485318	15980.9	1.95714e+07	1.04758e+06	28976.7	2.55686e+06	444733	486369	1.79188e+06	4.63932e+06	1.31111e+07	534247	2.99615e+06	1.58934e+06	282313	379468	343574	269975	1.22485e+07	182726	126665	792669	252898	202233	155750	73270.1	93795.1	67553.8	207235	2.10541e+06	2.57056e+06	180265	155886	192062	5.70103e+06
	37	33	M11	M11	15	M11_2	SQTL013	4.70436e+06	299034	43907.9	11781.6	3.10714e+06	75248.8	308202	494807	10178	2.68139e+07	1.35704e+06	4402.97	2.56131e+06	571808	554911	1.93267e+06	2.13608e+06	1.65523e+07	600424	2.78191e+06	1.76128e+06	257409	384465	448413	201400	1.31339e+07	177029	53691.2	777004	276579	221334	188328	42923.8	103048	47725.7	267301	2.18368e+06	2.93506e+06	68422.8	133888	172079	7.06791e+06
	38	34	M27	M27	31	M27_1	SQTL029	6.06829e+06	319458	34746.6	10119.9	3.22757e+06	66062.3	370639	451478	15106	1.99313e+07	1.32664e+06	40842.1	2.46421e+06	571220	587576	1.96706e+06	2.78424e+06	1.61022e+07	555400	2.62968e+06	1.62871e+06	259085	351916	429169	239063	1.27729e+07	174029	49231.9	651894	267221	253231	159559	47958.7	107894	74753.9	219841	1.6079e+06	2.648e+06	111284	168915	174910	5.13906e+06
	39	35	M31	M31	38	M31_1	SQTL036	5.23291e+06	297265	22531.3	13221.5	4.86887e+06	147174	576966	509044	15977.9	2.58719e+07	2.30397e+06	40265.3	2.69301e+06	477222	410318	1.73987e+06	1.52758e+06	2.5597e+07	527142	1.62479e+06	2.65196e+06	279995	417728	656941	136163	1.43757e+07	253792	74487.9	532134	284131	315206	397534	53430.3	78864.9	106837	551585	1.81603e+06	3.17224e+06	94358.6	249834	229014	5.8157e+06
	40	36	M33	M33	40	M33_2	SQTL038	4.56603e+06	276328	21658.6	15107.9	3.65141e+06	88503	486017	303635	12489.4	2.3868e+07	1.49684e+06	8102.04	2.13909e+06	315049	283237	2.15135e+06	1.98738e+06	1.60089e+07	928708	1.97689e+06	1.88706e+06	265632	308448	434507	240567	1.20485e+07	158800	83284.2	624236	210638	187129	137655	42428.9	75514.6	65384.9	232919	1.56884e+06	2.66597e+06	106771	111676	135223	5.45663e+06
	41	37	M35	M35	42	M35_1	SQTL040	6.02417e+06	297509	38655	11606.1	6.97508e+06	110635	1.8131e+06	397688	25990	2.10088e+07	1.84106e+06	1446.92	1.43481e+06	117167	126923	1.32833e+06	2.02718e+06	2.05389e+07	568399	1.91922e+06	1.41965e+06	273192	263266	450342	206684	9.39583e+06	183733	29493.9	558235	86369	165917	112271	25846.9	112377	74275	132097	1.85407e+06	3.0669e+06	32872	62702.4	135147	6.23138e+06
	42	38	M09	M09	13	M09_2	SQTL011	6.27855e+06	197079	22120.2	13101.9	3.47108e+06	113541	979595	361772	23371.5	1.78358e+07	1.99005e+06	3644.58	1.96943e+06	319245	345684	1.91232e+06	2.19369e+06	1.75751e+07	892704	1.34999e+06	1.85749e+06	257818	298019	403227	227713	1.15396e+07	130591	61541	720776	124336	168512	120041	19575.4	86156.7	66717.8	159781	1.42648e+06	3.34917e+06	37269	78373.1	151438	5.14395e+06
	43	39	M10	M10	14	M10_1	SQTL012	6.16714e+06	235550	22725.1	13493.5	2.14673e+06	81038.2	270323	467518	21477	2.19777e+07	1.43466e+06	51745.9	2.45212e+06	347597	332036	895358	4.51511e+06	1.54048e+07	1.19943e+06	2.10812e+06	1.23388e+06	166650	262870	426304	236941	7.28848e+06	121451	87206.8	967256	202330	161903	107465	42362.1	94952.8	58109.2	180759	1.45408e+06	3.78332e+06	113281	270565	186920	5.12288e+06
	44	40	M24	M24	28	M24_1	SQTL026	5.6302e+06	240161	25370.9	12636.6	1.56547e+06	73666.8	150139	529532	18706.2	2.53596e+07	1.3154e+06	58862.3	2.63728e+06	637815	576453	1.24318e+06	4.03813e+06	1.66854e+07	428939	2.19018e+06	1.48927e+06	251926	377146	461709	300909	1.23416e+07	135724	136149	871641	218784	221550	162058	39387.1	125234	69263	213713	1.55504e+06	3.44403e+06	102678	256488	209759	4.54293e+06
	45	41	M23	M23	27	M23_2	SQTL025	6.74901e+06	233066	25244	13153.7	1.94146e+06	89474.4	320597	552395	22235	2.82417e+07	1.4842e+06	100875	2.88493e+06	528715	411908	1.38811e+06	2.20506e+06	1.92425e+07	439485	2.4267e+06	1.4724e+06	304532	448751	530307	312777	1.22624e+07	136470	164961	998593	249068	269929	179907	36604	148099	73622.4	226892	1.4123e+06	4.25663e+06	86446.3	343752	226291	5.20852e+06
	46	42	M34	M34	41	M34_2	SQTL039	6.19863e+06	196015	20442.1	12035.7	1.44734e+06	61611.8	144816	473279	17133.3	2.44846e+07	1.00157e+06	139313	2.68243e+06	327008	317025	1.64244e+06	1.57405e+06	1.38585e+07	334714	1.66549e+06	1.36853e+06	270294	352013	333147	247912	1.08083e+07	125451	133403	840935	240619	257517	135166	48155.4	92460.6	71472.2	170039	1.31612e+06	3.20849e+06	140016	363273	175908	4.75382e+06
	47	43	M08	M08	12	M08_3	SQTL010	8.18361e+06	374858	43236.5	11766.1	2.50957e+06	48391.8	213295	747280	20416.1	1.9654e+07	958161	1308.02	3.29839e+06	320466	354890	1.57695e+06	5.59042e+06	1.43178e+07	504549	4.14927e+06	1.5868e+06	275006	439666	338226	216488	1.31631e+07	127265	313373	945408	252018	203242	169484	160371	106912	80201.7	135993	2.35607e+06	2.88983e+06	520121	551295	143858	5.62151e+06
	48	44	M15	M15	19	M15_1	SQTL017	2.4287e+06	323761	26234.4	7510.06	3.57672e+06	61354.3	714458	501327	14909.5	1.66894e+07	1.2964e+06	4544.49	1.92185e+06	640855	562399	883628	3.14045e+06	1.4159e+07	561232	2.05263e+06	1.30577e+06	216105	289896	391118	211135	1.18181e+07	175029	131742	551535	169711	203004	133170	46686	80324.3	56671.1	174321	1.91907e+06	2.45217e+06	64899.3	101651	170599	5.91237e+06
	49	45	M51	M51	58	M51_1	SQTL056	8.61405e+06	276917	39674.2	8363.9	3.77379e+06	41835.5	975826	777836	13596.5	1.83256e+07	827267	43122	2.76665e+06	250729	262755	1.84213e+06	4.07542e+06	1.26515e+07	567918	3.40122e+06	1.71339e+06	252913	383749	284041	211250	1.10025e+07	181659	113905	733977	183712	168215	121995	128396	66874.3	66701.8	171902	2.86092e+06	1.96771e+06	226781	176576	174651	5.95703e+06
	50	46	M36	M36	43	M36_1	SQTL041	3.51097e+06	1.65175e+06	210503	23512.5	20899.4	37680.9	7202.39	625497	13396.7	1.68284e+07	802054	57081.3	2.61831e+06	237340	232214	530859	4.44787e+06	1.10112e+07	390515	1.97507e+07	452426	99099.3	236158	152614	652203	1.01634e+07	173768	50765.4	1.02467e+06	299979	209664	119668	260772	67059.2	58080.4	226909	4.24906e+06	1.1662e+06	884454	105020	229640	18168.2
	51	47	M20	M20	24	M20_1	SQTL022	6.45635e+06	1.04184e+06	193756	16844.5	2859.46	34663.5	NF	446925	13799.8	2.12195e+07	691247	2369.76	2.31694e+06	299788	313623	1.30882e+06	3.98026e+06	1.10543e+07	421046	1.59539e+07	1.08927e+06	173134	307246	201038	172641	1.0922e+07	203561	44631.7	829512	328004	192327	121945	122736	62972.6	81607.2	145945	3.99039e+06	1.25935e+06	262151	42231	165082	6505.77
	52	48	M21	M21	25	M21_1	SQTL023	6.42305e+06	1.53916e+06	252268	30689.4	5366	84578.3	NF	616870	9119.75	2.72927e+07	1.49782e+06	24053.7	3.65409e+06	422078	371011	701615	2.14892e+06	1.75111e+07	531623	1.23981e+07	1.51026e+06	271720	510002	312392	459088	1.20022e+07	207796	53220.6	1.32838e+06	437448	204889	183709	302259	75201.5	79511.6	307888	4.5495e+06	2.57147e+06	876864	245818	78125.3	2.5608e-11
	53	49	M49	M49	56	M49_1	SQTL054	6.67841e+06	406308	37074.7	11985.4	3.97775e+06	41944.4	793271	733824	8891.21	2.56222e+07	802464	49069	3.06922e+06	218864	197513	864488	2.20139e+06	1.32977e+07	536268	3.45123e+06	1.57017e+06	261265	412952	233129	252242	1.07559e+07	162440	198957	1.116e+06	215405	160554	134551	266073	63395.7	91820	368656	2.60817e+06	1.76603e+06	627417	319978	69260.2	4.23975e+06
	54	50	M48	M48	55	M48_1	SQTL053	5.32197e+06	491566	38613.1	14875.5	5.98296e+06	62192.6	2.29433e+06	584986	15915.5	2.06506e+07	1.03178e+06	1607.21	2.02634e+06	205246	186419	1.41782e+06	1.75783e+06	1.52929e+07	637642	4.71822e+06	1.26721e+06	256040	289167	289240	173816	9.83738e+06	232329	57770.6	788055	211253	136025	116386	109132	89975.2	83831.1	306479	2.88342e+06	1.81984e+06	203036	64822.3	160895	5.18486e+06
	55	51	M50	M50	57	M50_2	SQTL055	7.00763e+06	332588	29953.1	11475.1	1.8743e+06	46442.7	168298	805711	12658.7	2.21279e+07	857348	307308	3.60648e+06	300774	299812	1.33926e+06	4.4988e+06	1.53415e+07	420608	3.06209e+06	1.39181e+06	268082	463948	302554	301526	1.09461e+07	135908	168615	873248	313205	171776	174271	260196	101159	12260.5	174878	2.06708e+06	2.48946e+06	906453	945996	58024.2	3.72047e+06
	56	52	M47	M47	54	M47_1	SQTL052	6.96301e+06	314017	31952.1	8160.28	2.58976e+06	42043.7	488801	522034	16651.1	1.902e+07	722962	23806.4	2.44622e+06	332388	336162	1.85891e+06	4.6871e+06	1.0593e+07	714351	2.81757e+06	1.61815e+06	241690	339962	313184	259931	1.17699e+07	218138	159441	579481	259297	220337	142337	87660.2	91769.2	94182.1	193340	2.09757e+06	2.11872e+06	135448	139662	147615	5.294e+06
	57	53	M29	M29	36	M29_1	SQTL034	4.60282e+06	409398	30804.5	12000.3	3.34824e+06	82879.4	914615	390949	9757.67	2.09729e+07	1.11825e+06	2717.94	2.80736e+06	243403	238466	1.61652e+06	4.2712e+06	1.41035e+07	396232	2.67053e+06	1.50043e+06	208207	340282	339948	497530	1.14999e+07	114207	22234.5	591672	231286	81502.6	133318	75276.7	89540.7	39285.1	327939	1.19286e+06	2.55171e+06	303982	135047	199034	3.40133e+06
	58	54	M28	M28	35	M28_1	SQTL033	5.64571e+06	358205	28997.7	12634.3	2.62267e+06	84413.1	446258	571414	12980.9	1.79103e+07	1.6144e+06	8486.61	2.39619e+06	644100	575007	2.11026e+06	3.83222e+06	1.56825e+07	808598	2.59786e+06	1.84496e+06	272459	324782	475900	219978	1.2834e+07	236649	59216.2	749603	285511	222218	155730	88244.4	87890.5	67975.8	268391	2.2471e+06	2.82249e+06	161575	140714	192157	4.56486e+06
	59	55	M46	M46	53	M46_3	SQTL051	6.3749e+06	571180	58375.8	16670.4	4.60132e+06	39194	1.65157e+06	548808	10347.3	2.31511e+07	599087	4090.8	2.80526e+06	358486	390215	2.08739e+06	2.87792e+06	9.61373e+06	711543	5.157e+06	1.94463e+06	256068	382726	245590	315255	1.10742e+07	174607	98752.2	1.19443e+06	491018	171972	137899	115575	152489	56800.7	220198	1.79849e+06	2.00374e+06	506637	124807	161768	5.75447e+06
	60	56	M45	M45	52	M45_2	SQTL050	6.76825e+06	235664	22307.9	7426.16	2.45675e+06	45615.6	396517	567302	20062	1.89134e+07	765321	53019.4	2.81997e+06	232752	283268	1.66581e+06	2.9847e+06	1.17951e+07	329558	1.94588e+06	1.36427e+06	257230	524492	299724	225669	1.07191e+07	174900	166081	522402	172695	150515	159298	60440	101323	65018.2	126437	1.73302e+06	2.19076e+06	89641.7	184970	105485	4.77772e+06
	61	57	M32	M32	39	M32_1	SQTL037	51486.4	213164	32522.8	7136.1	2.22408e+06	69418.2	357813	400864	13827.7	1.61067e+07	1.60517e+06	6378.26	2.29637e+06	334453	294664	1.0278e+06	5.22232e+06	1.67682e+07	395773	1.99471e+06	853683	136443	217150	424106	296638	1.14807e+07	159780	66287.8	423785	188279	190905	139686	31412.5	106078	72173.2	253963	1.44334e+06	2.34731e+06	53097.7	92969.2	176390	4.3001e+06
	62	59	M30	M30	37	M30_1	SQTL035	6.48829e+06	483373	43442.3	13528.3	3.59682e+06	69217.6	442918	636917	23183.9	2.59347e+07	1.35267e+06	2396.28	2.69356e+06	193227	204115	1.30598e+06	1.93057e+06	2.05161e+07	403325	4.33027e+06	1.33323e+06	284596	361395	499732	117396	1.14994e+07	214699	55429.5	759888	439412	233690	252653	101733	69451.9	93249.9	152006	1.68686e+06	2.75324e+06	314348	540314	173018	5.2336e+06
	63	60	M40	M40	47	M40_1	SQTL045	7.33988e+06	210631	35771.4	10159.5	5.10178e+06	161409	1.36027e+06	359811	31551.4	1.62797e+07	2.95523e+06	397.508	1.3251e+06	90247.7	97340.2	718635	2.72053e+06	2.62432e+07	516781	1.53243e+06	1.26521e+06	246316	241012	585050	233912	9.99447e+06	181765	11774.4	374576	66597.6	177100	117979	16954.9	158002	60000	121028	1.79016e+06	3.6307e+06	11787	43419.5	128598	4.37275e+06
	64				4	Col0	SQTL002	7.02373e+06	679473	82253.6	20105.6	4.77784e+06	76891.6	580168	923172	7022.79	2.05907e+07	1.57704e+06	73414.6	3.04514e+06	1.2951e+06	817146	982214	5.56639e+06	1.57752e+07	259587	5.2641e+06	694372	115207	210589	447480	296906	1.48986e+07	214883	204671	1.03507e+06	354452	281630	220213	218394	114308	97266.1	342130	3.28725e+06	2.99852e+06	548849	224894	222571	7.46104e+06
	65			Col0	33	Col0	SQTL031	4.13541e+06	339901	38153.4	9940.2	2.99743e+06	44498.2	444772	553313	17900.5	1.79592e+07	957280	22223.4	2.55354e+06	558005	586778	1.52394e+06	4.51752e+06	1.23227e+07	434273	3.63048e+06	1.43744e+06	256311	379291	323277	284337	1.22471e+07	173388	130739	794097	283040	211181	152001	72404.4	85858.8	73707.1	194673	2.14605e+06	2.18167e+06	183177	139388	179184	5.71567e+06
	66				66	Col0	SQTL064	5.94263e+06	216879	34907.5	9831.79	1.51419e+06	41807.4	111752	588159	16271.9	2.22144e+07	610687	120257	3.13161e+06	281219	270289	1.55873e+06	2.41219e+06	1.17827e+07	304327	2.57304e+06	1.26536e+06	256176	387710	308005	298182	1.0701e+07	127697	195620	692185	264592	203016	126555	95215.4	98740.8	79685.9	92142.4	1.74444e+06	2.2767e+06	289374	402639	112280	4.93874e+06
	67				5	Ex.buf	SQTL003	105236	NF	NF	NF	NF	NF	NF	NF	NF	241799	NF	NF	1085.41	NF	NF	NF	1911.18	NF	NF	NF	NF	221984	NF	NF	20709.8	20403.3	NF	NF	NF	NF	NF	NF	NF	NF	NF	NF	NF	NF	NF	NF	NF	NF
	68			Ex.buf	34	Ex.buf	SQTL032	104429	NF	NF	NF	NF	NF	NF	NF	NF	237213	NF	NF	NF	NF	NF	NF	1718.92	NF	NF	NF	NF	215679	NF	NF	NF	22427.8	NF	NF	NF	NF	NF	NF	NF	NF	NF	NF	NF	NF	NF	NF	NF	NF
	69				67	Ex.buf	SQTL065	130804	NF	NF	NF	NF	NF	NF	NF	NF	331528	NF	NF	950.258	NF	NF	NF	1914.06	NF	NF	NF	NF	190745	NF	NF	NF	15975	NF	NF	NF	NF	NF	NF	NF	NF	NF	NF	NF	NF	NF	NF	NF	NF
	70				70	tt4	SQTL068	4.37617e+06	1.70163e+06	2.01932e+06	312339	16442.4	399073	2087.64	5462.49	5770.95	1.40735e+07	2.30195e+06	773274	38706.1	1.255e-12	NF	1586.17	23941.7	1.74162e+07	9.1e-13	1.1034e+07	3e-13	150815	NF	1.1428e+06	528356	12425.4	246331	8013.95	1.16736e+06	936391	NF	806.997	527761	79655.4	4.5828	17644.7	2.81998e+06	1.43273e+06	3.07066e+06	658141	9490.73	13360.4
	71				71	tt5	SQTL069	4.68437e+06	1.00031e+06	2.18672e+06	396809	7695.92	328044	3347.07	1298.15	7301.78	1.41228e+07	2.11251e+06	42157.2	850352	53.0205	NF	8541.8	357017	1.62944e+07	3.73e-13	1.62058e+07	1.46e-13	133276	219379	483813	729376	12954.7	397865	1992.91	1.41556e+06	1.02849e+06	8209.17	9232.27	224498	91088.1	5.15918	73805.3	2.12548e+06	1.05865e+06	1.13788e+06	578651	13480.4	8549.69
	72				72	tt8	SQTL070	6.58961e+06	1.69381e+06	667131	124887	11215.8	226431	21493	10639.7	7733.24	1.98597e+07	1.69805e+06	496532	2.3446e+06	31.5393	1576.77	1.58976e+06	2.26947e+06	1.7215e+07	1.35142e+06	1.09939e+07	1.52487e+06	193528	293647	725992	1.11977e+06	5.42089e+06	360252	40076.5	1.22603e+06	1.68441e+06	80623.5	123246	633811	131249	36371.9	51139.6	3.36009e+06	1.72927e+06	4.5037e+06	595654	16429.8	22378.8
	73				73	tt19	SQTL071	5.66625e+06	1.10902e+06	378428	76564.5	8187.99	126561	17743	772.293	4978.1	1.54133e+07	1.14257e+06	436203	2.23449e+06	1.902e-12	NF	639416	4.3497e+06	1.19129e+07	1.17309e+06	1.03491e+07	641876	123971	242440	315813	850931	4.25531e+06	334690	66807.1	1.00445e+06	1.69528e+06	50458.7	112594	622019	63604.3	44063.9	55301.7	2.53105e+06	1.30427e+06	4.59682e+06	615220	13071.8	26608
	74				74	tt2-1	SQTL072	7.05821e+06	2.21612e+06	1.09602e+06	180033	20562	246384	10499.6	19850	5532.82	2.30341e+07	1.69363e+06	2839.69	3.16124e+06	0.630949	NF	200748	2.40965e+06	1.60136e+07	583675	1.42205e+07	640658	214596	1.66085e+06	567300	1.08196e+06	3.05403e+06	520155	13001.2	1.36674e+06	1.93235e+06	95004.4	162353	791769	99453.8	9727.04	67842.6	3.31931e+06	1.50301e+06	4.9997e+06	509189	23844.7	26363.9
	75				75	f3'h	SQTL073	5.32502e+06	1.00673e+06	3.17538e+06	277391	14610.6	379786	3875.53	3603.04	12131.3	1.45399e+07	2.31211e+06	951.819	65685.2	1.2113e-11	3400.83	5794.88	4.66761e+06	2.08426e+07	2.491e-12	1.68407e+07	4.98e-13	1.12815e+06	22.4166	863784	444187	275832	316653	3395.88	758864	675939	4.7354e+06	3814.77	212764	129730	12.4566	76117.8	2.90553e+06	1.00856e+06	528456	155406	21648.6	6047.17
	76				76	3gt	SQTL074	4.97522e+06	1.09382e+06	470291	145378	7249.59	165453	15445.2	10857.2	11889.1	1.82394e+07	1.54906e+06	1912.38	131290	130550	135299	1.57146e+06	1.84975e+06	1.44397e+07	1.41875e+06	1.3141e+07	1.68244e+06	186189	1.99435e+06	334636	1.21691e+06	5.93869e+06	392074	61563.3	1.51332e+06	1.83806e+06	79493.1	186886	537047	124708	38276.4	128366	2.48297e+06	1.40469e+06	3.56323e+06	691875	29225.2	21177.6
	77				77	ban	SQTL075	4.61186e+06	969994	778717	193709	21762.9	228234	6212.08	29241.4	5373.94	2.45644e+07	1.70687e+06	456425	2.44544e+06	6.42e-13	NF	462504	1.2047e+06	1.58387e+07	1.09498e+06	1.65472e+07	1.53671e+06	169310	775483	379976	754753	7.7237e+06	406414	22908.4	1.51903e+06	1.09751e+06	102701	378809	645803	89975.6	27666.3	86163.5	3.54144e+06	1.35168e+06	2.91108e+06	582202	25058.2	32342.5
	78				78	TT2.A.1	SQTL076	3.47709e+06	976114	458658	88350.9	19018.6	106710	15027.3	9695.02	14657.1	2.63863e+07	1.06356e+06	229677	2.72494e+06	179866	78892.3	504251	1.56367e+06	1.39972e+07	1.06203e+06	1.20449e+07	2.14361e+06	173411	387232	467829	620603	6.53794e+06	513235	74812.9	1.19072e+06	1.60118e+06	82736.6	142441	495443	72563.6	25494.3	119478	2.21433e+06	982487	2.44744e+06	386124	21677.1	19891.9
	79				79	TT.2B.2	SQTL077	5.55464e+06	2.6129e+06	1.46605e+06	307110	26369.1	319795	3603.89	8551.91	7068.62	2.03743e+07	1.84046e+06	1.17282e+06	4.14081e+06	18203.2	9259.98	74704.5	1.28957e+06	1.74246e+07	250777	1.71714e+07	339247	174353	461754	509909	582243	1.42918e+06	526141	1830.39	1.99523e+06	1.43508e+06	20976.6	48850.4	1.37984e+06	73254	23102.4	15306.6	2.78556e+06	1.78596e+06	6.05776e+06	796483	10063.8	9562.56
	80				80	TT2.C.1	SQTL078	4.94039e+06	982505	393357	67979.8	3928.91	113290	13327.9	1281.31	8231.24	2.25886e+07	894359	325063	4.67293e+06	11895.5	3815.99	1.34898e+06	2.75822e+06	1.0903e+07	1.09234e+06	9.36493e+06	1.44421e+06	163338	466103	311659	1.57416e+06	4.68125e+06	295663	24661	1.12403e+06	974201	67140.2	87196.6	889135	107740	23084.7	31466.9	2.76764e+06	1.41239e+06	6.35218e+06	708191	8544.18	10157.3
	81				81	Col-0	SQTL079	4.01605e+06	595780	394805	77814.5	3175.32	134432	15808.1	37161.2	10056	2.31263e+07	1.15933e+06	216837	2.31414e+06	197429	178084	1.03912e+06	1.04276e+06	1.48303e+07	1.36052e+06	1.02852e+07	1.95588e+06	193265	296292	428114	512972	5.84861e+06	380328	22543.9	809732	977048	67483.1	130615	423947	61798.4	40929.3	68024.2	4.02728e+06	1.138e+06	1.63688e+06	726251	15622.2	12774.2
	82				82	PCHI-LI	SQTL080	7.30184e+06	186964	301647	58999.1	2462.09	23407.6	1331.76	1451.21	2636.43	1.58848e+07	172240	345680	2.75342e+06	3399.32	NF	1.12924e+06	4.67842e+06	2.67286e+06	363996	5.79489e+06	902748	223412	337674	56627.1	2.64257e+06	4.09676e+06	187333	959386	1.05243e+06	889213	40961	119408	268222	29202.4	30009.5	45873	3.16172e+06	418257	2.06215e+06	58766.8	10591.5	25816.6
	83				83	7rt3	SQTL081	7.66251e+06	658863	698116	100049	9691.42	59720.2	7246.86	17575.2	4210.96	1.46357e+07	706832	5710.59	536706	15594.6	9036.55	943769	73352.1	7.25321e+06	512454	1.55559e+07	966126	110644	NF	193916	2.046e+06	5.4285e+06	292807	213958	1.82522e+06	744581	87009.5	1.04245e+06	606602	45663.8	32382	48443.2	5.42298e+06	740342	2.48119e+06	233665	8586.62	11765.3
	84				84	omt1	SQTL082	1.76415e+06	813944	428430	99605.9	2645.54	68381.6	4922.2	9196.03	7258.5	7.37946e+06	782792	141690	2.88324e+06	19867.3	9911.06	426516	2.13969e+06	9.18709e+06	441912	1.51174e+07	915907	205604	54614.5	197808	1.71709e+06	3.33188e+06	233326	5594.34	1.71473e+06	648727	24113	23569.8	51759.2	44648.7	3.4137e-11	20588.4	4.96199e+06	855503	218107	42940.1	3639.13	6602.79
	85				85	MYB12-OX	SQTL083	7.41814e+06	757310	1.24781e+06	177553	11585.6	150865	6784.16	18971.3	2652.22	1.43995e+07	1.59665e+06	10084.9	4.54962e+06	8371.69	2788.44	178852	5.76224e+06	1.09251e+07	493759	1.7856e+07	626674	267505	981604	354831	1.87944e+06	2.90607e+06	392308	25917.4	1.94039e+06	751970	67204.1	323375	1.3218e+06	52792.6	16977.3	21500.8	4.89443e+06	1.25868e+06	5.07763e+06	1.18257e+06	10236.5	4656.12
	86				86	11.12.111	SQTL084	7.33522e+06	1.19412e+06	771488	191740	8095.56	129100	3718.37	13809.7	8095.1	1.54241e+07	1.46899e+06	197527	47036	17911.3	9910.35	4077.8	165329	9.36664e+06	1.542e-12	2.17411e+07	2.613e-12	101779	32034.4	133168	3.03883e+06	5887.81	297112	3490.71	2.4667e+06	870289	NF	3732.15	340732	122073	3.2436e-11	70971.8	4.44267e+06	1.30282e+06	1.09973e+06	379259	13530.9	19142.2
	87				87	mto1-1	SQTL085	5.43843e+06	690914	1.92311e+06	238598	7932.87	158954	6155.8	108627	9378.9	1.92351e+07	1.21401e+06	475876	2.41878e+06	22415.8	13746.8	207085	994804	8.69176e+06	368815	2.48869e+07	622034	191899	537606	142616	2.52866e+06	2.52504e+06	291695	4657.12	2.67683e+06	356363	19457.6	103863	680091	63319.6	11456.6	18685	7.44294e+06	1.11694e+06	1.09297e+06	381031	5477.88	9026.2
	88				88	sur1	SQTL086	5.70311e+06	702370	1.31539e+06	241469	12227.1	151793	NF	76851	11010.4	2.60553e+07	1.44389e+06	515324	2.00053e+06	21578.2	5142.71	47916	301358	1.39872e+07	33015.5	2.61354e+07	101307	164376	417169	183150	4.06712e+06	543228	536549	1061.39	2.15995e+06	462985	2551.56	74831.7	381292	115793	11046.8	88485.4	5.76726e+06	1.05242e+06	494103	276028	18329.3	8578.14
	89				89	355ATR	SQTL087	6.76661e+06	345724	201640	39320.9	3818.46	34503.4	8588.21	1764.61	2438.99	1.33993e+07	392865	4895.44	3.51695e+06	18660.3	13248.3	1.65054e+06	6.09502e+06	5.16385e+06	699397	8.48489e+06	1.05524e+06	226489	540468	77786.5	9.30596e+06	4.49155e+06	166430	39853.2	1.44655e+06	851718	36447.7	158969	370672	48934.6	20849.8	11273.7	2.99357e+06	1.09003e+06	3.21977e+06	459959	7399.63	7868.04
	90				90	lat7	SQTL088	6.20286e+06	834815	597379	166702	7601.26	231569	4320.48	10183.3	5383.18	2.11759e+07	1.6023e+06	235970	1.66754e+06	136238	97132.8	4285.48	519121	1.30484e+07	6.53e-13	1.95686e+07	7.8436e-11	136272	329610	249270	2.38562e+06	52525.7	302539	1454.42	2.2192e+06	519052	NF	25244.7	258671	78466.7	2.0806e-11	130889	5.46015e+06	2.24754e+06	645447	379703	21162.5	9381.46
	91				91	Sngl	SQTL089	5.43915e+06	400591	253627	48947.7	3516.74	35781.9	7694.04	1659.41	10638.9	1.60016e+07	412694	1.09044e+06	3.39658e+06	16783	12653.3	349365	2.74453e+06	5.83154e+06	540607	1.01367e+07	1.2249e+06	217960	523427	74204.9	3.8351e+06	3.83759e+06	191866	NF	1.50577e+06	678589	24817.7	126856	368934	39079.3	25714.2	17765.4	3.87472e+06	928544	2.49788e+06	211094	7981.21	12082.4
	92				92	blanck	SQTL090	143431	NF	NF	NF	NF	NF	NF	NF	NF	299947	NF	NF	1329.68	NF	NF	NF	2268.04	NF	NF	NF	NF	172291	NF	NF	3644.19	3666.8	NF	NF	NF	NF	NF	NF	NF	NF	NF	NF	NF	NF	NF	NF	NF	NF
	93
					1			251.1_1	390.49	436.38	450.49	388.4	464.39	372.4	406.2	718.6	251.1_2	478.40	385.2	609.4	865.5	1153.5	893.5_1	593.5	492.4_1	893.5_2	420.3	893.5_3	431.30	607.2	508.5	447.3_1	447.3_2_QR	549.45	339.4	434.3	563.5	431.45_KR	461.5	582.4	402.4	963.4	617.4	480.4	448.4	596.4	698.5	631.4	492.4_2
					2	Filename	Area	Area	Area	Area	Area	Area	Area	Area	Area	Area	Area	Area	Area	Area	Area	Area	Area	Area	Area	Area	Area	Area	Area	Area	Area	Area	Area	Area	Area	Area	Area	Area	Area	Area	Area	Area	Area	Area	Area	Area	Area	Area	Area
					3	C_24	SQTL001	-0.249162	0.889349	1.51266	1.12951	-6.83996	0.44576	-3.47402	-3.09421	-0.613423	0.407702	0.0204158	-1.67498	0.0910667	-0.957492	-0.943176	0.698378	0.262005	-0.363753	0.415665	0.844566	-0.167408	-0.632286	0.0756091	-0.490061	1.3765	-0.141894	0.393724	-1.47634	0.380767	0.336539	-0.416529	0.222806	0.621385	-0.270227	-0.211356	0.572393	0.448628	-0.507502	0.778954	-1.11269	-0.583031	-7.30502
					32	C_24	SQTL030	0.647825	0.910296	0.708069	0.782037	-6.49505	0.0922364	-3.57447	-2.47601	0.962005	-0.215982	0.201647	-4.8907	-0.348755	0.252712	0.349507	0.856971	-0.0440619	-0.146425	1.05373	0.919995	0.728836	-0.414195	-0.223489	-0.413604	0.0561649	-0.0130854	0.915889	-0.772413	0.567966	1.05276	0.0710189	0.351859	0.415187	0.18805	-1.83801	0.49333	0.325748	-0.525217	0.359252	-1.62101	-0.107157	-6.86035
					65	C_24	SQTL063	0.102228	0.233217	-0.192739	0.281073	-7.15307	0.123193	-3.80726	-3.38872	-0.450126	0.107953	-0.290115	-1.17574	-0.00689114	0.271508	0.415236	-0.526326	-0.991695	-0.222855	0.709086	0.401247	0.750631	-0.115436	0.0807216	-0.686141	0.545582	-0.204479	0.317192	-1.32005	0.330052	0.732303	-0.228715	0.026007	0.260731	-0.0828553	-1.00159	0.00579389	0.209963	-0.378245	0.646974	-0.111303	-0.731722	-7.05002
					4	Col0	SQTL002	0.0486589	-0.735488	-1.56521	-1.1765	1.61926	0.226252	1.55442	1.32618	-1.13749	-0.10981	0.597699	0.825223	0.137819	0.905274	0.487374	-1.1447	0.568013	0.453787	-2.00887	-1.1356	-1.46702	-0.565615	-0.614457	0.699804	-1.71166	0.348705	-0.628126	0.843183	-0.314742	-1.34552	0.437909	0.164562	0.126949	0.239623	0.757657	0.192891	0.0273428	0.6239	-0.374543	0.330038	0.719095	1.29978
					33	Col0	SQTL031	-0.715546	-1.73479	-2.67348	-2.19275	0.946625	-0.562827	1.17102	0.587679	0.212398	-0.30708	-0.122502	-0.898762	-0.116189	-0.309444	0.00959584	-0.511006	0.266803	0.0974507	-1.26649	-1.67162	-0.417302	0.588051	0.23442	0.230754	-1.77406	0.0659718	-0.937677	0.196566	-0.697076	-1.67011	0.0225853	-0.370257	-1.46583	-0.17327	0.357524	-0.620604	-0.587856	0.165082	-1.95771	-0.360097	0.406271	0.915322
					66	Col0	SQTL064	-0.192475	-2.38301	-2.80175	-2.20857	-0.0385529	-0.652816	-0.821741	0.675791	0.0747777	-0.00031087	-0.77101	1.5372	0.178216	-1.29803	-1.10872	-0.478442	-0.638388	0.0327965	-1.77947	-2.16831	-0.601261	0.587292	0.266093	0.160937	-1.70547	-0.128722	-1.37896	0.77793	-0.895235	-1.76735	-0.0343006	-0.634566	-1.07071	0.0284087	0.470044	-1.69972	-0.886775	0.226591	-1.29802	1.17028	-0.268062	0.704543
					1			251.1_1	390.49	436.38	450.49	388.4	464.39	372.4	406.2	718.6	251.1_2	478.40	385.2	609.4	865.5	1153.5	893.5_1	593.5	492.4_1	893.5_2	420.3	893.5_3	431.30	607.2	508.5	447.3_1	447.3_2_QR	549.45	339.4	434.3	563.5	431.45_KR	461.5	582.4	402.4	963.4	617.4	480.4	448.4	596.4	698.5	631.4	492.4_2
					2	Filename	Area	Area	Area	Area	Area	Area	Area	Area	Area	Area	Area	Area	Area	Area	Area	Area	Area	Area	Area	Area	Area	Area	Area	Area	Area	Area	Area	Area	Area	Area	Area	Area	Area	Area	Area	Area	Area	Area	Area	Area	Area	Area	Area
					3	C_24	SQTL001	0.841385	1.85234	2.85335	2.18784	0.00872902	1.36203	0.0899947	0.117098	0.653644	1.32657	1.01425	0.31317	1.06516	0.514951	0.520087	1.62268	1.19914	0.77714	1.33391	1.79572	0.890441	0.645153	1.05381	0.711995	2.59638	0.906329	1.31378	0.3594	1.30203	1.26272	0.749225	1.167	1.53835	0.829189	0.863725	1.48699	1.36474	0.703439	1.71589	0.462431	0.66756	0.00632368
					32	C_24	SQTL030	1.5668	1.87943	1.63362	1.71956	0.0110865	1.06602	0.0839414	0.179741	1.94802	0.86096	1.15001	0.0337095	0.785261	1.19144	1.27413	1.81123	0.96992	0.903486	2.07589	1.89211	1.6573	0.750438	0.856492	0.750746	1.0397	0.990971	1.88673	0.585437	1.48243	2.0745	1.05046	1.2762	1.33347	1.13922	0.279707	1.40769	1.25331	0.694855	1.28276	0.325108	0.928416	0.00860655
					65	C_24	SQTL063	1.07343	1.17545	0.874943	1.2151	0.00702605	1.08914	0.0714331	0.0954762	0.731979	1.0777	0.817837	0.442658	0.995235	1.20707	1.33352	0.694321	0.502887	0.856868	1.63477	1.32065	1.68253	0.923103	1.05755	0.621514	1.45961	0.867852	1.2459	0.400522	1.25706	1.66129	0.853394	1.01819	1.19809	0.944187	0.49945	1.00402	1.15666	0.769373	1.56588	0.925751	0.602185	0.00754627
					4	Col0	SQTL002	1.0343	0.600615	0.337928	0.442423	3.07217	1.16979	2.93716	2.50739	0.45455	0.92671	1.5133	1.77181	1.10024	1.8729	1.40189	0.452283	1.48248	1.36963	0.248467	0.455147	0.361728	0.675667	0.653176	1.62428	0.305309	1.27342	0.647016	1.794	0.803995	0.393511	1.35464	1.12083	1.09198	1.18068	1.69074	1.14305	1.01913	1.54104	0.77135	1.25705	1.64615	2.46191
					33	Col0	SQTL031	0.608975	0.300453	0.156748	0.218733	1.92736	0.676974	2.25171	1.50283	1.15861	0.808276	0.918593	0.536347	0.922622	0.806953	1.00667	0.701733	1.20314	1.06988	0.41567	0.3139	0.748824	1.50321	1.17643	1.17345	0.292384	1.04679	0.522073	1.14597	0.616821	0.31423	1.01578	0.773645	0.362027	0.88683	1.28122	0.650399	0.665331	1.12123	0.257437	0.779112	1.32526	1.88599
					66	Col0	SQTL064	0.875103	0.191709	0.143413	0.216348	0.973631	0.636038	0.565759	1.59747	1.0532	0.999785	0.586007	2.90231	1.13148	0.406682	0.463706	0.717753	0.64243	1.02299	0.29129	0.222471	0.659177	1.50242	1.20255	1.11801	0.306621	0.914642	0.384496	1.71467	0.53766	0.293749	0.976505	0.644134	0.476083	1.01989	1.38515	0.307846	0.540822	1.17007	0.406685	2.25055	0.830434	1.62963
	1				1			251.1_1	390.49	436.38	450.49	388.4	464.39	372.4	406.2	718.6	251.1_2	478.40	385.2	609.4	865.5	1153.5	893.5_1	593.5	492.4_1	893.5_2	420.3	893.5_3	431.30	607.2	508.5	447.3_1	447.3_2_QR	549.45	339.4	434.3	563.5	431.45_KR	461.5	582.4	402.4	963.4	617.4	480.4	448.4	596.4	698.5	631.4	492.4_2
	2				2	Filename	Area	Area	Area	Area	Area	Area	Area	Area	Area	Area	Area	Area	Area	Area	Area	Area	Area	Area	Area	Area	Area	Area	Area	Area	Area	Area	Area	Area	Area	Area	Area	Area	Area	Area	Area	Area	Area	Area	Area	Area	Area	Area	Area
	3				3	C_24	SQTL001	5.71366e+06	2.09554e+06	694522	99425	13575.4	89527.7	17776.3	43113.3	10098.8	2.94753e+07	1.05697e+06	12976.1	2.94804e+06	356087	303152	3.52394e+06	4.50253e+06	8.95097e+06	1.39361e+06	2.07689e+07	1.70929e+06	110004	339755	196150	2.52492e+06	1.06038e+07	436325	41002.5	1.67624e+06	1.13739e+06	155764	229285	307666	80278.3	49688.9	445075	4.40202e+06	1.36874e+06	1.22093e+06	82732	90258.7	19164.5
	4				32	C_24	SQTL030	1.06398e+07	2.12619e+06	397631	78144.2	17241.8	70070.6	16580.7	66177.1	30096.8	1.91298e+07	1.19844e+06	1396.75	2.17337e+06	823880	742673	3.93342e+06	3.64184e+06	1.04062e+07	2.1688e+06	2.18836e+07	3.18135e+06	127956	276139	206825	1.01108e+06	1.1594e+07	626611	66790.2	1.90849e+06	1.86859e+06	218391	250740	266691	110294	16091.2	421340	4.04261e+06	1.35204e+06	912740	58164	125528	26083
	5				65	C_24	SQTL063	7.28942e+06	1.32979e+06	212966	55219.3	10926.9	71590.4	14109.9	35152.5	11309.1	2.39456e+07	852281	18341.5	2.75451e+06	834685	777291	1.50784e+06	1.88823e+06	9.86926e+06	1.70793e+06	1.52743e+07	3.22978e+06	157397	340961	171223	1.41944e+06	1.01536e+07	413782	45694	1.61834e+06	1.4964e+06	177421	200047	239614	91411.9	28732.7	300517	3.73084e+06	1.49703e+06	1.11419e+06	165623	81419.6	22869.7
	64				4	Col0	SQTL002	7.02373e+06	679473	82253.6	20105.6	4.77784e+06	76891.6	580168	923172	7022.79	2.05907e+07	1.57704e+06	73414.6	3.04514e+06	1.2951e+06	817146	982214	5.56639e+06	1.57752e+07	259587	5.2641e+06	694372	115207	210589	447480	296906	1.48986e+07	214883	204671	1.03507e+06	354452	281630	220213	218394	114308	97266.1	342130	3.28725e+06	2.99852e+06	548849	224894	222571	7.46104e+06
	65			Col0	33	Col0	SQTL031	4.13541e+06	339901	38153.4	9940.2	2.99743e+06	44498.2	444772	553313	17900.5	1.79592e+07	957280	22223.4	2.55354e+06	558005	586778	1.52394e+06	4.51752e+06	1.23227e+07	434273	3.63048e+06	1.43744e+06	256311	379291	323277	284337	1.22471e+07	173388	130739	794097	283040	211181	152001	72404.4	85858.8	73707.1	194673	2.14605e+06	2.18167e+06	183177	139388	179184	5.71567e+06
	66				66	Col0	SQTL064	5.94263e+06	216879	34907.5	9831.79	1.51419e+06	41807.4	111752	588159	16271.9	2.22144e+07	610687	120257	3.13161e+06	281219	270289	1.55873e+06	2.41219e+06	1.17827e+07	304327	2.57304e+06	1.26536e+06	256176	387710	308005	298182	1.0701e+07	127697	195620	692185	264592	203016	126555	95215.4	98740.8	79685.9	92142.4	1.74444e+06	2.2767e+06	289374	402639	112280	4.93874e+06
						total	AVE	6.79078e+06	1.1313e+06	243406	45444.4	1.5552e+06	65731	197527	368181	15450	2.22192e+07	1.04212e+06	41434.8	2.7677e+06	691497	582888	2.17168e+06	3.75478e+06	1.15178e+07	1.04475e+06	1.15657e+07	1.9196e+06	170508	322407	275493	972478	1.16997e+07	332114	114086	1.2874e+06	900744	207900	196473	199997	96815.4	57528.6	299313	3.22554e+06	1.94578e+06	711543	178907	135207	3.03059e+06
						C_24	AVE	7.88097e+06	1.85051e+06	435040	77596.2	13914.7	77062.9	16155.6	48147.6	17168.2	2.41836e+07	1.0359e+06	10904.8	2.62531e+06	671551	607705	2.9884e+06	3.3442e+06	9.74214e+06	1.75678e+06	1.93089e+07	2.70681e+06	131786	318952	191399	1.65181e+06	1.07838e+07	492240	51162.2	1.73436e+06	1.50079e+06	183859	226691	271324	93994.8	31504.2	388977	4.05849e+06	1.40594e+06	1.08262e+06	102173	99068.9	22705.7
						Col0	AVE	5.70059e+06	412084	51771.5	13292.5	3.09649e+06	54399.1	378897	688215	13731.7	2.02548e+07	1.04833e+06	71964.9	2.9101e+06	711443	558071	1.35496e+06	4.16537e+06	1.32935e+07	332729	3.82254e+06	1.13239e+06	209231	325863	359587	293142	1.26156e+07	171989	177010	840449	300695	231942	166256	128671	99636	83553	209649	2.39258e+06	2.48563e+06	340467	255640	171345	6.03848e+06
						C_24	SD	2.51579e+06	451218	242948	22107.9	3171.06	10821.5	1869.79	16113.3	11212.8	5.17685e+06	174041	8660.18	403173	273253	264318	1.29844e+06	1.33232e+06	735897	389894	3.53828e+06	864215	23927.3	37081.6	18270.4	783215	736911	116913	13736	153556	365620	31805.7	25445.8	34261.8	15173.8	16969.5	77522.3	335872	79332.6	156501	56305.7	23336.9	3462.15
						Col0	SD	1.45929e+06	239595	26448.1	5900.56	1.63408e+06	19525.5	241056	204224	5866.91	2.14738e+06	489566	49032.7	311798	524069	274556	323277	1.60632e+06	2.16608e+06	90740.4	1.35577e+06	388970	81427.3	99919.3	76499.1	7651.77	2.1229e+06	43610.2	40326.5	176077	47460.3	43224.2	48428.7	78534.5	14245.9	12246.3	125665	800406	446711	188114	134291	55561.4	1.29176e+06
								251.1_1	390.49	436.38	450.49	388.4	464.39	372.4	406.2	718.6	251.1_2	478.40	385.2	609.4	865.5	1153.5	893.5_1	593.5	492.4_1	893.5_2	420.3	893.5_3	431.30	607.2	508.5	447.3_1	447.3_2_QR	549.45	339.4	434.3	563.5	431.45_KR	461.5	582.4	402.4	963.4	617.4	480.4	448.4	596.4	698.5	631.4	492.4_2
						C_24	AVE	1.16054	1.63574	1.7873	1.7075	0.0089472	1.1724	0.0817898	0.130772	1.11121	1.08841	0.994033	0.263179	0.948551	0.971155	1.04258	1.37608	0.89065	0.845832	1.68152	1.66949	1.41009	0.772898	0.989281	0.694752	1.69856	0.921717	1.48214	0.448453	1.34717	1.66617	0.884359	1.1538	1.35664	0.970866	0.547627	1.29957	1.25824	0.722556	1.52151	0.571097	0.73272	0.00749217
						Col0	AVE	0.83946	0.364259	0.212696	0.292502	1.99105	0.827601	1.91821	1.86923	0.888787	0.91159	1.00597	1.73682	1.05145	1.02885	0.957424	0.623923	1.10935	1.15417	0.318476	0.330506	0.58991	1.2271	1.01072	1.30525	0.301438	1.07828	0.517862	1.55155	0.652825	0.33383	1.11564	0.846202	0.643364	1.02913	1.45237	0.700432	0.741762	1.27744	0.478491	1.4289	1.26728	1.99251
						C_24	SD	0.370472	0.398851	0.998118	0.486483	0.00203901	0.164633	0.00946602	0.0437647	0.72575	0.23299	0.167008	0.209007	0.145671	0.395161	0.453463	0.597898	0.354833	0.063892	0.373192	0.305928	0.450206	0.140329	0.115015	0.0663188	0.80538	0.0629855	0.352028	0.1204	0.119276	0.405909	0.152985	0.129513	0.171311	0.156729	0.294975	0.259001	0.104129	0.0407716	0.219946	0.314721	0.172601	0.0011424
						Col0	SD	0.214893	0.211789	0.108659	0.129842	1.05072	0.297052	1.22037	0.554682	0.379736	0.0966452	0.469781	1.18337	0.112656	0.757876	0.471027	0.14886	0.427806	0.188063	0.0868534	0.117223	0.202631	0.477556	0.309916	0.27768	0.00786832	0.181449	0.131311	0.353475	0.136769	0.0526901	0.207908	0.24649	0.392678	0.147145	0.212873	0.419845	0.248147	0.229579	0.264374	0.750623	0.410936	0.426241
							C_24/Col_0	1.38248	4.4906	8.40307	5.83757	0.0044937	1.41662	0.0426386	0.0699602	1.25026	1.19397	0.988137	0.151529	0.902137	0.943927	1.08894	2.20553	0.802858	0.732849	5.27991	5.05133	2.39035	0.629857	0.97879	0.532275	5.63486	0.854801	2.86203	0.289036	2.06361	4.99108	0.792692	1.3635	2.10866	0.943382	0.377057	1.85538	1.69628	0.565626	3.17981	0.399675	0.578183	0.00376017
							Col_0/C24	0.723336	0.222687	0.119004	0.171304	222.534	0.705904	23.4529	14.2938	0.799835	0.837543	1.01201	6.59939	1.10848	1.0594	0.918325	0.453407	1.24555	1.36454	0.189397	0.197968	0.418349	1.58766	1.02167	1.87873	0.177467	1.16986	0.349402	3.45977	0.484588	0.200357	1.26152	0.733405	0.474235	1.06002	2.65212	0.538973	0.589524	1.76795	0.314484	2.50203	1.72955	265.945
						C_24	C_24	C_24	Col0	Col0	Col0
					251.1_1	-0.249162	0.647825	0.102228	0.0486589	-0.715546	-0.192475
					390.49	0.889349	0.910296	0.233217	-0.735488	-1.73479	-2.38301
					436.38	1.51266	0.708069	-0.192739	-1.56521	-2.67348	-2.80175
					450.49	1.12951	0.782037	0.281073	-1.1765	-2.19275	-2.20857
					388.4	-6.83996	-6.49505	-7.15307	1.61926	0.946625	-0.0385529
					464.39	0.44576	0.0922364	0.123193	0.226252	-0.562827	-0.652816
					372.4	-3.47402	-3.57447	-3.80726	1.55442	1.17102	-0.821741
					406.2	-3.09421	-2.47601	-3.38872	1.32618	0.587679	0.675791
					718.6	-0.613423	0.962005	-0.450126	-1.13749	0.212398	0.0747777
					251.1_2	0.407702	-0.215982	0.107953	-0.10981	-0.30708	-0.00031087
					478.40	0.0204158	0.201647	-0.290115	0.597699	-0.122502	-0.77101
					385.2	-1.67498	-4.8907	-1.17574	0.825223	-0.898762	1.5372
					609.4	0.0910667	-0.348755	-0.00689114	0.137819	-0.116189	0.178216
					865.5	-0.957492	0.252712	0.271508	0.905274	-0.309444	-1.29803
					1153.5	-0.943176	0.349507	0.415236	0.487374	0.00959584	-1.10872
					893.5_1	0.698378	0.856971	-0.526326	-1.1447	-0.511006	-0.478442
					593.5	0.262005	-0.0440619	-0.991695	0.568013	0.266803	-0.638388
					492.4_1	-0.363753	-0.146425	-0.222855	0.453787	0.0974507	0.0327965
					893.5_2	0.415665	1.05373	0.709086	-2.00887	-1.26649	-1.77947
					420.3	0.844566	0.919995	0.401247	-1.1356	-1.67162	-2.16831
					893.5_3	-0.167408	0.728836	0.750631	-1.46702	-0.417302	-0.601261
					431.30	-0.632286	-0.414195	-0.115436	-0.565615	0.588051	0.587292
					607.2	0.0756091	-0.223489	0.0807216	-0.614457	0.23442	0.266093
					508.5	-0.490061	-0.413604	-0.686141	0.699804	0.230754	0.160937
					447.3_1	1.3765	0.0561649	0.545582	-1.71166	-1.77406	-1.70547
					447.3_2_QR	-0.141894	-0.0130854	-0.204479	0.348705	0.0659718	-0.128722
					549.45	0.393724	0.915889	0.317192	-0.628126	-0.937677	-1.37896
					339.4	-1.47634	-0.772413	-1.32005	0.843183	0.196566	0.77793
					434.3	0.380767	0.567966	0.330052	-0.314742	-0.697076	-0.895235
					563.5	0.336539	1.05276	0.732303	-1.34552	-1.67011	-1.76735
					431.45_KR	-0.416529	0.0710189	-0.228715	0.437909	0.0225853	-0.0343006
					461.5	0.222806	0.351859	0.026007	0.164562	-0.370257	-0.634566
					582.4	0.621385	0.415187	0.260731	0.126949	-1.46583	-1.07071
					402.4	-0.270227	0.18805	-0.0828553	0.239623	-0.17327	0.0284087
					963.4	-0.211356	-1.83801	-1.00159	0.757657	0.357524	0.470044
					617.4	0.572393	0.49333	0.00579389	0.192891	-0.620604	-1.69972
					480.4	0.448628	0.325748	0.209963	0.0273428	-0.587856	-0.886775
					448.4	-0.507502	-0.525217	-0.378245	0.6239	0.165082	0.226591
					596.4	0.778954	0.359252	0.646974	-0.374543	-1.95771	-1.29802
					698.5	-1.11269	-1.62101	-0.111303	0.330038	-0.360097	1.17028
					631.4	-0.583031	-0.107157	-0.731722	0.719095	0.406271	-0.268062
					492.4_2	-7.30502	-6.86035	-7.05002	1.29978	0.915322	0.704543
					494.5	0.584268	0.449086	0.678652	-0.634216	-1.12836	-1.20697
					462.40	-0.89796	-0.631899	-0.553651	0.651767	0.313891	0.403364
					626.5	0.569897	0.566149	0.992443	-1.42782	-2.06151	-1.20355
					476.5	-1.1181	-0.696622	-0.742861	0.616386	0.447969	0.513576
[truncated: 4 more columns]

## Sheet: Sheet3
		1				893.5_2	893.5_3	607.2	447.3_1	447.3_2	434.3	563.5	963.4	448.4	596.4	492.4_2	494.5	626.5	431.4_IS					1				251.1_1	388.4	372.4	251.1_2	865.5	1153.5	593.5	492.4_1	893.5_2	420.3	893.5_3	607.2	447.3_1	447.3_2	434.3	563.5	963.4	448.4	596.4	492.4_2	494.5	626.5
		2		Filename	Area	Area	Area	Area	Area	Area	Area	Area	Area	Area	Area	Area	Area	Area	Area					2		Filename	Area	Area	Area	Area	Area	Area	Area	Area	Area	Area	Area	Area	Area	Area	Area	Area	Area	Area	Area	Area	Area	Area	Area
			3	C_24	SQTL001	1.18613	0.0174041	-0.010643	2.97329	-0.11971	1.14381	1.94805	-0.471755	-0.908741	2.35672	-8.01825	1.87973	2.34556	-1.13723						3	C_24	SQTL001	0.00330426	-7.8335	-4.41378	-5.38905	-0.998518	-0.880406	0.530571	-0.570607	1.3787	2.32266	0.452238	0.0602278	3.25602	-0.250629	0.995998	1.91935	-0.749768	-0.860762	1.84239	-8.29961	1.55091	2.09072
			32	C_24	SQTL030	1.34457	0.941945	-0.309741	1.68407	0.00909828	1.331	2.66427	-3.71589	-0.926456	1.93701	-7.57358	1.7453	2.34181	-0.919138						32	C_24	SQTL030	0.900292	-7.9888	-4.51423	-0.082439	0.211686	0.412278	0.224504	-0.353279	1.53714	2.43275	1.37678	-0.23887	1.96679	-0.121821	1.1832	2.63558	-3.99391	-0.878477	1.42269	-7.85493	1.41648	2.08697
			65	C_24	SQTL063	-0.069325	0.935443	-0.00553047	2.20988	-0.182296	1.09309	2.34381	-1.26209	-0.779484	2.22474	-7.76325	1.97289	2.7681	-0.620379						65	C_24	SQTL063	0.354694	-8.5663	-4.74702	0.241496	0.230483	0.478007	-0.72313	-0.429709	0.123248	1.94678	1.37028	0.0653403	2.4926	-0.313215	0.945283	2.31512	-1.5401	-0.731505	1.71041	-8.04461	1.64407	2.51326
1	M13	M13	17	M13_1	SQTL015	0.164125	0.0377805	0.152092	-0.945854	0.00517474	0.102558	-0.495528	-0.494805	0.158518	0.0224808	0.177825	0.231453	0.238615	0.0692578			1	M13	M13	17	M13_1	SQTL015	0.041454	-0.642804	-0.758294	0.171129	-0.911078	-0.480959	0.266054	-0.0975174	0.356698	-0.345363	0.472614	0.222962	-0.663131	-0.125745	-0.0452486	-0.52422	-0.772819	0.206497	-0.491843	-0.103528	-0.0973642	-0.0162247
2	M06	M06	10	M06_1	SQTL008	0.347337	0.600846	-0.218893	-1.3381	0.267234	-0.665248	-0.400706	-0.23984	0.435702	-3.05658	-0.0992702	-1.16567	-4.26304	0.178715			2	M06	M06	10	M06_1	SQTL008	0.184611	0.366337	0.451752	0.476351	-0.263249	-0.148632	-1.52398	1.32238	0.53991	-0.783731	1.03568	-0.148023	-1.05538	0.136315	-0.813055	-0.429399	-0.517854	0.483681	-3.57091	-0.380623	-1.49449	-4.51788
3	M52	M52	59	M52_1	SQTL057	0.0298024	-0.0973987	0.0644721	0.0186885	-0.178603	-0.475078	-0.6226	-0.141191	-0.126922	-0.969293	-0.237009	-0.407686	-0.970262	0.133726			3	M52	M52	59	M52_1	SQTL057	0.320487	-1.13873	-1.27909	-0.0110118	-2.59729	-2.53039	0.466219	0.28824	0.222375	-0.956545	0.337435	0.135343	0.301411	-0.309522	-0.622885	-0.651292	-0.419205	-0.0789435	-1.48362	-0.518362	-0.736503	-1.2251
4	M43	M43	50	M43_3	SQTL048	-1.05354	-0.283383	0.178728	-0.55182	-0.0215828	-0.157217	-0.72932	-0.102242	-0.110809	-0.524479	0.0242153	-0.288663	-0.506023	-0.0384823			4	M43	M43	50	M43_3	SQTL048	0.253821	-0.320598	0.123442	-0.323839	-0.774461	-0.560761	0.581218	0.157978	-0.860962	-0.426346	0.151451	0.249599	-0.269097	-0.152502	-0.305024	-0.758013	-0.380255	-0.0628299	-1.0388	-0.257138	-0.617479	-0.760863
5	M12	M12	16	M12_2	SQTL014	0.579896	0.454338	-0.196738	1.18326	-0.028282	-1.08415	-2.35403	-0.414547	0.312752	-4.14912	0.287136	-1.68635	-4.04978	-0.0249654			5	M12	M12	16	M12_2	SQTL014	-0.272874	0.497746	1.95155	0.117599	-2.11364	-1.68895	-1.08927	0.562055	0.772469	-1.79264	0.889172	-0.125867	1.46599	-0.159201	-1.23196	-2.38273	-0.692561	0.36073	-4.66344	0.00578278	-2.01517	-4.30462
6	M22	M22	26	M22_1	SQTL024	0.395085	0.696077	0.247093	-0.628743	0.300455	0.012112	-0.858614	-0.336759	0.86157	-1.84949	0.0604813	-1.03975	-3.15561	0.553356			6	M22	M22	26	M22_1	SQTL024	0.324342	-0.0824075	0.223074	-0.0372652	0.354132	0.366803	0.0199312	0.933343	0.587658	-1.49631	1.13091	0.317963	-0.34602	0.169535	-0.135695	-0.887306	-0.614773	0.909548	-2.36381	-0.220872	-1.36857	-3.41045
7	M38	M38	45	M38_1	SQTL043	0.407038	0.281479	0.0173981	-0.281142	0.0779562	-0.201406	-0.698457	-0.399524	0.178088	-1.79234	0.360293	-0.776647	-2.92024	0.102664			7	M38	M38	45	M38_1	SQTL043	0.0781597	0.450063	0.0486194	0.220625	-1.00558	-0.476333	-0.168924	0.179442	0.599611	-0.851741	0.716313	0.0882688	0.00158045	-0.0529632	-0.349213	-0.727149	-0.677538	0.226067	-2.30666	0.0789406	-1.10546	-3.17508
8	M39	M39	46	M39_3	SQTL044	0.285881	0.159235	0.0461531	-0.341396	0.00394492	0.0448637	-0.73197	-0.466215	0.136609	-0.548981	0.403876	-0.419814	-0.503797	0.39448			8	M39	M39	46	M39_3	SQTL044	0.100542	0.240483	0.266005	0.178378	-1.14437	-0.592775	-0.854402	0.0232222	0.478454	-0.688678	0.594069	0.117024	-0.0586731	-0.126974	-0.102943	-0.760663	-0.744228	0.184587	-1.06331	0.122524	-0.748631	-0.758637
9	M44	M44	51	M44_2	SQTL049	0.0126507	-0.112908	-0.157824	-1.31282	-0.165206	-0.298226	-0.272774	-0.0432258	-0.243715	-1.04726	-0.0716239	-0.664011	-1.36771	0.0932657			9	M44	M44	51	M44_2	SQTL049	0.276591	0.340581	0.952891	0.0211598	-0.768642	-0.440878	-0.199658	0.268462	0.205224	-0.424399	0.321926	-0.0869537	-1.0301	-0.296125	-0.446033	-0.301467	-0.321239	-0.195736	-1.56158	-0.352977	-0.992828	-1.62255
10	M18	M18	22	M18_3	SQTL020	-0.468125	-0.533036	-0.44779	-1.05933	0.159985	-0.00713134	0.476915	0.384017	-0.192475	-1.0935	0.585427	-0.212901	-1.54891	-0.394351			10	M18	M18	22	M18_3	SQTL020	-2.38491	0.384809	1.5079	-0.202278	-0.0138447	-0.0263683	-0.234799	-0.206394	-0.275552	-0.358955	-0.0982027	-0.376919	-0.776602	0.0290653	-0.154938	0.448222	0.106003	-0.144496	-1.60782	0.304074	-0.541717	-1.80375
11	M41	M41	48	M41_1	SQTL046	-0.322945	-0.448504	-0.416277	-1.26645	-0.332479	-0.690815	-1.18746	-0.766123	-0.408871	-2.46447	-0.0398088	-1.29157	-3.28586	-0.0583197			11	M41	M41	48	M41_1	SQTL046	0.0177007	0.765638	2.17981	-0.0891098	-2.47282	-2.04248	-1.54938	0.10577	-0.130373	-0.922742	-0.0136703	-0.345407	-0.983731	-0.463398	-0.838622	-1.21615	-1.04414	-0.360893	-2.9788	-0.321162	-1.62039	-3.5407
12	M42	M42	49	M42_2	SQTL047	0.413539	0.0133667	-0.0233922	-0.534673	0.0347752	-0.145038	-0.524286	-0.279278	-0.330133	-0.778138	0.280358	-0.194898	-0.629886	0.229912			12	M42	M42	49	M42_2	SQTL047	0.242315	0.127584	1.03772	0.42309	-1.11905	-0.815602	-0.922514	-0.123191	0.606112	-0.279269	0.4482	0.0474786	-0.25195	-0.0961441	-0.292844	-0.552978	-0.557291	-0.282155	-1.29246	-0.000994616	-0.523715	-0.884725
14	M54	M54	61	M54_2	SQTL059	0.163412	0.0373956	0.0968799	-0.348751	-0.0873397	-0.199001	0.0583158	0.185018	-0.186623	0.619165	0.223232	0.186893	0.205873	0.164156			14	M54	M54	61	M54_2	SQTL059	0.205679	-1.0044	-1.86553	0.0911576	-1.31001	-0.807876	-0.279882	0.0219657	0.355985	-1.17505	0.472229	0.167751	-0.0660278	-0.218259	-0.346808	0.0296234	-0.0929951	-0.138644	0.104841	-0.0581206	-0.141924	-0.0489659
15	M55	M55	62	M55_2	SQTL060	0.0923975	-0.0334758	-0.79042	-1.29986	-0.500201	-0.694817	-1.23357	-0.251214	-0.0541995	-2.92113	0.0380137	-1.37975	-4.02786	0.0142614			15	M55	M55	62	M55_2	SQTL060	0.0561176	0.795363	2.48714	-0.379482	-2.41361	-2.22327	-1.22871	0.582471	0.28497	-1.12497	0.401358	-0.71955	-1.01714	-0.63112	-0.842624	-1.26226	-0.529228	-0.00622077	-3.43545	-0.243339	-1.70857	-4.28269
16	M53	M53	60	M53_2	SQTL058	-1.02838	-0.611119	-0.442914	-0.817484	-0.211823	-0.492494	-0.965161	-0.316988	-0.0290401	-2.74579	0.0741983	-1.14968	-3.11755	-0.00752013			16	M53	M53	60	M53_2	SQTL058	-0.268024	0.822916	2.35207	-0.23702	-2.18828	-2.0304	-0.147539	0.52396	-0.835804	-0.642925	-0.176286	-0.372043	-0.534761	-0.342742	-0.640301	-0.993853	-0.595001	0.0189386	-3.26012	-0.207155	-1.47849	-3.37239
17	M14	M14	18	M14_3	SQTL016	0.127573	0.00160475	0.137735	0.662134	0.0617138	-0.382114	-0.954166	-0.615706	0.284965	-1.96566	0.467104	-0.728277	-1.30845	0.142553			17	M14	M14	18	M14_3	SQTL016	0.536584	-0.0736503	1.30696	0.0547983	-0.627389	-0.35229	0.0580757	0.226827	0.320145	-0.755639	0.436439	0.208605	0.944857	-0.0692056	-0.529921	-0.982858	-0.893719	0.332944	-2.47999	0.185751	-1.05709	-1.56329
18	M03	M03	7	M03_1	SQTL005	-0.220202	-0.0811937	0.0735136	-0.0389293	0.073026	-0.657962	-0.752746	-0.275958	0.244652	-2.16333	0.0135789	-1.10589	-2.81874	0.175829			18	M03	M03	7	M03_1	SQTL005	0.0805135	0.126154	0.466092	0.442871	-1.15967	-0.657822	0.44345	0.585943	-0.0276293	-1.09573	0.35364	0.144384	0.243794	-0.0578934	-0.805769	-0.781438	-0.553972	0.29263	-2.67766	-0.267774	-1.43471	-3.07358
19	M05	M05	9	M05_2	SQTL007	-0.0130347	-0.138593	-0.0556281	-0.0422992	0.0572504	-0.683917	-0.978353	-0.363575	0.236028	-2.38182	-0.100363	-1.21954	-3.08998	0.160863			19	M05	M05	9	M05_2	SQTL007	-0.0301337	0.223081	0.435947	0.320375	-1.1618	-0.756906	-0.271217	0.589977	0.179538	-1.0644	0.29624	0.0152427	0.240424	-0.0736689	-0.831724	-1.00705	-0.641588	0.284007	-2.89615	-0.381715	-1.54835	-3.34482
20	M17	M17	21	M17_2	SQTL019	0.0778612	-0.0476975	0.000783771	-0.473836	0.226276	-0.233348	-0.143989	0.212901	-0.278054	-1.38661	0.190697	-0.608518	-2.08224	0.190006			20	M17	M17	21	M17_2	SQTL019	-0.270374	0.497627	0.921628	0.40809	-0.415708	-0.434807	-0.613948	0.236765	0.270434	-0.495445	0.387136	0.0716545	-0.191113	0.0953568	-0.381155	-0.172681	-0.0651125	-0.230075	-1.90093	-0.0906556	-0.937335	-2.33708
21	M04	M04	8	M04_1	SQTL006	-1.20766	-0.933406	-0.0101368	-0.58537	0.133503	0.0724542	0.0168954	0.375805	-0.162167	0.361752	0.405374	0.233349	0.723508	-0.271025			21	M04	M04	8	M04_1	SQTL006	0.169018	0.444993	1.08156	0.153844	-0.732928	-0.562696	0.693569	0.121346	-1.01509	-0.0554873	-0.498573	0.060734	-0.302647	0.00258375	-0.0753527	-0.0117971	0.0977912	-0.114189	-0.152572	0.124021	-0.0954678	0.468669
22	M59	M59	68	M59_3	SQTL066	-0.153702	-0.27926	0.1671	-0.569561	0.0165832	0.0238828	-0.363508	0.170443	-0.252783	0.0944924	0.249707	0.0963423	0.661427	0.0619961			22	M59	M59	68	M59_3	SQTL066	0.350835	-0.31407	0.111266	-0.154442	-0.507498	-0.121738	0.443003	-0.0876204	0.0388713	-0.148525	0.155574	0.237971	-0.286838	-0.114336	-0.123924	-0.3922	-0.107571	-0.204804	-0.419832	-0.0316455	-0.232474	0.406587
23	M01	M01	6	M01_1	SQTL004	-0.232941	-0.16069	0.295481	-1.02015	0.317724	0.131195	0.119957	0.869902	0.0305003	-0.543216	0.523736	0.0329437	-0.71707	-0.0723553			23	M01	M01	6	M01_1	SQTL004	0.133732	0.51121	1.13263	0.395623	-0.276336	-0.0117096	0.848951	0.354708	-0.0403684	-0.0489584	0.274144	0.366352	-0.737427	0.186805	-0.0166122	0.0912646	0.591888	0.078479	-1.05754	0.242383	-0.295873	-0.97191
24	M07	M07	11	M07_1	SQTL009	-0.0801173	-0.205676	0.294349	-0.242857	0.0808352	-0.0409023	-0.201977	0.243037	0.161195	-0.937791	0.193029	-0.0881725	-0.988728	0.0270586			24	M07	M07	11	M07_1	SQTL009	-0.00685346	-0.625664	-1.70186	0.196531	-0.888172	-0.392385	0.727819	-0.0081866	0.112456	-0.515563	0.229158	0.36522	0.0398658	-0.0500841	-0.188709	-0.230669	-0.0349768	0.209174	-1.45212	-0.0883234	-0.416989	-1.24357
25	M56	M56	63	M56_3	SQTL061	-0.0508269	-0.177507	0.357482	-0.489261	-0.091401	0.0138689	-0.577852	0.422116	-0.259634	0.343788	0.410668	0.255385	0.908241	0.205348			25	M56	M56	63	M56_3	SQTL061	0.578172	-0.357863	-0.158841	-0.119961	-1.60788	-1.12274	0.394544	-0.235937	0.141746	-0.30126	0.257327	0.428352	-0.206538	-0.22232	-0.133938	-0.606544	0.144102	-0.211655	-0.170536	0.129315	-0.0734316	0.653402
26	M26	M26	30	M26_1	SQTL028	0.343153	0.217283	0.129322	-0.0956842	0.0783976	-0.327285	-0.249602	0.283962	-0.209993	-0.6954	0.407671	-0.276319	-0.992984	0.136821			26	M26	M26	30	M26_1	SQTL028	0.300755	0.0806445	-3.13929	0.269555	-1.13116	-0.669413	-0.0204156	0.130785	0.535726	-0.465691	0.652117	0.200192	0.187039	-0.0525217	-0.475092	-0.278295	0.00594897	-0.162014	-1.20972	0.126318	-0.605136	-1.24782
27	M25	M25	29	M25_2	SQTL027	-2.02109	-0.508196	-1.05701	-0.64671	-0.0970639	-0.479978	-0.636788	0.291529	-0.0701591	-1.73729	0.279841	-0.910426	-2.06308	-1.05262			27	M25	M25	29	M25_2	SQTL027	-8.74583	0.883975	-1.53861	-0.373601	-1.65628	-1.23707	0.553402	0.44362	-1.82851	-0.528572	-0.0733624	-0.986142	-0.363987	-0.227983	-0.627785	-0.66548	0.0135151	-0.0221804	-2.25162	-0.00151191	-1.23924	-2.31792
28	M16	M16	20	M16_2	SQTL018	0.342484	0.216725	-0.072798	-0.215998	0.0257548	-0.142373	0.288293	0.45024	-0.583147	0.26611	0.369077	-0.136109	0.143472	0.0658233			28	M16	M16	20	M16_2	SQTL018	-0.228962	0.272375	-4.27238	0.265311	-0.799917	-0.302829	0.309714	-0.333943	0.535057	-0.194908	0.651558	-0.00192724	0.066725	-0.105165	-0.29018	0.259601	0.172227	-0.535169	-0.248215	0.0877239	-0.464926	-0.111367
29	M60	M60	69	M60_2	SQTL067	0.205071	0.079516	0.309411	-0.340697	-0.0459225	-0.182058	0.132324	0.423531	-0.0771269	-1.45279	-0.122852	-0.679936	-1.59062	0.0937111			29	M60	M60	69	M60_2	SQTL067	0.1169	-0.10519	-0.0543072	0.0851693	-1.25828	-0.848953	-0.976867	0.197006	0.397644	-0.348534	0.51435	0.380282	-0.0579737	-0.176842	-0.329865	0.103631	0.145518	-0.0291481	-1.96711	-0.404205	-1.00875	-1.84546
30	M58	M58	64	M58_2	SQTL062	0.156059	0.0309711	-0.324871	-0.650549	-0.142095	-0.645101	-0.86922	-0.202395	0.175791	-3.45102	-0.079787	-1.57905	-4.53113	0.140621			30	M58	M58	64	M58_2	SQTL062	-0.154546	1.01789	2.64204	0.121392	-2.81158	-2.36269	-1.46095	0.626084	0.348631	-0.995811	0.465805	-0.254	-0.367827	-0.273014	-0.792908	-0.897913	-0.480409	0.22377	-3.96535	-0.36114	-1.90787	-4.78597
31	M37	M37	44	M37_3	SQTL042	-0.191741	0.178509	-0.198032	-1.87973	-0.101529	-0.0150861	-0.399434	-0.323658	0.413332	-2.75457	0.257841	-0.654576	-2.70291	0.0304786			31	M37	M37	44	M37_3	SQTL042	0.10975	0.631667	0.612049	0.385714	-2.33519	-1.91876	-3.54764	1.06141	0.000831812	0.0639397	0.613343	-0.127162	-1.597	-0.232448	-0.162893	-0.428127	-0.601672	0.461311	-3.2689	-0.0235121	-0.983393	-2.95775
32	M19	M19	23	M19_1	SQTL021	0.211747	0.0854733	0.148843	-0.220938	0.0883229	0.0633645	-0.221053	-0.0286412	0.000494399	-0.403074	0.198391	-0.0301972	-0.662543	0.222511			32	M19	M19	23	M19_1	SQTL021	0.287198	0.023176	0.443197	-0.049518	-0.677809	-0.198396	0.0902846	-0.0199319	0.40432	-0.351421	0.520307	0.219714	0.0617847	-0.0425965	-0.0844424	-0.249746	-0.306655	0.0484731	-0.917398	-0.0829618	-0.359014	-0.917383
33	M11	M11	15	M11_2	SQTL013	0.320101	0.193963	0.167716	-0.586388	0.189004	0.034569	-0.0919148	-0.512735	0.191799	-1.80064	0.508452	-0.0120334	-1.89942	0.0892754			33	M11	M11	15	M11_2	SQTL013	-0.277114	0.00495584	-0.297933	0.404718	-0.315219	-0.00819162	-0.545199	0.31631	0.512674	-0.458455	0.628797	0.238587	-0.303665	0.0580851	-0.113238	-0.120607	-0.790748	0.239777	-2.31497	0.227099	-0.34085	-2.15426
34	M27	M27	31	M27_1	SQTL029	0.344319	0.217635	0.0400941	-0.396373	0.148802	-0.218716	-0.141573	0.11747	0.0433114	-1.09894	0.0486708	-0.444892	-1.69518	0.098638			34	M27	M27	31	M27_1	SQTL029	0.0901781	0.0598133	-0.031791	-0.0232308	-0.316703	0.0743271	-1.10596	0.276533	0.536892	-0.539643	0.652468	0.110965	-0.113651	0.0178827	-0.366523	-0.170265	-0.160543	0.0912901	-1.61326	-0.232682	-0.773708	-1.95002
35	M31	M31	38	M31_1	SQTL036	0.123003	0.849698	0.287428	-1.23457	0.319349	-0.511564	-0.0530542	0.631461	0.303911	-1.33696	0.22712	-0.927393	-1.9735	0.210616			35	M31	M31	38	M31_1	SQTL036	-0.123497	0.652955	0.60668	0.35312	-0.576087	-0.443707	-1.02892	0.945251	0.315576	-1.23428	1.28453	0.358299	-0.951846	0.188429	-0.659371	-0.0817467	0.353448	0.35189	-1.85129	-0.0542331	-1.25621	-2.22834
36	M33	M33	40	M33_2	SQTL038	0.474305	0.347659	-0.150109	-0.395069	0.0645671	-0.281262	-0.484842	-0.0757209	0.0530727	-1.15867	0.135178	-0.646641	-2.17376	0.134646			36	M33	M33	40	M33_2	SQTL038	-0.320172	0.237819	0.359201	0.236811	-1.17517	-0.978441	-0.649297	0.268154	0.666878	-0.951303	0.782492	-0.0792383	-0.112346	-0.0663523	-0.429069	-0.513535	-0.353734	0.101051	-1.67299	-0.146175	-0.975457	-2.4286
37	M35	M35	42	M35_1	SQTL040	-0.220816	-0.346374	-0.378613	-0.729933	-0.294194	-0.442482	-1.77102	0.108198	0.255192	-2.85826	0.326719	-1.74706	-3.33981	0.17513			37	M35	M35	42	M35_1	SQTL040	0.0796515	1.17158	2.25858	0.05273	-2.60218	-2.1365	-0.620691	0.627635	-0.0282428	-0.994015	0.0884594	-0.307742	-0.447211	-0.425113	-0.590288	-1.79972	-0.169815	0.30317	-3.37258	0.0453657	-2.07588	-3.59465
38	M09	M09	13	M09_2	SQTL011	0.305035	0.179476	-0.199733	-0.53873	0.00230097	-0.0738021	-1.24537	-0.0466057	0.382213	-2.67714	0.050045	-1.29011	-3.50018	0.0917002			38	M09	M09	13	M09_2	SQTL011	0.139319	0.164753	1.37038	-0.183484	-1.15608	-0.690994	-0.506801	0.402809	0.497608	-1.50158	0.61431	-0.128862	-0.256007	-0.128618	-0.221609	-1.27406	-0.324619	0.430192	-3.19146	-0.231308	-1.61893	-3.75502
39	M10	M10	14	M10_1	SQTL012	-0.778238	-0.407706	-0.380788	-0.505775	-0.660596	0.350545	-0.542896	-0.245911	0.558065	-1.07329	0.0441227	-0.499607	-1.51606	-0.53796			39	M10	M10	14	M10_1	SQTL012	0.11349	-0.52849	-0.487121	0.11778	-1.03333	-0.749108	0.534599	0.212658	-0.585665	-0.858576	0.0271276	-0.309918	-0.223052	-0.791516	0.202738	-0.571589	-0.523925	0.606043	-1.58761	-0.23723	-0.828424	-1.7709
40	M24	M24	28	M24_1	SQTL026	0.144845	0.026937	0.139986	0.050285	0.0992428	0.200381	-0.4301	0.00740736	0.422507	-1.21507	-0.129209	-0.486714	-1.3057	0.058214			40	M24	M24	28	M24_1	SQTL026	-0.0179252	-0.984038	-1.3355	0.324269	-0.15761	0.0467534	0.373525	0.327867	0.337418	-0.803482	0.461771	0.210857	0.333008	-0.0316766	0.0525741	-0.458793	-0.270606	0.470486	-1.72939	-0.410562	-0.81553	-1.56054
41	M23	M23	27	M23_2	SQTL025	-0.158784	-0.284723	0.39078	-0.255939	0.0899546	0.396544	-0.243067	0.0954671	0.728122	-1.46331	0.0680418	-0.484173	-0.944117	0.331808			41	M23	M23	27	M23_2	SQTL025	0.243564	-0.67349	-0.241046	0.479564	-0.428258	-0.438126	-0.499346	0.533577	0.0337886	-0.655536	0.15011	0.461651	0.0267838	-0.0409648	0.248737	-0.271759	-0.182546	0.776101	-1.97764	-0.213311	-0.81299	-1.19896
42	M34	M34	41	M34_2	SQTL039	0.0850204	-0.0414983	0.0404923	-0.337765	-0.092147	0.14864	-0.292858	0.0527033	0.320307	-0.767599	-0.063745	-0.51673	-0.749852	0.159747			42	M34	M34	41	M34_2	SQTL039	0.120838	-1.09723	-1.38759	0.273614	-1.12142	-0.815851	-0.985682	0.060046	0.277593	-1.19858	0.393336	0.111363	-0.0550425	-0.223066	0.000833402	-0.321551	-0.22531	0.368286	-1.28192	-0.345098	-0.845546	-1.00469
43	M08	M08	12	M08_3	SQTL010	0.0266999	-0.0995209	0.36127	-0.707087	0.192213	0.317583	-0.226082	0.218954	0.169396	1.12566	0.178124	0.587638	1.30123	0.184676			43	M08	M08	12	M08_3	SQTL010	0.521626	-0.303195	-0.828959	-0.0434391	-1.15058	-0.653077	0.842794	0.107083	0.219273	0.118324	0.335313	0.432141	-0.424364	0.0612935	0.169776	-0.254775	-0.0590592	0.217375	0.611333	-0.103229	0.258821	1.04639
44	M15	M15	19	M15_1	SQTL017	-0.770227	-0.371097	-0.239601	-0.575598	0.0367076	-0.4599	-0.796525	-0.278011	-0.0675318	-1.87692	0.250904	-0.792316	-2.16795	-0.163055			44	M15	M15	19	M15_1	SQTL017	-1.23093	0.208003	0.915043	-0.279327	-0.150751	0.0111457	0.0108061	0.0909928	-0.577654	-0.897056	0.0637373	-0.16873	-0.292875	-0.0942117	-0.607707	-0.825218	-0.556024	-0.0195531	-2.39124	-0.0304486	-1.12113	-2.42279
45	M51	M51	58	M51_1	SQTL056	0.250872	0.125189	0.165025	-0.574809	-0.0664515	-0.0476188	-0.682161	-0.046952	-0.385068	-0.0718925	0.261759	0.0452877	0.146401	0.0638542			45	M51	M51	58	M51_1	SQTL056	0.59558	0.285379	1.36482	-0.144404	-1.50462	-1.08673	0.386784	-0.071416	0.443445	-0.168479	0.560023	0.235896	-0.292086	-0.197371	-0.195426	-0.710853	-0.324966	-0.33709	-0.586217	-0.0195936	-0.283529	-0.108439
46	M36	M36	43	M36_1	SQTL041	-1.54403	-1.93899	-0.535386	1.034	-0.180901	0.43373	0.0252541	-0.246628	-1.13977	1.8916	-8.09528	1.40551	2.31901	-1.28784			46	M36	M36	43	M36_1	SQTL041	-0.699242	-7.21103	-5.71719	-0.267363	-1.58379	-1.26499	0.512952	-0.271751	-1.35146	2.33263	-1.50416	-0.464516	1.31673	-0.31182	0.285923	-0.00343841	-0.524641	-1.09179	1.37727	-8.37663	1.07669	2.06417
47	M20	M20	24	M20_1	SQTL022	-0.242601	-0.368207	-0.155741	-0.884064	-0.0770501	0.12891	0.154105	0.244018	-1.02891	0.137207	-9.5769	1.11407	0.25138	-0.482894			47	M20	M20	24	M20_1	SQTL022	0.179608	-8.62461	-7.76566	0.0671277	-1.24681	-0.831415	0.352699	-0.266116	-0.0500284	2.02076	0.0666264	-0.0848704	-0.601341	-0.207969	-0.0188973	0.125413	-0.0339956	-0.980932	-0.377117	-9.85825	0.785255	-0.00345927
48	M21	M21	25	M21_1	SQTL023	-1.16056	-0.161194	0.575367	0.511352	0.0590076	0.80824	0.569503	0.206487	0.00100548	1.87916	-9.73148	1.59812	1.50067	0.168215			48	M21	M21	25	M21_1	SQTL023	0.172146	-8.67192	-10.4308	0.430252	-0.753237	-0.588988	-0.536551	0.397549	-0.967984	1.66534	0.27364	0.646238	0.794075	-0.0719118	0.660433	0.54081	-0.0715262	0.0489842	1.36484	-10.0128	1.26931	1.24583
49	M49	M49	56	M49_1	SQTL054	-0.850301	-0.105072	0.270837	-0.312926	-0.0991615	0.556908	-0.452559	0.41413	-0.541083	1.39624	-0.228854	0.260594	1.00793	0.111122			49	M49	M49	56	M49_1	SQTL054	0.228393	0.36132	1.06601	0.369144	-1.70072	-1.4985	-0.501749	0.000449685	-0.657728	-0.147421	0.329762	0.341707	-0.0302033	-0.230081	0.409101	-0.481251	0.136117	-0.493104	0.881911	-0.510207	-0.0682229	0.753094
50	M48	M48	55	M48_1	SQTL053	-0.12802	-0.253807	-0.243232	-0.879428	-0.227941	0.0549439	-0.480638	0.282807	-0.497781	-0.231455	0.0614734	-0.291293	-0.980467	0.0815831			50	M48	M48	55	M48_1	SQTL053	-0.09915	0.950226	2.5982	0.0279236	-1.79339	-1.5819	-0.826366	0.202135	0.0645525	0.30371	0.181027	-0.172361	-0.596705	-0.35886	-0.092863	-0.50933	0.00479373	-0.449802	-0.745779	-0.219879	-0.62011	-1.23531
51	M50	M50	57	M50_2	SQTL055	-0.207452	-0.0350114	0.438828	-0.0785273	-0.0738707	0.203039	0.0874992	0.413221	-0.0457569	1.92704	-0.417349	0.462015	1.99165	0.147888			51	M50	M50	57	M50_2	SQTL055	0.297816	-0.724279	-1.17079	0.127604	-1.24207	-0.896389	0.529376	0.206721	-0.014879	-0.320016	0.399822	0.509699	0.204196	-0.20479	0.0552319	0.0588067	0.135207	0.00222183	1.41272	-0.698702	0.133198	1.73681
52	M47	M47	54	M47_1	SQTL052	-0.289515	0.215933	-0.00976142	-0.374508	0.0308098	-0.388591	-0.185005	0.450775	-0.278399	-0.815452	0.0915266	-0.455924	-0.802404	-0.00307711			52	M47	M47	54	M47_1	SQTL052	0.288599	-0.257812	0.36744	-0.0907441	-1.09788	-0.73129	0.58853	-0.327615	-0.0969422	-0.440082	0.650767	0.0611093	-0.0917851	-0.10011	-0.536398	-0.213697	0.172761	-0.23042	-1.32978	-0.189826	-0.784741	-1.05724
53	M29	M29	36	M29_1	SQTL034	0.0617971	-0.0640308	-0.00840696	0.677627	-0.0026709	-0.358556	-0.34993	-0.799152	-0.0101257	0.350798	-0.546736	-0.377629	-1.49217	-0.216769			53	M29	M29	36	M29_1	SQTL034	-0.308592	0.112769	1.27136	0.050265	-1.5474	-1.22666	0.454478	0.0853268	0.25437	-0.517408	0.370803	0.0624638	0.96035	-0.13359	-0.506363	-0.378622	-1.07717	0.037853	-0.163526	-0.828088	-0.706445	-1.74701
54	M28	M28	35	M28_1	SQTL033	0.448385	0.321915	-0.0756629	-0.516404	0.155682	-0.0172268	-0.0460646	-0.0196562	0.135379	-0.560982	-0.122261	-0.275937	-1.68858	0.171256			54	M28	M28	35	M28_1	SQTL033	-0.0139574	-0.239599	0.23607	-0.177471	-0.143463	0.0431297	0.298015	0.238436	0.640958	-0.557208	0.756749	-0.00479217	-0.233681	0.0247629	-0.165034	-0.0747571	-0.29767	0.183358	-1.07531	-0.403614	-0.604754	-1.94342
55	M46	M46	53	M46_3	SQTL051	0.431075	0.305516	0.161176	0.00220781	-0.0570828	0.654895	0.736168	-0.27877	-0.358891	1.08776	0.211851	0.579306	0.616197	0.0817449			55	M46	M46	53	M46_3	SQTL051	0.161291	0.571415	2.12396	0.192818	-0.98883	-0.51618	-0.115138	-0.467554	0.623648	0.432001	0.74035	0.232047	0.284931	-0.188002	0.507088	0.707476	-0.556783	-0.310912	0.573438	-0.0695017	0.250489	0.361357
56	M45	M45	52	M45_2	SQTL050	0.105186	-0.0203724	0.615784	-0.479554	-0.104099	-0.538192	-0.771378	-0.073486	-0.23016	-1.41095	-0.0565094	-0.932331	-0.96488	0.0882737			56	M45	M45	52	M45_2	SQTL050	0.247672	-0.33388	0.065574	-0.0988519	-1.61196	-0.978281	-0.062577	-0.172536	0.297759	-0.974108	0.414461	0.686655	-0.196831	-0.235019	-0.685999	-0.80007	-0.3515	-0.182181	-1.92527	-0.337862	-1.26115	-1.21972
57	M32	M32	39	M32_1	SQTL037	-2.58014	-0.717426	-0.656443	-0.157188	-0.00507877	-0.840022	-0.646734	0.0667841	-0.130581	-2.16647	-0.208464	-1.04101	-2.97806	-0.826486			57	M32	M32	39	M32_1	SQTL037	-6.79078	-0.477422	-0.0826002	-0.3306	-1.08895	-0.921377	0.744526	0.335006	-2.38757	-0.938352	-0.282592	-0.585572	0.125535	-0.135998	-0.987829	-0.675427	-0.211229	-0.0826024	-2.68079	-0.489817	-1.36983	-3.2329
59	M30	M30	37	M30_1	SQTL035	-0.244309	-0.371652	0.0784385	-1.44425	-0.00273095	0.00243386	0.575966	0.436425	0.0995432	0.399174	0.0749704	0.020728	0.28643	0.23413			59	M30	M30	37	M30_1	SQTL035	0.186728	0.21609	0.225231	0.356619	-1.88045	-1.45107	-0.767977	0.626034	-0.0517357	0.179927	0.063182	0.149309	-1.16153	-0.13365	-0.145373	0.547273	0.158411	0.147522	-0.11515	-0.206382	-0.308089	0.0315911
60	M40	M40	47	M40_1	SQTL045	-1.06114	-0.193699	-0.506029	-0.444533	-0.205085	-1.01809	-2.14607	-0.199715	0.49866	-4.33793	-0.184291	-2.43147	-5.26658	0.0257259			60	M40	M40	47	M40_1	SQTL045	0.364645	0.720367	1.84401	-0.315186	-2.97879	-2.51934	-0.196274	0.981224	-0.868568	-1.31871	0.241134	-0.435158	-0.16181	-0.336004	-1.1659	-2.17476	-0.477728	0.546639	-4.85225	-0.465644	-2.76029	-5.52142
			4	Col0	SQTL002	-0.656302	-1.34097	-0.700709	-0.0855461	0.370889	0.448296	0.265984	0.497258	0.222661	1.20322	0.586543	0.661416	0.347839	-1.07056						4	Col0	SQTL002	0.301125	0.625726	0.614663	0.0237322	0.864248	0.550145	0.836578	0.246933	-0.463729	0.461656	-0.906137	-0.629839	0.197177	0.239969	0.300489	0.237291	0.219245	0.27064	0.688895	0.30519	0.3326	0.0929995
		Col0	33	Col0	SQTL031	-0.0230453	-0.148604	0.148168	-0.146162	0.0881555	0.0659622	-0.0586006	0.0971255	-0.236157	-0.379948	0.202089	0.167271	-0.285848	0.0831078					Col0	33	Col0	SQTL031	-0.46308	-0.0469061	0.231259	-0.173537	-0.35047	0.0723664	-1.1834	-0.109403	0.169528	-0.07437	0.28623	0.219039	0.136561	-0.0427639	-0.0818447	-0.0872931	-0.180888	-0.188178	-0.894272	-0.0792637	-0.161546	-0.540687
			66	Col0	SQTL064	0.00931236	-0.116443	0.179841	-0.689578	-0.106538	-0.132196	-0.155838	0.209645	-0.174648	0.279745	-0.00869001	0.0886592	0.57211	0.0797312						66	Col0	SQTL064	0.059991	-1.03209	-1.7615	0.133232	-1.33905	-1.04595	-0.369822	-0.174057	0.201885	-0.57106	0.318391	0.250711	-0.406856	-0.237457	-0.280003	-0.18453	-0.0683681	-0.126669	-0.234579	-0.290043	-0.240158	0.317271
			5	Ex.buf	SQTL003	#VALUE!	#VALUE!	#VALUE!	-3.92538	-9.14127	#VALUE!	#VALUE!	#VALUE!	#VALUE!	#VALUE!	#VALUE!	#VALUE!	#VALUE!	-0.124332						5	Ex.buf	SQTL003	-5.75942	#VALUE!	#VALUE!	-6.38831	#VALUE!	#VALUE!	-10.6715	#VALUE!	#VALUE!	#VALUE!	#VALUE!	#VALUE!	-3.64265	-9.27218	#VALUE!	#VALUE!	#VALUE!	#VALUE!	#VALUE!	#VALUE!	#VALUE!	#VALUE!
		Ex.buf	34	Ex.buf	SQTL032	#VALUE!	#VALUE!	#VALUE!	#VALUE!	-9.00479	#VALUE!	#VALUE!	#VALUE!	#VALUE!	#VALUE!	#VALUE!	#VALUE!	#VALUE!	-0.166184					Ex.buf	34	Ex.buf	SQTL032	-5.77051	#VALUE!	#VALUE!	-6.41594	#VALUE!	#VALUE!	-10.8244	#VALUE!	#VALUE!	#VALUE!	#VALUE!	#VALUE!	#VALUE!	-9.1357	#VALUE!	#VALUE!	#VALUE!	#VALUE!	#VALUE!	#VALUE!	#VALUE!	#VALUE!
			67	Ex.buf	SQTL065	#VALUE!	#VALUE!	#VALUE!	-10.7682	-9.49426	#VALUE!	#VALUE!	#VALUE!	#VALUE!	#VALUE!	#VALUE!	#VALUE!	#VALUE!	-0.343136						67	Ex.buf	SQTL065	-5.44564	#VALUE!	#VALUE!	-5.93299	#VALUE!	#VALUE!	-10.6693	#VALUE!	#VALUE!	#VALUE!	#VALUE!	#VALUE!	-10.4855	-9.62518	#VALUE!	#VALUE!	#VALUE!	#VALUE!	#VALUE!	#VALUE!	#VALUE!	#VALUE!
			70	tt4	SQTL068	-9.92206	-10.0476	#VALUE!	0.747746	-9.85678	0.62182	1.6675	-3.02887	-0.842826	3.68729	-8.53872	1.26921	3.49768	-0.682006						70	tt4	SQTL068	-0.381442	-7.55707	-7.50379	-0.525279	-2.95039	#VALUE!	-7.0245	0.389709	-9.72949	1.50901	-9.61279	#VALUE!	1.03047	-9.9877	0.474013	1.63881	-3.30689	-0.794848	3.17296	-8.82008	0.940395	3.24284
			71	tt5	SQTL069	-7.50177	-7.62735	-0.641712	1.2129	-9.7966	0.899944	1.80285	-3.65895	-1.27936	2.25509	-9.18274	0.596204	3.6028	-0.860363						71	tt5	SQTL069	-0.283257	-8.65232	-6.82277	-0.520237	-2.61703	#VALUE!	-3.1261	0.293652	-7.3092	2.08391	-7.19252	-0.570841	1.49562	-9.92751	0.752138	1.77416	-3.93696	-1.23138	1.74076	-9.4641	0.267388	3.34796
			72	tt8	SQTL070	0.0361793	-0.0872404	-0.221055	4.10765	-1.08769	0.692568	2.51456	-0.801954	-0.571423	4.23985	-7.79456	1.92056	3.7254	-0.32224						72	tt8	SQTL070	0.209081	-8.11125	-4.13987	-0.028423	-3.11993	-8.46733	-0.457807	0.372948	0.228752	1.49768	0.347593	-0.150184	4.39038	-1.2186	0.544761	2.48587	-1.07997	-0.523445	3.72552	-8.07591	1.59174	3.47056
			73	tt19	SQTL071	-1.32348	-1.39563	-0.497509	3.7581	-1.43695	0.404981	2.52384	-0.64508	-0.978351	4.26937	-7.54483	1.51245	4.10523	-0.964784						73	tt19	SQTL071	-0.00871689	-8.59388	-4.41649	-0.394086	-2.75304	#VALUE!	0.480753	-0.158202	-1.13091	1.4369	-0.960793	-0.426638	4.04083	-1.56787	0.257174	2.49515	-0.923093	-0.930372	3.75505	-7.82618	1.18363	3.85039
			74	tt2-1	SQTL072	-3.05744	-1.39837	2.27871	1.78181	-1.9155	0.849309	2.71267	-3.7226	-0.773739	4.39058	-7.55813	1.96777	4.12284	-0.173162						74	tt2-1	SQTL072	0.308191	-7.23451	-5.17339	0.185506	-2.57306	#VALUE!	-0.371339	0.268576	-2.86486	1.89536	-0.963533	2.34959	2.06454	-2.04642	0.701503	2.68398	-4.00061	-0.725761	3.87626	-7.83948	1.63895	3.868
			75	f3'h	SQTL073	-8.6222	-8.74775	-6.25728	-0.190151	-5.38435	0.000487904	1.19728	-3.29397	-1.3493	1.14859	-9.68236	0.562613	1.28973	2.22111						75	f3'h	SQTL073	-0.0983256	-7.72748	-6.61127	-0.478248	-2.58071	-7.35842	0.582521	0.648815	-8.42962	2.13935	-8.31292	-6.18641	0.092572	-5.51527	-0.147319	1.16859	-3.57199	-1.30132	0.634269	-9.96371	0.233796	1.03489
			76	3gt	SQTL074	0.0206819	-0.103626	2.54271	4.23737	-0.956069	0.996289	2.64051	-0.848222	-0.871334	3.90192	-7.87415	1.79373	4.06218	-0.378014						76	3gt	SQTL074	-0.196352	-8.73852	-4.61658	-0.151208	-2.44615	-2.0443	-0.752831	0.119319	0.213255	1.78147	0.331208	2.61358	4.5201	-1.08699	0.848482	2.61181	-1.12624	-0.823355	3.3876	-8.1555	1.46491	3.80734
			77	ban	SQTL075	-1.85895	-0.136151	1.17996	4.62193	-0.576921	1.00172	1.89656	-1.11334	-0.926836	3.61029	-7.26326	1.45228	4.27889	-0.51512						77	ban	SQTL075	-0.305763	-7.15262	-5.93059	0.278304	-2.85147	#VALUE!	-1.37149	0.252729	-1.66638	2.11398	0.298682	1.25083	4.90465	-0.707841	0.853915	1.86787	-1.39136	-0.878857	3.09597	-7.54461	1.12347	4.02405
			78	TT2.A.1	SQTL076	-1.74252	0.344052	0.178062	4.3776	-0.817378	0.650403	2.44146	-1.39675	-1.38708	3.36001	-7.96451	1.19752	3.62842	-0.480585						78	TT2.A.1	SQTL076	-0.713229	-7.3955	-4.65615	0.431777	-1.98382	-2.82249	-0.995227	0.0744132	-1.54995	1.65581	0.778886	0.248932	4.66032	-0.948297	0.502596	2.41277	-1.67476	-1.3391	2.84569	-8.24586	0.868702	3.37358
			79	TT.2B.2	SQTL077	-4.36516	-2.31558	0.431989	2.18288	-3.01102	1.39513	2.28345	-1.57663	-0.524887	4.66752	-9.02122	0.802235	4.75835	-0.472777						79	TT.2B.2	SQTL077	-0.037418	-6.87564	-6.71611	0.00848479	-4.45837	-5.9133	-1.27328	0.3904	-4.17259	2.1674	-1.88075	0.50286	2.46561	-3.14194	1.24732	2.25476	-1.85465	-0.476908	4.1532	-9.30257	0.473418	4.50351
			80	TT2.C.1	SQTL078	-0.198566	-0.324623	0.445514	3.89738	-1.29932	0.567255	1.72461	-1.57774	-0.863455	4.73599	-8.93418	1.34407	4.73333	-0.566922						80	TT2.C.1	SQTL078	-0.206487	-9.64796	-4.82929	0.157334	-4.1261	-7.19225	-0.176428	-0.285993	-0.00599306	1.29274	0.110211	0.516385	4.18011	-1.43024	0.419448	1.69592	-1.85575	-0.815476	4.22167	-9.21553	1.01525	4.47849
			81	Col-0	SQTL079	-0.574359	0.211829	-0.208116	4.21485	-0.978119	0.0940914	1.72882	-0.6771	-1.17509	2.77968	-8.60346	1.29964	3.59505	-0.324207						81	Col-0	SQTL079	-0.505335	-9.92951	-4.58307	0.191273	-1.84941	-1.64789	-1.57975	0.157828	-0.381786	1.42797	0.646663	-0.137246	4.49757	-1.10904	-0.0537156	1.70013	-0.955114	-1.12711	2.26536	-8.88481	0.970824	3.34021
			82	PCHI-LI	SQTL080	-0.454624	-0.580583	-0.0195063	3.0701	-1.49173	0.472304	1.59292	-1.19926	-2.61913	3.11289	-7.58839	2.05963	3.66361	-0.115081						82	PCHI-LI	SQTL080	0.357148	-10.3588	-8.15233	-0.350619	-3.26283	#VALUE!	0.585859	-2.31427	-0.262051	0.60025	-0.145749	0.0513644	3.35283	-1.62265	0.324497	1.56423	-1.47727	-2.57115	2.59857	-7.86974	1.73081	3.40877
			83	7rt3	SQTL081	-0.713939	-0.837219	#VALUE!	2.70097	-1.08566	1.26664	1.33682	-1.03319	-1.79532	3.37977	-8.72215	1.56747	5.14563	-1.12885						83	7rt3	SQTL081	0.426705	-8.31971	-5.70831	-0.468772	-2.56921	-5.94853	-5.40918	-0.87403	-0.521366	2.02486	-0.402385	#VALUE!	2.9837	-1.21658	1.11884	1.30813	-1.3112	-1.74735	2.86545	-9.00351	1.23865	4.89079
			84	omt1	SQTL082	-1.79878	-0.882719	-2.64778	3.40524	-1.78988	1.17655	1.138	-1.53285	-1.58675	-0.128155	-9.55554	1.43326	1.26681	-0.234917						84	omt1	SQTL082	-1.69214	-10.1929	-6.26636	-1.45668	-2.69177	-5.81526	-0.542759	-0.533043	-1.60621	1.9836	-0.447886	-2.57691	3.68797	-1.9208	1.02875	1.10931	-1.81086	-1.53877	-0.642479	-9.83689	1.10445	1.01197
			85	MYB12-OX	SQTL083	-3.09671	-1.4302	1.52	2.57847	-1.98715	1.35493	1.35107	-2.95644	-1.02968	4.41289	-10.0595	1.38766	6.6686	0.144779						85	MYB12-OX	SQTL083	0.379945	-8.06216	-5.80349	-0.492245	-4.42794	-7.64485	0.886465	-0.283081	-2.90414	2.2238	-0.995371	1.59088	2.86119	-2.11807	1.20712	1.32237	-3.23446	-0.981698	3.89857	-10.3408	1.05884	6.41376
			86	11.12.111	SQTL084	-8.56921	-8.66443	-3.41744	3.27168	-10.9343	1.70116	1.56189	-2.59444	-0.979947	2.20589	-8.01993	1.6561	4.98883	-1.24935						86	11.12.111	SQTL084	0.363729	-8.60709	-6.67099	-0.39308	-2.55135	-5.81537	-4.23675	-0.505118	-8.37664	2.50782	-8.2296	-3.34657	3.5544	-11.0652	1.55335	1.53319	-2.87245	-0.931968	1.69157	-8.30128	1.32728	4.734
			87	mto1-1	SQTL085	-2.99258	-1.44093	0.651412	3.00654	-2.18991	1.8191	0.273741	-1.41576	-1.20204	2.197	-9.1045	1.08275	5.38953	-0.334436						87	mto1-1	SQTL085	-0.0679214	-8.60858	-5.94372	-0.0745247	-2.58113	-5.34328	-1.64768	-0.613003	-2.8	2.70278	-1.00609	0.722283	3.28926	-2.32083	1.67129	0.245048	-1.69377	-1.15406	1.68267	-9.38585	0.753929	5.13469
			88	sur1	SQTL086	-4.98599	-4.05918	0.285494	3.69217	-4.40658	1.50957	0.651356	-2.98768	-1.28788	1.05162	-9.17795	0.626352	4.50687	-0.557789						88	sur1	SQTL086	0.000637168	-8.50379	#VALUE!	0.417768	-3.15804	-6.76178	-3.37061	0.0733868	-4.79342	2.7734	-3.62435	0.356365	3.97489	-4.5375	1.36177	0.622663	-3.26569	-1.2399	0.537299	-9.45931	0.297536	4.25203
			89	355ATR	SQTL087	0.092501	-0.0330577	0.659074	4.88632	-1.359	0.931186	1.53077	-1.72464	-1.23722	3.7557	-9.30261	1.80421	5.35576	-0.0953438						89	355ATR	SQTL087	0.247322	-9.66343	-5.46331	-0.596102	-2.98129	-5.39657	0.967468	-1.3642	0.285074	1.15036	0.401776	0.729944	5.16904	-1.48992	0.783379	1.50207	-2.00266	-1.18924	3.24137	-9.58397	1.4754	5.10092
			90	lat7	SQTL088	-8.49676	-8.85284	-0.0543781	2.92253	-7.77705	1.54862	0.81627	-4.31176	-0.193245	1.43711	-9.0488	1.50878	3.67325	-0.828295						90	lat7	SQTL088	0.121821	-8.7329	-6.45447	0.0641612	-2.38462	-2.52242	-2.58602	-0.0268536	-8.30419	2.35594	-8.418	0.0164926	3.20525	-7.90797	1.40081	0.787578	-4.58977	-0.145267	0.922784	-9.33016	1.17996	3.41841
			91	Sngl	SQTL089	-2.20608	-0.463334	0.612853	3.60743	-1.58602	0.989078	1.20293	-2.51578	-1.46855	3.38945	-8.68379	1.84633	4.88095	-0.150724						91	Sngl	SQTL089	-0.0677291	-9.78218	-5.62192	-0.340051	-3.40875	-5.46286	-0.183603	-1.18877	-2.01351	1.40699	-0.0285004	0.683724	3.89015	-1.71693	0.841271	1.17424	-2.7938	-1.42057	2.87512	-8.96514	1.51751	4.62611
			92	blanck	SQTL090	#VALUE!	#VALUE!	#VALUE!	-6.43202	-11.6175	#VALUE!	#VALUE!	#VALUE!	#VALUE!	#VALUE!	#VALUE!	#VALUE!	#VALUE!	-0.489935						92	blanck	SQTL090	-5.31268	#VALUE!	#VALUE!	-6.07741	#VALUE!	#VALUE!	-10.4245	#VALUE!	#VALUE!	#VALUE!	#VALUE!	#VALUE!	-6.1493	-11.7484	#VALUE!	#VALUE!	#VALUE!	#VALUE!	#VALUE!	#VALUE!	#VALUE!	#VALUE!
		1				893.5_2	893.5_3	607.2	447.3_1	447.3_2	434.3	563.5	963.4	448.4	596.4	492.4_2	494.5	626.5	431.4_IS					1				251.1_1	388.4	372.4	251.1_2	865.5	1153.5	593.5	492.4_1	893.5_2	420.3	893.5_3	607.2	447.3_1	447.3_2	434.3	563.5	963.4	448.4	596.4	492.4_2	494.5	626.5
		2		Filename		Area	Area	Area	Area	Area	Area	Area	Area	Area	Area	Area	Area	Area	Area					2		Filename		Area	Area	Area	Area	Area	Area	Area	Area	Area	Area	Area	Area	Area	Area	Area	Area	Area	Area	Area	Area	Area	Area
			3	C_24	SQTL001	2.27541	1.01214	0.99265	7.85327	0.920373	2.20963	3.85852	0.721087	0.53265	5.12203	0.00385714	3.68007	5.08256	0.454632						3	C_24	SQTL001	1.00229	0.00438412	0.046916	0.0238635	0.500514	0.543215	1.4445	0.673333	2.60034	5.00253	1.36816	1.04263	9.55342	0.84053	1.99446	3.78254	0.594699	0.550661	3.58604	0.00317373	2.93003	4.25959
			32	C_24	SQTL030	2.53954	1.92112	0.806786	3.21332	1.00633	2.51578	6.33907	0.0761036	0.526149	3.82912	0.00524958	3.35265	5.06937	0.528825						32	C_24	SQTL030	1.86644	0.00393668	0.0437603	0.94446	1.15804	1.33079	1.16838	0.782803	2.90219	5.39923	2.59688	0.847409	3.90897	0.919027	2.2708	6.21424	0.0627646	0.543941	2.68085	0.00431946	2.66934	4.24854
			65	C_24	SQTL063	0.953084	1.91248	0.996174	4.62636	0.8813	2.1333	5.07642	0.416941	0.582575	4.67425	0.00460286	3.92554	6.8121	0.6505						65	C_24	SQTL063	1.27871	0.00263807	0.0372395	1.18222	1.17323	1.39282	0.605782	0.742412	1.08918	3.85513	2.5852	1.04633	5.62792	0.804846	1.92557	4.97646	0.343862	0.602275	3.27254	0.00378732	3.12547	5.70909
1	M13	M13	17	M13_1	SQTL015	1.12049	1.02653	1.11118	0.519122	1.00359	1.07368	0.709302	0.709657	1.11614	1.0157	1.13118	1.17402	1.17986	1.04918			1	M13	M13	17	M13_1	SQTL015	1.02915	0.640467	0.591195	1.12594	0.531787	0.716501	1.20251	0.93464	1.28049	0.78711	1.38762	1.16713	0.631506	0.916531	0.969123	0.695335	0.585273	1.15388	0.711116	0.930754	0.934739	0.988817
2	M06	M06	10	M06_1	SQTL008	1.27221	1.51661	0.859224	0.395541	1.2035	0.63058	0.757487	0.846839	1.35257	0.120192	0.933505	0.445757	0.0520833	1.13188			2	M06	M06	10	M06_1	SQTL008	1.13651	1.28908	1.3677	1.39122	0.83321	0.902106	0.347725	2.50078	1.45388	0.580863	2.05008	0.902487	0.481171	1.09909	0.569175	0.742571	0.69841	1.39831	0.0841492	0.768106	0.354907	0.04365
3	M52	M52	59	M52_1	SQTL057	1.02087	0.934717	1.0457	1.01304	0.883558	0.719428	0.6495	0.90677	0.915783	0.510756	0.848503	0.753831	0.510413	1.09712			3	M52	M52	59	M52_1	SQTL057	1.24875	0.454159	0.412055	0.992396	0.165249	0.173092	1.38148	1.22115	1.16665	0.51529	1.26351	1.09835	1.23235	0.806909	0.649371	0.63671	0.747837	0.946751	0.357591	0.698164	0.600192	0.427768
4	M43	M43	50	M43_3	SQTL048	0.481786	0.821662	1.13189	0.682159	0.985151	0.896753	0.603188	0.931584	0.926069	0.69521	1.01693	0.818661	0.704161	0.973679			4	M43	M43	50	M43_3	SQTL048	1.19236	0.800738	1.08933	0.798941	0.584607	0.677944	1.49611	1.11572	0.550585	0.744144	1.11069	1.18888	0.829839	0.899689	0.809429	0.59131	0.768302	0.957384	0.486731	0.836746	0.651809	0.590143
5	M12	M12	16	M12_2	SQTL014	1.49474	1.37015	0.872521	2.2709	0.980587	0.471669	0.195598	0.750255	1.24207	0.0563626	1.22022	0.310712	0.0603802	0.982844			5	M12	M12	16	M12_2	SQTL014	0.827669	1.41201	3.86789	1.08493	0.231064	0.310152	0.469998	1.47637	1.70819	0.288643	1.85211	0.916453	2.76252	0.895521	0.425739	0.191747	0.618755	1.28408	0.0394606	1.00402	0.247386	0.0506034
6	M22	M22	26	M22_1	SQTL024	1.31502	1.62009	1.18681	0.64674	1.23153	1.00843	0.551482	0.791818	1.81701	0.277491	1.04281	0.486412	0.112219	1.4675			6	M22	M22	26	M22_1	SQTL024	1.25209	0.94448	1.16722	0.9745	1.27822	1.28949	1.01391	1.9097	1.5028	0.354459	2.18997	1.24657	0.786751	1.1247	0.910231	0.540623	0.653033	1.87846	0.194277	0.858047	0.387276	0.0940488
7	M38	M38	45	M38_1	SQTL043	1.32596	1.21544	1.01213	0.822939	1.05552	0.869702	0.616231	0.758108	1.13138	0.288704	1.28369	0.583722	0.132105	1.07375			7	M38	M38	45	M38_1	SQTL043	1.05567	1.3661	1.03427	1.16524	0.49807	0.718802	0.889506	1.13245	1.51531	0.554116	1.64298	1.06309	1.0011	0.963954	0.785012	0.604096	0.625232	1.16964	0.202127	1.05624	0.464753	0.110715
8	M39	M39	46	M39_3	SQTL044	1.21915	1.11669	1.03251	0.789277	1.00274	1.03159	0.602081	0.723861	1.09932	0.683503	1.32306	0.747521	0.705248	1.31447			8	M39	M39	46	M39_3	SQTL044	1.07218	1.18139	1.20247	1.13161	0.452387	0.663066	0.553095	1.01623	1.39325	0.620422	1.5095	1.0845	0.960147	0.91575	0.931131	0.590225	0.596987	1.13649	0.478535	1.08864	0.595168	0.591055
9	M44	M44	51	M44_2	SQTL049	1.00881	0.924722	0.896376	0.402532	0.891801	0.813252	0.827726	0.970483	0.844568	0.483886	0.951566	0.631121	0.387506	1.06678			9	M44	M44	51	M44_2	SQTL049	1.21133	1.26627	1.93575	1.01477	0.58697	0.736686	0.870757	1.20452	1.15286	0.745149	1.25	0.941509	0.489676	0.814437	0.734059	0.811427	0.800382	0.873127	0.338779	0.782967	0.502492	0.324761
10	M18	M18	22	M18_3	SQTL020	0.722904	0.691099	0.733165	0.479856	1.11728	0.995069	1.39176	1.30497	0.875103	0.468624	1.50048	0.862801	0.341768	0.760832			10	M18	M18	22	M18_3	SQTL020	0.191457	1.30569	2.84396	0.869177	0.990449	0.981889	0.849803	0.866701	0.826134	0.779729	0.934196	0.770081	0.58374	1.02035	0.898171	1.36436	1.07624	0.904695	0.328093	1.23463	0.686953	0.286429
11	M41	M41	48	M41_1	SQTL046	0.799436	0.732802	0.749356	0.41568	0.794171	0.619504	0.439076	0.587996	0.753212	0.181184	0.972784	0.408506	0.102532	0.960382			11	M41	M41	48	M41_1	SQTL046	1.01234	1.70012	4.53095	0.940103	0.180139	0.242746	0.341657	1.07607	0.913596	0.527505	0.990569	0.787086	0.50567	0.725276	0.559177	0.430429	0.484935	0.778683	0.12685	0.800425	0.325248	0.0859297
12	M42	M42	49	M42_2	SQTL047	1.33195	1.00931	0.983917	0.690315	1.0244	0.904356	0.695303	0.824003	0.795463	0.583119	1.2145	0.873635	0.646228	1.17276			12	M42	M42	49	M42_2	SQTL047	1.18289	1.09246	2.05298	1.3408	0.460395	0.568171	0.527589	0.918154	1.52215	0.824009	1.36434	1.03346	0.839761	0.93553	0.816291	0.681612	0.679577	0.822362	0.408254	0.999311	0.695578	0.541591
14	M54	M54	61	M54_2	SQTL059	1.11993	1.02626	1.06946	0.785264	0.941257	0.871154	1.04125	1.13683	0.87866	1.53599	1.16735	1.13831	1.15338	1.12051			14	M54	M54	61	M54_2	SQTL059	1.15323	0.498478	0.274423	1.06522	0.403317	0.571222	0.823658	1.01534	1.27986	0.442869	1.38725	1.12331	0.955265	0.859602	0.786322	1.02075	0.937574	0.908372	1.07538	0.960515	0.90631	0.966629
15	M55	M55	62	M55_2	SQTL060	1.06614	0.977063	0.578176	0.406164	0.707008	0.617788	0.425264	0.840189	0.963129	0.132024	1.0267	0.384286	0.0613048	1.00993			15	M55	M55	62	M55_2	SQTL060	1.03966	1.73551	5.60667	0.768714	0.187686	0.214155	0.426699	1.49741	1.21839	0.458513	1.32075	0.607287	0.494094	0.645675	0.557628	0.41689	0.692925	0.995697	0.0924328	0.844788	0.305964	0.0513784
16	M53	M53	60	M53_2	SQTL058	0.490261	0.654688	0.735647	0.567431	0.863446	0.710795	0.512221	0.802744	0.980072	0.149085	1.05278	0.450726	0.115219	0.994801			16	M53	M53	60	M53_2	SQTL058	0.830456	1.76898	5.10557	0.848496	0.219412	0.244786	0.902789	1.4379	0.560271	0.640413	0.884978	0.772687	0.690273	0.788541	0.641579	0.502135	0.662044	1.01321	0.104378	0.866244	0.358863	0.0965629
17	M14	M14	18	M14_3	SQTL016	1.09245	1.00111	1.10018	1.58242	1.0437	0.767312	0.51614	0.652611	1.21838	0.256021	1.38233	0.603624	0.403754	1.10386			17	M14	M14	18	M14_3	SQTL016	1.45053	0.950231	2.4742	1.03871	0.647347	0.78334	1.04108	1.17026	1.24846	0.592284	1.35326	1.15557	1.925	0.953163	0.692593	0.505976	0.538225	1.25958	0.179246	1.13741	0.480599	0.338379
18	M03	M03	7	M03_1	SQTL005	0.858445	0.945275	1.05228	0.973377	1.05192	0.633773	0.593473	0.825901	1.18481	0.22324	1.00946	0.464614	0.141734	1.12961			18	M03	M03	7	M03_1	SQTL005	1.05739	1.09138	1.38136	1.35931	0.447615	0.633834	1.35985	1.50102	0.981031	0.4679	1.27778	1.10526	1.1841	0.960666	0.572057	0.581786	0.681142	1.22487	0.156295	0.8306	0.369921	0.118785
19	M05	M05	9	M05_2	SQTL007	0.991006	0.908404	0.962175	0.971106	1.04048	0.622473	0.507559	0.777236	1.17775	0.191867	0.932799	0.429421	0.117442	1.11796			19	M05	M05	9	M05_2	SQTL007	0.97933	1.16722	1.3528	1.24866	0.446954	0.591764	0.82862	1.50522	1.13252	0.478173	1.22794	1.01062	1.18134	0.950218	0.561857	0.497564	0.641007	1.21757	0.13433	0.767524	0.3419	0.0984261
20	M17	M17	21	M17_2	SQTL019	1.05545	0.967479	1.00054	0.720047	1.16981	0.850658	0.905014	1.15902	0.824703	0.382463	1.14132	0.65587	0.236148	1.14077			20	M17	M17	21	M17_2	SQTL019	0.829105	1.41189	1.89425	1.32693	0.749651	0.739793	0.653406	1.17835	1.20617	0.709343	1.30779	1.05092	0.87593	1.06833	0.767823	0.887192	0.955871	0.852591	0.26777	0.939096	0.522197	0.197911
21	M04	M04	8	M04_1	SQTL006	0.432969	0.523621	0.992998	0.666478	1.09695	1.0515	1.01178	1.29756	0.893681	1.28499	1.32443	1.17556	1.65119	0.828731			21	M04	M04	8	M04_1	SQTL006	1.12429	1.36131	2.11632	1.11253	0.601682	0.677036	1.61728	1.08775	0.494797	0.962269	0.707807	1.043	0.810763	1.00179	0.94911	0.991856	1.07013	0.923902	0.899645	1.08977	0.935969	1.38383
22	M59	M59	68	M59_3	SQTL066	0.898941	0.824013	1.1228	0.673822	1.01156	1.01669	0.777273	1.1254	0.839276	1.06769	1.18897	1.06906	1.58165	1.04391			22	M59	M59	68	M59_3	SQTL066	1.2753	0.804369	1.08018	0.89848	0.703441	0.91908	1.35943	0.941074	1.02731	0.902173	1.11386	1.17933	0.819696	0.923807	0.917688	0.761967	0.92815	0.867657	0.747512	0.978304	0.851174	1.32555
23	M01	M01	6	M01_1	SQTL004	0.850898	0.894597	1.22729	0.493065	1.24636	1.0952	1.0867	1.82754	1.02137	0.686239	1.43767	1.0231	0.608332	0.951084			23	M01	M01	6	M01_1	SQTL004	1.09713	1.42524	2.19258	1.31551	0.825685	0.991916	1.80119	1.27873	0.972407	0.966634	1.20928	1.28909	0.599808	1.13824	0.988551	1.0653	1.50722	1.0559	0.48045	1.18294	0.814579	0.509831
24	M07	M07	11	M07_1	SQTL009	0.945981	0.867132	1.22633	0.84507	1.05763	0.972047	0.869358	1.18348	1.11821	0.522031	1.14316	0.940714	0.503922	1.01893			24	M07	M07	11	M07_1	SQTL009	0.995261	0.648121	0.307389	1.14594	0.540298	0.761869	1.65613	0.994342	1.08107	0.69952	1.17215	1.28808	1.02802	0.96588	0.87739	0.852239	0.976047	1.15603	0.365485	0.940615	0.748986	0.422327
25	M56	M56	63	M56_3	SQTL061	0.965383	0.88423	1.28119	0.71239	0.938611	1.00966	0.669961	1.33989	0.8353	1.26908	1.3293	1.19365	1.87676	1.15296			25	M56	M56	63	M56_3	SQTL061	1.49296	0.78032	0.895745	0.920212	0.32808	0.459221	1.31453	0.849133	1.10324	0.811544	1.19526	1.3457	0.866614	0.857186	0.91134	0.656768	1.10504	0.863546	0.888513	1.09377	0.950375	1.57287
26	M26	M26	30	M26_1	SQTL028	1.26853	1.16254	1.09378	0.935828	1.05584	0.797035	0.841128	1.21753	0.864542	0.617538	1.32654	0.825695	0.502438	1.09948			26	M26	M26	30	M26_1	SQTL028	1.23179	1.05749	0.113496	1.20544	0.456548	0.628763	0.985949	1.09489	1.44967	0.724124	1.57147	1.14885	1.13842	0.964249	0.719421	0.824565	1.00413	0.893777	0.432351	1.0915	0.657409	0.421083
27	M25	M25	29	M25_2	SQTL027	0.246373	0.703101	0.480626	0.638735	0.934934	0.716989	0.643143	1.22394	0.952533	0.299932	1.21406	0.532028	0.239305	0.482093			27	M25	M25	29	M25_2	SQTL027	0.00232939	1.84545	0.344216	0.771854	0.317257	0.424234	1.46754	1.36001	0.281555	0.69324	0.95042	0.504826	0.777014	0.853828	0.647169	0.630479	1.00941	0.984743	0.209989	0.998953	0.423595	0.200557
28	M16	M16	20	M16_2	SQTL018	1.26794	1.16209	0.950792	0.86095	1.01801	0.906028	1.22119	1.36627	0.667506	1.20256	1.29153	0.90997	1.10456	1.04668			28	M16	M16	20	M16_2	SQTL018	0.853249	1.20779	0.0517469	1.2019	0.574382	0.810661	1.23946	0.793365	1.449	0.873629	1.57086	0.998665	1.04734	0.929699	0.8178	1.19715	1.1268	0.690078	0.841938	1.06269	0.724508	0.92571
29	M60	M60	69	M60_2	SQTL067	1.15274	1.05666	1.2392	0.78966	0.96867	0.881445	1.09606	1.34121	0.947944	0.365314	0.918371	0.624193	0.332028	1.06711			29	M60	M60	69	M60_2	SQTL067	1.0844	0.929682	0.963057	1.06081	0.418043	0.555188	0.508082	1.14632	1.31735	0.785382	1.42835	1.3016	0.960612	0.884637	0.795611	1.07447	1.10613	0.979999	0.255764	0.755653	0.496976	0.278266
30	M58	M58	64	M58_2	SQTL062	1.11424	1.0217	0.79837	0.637038	0.906202	0.639448	0.547443	0.869107	1.12958	0.0914406	0.946197	0.334702	0.0432507	1.10238			30	M58	M58	64	M58_2	SQTL062	0.898415	2.02496	6.24212	1.08778	0.14244	0.194428	0.363254	1.54337	1.27335	0.501454	1.38109	0.838568	0.774949	0.827589	0.57718	0.536663	0.716775	1.16778	0.0640195	0.778549	0.266486	0.0362475
31	M37	M37	44	M37_3	SQTL042	0.875548	1.13171	0.871739	0.271735	0.932045	0.989598	0.758155	0.799041	1.33176	0.14818	1.19569	0.635262	0.153583	1.02135			31	M37	M37	44	M37_3	SQTL042	1.07904	1.54935	1.52843	1.30651	0.19817	0.264482	0.0855174	2.08696	1.00058	1.04532	1.5298	0.915631	0.330563	0.851189	0.893232	0.743226	0.65899	1.37679	0.103744	0.983835	0.505789	0.128715
32	M19	M19	23	M19_1	SQTL021	1.15809	1.06104	1.10868	0.858007	1.06313	1.0449	0.857939	0.980343	1.00034	0.756245	1.14742	0.979286	0.631764	1.16676			32	M19	M19	23	M19_1	SQTL021	1.22027	1.01619	1.35961	0.966259	0.625114	0.871519	1.06458	0.986279	1.32347	0.783812	1.43426	1.1645	1.04376	0.970906	0.943149	0.841045	0.808514	1.03417	0.529463	0.944117	0.779697	0.529469
33	M11	M11	15	M11_2	SQTL013	1.24842	1.1439	1.12328	0.666008	1.13998	1.02425	0.938277	0.700893	1.14219	0.287047	1.42252	0.991694	0.268052	1.06384			33	M11	M11	15	M11_2	SQTL013	0.82524	1.00344	0.813417	1.32383	0.803729	0.994338	0.685297	1.24514	1.42669	0.727765	1.54627	1.17984	0.810192	1.04108	0.924511	0.9198	0.578044	1.18081	0.200968	1.17048	0.789576	0.224649
34	M27	M27	31	M27_1	SQTL029	1.26955	1.16283	1.02818	0.759766	1.10865	0.85933	0.90653	1.08483	1.03048	0.46686	1.03431	0.73464	0.308816	1.07076			34	M27	M27	31	M27_1	SQTL029	1.0645	1.04233	0.978205	0.984027	0.802903	1.05287	0.464592	1.21128	1.45084	0.687941	1.57186	1.07995	0.924246	1.01247	0.775649	0.888679	0.894688	1.06532	0.326858	0.851051	0.584912	0.258813
35	M31	M31	38	M31_1	SQTL036	1.089	1.80212	1.22046	0.424969	1.24777	0.701461	0.963894	1.54913	1.23449	0.395853	1.1705	0.525808	0.254634	1.15718			35	M31	M31	38	M31_1	SQTL036	0.91796	1.57239	1.52275	1.27732	0.670781	0.735243	0.490078	1.92552	1.24451	0.425055	2.43603	1.28191	0.516971	1.13952	0.633154	0.944913	1.27761	1.27623	0.277145	0.963106	0.418642	0.213404
36	M33	M33	40	M33_2	SQTL038	1.38925	1.27249	0.901182	0.760453	1.04577	0.822871	0.714575	0.948868	1.03747	0.447926	1.09823	0.638766	0.221633	1.09782			36	M33	M33	40	M33_2	SQTL038	0.800975	1.17921	1.28272	1.17839	0.442831	0.507528	0.637591	1.20427	1.58763	0.517165	1.7201	0.946557	0.925083	0.95505	0.742741	0.700504	0.782556	1.07255	0.313602	0.903643	0.508579	0.185746
37	M35	M35	42	M35_1	SQTL040	0.85808	0.786558	0.769177	0.602932	0.815528	0.735868	0.293001	1.07788	1.19349	0.137904	1.25416	0.297907	0.0987684	1.12907			37	M35	M35	42	M35_1	SQTL040	1.05676	2.25258	4.78519	1.03723	0.16469	0.227432	0.650359	1.54503	0.980614	0.502078	1.06323	0.807905	0.73346	0.74478	0.66421	0.287231	0.888956	1.23385	0.0965497	1.03194	0.237191	0.0827758
38	M09	M09	13	M09_2	SQTL011	1.23545	1.13247	0.870712	0.688377	1.0016	0.950131	0.421801	0.968212	1.30334	0.156351	1.0353	0.40892	0.0883774	1.06563			38	M09	M09	13	M09_2	SQTL011	1.10139	1.12097	2.58538	0.880574	0.448729	0.619427	0.703781	1.32208	1.41187	0.353166	1.53083	0.914553	0.837403	0.914707	0.857608	0.413495	0.798509	1.34741	0.109465	0.851862	0.325578	0.0740674
39	M10	M10	14	M10_1	SQTL012	0.583078	0.753821	0.768018	0.704282	0.632617	1.27504	0.686392	0.843283	1.47229	0.475234	1.03106	0.707299	0.34964	0.688744			39	M10	M10	14	M10_1	SQTL012	1.08184	0.69328	0.713447	1.08506	0.488581	0.594971	1.44854	1.15882	0.666342	0.551497	1.01898	0.806688	0.856751	0.577737	1.15088	0.672875	0.695477	1.52208	0.332721	0.848373	0.563144	0.293027
40	M24	M24	28	M24_1	SQTL026	1.10561	1.01885	1.10189	1.03547	1.07121	1.149	0.74221	1.00515	1.34025	0.430753	0.914332	0.713649	0.404525	1.04118			40	M24	M24	28	M24_1	SQTL026	0.987652	0.505563	0.396254	1.25203	0.896509	1.03294	1.29551	1.25516	1.26349	0.572965	1.37723	1.15738	1.25964	0.978283	1.03711	0.727595	0.828971	1.38558	0.301579	0.75233	0.5682	0.339024
41	M23	M23	27	M23_2	SQTL025	0.89578	0.820899	1.3111	0.837442	1.06434	1.31635	0.844947	1.06841	1.65648	0.362659	1.04829	0.714907	0.519747	1.25859			41	M23	M23	27	M23_2	SQTL025	1.18391	0.626988	0.846132	1.39432	0.743159	0.738093	0.707428	1.44751	1.0237	0.63484	1.10965	1.37712	1.01874	0.972005	1.18817	0.828309	0.881146	1.7125	0.253905	0.862555	0.569201	0.43559
42	M34	M34	41	M34_2	SQTL039	1.0607	0.971645	1.02846	0.791266	0.938126	1.10852	0.816283	1.03721	1.2486	0.587394	0.956777	0.698954	0.594664	1.11709			42	M34	M34	41	M34_2	SQTL039	1.08737	0.467415	0.382204	1.20883	0.45964	0.568073	0.504987	1.0425	1.21217	0.435704	1.31343	1.08025	0.962566	0.856743	1.00058	0.800209	0.855411	1.29082	0.411247	0.787255	0.5565	0.498377
43	M08	M08	12	M08_3	SQTL010	1.01868	0.933343	1.28456	0.612556	1.14251	1.24624	0.854954	1.16389	1.12459	2.18201	1.13141	1.50278	2.46439	1.13656			43	M08	M08	12	M08_3	SQTL010	1.43557	0.810456	0.562935	0.970339	0.450445	0.635923	1.79352	1.07705	1.16415	1.08547	1.26165	1.34923	0.745167	1.0434	1.12488	0.838118	0.95989	1.16262	1.52767	0.930947	1.1965	2.06536
44	M15	M15	19	M15_1	SQTL017	0.586325	0.773195	0.846979	0.671008	1.02577	0.727036	0.575734	0.824728	0.954269	0.272265	1.18995	0.577417	0.222527	0.893132			44	M15	M15	19	M15_1	SQTL017	0.426043	1.15509	1.88563	0.823975	0.900781	1.00776	1.00752	1.0651	0.670053	0.536981	1.04517	0.889625	0.816274	0.936784	0.656239	0.564397	0.680174	0.986538	0.190618	0.979116	0.459733	0.186495
45	M51	M51	58	M51_1	SQTL056	1.18993	1.09065	1.12119	0.671375	0.954984	0.967532	0.623231	0.967979	0.765743	0.951389	1.19894	1.03189	1.1068	1.04525			45	M51	M51	58	M51_1	SQTL056	1.51108	1.21873	2.57544	0.904753	0.352424	0.470826	1.30748	0.951703	1.35985	0.88978	1.47429	1.17764	0.81672	0.872139	0.873315	0.610959	0.798317	0.791637	0.666087	0.986511	0.821579	0.927591
46	M36	M36	43	M36_1	SQTL041	0.342926	0.260798	0.689974	2.0477	0.882152	1.35072	1.01766	0.842864	0.453831	3.71046	0.00365661	2.64911	4.98991	0.409564			46	M36	M36	43	M36_1	SQTL041	0.615896	0.00674938	0.0190088	0.830837	0.333604	0.416102	1.42697	0.828313	0.391895	5.03723	0.352535	0.724714	2.491	0.805625	1.21919	0.99762	0.695132	0.469177	2.59777	0.00300873	2.1092	4.18195
47	M20	M20	24	M20_1	SQTL022	0.84522	0.774745	0.897671	0.541839	0.947994	1.09347	1.11273	1.18429	0.49008	1.09977	0.00130938	2.16456	1.19035	0.715541			47	M20	M20	24	M20_1	SQTL022	1.13258	0.00253357	0.0045952	1.04763	0.42138	0.561978	1.27695	0.831555	0.965917	4.05796	1.04726	0.942869	0.659141	0.865755	0.986987	1.09082	0.976711	0.506652	0.769975	0.00107739	1.7234	0.997605
48	M21	M21	25	M21_1	SQTL023	0.44734	0.894285	1.49006	1.42539	1.04175	1.75107	1.48401	1.15388	1.0007	3.67862	0.00117634	3.02749	2.82974	1.12367			48	M21	M21	25	M21_1	SQTL023	1.12673	0.00245183	0.000724457	1.34747	0.593271	0.664809	0.689417	1.31727	0.51122	3.17188	1.20885	1.56508	1.73397	0.951376	1.58056	1.45479	0.951631	1.03454	2.57548	0.000967915	2.41046	2.37155
49	M49	M49	56	M49_1	SQTL054	0.554669	0.929759	1.20651	0.805007	0.933575	1.47111	0.730746	1.33249	0.687255	2.63214	0.853313	1.19797	2.01103	1.08007			49	M49	M49	56	M49_1	SQTL054	1.17153	1.2846	2.09363	1.29159	0.307634	0.353921	0.70625	1.00031	0.633876	0.902863	1.25681	1.26726	0.979282	0.852587	1.32786	0.716356	1.09894	0.710495	1.84281	0.702122	0.953812	1.6854
50	M48	M48	55	M48_1	SQTL053	0.915086	0.838681	0.84485	0.543583	0.853853	1.03882	0.716661	1.21656	0.708195	0.851775	1.04353	0.817169	0.506816	1.05818			50	M48	M48	55	M48_1	SQTL053	0.933583	1.93218	6.05529	1.01954	0.288493	0.334042	0.563948	1.1504	1.04576	1.23431	1.13369	0.887389	0.661263	0.77978	0.93766	0.702549	1.00333	0.732143	0.596346	0.858637	0.650622	0.424752
51	M50	M50	57	M50_2	SQTL055	0.866066	0.976024	1.3555	0.947024	0.950086	1.15112	1.06253	1.33166	0.968781	3.80275	0.748799	1.37746	3.97691	1.10795			51	M50	M50	57	M50_2	SQTL055	1.22928	0.6053	0.444177	1.09248	0.422766	0.53723	1.44331	1.15406	0.98974	0.801061	1.31935	1.42375	1.15204	0.867665	1.03903	1.0416	1.09825	1.00154	2.66238	0.616126	1.09672	3.33297
52	M47	M47	54	M47_1	SQTL052	0.818177	1.16146	0.993257	0.771368	1.02159	0.763875	0.879646	1.36677	0.824505	0.56823	1.0655	0.729043	0.573393	0.997869			52	M47	M47	54	M47_1	SQTL052	1.22145	0.836355	1.29006	0.939038	0.467203	0.602365	1.50371	0.796853	0.935013	0.737093	1.57	1.04327	0.938361	0.932962	0.68949	0.862324	1.12721	0.852386	0.39783	0.876711	0.580456	0.48055
53	M29	M29	36	M29_1	SQTL034	1.04377	0.956588	0.99419	1.59951	0.99815	0.779945	0.784622	0.574687	0.993006	1.27527	0.684567	0.769702	0.355477	0.860491			53	M29	M29	36	M29_1	SQTL034	0.807429	1.0813	2.41389	1.03546	0.342126	0.427304	1.37029	1.06093	1.19281	0.698626	1.29307	1.04425	1.94578	0.91156	0.703995	0.769172	0.473959	1.02658	0.89284	0.563275	0.612828	0.297918
54	M28	M28	35	M28_1	SQTL033	1.36451	1.24999	0.948906	0.699112	1.11395	0.98813	0.968575	0.986468	1.09838	0.67784	0.918747	0.825913	0.310231	1.12604			54	M28	M28	35	M28_1	SQTL033	0.990372	0.846981	1.17778	0.884252	0.905344	1.03035	1.22945	1.17971	1.55936	0.679616	1.68968	0.996684	0.850462	1.01731	0.891908	0.949502	0.813565	1.13552	0.47457	0.755962	0.657583	0.259999
55	M46	M46	53	M46_3	SQTL051	1.34824	1.23586	1.1182	1.00153	0.961206	1.5745	1.66575	0.824294	0.779764	2.12544	1.15817	1.49413	1.53283	1.0583			55	M46	M46	53	M46_3	SQTL051	1.11829	1.48598	4.35889	1.14299	0.503886	0.699221	0.923294	0.72319	1.54077	1.3491	1.67058	1.1745	1.21835	0.87782	1.42118	1.63294	0.679816	0.806132	1.48807	0.952967	1.18961	1.28463
56	M45	M45	52	M45_2	SQTL050	1.07563	0.985978	1.53239	0.7172	0.930386	0.688634	0.585858	0.950339	0.85254	0.376064	0.961588	0.524011	0.512321	1.0631			56	M45	M45	52	M45_2	SQTL050	1.18729	0.7934	1.0465	0.933776	0.327154	0.507584	0.957552	0.887282	1.22923	0.509054	1.3328	1.60955	0.872465	0.849674	0.621575	0.574321	0.783769	0.88137	0.263291	0.791213	0.417212	0.429366
57	M32	M32	39	M32_1	SQTL037	0.167225	0.608182	0.634441	0.896771	0.996486	0.558635	0.638725	1.04738	0.913463	0.222755	0.865458	0.485987	0.126916	0.563901			57	M32	M32	39	M32_1	SQTL037	0.00903176	0.71826	0.944354	0.795205	0.470105	0.528005	1.67542	1.26138	0.191105	0.521829	0.822113	0.666385	1.09091	0.91004	0.504236	0.626147	0.863801	0.944353	0.155955	0.712116	0.386938	0.106365
59	M30	M30	37	M30_1	SQTL035	0.84422	0.772897	1.05587	0.367482	0.998109	1.00169	1.49068	1.35325	1.07143	1.31875	1.05334	1.01447	1.21962	1.1762			59	M30	M30	37	M30_1	SQTL035	1.13818	1.16158	1.16896	1.28042	0.271599	0.36575	0.587241	1.54332	0.964775	1.13283	1.04477	1.10904	0.447038	0.911522	0.904146	1.46132	1.11606	1.10767	0.923286	0.866708	0.807711	1.02214
60	M40	M40	47	M40_1	SQTL045	0.479253	0.874361	0.704158	0.734822	0.867488	0.493768	0.225928	0.870723	1.4129	0.0494486	0.880081	0.185376	0.0259778	1.01799			60	M40	M40	47	M40_1	SQTL045	1.28756	1.6476	3.59007	0.803748	0.126852	0.174423	0.872802	1.97414	0.54769	0.400894	1.18192	0.739613	0.893903	0.792233	0.445686	0.221479	0.718108	1.46068	0.03462	0.724148	0.147595	0.0217715
			4	Col0	SQTL002	0.634503	0.394755	0.61527	0.942428	1.29315	1.36443	1.20246	1.41153	1.16688	2.30253	1.50164	1.58163	1.27265	0.476135						4	Col0	SQTL002	1.2321	1.54299	1.5312	1.01659	1.82039	1.46423	1.78581	1.18668	0.725109	1.37712	0.533612	0.646249	1.14645	1.18097	1.23156	1.17878	1.16412	1.20634	1.61205	1.23558	1.25928	1.06659
		Col0	33	Col0	SQTL031	0.984153	0.902123	1.10816	0.903651	1.06301	1.04678	0.960195	1.06964	0.849004	0.768465	1.15036	1.12293	0.82026	1.0593					Col0	33	Col0	SQTL031	0.725436	0.96801	1.17386	0.886666	0.784329	1.05144	0.440312	0.926972	1.12469	0.949757	1.21945	1.16396	1.09928	0.970793	0.944849	0.941287	0.88216	0.877714	0.538019	0.946541	0.894067	0.687443
			66	Col0	SQTL064	1.00648	0.922459	1.13276	0.620035	0.928814	0.912441	0.897611	1.1564	0.885984	1.21398	0.993995	1.06338	1.4867	1.05682						66	Col0	SQTL064	1.04246	0.489003	0.294941	1.09675	0.39528	0.484327	0.773878	0.886346	1.1502	0.673122	1.24694	1.18979	0.754266	0.848239	0.823589	0.879935	0.953716	0.915944	0.849933	0.817878	0.846653	1.24597
			5	Ex.buf	SQTL003	#VALUE!	#VALUE!	#VALUE!	0.0658179	0.00177094	#VALUE!	#VALUE!	#VALUE!	#VALUE!	#VALUE!	#VALUE!	#VALUE!	#VALUE!	0.917429						5	Ex.buf	SQTL003	0.0184605	#VALUE!	#VALUE!	0.0119379	#VALUE!	#VALUE!	0.000613145	#VALUE!	#VALUE!	#VALUE!	#VALUE!	#VALUE!	0.0800667	0.00161731	#VALUE!	#VALUE!	#VALUE!	#VALUE!	#VALUE!	#VALUE!	#VALUE!	#VALUE!
		Ex.buf	34	Ex.buf	SQTL032	#VALUE!	#VALUE!	#VALUE!	#VALUE!	0.00194666	#VALUE!	#VALUE!	#VALUE!	#VALUE!	#VALUE!	#VALUE!	#VALUE!	#VALUE!	0.891197					Ex.buf	34	Ex.buf	SQTL032	0.018319	#VALUE!	#VALUE!	0.0117114	#VALUE!	#VALUE!	0.000551462	#VALUE!	#VALUE!	#VALUE!	#VALUE!	#VALUE!	#VALUE!	0.00177778	#VALUE!	#VALUE!	#VALUE!	#VALUE!	#VALUE!	#VALUE!	#VALUE!	#VALUE!
			67	Ex.buf	SQTL065	#VALUE!	#VALUE!	#VALUE!	0.000573392	0.00138657	#VALUE!	#VALUE!	#VALUE!	#VALUE!	#VALUE!	#VALUE!	#VALUE!	#VALUE!	0.788326						67	Ex.buf	SQTL065	0.0229456	#VALUE!	#VALUE!	0.0163679	#VALUE!	#VALUE!	0.000614068	#VALUE!	#VALUE!	#VALUE!	#VALUE!	#VALUE!	0.000697525	0.00126629	#VALUE!	#VALUE!	#VALUE!	#VALUE!	#VALUE!	#VALUE!	#VALUE!	#VALUE!
			70	tt4	SQTL068	0.00103077	0.000944853	#VALUE!	1.67917	0.00107849	1.53882	3.17664	0.122523	0.55755	12.882	0.00268898	2.4103	11.2955	0.623298						70	tt4	SQTL068	0.76767	0.00531001	0.00550977	0.694825	0.129373	#VALUE!	0.00768097	1.31013	0.00117796	2.84615	0.00127721	#VALUE!	2.04269	0.000984927	1.38897	3.11409	0.101048	0.576404	9.01896	0.00221255	1.91905	9.46656
			71	tt5	SQTL069	0.00551749	0.00505752	0.640952	2.31803	0.00112443	1.86599	3.4891	0.0791673	0.411978	4.77363	0.00172075	1.51173	12.1493	0.550814						71	tt5	SQTL069	0.821734	0.00248537	0.0088337	0.697257	0.163003	#VALUE!	0.114538	1.22574	0.00630539	4.23954	0.00683653	0.673224	2.81986	0.00102688	1.68429	3.42039	0.0652913	0.425909	3.34212	0.00141587	1.20363	10.1821
			72	tt8	SQTL070	1.02539	0.941322	0.857938	17.2396	0.470516	1.61616	5.71424	0.573572	0.672953	18.8939	0.00450407	3.7857	13.2268	0.799827						72	tt8	SQTL070	1.15595	0.00361634	0.0567251	0.980491	0.115029	0.00282539	0.728092	1.295	1.17182	2.82388	1.27244	0.901135	20.9718	0.429698	1.45878	5.60171	0.47304	0.695709	13.228	0.00370603	3.01413	11.0852
			73	tt19	SQTL071	0.399569	0.38008	0.708329	13.5301	0.369347	1.32407	5.75112	0.639458	0.50756	19.2845	0.00535525	2.85294	17.2107	0.512355						73	tt19	SQTL071	0.993976	0.00258812	0.046828	0.760971	0.148338	#VALUE!	1.39547	0.896141	0.456628	2.70739	0.513774	0.743994	16.4592	0.337306	1.19514	5.63787	0.527377	0.524723	13.5015	0.0044064	2.27148	14.4239
			74	tt2-1	SQTL072	0.120121	0.379358	4.85245	3.43858	0.26508	1.80164	6.55536	0.0757507	0.584899	20.9747	0.00530612	3.91162	17.422	0.886897						74	tt2-1	SQTL072	1.23815	0.00664043	0.0277111	1.13722	0.168047	#VALUE!	0.773065	1.20462	0.137275	3.72016	0.5128	5.09678	4.183	0.242084	1.6262	6.42627	0.0624735	0.604678	14.6848	0.00436598	3.11439	14.6011
			75	f3'h	SQTL073	0.00253782	0.00232629	0.0130729	0.876514	0.0239413	1.00034	2.29308	0.101957	0.392483	2.21698	0.00121708	1.47694	2.44483	4.66251						75	f3'h	SQTL073	0.934116	0.00471843	0.0102284	0.717849	0.167159	0.0060939	1.49746	1.56788	0.00290022	4.40564	0.00314457	0.0137311	1.06627	0.0218644	0.902927	2.24792	0.0840863	0.405755	1.55215	0.00100144	1.17593	2.04896
			76	3gt	SQTL074	1.01444	0.930691	5.82684	18.8615	0.51546	1.99486	6.23551	0.555469	0.546641	14.9485	0.00426231	3.4671	16.7047	0.769496						76	3gt	SQTL074	0.872755	0.00234123	0.0407636	0.900496	0.1835	0.24244	0.593438	1.08622	1.1593	3.43776	1.25807	6.12022	22.9448	0.470743	1.8006	6.11272	0.45811	0.565126	10.4657	0.00350711	2.76046	13.9998
			77	ban	SQTL075	0.275677	0.909943	2.2657	24.6229	0.670393	2.00239	3.72324	0.462221	0.526011	12.2126	0.00650941	2.73641	19.4122	0.699735						77	ban	SQTL075	0.809014	0.00702826	0.0163952	1.21277	0.138555	#VALUE!	0.386491	1.19146	0.315044	4.32884	1.23002	2.37978	29.9534	0.612236	1.8074	3.64993	0.381206	0.543798	8.55027	0.00535607	2.1787	16.269
			78	TT2.A.1	SQTL076	0.298847	1.26932	1.13136	20.7869	0.567472	1.56961	5.43191	0.379784	0.382338	10.2675	0.00400354	2.29345	12.367	0.716687						78	TT2.A.1	SQTL076	0.609953	0.00593928	0.0396606	1.34889	0.252819	0.141366	0.501657	1.05293	0.341522	3.15101	1.71581	1.18833	25.287	0.518244	1.41676	5.32495	0.313217	0.395267	7.18848	0.00329419	1.82602	10.3645
			79	TT.2B.2	SQTL077	0.0485238	0.200881	1.34909	4.54061	0.124049	2.63012	4.86842	0.335263	0.695013	25.4135	0.00192461	1.7438	27.0649	0.720576						79	TT.2B.2	SQTL077	0.974397	0.00851581	0.00951152	1.0059	0.0454881	0.0165928	0.413719	1.31076	0.055453	4.49214	0.271542	1.41702	5.5236	0.113287	2.374	4.77256	0.2765	0.718516	17.7925	0.0015836	1.38839	22.6826
			80	TT2.C.1	SQTL078	0.871416	0.798507	1.3618	14.9015	0.406317	1.4817	3.30491	0.335006	0.549635	26.6486	0.0020443	2.53866	26.5996	0.675055						80	TT2.C.1	SQTL078	0.866645	0.00124645	0.0351755	1.11522	0.0572689	0.00683783	0.884891	0.820177	0.995855	2.44992	1.07939	1.43037	18.1275	0.371069	1.33742	3.23983	0.276288	0.568221	18.6573	0.00168209	2.02126	22.2926
			81	Col-0	SQTL079	0.671584	1.15816	0.865667	18.5693	0.507641	1.06739	3.31457	0.625421	0.442857	6.86701	0.00257099	2.46167	12.0842	0.798737						81	Col-0	SQTL079	0.704497	0.00102546	0.0417214	1.14177	0.277505	0.319107	0.33454	1.11561	0.767487	2.69068	1.56554	0.909253	22.5894	0.463603	0.963452	3.2493	0.515801	0.457832	4.80774	0.00211546	1.95996	10.1276
			82	PCHI-LI	SQTL080	0.729701	0.668694	0.98657	8.39834	0.355586	1.38732	3.01659	0.435499	0.162766	8.65114	0.00519597	4.16878	12.6723	0.923331						82	PCHI-LI	SQTL080	1.28089	0.00076153	0.00351483	0.784247	0.104182	#VALUE!	1.50093	0.201065	0.833902	1.51598	0.90391	1.03624	10.2165	0.324738	1.25223	2.95719	0.359168	0.16827	6.05684	0.00427535	3.31914	10.6204
			83	7rt3	SQTL081	0.609653	0.559722	#VALUE!	6.5024	0.471176	2.40601	2.52594	0.48863	0.288107	10.4091	0.00236794	2.96385	35.3989	0.457279						83	7rt3	SQTL081	1.34416	0.00312981	0.0191262	0.72258	0.168496	0.0161925	0.0235328	0.54562	0.696712	4.06953	0.756606	#VALUE!	7.9101	0.430302	2.17172	2.4762	0.402986	0.297849	7.28762	0.00194838	2.35978	29.6671
			84	omt1	SQTL082	0.287417	0.542344	0.159566	10.5945	0.289196	2.26036	2.20076	0.345594	0.332922	0.915001	0.00132891	2.70057	2.40629	0.849734						84	omt1	SQTL082	0.309467	0.000854368	0.0129908	0.364332	0.154773	0.0177595	0.686457	0.691096	0.32846	3.95479	0.733116	0.1676	12.8881	0.264108	2.04025	2.15743	0.28502	0.34418	0.640611	0.00109345	2.15017	2.01667
			85	MYB12-OX	SQTL083	0.116895	0.371078	2.86792	5.97305	0.252237	2.55784	2.55101	0.128831	0.48982	21.3016	0.000937113	2.61654	101.73	1.10556						85	MYB12-OX	SQTL083	1.30129	0.00374153	0.017905	0.710918	0.0464575	0.00499656	1.84864	0.821834	0.133588	4.67123	0.501607	3.01232	7.26615	0.230356	2.30876	2.50077	0.106251	0.506384	14.9137	0.000771074	2.08326	85.258
			86	11.12.111	SQTL084	0.00263275	0.0024646	0.0935938	9.65771	0.000511043	3.25162	2.9524	0.165575	0.506998	4.6136	0.00385266	3.15162	31.7533	0.420638						86	11.12.111	SQTL084	1.28675	0.00256453	0.00981365	0.761502	0.170596	0.0177582	0.0530409	0.704603	0.00300871	5.6876	0.00333153	0.0983063	11.7485	0.00046671	2.93498	2.89426	0.136554	0.524143	3.23008	0.00317004	2.50929	26.6118
			87	mto1-1	SQTL085	0.125645	0.368331	1.5707	8.03634	0.219165	3.52861	1.20894	0.374813	0.434661	4.58524	0.00181666	2.11806	41.9189	0.793094						87	mto1-1	SQTL085	0.954012	0.00256189	0.0162466	0.949655	0.16711	0.0246328	0.319153	0.653834	0.143587	6.51056	0.497893	1.64979	9.77611	0.200152	3.185	1.18513	0.309118	0.44936	3.21022	0.00149478	1.68638	35.1314
			88	sur1	SQTL086	0.0315548	0.059988	1.21883	12.9257	0.0471505	2.84726	1.57064	0.126072	0.409552	2.07286	0.00172648	1.54366	22.7354	0.679343						88	sur1	SQTL086	1.00044	0.00275489	#VALUE!	1.33586	0.11203	0.00921516	0.0966816	1.05218	0.0360609	6.83719	0.0810891	1.2802	15.724	0.0430601	2.57	1.53972	0.103975	0.423401	1.45125	0.00142058	1.22904	19.0541
			89	355ATR	SQTL087	1.06622	0.977347	1.57907	29.5753	0.389852	1.90684	2.88939	0.302573	0.424188	13.5076	0.00158356	3.49239	40.949	0.936049						89	355ATR	SQTL087	1.187	0.00123316	0.0226663	0.661539	0.126632	0.0237395	1.95541	0.388449	1.21847	2.2197	1.32113	1.65858	35.978	0.356032	1.72116	2.8325	0.24954	0.438532	9.45693	0.00130298	2.7806	34.3186
			90	lat7	SQTL088	0.00276835	0.00216287	0.963009	7.58174	0.00455906	2.92536	1.76085	0.0503537	0.874636	2.70778	0.00188816	2.84569	12.7573	0.563194						90	lat7	SQTL088	1.08811	0.00235037	0.0114028	1.04548	0.191495	0.174051	0.166545	0.981559	0.00316367	5.11926	0.00292367	1.0115	9.2231	0.00416356	2.6405	1.72617	0.041528	0.904212	1.89577	0.00155361	2.26571	10.6916
			91	Sngl	SQTL089	0.216723	0.725308	1.52928	12.1883	0.33309	1.98492	2.30207	0.174853	0.361346	10.4791	0.00243175	3.59584	29.4655	0.900798						91	Sngl	SQTL089	0.954139	0.00113572	0.0203064	0.790013	0.0941595	0.0226733	0.880502	0.438676	0.247671	2.65183	0.980439	1.60628	14.827	0.304194	1.79163	2.25673	0.144206	0.373565	7.33665	0.00200089	2.86297	24.6944
			92	blanck	SQTL090	#VALUE!	#VALUE!	#VALUE!	0.0115816	0.000318267	#VALUE!	#VALUE!	#VALUE!	#VALUE!	#VALUE!	#VALUE!	#VALUE!	#VALUE!	0.712057						92	blanck	SQTL090	0.0251607	#VALUE!	#VALUE!	0.0148087	#VALUE!	#VALUE!	0.000727632	#VALUE!	#VALUE!	#VALUE!	#VALUE!	#VALUE!	0.0140889	0.000290657	#VALUE!	#VALUE!	#VALUE!	#VALUE!	#VALUE!	#VALUE!	#VALUE!	#VALUE!
		1				893.5_2	893.5_3	607.2	447.3_1	447.3_2	434.3	563.5	963.4	448.4	596.4	492.4_2	494.5	626.5	431.4_IS					1				251.1_1	388.4	372.4	251.1_2	865.5	1153.5	593.5	492.4_1	893.5_2	420.3	893.5_3	607.2	447.3_1	447.3_2	434.3	563.5	963.4	448.4	596.4	492.4_2	494.5	626.5
		2		Filename		Area	Area	Area	Area	Area	Area	Area	Area	Area	Area	Area	Area	Area	Area					2		Filename		Area	Area	Area	Area	Area	Area	Area	Area	Area	Area	Area	Area	Area	Area	Area	Area	Area	Area	Area	Area	Area	Area
			3	C_24	SQTL001	3.52241e+06	1.70929e+06	339755	2.47106e+06	1.06038e+07	1.67624e+06	1.13739e+06	49688.9	1.36874e+06	1.22093e+06	19164.5	2.1304e+07	294296	110004						3	C_24	SQTL001	5.71366e+06	13575.4	17776.3	483349	356087	303152	4.50253e+06	8.95097e+06	3.52241e+06	1.91224e+07	1.70929e+06	339755	2.47106e+06	1.06038e+07	1.67624e+06	1.13739e+06	49688.9	1.36874e+06	1.22093e+06	19164.5	2.1304e+07	294296
			32	C_24	SQTL030	3.93129e+06	3.24437e+06	276139	1.01108e+06	1.1594e+07	1.90849e+06	1.86859e+06	5244.17	1.35204e+06	912740	26083	1.94086e+07	293532	127956						32	C_24	SQTL030	1.06398e+07	12189.9	16580.7	1.91298e+07	823880	742673	3.64184e+06	1.04062e+07	3.93129e+06	2.06388e+07	3.24437e+06	276139	1.01108e+06	1.1594e+07	1.90849e+06	1.86859e+06	5244.17	1.35204e+06	912740	26083	1.94086e+07	293532
			65	C_24	SQTL063	1.4754e+06	3.22978e+06	340961	1.4557e+06	1.01536e+07	1.61834e+06	1.4964e+06	28730.7	1.49703e+06	1.11419e+06	22869.7	2.27251e+07	394441	157397						65	C_24	SQTL063	7.28942e+06	8168.75	14109.9	2.39456e+07	834685	777291	1.88823e+06	9.86926e+06	1.4754e+06	1.47364e+07	3.22978e+06	340961	1.4557e+06	1.01536e+07	1.61834e+06	1.4964e+06	28730.7	1.49703e+06	1.11419e+06	22869.7	2.27251e+07	394441
1	M13	M13	17	M13_1	SQTL015	1.73455e+06	1.7336e+06	380324	163344	1.15626e+07	814498	209084	48901.3	2.86812e+06	242111	5.62034e+06	6.79642e+06	68317.4	253862			1	M13	M13	17	M13_1	SQTL015	5.86677e+06	1.9832e+06	224002	2.28057e+07	378336	399858	3.74825e+06	1.24246e+07	1.73455e+06	3.00876e+06	1.7336e+06	380324	163344	1.15626e+07	814498	209084	48901.3	2.86812e+06	242111	5.62034e+06	6.79642e+06	68317.4
2	M06	M06	10	M06_1	SQTL008	1.96942e+06	2.56123e+06	294087	124458	1.38657e+07	478363	223287	58354.3	3.47567e+06	28650	4.63819e+06	2.5805e+06	3015.78	273872			2	M06	M06	10	M06_1	SQTL008	6.47878e+06	3.99161e+06	518218	2.81789e+07	592781	503439	1.08386e+06	3.32442e+07	1.96942e+06	2.22037e+06	2.56123e+06	294087	124458	1.38657e+07	478363	223287	58354.3	3.47567e+06	28650	4.63819e+06	2.5805e+06	3015.78
3	M52	M52	59	M52_1	SQTL057	1.58034e+06	1.57854e+06	357913	318756	1.01796e+07	545763	191455	62484	2.35327e+06	121748	4.21585e+06	4.36396e+06	29554.5	265463			3	M52	M52	59	M52_1	SQTL057	7.11862e+06	1.4063e+06	156126	2.01008e+07	117565	96597.5	4.3061e+06	1.62334e+07	1.58034e+06	1.96972e+06	1.57854e+06	357913	318756	1.01796e+07	545763	191455	62484	2.35327e+06	121748	4.21585e+06	4.36396e+06	29554.5
4	M43	M43	50	M43_3	SQTL048	745820	1.38762e+06	387411	214644	1.13501e+07	680283	177804	64193.9	2.3797e+06	165716	5.05268e+06	4.73925e+06	40773.1	235594			4	M43	M43	50	M43_3	SQTL048	6.79716e+06	2.47948e+06	412745	1.61824e+07	415915	378341	4.6634e+06	1.48319e+07	745820	2.84452e+06	1.38762e+06	387411	214644	1.13501e+07	680283	177804	64193.9	2.3797e+06	165716	5.05268e+06	4.73925e+06	40773.1
5	M12	M12	16	M12_2	SQTL014	2.31391e+06	2.31391e+06	298638	714546	1.12975e+07	357812	57657.2	51698.8	3.19174e+06	13435	6.06273e+06	1.79872e+06	3496.2	237812			5	M12	M12	16	M12_2	SQTL014	4.7182e+06	4.37226e+06	1.46554e+06	2.1975e+07	164389	173087	1.46499e+06	1.96261e+07	2.31391e+06	1.10335e+06	2.31391e+06	298638	714546	1.12975e+07	357812	57657.2	51698.8	3.19174e+06	13435	6.06273e+06	1.79872e+06	3496.2
6	M22	M22	26	M22_1	SQTL024	2.03569e+06	2.736e+06	406211	203499	1.41887e+07	765003	162563	54562.9	4.66915e+06	66145	5.1813e+06	2.81586e+06	6497.84	355079			6	M22	M22	26	M22_1	SQTL024	7.13767e+06	2.92457e+06	442256	1.97383e+07	909378	719628	3.16037e+06	2.53866e+07	2.03569e+06	1.35493e+06	2.736e+06	406211	203499	1.41887e+07	765003	162563	54562.9	4.66915e+06	66145	5.1813e+06	2.81586e+06	6497.84
7	M38	M38	45	M38_1	SQTL043	2.05263e+06	2.05263e+06	346423	258941	1.21608e+07	659763	181649	52240	2.90729e+06	68817.7	6.3781e+06	3.37919e+06	7649.28	259808			7	M38	M38	45	M38_1	SQTL043	6.01795e+06	4.23011e+06	391884	2.36017e+07	354349	401143	2.7726e+06	1.50542e+07	2.05263e+06	2.11813e+06	2.05263e+06	346423	258941	1.21608e+07	659763	181649	52240	2.90729e+06	68817.7	6.3781e+06	3.37919e+06	7649.28
8	M39	M39	46	M39_3	SQTL044	1.88729e+06	1.88587e+06	353397	248349	1.15527e+07	782568	177478	49880.1	2.8249e+06	162925	6.57372e+06	4.32742e+06	40836	318052			8	M39	M39	46	M39_3	SQTL044	6.11204e+06	3.65816e+06	455614	2.29206e+07	321847	370038	1.724e+06	1.35092e+07	1.88729e+06	2.37159e+06	1.88587e+06	353397	248349	1.15527e+07	782568	177478	49880.1	2.8249e+06	162925	6.57372e+06	4.32742e+06	40836
9	M44	M44	51	M44_2	SQTL049	1.56166e+06	1.56166e+06	306803	126658	1.02746e+07	616939	243992	66874.3	2.17027e+06	115343	4.72793e+06	3.65358e+06	22437.7	258122			9	M44	M44	51	M44_2	SQTL049	6.90529e+06	3.92098e+06	733450	2.05541e+07	417595	411123	2.71416e+06	1.60123e+07	1.56166e+06	2.84836e+06	1.56166e+06	306803	126658	1.02746e+07	616939	243992	66874.3	2.17027e+06	115343	4.72793e+06	3.65358e+06	22437.7
10	M18	M18	22	M18_3	SQTL020	1.11908e+06	1.16712e+06	250941	150988	1.28723e+07	754867	410256	89923.3	2.24874e+06	111705	7.45527e+06	4.99478e+06	19789.4	184093			10	M18	M18	22	M18_3	SQTL020	1.09142e+06	4.04304e+06	1.07757e+06	1.7605e+07	704648	547964	2.64885e+06	1.15215e+07	1.11908e+06	2.98055e+06	1.16712e+06	250941	150988	1.28723e+07	754867	410256	89923.3	2.24874e+06	111705	7.45527e+06	4.99478e+06	19789.4
11	M41	M41	48	M41_1	SQTL046	1.23755e+06	1.23755e+06	256482	130795	9.14977e+06	469960	129428	40517.8	1.93552e+06	43188.4	4.83335e+06	2.36486e+06	5936.89	232377			11	M41	M41	48	M41_1	SQTL046	5.77096e+06	5.26441e+06	1.71677e+06	1.90416e+07	128159	135469	1.06495e+06	1.43047e+07	1.23755e+06	2.01641e+06	1.23755e+06	256482	130795	9.14977e+06	469960	129428	40517.8	1.93552e+06	43188.4	4.83335e+06	2.36486e+06	5936.89
12	M42	M42	49	M42_2	SQTL047	2.0619e+06	1.70451e+06	336765	217210	1.18022e+07	686051	204957	56780.7	2.04409e+06	138997	6.03432e+06	5.0575e+06	37418.6	283765			12	M42	M42	49	M42_2	SQTL047	6.74317e+06	3.3828e+06	777868	2.71575e+07	327545	317080	1.6445e+06	1.22055e+07	2.0619e+06	3.14981e+06	1.70451e+06	336765	217210	1.18022e+07	686051	204957	56780.7	2.04409e+06	138997	6.03432e+06	5.0575e+06	37418.6
14	M54	M54	61	M54_2	SQTL059	1.73369e+06	1.73314e+06	366044	247086	1.08444e+07	660863	306933	78337.2	2.25788e+06	366130	5.80005e+06	6.58971e+06	66784.5	271122			14	M54	M54	61	M54_2	SQTL059	6.57408e+06	1.54353e+06	103978	2.15759e+07	286937	318783	2.56735e+06	1.34975e+07	1.73369e+06	1.69288e+06	1.73314e+06	366044	247086	1.08444e+07	660863	306933	78337.2	2.25788e+06	366130	5.80005e+06	6.58971e+06	66784.5
15	M55	M55	62	M55_2	SQTL060	1.65042e+06	1.65006e+06	197892	127801	8.14556e+06	468658	125357	57896	2.47493e+06	31470.3	5.10123e+06	2.22464e+06	3549.74	244366			15	M55	M55	62	M55_2	SQTL060	5.9267e+06	5.374e+06	2.12435e+06	1.55701e+07	133528	119514	1.33003e+06	1.99059e+07	1.65042e+06	1.75268e+06	1.65006e+06	197892	127801	8.14556e+06	468658	125357	57896	2.47493e+06	31470.3	5.10123e+06	2.22464e+06	3549.74
16	M53	M53	60	M53_2	SQTL058	758939	1.10563e+06	251790	178544	9.9479e+06	539214	150989	55315.8	2.51847e+06	35537.1	5.2308e+06	2.60927e+06	6671.54	240705			16	M53	M53	60	M53_2	SQTL058	4.73409e+06	5.47762e+06	1.93449e+06	1.71861e+07	156099	136608	2.81401e+06	1.91147e+07	758939	2.44801e+06	1.10563e+06	251790	178544	9.9479e+06	539214	150989	55315.8	2.51847e+06	35537.1	5.2308e+06	2.60927e+06	6671.54
17	M14	M14	18	M14_3	SQTL016	1.69115e+06	1.69067e+06	376558	497914	1.20247e+07	582089	152145	44970.3	3.13085e+06	61027.2	6.86822e+06	3.4944e+06	23378.6	267092			17	M14	M14	18	M14_3	SQTL016	8.2689e+06	2.94238e+06	937469	2.10389e+07	460550	437159	3.24505e+06	1.55568e+07	1.69115e+06	2.26403e+06	1.69067e+06	376558	497914	1.20247e+07	582089	152145	44970.3	3.13085e+06	61027.2	6.86822e+06	3.4944e+06	23378.6
18	M03	M03	7	M03_1	SQTL005	1.3289e+06	1.59637e+06	360163	306276	1.21193e+07	480785	174940	56911.5	3.04458e+06	53213.3	5.01556e+06	2.68967e+06	8206.85	273324			18	M03	M03	7	M03_1	SQTL005	6.02777e+06	3.37945e+06	523395	2.75325e+07	318453	353725	4.23868e+06	1.99538e+07	1.3289e+06	1.78857e+06	1.59637e+06	360163	306276	1.21193e+07	480785	174940	56911.5	3.04458e+06	53213.3	5.01556e+06	2.68967e+06	8206.85
19	M05	M05	9	M05_2	SQTL007	1.53411e+06	1.53411e+06	329324	305562	1.19875e+07	472212	149615	53558	3.02643e+06	45734.9	4.63468e+06	2.48593e+06	6800.27	270504			19	M05	M05	9	M05_2	SQTL007	5.58276e+06	3.61429e+06	512572	2.52913e+07	317983	330246	2.58282e+06	2.00097e+07	1.53411e+06	1.82784e+06	1.53411e+06	329324	305562	1.19875e+07	472212	149615	53558	3.02643e+06	45734.9	4.63468e+06	2.48593e+06	6800.27
20	M17	M17	21	M17_2	SQTL019	1.63387e+06	1.63387e+06	342456	226565	1.34776e+07	645316	266774	79865.9	2.11922e+06	91166.8	5.67071e+06	3.79685e+06	13673.7	276024			20	M17	M17	21	M17_2	SQTL019	4.72639e+06	4.3719e+06	717727	2.68767e+07	533334	412857	2.03667e+06	1.56644e+07	1.63387e+06	2.71149e+06	1.63387e+06	342456	226565	1.34776e+07	645316	266774	79865.9	2.11922e+06	91166.8	5.67071e+06	3.79685e+06	13673.7
21	M04	M04	8	M04_1	SQTL006	670249	884287	339874	209710	1.26382e+07	797678	298246	89412.9	2.29648e+06	306299	6.58054e+06	6.80536e+06	95609.1	200522			21	M04	M04	8	M04_1	SQTL006	6.40914e+06	4.21527e+06	801870	2.25341e+07	428062	377834	5.04108e+06	1.446e+07	670249	3.67831e+06	884287	339874	209710	1.26382e+07	797678	298246	89412.9	2.29648e+06	306299	6.58054e+06	6.80536e+06	95609.1
22	M59	M59	68	M59_3	SQTL066	1.39159e+06	1.39159e+06	384301	212020	1.16544e+07	771270	229120	77549.7	2.15667e+06	254503	5.90747e+06	6.18882e+06	91582.1	252587			22	M59	M59	68	M59_3	SQTL066	7.26995e+06	2.49072e+06	409276	1.81985e+07	500458	512912	4.23736e+06	1.25102e+07	1.39159e+06	3.44859e+06	1.39159e+06	384301	212020	1.16544e+07	771270	229120	77549.7	2.15667e+06	254503	5.90747e+06	6.18882e+06	91582.1
23	M01	M01	6	M01_1	SQTL004	1.31722e+06	1.51079e+06	420066	155145	1.43595e+07	830827	320331	125933	2.62459e+06	163577	7.14319e+06	5.92275e+06	35224.3	230127			23	M01	M01	6	M01_1	SQTL004	6.25428e+06	4.41325e+06	830764	2.66454e+07	587428	553560	5.61433e+06	1.69988e+07	1.31722e+06	3.695e+06	1.51079e+06	420066	155145	1.43595e+07	830827	320331	125933	2.62459e+06	163577	7.14319e+06	5.92275e+06	35224.3
24	M07	M07	11	M07_1	SQTL009	1.46441e+06	1.46441e+06	419737	265904	1.21851e+07	737402	256264	81551.7	2.87345e+06	124436	5.67989e+06	5.44582e+06	29178.6	246544			24	M07	M07	11	M07_1	SQTL009	5.67357e+06	2.0069e+06	116469	2.32108e+07	384391	425177	5.16219e+06	1.32183e+07	1.46441e+06	2.67394e+06	1.46441e+06	419737	265904	1.21851e+07	737402	256264	81551.7	2.87345e+06	124436	5.67989e+06	5.44582e+06	29178.6
25	M56	M56	63	M56_3	SQTL061	1.49444e+06	1.49328e+06	438512	224156	1.08139e+07	765935	197487	92329.7	2.14645e+06	302509	6.60473e+06	6.91011e+06	108670	278974			25	M56	M56	63	M56_3	SQTL061	8.51074e+06	2.41625e+06	339395	1.86387e+07	233411	256278	4.0974e+06	1.1288e+07	1.49444e+06	3.10216e+06	1.49328e+06	438512	224156	1.08139e+07	765935	197487	92329.7	2.14645e+06	302509	6.60473e+06	6.91011e+06	108670
26	M26	M26	30	M26_1	SQTL028	1.96372e+06	1.96329e+06	374368	294462	1.21646e+07	604637	247943	83898.3	2.2216e+06	147201	6.59103e+06	4.77998e+06	29092.7	266033			26	M26	M26	30	M26_1	SQTL028	7.02192e+06	3.27451e+06	43003.3	2.44159e+07	324808	350894	3.07321e+06	1.45549e+07	1.96372e+06	2.76799e+06	1.96329e+06	374368	294462	1.21646e+07	604637	247943	83898.3	2.2216e+06	147201	6.59103e+06	4.77998e+06	29092.7
27	M25	M25	29	M25_2	SQTL027	381393	1.18739e+06	164504	200980	1.07715e+07	543913	189582	84339.4	2.44771e+06	71494.2	6.03216e+06	3.07993e+06	13856.5	116649			27	M25	M25	29	M25_2	SQTL027	13278.9	5.71442e+06	130423	1.56337e+07	225710	236753	4.57435e+06	1.80793e+07	381393	2.64994e+06	1.18739e+06	164504	200980	1.07715e+07	543913	189582	84339.4	2.44771e+06	71494.2	6.03216e+06	3.07993e+06	13856.5
28	M16	M16	20	M16_2	SQTL018	1.96281e+06	1.96253e+06	325428	270901	1.17287e+07	687319	359976	94147.2	1.71528e+06	286652	6.41705e+06	5.26785e+06	63957.4	253258			28	M16	M16	20	M16_2	SQTL018	4.86402e+06	3.73992e+06	19606.8	2.43441e+07	408640	452406	3.86342e+06	1.05466e+07	1.96281e+06	3.33948e+06	1.96253e+06	325428	270901	1.17287e+07	687319	359976	94147.2	1.71528e+06	286652	6.41705e+06	5.26785e+06	63957.4
29	M60	M60	69	M60_2	SQTL067	1.78448e+06	1.78449e+06	424142	248469	1.11602e+07	668670	323089	92420.3	2.43591e+06	87079.2	4.56299e+06	3.61347e+06	19225.5	258201			29	M60	M60	69	M60_2	SQTL067	6.18173e+06	2.87875e+06	364900	2.14865e+07	297414	309834	1.5837e+06	1.52386e+07	1.78448e+06	3.00215e+06	1.78449e+06	424142	248469	1.11602e+07	668670	323089	92420.3	2.43591e+06	87079.2	4.56299e+06	3.61347e+06	19225.5
30	M58	M58	64	M58_2	SQTL062	1.72488e+06	1.72544e+06	273258	200446	1.04405e+07	485090	161372	59888.7	2.90267e+06	21796.5	4.70125e+06	1.9376e+06	2504.34	266735			30	M58	M58	64	M58_2	SQTL062	5.12149e+06	6.27026e+06	2.36512e+06	2.20328e+07	101338	108505	1.13227e+06	2.05168e+07	1.72488e+06	1.91683e+06	1.72544e+06	273258	200446	1.04405e+07	485090	161372	59888.7	2.90267e+06	21796.5	4.70125e+06	1.9376e+06	2504.34
31	M37	M37	44	M37_3	SQTL042	1.35538e+06	1.91123e+06	298370	85502.4	1.07382e+07	750716	223484	55060.6	3.42219e+06	35321.5	5.94087e+06	3.67755e+06	8892.9	247129			31	M37	M37	44	M37_3	SQTL042	6.15117e+06	4.79756e+06	579118	2.6463e+07	140986	147600	266559	2.77431e+07	1.35538e+06	3.99576e+06	1.91123e+06	298370	85502.4	1.07382e+07	750716	223484	55060.6	3.42219e+06	35321.5	5.94087e+06	3.67755e+06	8892.9
32	M19	M19	23	M19_1	SQTL021	1.79276e+06	1.79187e+06	379468	269975	1.22485e+07	792669	252898	67553.8	2.57056e+06	180265	5.70103e+06	5.66912e+06	36581	282313			32	M19	M19	23	M19_1	SQTL021	6.95625e+06	3.14663e+06	515154	1.95714e+07	444733	486369	3.31831e+06	1.31111e+07	1.79276e+06	2.99615e+06	1.79187e+06	379468	269975	1.22485e+07	792669	252898	67553.8	2.57056e+06	180265	5.70103e+06	5.66912e+06	36581
33	M11	M11	15	M11_2	SQTL013	1.93259e+06	1.93181e+06	384465	209562	1.31339e+07	777004	276579	48297.3	2.93506e+06	68422.8	7.06791e+06	5.74095e+06	15521	257409			33	M11	M11	15	M11_2	SQTL013	4.70436e+06	3.10714e+06	308202	2.68139e+07	571808	554911	2.13608e+06	1.65523e+07	1.93259e+06	2.78191e+06	1.93181e+06	384465	209562	1.31339e+07	777004	276579	48297.3	2.93506e+06	68422.8	7.06791e+06	5.74095e+06	15521
34	M27	M27	31	M27_1	SQTL029	1.9653e+06	1.96377e+06	351916	239063	1.27729e+07	651894	267221	74753.9	2.648e+06	111284	5.13906e+06	4.25285e+06	17881.4	259085			34	M27	M27	31	M27_1	SQTL029	6.06829e+06	3.22757e+06	370639	1.99313e+07	571220	587576	1.44814e+06	1.61022e+07	1.9653e+06	2.62968e+06	1.96377e+06	351916	239063	1.27729e+07	651894	267221	74753.9	2.648e+06	111284	5.13906e+06	4.25285e+06	17881.4
35	M31	M31	38	M31_1	SQTL036	1.6858e+06	3.04341e+06	417728	133718	1.43757e+07	532134	284131	106748	3.17224e+06	94358.6	5.8157e+06	3.04392e+06	14744.1	279995			35	M31	M31	38	M31_1	SQTL036	5.23291e+06	4.86887e+06	576966	2.58719e+07	477222	410318	1.52758e+06	2.5597e+07	1.6858e+06	1.62479e+06	3.04341e+06	417728	133718	1.43757e+07	532134	284131	106748	3.17224e+06	94358.6	5.8157e+06	3.04392e+06	14744.1
36	M33	M33	40	M33_2	SQTL038	2.1506e+06	2.14898e+06	308448	239279	1.20485e+07	624236	210638	65384.9	2.66597e+06	106771	5.45663e+06	3.69784e+06	12833.2	265632			36	M33	M33	40	M33_2	SQTL038	4.56603e+06	3.65141e+06	486017	2.3868e+07	315049	283237	1.98738e+06	1.60089e+07	2.1506e+06	1.97689e+06	2.14898e+06	308448	239279	1.20485e+07	624236	210638	65384.9	2.66597e+06	106771	5.45663e+06	3.69784e+06	12833.2
37	M35	M35	42	M35_1	SQTL040	1.32833e+06	1.32833e+06	263266	189715	9.39583e+06	558235	86369	74275	3.0669e+06	32872	6.23138e+06	1.7246e+06	5718.99	273192			37	M35	M35	42	M35_1	SQTL040	6.02417e+06	6.97508e+06	1.8131e+06	2.10088e+07	117167	126923	2.02718e+06	2.05389e+07	1.32833e+06	1.91922e+06	1.32833e+06	263266	189715	9.39583e+06	558235	86369	74275	3.0669e+06	32872	6.23138e+06	1.7246e+06	5718.99
38	M09	M09	13	M09_2	SQTL011	1.91251e+06	1.91251e+06	298019	216600	1.15396e+07	720776	124336	66717.8	3.34917e+06	37269	5.14395e+06	2.36725e+06	5117.32	257842			38	M09	M09	13	M09_2	SQTL011	6.27855e+06	3.47108e+06	979595	1.78358e+07	319245	345684	2.19369e+06	1.75751e+07	1.91251e+06	1.34999e+06	1.91251e+06	298019	216600	1.15396e+07	720776	124336	66717.8	3.34917e+06	37269	5.14395e+06	2.36725e+06	5117.32
39	M10	M10	14	M10_1	SQTL012	902623	1.27305e+06	262870	221605	7.28848e+06	967256	202330	58109.2	3.78332e+06	113281	5.12288e+06	4.09458e+06	20245.2	166650			39	M10	M10	14	M10_1	SQTL012	6.16714e+06	2.14673e+06	270323	2.19777e+07	347597	332036	4.51511e+06	1.54048e+07	902623	2.10812e+06	1.27305e+06	262870	221605	7.28848e+06	967256	202330	58109.2	3.78332e+06	113281	5.12288e+06	4.09458e+06	20245.2
40	M24	M24	28	M24_1	SQTL026	1.71152e+06	1.72062e+06	377146	325814	1.23416e+07	871641	218784	69263	3.44403e+06	102678	4.54293e+06	4.13134e+06	23423.2	251926			40	M24	M24	28	M24_1	SQTL026	5.6302e+06	1.56547e+06	150139	2.53596e+07	637815	576453	4.03813e+06	1.66854e+07	1.71152e+06	2.19018e+06	1.72062e+06	377146	325814	1.23416e+07	871641	218784	69263	3.44403e+06	102678	4.54293e+06	4.13134e+06	23423.2
41	M23	M23	27	M23_2	SQTL025	1.38669e+06	1.38633e+06	448751	263504	1.22624e+07	998593	249068	73622.4	4.25663e+06	86446.3	5.20852e+06	4.13862e+06	30095	304532			41	M23	M23	27	M23_2	SQTL025	6.74901e+06	1.94146e+06	320597	2.82417e+07	528715	411908	2.20506e+06	1.92425e+07	1.38669e+06	2.4267e+06	1.38633e+06	448751	263504	1.22624e+07	998593	249068	73622.4	4.25663e+06	86446.3	5.20852e+06	4.13862e+06	30095
42	M34	M34	41	M34_2	SQTL039	1.642e+06	1.64091e+06	352013	248975	1.08083e+07	840935	240619	71472.2	3.20849e+06	140016	4.75382e+06	4.04627e+06	34432.9	270294			42	M34	M34	41	M34_2	SQTL039	6.19863e+06	1.44734e+06	144816	2.44846e+07	327008	317025	1.57405e+06	1.38585e+07	1.642e+06	1.66549e+06	1.64091e+06	352013	248975	1.08083e+07	840935	240619	71472.2	3.20849e+06	140016	4.75382e+06	4.04627e+06	34432.9
43	M08	M08	12	M08_3	SQTL010	1.57695e+06	1.57622e+06	439666	192743	1.31631e+07	945408	252018	80201.7	2.88983e+06	520121	5.62151e+06	8.69967e+06	142696	275006			43	M08	M08	12	M08_3	SQTL010	8.18361e+06	2.50957e+06	213295	1.9654e+07	320466	354890	5.59042e+06	1.43178e+07	1.57695e+06	4.14927e+06	1.57622e+06	439666	192743	1.31631e+07	945408	252018	80201.7	2.88983e+06	520121	5.62151e+06	8.69967e+06	142696
44	M15	M15	19	M15_1	SQTL017	907649	1.30577e+06	289896	211135	1.18181e+07	551535	169711	56830.6	2.45217e+06	64899.3	5.91237e+06	3.34268e+06	12885	216105			44	M15	M15	19	M15_1	SQTL017	2.4287e+06	3.57672e+06	714458	1.66894e+07	640855	562399	3.14045e+06	1.4159e+07	907649	2.05263e+06	1.30577e+06	289896	211135	1.18181e+07	551535	169711	56830.6	2.45217e+06	64899.3	5.91237e+06	3.34268e+06	12885
45	M51	M51	58	M51_1	SQTL056	1.84204e+06	1.84188e+06	383749	211250	1.10025e+07	733977	183712	66701.8	1.96771e+06	226781	5.95703e+06	5.97364e+06	64087.4	252913			45	M51	M51	58	M51_1	SQTL056	8.61405e+06	3.77379e+06	975826	1.83256e+07	250729	262755	4.07542e+06	1.26515e+07	1.84204e+06	3.40122e+06	1.84188e+06	383749	211250	1.10025e+07	733977	183712	66701.8	1.96771e+06	226781	5.95703e+06	5.97364e+06	64087.4
46	M36	M36	43	M36_1	SQTL041	530859	440434	236158	644315	1.01634e+07	1.02467e+06	299979	58080.4	1.1662e+06	884454	18168.2	1.53358e+07	288931	99099.3			46	M36	M36	43	M36_1	SQTL041	3.51097e+06	20899.4	7202.39	1.68284e+07	237340	232214	4.44787e+06	1.10112e+07	530859	1.9255e+07	440434	236158	644315	1.01634e+07	1.02467e+06	299979	58080.4	1.1662e+06	884454	18168.2	1.53358e+07	288931
47	M20	M20	24	M20_1	SQTL022	1.30843e+06	1.30838e+06	307246	170492	1.0922e+07	829512	328004	81607.2	1.25935e+06	262151	6505.77	1.25307e+07	68924.6	173134			47	M20	M20	24	M20_1	SQTL022	6.45635e+06	7845.16	1741.11	2.12195e+07	299788	313623	3.98026e+06	1.10543e+07	1.30843e+06	1.55117e+07	1.30838e+06	307246	170492	1.0922e+07	829512	328004	81607.2	1.25935e+06	262151	6505.77	1.25307e+07	68924.6
48	M21	M21	25	M21_1	SQTL023	692496	1.51026e+06	510002	448503	1.20022e+07	1.32838e+06	437448	79511.6	2.57147e+06	876864	5844.74	1.75263e+07	163851	271886			48	M21	M21	25	M21_1	SQTL023	6.42305e+06	7592.08	274.495	2.72927e+07	422078	371011	2.14892e+06	1.75111e+07	692496	1.21246e+07	1.51026e+06	510002	448503	1.20022e+07	1.32838e+06	437448	79511.6	2.57147e+06	876864	5844.74	1.75263e+07	163851
49	M49	M49	56	M49_1	SQTL054	858645	1.57017e+06	412952	253298	1.07559e+07	1.116e+06	215405	91820	1.76603e+06	627417	4.23975e+06	6.9351e+06	116445	261336			49	M49	M49	56	M49_1	SQTL054	6.67841e+06	3.97775e+06	793271	2.61608e+07	218864	197513	2.20139e+06	1.32977e+07	858645	3.45123e+06	1.57017e+06	412952	253298	1.07559e+07	1.116e+06	215405	91820	1.76603e+06	627417	4.23975e+06	6.9351e+06	116445
50	M48	M48	55	M48_1	SQTL053	1.41658e+06	1.41636e+06	289167	171040	9.83738e+06	788055	211253	83831.1	1.81984e+06	203036	5.18486e+06	4.73062e+06	29346.2	256040			50	M48	M48	55	M48_1	SQTL053	5.32197e+06	5.98296e+06	2.29433e+06	2.06506e+07	205246	186419	1.75783e+06	1.52929e+07	1.41658e+06	4.71822e+06	1.41636e+06	289167	171040	9.83738e+06	788055	211253	83831.1	1.81984e+06	203036	5.18486e+06	4.73062e+06	29346.2
51	M50	M50	57	M50_2	SQTL055	1.3407e+06	1.6483e+06	463948	297984	1.09461e+07	873248	313205	91762.1	2.48946e+06	906453	3.72047e+06	7.97419e+06	230275	268082			51	M50	M50	57	M50_2	SQTL055	7.00763e+06	1.8743e+06	168298	2.21279e+07	300774	299812	4.4988e+06	1.53415e+07	1.3407e+06	3.06209e+06	1.6483e+06	463948	297984	1.09461e+07	873248	313205	91762.1	2.48946e+06	906453	3.72047e+06	7.97419e+06	230275
52	M47	M47	54	M47_1	SQTL052	1.26656e+06	1.96146e+06	339962	242714	1.17699e+07	579481	259297	94182.1	2.11872e+06	135448	5.294e+06	4.22045e+06	33201.2	241447			52	M47	M47	54	M47_1	SQTL052	6.96301e+06	2.58976e+06	488801	1.902e+07	332388	336162	4.6871e+06	1.0593e+07	1.26656e+06	2.81757e+06	1.96146e+06	339962	242714	1.17699e+07	579481	259297	94182.1	2.11872e+06	135448	5.294e+06	4.22045e+06	33201.2
53	M29	M29	36	M29_1	SQTL034	1.61578e+06	1.61548e+06	340282	503290	1.14999e+07	591672	231286	39600.7	2.55171e+06	303982	3.40133e+06	4.45583e+06	20583.2	208207			53	M29	M29	36	M29_1	SQTL034	4.60282e+06	3.34824e+06	914615	2.09729e+07	243403	238466	4.2712e+06	1.41035e+07	1.61578e+06	2.67053e+06	1.61548e+06	340282	503290	1.14999e+07	591672	231286	39600.7	2.55171e+06	303982	3.40133e+06	4.45583e+06	20583.2
54	M28	M28	35	M28_1	SQTL033	2.11231e+06	2.11097e+06	324782	219978	1.2834e+07	749603	285511	67975.8	2.82249e+06	161575	4.56486e+06	4.78124e+06	17963.3	272459			54	M28	M28	35	M28_1	SQTL033	5.64571e+06	2.62267e+06	446258	1.79103e+07	644100	575007	3.83222e+06	1.56825e+07	2.11231e+06	2.59786e+06	2.11097e+06	324782	219978	1.2834e+07	749603	285511	67975.8	2.82249e+06	161575	4.56486e+06	4.78124e+06	17963.3
55	M46	M46	53	M46_3	SQTL051	2.08711e+06	2.08711e+06	382726	315135	1.10742e+07	1.19443e+06	491018	56800.7	2.00374e+06	506637	5.75447e+06	8.64957e+06	88755.5	256068			55	M46	M46	53	M46_3	SQTL051	6.3749e+06	4.60132e+06	1.65157e+06	2.31511e+07	358486	390215	2.87792e+06	9.61373e+06	2.08711e+06	5.157e+06	2.08711e+06	382726	315135	1.10742e+07	1.19443e+06	491018	56800.7	2.00374e+06	506637	5.75447e+06	8.64957e+06	88755.5
56	M45	M45	52	M45_2	SQTL050	1.66511e+06	1.66511e+06	524492	225669	1.07191e+07	522402	172695	65486.3	2.19076e+06	89641.7	4.77772e+06	3.03352e+06	29664.9	257230			56	M45	M45	52	M45_2	SQTL050	6.76825e+06	2.45675e+06	396517	1.89134e+07	232752	283268	2.9847e+06	1.17951e+07	1.66511e+06	1.94588e+06	1.66511e+06	524492	225669	1.07191e+07	522402	172695	65486.3	2.19076e+06	89641.7	4.77772e+06	3.03352e+06	29664.9
57	M32	M32	39	M32_1	SQTL037	258869	1.02709e+06	217150	282172	1.14807e+07	423785	188279	72173.2	2.34731e+06	53097.7	4.3001e+06	2.8134e+06	7348.8	136443			57	M32	M32	39	M32_1	SQTL037	51486.4	2.22408e+06	357813	1.61067e+07	334453	294664	5.22232e+06	1.67682e+07	258869	1.99471e+06	1.02709e+06	217150	282172	1.14807e+07	423785	188279	72173.2	2.34731e+06	53097.7	4.3001e+06	2.8134e+06	7348.8
59	M30	M30	37	M30_1	SQTL035	1.30688e+06	1.30526e+06	361395	115630	1.14994e+07	759888	439412	93249.9	2.75324e+06	314348	5.2336e+06	5.87281e+06	70619.7	284596			59	M30	M30	37	M30_1	SQTL035	6.48829e+06	3.59682e+06	442918	2.59347e+07	193227	204115	1.83044e+06	2.05161e+07	1.30688e+06	4.33027e+06	1.30526e+06	361395	115630	1.14994e+07	759888	439412	93249.9	2.75324e+06	314348	5.2336e+06	5.87281e+06	70619.7
60	M40	M40	47	M40_1	SQTL045	741898	1.47661e+06	241012	231214	9.99447e+06	374576	66597.6	60000	3.6307e+06	11787	4.37275e+06	1.07315e+06	1504.19	246316			60	M40	M40	47	M40_1	SQTL045	7.33988e+06	5.10178e+06	1.36027e+06	1.62797e+07	90247.7	97340.2	2.72053e+06	2.62432e+07	741898	1.53243e+06	1.47661e+06	241012	231214	9.99447e+06	374576	66597.6	60000	3.6307e+06	11787	4.37275e+06	1.07315e+06	1504.19
			4	Col0	SQTL002	982229	666659	210589	296538	1.48986e+07	1.03507e+06	354452	97266.1	2.99852e+06	548849	7.46104e+06	9.15614e+06	73690.5	115207						4	Col0	SQTL002	7.02373e+06	4.77784e+06	580168	2.05907e+07	1.2951e+06	817146	5.56639e+06	1.57752e+07	982229	5.2641e+06	666659	210589	296538	1.48986e+07	1.03507e+06	354452	97266.1	2.99852e+06	548849	7.46104e+06	9.15614e+06	73690.5
		Col0	33	Col0	SQTL031	1.5235e+06	1.5235e+06	379291	284337	1.22471e+07	794097	283040	73707.1	2.18167e+06	183177	5.71567e+06	6.50069e+06	47495.5	256311					Col0	33	Col0	SQTL031	4.13541e+06	2.99743e+06	444772	1.79592e+07	558005	586778	1.37246e+06	1.23227e+07	1.5235e+06	3.63048e+06	1.5235e+06	379291	284337	1.22471e+07	794097	283040	73707.1	2.18167e+06	183177	5.71567e+06	6.50069e+06	47495.5
			66	Col0	SQTL064	1.55805e+06	1.55784e+06	387710	195096	1.0701e+07	692185	264592	79685.9	2.2767e+06	289374	4.93874e+06	6.15595e+06	86084.2	255711						66	Col0	SQTL064	5.94263e+06	1.51419e+06	111752	2.22144e+07	281219	270289	2.41219e+06	1.17827e+07	1.55805e+06	2.57304e+06	1.55784e+06	387710	195096	1.0701e+07	692185	264592	79685.9	2.2767e+06	289374	4.93874e+06	6.15595e+06	86084.2
			5	Ex.buf	SQTL003	NF	NF	NF	20709.8	20403.3	NF	NF	NF	NF	NF	NF	NF	NF	221984						5	Ex.buf	SQTL003	105236	NF	NF	241799	NF	NF	1911.18	NF	NF	NF	NF	NF	20709.8	20403.3	NF	NF	NF	NF	NF	NF	NF	NF
		Ex.buf	34	Ex.buf	SQTL032	NF	NF	NF	NF	22427.8	NF	NF	NF	NF	NF	NF	NF	NF	215636					Ex.buf	34	Ex.buf	SQTL032	104429	NF	NF	237213	NF	NF	1718.92	NF	NF	NF	NF	NF	NF	22427.8	NF	NF	NF	NF	NF	NF	NF	NF
			67	Ex.buf	SQTL065	NF	NF	NF	180.42	15975	NF	NF	NF	NF	NF	NF	NF	NF	190745						67	Ex.buf	SQTL065	130804	NF	NF	331528	NF	NF	1914.06	NF	NF	NF	NF	NF	180.42	15975	NF	NF	NF	NF	NF	NF	NF	NF
			70	tt4	SQTL068	1595.66	1595.66	NF	528356	12425.4	1.16736e+06	936391	8442.87	1.43273e+06	3.07066e+06	13360.4	1.39533e+07	654045	150815						70	tt4	SQTL068	4.37617e+06	16442.4	2087.64	1.40735e+07	92041.5	NF	23941.7	1.74162e+07	1595.66	1.08795e+07	1595.66	NF	528356	12425.4	1.16736e+06	936391	8442.87	1.43273e+06	3.07066e+06	13360.4	1.39533e+07	654045
			71	tt5	SQTL069	8541.24	8541.1	219379	729376	12954.7	1.41556e+06	1.02849e+06	5455.29	1.05865e+06	1.13788e+06	8549.69	8.75148e+06	703481	133276						71	tt5	SQTL069	4.68437e+06	7695.92	3347.07	1.41228e+07	115967	NF	357017	1.62944e+07	8541.24	1.62058e+07	8541.1	219379	729376	12954.7	1.41556e+06	1.02849e+06	5455.29	1.05865e+06	1.13788e+06	8549.69	8.75148e+06	703481
			72	tt8	SQTL070	1.58734e+06	1.5897e+06	293647	5.4245e+06	5.42089e+06	1.22603e+06	1.68441e+06	39523.9	1.72927e+06	4.5037e+06	22378.8	2.19155e+07	765875	193528						72	tt8	SQTL070	6.58961e+06	11198	21493	1.98597e+07	81836.5	1576.77	2.26947e+06	1.7215e+07	1.58734e+06	1.07944e+07	1.5897e+06	293647	5.4245e+06	5.42089e+06	1.22603e+06	1.68441e+06	39523.9	1.72927e+06	4.5037e+06	22378.8	2.19155e+07	765875
			73	tt19	SQTL071	618545	641876	242440	4.2573e+06	4.25531e+06	1.00445e+06	1.69528e+06	44063.9	1.30427e+06	4.59682e+06	26608	1.65158e+07	996551	123971						73	tt19	SQTL071	5.66625e+06	8014.1	17743	1.54133e+07	105534	NF	4.3497e+06	1.19129e+07	618545	1.03491e+07	641876	242440	4.2573e+06	4.25531e+06	1.00445e+06	1.69528e+06	44063.9	1.30427e+06	4.59682e+06	26608	1.65158e+07	996551
			74	tt2-1	SQTL072	185951	640658	1.66085e+06	1.08196e+06	3.05403e+06	1.36674e+06	1.93235e+06	5219.85	1.50301e+06	4.9997e+06	26363.9	2.26445e+07	1.00879e+06	214596						74	tt2-1	SQTL072	7.05821e+06	20562	10499.6	2.30341e+07	119556	NF	2.40965e+06	1.60136e+07	185951	1.42205e+07	640658	1.66085e+06	1.08196e+06	3.05403e+06	1.36674e+06	1.93235e+06	5219.85	1.50301e+06	4.9997e+06	26363.9	2.26445e+07	1.00879e+06
			75	f3'h	SQTL073	3928.62	3928.62	4474.47	275798	275832	758864	675939	7025.66	1.00856e+06	528456	6047.17	8.55007e+06	141563	1.12815e+06						75	f3'h	SQTL073	5.32502e+06	14610.6	3875.53	1.45399e+07	118924	3400.83	4.66761e+06	2.08426e+07	3928.62	1.68407e+07	3928.62	4474.47	275798	275832	758864	675939	7025.66	1.00856e+06	528456	6047.17	8.55007e+06	141563
			76	3gt	SQTL074	1.57038e+06	1.57174e+06	1.99435e+06	5.93484e+06	5.93869e+06	1.51332e+06	1.83806e+06	38276.4	1.40469e+06	3.56323e+06	21177.6	2.00711e+07	967251	186189						76	3gt	SQTL074	4.97522e+06	7249.59	15445.2	1.82394e+07	130550	135299	1.84975e+06	1.44397e+07	1.57038e+06	1.3141e+07	1.57174e+06	1.99435e+06	5.93484e+06	5.93869e+06	1.51332e+06	1.83806e+06	38276.4	1.40469e+06	3.56323e+06	21177.6	2.00711e+07	967251
			77	ban	SQTL075	426756	1.53671e+06	775483	7.74767e+06	7.7237e+06	1.51903e+06	1.09751e+06	31850.9	1.35168e+06	2.91108e+06	32342.5	1.58412e+07	1.12403e+06	169310						77	ban	SQTL075	4.61186e+06	21762.9	6212.08	2.45644e+07	98574.1	NF	1.2047e+06	1.58387e+07	426756	1.65472e+07	1.53671e+06	775483	7.74767e+06	7.7237e+06	1.51903e+06	1.09751e+06	31850.9	1.35168e+06	2.91108e+06	32342.5	1.58412e+07	1.12403e+06
			78	TT2.A.1	SQTL076	462624	2.14361e+06	387232	6.54066e+06	6.53794e+06	1.19072e+06	1.60118e+06	26170.3	982487	2.44744e+06	19891.9	1.32769e+07	716087	173411						78	TT2.A.1	SQTL076	3.47709e+06	18390.9	15027.3	2.73216e+07	179866	78892.3	1.56367e+06	1.39972e+07	462624	1.20449e+07	2.14361e+06	387232	6.54066e+06	6.53794e+06	1.19072e+06	1.60118e+06	26170.3	982487	2.44744e+06	19891.9	1.32769e+07	716087
			79	TT.2B.2	SQTL077	75116.3	339247	461754	1.42872e+06	1.42918e+06	1.99523e+06	1.43508e+06	23102.4	1.78596e+06	6.05776e+06	9562.56	1.00949e+07	1.56714e+06	174353						79	TT.2B.2	SQTL077	5.55464e+06	26369.1	3603.89	2.03743e+07	32362.2	9259.98	1.28957e+06	1.74246e+07	75116.3	1.71714e+07	339247	461754	1.42872e+06	1.42918e+06	1.99523e+06	1.43508e+06	23102.4	1.78596e+06	6.05776e+06	9562.56	1.00949e+07	1.56714e+06
			80	TT2.C.1	SQTL078	1.34898e+06	1.34851e+06	466103	4.6888e+06	4.68125e+06	1.12403e+06	974201	23084.7	1.41239e+06	6.35218e+06	10157.3	1.46964e+07	1.5402e+06	163338						80	TT2.C.1	SQTL078	4.94039e+06	3859.61	13327.9	2.25886e+07	40743.6	3815.99	2.75822e+06	1.0903e+07	1.34898e+06	9.36493e+06	1.34851e+06	466103	4.6888e+06	4.68125e+06	1.12403e+06	974201	23084.7	1.41239e+06	6.35218e+06	10157.3	1.46964e+07	1.5402e+06
			81	Col-0	SQTL079	1.03963e+06	1.95588e+06	296292	5.8429e+06	5.84861e+06	809732	977048	43096.7	1.138e+06	1.63688e+06	12774.2	1.42507e+07	699714	193265						81	Col-0	SQTL079	4.01605e+06	3175.32	15808.1	2.31263e+07	197429	178084	1.04276e+06	1.48303e+07	1.03963e+06	1.02852e+07	1.95588e+06	296292	5.8429e+06	5.84861e+06	809732	977048	43096.7	1.138e+06	1.63688e+06	12774.2	1.42507e+07	699714
			82	PCHI-LI	SQTL080	1.1296e+06	1.12928e+06	337674	2.64257e+06	4.09676e+06	1.05243e+06	889213	30009.5	418257	2.06215e+06	25816.6	2.41332e+07	733766	223412						82	PCHI-LI	SQTL080	7.30184e+06	2358.07	1331.76	1.58848e+07	74119.2	NF	4.67842e+06	2.67286e+06	1.1296e+06	5.79489e+06	1.12928e+06	337674	2.64257e+06	4.09676e+06	1.05243e+06	889213	30009.5	418257	2.06215e+06	25816.6	2.41332e+07	733766
			83	7rt3	SQTL081	943762	945254	NF	2.046e+06	5.4285e+06	1.82522e+06	744581	33670.7	740342	2.48119e+06	11765.3	1.71578e+07	2.0497e+06	110644						83	7rt3	SQTL081	7.66251e+06	9691.42	7246.86	1.46357e+07	119875	9036.55	73352.1	7.25321e+06	943762	1.55559e+07	945254	NF	2.046e+06	5.4285e+06	1.82522e+06	744581	33670.7	740342	2.48119e+06	11765.3	1.71578e+07	2.0497e+06
			84	omt1	SQTL082	444930	915907	54614.5	3.33359e+06	3.33188e+06	1.71473e+06	648727	23814.3	855503	218107	6602.79	1.56337e+07	139332	205604						84	omt1	SQTL082	1.76415e+06	2645.54	4922.2	7.37946e+06	110112	9911.06	2.13969e+06	9.18709e+06	444930	1.51174e+07	915907	54614.5	3.33359e+06	3.33188e+06	1.71473e+06	648727	23814.3	855503	218107	6602.79	1.56337e+07	139332
			85	MYB12-OX	SQTL083	180957	626674	981604	1.87944e+06	2.90607e+06	1.94039e+06	751970	8877.56	1.25868e+06	5.07763e+06	4656.12	1.51472e+07	5.89048e+06	267505						85	MYB12-OX	SQTL083	7.41814e+06	11585.6	6784.16	1.43995e+07	33051.9	2788.44	5.76224e+06	1.09251e+07	180957	1.7856e+07	626674	981604	1.87944e+06	2.90607e+06	1.94039e+06	751970	8877.56	1.25868e+06	5.07763e+06	4656.12	1.51472e+07	5.89048e+06
			86	11.12.111	SQTL084	4075.58	4162.19	32034.4	3.03883e+06	5887.81	2.4667e+06	870289	11409.5	1.30282e+06	1.09973e+06	19142.2	1.82449e+07	1.83861e+06	101779						86	11.12.111	SQTL084	7.33522e+06	7941.04	3718.37	1.54241e+07	121369	9910.35	165329	9.36664e+06	4075.58	2.17411e+07	4162.19	32034.4	3.03883e+06	5887.81	2.4667e+06	870289	11409.5	1.30282e+06	1.09973e+06	19142.2	1.82449e+07	1.83861e+06
			87	mto1-1	SQTL085	194502	622034	537606	2.52866e+06	2.52504e+06	2.67683e+06	356363	25827.8	1.11694e+06	1.09297e+06	9026.2	1.22615e+07	2.42723e+06	191899						87	mto1-1	SQTL085	5.43843e+06	7932.87	6155.8	1.92351e+07	118890	13746.8	994804	8.69176e+06	194502	2.48869e+07	622034	537606	2.52866e+06	2.52504e+06	2.67683e+06	356363	25827.8	1.11694e+06	1.09297e+06	9026.2	1.22615e+07	2.42723e+06
			88	sur1	SQTL086	48847.9	101307	417169	4.06712e+06	543228	2.15995e+06	462985	8687.4	1.05242e+06	494103	8578.14	8.93628e+06	1.31645e+06	164376						88	sur1	SQTL086	5.70311e+06	8530.49	NF	2.70575e+07	79703.1	5142.71	301358	1.39872e+07	48847.9	2.61354e+07	101307	417169	4.06712e+06	543228	2.15995e+06	462985	8687.4	1.05242e+06	494103	8578.14	8.93628e+06	1.31645e+06
			89	355ATR	SQTL087	1.65054e+06	1.65054e+06	540468	9.30596e+06	4.49155e+06	1.44655e+06	851718	20849.8	1.09003e+06	3.21977e+06	7868.04	2.02176e+07	2.37107e+06	226489						89	355ATR	SQTL087	6.76661e+06	3818.46	8588.21	1.33993e+07	90091.4	13248.3	6.09502e+06	5.16385e+06	1.65054e+06	8.48489e+06	1.65054e+06	540468	9.30596e+06	4.49155e+06	1.44655e+06	851718	20849.8	1.09003e+06	3.21977e+06	7868.04	2.02176e+07	2.37107e+06
			90	lat7	SQTL088	4285.48	3652.64	329610	2.38562e+06	52525.7	2.2192e+06	519052	3469.79	2.24754e+06	645447	9381.46	1.64738e+07	738687	136272						90	lat7	SQTL088	6.20286e+06	7277.88	4320.48	2.11759e+07	136238	97132.8	519121	1.30484e+07	4285.48	1.95686e+07	3652.64	329610	2.38562e+06	52525.7	2.2192e+06	519052	3469.79	2.24754e+06	645447	9381.46	1.64738e+07	738687
			91	Sngl	SQTL089	335493	1.2249e+06	523427	3.8351e+06	3.83759e+06	1.50577e+06	678589	12048.8	928544	2.49788e+06	12082.4	2.08165e+07	1.70614e+06	217960						91	Sngl	SQTL089	5.43915e+06	3516.74	7694.04	1.60016e+07	66989.1	12653.3	2.74453e+06	5.83154e+06	335493	1.01367e+07	1.2249e+06	523427	3.8351e+06	3.83759e+06	1.50577e+06	678589	12048.8	928544	2.49788e+06	12082.4	2.08165e+07	1.70614e+06
			92	blanck	SQTL090	NF	NF	NF	3644.19	3666.8	NF	NF	NF	NF	NF	NF	NF	NF	172291						92	blanck	SQTL090	143431	NF	NF	299947	NF	NF	2268.04	NF	NF	NF	NF	NF	3644.19	3666.8	NF	NF	NF	NF	NF	NF	NF	NF
						1.54803e+06	1.68879e+06	342270	314653	1.15212e+07	758607	294774	68908.3	2.56968e+06	238368	4.96858e+06	5.78903e+06	57903	241963									5.70059e+06	3.09649e+06	378897	2.02548e+07	711443	558071	3.11701e+06	1.32935e+07	1.35459e+06	3.82254e+06	1.24933e+06	325863	258657	1.26156e+07	840449	300695	83553	2.48563e+06	340467	6.03848e+06	7.27093e+06	69090.1
					#DIV/0!	1.35459e+06	1.24933e+06
				Col0	SQTL002	982229	666659
				Col0	SQTL031	1.5235e+06	1.5235e+06
				Col0	SQTL064	1.55805e+06	1.55784e+06
				tt4	SQTL068	1595.66	1595.66
				tt5	SQTL069	8541.24	8541.1
				tt8	SQTL070	1.58734e+06	1.5897e+06
				tt19	SQTL071	618545	641876
				tt2-1	SQTL072	185951	640658
				f3'h	SQTL073	3928.62	3928.62
				3gt	SQTL074	1.57038e+06	1.57174e+06
				ban	SQTL075	426756	1.53671e+06
				TT2.A.1	SQTL076	462624	2.14361e+06
				TT.2B.2	SQTL077	75116.3	339247
				TT2.C.1	SQTL078	1.34898e+06	1.34851e+06
				Col-0	SQTL079	1.03963e+06	1.95588e+06
				PCHI-LI	SQTL080	1.1296e+06	1.12928e+06
				7rt3	SQTL081	943762	945254
				omt1	SQTL082	444930	915907
				MYB12-OX	SQTL083	180957	626674
				11.12.111	SQTL084	4075.58	4162.19
				mto1-1	SQTL085	194502	622034
				sur1	SQTL086	48847.9	101307
				355ATR	SQTL087	1.65054e+06	1.65054e+06
				lat7	SQTL088	4285.48	3652.64
				Sngl	SQTL089	335493	1.2249e+06
				Col0	SQTL002	982229	666659
				Col0	SQTL031	1.5235e+06	1.5235e+06
				Col0	SQTL064	1.55805e+06	1.55784e+06
				tt4	SQTL068	0.00117796	0.00127721	absent
				tt5	SQTL069	0.00630539	0.00683653	absent
				tt8	SQTL070	1.17182	1.27244	present
				tt19	SQTL071	0.456628	0.513774					tt8
				tt2-1	SQTL072	0.137275	0.5128	low				tt19
				f3'h	SQTL073	0.00290022	0.00314457	absent				tt2-1
				3gt	SQTL074	1.1593	1.25807	present				3gt
				ban	SQTL075	0.315044	1.23002					ban
												7rt3
				PCHI-LI	SQTL080	0.833902	0.90391	present				omt1
				7rt3	SQTL081	0.696712	0.756606	present
				omt1	SQTL082	0.32846	0.733116	present
				MYB12-OX	SQTL083	0.133588	0.501607
				11.12.111	SQTL084	0.00300871	0.00333153	absent
[truncated: 1 more columns]

## Sheet: Sheet1
positive control		glucosinolate		AOP3
		IV.71	IV.72	IV.73	IV.74	IV.75
		MASC04725	MASC05042	MASC09225	MASC04685	MASC02668
problem	M36	a	a	a	a	b																							AT1G10570		AT1G17130	AT1G20620
	M20	b	a	a	a	a																							I.4	I.5	I.6
	M21	b	a	a	a	a																							MASC09203	MASC02475	MASC03658
																												M43	a	b	b
																												M12	a	a	a
																												M22	b	b	a
	metabolite
	596.4	626.5
		AT4G15733				AT4G24620
		IV.77	IV.78	IV.79a	IV.80	IV.81																						IV.71	IV.72	IV.73	IV.74	IV.75
		MASC03275	MASC03263	MASC02548	MASC04642	MASC09214																						MASC04725	MASC05042	MASC09225	MASC04685	MASC02668
	M20	b	b	b	b	b																					M15	b	b	b	b	b
	M21	a	a	a	a	b																					M51	b	b	b	b	b
	M49	a	a	a	a	a																					M36	a	a	a	a	b
	M48	b	b	b	b	b																					M20	b	a	a	a	a
	M50	b	a	a	a	b																					M21	b	a	a	a	a
	M47	b	b	b	b	b																					M49	b	b	b	a	a
																											M48	b	b	b	b	a
				n=2	n=3
		Next	M36
			M20
			M21
			M49
			M48
			M50
			M47
		gene expression in silico seed development of this region in Col-0
		othre metabolites?

## Sheet: Sheet2
Alias	Cross	Generation	Line	Introgression	I.1	I.2	I.3	I.4	I.5	I.6	I.7	I.8	I.9	I.10	I.11	I.12	I.13	I.14	I.15	I.16	I.17	I.18	I.19	I.20	I.21	I.22	I.23	I.24	I.25	I.26	II.27	II.28	II.29	II.30	II.35	II.36	II.37	II.38	II.39	II.40	II.41	II.42	II.43	II.44	II.45	II.46	III.47	III.48	III.49
					MASC03771	MASC07014	MASC03758	MASC09203	MASC02475	MASC03658	MASC03911	MASC05029	MASC05303	MASC09223	MASC02998	MASC09204	MASC02577	MASC04127	MASC04209	MASC03340	MASC00545	MASC03754	MASC09205	MASC04170	MASC03447	MASC03631	MASC03684	MASC03930	MASC03765	MASC09206	MASC05502	MASC05477	MASC06808	MASC05962	MASC05657	MASC02747	MASC02600	MASC02644	MASC09221	MASC06104	MASC05434	MASC09222	MASC05386	MASC06025	MASC00371	MASC02812	MASC03898	MASC03001	MASC05312
M13	C24 G1 x Col G1	BC3F4	82/1/2	SM(1)	a	b	b	b	b	b	b	b	b	b	b	b	b	b	b	b	b	b	b	b	b	b	b	b	b	b	b	b	b	b	b	b	b	b	b	b	b	b	b	b	b	b	b	b	b
M06	C24 G1 x Col G1	BC3F3	82/4	SM(1/24-25)	a	b	b	b	b	b	b	b	b	b	b	b	b	b	b	b	b	b	b	b	b	b	b	a	a	b	b	b	b	b	b	b	b	b	b	b	b	b	b	b	b	b	b	b	b
M52	C24 G1 x Col G1	BC5F3	100/2/9/5	SM(1-2-3-4)	a	a	a	a	b	b	b	b	b	b	b	b	b	b	b	b	b	b	b	b	b	b	b	b	b	b	b	b	b	b	b	b	b	b	b	b	b	b	b	b	b	b	b	b	b
M43	C24 G1 x Col G1	BC4F3	91/11/1	SM(2-3-4/58-59-60-61-62)	b	a	a	a	b	b	b	b	b	b	b	b	b	b	b	b	b	b	b	b	b	b	b	b	b	b	b	b	b	b	b	b	b	b	b	b	b	b	b	b	b	b	b	b	b
M12	C24 G1 x Col G1	BC3F4	65/6/6	SM(3-4-5-6-7-8-9/46-47-48)	b	b	a	a	a	a	a	a	b	b	b	b	b	b	b	b	b	b	b	b	b	b	b	b	b	b	b	b	b	b	b	b	b	b	b	b	b	b	b	a	a	a	b	b	b
M22	C24 G1 x Col G1	BC4F3	34/5/1	SM(6-7-8-9-10-11/64-65-66-67-68)	b	b	b	b	b	a	a	a	a	a	a	b	b	b	b	b	b	b	b	b	b	b	b	b	b	b	b	b	b	b	b	b	b	b	b	b	b	b	b	b	b	b	b	b	b
M38	C24 G1 x Col G1	BC4F3	65/7/2	SM(9)	b	b	b	b	b	b	b	b	a	b	b	b	b	b	b	b	b	b	b	b	b	b	b	b	b	b	b	b	b	b	b	b	b	b	b	b	b	b	b	b	b	b	b	b	b
M39	C24 G1 x Col G1	BC4F3	7/4/3	SM(10-11-12-13-14-15)	b	b	b	b	b	b	b	b	b	a	a	a	a	a	a	b	b	b	b	b	b	b	b	b	b	b	b	b	b	b	b	b	b	b	b	b	b	b	b	b	b	b	b	b	b
M44	C24 G1 x Col G1	BC4F3	91/2/2	SM(12-13-14-15-16)	b	b	b	b	b	b	b	b	b	b	b	a	a	a	a	a	b	b	b	b	b	b	b	b	b	b	b	b	b	b	b	b	b	b	b	b	b	b	b	b	b	b	b	b	b
M18	C24 G1 x Col G1	BC4F3	16/6/5	SM(13-14-15-16-17-18-19-20-21-22-23)	b	b	b	b	b	b	b	b	b	b	b	b	a	a	a	a	a	a	a	a	a	a	a	b	b	b	b	b	b	b	b	b	b	b	b	b	b	b	b	b	b	b	b	b	b
M41	C24 G1 x Col G1	BC4F3	74/8/16	SM(18-19)	b	b	b	b	b	b	b	b	b	b	b	b	b	b	b	b	b	a	a	b	b	b	b	b	b	b	b	b	b	b	b	b	b	b	b	b	b	b	b	b	b	b	b	b	b
M42	C24 G1 x Col G1	BC4F3	74/8/7	SM(18-19/88-89)	b	b	b	b	b	b	b	b	b	b	b	b	b	b	b	b	b	a	a	b	b	b	b	b	b	b	b	b	b	b	b	b	b	b	b	b	b	b	b	b	b	b	b	b	b
M57	C24 G1 x Col G1	BC5F4	16/6/4/4/3	SM(18-19-20-21-22-23)	b	b	b	b	b	b	b	b	b	b	b	b	b	b	b	b	b	a	a	a	a	a	a	b	b	b	b	b	b	b	b	b	b	b	b	b	b	b	b	b	b	b	b	b	b
M54	C24 G1 x Col G1	BC5F3	37/7/1/6	SM(20-21-22-23)	b	b	b	b	b	b	b	b	b	b	b	b	b	b	b	b	b	b	b	a	a	a	a	b	b	b	b	b	b	b	b	b	b	b	b	b	b	b	b	b	b	b	b	b	b
M55	C24 G1 x Col G1	BC5F3	37/7/8/6	SM(22-23)	b	b	b	b	b	b	b	b	b	b	b	b	b	b	b	b	b	b	b	b	b	a	a	b	b	b	b	b	b	b	b	b	b	b	b	b	b	b	b	b	b	b	b	b	b
M53	C24 G1 x Col G1	BC5F3	16/6/1/4	SM(22-23)b	b	b	b	b	b	b	b	b	b	b	b	b	b	b	b	b	b	b	b	b	b	a	a	b	b	b	b	b	b	b	b	b	b	b	b	b	b	b	b	b	b	b	b	b	b
M14	C24 G1 x Col G1	BC3F4	82/5/5	SM(24-25)	b	b	b	b	b	b	b	b	b	b	b	b	b	b	b	b	b	b	b	b	b	b	b	a	a	b	b	b	b	b	b	b	b	b	b	b	b	b	b	b	b	b	b	b	b
M03	C24 G1 x Col G1	BC3F3	33/11	SM(25-26)	b	b	b	b	b	b	b	b	b	b	b	b	b	b	b	b	b	b	b	b	b	b	b	b	a	a	b	b	b	b	b	b	b	b	b	b	b	b	b	b	b	b	b	b	b
M05	C24 G1 x Col G1	BC3F3	33/9	SM(25-26-27-28)	b	b	b	b	b	b	b	b	b	b	b	b	b	b	b	b	b	b	b	b	b	b	b	b	a	a	a	a	b	b	b	b	b	b	b	b	b	b	b	b	b	b	b	b	b
M17	C24 G1 x Col G1	BC4F3	100/3/1	SM(27)	b	b	b	b	b	b	b	b	b	b	b	b	b	b	b	b	b	b	b	b	b	b	b	b	b	b	a	b	b	b	b	b	b	b	b	b	b	b	b	b	b	b	b	b	b
M04	C24 G1 x Col G1	BC3F3	33/5	SM(27-28)	b	b	b	b	b	b	b	b	b	b	b	b	b	b	b	b	b	b	b	b	b	b	b	b	b	b	a	a	b	b	b	b	b	b	b	b	b	b	b	b	b	b	b	b	b
M59	C24 G1 x Col G1	BC5F4	73/8/12/4/4	SM(27-28-29-30-31-32-33-34	b	b	b	b	b	b	b	b	b	b	b	b	b	b	b	b	b	b	b	b	b	b	b	b	b	b	a	a	a	a	b	b	b	b	b	b	b	b	b	b	b	b	b	b	b
M01	C24 G1 x Col G1	BC3F3	1/6	SM(27-35/69/93-94-95-96-97-98-99-100-101-102-103-104-105)	b	b	b	b	b	b	b	b	b	b	b	b	b	b	b	b	b	b	b	b	b	b	b	b	b	b	a	a	a	a	a	b	b	b	b	b	b	b	b	b	b	b	b	b	b
M07	C24 G1 x Col G1	BC3F3	88/1	SM(28)	b	b	b	b	b	b	b	b	b	b	b	b	b	b	b	b	b	b	b	b	b	b	b	b	b	b	b	a	b	b	b	b	b	b	b	b	b	b	b	b	b	b	b	b	b
M56	C24 G1 x Col G1	BC5F3	91/3/12/4	SM(34-35-36-37)	b	b	b	b	b	b	b	b	b	b	b	b	b	b	b	b	b	b	b	b	b	b	b	b	b	b	b	b	b	a	a	a	a	b	b	b	b	b	b	b	b	b	b	b	b
M26	C24 G1 x Col G1	BC4F3	37/10/2	SM(38)	b	b	b	b	b	b	b	b	b	b	b	b	b	b	b	b	b	b	b	b	b	b	b	b	b	b	b	b	b	b	b	b	b	a	b	b	b	b	b	b	b	b	b	b	b
M25	C24 G1 x Col G1	BC4F3	37/1/3	SM(38-39)	b	b	b	b	b	b	b	b	b	b	b	b	b	b	b	b	b	b	b	b	b	b	b	b	b	b	b	b	b	b	b	b	b	a	a	b	b	b	b	b	b	b	b	b	b
M16	C24 G1 x Col G1	BC4F3	10/10/2	SM(38-39-40-41-42-43)	b	b	b	b	b	b	b	b	b	b	b	b	b	b	b	b	b	b	b	b	b	b	b	b	b	b	b	b	b	b	b	b	b	a	a	a	a	a	a	b	b	b	b	b	b
M60	C24 G1 x Col G1	BC5F5	73/7/4/2/8/1	SM(40-41-42-43)	b	b	b	b	b	b	b	b	b	b	b	b	b	b	b	b	b	b	b	b	b	b	b	b	b	b	b	b	b	b	b	b	b	b	b	a	a	a	a	b	b	b	b	b	b
M58	C24 G1 x Col G1	BC5F4	73/7/4/2/3	SM(40-41-42-43-44-45-46)	b	b	b	b	b	b	b	b	b	b	b	b	b	b	b	b	b	b	b	b	b	b	b	b	b	b	b	b	b	b	b	b	b	b	b	a	a	a	a	a	a	a	b	b	b
M37	C24 G1 x Col G1	BC4F3	65/10/4	SM(44-45-46)	b	b	b	b	b	b	b	b	b	b	b	b	b	b	b	b	b	b	b	b	b	b	b	b	b	b	b	b	b	b	b	b	b	b	b	b	b	b	b	a	a	a	b	b	b
M19	C24 G1 x Col G1	BC4F3	19/1/7	SM(47)	b	b	b	b	b	b	b	b	b	b	b	b	b	b	b	b	b	b	b	b	b	b	b	b	b	b	b	b	b	b	b	b	b	b	b	b	b	b	b	b	b	b	a	b	b
M11	C24 G1 x Col G1	BC3F4	45/1/3	SM(47-48-49-50-51-52-53-54-55-56)	b	b	b	b	b	b	b	b	b	b	b	b	b	b	b	b	b	b	b	b	b	b	b	b	b	b	b	b	b	b	b	b	b	b	b	b	b	b	b	b	b	b	a	a	a
M27	C24 G1 x Col G1	BC4F3	45/10/6	SM(55-56)	b	b	b	b	b	b	b	b	b	b	b	b	b	b	b	b	b	b	b	b	b	b	b	b	b	b	b	b	b	b	b	b	b	b	b	b	b	b	b	b	b	b	b	b	b
M31	C24 G1 x Col G1	BC4F3	61/10/24	SM(55-56-57-58-59-60/96-97-98-99-100)	b	b	b	b	b	b	b	b	b	b	b	b	b	b	b	b	b	b	b	b	b	b	b	b	b	b	b	b	b	b	b	b	b	b	b	b	b	b	b	b	b	b	b	b	b
M33	C24 G1 x Col G1	BC4F3	61/10/8	SM(55-56-57-58-59-60/96-97-98-99-100/)	b	b	b	b	b	b	b	b	b	b	b	b	b	b	b	b	b	b	b	b	b	b	b	b	b	b	b	b	b	b	b	b	b	b	b	b	b	b	b	b	b	b	b	b	b
M35	C24 G1 x Col G1	BC4F3	63/8/2	SM(57-58-59-60-61)	b	b	b	b	b	b	b	b	b	b	b	b	b	b	b	b	b	b	b	b	b	b	b	b	b	b	b	b	b	b	b	b	b	b	b	b	b	b	b	b	b	b	b	b	b
M09	C24 G1 x Col G1	BC3F4	28/11/1	SM(58-59-60-61-62-62a-64)	b	b	b	b	b	b	b	b	b	b	b	b	b	b	b	b	b	b	b	b	b	b	b	b	b	b	b	b	b	b	b	b	b	b	b	b	b	b	b	b	b	b	b	b	b
M10	C24 G1 x Col G1	BC3F4	28/11/2	SM(58-59-60-61-62-62a-64/101-102-103-104-105)	b	b	b	b	b	b	b	b	b	b	b	b	b	b	b	b	b	b	b	b	b	b	b	b	b	b	b	b	b	b	b	b	b	b	b	b	b	b	b	b	b	b	b	b	b
M24	C24 G1 x Col G1	BC4F3	34/7/1	SM(64-65-66-67-68)	b	b	b	b	b	b	b	b	b	b	b	b	b	b	b	b	b	b	b	b	b	b	b	b	b	b	b	b	b	b	b	b	b	b	b	b	b	b	b	b	b	b	b	b	b
M23	C24 G1 x Col G1	BC4F3	34/5/8	SM(64-65-66-67-68)a	b	b	b	b	b	b	b	b	b	b	b	b	b	b	b	b	b	b	b	b	b	b	b	b	b	b	b	b	b	b	b	b	b	b	b	b	b	b	b	b	b	b	b	b	b
M34	C24 G1 x Col G1	BC4F3	61/7/3	SM(64-65-66-67-68-69)	b	b	b	b	b	b	b	b	b	b	b	b	b	b	b	b	b	b	b	b	b	b	b	b	b	b	b	b	b	b	b	b	b	b	b	b	b	b	b	b	b	b	b	b	b
M08	C24 G1 x Col G1	BC3F3	93/10	SM(65-66)	b	b	b	b	b	b	b	b	b	b	b	b	b	b	b	b	b	b	b	b	b	b	b	b	b	b	b	b	b	b	b	b	b	b	b	b	b	b	b	b	b	b	b	b	b
M15	C24 G1 x Col G1	BC3F4	93/9/8	SM(66-67)	b	b	b	b	b	b	b	b	b	b	b	b	b	b	b	b	b	b	b	b	b	b	b	b	b	b	b	b	b	b	b	b	b	b	b	b	b	b	b	b	b	b	b	b	b
M51	C24 G1 x Col G1	BC4F4	63/9/2/3	SM(70)	b	b	b	b	b	b	b	b	b	b	b	b	b	b	b	b	b	b	b	b	b	b	b	b	b	b	b	b	b	b	b	b	b	b	b	b	b	b	b	b	b	b	b	b	b
M36	C24 G1 x Col G1	BC4F3	63/9/3	SM(70-71-72-73-74)	b	b	b	b	b	b	b	b	b	b	b	b	b	b	b	b	b	b	b	b	b	b	b	b	b	b	b	b	b	b	b	b	b	b	b	b	b	b	b	b	b	b	b	b	b
M20	C24 G1 x Col G1	BC4F3	25/13/2	SM(72-73-74-75-76	b	b	b	b	b	b	b	b	b	b	b	b	b	b	b	b	b	b	b	b	b	b	b	b	b	b	b	b	b	b	b	b	b	b	b	b	b	b	b	b	b	b	b	b	b
M21	C24 G1 x Col G1	BC4F3	25/5/3	SM(72-73-74-75-76-77-78-79-80	b	b	b	b	b	b	b	b	b	b	b	b	b	b	b	b	b	b	b	b	b	b	b	b	b	b	b	b	b	b	b	b	b	b	b	b	b	b	b	b	b	b	b	b	b
M49	C24 G1 x Col G1	BC4F4	25/15/6/1	SM(74-75-76-77-78-79-80-81-82-83-84)	b	b	b	b	b	b	b	b	b	b	b	b	b	b	b	b	b	b	b	b	b	b	b	b	b	b	b	b	b	b	b	b	b	b	b	b	b	b	b	b	b	b	b	b	b
M48	C24 G1 x Col G1	BC4F4	25/13/1/7	SM(75-76)	b	b	b	b	b	b	b	b	b	b	b	b	b	b	b	b	b	b	b	b	b	b	b	b	b	b	b	b	b	b	b	b	b	b	b	b	b	b	b	b	b	b	b	b	b
M50	C24 G1 x Col G1	BC4F4	25/5/7/1	SM(78-79-80)b	b	b	b	b	b	b	b	b	b	b	b	b	b	b	b	b	b	b	b	b	b	b	b	b	b	b	b	b	b	b	b	b	b	b	b	b	b	b	b	b	b	b	b	b	b
M47	C24 G1 x Col G1	BC4F3	97/7/8	SM(83-84-85-86-87)	b	b	b	b	b	b	b	b	b	b	b	b	b	b	b	b	b	b	b	b	b	b	b	b	b	b	b	b	b	b	b	b	b	b	b	b	b	b	b	b	b	b	b	b	b
M29	C24 G1 x Col G1	BC4F3	48/4/2	SM(88-89-90-91-92-93-94-95)	b	b	b	b	b	b	b	b	b	b	b	b	b	b	b	b	b	b	b	b	b	b	b	b	b	b	b	b	b	b	b	b	b	b	b	b	b	b	b	b	b	b	b	b	b
M28	C24 G1 x Col G1	BC4F3	48/4/14	SM(91-92-93-94-95)	b	b	b	b	b	b	b	b	b	b	b	b	b	b	b	b	b	b	b	b	b	b	b	b	b	b	b	b	b	b	b	b	b	b	b	b	b	b	b	b	b	b	b	b	b
M46	C24 G1 x Col G1	BC4F3	97/3/6	SM(93-94-95-96)	b	b	b	b	b	b	b	b	b	b	b	b	b	b	b	b	b	b	b	b	b	b	b	b	b	b	b	b	b	b	b	b	b	b	b	b	b	b	b	b	b	b	b	b	b
M45	C24 G1 x Col G1	BC4F3	97/1/6	SM(96/109-110-111-112)	b	b	b	b	b	b	b	b	b	b	b	b	b	b	b	b	b	b	b	b	b	b	b	b	b	b	b	b	b	b	b	b	b	b	b	b	b	b	b	b	b	b	b	b	b
M32	C24 G1 x Col G1	BC4F3	61/10/6	SM(96-97-98-99-100)	b	b	b	b	b	b	b	b	b	b	b	b	b	b	b	b	b	b	b	b	b	b	b	b	b	b	b	b	b	b	b	b	b	b	b	b	b	b	b	b	b	b	b	b	b
M02	C24 G1 x Col G1	BC3F3	31/8	SM(97-98-99-100-101-102-103-104-105-106-107-108-109-110-111-112)	b	b	b	b	b	b	b	b	b	b	b	b	b	b	b	b	b	b	b	b	b	b	b	b	b	b	b	b	b	b	b	b	b	b	b	b	b	b	b	b	b	b	b	b	b
M30	C24 G1 x Col G1	BC4F3	48/5/1	SM(107-108-109-110)	b	b	b	b	b	b	b	b	b	b	b	b	b	b	b	b	b	b	b	b	b	b	b	b	b	b	b	b	b	b	b	b	b	b	b	b	b	b	b	b	b	b	b	b	b
M40	C24 G1 x Col G1	BC4F3	7/5/6	SM(111-112)	b	b	b	b	b	b	b	b	b	b	b	b	b	b	b	b	b	b	b	b	b	b	b	b	b	b	b	b	b	b	b	b	b	b	b	b	b	b	b	b	b	b	b	b	b
N17	Col G1 x C24 G1	BC3F4	29/11/1	SN(1/16-17-18-19-20-21)	b	a	a	a	a	a	a	a	a	a	a	a	a	a	a	b	b	b	b	b	b	a	a	a	a	a	a	a	a	a	a	a	a	a	a	a	a	a	a	a	a	a	a	a	a
N46	Col G1 x C24 G1	BC4F3	32/1/2	SN(1-2-3)	b	b	b	a	a	a	a	a	a	a	a	a	a	a	a	a	a	a	a	a	a	a	a	a	a	a	a	a	a	a	a	a	a	a	a	a	a	a	a	a	a	a	a	a	a
N18	Col G1 x C24 G1	BC3F4	29/6/3	SN(1-2-3-4-5)	b	b	b	b	b	a	a	a	a	a	a	a	a	a	a	a	a	a	a	a	a	a	a	a	a	a	a	a	a	a	a	a	a	a	a	a	a	a	a	a	a	a	a	a	a
N55	Col G1 x C24 G1	BC4F3	87/12/10	SN(2-3-4/6-7-8-9-10-11-12-13-14)	a	b	b	b	a	b	b	b	b	b	b	b	b	b	a	a	a	a	a	a	a	a	a	a	a	a	a	a	a	a	a	a	a	a	a	a	a	a	a	a	a	a	a	a	a
N56	Col G1 x C24 G1	BC4F3	87/12/12	SN(2-3-4/6-7-8-9-10-11-12-13-14-15-16)	a	b	b	b	a	b	b	b	b	b	b	b	b	b	b	b	a	a	a	a	a	a	a	a	a	a	a	a	a	a	a	a	a	a	a	a	a	a	a	a	a	a	a	a	a
N74	Col G1 x C24 G1	BC5F3	87/2/7/8	SN(4-5-6)	a	a	a	b	b	b	a	a	a	a	a	a	a	a	a	a	a	a	a	a	a	a	a	a	a	a	a	a	a	a	a	a	a	a	a	a	a	a	a	a	a	a	a	a	a
N35	Col G1 x C24 G1	BC4F3	1/1/6	SN(5-6)	a	a	a	a	b	b	a	a	a	a	a	a	a	a	a	a	a	a	a	a	a	a	a	a	a	a	a	a	a	a	a	a	a	a	a	a	a	a	a	a	a	a	a	a	a
N37	Col G1 x C24 G1	BC4F3	2/11/6	SN(5-6-7-8-9-10-11-12)	a	a	a	a	b	b	b	b	b	b	b	b	a	a	a	a	a	a	a	a	a	a	a	a	a	a	a	a	a	a	a	a	a	a	a	a	a	a	a	a	a	a	a	a	a
N67	Col G1 x C24 G1	BC5F3	54/7/4/8	SN(6)	a	a	a	a	a	b	a	a	a	a	a	a	a	a	a	a	a	a	a	a	a	a	a	a	a	a	a	a	a	a	a	a	a	a	a	a	a	a	a	a	a	a	a	a	a
N68	Col G1 x C24 G1	BC5F3	54/7/5/5	SN(6-7)	a	a	a	a	a	b	b	a	a	a	a	a	a	a	a	a	a	a	a	a	a	a	a	a	a	a	a	a	a	a	a	a	a	a	a	a	a	a	a	a	a	a	a	a	a
N62	Col G1 x C24 G1	BC5F3	38/6/12/14	SN(7)	a	a	a	a	a	a	b	a	a	a	a	a	a	a	a	a	a	a	a	a	a	a	a	a	a	a	a	a	a	a	a	a	a	a	a	a	a	a	a	a	a	a	a	a	a
N65	Col G1 x C24 G1	BC5F3	54/7/10/5	SN(7-8-9)	a	a	a	a	a	a	b	b	b	a	a	a	a	a	a	a	a	a	a	a	a	a	a	a	a	a	a	a	a	a	a	a	a	a	a	a	a	a	a	a	a	a	a	a	a
N61	Col G1 x C24 G1	BC5F3	38/6/12/12	SN(7/96-97-98)	a	a	a	a	a	a	b	a	a	a	a	a	a	a	a	a	a	a	a	a	a	a	a	a	a	a	a	a	a	a	a	a	a	a	a	a	a	a	a	a	a	a	a	a	a
N64	Col G1 x C24 G1	BC5F3	38/6/8/5	SN(7/98-99)	a	a	a	a	a	a	b	a	a	a	a	a	a	a	a	a	a	a	a	a	a	a	a	a	a	a	a	a	a	a	a	a	a	a	a	a	a	a	a	a	a	a	a	a	a
N49	Col G1 x C24 G1	BC4F3	42/4/4	SN(8)	a	a	a	a	a	a	a	b	a	a	a	a	a	a	a	a	a	a	a	a	a	a	a	a	a	a	a	a	a	a	a	a	a	a	a	a	a	a	a	a	a	a	a	a	a
N66	Col G1 x C24 G1	BC5F3	54/7/12/5	SN(8-9)	a	a	a	a	a	a	a	b	b	a	a	a	a	a	a	a	a	a	a	a	a	a	a	a	a	a	a	a	a	a	a	a	a	a	a	a	a	a	a	a	a	a	a	a	a
N41	Col G1 x C24 G1	BC4F3	21/6/7	SN(13-14-15-16-17-18-19-20-21)	a	a	a	a	a	a	a	a	a	a	a	a	b	b	b	b	b	b	b	b	b	a	a	a	a	a	a	a	a	a	a	a	a	a	a	a	a	a	a	a	a	a	a	a	a
N53	Col G1 x C24 G1	BC4F3	74/4/8	SN(17-18-19)	a	a	a	a	a	a	a	a	a	a	a	a	a	a	a	a	b	b	b	a	a	a	a	a	a	a	a	a	a	a	a	a	a	a	a	a	a	a	a	a	a	a	a	a	a
N52	Col G1 x C24 G1	BC3F4	74/1/2	SN(17-18-19-20-21-22-23-24-25)	a	a	a	a	a	a	a	a	a	a	a	a	a	a	a	a	b	b	b	b	b	b	b	b	b	a	a	a	a	a	a	a	a	a	a	a	a	a	a	a	a	a	a	a	a
N54	Col G1 x C24 G1	BC3F4	74/5/1	SN(17-18-19-20-21-22-23-24-25-26)	a	a	a	a	a	a	a	a	a	a	a	a	a	a	a	a	b	b	b	b	b	b	b	b	b	b	a	a	a	a	a	a	a	a	a	a	a	a	a	a	a	a	a	a	a
N30	Col G1 x C24 G1	BC3F4	74/5/2	SN(20-21-22-23-24-25-26)	a	a	a	a	a	a	a	a	a	a	a	a	a	a	a	a	a	a	a	b	b	b	b	b	b	b	a	a	a	a	a	a	a	a	a	a	a	a	a	a	a	a	a	a	a
N48	Col G1 x C24 G1	BC4F3	42/2/7	SN(21-22)	a	a	a	a	a	a	a	a	a	a	a	a	a	a	a	a	a	a	a	a	b	b	a	a	a	a	a	a	a	a	a	a	a	a	a	a	a	a	a	a	a	a	a	a	a
N29	Col G1 x C24 G1	BC4F3	74/5/1	SN(24-25-26)	a	a	a	a	a	a	a	a	a	a	a	a	a	a	a	a	a	a	a	a	a	a	a	b	b	b	a	a	a	a	a	a	a	a	a	a	a	a	a	a	a	a	a	a	a
N28	Col G1 x C24 G1	BC4F3	74/1/2	SN(26)	a	a	a	a	a	a	a	a	a	a	a	a	a	a	a	a	a	a	a	a	a	a	a	a	a	b	a	a	a	a	a	a	a	a	a	a	a	a	a	a	a	a	a	a	a
N22	Col G1 x C24 G1	BC3F4	52/16/5	SN(27-28-29-30-31-32-33-34/53)	a	a	a	a	a	a	a	a	a	a	a	a	a	a	a	a	a	a	a	a	a	a	a	a	a	a	b	b	b	b	a	a	a	a	a	a	a	a	a	a	a	a	a	a	a
N24	Col G1 x C24 G1	BC3F4	64/15/4	SN(30-31-32-33-34-35-36)	a	a	a	a	a	a	a	a	a	a	a	a	a	a	a	a	a	a	a	a	a	a	a	a	a	a	a	a	a	b	b	b	a	a	a	a	a	a	a	a	a	a	a	a	a
N23	Col G1 x C24 G1	BC3F4	64/15/1	SN(30-31-32-33-34-35-36-37-38)	a	a	a	a	a	a	a	a	a	a	a	a	a	a	a	a	a	a	a	a	a	a	a	a	a	a	a	a	a	b	b	b	b	b	a	a	a	a	a	a	a	a	a	a	a
N59	Col G1 x C24 G1	BC5F3	32/3/3/1	SN(34-35-36-37)	a	a	a	a	a	a	a	a	a	a	a	a	a	a	a	a	a	a	a	a	a	a	a	a	a	a	a	a	a	b	b	b	a	a	a	a	a	a	a	a	a	a	a	a	a
N25	Col G1 x C24 G1	BC3F4	64/5/1	SN(34-35-36-37-38/91-92-93-94-95)	a	a	a	a	a	a	a	a	a	a	a	a	a	a	a	a	a	a	a	a	a	a	a	a	a	a	a	a	a	b	b	b	b	b	a	a	a	a	a	a	a	a	a	a	a
N72	Col G1 x C24 G1	BC5F3	68/2/16/2	SN(36-37-38-39)	a	a	a	a	a	a	a	a	a	a	a	a	a	a	a	a	a	a	a	a	a	a	a	a	a	a	a	a	a	a	a	b	b	b	b	a	a	a	a	a	a	a	a	a	a
N09	Col G1 x C24 G1	BC3F3	68/5	SN(36-37-38-39-40/77-78-79-80-81-82-83-84)	a	a	a	a	a	a	a	a	a	a	a	a	a	a	a	a	a	a	a	a	a	a	a	a	a	a	a	a	a	a	a	b	b	b	b	b	a	a	a	a	a	a	a	a	a
N34	Col G1 x C24 G1	BC4F3	47/4/6	SN(38-39-40-41)	a	a	a	a	a	a	a	a	a	a	a	a	a	a	a	a	a	a	a	a	a	a	a	a	a	a	a	a	a	a	a	a	a	b	b	b	b	a	a	a	a	a	a	a	a
N02	Col G1 x C24 G1	BC3F3	28/11	SN(41-42-43-44-45-46)	a	a	a	a	a	a	a	a	a	a	a	a	a	a	a	a	a	a	a	a	a	a	a	a	a	a	a	a	a	a	a	a	a	a	a	a	b	b	b	b	b	b	a	a	a
N58	Col G1 x C24 G1	BC5F3	28/8/6/4	SN(43-44-45-46)	a	a	a	a	a	a	a	a	a	a	a	a	a	a	a	a	a	a	a	a	a	a	a	a	a	a	a	a	a	a	a	a	a	a	a	a	a	a	b	b	b	b	a	a	a
N31	Col G1 x C24 G1	BC3F4	82/5/16	SN(44-45-46/85-86-87)	a	a	a	a	a	a	a	a	a	a	a	a	a	a	a	a	a	a	a	a	a	a	a	a	a	a	a	a	a	a	a	a	a	a	a	a	a	a	a	b	b	b	a	a	a
N01	Col G1 x C24 G1	BC3F3	10/9	SN(46)a	a	a	a	a	a	a	a	a	a	a	a	a	a	a	a	a	a	a	a	a	a	a	a	a	a	a	a	a	a	a	a	a	a	a	a	a	a	a	a	a	a	b	a	a	a
N04	Col G1 x C24 G1	BC3F3	33/2	SN(46)b	a	a	a	a	a	a	a	a	a	a	a	a	a	a	a	a	a	a	a	a	a	a	a	a	a	a	a	a	a	a	a	a	a	a	a	a	a	a	a	a	a	b	a	a	a
N21	Col G1 x C24 G1	BC3F4	33/11/6	SN(46/82)	a	a	a	a	a	a	a	a	a	a	a	a	a	a	a	a	a	a	a	a	a	a	a	a	a	a	a	a	a	a	a	a	a	a	a	a	a	a	a	a	a	b	a	a	a
N20	Col G1 x C24 G1	BC3F4	33/11/3	SN(46/96)	a	a	a	a	a	a	a	a	a	a	a	a	a	a	a	a	a	a	a	a	a	a	a	a	a	a	a	a	a	a	a	a	a	a	a	a	a	a	a	a	a	b	a	a	a
N57	Col G1 x C24 G1	BC4F3	88/1/2	SN(47)a	a	a	a	a	a	a	a	a	a	a	a	a	a	a	a	a	a	a	a	a	a	a	a	a	a	a	a	a	a	a	a	a	a	a	a	a	a	a	a	a	a	a	b	a	a
N76	Col G1 x C24 G1	BC5F3	88/2/9/2	SN(47/74)	a	a	a	a	a	a	a	a	a	a	a	a	a	a	a	a	a	a	a	a	a	a	a	a	a	a	a	a	a	a	a	a	a	a	a	a	a	a	a	a	a	a	b	a	a
N15	Col G1 x C24 G1	BC3F3	94/7	SN(47-48-49-50)	a	a	a	a	a	a	a	a	a	a	a	a	a	a	a	a	a	a	a	a	a	a	a	a	a	a	a	a	a	a	a	a	a	a	a	a	a	a	a	a	a	a	b	b	b
N07	Col G1 x C24 G1	BC3F3	63/14	SN(47-48-49-50-51-52-53-54-55-56-57)	a	a	a	a	a	a	a	a	a	a	a	a	a	a	a	a	a	a	a	a	a	a	a	a	a	a	a	a	a	a	a	a	a	a	a	a	a	a	a	a	a	a	b	b	b
N05	Col G1 x C24 G1	BC3F3	52/2	SN(53-54-55-56-57-58-59-60-61-62a)	a	a	a	a	a	a	a	a	a	a	a	a	a	a	a	a	a	a	a	a	a	a	a	a	a	a	a	a	a	a	a	a	a	a	a	a	a	a	a	a	a	a	a	a	a
N11	Col G1 x C24 G1	BC3F3	77/3	SN(55)a	a	a	a	a	a	a	a	a	a	a	a	a	a	a	a	a	a	a	a	a	a	a	a	a	a	a	a	a	a	a	a	a	a	a	a	a	a	a	a	a	a	a	a	a	a
N12	Col G1 x C24 G1	BC3F3	81/4	SN(55-56-57-58-59-60)	a	a	a	a	a	a	a	a	a	a	a	a	a	a	a	a	a	a	a	a	a	a	a	a	a	a	a	a	a	a	a	a	a	a	a	a	a	a	a	a	a	a	a	a	a
N42	Col G1 x C24 G1	BC4F3	22/5/3	SN(57)	a	a	a	a	a	a	a	a	a	a	a	a	a	a	a	a	a	a	a	a	a	a	a	a	a	a	a	a	a	a	a	a	a	a	a	a	a	a	a	a	a	a	a	a	a
N40	Col G1 x C24 G1	BC4F3	21/3/14	SN(58-59-60-61-62-62a)	a	a	a	a	a	a	a	a	a	a	a	a	a	a	a	a	a	a	a	a	a	a	a	a	a	a	a	a	a	a	a	a	a	a	a	a	a	a	a	a	a	a	a	a	a
N08	Col G1 x C24 G1	BC3F3	67/5	SN(58-59-60-61-62-63-64-65-66-67-68-69)	a	a	a	a	a	a	a	a	a	a	a	a	a	a	a	a	a	a	a	a	a	a	a	a	a	a	a	a	a	a	a	a	a	a	a	a	a	a	a	a	a	a	a	a	a
N19	Col G1 x C24 G1	BC3F4	28/13/8	SN(66-67-68-69)	a	a	a	a	a	a	a	a	a	a	a	a	a	a	a	a	a	a	a	a	a	a	a	a	a	a	a	a	a	a	a	a	a	a	a	a	a	a	a	a	a	a	a	a	a
N44	Col G1 x C24 G1	BC4F3	28/4/7	SN(68)	a	a	a	a	a	a	a	a	a	a	a	a	a	a	a	a	a	a	a	a	a	a	a	a	a	a	a	a	a	a	a	a	a	a	a	a	a	a	a	a	a	a	a	a	a
N45	Col G1 x C24 G1	BC4F3	28/6/1	SN(69)	a	a	a	a	a	a	a	a	a	a	a	a	a	a	a	a	a	a	a	a	a	a	a	a	a	a	a	a	a	a	a	a	a	a	a	a	a	a	a	a	a	a	a	a	a
N75	Col G1 x C24 G1	BC5F3	88/2/1/8	SN(70-71)	a	a	a	a	a	a	a	a	a	a	a	a	a	a	a	a	a	a	a	a	a	a	a	a	a	a	a	a	a	a	a	a	a	a	a	a	a	a	a	a	a	a	a	a	a
N51	Col G1 x C24 G1	BC4F3	62/8/8	SN(81-82)	a	a	a	a	a	a	a	a	a	a	a	a	a	a	a	a	a	a	a	a	a	a	a	a	a	a	a	a	a	a	a	a	a	a	a	a	a	a	a	a	a	a	a	a	a
N47	Col G1 x C24 G1	BC4F3	38/3/1	SN(81-82-83)	a	a	a	a	a	a	a	a	a	a	a	a	a	a	a	a	a	a	a	a	a	a	a	a	a	a	a	a	a	a	a	a	a	a	a	a	a	a	a	a	a	a	a	a	a
N06	Col G1 x C24 G1	BC3F3	62/3	SN(81-82-83-84-85)	a	a	a	a	a	a	a	a	a	a	a	a	a	a	a	a	a	a	a	a	a	a	a	a	a	a	a	a	a	a	a	a	a	a	a	a	a	a	a	a	a	a	a	a	a
N73	Col G1 x C24 G1	BC5F3	68/3/8/3	SN(84)	a	a	a	a	a	a	a	a	a	a	a	a	a	a	a	a	a	a	a	a	a	a	a	a	a	a	a	a	a	a	a	a	a	a	a	a	a	a	a	a	a	a	a	a	a
N69	Col G1 x C24 G1	BC5F3	58/2/12/5	SN(88-89-90)	a	a	a	a	a	a	a	a	a	a	a	a	a	a	a	a	a	a	a	a	a	a	a	a	a	a	a	a	a	a	a	a	a	a	a	a	a	a	a	a	a	a	a	a	a
N71	Col G1 x C24 G1	BC5F3	58/2/8/4	SN(88-89-90-91)	a	a	a	a	a	a	a	a	a	a	a	a	a	a	a	a	a	a	a	a	a	a	a	a	a	a	a	a	a	a	a	a	a	a	a	a	a	a	a	a	a	a	a	a	a
N16	Col G1 x C24 G1	BC3F4	10/1/4	SN(90)	a	a	a	a	a	a	a	a	a	a	a	a	a	a	a	a	a	a	a	a	a	a	a	a	a	a	a	a	a	a	a	a	a	a	a	a	a	a	a	a	a	a	a	a	a
N13	Col G1 x C24 G1	BC3F3	84/1	SN(90-91-92-93-94)a	a	a	a	a	a	a	a	a	a	a	a	a	a	a	a	a	a	a	a	a	a	a	a	a	a	a	a	a	a	a	a	a	a	a	a	a	a	a	a	a	a	a	a	a	a
N14	Col G1 x C24 G1	BC3F3	92/3	SN(90-91-92-93-94)b	a	a	a	a	a	a	a	a	a	a	a	a	a	a	a	a	a	a	a	a	a	a	a	a	a	a	a	a	a	a	a	a	a	a	a	a	a	a	a	a	a	a	a	a	a
N26	Col G1 x C24 G1	BC3F4	64/5/7	SN(91-92-93-94-95)	a	a	a	a	a	a	a	a	a	a	a	a	a	a	a	a	a	a	a	a	a	a	a	a	a	a	a	a	a	a	a	a	a	a	a	a	a	a	a	a	a	a	a	a	a
N70	Col G1 x C24 G1	BC5F3	58/2/4/8	SN(92-93)	a	a	a	a	a	a	a	a	a	a	a	a	a	a	a	a	a	a	a	a	a	a	a	a	a	a	a	a	a	a	a	a	a	a	a	a	a	a	a	a	a	a	a	a	a
N39	Col G1 x C24 G1	BC4F3	21/3/11	SN(92-93-94-95-96)	a	a	a	a	a	a	a	a	a	a	a	a	a	a	a	a	a	a	a	a	a	a	a	a	a	a	a	a	a	a	a	a	a	a	a	a	a	a	a	a	a	a	a	a	a
N50	Col G1 x C24 G1	BC4F3	58/6/12	SN(93-94/111-112)	a	a	a	a	a	a	a	a	a	a	a	a	a	a	a	a	a	a	a	a	a	a	a	a	a	a	a	a	a	a	a	a	a	a	a	a	a	a	a	a	a	a	a	a	a
N38	Col G1 x C24 G1	BC4F3	2/13/4	SN(95-96-97-98-99-100-101-102-103-104)	a	a	a	a	a	a	a	a	a	a	a	a	a	a	a	a	a	a	a	a	a	a	a	a	a	a	a	a	a	a	a	a	a	a	a	a	a	a	a	a	a	a	a	a	a
N60	Col G1 x C24 G1	BC5F3	38/6/12/11	SN(96-97-98)	a	a	a	a	a	a	a	a	a	a	a	a	a	a	a	a	a	a	a	a	a	a	a	a	a	a	a	a	a	a	a	a	a	a	a	a	a	a	a	a	a	a	a	a	a
N03	Col G1 x C24 G1	BC3F3	3/1	SN(97)	a	a	a	a	a	a	a	a	a	a	a	a	a	a	a	a	a	a	a	a	a	a	a	a	a	a	a	a	a	a	a	a	a	a	a	a	a	a	a	a	a	a	a	a	a
N63	Col G1 x C24 G1	BC5F3	38/6/8/13	SN(98-99)	a	a	a	a	a	a	a	a	a	a	a	a	a	a	a	a	a	a	a	a	a	a	a	a	a	a	a	a	a	a	a	a	a	a	a	a	a	a	a	a	a	a	a	a	a
N36	Col G1 x C24 G1	BC4F3	1/2/8	SN(104-105-106)	a	a	a	a	a	a	a	a	a	a	a	a	a	a	a	a	a	a	a	a	a	a	a	a	a	a	a	a	a	a	a	a	a	a	a	a	a	a	a	a	a	a	a	a	a
N43	Col G1 x C24 G1	BC4F3	22/8/2	SN(104-105-106)a	a	a	a	a	a	a	a	a	a	a	a	a	a	a	a	a	a	a	a	a	a	a	a	a	a	a	a	a	a	a	a	a	a	a	a	a	a	a	a	a	a	a	a	a	a
N33	Col G1 x C24 G1	BC3F4	95/2/6	SN(105-106-107-108-109)	a	a	a	a	a	a	a	a	a	a	a	a	a	a	a	a	a	a	a	a	a	a	a	a	a	a	a	a	a	a	a	a	a	a	a	a	a	a	a	a	a	a	a	a	a
N32	Col G1 x C24 G1	BC3F4	95/2/5	SN(105-106-107-108-109-110-111)	a	a	a	a	a	a	a	a	a	a	a	a	a	a	a	a	a	a	a	a	a	a	a	a	a	a	a	a	a	a	a	a	a	a	a	a	a	a	a	a	a	a	a	a	a
N27	Col G1 x C24 G1	BC3F4	70/9/3	SN(111-112)	a	a	a	a	a	a	a	a	a	a	a	a	a	a	a	a	a	a	a	a	a	a	a	a	a	a	a	a	a	a	a	a	a	a	a	a	a	a	a	a	a	a	a	a	a
N10	Col G1 x C24 G1	BC3F3	70/10	SN(112)	a	a	a	a	a	a	a	a	a	a	a	a	a	a	a	a	a	a	a	a	a	a	a	a	a	a	a	a	a	a	a	a	a	a	a	a	a	a	a	a	a	a	a	a	a
[truncated: 66 more columns]
